# Supplementary material for: Transcriptome-wide N 6-Methyladenosine Methylome Profiling Reveals m6A Regulation of Skeletal Myoblast Differentiation in Cattle (Bos taurus)
Source: Front Cell Dev Biol. 2021 Dec 6;9:785380. doi: 10.3389/fcell.2021.785380 (PMC8685427; doi:10.3389/fcell.2021.785380)
Supplement: Supplementary file 1 [file DataSheet7.XLSX]

## Sheet: GO analysis of DEGs_up
source	term_name	term_id	p.adjust	negative_log10_of_adjusted_p_value	term_size	query_size	intersection_size	Ratio	effective_domain_size	intersections
GO:MF	protein binding	GO:0005515	1.99e-12	11.7016	7423	798	463	0.0623737	16724	ABCC9,ABLIM2,ABLIM3,ABRA,ABTB2,ACKR3,ACKR4,ACTN2,ADAMTSL4,ADCY6,AGL,AHNAK2,AHR,AIF1L,AMIGO1,AMPD1,ANGPTL1,ANGPTL2,ANGPTL4,ANKRD2,ANKRD23,ANKRD31,ANKRD44,ANTXR1,APBA1,APBB2,APC2,APOBEC2,ARAP1,ARAP2,ARHGAP44,ARNTL2,ASB14,ASB16,ASB5,ASXL3,ATP2A1,ATP9A,ATRNL1,AVIL,BAIAP2L1,BCL2L11,BCL6,BHLHE41,BMP4,BMP6,BOC,BRPF3,C1QTNF1,C1QTNF2,C1QTNF5,C1S,C3,C4A,C8G,CACNA1C,CACNA1G,CACNA1S,CADM4,CAMK2A,CAMK2B,CAPN3…
GO:MF	actin binding	GO:0003779	2.24e-09	8.65035	363	798	51	0.140496	16724	ABLIM2,ABLIM3,ABRA,ACTN2,AIF1L,ANTXR1,AVIL,CDK5R1,CORO2A,EPS8L2,JMY,KCNMA1,LDB3,LIMCH1,LMOD2,LMOD3,MACF1,MTSS1,MYH11,MYH2,MYH3,MYH6,MYH7,MYH8,MYL2,MYL3,MYL4,MYO10,MYO16,MYO18B,MYO1C,MYO5B,MYO5C,MYOM2,MYOZ2,MYOZ3,NEB,NRAP,PDLIM5,PPP1R42,SPTB,SVIL,SYNPO,SYNPO2L,TNNC1,TNNC2,TNNI2,TNNT2,VASH1,WASF3,WIPF1
GO:MF	cytoskeletal protein binding	GO:0008092	2.55e-09	8.59263	801	798	84	0.104869	16724	ABLIM2,ABLIM3,ABRA,ACTN2,AIF1L,ANKRD23,ANTXR1,APC2,AVIL,BCL2L11,CACNA1C,CAPN3,CCDC88C,CCSER2,CDH1,CDK5R1,CORO2A,CSRP2,CSRP3,DPYSL5,EML5,EPS8L2,JMY,KCNJ11,KCNMA1,KIF26B,KIFC2,LDB3,LIMCH1,LLGL2,LMOD2,LMOD3,MACF1,MTSS1,MYBPC1,MYH11,MYH2,MYH3,MYH6,MYH7,MYH8,MYL2,MYL3,MYL4,MYO10,MYO16,MYO18B,MYO1C,MYO5B,MYO5C,MYOM2,MYOZ1,MYOZ2,MYOZ3,MYPN,NDRG1,NEB,NRAP,NRCAM,PDLIM5,PKD2,PPP1R42,PRNP,REEP1,RFLNB,RGS14,…
GO:MF	calcium ion binding	GO:0005509	1.59e-08	7.79861	610	798	68	0.111475	16724	ACAN,ACTN2,AIF1L,ANXA8L1,ATP2A1,C1R,C1S,CAPN3,CASQ2,CCBE1,CDH1,CDH10,CDH11,CDH6,CRTAC1,DLK2,DSG2,EFEMP1,EGFL7,FAT3,GAS6,GLCE,GNPTAB,HRC,ITPR3,LDLR,LRP1,LTBP1,LTBP4,MACF1,MASP1,MYL1,MYL2,MYL3,MYL4,MYL6B,MYLPF,NID1,NID2,NKD1,NOTCH2,NPNT,PAMR1,PCDH20,PCDHAC2,PCDHGA3,PITPNM2,PITPNM3,PKD2,PRNP,RYR1,S100A1,S100A13,SCUBE2,SLC25A23,SLIT3,SMOC2,SNED1,SPOCK1,STAB1,SVEP1,THBS2,THBS3,THBS4,TNNC1,TNNC2,ENSBTA…
GO:MF	cell adhesion molecule binding	GO:0050839	9.8e-08	7.00865	211	798	34	0.161137	16724	CCN2,CCN4,CD9,CDH1,CDH10,CDH11,COL16A1,CPE,CTNNB1,FAP,FGF2,FN1,GPNMB,IGF1,ITGA11,ITGA2,ITGA4,ITGAV,ITGBL1,JAM2,NDRG1,NPNT,NRCAM,PLPP3,PTPRM,PVR,S1PR3,SPP1,TBC1D2,TENM3,THBS4,TNN,VWF,ENSBTAG00000047749
GO:MF	metal ion binding	GO:0046872	4e-07	6.39799	2787	798	197	0.0706853	16724	ABLIM1,ABLIM2,ABLIM3,ACAN,ACTN2,ADAMTS16,ADAMTS17,ADAMTS6,ADCY6,ADCY7,AEBP1,AGMO,AIF1L,AMDHD2,AMPD1,AMY2B,ANPEP,ANTXR1,ANXA8L1,AOC2,AOC3,ASXL3,ATP2A1,ATP9A,BRPF3,BSN,C1R,C1S,CA2,CACNA1C,CACNA1S,CADPS,CAPN3,CASQ2,CCBE1,CDH1,CDH10,CDH11,CDH6,CHN2,CLCA3,CLYBL,CPE,CPM,CPZ,CRTAC1,CSRP2,CYP21,CYP39A1,CYP4V2,CYP51A1,DLK2,DSG2,DTNA,DTX4,EFEMP1,EGFL7,EGLN3,EGR1,EGR2,EGR3,ENPP1,ENPP5,EPHX2,EYA3,F5,FAT3,GAS…
GO:MF	binding	GO:0005488	7e-07	6.15495	12469	798	662	0.0530917	16724	ABCA10,ABCA3,ABCA6,ABCC3,ABCC9,ABLIM1,ABLIM2,ABLIM3,ABRA,ABTB2,ACAN,ACKR3,ACKR4,ACSS2,ACTN2,ADAMTS16,ADAMTS17,ADAMTS6,ADAMTSL2,ADAMTSL4,ADAP1,ADCY6,ADCY7,ADGRL3,AEBP1,AGL,AGMO,AHNAK2,AHR,AIF1L,AMDHD2,AMIGO1,AMPD1,AMY2B,ANGPTL1,ANGPTL2,ANGPTL4,ANKRD2,ANKRD23,ANKRD31,ANKRD44,ANPEP,ANTXR1,ANXA8L1,AOC2,AOC3,APBA1,APBB2,APC2,APOBEC2,APOD,ARAP1,ARAP2,ARHGAP44,ARL15,ARL4D,ARNTL2,ARPP21,ASB14,ASB16,ASB5,…
GO:MF	cation binding	GO:0043169	1.14316e-06	5.94189	2869	798	199	0.0693621	16724	ABLIM1,ABLIM2,ABLIM3,ACAN,ACTN2,ADAMTS16,ADAMTS17,ADAMTS6,ADCY6,ADCY7,AEBP1,AGMO,AIF1L,AMDHD2,AMPD1,AMY2B,ANPEP,ANTXR1,ANXA8L1,AOC2,AOC3,ASXL3,ATP2A1,ATP9A,BRPF3,BSN,C1R,C1S,CA2,CACNA1C,CACNA1S,CADPS,CAPN3,CASQ2,CCBE1,CDH1,CDH10,CDH11,CDH6,CHN2,CLCA3,CLYBL,CPE,CPM,CPZ,CRTAC1,CSRP2,CYP21,CYP39A1,CYP4V2,CYP51A1,DLK2,DSG2,DTNA,DTX4,EFEMP1,EGFL7,EGLN3,EGR1,EGR2,EGR3,ENPP1,ENPP5,EPHX2,EYA3,F5,FAT3,GAS…
GO:MF	protein-containing complex binding	GO:0044877	1.77771e-06	5.75014	844	798	78	0.0924171	16724	ABLIM2,ACTN2,AEBP1,AIF1L,ANTXR1,AVIL,C1QTNF1,CCBE1,CCN2,CCN4,CD9,CDK5R1,COL16A1,COLEC12,CORO2A,CTSB,CTSK,ENPP1,EPPK1,FAM83H,FAP,FGF2,FGR,FN1,GNAL,GPNMB,IGF1,INCA1,IRS2,ITGA11,ITGA2,ITGAV,ITGBL1,JAM2,JMY,LDLR,LRP1,MB21D2,MYH11,MYH2,MYH3,MYH6,MYH7,MYH8,MYL4,MYO10,MYO16,MYO5B,MYO5C,MYOM2,NEB,NID1,NOD1,NPNT,NRAP,PLPP3,PODN,PPP1R42,PRNP,PTX3,RNF168,S1PR3,SORBS1,SORT1,SPP1,SPTB,STAB1,SVIL,THBS4,TNKS1BP…
GO:MF	integrin binding	GO:0005178	2.60098e-05	4.58486	100	798	19	0.19	16724	CCN2,CCN4,CD9,COL16A1,FAP,FGF2,FN1,GPNMB,IGF1,ITGAV,ITGBL1,JAM2,NPNT,PLPP3,S1PR3,SPP1,THBS4,TNN,VWF
GO:MF	ion binding	GO:0043167	5.2927e-05	4.27632	4548	798	279	0.0613456	16724	ABCA10,ABCA3,ABCA6,ABCC3,ABCC9,ABLIM1,ABLIM2,ABLIM3,ACAN,ACTN2,ADAMTS16,ADAMTS17,ADAMTS6,ADCY6,ADCY7,AEBP1,AGMO,AIF1L,AMDHD2,AMPD1,AMY2B,ANPEP,ANTXR1,ANXA8L1,AOC2,AOC3,ARAP1,ARAP2,ARL15,ARL4D,ASXL3,ATP2A1,ATP9A,AVIL,BRPF3,BSN,C1R,C1S,CA2,CACNA1C,CACNA1S,CADPS,CAMK2A,CAMK2B,CAPN3,CASQ2,CCBE1,CDH1,CDH10,CDH11,CDH6,CDKL1,CHN2,CKM,CLCA3,CLYBL,CNNM2,CPE,CPM,CPZ,CRABP2,CRTAC1,CSRP2,CYP21,CYP39A1,CYP4V2…
GO:MF	signaling receptor binding	GO:0005102	6.47189e-05	4.18897	1153	798	92	0.0797918	16724	ANGPTL1,ANGPTL2,ASXL3,BMP4,BMP6,C3,CADM4,CCDC88C,CCL2,CCL5,CCN2,CCN4,CD9,CDK5R1,COL16A1,CPE,CRH,CTF1,DKK3,DPP4,EFEMP1,EGFL7,ENPP1,EREG,FAP,FGF10,FGF18,FGF2,FGR,FN1,FZD1,FZD7,GAB2,GAS6,GNAL,GPNMB,HJV,IGF1,IL17RC,IL1R1,IL27RA,INHBA,INHBB,IRS2,ITGAV,ITGBL1,JAM2,LINGO1,MTSS1,MYO1C,NGF,NPNT,OXT,PDGFC,PDPN,PITPNM2,PITPNM3,PKD2,PLPP3,PRNP,PTPN14,RARRES2,RASL11B,REEP1,RGMA,RSPO1,S1PR3,SEMA3B,SEMA3C,SEMA3…
GO:MF	actin filament binding	GO:0051015	0.000187047	3.72805	171	798	24	0.140351	16724	ABLIM2,ACTN2,AIF1L,ANTXR1,AVIL,CDK5R1,CORO2A,MYH11,MYH2,MYH3,MYH6,MYH7,MYH8,MYL4,MYO16,MYO5B,MYO5C,MYOM2,NEB,NRAP,SPTB,SVIL,TNNC1,TNNC2
GO:MF	structural constituent of muscle	GO:0008307	0.000215249	3.66706	15	798	7	0.466667	16724	CAPN3,CSRP2,CSRP3,JPH1,MYH11,MYL1,MYLPF
GO:MF	actinin binding	GO:0042805	0.00053449	3.27206	23	798	8	0.347826	16724	CACNA1C,CSRP2,CSRP3,LDB3,MYPN,NRAP,PDLIM5,PKD2
GO:MF	collagen binding	GO:0005518	0.000631512	3.19962	55	798	12	0.218182	16724	AEBP1,ANTXR1,C1QTNF1,CCBE1,CTSB,CTSK,ITGA11,ITGA2,NID1,PODN,TNXB,VWF
GO:MF	Wnt-protein binding	GO:0017147	0.0013226	2.87857	26	798	8	0.307692	16724	FZD1,FZD6,FZD7,FZD9,RECK,ROR1,SFRP1,SFRP4
GO:MF	titin binding	GO:0031432	0.00174041	2.75935	9	798	5	0.555556	16724	ACTN2,ANKRD23,CAPN3,MYBPC1,TRIM63
GO:MF	microfilament motor activity	GO:0000146	0.00222776	2.65213	21	798	7	0.333333	16724	MYH3,MYH6,MYH7,MYH8,MYO16,MYO5B,MYO5C
GO:MF	heparin binding	GO:0008201	0.00309005	2.51003	108	798	16	0.148148	16724	BMP4,CCN2,CCN4,COL5A3,FGF10,FN1,GPNMB,PCSK6,RSPO1,SFRP1,SLIT3,SMOC2,THBS2,THBS3,THBS4,TNXB
GO:MF	motor activity	GO:0003774	0.00329932	2.48158	109	798	16	0.146789	16724	CGN,KIF26B,KIFC2,MYH11,MYH2,MYH3,MYH6,MYH7,MYH8,MYO10,MYO16,MYO18B,MYO1C,MYO5B,MYO5C,ENSBTAG00000020802
GO:MF	glycosaminoglycan binding	GO:0005539	0.00575003	2.24033	151	798	19	0.125828	16724	ACAN,BMP4,CCN2,CCN4,COL5A3,FGF10,FN1,GPNMB,PCSK6,RSPO1,SFRP1,SLIT3,SMOC2,STAB1,TGFBR3,THBS2,THBS3,THBS4,TNXB
GO:MF	protease binding	GO:0002020	0.00626518	2.20307	93	798	14	0.150538	16724	ADAMTSL4,ATP9A,CCBE1,CDK5R1,DPP4,F3,FAP,FN1,IL1R1,ITGAV,LDLR,THAP5,TIMP2,VWF
GO:MF	exopeptidase activity	GO:0008238	0.00626518	2.20307	93	798	14	0.150538	16724	AEBP1,ANPEP,CPE,CPM,CPZ,CTSH,DPP4,DPP7,FAP,LVRN,RNPEPL1,SCRN1,TFR2,VASH1
GO:MF	muscle alpha-actinin binding	GO:0051371	0.00766749	2.11535	7	798	4	0.571429	16724	LDB3,MYPN,NRAP,PDLIM5
GO:MF	calcium-release channel activity	GO:0015278	0.0100963	1.99584	13	798	5	0.384615	16724	ITPR3,MCOLN3,PKD2,RYR1,TRPA1
GO:MF	tropomyosin binding	GO:0005523	0.0100963	1.99584	13	798	5	0.384615	16724	LMOD2,LMOD3,TMOD2,TNNT1,TNNT2
GO:MF	Wnt-activated receptor activity	GO:0042813	0.0145514	1.8371	14	798	5	0.357143	16724	FZD1,FZD6,FZD7,FZD9,ROR1
GO:MF	neuregulin binding	GO:0038132	0.0159036	1.7985	4	798	3	0.75	16724	ERBB3,ITGA6,ITGAV
GO:MF	telethonin binding	GO:0031433	0.0159036	1.7985	4	798	3	0.75	16724	CSRP3,MYOZ2,MYOZ3
GO:MF	chemokine binding	GO:0019956	0.0159036	1.7985	30	798	7	0.233333	16724	ACKR3,ACKR4,FGF2,ITGA4,ITGAV,PDPN,ZFP36
GO:MF	FATZ binding	GO:0051373	0.0159036	1.7985	4	798	3	0.75	16724	ACTN2,MYOZ1,MYOZ3
GO:MF	ligand-gated calcium channel activity	GO:0099604	0.0162071	1.79029	22	798	6	0.272727	16724	GRIN2C,ITPR3,MCOLN3,PKD2,RYR1,TRPA1
GO:MF	metalloendopeptidase inhibitor activity	GO:0008191	0.0172722	1.76265	15	798	5	0.333333	16724	NGF,RECK,SPOCK1,TIMP2,TIMP3
GO:MF	coreceptor activity	GO:0015026	0.0194993	1.70998	23	798	6	0.26087	16724	ACKR3,CSPG4,HJV,RECK,RGMA,TGFBR3
GO:MF	cytokine binding	GO:0019955	0.0194993	1.70998	120	798	15	0.125	16724	ACKR3,ACKR4,FGF2,HJV,IL1R1,IL27RA,ITGA4,ITGAV,LTBP4,PDPN,TGFBR3,ZFP36,ENSBTAG00000002605,ENSBTAG00000005140,ENSBTAG00000053696
GO:MF	sulfur compound binding	GO:1901681	0.0238173	1.62311	162	798	18	0.111111	16724	BMP4,CCN2,CCN4,COL5A3,FGF10,FN1,GPNMB,PANK1,PCSK6,PTGES,RSPO1,SFRP1,SLIT3,SMOC2,THBS2,THBS3,THBS4,TNXB
GO:MF	actin monomer binding	GO:0003785	0.0287994	1.54062	25	798	6	0.24	16724	LMOD2,LMOD3,MTSS1,MYL2,MYL3,MYL4
GO:MF	alpha-actinin binding	GO:0051393	0.0287994	1.54062	17	798	5	0.294118	16724	CACNA1C,LDB3,MYPN,NRAP,PDLIM5
GO:MF	thyroid hormone binding	GO:0070324	0.0300774	1.52176	5	798	3	0.6	16724	CTSH,THRB,TTR
GO:BP	muscle system process	GO:0003012	8.63e-15	14.0641	243	797	49	0.201646	17231	ACTN2,ATP2A1,BDKRB2,CACNA1C,CACNA1S,CASQ2,CSRP3,DOCK5,FBXO32,GAA,GATA6,GATM,GRIP2,HRC,IGF1,KCNMA1,LMOD2,LMOD3,MYBPC1,MYBPC2,MYH2,MYH3,MYH6,MYH7,MYH8,MYL1,MYL3,MYL4,MYLK2,MYOM2,MYOZ1,MYOZ2,NOS1,NPNT,PLN,PPP1R13L,PRKAG3,SCN3B,SLMAP,TMEM38A,TMOD2,TNNC1,TNNC2,TNNI1,TNNI2,TNNT1,TNNT2,TNNT3,VEGFB
GO:BP	anatomical structure development	GO:0048856	1.05e-14	13.98	4113	797	297	0.0722101	17231	ABCA3,ACAN,ACKR3,ACTN2,ADAMTS16,ADAMTS6,ADAMTSL2,ADAMTSL4,AMIGO1,ANGPTL2,ANGPTL4,ANTXR1,APBA1,APC2,ARAP1,ARHGAP44,ASXL3,ATRNL1,AVIL,B3GNT2,BCL2L11,BCL6,BEND6,BHLHE41,BMP4,BMP6,BOC,BSN,C1QTNF5,C3,CACNA1C,CALCRL,CAMK2A,CAMK2B,CAPN3,CASZ1,CAV2,CCBE1,CCDC151,CCDC88C,CCKAR,CCL2,CCN2,CCN4,CD9,CDH1,CDH10,CDH11,CDK5R1,CECR2,CEND1,CHRD,CLMP,CNTNAP1,COL12A1,COL8A1,CPE,CPT1A,CRABP2,CREB3L2,CSPG4,CSRP2,CSRP3…
GO:BP	system development	GO:0048731	2.52e-14	13.5977	3364	797	254	0.0755054	17231	ABCA3,ACAN,ACKR3,ACTN2,ADAMTS16,ADAMTS6,ADAMTSL2,AMIGO1,ANGPTL2,ANGPTL4,ANTXR1,APC2,ARHGAP44,ASXL3,ATRNL1,AVIL,B3GNT2,BCL2L11,BCL6,BEND6,BHLHE41,BMP4,BMP6,BOC,BSN,C1QTNF5,C3,CACNA1C,CALCRL,CAMK2A,CAMK2B,CASZ1,CAV2,CCBE1,CCKAR,CCL2,CCN2,CCN4,CD9,CDH1,CDH11,CDK5R1,CECR2,CEND1,CHRD,CLMP,CNTNAP1,COL8A1,CPE,CRABP2,CREB3L2,CSPG4,CSRP3,CTF1,CTNNB1,CTNS,CTSB,CTSH,CTSK,DAB1,DAB2,DACT1,DHCR24,DPYSL5,EFEMP1…
GO:BP	multicellular organism development	GO:0007275	2.52e-14	13.5977	3674	797	271	0.0737616	17231	ABCA3,ACAN,ACKR3,ACTN2,ADAMTS16,ADAMTS6,ADAMTSL2,AMIGO1,ANGPTL2,ANGPTL4,ANTXR1,APBA1,APC2,ARHGAP44,ASXL3,ATRNL1,AVIL,B3GNT2,BCL2L11,BCL6,BEND6,BHLHE41,BMP4,BMP6,BOC,BSN,C1QTNF5,C3,CACNA1C,CALCRL,CAMK2A,CAMK2B,CAPN3,CASZ1,CAV2,CCBE1,CCDC151,CCKAR,CCL2,CCN2,CCN4,CD9,CDH1,CDH10,CDH11,CDK5R1,CECR2,CEND1,CHRD,CLMP,CNTNAP1,COL12A1,COL8A1,CPE,CRABP2,CREB3L2,CSPG4,CSRP3,CTF1,CTNNB1,CTNS,CTSB,CTSH,CTSK,DA…
GO:BP	anatomical structure morphogenesis	GO:0009653	2.69e-13	12.5707	2008	797	172	0.0856574	17231	ACAN,ACKR3,ACTN2,ADAMTS16,ANGPTL2,ANGPTL4,ANTXR1,ARAP1,ARHGAP44,ASXL3,ATRNL1,B3GNT2,BCL2L11,BCL6,BMP4,BMP6,BOC,C3,CACNA1C,CALCRL,CAPN3,CCBE1,CCDC88C,CCKAR,CCL2,CCN2,CD9,CDH10,CDH11,CDK5R1,CECR2,CEND1,CNTNAP1,COL12A1,COL8A1,CPE,CRABP2,CSRP2,CSRP3,CTNNB1,CTSH,DAB2,DACT1,DOCK5,DPYSL5,EFEMP1,EGR2,EGR3,F3,FAIM2,FAM20A,FAT3,FGF10,FGF18,FGF2,FGR,FITM2,FN1,FZD6,FZD7,GAA,GATA6,GFRA3,HIF1A,INHBA,INSIG1,ISM…
GO:BP	muscle contraction	GO:0006936	4.43e-13	12.3535	199	797	41	0.20603	17231	ACTN2,ATP2A1,BDKRB2,CACNA1C,CACNA1S,CASQ2,CSRP3,DOCK5,GAA,GRIP2,KCNMA1,LMOD2,LMOD3,MYBPC1,MYBPC2,MYH2,MYH3,MYH6,MYH7,MYH8,MYL1,MYL3,MYL4,MYLK2,MYOM2,NOS1,NPNT,PLN,PPP1R13L,SCN3B,SLMAP,TMEM38A,TMOD2,TNNC1,TNNC2,TNNI1,TNNI2,TNNT1,TNNT2,TNNT3,VEGFB
GO:BP	developmental process	GO:0032502	4.94e-12	11.3062	4445	797	303	0.0681665	17231	ABCA3,ACAN,ACKR3,ACTN2,ADAMTS16,ADAMTS6,ADAMTSL2,ADAMTSL4,AMIGO1,ANGPTL2,ANGPTL4,ANTXR1,APBA1,APC2,APOD,ARAP1,ARHGAP44,ASXL3,ATRNL1,AVIL,B3GNT2,BCL2L11,BCL6,BEND6,BHLHE41,BMP4,BMP6,BOC,BSN,C1QTNF5,C3,CACNA1C,CALCRL,CAMK2A,CAMK2B,CAPN3,CASZ1,CAV2,CCBE1,CCDC151,CCDC88C,CCKAR,CCL2,CCN2,CCN4,CD9,CDH1,CDH10,CDH11,CDK5R1,CECR2,CEND1,CHRD,CLMP,CNTNAP1,COL12A1,COL8A1,CPE,CPT1A,CRABP2,CREB3L2,CSPG4,CSRP2,…
GO:BP	muscle structure development	GO:0061061	1.64e-11	10.7862	399	797	57	0.142857	17231	ACTN2,BHLHE41,BMP4,BOC,CAPN3,CAV2,CD9,CSRP2,CSRP3,CTNNB1,EGR1,EGR2,ERBB3,EREG,FGF10,FZD7,GATA6,HSPB2,IGF1,JPH1,KLF5,LDB3,LMOD2,LMOD3,MAFF,MEF2C,MYF6,MYH6,MYH7,MYL2,MYL3,MYLK2,MYLPF,MYOM2,MYOZ1,MYOZ2,MYPN,NEB,NFATC4,NOX4,NPNT,NR4A1,NRAP,NUPR1,PDLIM5,RBFOX1,SMYD1,SORT1,STRA6,SVIL,SYPL2,TMOD2,TNNC1,TNNI1,TNNT2,VGLL2,ZFPM1
GO:BP	tissue development	GO:0009888	1.64e-11	10.7862	1362	797	126	0.092511	17231	ACAN,ACTN2,ADAMTS16,ADAMTSL2,ADAMTSL4,ATRNL1,BMP4,BMP6,C3,CAV2,CCDC88C,CCN2,CCN4,CECR2,COL12A1,COL8A1,CPT1A,CREB3L2,CSRP2,CSRP3,CST6,CTNNB1,CTSB,CTSH,CTSK,DAB2,DACT1,DHCR24,EFEMP1,EGR1,EGR2,ENPP1,ERBB3,FAM20A,FGF10,FGF18,FGF2,FGR,FN1,FZD6,FZD7,FZD9,GAA,GAS6,GATA6,HIF1A,IGF1,INHBA,ITGA2,ITGA4,ITGA6,ITGAV,ITGB5,KIF26B,KLF5,LDLRAD4,LGR5,LMOD3,MAF,MAFF,MAPK11,MARVELD2,MCOLN3,MEF2C,MMP2,MTSS1,MYCL,MYH…
GO:BP	muscle tissue development	GO:0060537	1.64e-11	10.7862	264	797	45	0.170455	17231	ACTN2,BMP4,CAV2,CSRP2,CSRP3,CTNNB1,EGR1,EGR2,ERBB3,FGF2,FZD7,GATA6,IGF1,KLF5,LMOD3,MAFF,MAPK11,MEF2C,MYH6,MYH7,MYL2,MYL3,MYLK2,MYLPF,MYOZ1,MYOZ2,NEB,NOX4,NR4A1,NRAP,NUPR1,PKD2,PLN,PPP1R13L,RBFOX1,SEMA3C,SGCD,SMYD1,STRA6,SVIL,TNNC1,TNNI1,TNNT2,VGLL2,ZFPM1
GO:BP	anatomical structure formation involved in morphogenesis	GO:0048646	1.09e-10	9.96073	830	797	88	0.106024	17231	ACKR3,ACTN2,ANGPTL2,ANGPTL4,BCL2L11,BCL6,BMP4,C3,CALCRL,CAPN3,CCBE1,CCN2,CD9,CDK5R1,CECR2,CEND1,CNTNAP1,COL12A1,COL8A1,CSRP2,CSRP3,CTNNB1,CTSH,EGR2,EGR3,F3,FAIM2,FAM20A,FAT3,FGF10,FGF18,FGF2,FN1,FZD6,FZD7,GATA6,HIF1A,INHBA,ISM1,ITGA2,ITGA4,ITGAV,ITGB5,JCAD,KIF26B,KLF5,LDB3,LMOD2,LMOD3,MMP2,MYH6,MYOM2,MYOZ1,MYOZ2,MYPN,NEB,NFATC4,NOTCH2,NR4A1,NRAP,NRCAM,PHLDB1,PTPN14,PTPRM,PVR,RECK,S100A1,SDK1,SDK2…
GO:BP	striated muscle tissue development	GO:0014706	1.36e-10	9.86622	249	797	42	0.168675	17231	ACTN2,BMP4,CAV2,CSRP3,CTNNB1,EGR1,EGR2,ERBB3,FGF2,FZD7,GATA6,IGF1,KLF5,LMOD3,MAFF,MAPK11,MEF2C,MYH6,MYH7,MYL2,MYL3,MYLK2,MYLPF,MYOZ1,MYOZ2,NEB,NOX4,NR4A1,NRAP,NUPR1,PLN,PPP1R13L,RBFOX1,SEMA3C,SGCD,SMYD1,SVIL,TNNC1,TNNI1,TNNT2,VGLL2,ZFPM1
GO:BP	regulation of multicellular organismal process	GO:0051239	1.36e-10	9.86622	1866	797	154	0.0825295	17231	ABCC9,ADCY7,AMIGO1,APOD,ATP2A1,BCL2L11,BCL6,BHLHE41,BMP4,BMP6,C1QTNF1,C3,CACNA1C,CACNA1G,CACNG4,CAPN3,CASQ2,CCBE1,CCN2,CCN4,CD9,CDK5R1,CRABP2,CRH,CSRP3,CTNNB1,CTSH,CTSK,DAB2,DOCK5,EFEMP1,EGR1,EGR2,EGR3,ENPP1,ERBB3,EREG,F3,FBXO32,FGF10,FGF18,FGF2,FGR,FN1,FZD7,FZD9,GAA,GAS6,GATA6,GATM,GPNMB,HIF1A,HMGCR,HRC,IGF1,IL17RC,IL1R1,IL1RAP,IL27RA,INHBA,INHBB,INPP5K,ISM1,ITGAV,JCAD,LDLR,LDLRAD4,LMOD3,MAF,MAF…
GO:BP	regulation of localization	GO:0032879	2.1e-10	9.67703	1946	797	158	0.0811922	17231	ABCA3,ABHD5,ACTN2,AMIGO1,APBA1,APOD,ARAP1,ARHGAP44,ATP9A,BCL6,BEST3,BMP4,BSN,C1QTNF1,C2,C3,CA2,CACNA1C,CACNA1G,CACNA1S,CACNG4,CADM4,CADPS,CAMK2A,CAMK2B,CAPN3,CASQ2,CCBE1,CCKAR,CCL2,CCL5,CD9,CDH1,CDK5R1,CHRD,CRH,CSRP3,CTNNB1,CTSH,DAB2,DOCK5,DPP4,EEPD1,ENPP1,EPPK1,FAM83H,FGF10,FGF18,FGF2,FGR,FITM2,FN1,FZD9,GAS6,GLIS2,GPNMB,HIF1A,HMGCR,HRC,HTR1B,HTR2A,IGF1,IGSF10,IL1R1,IL27RA,INHBA,INHBB,INPP5K,INSI…
GO:BP	circulatory system development	GO:0072359	2.1e-10	9.67703	773	797	83	0.107374	17231	ACAN,ACKR3,ACTN2,ADAMTS6,ANGPTL2,ANGPTL4,ANTXR1,BMP4,C3,CACNA1C,CALCRL,CCBE1,CCN2,CPE,CSRP3,CTNNB1,CTSH,EGR3,ERBB3,F3,FGF10,FGF18,FGF2,FZD7,GAA,GATA6,HIF1A,IGF1,ISM1,ITGAV,JCAD,KLF5,LDB3,LDLR,MAPK11,MEF2C,MMP2,MYH6,MYH7,MYL2,MYL3,MYLK2,MYO18B,NEB,NFATC4,NOTCH2,NOX4,NR4A1,NRAP,NRCAM,PDLIM5,PKD2,PLN,PLPP3,PPP1R13L,PTPN14,PTPRM,RAPGEF1,RECK,S100A1,SEMA3C,SEMA3E,SEMA6A,SERPINF1,SGCD,SLIT3,SMAD2,SMOC2…
GO:BP	cell adhesion	GO:0007155	3.31e-10	9.48057	999	797	98	0.0980981	17231	ACAN,ACER2,ACTN2,AMIGO1,ANTXR1,APOD,ATRNL1,BCL2L11,BCL6,BMP4,BMP6,C1QTNF1,CCN2,CCN4,CD274,CD36,CD9,CDH1,CDH10,CDH11,CDH6,CDK5R1,CHRD,COL16A1,COL5A3,COL8A1,CTNNB1,CYTIP,DOCK5,DPP4,DSG2,EGR3,FAP,FAT3,FN1,FZD7,GAS6,GPNMB,IGF1,IGFBP7,IL1RAP,IL27RA,ITGA11,ITGA2,ITGA4,ITGA6,ITGAV,ITGB5,ITGBL1,JAM2,KANK1,KIF26B,LIMCH1,LIMS2,MACF1,MYPN,NECTIN4,NEGR1,NID1,NID2,NPNT,NR4A3,NRCAM,NTNG2,PCDH20,PCDHAC2,PCDHGA3…
GO:BP	biological adhesion	GO:0022610	4.19e-10	9.37727	1004	797	98	0.0976096	17231	ACAN,ACER2,ACTN2,AMIGO1,ANTXR1,APOD,ATRNL1,BCL2L11,BCL6,BMP4,BMP6,C1QTNF1,CCN2,CCN4,CD274,CD36,CD9,CDH1,CDH10,CDH11,CDH6,CDK5R1,CHRD,COL16A1,COL5A3,COL8A1,CTNNB1,CYTIP,DOCK5,DPP4,DSG2,EGR3,FAP,FAT3,FN1,FZD7,GAS6,GPNMB,IGF1,IGFBP7,IL1RAP,IL27RA,ITGA11,ITGA2,ITGA4,ITGA6,ITGAV,ITGB5,ITGBL1,JAM2,KANK1,KIF26B,LIMCH1,LIMS2,MACF1,MYPN,NECTIN4,NEGR1,NID1,NID2,NPNT,NR4A3,NRCAM,NTNG2,PCDH20,PCDHAC2,PCDHGA3…
GO:BP	cell surface receptor signaling pathway	GO:0007166	9.62e-10	9.01687	2108	797	165	0.0782732	17231	ACKR3,ADAMTSL2,ADGRD1,ADGRL3,ANGPTL1,APC2,APOD,BAIAP2L1,BCL2L11,BCL6,BEND6,BMP4,BMP6,BOC,C3,CADM4,CALCRL,CAV2,CCBE1,CCDC3,CCDC88C,CCL2,CCN2,CCN4,CD247,CD274,CD36,CDH6,CDK5R1,CHRD,CPE,CSPG4,CSRP3,CTF1,CTNNB1,DAB2,DACT1,DKK3,DLK2,DTX4,EFEMP1,EGFL7,EGR1,ENPP1,ERBB3,EREG,EYA3,F3,FAIM2,FAM83G,FGF10,FGF18,FGF2,FGR,FN1,FOXO1,FZD1,FZD6,FZD7,FZD9,GAB2,GAS6,GFRA3,GLIS2,GPR75,GRIN2C,GRIP2,HHAT,HIF1A,HJV,IGF…
GO:BP	response to endogenous stimulus	GO:0009719	9.62e-10	9.01687	1005	797	97	0.0965174	17231	ACTN2,ADAMTSL2,ADCY6,BAIAP2L1,BMP4,BMP6,CA2,CAMK2A,CASQ2,CAV2,CCL2,CCN2,CD9,CDH1,CHRD,COL16A1,CSRP3,CTNNB1,CTSB,CTSH,DAB2,EGR1,EGR3,ENPP1,FAM83G,FBXO32,FGF10,FGF18,FGF2,FOXO1,GABRB3,GATA6,GNAL,HJV,HNF4G,HTR1B,HTR2A,IGF1,INHBB,INPP5K,IRS2,ITGA4,ITGB5,KANK1,KHK,LDLR,LDLRAD4,LGR5,LTBP4,MAPK13,MEF2C,MMP2,MYH11,MYO1C,NEURL1,NGF,NOD1,NOS1,NOTCH2,NPNT,NR3C2,NR4A1,NR4A2,NR4A3,PDE3A,PDGFC,PDK4,PER1,PID1,P…
GO:BP	regulation of system process	GO:0044057	1.26e-09	8.9002	315	797	46	0.146032	17231	ABCC9,ATP2A1,C1QTNF1,CACNA1C,CACNA1G,CACNG4,CASQ2,CRH,CSRP3,DOCK5,EGR2,FBXO32,FGF10,GAA,GAS6,HRC,IGF1,INHBA,INHBB,INPP5K,MYH6,MYH7,MYL3,MYL4,MYLK2,MYRF,NPNT,PLN,PRKAG3,S100A1,SCN3B,SHANK1,SLC4A3,STX1A,THRB,TMEM108,TMEM38A,TMEM98,TNNC1,TNNC2,TNNI1,TNNT1,TNNT2,TNNT3,WASF3,ZFHX2
GO:BP	enzyme linked receptor protein signaling pathway	GO:0007167	4.35e-09	8.36112	737	797	77	0.104478	17231	ADAMTSL2,ANGPTL1,APOD,BAIAP2L1,BMP4,BMP6,CADM4,CAV2,CCBE1,CCN2,CDK5R1,CHRD,CSPG4,CSRP3,CTNNB1,DAB2,EFEMP1,EGR1,ENPP1,ERBB3,EREG,F3,FAM83G,FGF10,FGF18,FGF2,FGR,FOXO1,GAB2,GAS6,GFRA3,HIF1A,HJV,IGF1,INHBA,INHBB,INPP5K,IRS2,ITGB5,JCAD,KANK1,LDLRAD4,LTBP4,MST1R,MYO1C,NEURL1,NFATC4,NGF,NOTCH2,NPNT,NR4A3,PDGFC,PDK4,PID1,PMEPA1,RABGEF1,RAPGEF1,RARRES2,RASL11B,RGMA,ROR1,SEMA6A,SFRP1,SFRP5,SIPA1L1,SMAD2,SM…
GO:BP	cell differentiation	GO:0030154	4.41e-09	8.35556	2845	797	204	0.0717047	17231	ACAN,ACKR3,ACTN2,ADAMTSL4,AMIGO1,ANTXR1,APC2,ARHGAP44,ATRNL1,AVIL,B3GNT2,BCL6,BEND6,BHLHE41,BMP4,BMP6,BOC,C3,CAMK2A,CAMK2B,CAPN3,CASZ1,CAV2,CCDC88C,CCKAR,CCL2,CCN2,CCN4,CD9,CDH11,CDK5R1,CECR2,CEND1,CHRD,CNTNAP1,COL12A1,COL8A1,CPT1A,CRABP2,CREB3L2,CSPG4,CSRP2,CSRP3,CTF1,CTNNB1,CTSB,DAB1,DAB2,DDX25,DLK2,DOCK5,DPYSL5,EFEMP1,EGR1,EGR2,EGR3,ENPP1,ERBB3,EREG,ERG,EYA3,FAIM2,FAT3,FGF10,FGF18,FGF2,FGR,FN1…
GO:BP	cellular response to endogenous stimulus	GO:0071495	4.41e-09	8.35556	930	797	90	0.0967742	17231	ACTN2,ADAMTSL2,ADCY6,BAIAP2L1,BMP4,BMP6,CA2,CAMK2A,CASQ2,CAV2,CCL2,CCN2,CDH1,CHRD,COL16A1,CSRP3,CTNNB1,CTSB,CTSH,DAB2,EGR1,EGR3,ENPP1,FAM83G,FBXO32,FGF10,FGF18,FGF2,FOXO1,GABRB3,GATA6,GNAL,HJV,HNF4G,HTR1B,HTR2A,IGF1,INHBB,INPP5K,IRS2,ITGA4,ITGB5,KANK1,LDLRAD4,LGR5,LTBP4,MAPK13,MEF2C,MMP2,MYH11,MYO1C,NEURL1,NGF,NOD1,NOTCH2,NPNT,NR3C2,NR4A1,NR4A2,NR4A3,PDE3A,PDGFC,PDK4,PER1,PID1,PKD2,PMEPA1,PRNP,PT…
GO:BP	striated muscle contraction	GO:0006941	4.41e-09	8.35556	108	797	25	0.231481	17231	ATP2A1,CACNA1C,CASQ2,CSRP3,GAA,LMOD3,MYH3,MYH6,MYH7,MYH8,MYL3,MYL4,MYLK2,PLN,PPP1R13L,SCN3B,TMEM38A,TNNC1,TNNC2,TNNI1,TNNI2,TNNT1,TNNT2,TNNT3,VEGFB
GO:BP	cellular developmental process	GO:0048869	4.73e-09	8.32549	2905	797	207	0.0712565	17231	ACAN,ACKR3,ACTN2,ADAMTSL4,AMIGO1,ANTXR1,APC2,ARHGAP44,ATRNL1,AVIL,B3GNT2,BCL6,BEND6,BHLHE41,BMP4,BMP6,BOC,C3,CAMK2A,CAMK2B,CAPN3,CASZ1,CAV2,CCDC88C,CCKAR,CCL2,CCN2,CCN4,CD9,CDH11,CDK5R1,CECR2,CEND1,CHRD,CNTNAP1,COL12A1,COL8A1,CPT1A,CRABP2,CREB3L2,CSPG4,CSRP2,CSRP3,CTF1,CTNNB1,CTSB,DAB1,DAB2,DDX25,DLK2,DOCK5,DPYSL5,EFEMP1,EGR1,EGR2,EGR3,ENPP1,ERBB3,EREG,ERG,EYA3,FAIM2,FAT3,FGF10,FGF18,FGF2,FGR,FN1…
GO:BP	regulation of response to stimulus	GO:0048583	8.72e-09	8.05955	2816	797	201	0.0713778	17231	ABRA,ACKR3,ADAMTSL2,ADCY7,APC2,APOD,ARHGAP44,ARHGEF3,BAIAP2L1,BCL6,BEND6,BMP4,BMP6,C1QTNF1,C1R,C1S,C2,C28H10ORF71,C3,C4A,C8G,CACNG4,CADM4,CAPN3,CAV2,CAVIN4,CCBE1,CCDC3,CCDC88C,CCL2,CCL5,CCN2,CCN4,CD247,CD9,CDK5R1,CFB,CHN2,CHRD,CRH,CSPG4,CTNNB1,CTNS,CTSH,DAB2,DACT1,DKK3,DLK2,DPP4,EGFL7,EGR1,ENPP1,EPPK1,EPS8L2,ERBB3,EREG,EYA3,F3,FAIM2,FBXO32,FGF10,FGF18,FGF2,FGR,FN1,FOXO1,FZD6,FZD7,FZD9,GAS6,GATA6,…
GO:BP	myofibril assembly	GO:0030239	1.1e-08	7.95993	44	797	16	0.363636	17231	ACTN2,CAPN3,CSRP2,CSRP3,LDB3,LMOD2,LMOD3,MYH6,MYOM2,MYOZ1,MYOZ2,MYPN,NEB,NRAP,TMOD2,TNNT2
GO:BP	circulatory system process	GO:0003013	1.47e-08	7.8333	305	797	43	0.140984	17231	ABCC9,ADCY6,ANPEP,BDKRB2,BMP6,CACNA1C,CACNA1G,CASQ2,CSRP3,DOCK5,F5,GAA,GAS6,GRIP2,HRC,HTR1B,LVRN,MYH6,MYH7,MYL3,MYL4,NOS1,NOX4,NPR3,OXTR,PDE3A,PLN,PPP1R13L,PTGS1,PTGS2,S100A1,SCN3B,SGCD,SLC4A3,SVEP1,THRB,TMEM38A,TNNC1,TNNI1,TNNI2,TNNT2,VEGFB,WWTR1
GO:BP	striated muscle cell development	GO:0055002	1.52e-08	7.81904	45	797	16	0.355556	17231	ACTN2,CAPN3,CSRP2,CSRP3,LDB3,LMOD2,LMOD3,MYH6,MYOM2,MYOZ1,MYOZ2,MYPN,NEB,NRAP,TMOD2,TNNT2
GO:BP	animal organ development	GO:0048513	1.66e-08	7.78077	2426	797	178	0.0733718	17231	ABCA3,ACAN,ACTN2,ADAMTS16,ADAMTS6,ADAMTSL2,AMIGO1,ASXL3,ATRNL1,BCL2L11,BCL6,BMP4,BMP6,C1QTNF5,CACNA1C,CALCRL,CAV2,CCBE1,CCKAR,CCN2,CCN4,CDK5R1,CECR2,CEND1,CHRD,COL8A1,CPE,CREB3L2,CSRP3,CTNNB1,CTNS,CTSB,CTSH,CTSK,DAB1,DAB2,DACT1,DHCR24,EFEMP1,EGR1,EGR2,EGR3,ENPP1,ERBB3,FAIM2,FAM20A,FAT3,FGF10,FGF18,FGF2,FGR,FN1,FZD6,FZD7,FZD9,GAA,GAB2,GABRB2,GAS6,GATA6,GLIS2,HIF1A,HSF4,IGF1,IGSF3,INHBA,INSIG1,IRS2…
GO:BP	cellular component assembly involved in morphogenesis	GO:0010927	2.35e-08	7.62947	75	797	20	0.266667	17231	ACTN2,CAPN3,CD9,CNTNAP1,CSRP2,CSRP3,LDB3,LMOD2,LMOD3,MYH6,MYOM2,MYOZ1,MYOZ2,MYPN,NEB,NRAP,PHLDB1,PVR,TMOD2,TNNT2
GO:BP	cell-substrate adhesion	GO:0031589	4.15e-08	7.3821	257	797	38	0.14786	17231	ACER2,ACTN2,ANTXR1,APOD,ATRNL1,BCL2L11,BCL6,CCN2,COL16A1,COL5A3,COL8A1,CTNNB1,DOCK5,FN1,FZD7,GAS6,ITGA11,ITGA2,ITGA4,ITGA6,ITGAV,ITGB5,ITGBL1,KANK1,LIMCH1,MACF1,NID1,NID2,NPNT,NTNG2,PDPN,SEMA3E,SNED1,SPOCK1,STON1,TNN,TNXB,VWF
GO:BP	blood circulation	GO:0008015	6e-08	7.2216	284	797	40	0.140845	17231	ABCC9,ADCY6,ANPEP,BDKRB2,BMP6,CACNA1C,CACNA1G,CASQ2,CSRP3,DOCK5,F5,GAA,GAS6,GRIP2,HRC,HTR1B,LVRN,MYH6,MYH7,MYL3,MYL4,NOS1,NPR3,OXTR,PDE3A,PLN,PPP1R13L,PTGS1,PTGS2,S100A1,SCN3B,SGCD,SLC4A3,THRB,TMEM38A,TNNC1,TNNI1,TNNI2,TNNT2,VEGFB
GO:BP	cell-cell signaling	GO:0007267	7.81e-08	7.10716	1051	797	94	0.0894386	17231	APBA1,APC2,BMP4,C1QTNF1,C3,CACNA1C,CACNA1G,CACNG4,CADPS,CCDC88C,CCKAR,CCN4,CDH11,CPE,CRH,CTNNB1,DAB2,DACT1,DKK3,DTNA,EGR1,EGR3,EREG,FGF10,FGF2,FZD1,FZD6,FZD7,FZD9,GABRA2,GABRB2,GABRB3,GJD2,GPNMB,GRIN2C,HIF1A,HTR1B,HTR2A,IL1RAP,INHBA,INHBB,INSYN1,IRS2,ITPR3,KANK1,KCNJ11,KLF5,LGR5,LRRC4,LTBP4,MDFIC,MYLK2,NEURL1,NFATC4,NGF,NKD1,NOS1,NTNG2,PKD2,PLEKHA4,PLPP3,PTGES,PTPRU,RAPGEF1,RAPGEF4,RASGRF2,RECK,R…
GO:BP	regulation of cell communication	GO:0010646	9.34e-08	7.02975	2429	797	175	0.0720461	17231	ABRA,ACKR3,ADAMTSL2,APBA1,APC2,APOD,ARHGAP44,ARHGEF3,BAIAP2L1,BCL6,BEND6,BMP4,BMP6,C1QTNF1,C28H10ORF71,C3,CACNG4,CADM4,CAPN3,CASQ2,CAV2,CAVIN4,CCBE1,CCDC3,CCDC88C,CCKAR,CCN2,CCN4,CDH11,CDK5R1,CHN2,CHRD,CRH,CSPG4,CTNNB1,CTNS,CTSH,DAB2,DACT1,DKK3,DLK2,EGFL7,EGR1,ENPP1,EPS8L2,ERBB3,EREG,EYA3,F3,FAIM2,FGF10,FGF18,FGF2,FGR,FN1,FOXO1,FZD6,FZD7,FZD9,GAS6,GLIS2,GPR17,GRIN2C,GRINA,HCRTR1,HIF1A,HIPK4,HJV,H…
GO:BP	regulation of signal transduction	GO:0009966	1.95e-07	6.71002	2167	797	159	0.0733733	17231	ABRA,ACKR3,ADAMTSL2,APC2,APOD,ARHGAP44,ARHGEF3,BAIAP2L1,BCL6,BEND6,BMP4,BMP6,C1QTNF1,C28H10ORF71,C3,CACNG4,CADM4,CAPN3,CAV2,CAVIN4,CCBE1,CCDC3,CCDC88C,CCN2,CCN4,CDK5R1,CHN2,CHRD,CRH,CSPG4,CTNNB1,CTNS,CTSH,DAB2,DACT1,DKK3,DLK2,EGFL7,EGR1,ENPP1,EPS8L2,ERBB3,EREG,EYA3,F3,FAIM2,FGF10,FGF18,FGF2,FGR,FN1,FOXO1,FZD6,FZD7,FZD9,GAS6,GLIS2,GPR17,GRINA,HCRTR1,HIF1A,HIPK4,HJV,HMGCR,HTR1B,HTR2A,IGF1,IGFBP7,IL…
GO:BP	movement of cell or subcellular component	GO:0006928	2.29e-07	6.64031	1584	797	125	0.0789141	17231	ACKR3,APC2,APOD,ARAP1,ATRNL1,B3GNT2,BCL6,BMP4,BOC,CACNA1C,CADM4,CAMK2A,CAMK2B,CCBE1,CCDC151,CCDC88C,CCKAR,CCL2,CCL5,CCN2,CD9,CDH1,CDK5R1,CEND1,CFAP70,CHRD,CSPG4,CTNNB1,CTSH,DAB1,DAB2,DOCK5,DPP4,DPYSL5,EGR2,EGR3,ELMO1,EPPK1,FAM83H,FAP,FAT3,FGF10,FGF18,FGF2,FGR,FN1,GAS6,GFRA3,GPNMB,HIF1A,IGF1,IGSF10,IL17RC,IL1R1,IL27RA,IQCG,IRS2,ITGA11,ITGA2,ITGA4,ITGA6,ITGAV,ITGBL1,JAM2,JCAD,KANK1,KIF26B,KIFC2,LDL…
GO:BP	regulation of cell population proliferation	GO:0042127	2.29e-07	6.64031	1123	797	97	0.0863758	17231	ACER2,ACKR3,APOD,BCL6,BMP4,BMP6,CADM4,CALCRL,CAV2,CCL2,CCL5,CD274,CD9,CEND1,CHRD,CTNNB1,CTSH,DPP4,EGFL7,EGLN3,EGR3,EPPK1,ERBB3,EREG,F3,FAP,FGF10,FGF18,FGF2,FN1,FZD7,FZD9,GAB2,GAS6,GATA6,GPNMB,GRK5,HIF1A,HSF4,HTR1B,IGF1,IL27RA,INCA1,INHBA,IRS2,ITGA4,ITGAV,JCAD,KLF11,KSR1,LGR5,LIMS2,MAPK11,MEF2C,MLXIPL,MMP2,MTSS1,NDRG1,NEURL1,NOTCH2,NOX4,NPR3,NR4A1,NR4A3,NUPR1,PDGFC,PID1,PKD2,PODN,PRKG1,PTGES,PTGFR…
GO:BP	cellular response to organic substance	GO:0071310	2.68e-07	6.57146	1708	797	132	0.0772834	17231	ACKR3,ACTN2,ADAMTSL2,ADCY6,ADCY7,B3GNT2,BAIAP2L1,BMP4,BMP6,CA2,CADM4,CALCRL,CAMK2A,CASQ2,CAV2,CCBE1,CCDC3,CCL2,CCN2,CD274,CDH1,CHRD,COL16A1,COLEC12,CREB3L2,CSRP3,CTNNB1,CTSB,CTSH,DAB2,EGR1,EGR2,EGR3,ENPP1,EREG,FAM83G,FBXO32,FGF10,FGF18,FGF2,FOXO1,GABRB3,GAS6,GATA6,GFPT2,GNAL,GPR75,GRAMD1B,HIF1A,HJV,HNF4G,HSPB8,HTR1B,HTR2A,IGF1,IL17RC,IL1R1,IL1RAP,IL27RA,INA,INHBB,INPP5K,INSIG1,IRS2,ITGA4,ITGB5,JC…
GO:BP	cardiac muscle tissue development	GO:0048738	2.91e-07	6.53569	133	797	25	0.18797	17231	ACTN2,BMP4,CSRP3,ERBB3,FGF2,FZD7,GATA6,IGF1,MAPK11,MEF2C,MYH6,MYH7,MYL2,MYL3,MYLK2,NEB,NOX4,NRAP,PLN,PPP1R13L,SGCD,TNNC1,TNNI1,TNNT2,ZFPM1
GO:BP	regulation of signaling	GO:0023051	3.44e-07	6.46338	2439	797	173	0.0709307	17231	ABRA,ACKR3,ADAMTSL2,APBA1,APC2,APOD,ARHGAP44,ARHGEF3,BAIAP2L1,BCL6,BEND6,BMP4,BMP6,C1QTNF1,C28H10ORF71,C3,CACNG4,CADM4,CAPN3,CAV2,CAVIN4,CCBE1,CCDC3,CCDC88C,CCKAR,CCN2,CCN4,CDH11,CDK5R1,CHN2,CHRD,CRH,CSPG4,CTNNB1,CTNS,CTSH,DAB2,DACT1,DKK3,DLK2,EGFL7,EGR1,ENPP1,EPS8L2,ERBB3,EREG,EYA3,F3,FAIM2,FGF10,FGF18,FGF2,FGR,FN1,FOXO1,FZD6,FZD7,FZD9,GAS6,GLIS2,GPR17,GRIN2C,GRINA,HCRTR1,HIF1A,HIPK4,HJV,HMGCR,H…
GO:BP	positive regulation of biological process	GO:0048518	3.52e-07	6.45378	4684	797	291	0.0621264	17231	ABCA3,ABHD5,ABLIM3,ABRA,ACER2,ACKR3,ACTN2,ADAMTSL4,AMIGO1,ANTXR1,APC2,ARAP1,ARHGEF3,ARNTL2,ASXL3,ATP2A1,AUTS2,AVIL,BAIAP2L1,BCL2L11,BCL6,BEND6,BMP4,BMP6,BOC,BRPF3,C1QTNF1,C1R,C1S,C2,C28H10ORF71,C3,C4A,C8G,CACNG4,CADPS,CALCRL,CAPN3,CASQ2,CASZ1,CAV2,CAVIN4,CCBE1,CCL2,CCL5,CCN2,CCN4,CD247,CD274,CDH1,CDK5R1,CFB,CHRD,CLYBL,COL16A1,COL8A1,COLEC12,CRABP2,CREB3L2,CRH,CSPG4,CSRP3,CTF1,CTNNB1,CTNS,CTSH,DAB…
GO:BP	muscle cell differentiation	GO:0042692	3.52e-07	6.45378	232	797	34	0.146552	17231	ACTN2,BHLHE41,BMP4,CAPN3,CAV2,CD9,CSRP2,CSRP3,CTNNB1,EREG,FGF10,FZD7,GATA6,IGF1,KLF5,LDB3,LMOD2,LMOD3,MEF2C,MYH6,MYOM2,MYOZ1,MYOZ2,MYPN,NEB,NFATC4,NOX4,NPNT,NRAP,SMYD1,SORT1,SYPL2,TMOD2,TNNT2
GO:BP	heart process	GO:0003015	3.61e-07	6.44238	145	797	26	0.17931	17231	ABCC9,CACNA1C,CACNA1G,CASQ2,CSRP3,GAA,HRC,MYH6,MYH7,MYL3,MYL4,NOX4,PLN,PPP1R13L,S100A1,SCN3B,SGCD,SLC4A3,THRB,TMEM38A,TNNC1,TNNI1,TNNI2,TNNT2,VEGFB,WWTR1
GO:BP	multicellular organismal process	GO:0032501	3.82e-07	6.41782	6044	797	358	0.0592323	17231	ABCA3,ABCC9,ACAN,ACKR3,ACTN2,ADAMTS16,ADAMTS6,ADAMTSL2,ADCY6,ADCY7,AMIGO1,ANGPTL2,ANGPTL4,ANPEP,ANTXR1,AOC2,APBA1,APC2,APOD,ARHGAP44,ASXL3,ATP2A1,ATRNL1,AVIL,B3GNT2,BCL2L11,BCL6,BDKRB2,BEND6,BHLHE41,BMP4,BMP6,BOC,BSN,C1QTNF1,C1QTNF5,C3,CACNA1C,CACNA1G,CACNA1S,CACNG4,CALCRL,CAMK2A,CAMK2B,CAPN3,CASQ2,CASZ1,CAV2,CCBE1,CCDC151,CCKAR,CCL2,CCN2,CCN4,CD9,CDH1,CDH10,CDH11,CDK5R1,CECR2,CEND1,CHRD,CLIC5,CL…
GO:BP	heart development	GO:0007507	3.82e-07	6.41782	382	797	46	0.120419	17231	ACAN,ACTN2,ADAMTS6,BMP4,CACNA1C,CALCRL,CPE,CSRP3,CTNNB1,ERBB3,FGF2,FZD7,GAA,GATA6,HIF1A,IGF1,LDB3,MAPK11,MEF2C,MYH6,MYH7,MYL2,MYL3,MYLK2,NEB,NFATC4,NOTCH2,NOX4,NRAP,PDLIM5,PKD2,PLN,PPP1R13L,SEMA3C,SGCD,SLIT3,SMAD2,SMYD1,STRA6,SYPL2,TGFBR3,TNNC1,TNNI1,TNNT2,VEGFB,ZFPM1
GO:BP	actin filament-based process	GO:0030029	3.98e-07	6.3996	632	797	64	0.101266	17231	ABLIM2,ABLIM3,ACTN2,AIF1L,ANTXR1,ARAP1,ARHGAP44,AVIL,BAIAP2L1,BCL6,CACNA1C,CAPN3,CCDC88C,CCN2,CDK5R1,CSRP2,CSRP3,ELMO1,FGF10,INPP5K,IQANK1,ITGB5,JMY,KANK1,LDB3,LIMCH1,LLGL2,LMOD2,LMOD3,MTSS1,MYH6,MYH7,MYH8,MYLK2,MYO16,MYO1C,MYO5B,MYO5C,MYOM2,MYOZ1,MYOZ2,MYPN,NEB,NOTCH2,NRAP,PDLIM5,PDPN,PLN,PPM1E,RFLNB,SCN3B,SEMA3E,SHANK1,SIPA1L1,SPTB,SVIL,SYNPO,SYNPO2L,TMOD2,TNNC1,TNNT2,WASF3,WIPF1,WIPF3
GO:BP	cell development	GO:0048468	4.28e-07	6.36848	1488	797	118	0.0793011	17231	ACAN,ACTN2,ADAMTSL4,AMIGO1,ANTXR1,ARHGAP44,ATRNL1,AVIL,B3GNT2,BCL6,BHLHE41,BMP4,BMP6,BOC,C3,CAMK2A,CAPN3,CAV2,CCDC88C,CCKAR,CDH11,CDK5R1,CECR2,CNTNAP1,CRABP2,CSRP2,CSRP3,CTF1,CTNNB1,DDX25,DOCK5,DPYSL5,EGR2,FAT3,FGF18,FGF2,FN1,FZD7,GABRB2,GFRA3,HIF1A,HSF4,IGF1,INHBB,IQCG,ITGA4,ITGAV,KANK1,KLF5,LDB3,LDLR,LGR5,LMOD2,LMOD3,MAF,MARVELD2,MYH6,MYO16,MYOM2,MYOZ1,MYOZ2,MYPN,MYRF,NDRG1,NEB,NEGR1,NEURL1,NFA…
GO:BP	muscle organ development	GO:0007517	5.75e-07	6.24054	203	797	31	0.152709	17231	BMP4,CAV2,CTNNB1,EGR1,EGR2,ERBB3,JPH1,KLF5,LMOD3,MAFF,MEF2C,MYF6,MYH6,MYH7,MYL2,MYL3,MYLK2,MYLPF,MYOZ1,MYOZ2,NR4A1,NUPR1,RBFOX1,SMYD1,STRA6,SVIL,TNNC1,TNNI1,TNNT2,VGLL2,ZFPM1
GO:BP	cellular response to chemical stimulus	GO:0070887	7.32e-07	6.13576	2164	797	156	0.0720887	17231	ABTB2,ACER2,ACKR3,ACTN2,ADAMTSL2,ADCY6,ADCY7,AHR,B3GNT2,BAIAP2L1,BMP4,BMP6,CA2,CADM4,CALCRL,CAMK2A,CAPN3,CASQ2,CAV2,CCBE1,CCDC3,CCL2,CCL5,CCN2,CD274,CDH1,CHRD,COL16A1,COLEC12,CREB3L2,CSRP3,CTNNB1,CTSB,CTSH,DAB2,DPP4,EGLN3,EGR1,EGR2,EGR3,ENPP1,EREG,FAM83G,FBXO32,FGF10,FGF18,FGF2,FOSB,FOXO1,GABRB3,GAS6,GATA6,GFPT2,GNAL,GPR75,GRAMD1B,HIF1A,HJV,HNF4G,HSPB8,HTR1B,HTR2A,IGF1,IL17RC,IL1R1,IL1RAP,IL27RA,…
GO:BP	animal organ morphogenesis	GO:0009887	8.87e-07	6.05195	781	797	73	0.0934699	17231	ACAN,ADAMTS16,ASXL3,ATRNL1,BCL2L11,BMP4,BMP6,CCN2,COL8A1,CPE,CTNNB1,CTSH,DAB2,DACT1,EFEMP1,FAM20A,FAT3,FGF10,FGF18,FGF2,FGR,FZD6,GAA,GATA6,HIF1A,INHBA,INSIG1,ITGA6,KIF26B,LIMS2,LRIG1,MMP2,MYH6,MYH7,MYL2,MYL3,MYLK2,MYPN,NKD1,NOTCH2,NPNT,NTNG2,PDGFC,PITX3,PKD2,PLEKHA4,PPP1R13L,PTPRM,RAB23,RFLNB,SCUBE2,SDK1,SDK2,SEMA3C,SFRP1,SFRP4,SHANK1,SLIT3,SMAD2,SOBP,STRA6,TBX15,TENM3,TGFBR3,THBS3,THRB,TNNC1,TNN…
GO:BP	muscle cell development	GO:0055001	9.79e-07	6.00936	103	797	21	0.203883	17231	ACTN2,BMP4,CAPN3,CAV2,CSRP2,CSRP3,IGF1,LDB3,LMOD2,LMOD3,MYH6,MYOM2,MYOZ1,MYOZ2,MYPN,NEB,NFATC4,NRAP,SYPL2,TMOD2,TNNT2
GO:BP	response to organic substance	GO:0010033	1.03373e-06	5.98559	2052	797	149	0.0726121	17231	ABCC9,ACER2,ACKR3,ACTN2,ADAMTSL2,ADCY6,ADCY7,B3GNT2,BAIAP2L1,BDKRB2,BMP4,BMP6,CA2,CADM4,CALCRL,CAMK2A,CASQ2,CAV2,CCBE1,CCDC3,CCL2,CCL5,CCN2,CD274,CD9,CDH1,CHRD,COL16A1,COLEC12,CREB3L2,CSRP3,CTNNB1,CTSB,CTSH,DAB2,EGR1,EGR2,EGR3,ENPP1,EREG,FAM83G,FBXO32,FGF10,FGF18,FGF2,FOXO1,GABRB3,GAS6,GATA6,GDAP1,GFPT2,GNAL,GPR75,GRAMD1B,HIF1A,HJV,HNF4G,HSPB8,HTR1B,HTR2A,IGF1,IL17RC,IL1R1,IL1RAP,IL27RA,INA,INHBB…
GO:BP	regulation of transport	GO:0051049	1.10256e-06	5.9576	1117	797	94	0.084154	17231	ABCA3,ACTN2,AMIGO1,APBA1,APOD,ARHGAP44,ATP9A,BEST3,BMP4,BSN,C1QTNF1,C2,C3,CA2,CACNA1C,CACNA1G,CACNA1S,CACNG4,CADPS,CAPN3,CASQ2,CCKAR,CCL2,CDH1,CDK5R1,CRH,CTNNB1,DAB2,EEPD1,ENPP1,FGF10,FGR,GAS6,HIF1A,HMGCR,HRC,HTR1B,IGF1,INHBA,INHBB,INPP5K,INSIG1,IRS2,ITGAV,KCNA6,KCNC4,KCNJ11,KCNK12,KCTD7,LLGL2,LRAT,LRP1,LRRC55,MYLK2,MYO1C,NDFIP2,NKAIN3,NR4A3,PER1,PID1,PKD2,PKDCC,PLA2R1,PLD1,PLN,PRNP,PRSS8,PTGES,P…
GO:BP	muscle filament sliding	GO:0030049	1.10814e-06	5.95541	6	797	6	1	17231	MYH6,MYH7,MYH8,MYLK2,TNNC1,TNNT2
GO:BP	striated muscle cell differentiation	GO:0051146	1.27358e-06	5.89497	177	797	28	0.158192	17231	ACTN2,BHLHE41,BMP4,CAPN3,CAV2,CD9,CSRP2,CSRP3,FZD7,GATA6,IGF1,KLF5,LDB3,LMOD2,LMOD3,MEF2C,MYH6,MYOM2,MYOZ1,MYOZ2,MYPN,NEB,NOX4,NRAP,SMYD1,SORT1,TMOD2,TNNT2
GO:BP	transmembrane receptor protein tyrosine kinase signaling pathway	GO:0007169	1.2983e-06	5.88662	468	797	51	0.108974	17231	ANGPTL1,APOD,BAIAP2L1,CADM4,CAV2,CCBE1,CCN2,CDK5R1,CSPG4,CSRP3,CTNNB1,EFEMP1,ENPP1,ERBB3,EREG,F3,FGF10,FGF18,FGF2,FGR,FOXO1,GAB2,GFRA3,HIF1A,IGF1,INPP5K,IRS2,JCAD,KANK1,MST1R,MYO1C,NEURL1,NFATC4,NGF,NR4A3,PDGFC,PDK4,PID1,RABGEF1,RAPGEF1,RARRES2,ROR1,SEMA6A,SIPA1L1,SMOC2,SORT1,STON1,SVEP1,TMEM108,XDH,ZNF106
GO:BP	regulation of biological quality	GO:0065008	1.31557e-06	5.88089	2845	797	192	0.0674868	17231	ABCA3,ABHD4,ABHD5,ACKR3,ACTN2,ADCY6,AMIGO1,ANGPTL4,ANPEP,APBA1,ARAP1,ARHGAP44,ATP2A1,ATP9A,AVIL,BACE2,BAIAP2L1,BCL2L11,BCL6,BDKRB2,BMP4,BMP6,C1QTNF1,CA2,CACNA1C,CACNA1G,CACNG4,CADPS,CAPN3,CASQ2,CCKAR,CCL2,CCN2,CCN4,CD9,CDK5R1,CNNM2,CNTNAP1,CPE,CRABP2,CRH,CSRP3,CTNNB1,CTSB,CTSH,CTSK,CYP39A1,DACT1,DOCK5,EGR1,ENPP1,EPHX2,EXOSC9,F3,F5,FAM20A,FGF10,FGF2,FGR,FITM2,FN1,FZD6,GAA,GABRA2,GABRB2,GABRB3,GAS6…
GO:BP	heart contraction	GO:0060047	1.77168e-06	5.75161	137	797	24	0.175182	17231	ABCC9,CACNA1C,CACNA1G,CASQ2,CSRP3,GAA,HRC,MYH6,MYH7,MYL3,MYL4,PLN,PPP1R13L,S100A1,SCN3B,SGCD,SLC4A3,THRB,TMEM38A,TNNC1,TNNI1,TNNI2,TNNT2,VEGFB
GO:BP	cell-matrix adhesion	GO:0007160	1.96302e-06	5.70708	159	797	26	0.163522	17231	ACER2,ACTN2,APOD,BCL2L11,BCL6,CCN2,COL16A1,COL5A3,CTNNB1,FN1,ITGA11,ITGA2,ITGA4,ITGAV,ITGB5,ITGBL1,LIMCH1,MACF1,NID1,NID2,NPNT,SEMA3E,SNED1,STON1,TNN,TNXB
GO:BP	sarcomere organization	GO:0045214	2.0965e-06	5.67851	28	797	11	0.392857	17231	ACTN2,CAPN3,CSRP2,LDB3,LMOD2,MYH6,MYOM2,MYOZ1,MYOZ2,MYPN,TNNT2
GO:BP	negative regulation of response to stimulus	GO:0048585	2.51042e-06	5.60025	1172	797	96	0.0819113	17231	ACKR3,ADAMTSL2,APC2,APOD,ARHGAP44,BCL6,BEND6,BMP4,C1QTNF1,CADM4,CAV2,CCDC3,CCDC88C,CCL2,CD9,CHRD,CTNNB1,DAB2,DACT1,DKK3,DLK2,DPP4,EGFL7,EGR1,ENPP1,EPPK1,EYA3,FAIM2,FGF10,FGF2,FOXO1,FZD6,GAS6,GLIS2,GPR17,GRINA,HIF1A,HJV,HMGCR,HTR1B,IGF1,IL27RA,INPP5K,INSIG1,ITGA6,ITGAV,KANK1,KLHL31,LDLR,LDLRAD4,MYOZ1,MYOZ2,NEURL1,NFATC4,NKD1,NR4A2,PDE3A,PER1,PID1,PMEPA1,PRKG1,PTGS2,PTPRU,RABGEF1,RANBP9,RAPGEF1,RAS…
GO:BP	regulation of cellular component movement	GO:0051270	3.57079e-06	5.44724	750	797	69	0.092	17231	APOD,ARAP1,BCL6,BMP4,CACNA1C,CADM4,CAMK2A,CAMK2B,CCBE1,CCL2,CCL5,CD9,CDH1,CHRD,CTSH,DAB2,DOCK5,DPP4,EPPK1,FAM83H,FGF10,FGF18,FGF2,FGR,FN1,GAS6,GPNMB,HIF1A,IGF1,IGSF10,IL1R1,IL27RA,IRS2,ITGA6,ITGAV,JAM2,JCAD,KANK1,LDLRAD4,LRCH1,MEF2C,MYLK2,MYO1C,NR4A3,NTNG2,PDGFC,PDPN,PLN,PLXNA4,PODN,PRKG1,PTPRM,PTPRU,RABGEF1,RARRES2,RECK,SEMA3B,SEMA3C,SEMA3E,SEMA5A,SEMA6A,SFRP1,SMOC2,SST,TGFBR3,THBS4,TNFSF18,TNNC…
GO:BP	regulation of developmental process	GO:0050793	5.238e-06	5.28083	1737	797	128	0.0736903	17231	AMIGO1,APC2,ARAP1,ARHGAP44,BCL2L11,BCL6,BEND6,BHLHE41,BMP4,BMP6,BOC,C3,CAPN3,CASZ1,CCBE1,CCL2,CCN2,CCN4,CDK5R1,CHRD,CRABP2,CTNNB1,CTSH,CTSK,DAB2,DACT1,DLK2,DOCK5,EFEMP1,EGR2,EGR3,ENPP1,ERBB3,EREG,F3,FAT3,FGF10,FGF18,FGF2,FGR,FITM2,FN1,FZD6,FZD7,FZD9,GAS6,GATA6,HIF1A,HSF4,HTR2A,IGF1,IL1RAP,INHBA,INSIG1,ISM1,ITGAV,KANK1,KLF5,LDLR,LDLRAD4,LMOD3,MAF,MAFF,MAPK11,MEDAG,MEF2C,MYCL,MYH6,MYO10,MYOZ1,MYRF,…
GO:BP	cell migration	GO:0016477	5.68161e-06	5.24553	1127	797	92	0.0816327	17231	ACKR3,APC2,APOD,ATRNL1,BMP4,CAMK2A,CAMK2B,CCBE1,CCKAR,CCL2,CCL5,CCN2,CD9,CDH1,CDK5R1,CEND1,CHRD,CSPG4,CTNNB1,CTSH,DAB1,DAB2,DOCK5,DPP4,EGR3,ELMO1,EPPK1,FAM83H,FAP,FAT3,FGF10,FGF18,FGF2,FGR,FN1,GAS6,GFRA3,GPNMB,HIF1A,IGF1,IGSF10,IL17RC,IL1R1,IL27RA,IRS2,ITGA11,ITGA2,ITGA4,ITGA6,ITGAV,ITGBL1,JAM2,JCAD,KANK1,LDLRAD4,LRCH1,MEF2C,MST1R,MYO1C,NR4A1,NR4A2,NR4A3,NTNG2,PDGFC,PDPN,PEX5,PLXNA4,PODN,PRAG1,PR…
GO:BP	negative regulation of signal transduction	GO:0009968	5.74259e-06	5.24089	917	797	79	0.0861505	17231	ACKR3,ADAMTSL2,APC2,APOD,ARHGAP44,BCL6,BEND6,BMP4,CADM4,CAV2,CCDC3,CCDC88C,CHRD,CTNNB1,DAB2,DACT1,DKK3,DLK2,EGFL7,EGR1,ENPP1,EYA3,FAIM2,FGF10,FOXO1,FZD6,GAS6,GLIS2,GRINA,HIF1A,HJV,HMGCR,HTR1B,IGF1,INPP5K,INSIG1,ITGA6,ITGAV,KANK1,KLHL31,LDLRAD4,MYOZ1,MYOZ2,NEURL1,NFATC4,NKD1,NR4A2,PDE3A,PER1,PID1,PMEPA1,PTGS2,PTPRU,RABGEF1,RANBP9,RAPGEF1,RASL11B,RGS14,RGS4,RGS9,RNF34,SEMA6A,SFRP1,SFRP4,SFRP5,SLIT3…
GO:BP	actin-myosin filament sliding	GO:0033275	6.11702e-06	5.21346	7	797	6	0.857143	17231	MYH6,MYH7,MYH8,MYLK2,TNNC1,TNNT2
GO:BP	sterol biosynthetic process	GO:0016126	6.52721e-06	5.18527	31	797	11	0.354839	17231	DHCR24,DHCR7,FDFT1,HMGCR,HMGCS1,IDI1,INSIG1,LSS,MSMO1,SC5D,SQLE
GO:BP	response to organonitrogen compound	GO:0010243	7.05203e-06	5.15169	598	797	58	0.09699	17231	ABCC9,ACTN2,ADCY6,BAIAP2L1,CA2,CAMK2A,CASQ2,CAV2,CD9,CDH1,COL16A1,CSRP3,CTNNB1,EGR1,ENPP1,FOXO1,GABRB3,GNAL,HTR1B,HTR2A,IGF1,INHBB,INPP5K,IRS2,ITGA4,KANK1,KCNJ11,KHK,LDLR,MAPK13,MMP2,MYH11,MYO1C,NEURL1,NOD1,NR4A1,NR4A2,NR4A3,PDE3A,PDGFC,PDK4,PER1,PID1,PKD2,PPP1R1B,PRNP,RARRES2,RRAGD,RYR1,SDK1,SFRP1,SORT1,SREBF2,TGFBR3,TLR4,TMEM38A,ZNF106,ENSBTAG00000002605
GO:BP	cellular component morphogenesis	GO:0032989	7.30687e-06	5.13627	540	797	54	0.1	17231	ACTN2,ARHGAP44,B3GNT2,BOC,CAPN3,CCKAR,CD9,CDH11,CDK5R1,CNTNAP1,CRABP2,CSRP2,CSRP3,CTNNB1,DPYSL5,EGR2,FN1,GFRA3,KANK1,LDB3,LMOD2,LMOD3,MYH6,MYO16,MYOM2,MYOZ1,MYOZ2,MYPN,NEB,NFATC4,NGF,NR4A2,NRAP,NRCAM,NTNG2,NYAP1,PDPN,PHLDB1,PID1,PLXNA4,PTPRM,PVR,SEMA3B,SEMA3C,SEMA3E,SEMA5A,SEMA6A,SHANK1,SIPA1L1,SLIT3,TMEM108,TMOD2,TNN,TNNT2
GO:BP	cellular response to organonitrogen compound	GO:0071417	8.27227e-06	5.08238	414	797	45	0.108696	17231	ACTN2,ADCY6,BAIAP2L1,CA2,CAMK2A,CASQ2,CAV2,CDH1,COL16A1,CSRP3,CTNNB1,ENPP1,FOXO1,GABRB3,GNAL,HTR1B,HTR2A,IGF1,INHBB,INPP5K,IRS2,ITGA4,KANK1,MAPK13,MMP2,MYH11,MYO1C,NEURL1,NOD1,NR4A1,NR4A2,NR4A3,PDE3A,PDGFC,PDK4,PID1,PKD2,PRNP,RARRES2,RRAGD,RYR1,SFRP1,TLR4,TMEM38A,ZNF106
GO:BP	regulation of cellular response to growth factor stimulus	GO:0090287	8.61079e-06	5.06496	219	797	30	0.136986	17231	ADAMTSL2,BMP4,CADM4,CAV2,CCBE1,CHRD,CTNNB1,DAB2,FGF10,FGF18,FGF2,HIF1A,HJV,JCAD,LDLRAD4,MYO1C,NOTCH2,NPNT,PMEPA1,RASL11B,SEMA6A,SFRP1,SFRP5,SMAD2,SMOC2,SOX11,TGFBR3,TMEM108,XDH,ENSBTAG00000005140
GO:BP	cellular response to growth factor stimulus	GO:0071363	9.82027e-06	5.00788	459	797	48	0.104575	17231	ADAMTSL2,BMP4,BMP6,CADM4,CAV2,CCBE1,CCL2,CCN2,CHRD,CTNNB1,DAB2,EGR1,EGR3,FAM83G,FGF10,FGF18,FGF2,GAS6,GATA6,HIF1A,HJV,INPP5K,ITGB5,JCAD,LDLRAD4,LTBP4,MEF2C,MYO1C,NGF,NOTCH2,NPNT,NR4A1,PDE3A,PMEPA1,RASL11B,RGMA,SEMA6A,SFRP1,SFRP5,SMAD2,SMOC2,SORT1,SOX11,TGFBR3,TMEM108,XDH,ZFP36,ENSBTAG00000005140
GO:BP	negative regulation of cell communication	GO:0010648	1.30062e-05	4.88585	970	797	81	0.0835052	17231	ACKR3,ADAMTSL2,APC2,APOD,ARHGAP44,BCL6,BEND6,BMP4,CADM4,CAV2,CCDC3,CCDC88C,CHRD,CTNNB1,DAB2,DACT1,DKK3,DLK2,EGFL7,EGR1,ENPP1,EYA3,FAIM2,FGF10,FOXO1,FZD6,GAS6,GLIS2,GRINA,HIF1A,HJV,HMGCR,HTR1B,IGF1,INHBB,INPP5K,INSIG1,ITGA6,ITGAV,KANK1,KCNJ11,KLHL31,LDLRAD4,MYOZ1,MYOZ2,NEURL1,NFATC4,NKD1,NR4A2,PDE3A,PER1,PID1,PMEPA1,PTGS2,PTPRU,RABGEF1,RANBP9,RAPGEF1,RASL11B,RGS14,RGS4,RGS9,RNF34,SEMA6A,SFRP1,SFRP…
GO:BP	cardiac muscle contraction	GO:0060048	1.38426e-05	4.85878	82	797	17	0.207317	17231	CACNA1C,CASQ2,CSRP3,GAA,MYH6,MYH7,MYL3,MYL4,PLN,PPP1R13L,SCN3B,TMEM38A,TNNC1,TNNI1,TNNI2,TNNT2,VEGFB
GO:BP	response to peptide	GO:1901652	1.38426e-05	4.85878	249	797	32	0.128514	17231	ACTN2,BAIAP2L1,CA2,CAMK2A,CAV2,CSRP3,EGR1,ENPP1,FOXO1,IGF1,INHBB,INPP5K,IRS2,ITGA4,KANK1,KHK,MMP2,MYH11,MYO1C,NOD1,NR4A1,NR4A2,NR4A3,PDK4,PID1,PRNP,RARRES2,SORT1,TGFBR3,TLR4,ZNF106,ENSBTAG00000002605
GO:BP	response to hormone	GO:0009725	1.40151e-05	4.8534	451	797	47	0.104213	17231	ACTN2,ADCY6,BAIAP2L1,BMP4,CA2,CAMK2A,CAV2,CSRP3,CTSB,CTSH,DAB2,EGR1,ENPP1,FBXO32,FOXO1,GATA6,HNF4G,IGF1,INHBB,INPP5K,IRS2,KANK1,KHK,LGR5,MEF2C,MYH11,MYO1C,NOS1,NR3C2,NR4A1,NR4A2,NR4A3,PDK4,PER1,PID1,PTGFR,RARRES2,SFRP1,SLIT3,SORT1,STEAP2,TGFBR3,THRB,TP63,ZFP36,ZNF106,ENSBTAG00000002605
GO:BP	negative regulation of signaling	GO:0023057	1.40426e-05	4.85255	973	797	81	0.0832477	17231	ACKR3,ADAMTSL2,APC2,APOD,ARHGAP44,BCL6,BEND6,BMP4,CADM4,CAV2,CCDC3,CCDC88C,CHRD,CTNNB1,DAB2,DACT1,DKK3,DLK2,EGFL7,EGR1,ENPP1,EYA3,FAIM2,FGF10,FOXO1,FZD6,GAS6,GLIS2,GRINA,HIF1A,HJV,HMGCR,HTR1B,IGF1,INHBB,INPP5K,INSIG1,ITGA6,ITGAV,KANK1,KCNJ11,KLHL31,LDLRAD4,MYOZ1,MYOZ2,NEURL1,NFATC4,NKD1,NR4A2,PDE3A,PER1,PID1,PMEPA1,PTGS2,PTPRU,RABGEF1,RANBP9,RAPGEF1,RASL11B,RGS14,RGS4,RGS9,RNF34,SEMA6A,SFRP1,SFRP…
GO:BP	response to oxygen-containing compound	GO:1901700	1.4729e-05	4.83183	942	797	79	0.0838641	17231	ABCC9,ACER2,ACTN2,ADCY6,ADCY7,APOD,BAIAP2L1,BDKRB2,BMP6,CA2,CALCRL,CAMK2A,CAV2,CCL2,CD274,CDH1,COL16A1,CSRP3,CTNNB1,CTSH,EGR1,ENPP1,FBXO32,FOXO1,GAS6,GATA6,GDAP1,GNAL,GRAMD1B,HIF1A,HTR1B,HTR2A,IGF1,INHBB,INPP5K,INSIG1,IRS2,ITGA4,KANK1,KCNJ11,KCNMA1,KHK,LDLR,MAPK13,MLXIPL,MMP2,MYH11,MYO1C,NEURL1,NOD1,NOS1,NOX4,NR4A1,NR4A2,NR4A3,PDE3A,PDGFC,PDK4,PER1,PID1,PKD2,PPP1R1B,PRNP,PTGFR,RARRES2,RRAGD,SDK1,…
GO:BP	regulation of molecular function	GO:0065009	1.482e-05	4.82915	2317	797	158	0.0681916	17231	ABHD5,ABRA,ACER2,ACTN2,ADAP1,ANGPTL4,ANTXR1,ARAP1,ARAP2,ARHGAP44,ARHGEF28,ARHGEF3,BCL2L11,BCL6,BMP4,C3,C4A,CACNG4,CAMK2A,CAPN3,CASQ2,CAV2,CCDC88C,CDK5R1,CHN2,CRH,CSPG4,CST6,CTNNB1,CTSB,CTSH,DAB2,DACT1,DCUN1D2,DHCR24,DKK3,DOCK3,DOCK5,EGLN3,ELMO1,ERBB3,EREG,F3,FGF10,FGF18,FGF2,FGR,FN1,FNIP2,FZD1,FZD6,GAS6,GLIS2,GPRC5A,HIF1A,HMGCR,HRC,HTR2A,IGF1,IL1RAP,INCA1,INPP5K,IRS2,ITGA4,ITGA6,ITGAV,JMY,KCTD11,…
GO:BP	nervous system development	GO:0007399	1.50032e-05	4.82382	1601	797	118	0.0737039	17231	AMIGO1,APC2,ARHGAP44,AVIL,B3GNT2,BCL6,BEND6,BHLHE41,BMP4,BMP6,BOC,BSN,C3,CAMK2A,CAMK2B,CASZ1,CCKAR,CCL2,CD9,CDH1,CDH11,CDK5R1,CECR2,CEND1,CHRD,CNTNAP1,CRABP2,CSPG4,CTF1,CTNNB1,CTNS,DAB1,DACT1,DPYSL5,EGR2,EGR3,ERBB3,FAIM2,FAT3,FGF10,FGF2,FN1,FZD6,FZD9,GABRA2,GABRB2,GABRB3,GAS6,GFRA3,GLIS2,HIF1A,IGSF10,IL1RAP,INA,INHBA,IRS2,KANK1,LDLR,LGI2,LRIG1,LRRC4,MARVELD1,MCOLN3,MEF2C,MST1R,MYCL,MYO16,MYPN,MYR…
GO:BP	response to growth factor	GO:0070848	1.67352e-05	4.77637	469	797	48	0.102345	17231	ADAMTSL2,BMP4,BMP6,CADM4,CAV2,CCBE1,CCL2,CCN2,CHRD,CTNNB1,DAB2,EGR1,EGR3,FAM83G,FGF10,FGF18,FGF2,GAS6,GATA6,HIF1A,HJV,INPP5K,ITGB5,JCAD,LDLRAD4,LTBP4,MEF2C,MYO1C,NGF,NOTCH2,NPNT,NR4A1,PDE3A,PMEPA1,RASL11B,RGMA,SEMA6A,SFRP1,SFRP5,SMAD2,SMOC2,SORT1,SOX11,TGFBR3,TMEM108,XDH,ZFP36,ENSBTAG00000005140
GO:BP	locomotion	GO:0040011	1.79431e-05	4.7461	1382	797	105	0.0759768	17231	ACKR3,ACKR4,APC2,APOD,ATRNL1,B3GNT2,BMP4,BOC,CADM4,CAMK2A,CAMK2B,CCBE1,CCKAR,CCL2,CCL5,CCN2,CD9,CDH1,CDK5R1,CEND1,CHRD,CSPG4,CTNNB1,CTSH,DAB1,DAB2,DOCK5,DPP4,DPYSL5,EGR2,EGR3,ELMO1,EPPK1,FAM83H,FAP,FAT3,FGF10,FGF18,FGF2,FGR,FN1,GAS6,GFRA3,GPNMB,GRIN2C,HIF1A,IGF1,IGSF10,IL17RC,IL1R1,IL27RA,IP6K3,IQCG,IRS2,ITGA11,ITGA2,ITGA4,ITGA6,ITGAV,ITGBL1,JAM2,JCAD,KANK1,LDLRAD4,LRCH1,MEF2C,MST1R,MYO1C,NEURL1,…
GO:BP	actin filament-based movement	GO:0030048	2.14242e-05	4.66909	85	797	17	0.2	17231	CACNA1C,CCDC88C,MYH6,MYH7,MYH8,MYLK2,MYO16,MYO1C,MYO5B,MYO5C,PDPN,PLN,SCN3B,TNNC1,TNNT2,WIPF1,WIPF3
GO:BP	regulation of cell migration	GO:0030334	2.32111e-05	4.63431	669	797	61	0.0911809	17231	APOD,BMP4,CAMK2A,CAMK2B,CCBE1,CCL2,CCL5,CD9,CDH1,CHRD,CTSH,DAB2,DOCK5,DPP4,EPPK1,FAM83H,FGF10,FGF18,FGF2,FGR,FN1,GAS6,GPNMB,HIF1A,IGF1,IGSF10,IL1R1,IL27RA,IRS2,ITGA6,ITGAV,JAM2,JCAD,KANK1,LDLRAD4,LRCH1,MEF2C,MYO1C,NR4A3,NTNG2,PDGFC,PDPN,PLXNA4,PODN,PRKG1,PTPRM,PTPRU,RABGEF1,RARRES2,RECK,SEMA3B,SEMA3C,SEMA3E,SEMA5A,SEMA6A,SFRP1,SMOC2,SST,THBS4,TNFSF18,VASH1
GO:BP	epithelial cell proliferation	GO:0050673	3.24428e-05	4.48888	299	797	35	0.117057	17231	BMP4,BMP6,CAV2,CCL2,CCL5,COL8A1,CTNNB1,EGFL7,EGR3,EPPK1,EREG,F3,FAP,FGF10,FGF2,FZD7,IGF1,ITGA4,JCAD,LGR5,LIMS2,MEF2C,MTSS1,NOTCH2,NR4A1,NUPR1,PTPRM,SERPINF1,SFRP1,THBS4,TLR4,TP63,VASH1,XDH,ZFP36
GO:BP	vasculature development	GO:0001944	3.31745e-05	4.4792	525	797	51	0.0971429	17231	ACKR3,ADAMTS6,ANGPTL2,ANGPTL4,ANTXR1,BMP4,C3,CALCRL,CCBE1,CCN2,CTNNB1,CTSH,EGR3,F3,FGF10,FGF18,FGF2,GATA6,HIF1A,ISM1,ITGAV,JCAD,KLF5,LDLR,MMP2,MYO18B,NFATC4,NOTCH2,NR4A1,NRCAM,PKD2,PLPP3,PTPN14,PTPRM,RAPGEF1,RECK,S100A1,SEMA3C,SEMA3E,SEMA6A,SERPINF1,SMOC2,STAB1,STRA6,SVEP1,TGFBR3,THBS2,THBS4,VASH1,VEGFB,XDH
GO:BP	signaling	GO:0023052	3.35402e-05	4.47443	5745	797	331	0.0576153	17231	ABCC9,ABRA,ACER2,ACKR3,ACKR4,ACTN2,ADAMTSL2,ADCY6,ADCY7,ADGRD1,ADGRL3,AHR,ANGPTL1,ANPEP,APBA1,APBB1IP,APC2,APOD,ARAP1,ARAP2,ARHGAP44,ARHGEF28,ARHGEF3,ASB14,ASB16,ASB5,ATP2A1,ATRNL1,BAIAP2L1,BCL2L11,BCL6,BDKRB2,BEND6,BMP4,BMP6,BOC,BSN,C1QTNF1,C28H10ORF71,C3,CA2,CACNA1C,CACNA1G,CACNG4,CADM4,CADPS,CALCRL,CAMK2A,CAPN3,CASQ2,CAV2,CAVIN4,CCBE1,CCDC3,CCDC88C,CCKAR,CCL2,CCN2,CCN4,CD247,CD274,CD36,CDH11,C…
GO:BP	cell motility	GO:0048870	3.3807e-05	4.47099	1249	797	96	0.0768615	17231	ACKR3,APC2,APOD,ATRNL1,BMP4,CADM4,CAMK2A,CAMK2B,CCBE1,CCKAR,CCL2,CCL5,CCN2,CD9,CDH1,CDK5R1,CEND1,CHRD,CSPG4,CTNNB1,CTSH,DAB1,DAB2,DOCK5,DPP4,EGR3,ELMO1,EPPK1,FAM83H,FAP,FAT3,FGF10,FGF18,FGF2,FGR,FN1,GAS6,GFRA3,GPNMB,HIF1A,IGF1,IGSF10,IL17RC,IL1R1,IL27RA,IQCG,IRS2,ITGA11,ITGA2,ITGA4,ITGA6,ITGAV,ITGBL1,JAM2,JCAD,KANK1,LDLRAD4,LRCH1,MEF2C,MST1R,MYO1C,NEURL1,NR4A1,NR4A2,NR4A3,NTNG2,PDGFC,PDPN,PEX5,PL…
GO:BP	cell population proliferation	GO:0008283	3.3807e-05	4.47099	1368	797	103	0.0752924	17231	ACER2,ACKR3,APOD,BCL6,BMP4,BMP6,CADM4,CALCRL,CAV2,CCL2,CCL5,CCN2,CD274,CD9,CEND1,CHRD,COL8A1,CSPG4,CTNNB1,CTSH,DPP4,EGFL7,EGLN3,EGR3,EPPK1,ERBB3,EREG,F3,FAP,FGF10,FGF18,FGF2,FN1,FZD6,FZD7,FZD9,GAB2,GAS6,GATA6,GPNMB,GRK5,HIF1A,HSF4,HTR1B,IGF1,IL27RA,INCA1,INHBA,IRS2,ITGA4,ITGAV,JCAD,KANK1,KLF11,KSR1,LGR5,LIMS2,MAPK11,MEF2C,MLXIPL,MMP2,MTSS1,NDRG1,NEURL1,NOTCH2,NOX4,NPR3,NR4A1,NR4A3,NUPR1,PDGFC,PID…
GO:BP	cellular response to nitrogen compound	GO:1901699	3.3807e-05	4.47099	453	797	46	0.101545	17231	ACTN2,ADCY6,BAIAP2L1,CA2,CAMK2A,CASQ2,CAV2,CDH1,COL16A1,COLEC12,CSRP3,CTNNB1,ENPP1,FOXO1,GABRB3,GNAL,HTR1B,HTR2A,IGF1,INHBB,INPP5K,IRS2,ITGA4,KANK1,MAPK13,MMP2,MYH11,MYO1C,NEURL1,NOD1,NR4A1,NR4A2,NR4A3,PDE3A,PDGFC,PDK4,PID1,PKD2,PRNP,RARRES2,RRAGD,RYR1,SFRP1,TLR4,TMEM38A,ZNF106
GO:BP	localization of cell	GO:0051674	3.3807e-05	4.47099	1249	797	96	0.0768615	17231	ACKR3,APC2,APOD,ATRNL1,BMP4,CADM4,CAMK2A,CAMK2B,CCBE1,CCKAR,CCL2,CCL5,CCN2,CD9,CDH1,CDK5R1,CEND1,CHRD,CSPG4,CTNNB1,CTSH,DAB1,DAB2,DOCK5,DPP4,EGR3,ELMO1,EPPK1,FAM83H,FAP,FAT3,FGF10,FGF18,FGF2,FGR,FN1,GAS6,GFRA3,GPNMB,HIF1A,IGF1,IGSF10,IL17RC,IL1R1,IL27RA,IQCG,IRS2,ITGA11,ITGA2,ITGA4,ITGA6,ITGAV,ITGBL1,JAM2,JCAD,KANK1,LDLRAD4,LRCH1,MEF2C,MST1R,MYO1C,NEURL1,NR4A1,NR4A2,NR4A3,NTNG2,PDGFC,PDPN,PEX5,PL…
GO:BP	positive regulation of cellular process	GO:0048522	3.4351e-05	4.46406	4274	797	258	0.060365	17231	ABCA3,ABHD5,ABLIM3,ABRA,ACER2,ACKR3,ACTN2,ADAMTSL4,AMIGO1,ANTXR1,ARAP1,ARHGEF3,ARNTL2,ASXL3,AUTS2,AVIL,BAIAP2L1,BCL2L11,BCL6,BEND6,BMP4,BMP6,BOC,BRPF3,C1QTNF1,C2,C28H10ORF71,C3,CACNG4,CADPS,CALCRL,CAPN3,CASQ2,CASZ1,CAV2,CAVIN4,CCBE1,CCL2,CCL5,CCN2,CCN4,CD274,CDH1,CDK5R1,CHRD,CLYBL,COL16A1,COL8A1,COLEC12,CRABP2,CREB3L2,CRH,CSPG4,CSRP3,CTF1,CTNNB1,CTNS,CTSH,DAB2,DACT1,DCUN1D2,DDAH2,DOCK5,DPP4,EGFL7…
GO:BP	negative regulation of biological process	GO:0048519	3.4351e-05	4.46406	4057	797	247	0.0608824	17231	ABHD5,ACER2,ACKR3,ACTN2,ADAMTSL2,ADCY7,AEBP1,ANGPTL4,ANTXR1,APC2,APOD,ARAP1,ARHGAP44,ASXL3,ATP9A,AVIL,BACE2,BCL6,BEND6,BEST3,BHLHE41,BMP4,BMP6,C1QTNF1,C3,C4A,CADM4,CAPN3,CASQ2,CAV2,CCDC3,CCDC88C,CCL2,CCL5,CCN2,CCN4,CD274,CD9,CDH1,CDK5R1,CEND1,CHRD,CST6,CTDSPL,CTNNB1,CTSH,CTSK,DAB2,DACT1,DHCR24,DKK3,DLK2,DOCK5,DPP4,EFEMP1,EGFL7,EGR1,EGR3,ENPP1,EPPK1,ERBB3,EREG,EXOSC9,EYA3,FAIM2,FAM3C,FAP,FAT3,FGF1…
GO:BP	blood vessel development	GO:0001568	3.73065e-05	4.42822	499	797	49	0.0981964	17231	ACKR3,ADAMTS6,ANGPTL2,ANGPTL4,ANTXR1,BMP4,C3,CALCRL,CCBE1,CCN2,CTNNB1,CTSH,EGR3,F3,FGF10,FGF18,FGF2,GATA6,HIF1A,ISM1,ITGAV,JCAD,KLF5,LDLR,MMP2,MYO18B,NFATC4,NOTCH2,NR4A1,NRCAM,PKD2,PLPP3,PTPRM,RAPGEF1,RECK,S100A1,SEMA3C,SEMA3E,SEMA6A,SERPINF1,SMOC2,STAB1,STRA6,TGFBR3,THBS2,THBS4,VASH1,VEGFB,XDH
GO:BP	regulation of epithelial cell proliferation	GO:0050678	3.78047e-05	4.42245	250	797	31	0.124	17231	BMP4,BMP6,CAV2,CCL2,CCL5,CTNNB1,EGFL7,EGR3,EPPK1,F3,FGF10,FGF2,FZD7,IGF1,ITGA4,JCAD,LIMS2,MEF2C,MTSS1,NOTCH2,NR4A1,NUPR1,PTPRM,SERPINF1,SFRP1,THBS4,TLR4,TP63,VASH1,XDH,ZFP36
GO:BP	neurogenesis	GO:0022008	4.57442e-05	4.33966	1174	797	91	0.0775128	17231	AMIGO1,ARHGAP44,AVIL,B3GNT2,BCL6,BEND6,BHLHE41,BMP4,BMP6,BOC,C3,CAMK2A,CAMK2B,CASZ1,CCKAR,CCL2,CD9,CDH11,CDK5R1,CECR2,CEND1,CNTNAP1,CRABP2,CSPG4,CTF1,CTNNB1,DAB1,DPYSL5,EGR2,ERBB3,FAIM2,FAT3,FGF10,FGF2,FN1,FZD9,GABRB2,GAS6,GFRA3,HIF1A,IGSF10,INHBA,KANK1,LDLR,MCOLN3,MEF2C,MYCL,MYO16,MYRF,NDRG1,NEGR1,NEURL1,NFATC4,NGF,NR4A2,NRBP2,NRCAM,NTNG2,NYAP1,PEX5,PITX3,PLPP3,PLXNA4,PTPRM,RGMA,ROR1,SDK1,SDK2,S…
GO:BP	regulation of multicellular organismal development	GO:2000026	4.98561e-05	4.30228	927	797	76	0.0819849	17231	AMIGO1,BCL6,BHLHE41,BMP4,BMP6,C3,CAPN3,CCBE1,CCN2,CCN4,CDK5R1,CRABP2,CTNNB1,CTSH,CTSK,EFEMP1,EGR2,EGR3,ENPP1,F3,FGF18,FGF2,FN1,FZD9,GAS6,GATA6,HIF1A,IGF1,IL1RAP,INHBA,ISM1,LDLR,MAF,MAFF,MAPK11,MYCL,MYH6,MYOZ1,MYRF,NEURL1,NFATC4,NGF,NOTCH2,NUPR1,PHLDB1,PKDCC,PLXNA4,PTGS2,PTPRM,RECK,RFLNB,S100A1,S1PR3,SEMA3B,SEMA3E,SEMA5A,SEMA6A,SERPINF1,SFRP1,SFRP4,SMOC2,SOX11,STAB1,THBS2,THBS4,TMEM98,TP63,VASH1,V…
GO:BP	regulation of cell differentiation	GO:0045595	4.98561e-05	4.30228	1076	797	85	0.0789963	17231	APC2,BCL6,BEND6,BHLHE41,BMP4,BMP6,BOC,CAPN3,CASZ1,CCN2,CCN4,CDK5R1,CHRD,CRABP2,CTNNB1,DAB2,DLK2,DOCK5,EFEMP1,EGR2,EGR3,ENPP1,EREG,FGF10,FGF18,FGF2,FN1,FZD7,GAS6,GATA6,HIF1A,HSF4,HTR2A,IGF1,INHBA,INSIG1,ITGAV,KANK1,KLF5,LDLR,LDLRAD4,LMOD3,MAF,MAFF,MEDAG,MEF2C,MYCL,NEURL1,NFATC4,NGF,NOTCH2,NPNT,PDE3A,PDPN,PHLDB1,PKDCC,PLXNA4,PTGS2,RBFOX1,RECK,RFLNB,S1PR3,SCUBE2,SEMA3B,SEMA3E,SEMA5A,SEMA6A,SERPINF1,…
GO:BP	intracellular signal transduction	GO:0035556	5.47885e-05	4.26131	1971	797	136	0.0690005	17231	ABRA,ACER2,ACKR3,ADCY6,ADCY7,ARHGAP44,ARHGEF28,ARHGEF3,ASB14,ASB16,ASB5,ATP2A1,BCL2L11,BCL6,BMP4,C1QTNF1,C28H10ORF71,CADM4,CAPN3,CASQ2,CAV2,CAVIN4,CCDC88C,CCL2,CCN2,CHN2,CSPG4,CSRP3,CTNNB1,CTNS,CTSH,DACT1,DCLK2,DOCK3,DOCK5,ELMO1,EPS8L2,ERBB3,F3,FGF10,FGF18,FGF2,FGR,FN1,FOXO1,GAS6,GPR17,GRIN2C,GRINA,HCRTR1,HIF1A,HIPK4,HMGCR,HTR2A,IGF1,INPP5K,ITGAV,ITPR3,JCAD,JMY,KANK1,KLHL31,KSR1,MAP3K6,MAP3K8,MAP…
GO:BP	regulation of muscle system process	GO:0090257	5.54635e-05	4.25599	123	797	20	0.162602	17231	ATP2A1,CACNA1C,CASQ2,DOCK5,FBXO32,HRC,IGF1,MYH7,MYL3,MYLK2,NPNT,PLN,PRKAG3,TMEM38A,TNNC1,TNNC2,TNNI1,TNNT1,TNNT2,TNNT3
GO:BP	regulation of cell motility	GO:2000145	5.87777e-05	4.23079	707	797	62	0.0876945	17231	APOD,BMP4,CADM4,CAMK2A,CAMK2B,CCBE1,CCL2,CCL5,CD9,CDH1,CHRD,CTSH,DAB2,DOCK5,DPP4,EPPK1,FAM83H,FGF10,FGF18,FGF2,FGR,FN1,GAS6,GPNMB,HIF1A,IGF1,IGSF10,IL1R1,IL27RA,IRS2,ITGA6,ITGAV,JAM2,JCAD,KANK1,LDLRAD4,LRCH1,MEF2C,MYO1C,NR4A3,NTNG2,PDGFC,PDPN,PLXNA4,PODN,PRKG1,PTPRM,PTPRU,RABGEF1,RARRES2,RECK,SEMA3B,SEMA3C,SEMA3E,SEMA5A,SEMA6A,SFRP1,SMOC2,SST,THBS4,TNFSF18,VASH1
GO:BP	skeletal muscle contraction	GO:0003009	5.96402e-05	4.22446	25	797	9	0.36	17231	ATP2A1,GAA,MYH3,MYH7,MYH8,TNNC2,TNNI1,TNNI2,TNNT1
GO:BP	cell surface receptor signaling pathway involved in cell-cell signaling	GO:1905114	6.21235e-05	4.20674	393	797	41	0.104326	17231	APC2,BMP4,C3,CCDC88C,CCN4,CPE,CTNNB1,DAB2,DACT1,DKK3,EGR1,FGF10,FGF2,FZD1,FZD6,FZD7,FZD9,GRIN2C,INSYN1,KANK1,LGR5,MDFIC,NFATC4,NKD1,PLEKHA4,PLPP3,PTPRU,RAPGEF1,RECK,ROR1,RSPO1,SFRP1,SFRP4,SFRP5,SHANK1,STX1A,TLE1,TLE2,TMEM108,TNN,WWTR1
GO:BP	actomyosin structure organization	GO:0031032	6.62222e-05	4.179	147	797	22	0.14966	17231	ACTN2,ARAP1,CAPN3,CCN2,CSRP2,CSRP3,INPP5K,ITGB5,LDB3,LIMCH1,LMOD2,LMOD3,MYH6,MYOM2,MYOZ1,MYOZ2,MYPN,NEB,NRAP,PPM1E,TMOD2,TNNT2
GO:BP	response to peptide hormone	GO:0043434	6.77709e-05	4.16896	207	797	27	0.130435	17231	ACTN2,BAIAP2L1,CA2,CAMK2A,CAV2,CSRP3,EGR1,ENPP1,FOXO1,IGF1,INHBB,INPP5K,IRS2,KANK1,KHK,MYH11,MYO1C,NR4A1,NR4A2,NR4A3,PDK4,PID1,RARRES2,SORT1,TGFBR3,ZNF106,ENSBTAG00000002605
GO:BP	negative regulation of cellular process	GO:0048523	6.95907e-05	4.15745	3724	797	228	0.0612245	17231	ACER2,ACKR3,ACTN2,ADAMTSL2,AEBP1,ANGPTL4,ANTXR1,APC2,APOD,ARAP1,ARHGAP44,ATP9A,AVIL,BACE2,BCL6,BEND6,BHLHE41,BMP4,BMP6,C1QTNF1,C3,C4A,CADM4,CAPN3,CASQ2,CAV2,CCDC3,CCDC88C,CCL2,CCL5,CCN4,CD274,CD9,CDH1,CDK5R1,CEND1,CHRD,CST6,CTDSPL,CTNNB1,CTSH,DAB2,DACT1,DHCR24,DKK3,DLK2,DPP4,EFEMP1,EGFL7,EGR1,EGR3,ENPP1,EPPK1,ERBB3,EREG,EXOSC9,EYA3,FAIM2,FAM3C,FAP,FAT3,FGF10,FGF2,FGR,FNIP2,FOXO1,FZD6,FZD7,FZD9,GA…
GO:BP	cell communication	GO:0007154	8.46841e-05	4.0722	5787	797	330	0.0570244	17231	ABRA,ACER2,ACKR3,ACKR4,ACTN2,ADAMTSL2,ADCY6,ADCY7,ADGRD1,ADGRL3,AHR,ANGPTL1,ANPEP,APBA1,APBB1IP,APC2,APOD,ARAP1,ARAP2,ARHGAP44,ARHGEF28,ARHGEF3,ASB14,ASB16,ASB5,ATP2A1,ATRNL1,BAIAP2L1,BCL2L11,BCL6,BDKRB2,BEND6,BMP4,BMP6,BOC,BSN,C1QTNF1,C28H10ORF71,C3,CA2,CACNA1C,CACNA1G,CACNG4,CADM4,CADPS,CALCRL,CAMK2A,CAPN3,CASQ2,CAV2,CAVIN4,CCBE1,CCDC3,CCDC88C,CCKAR,CCL2,CCN2,CCN4,CD247,CD274,CD36,CDH11,CDH6,CD…
GO:BP	actin cytoskeleton organization	GO:0030036	8.82587e-05	4.05424	577	797	53	0.0918544	17231	ABLIM2,ABLIM3,ACTN2,AIF1L,ANTXR1,ARAP1,ARHGAP44,AVIL,BAIAP2L1,BCL6,CAPN3,CCN2,CDK5R1,CSRP2,CSRP3,ELMO1,FGF10,INPP5K,IQANK1,ITGB5,JMY,KANK1,LDB3,LIMCH1,LLGL2,LMOD2,LMOD3,MTSS1,MYH6,MYO16,MYO5B,MYO5C,MYOM2,MYOZ1,MYOZ2,MYPN,NEB,NOTCH2,NRAP,PDLIM5,PPM1E,RFLNB,SEMA3E,SHANK1,SIPA1L1,SPTB,SVIL,SYNPO,SYNPO2L,TMOD2,TNNT2,WASF3,WIPF1
GO:BP	negative regulation of cell population proliferation	GO:0008285	9.78304e-05	4.00953	459	797	45	0.0980392	17231	ACKR3,APOD,BCL6,BMP4,CAV2,CCL2,CD274,CD9,CEND1,CTNNB1,EPPK1,EREG,FAP,FGF10,FGF2,GATA6,GPNMB,INCA1,INHBA,KLF11,LIMS2,MAPK11,MEF2C,MTSS1,NDRG1,NEURL1,NOX4,NUPR1,PODN,PRKG1,PTGES,PTPN14,PTPRM,PTPRU,RAPGEF1,SERPINF1,SFRP1,SFRP4,SFRP5,SLIT3,SOX11,TNN,VASH1,WT1,XDH
GO:BP	response to nitrogen compound	GO:1901698	0.000116153	3.93497	676	797	59	0.0872781	17231	ABCC9,ACTN2,ADCY6,BAIAP2L1,CA2,CAMK2A,CASQ2,CAV2,CD9,CDH1,COL16A1,COLEC12,CSRP3,CTNNB1,EGR1,ENPP1,FOXO1,GABRB3,GNAL,HTR1B,HTR2A,IGF1,INHBB,INPP5K,IRS2,ITGA4,KANK1,KCNJ11,KHK,LDLR,MAPK13,MMP2,MYH11,MYO1C,NEURL1,NOD1,NR4A1,NR4A2,NR4A3,PDE3A,PDGFC,PDK4,PER1,PID1,PKD2,PPP1R1B,PRNP,RARRES2,RRAGD,RYR1,SDK1,SFRP1,SORT1,SREBF2,TGFBR3,TLR4,TMEM38A,ZNF106,ENSBTAG00000002605
GO:BP	regulation of biological process	GO:0050789	0.000116582	3.93337	10380	797	542	0.0522158	17231	ABCA3,ABCC9,ABHD5,ABLIM3,ABRA,ACER2,ACKR3,ACKR4,ACTN2,ADAMTSL2,ADAMTSL4,ADCY6,ADCY7,ADGRD1,ADGRL3,AEBP1,AFF1,AHNAK2,AHR,AMIGO1,ANGPTL1,ANGPTL4,ANKRD2,ANPEP,ANTXR1,APBA1,APBB1IP,APBB2,APC2,APOD,ARAP1,ARAP2,ARHGAP44,ARHGEF28,ARHGEF3,ARNTL2,ASB14,ASB16,ASB5,ASXL3,ATP2A1,ATP9A,ATRNL1,AUTS2,AVIL,BACE2,BAIAP2L1,BCL2L11,BCL6,BDKRB2,BEND6,BEST3,BHLHE41,BMP4,BMP6,BOC,BRPF3,BSN,C1QTNF1,C1R,C1S,C2,C28H10ORF…
GO:BP	endoderm formation	GO:0001706	0.000124499	3.90483	42	797	11	0.261905	17231	COL12A1,COL8A1,CTNNB1,FN1,GATA6,INHBA,ITGA4,ITGAV,ITGB5,MMP2,SMAD2
GO:BP	cell-cell adhesion	GO:0098609	0.000124617	3.90442	600	797	54	0.09	17231	BCL6,BMP4,BMP6,C1QTNF1,CD274,CD9,CDH1,CDH10,CDH11,CDH6,CDK5R1,CTNNB1,DPP4,DSG2,EGR3,FAT3,GPNMB,IGF1,IL1RAP,IL27RA,ITGA4,ITGAV,ITGB5,JAM2,KIF26B,LIMS2,MYPN,NECTIN4,NEGR1,NPNT,NR4A3,NRCAM,NTNG2,PCDH20,PCDHAC2,PCDHGA3,PDPN,PEAR1,PERP,PLEKHA7,PLPP3,PRKG1,PTPRM,PTPRU,PVR,RAPGEF1,SDK1,SDK2,TENM3,THBS4,TNXB,VNN1,ENSBTAG00000047749,ENSBTAG00000030474
GO:BP	regulation of canonical Wnt signaling pathway	GO:0060828	0.000126469	3.89802	202	797	26	0.128713	17231	APC2,CCDC88C,DAB2,DACT1,DKK3,EGR1,FGF10,FGF2,FZD6,FZD7,FZD9,KANK1,LGR5,NKD1,PLEKHA4,PTPRU,RAPGEF1,RECK,RSPO1,SFRP1,SFRP4,SFRP5,TLE1,TLE2,TNN,WWTR1
GO:BP	cellular response to hormone stimulus	GO:0032870	0.000130608	3.88403	378	797	39	0.103175	17231	ACTN2,ADCY6,BAIAP2L1,BMP4,CA2,CAMK2A,CAV2,CSRP3,CTSB,CTSH,DAB2,ENPP1,FBXO32,FOXO1,GATA6,HNF4G,INHBB,INPP5K,IRS2,KANK1,LGR5,MEF2C,MYH11,MYO1C,NR3C2,NR4A1,NR4A2,NR4A3,PDK4,PER1,PID1,PTGFR,RARRES2,SFRP1,SLIT3,THRB,TP63,ZFP36,ZNF106
GO:BP	extracellular structure organization	GO:0043062	0.000130608	3.88403	241	797	29	0.120332	17231	ACAN,ADAMTS16,ADAMTS6,ADAMTSL1,ADAMTSL2,ADAMTSL4,AEBP1,ANTXR1,CAV2,COL5A3,COL8A1,DPP4,FAP,FMOD,GAS6,LOXL4,MMP2,MYH11,NID1,NPNT,NTNG2,PDPN,PHLDB1,PTX3,QSOX1,RECK,SMOC2,TEX14,TNXB
GO:BP	response to wounding	GO:0009611	0.000130608	3.88403	308	797	34	0.11039	17231	C1QTNF1,CADM4,CCN4,CD9,EPPK1,F3,F5,FGF10,FGF2,FN1,FZD6,FZD7,GAS6,GRIN2C,HIF1A,IGF1,INHBB,KANK1,MACF1,MYOZ1,NOTCH2,PDPN,PEAR1,PPL,PRKG1,RGMA,SERPING1,SMOC2,SMPD1,TLR4,VASH1,VWF,WFDC1,ZFP36
GO:BP	regulation of Wnt signaling pathway	GO:0030111	0.000130608	3.88403	254	797	30	0.11811	17231	APC2,CCDC88C,CCN4,DAB2,DACT1,DKK3,EGR1,FGF10,FGF2,FZD6,FZD7,FZD9,KANK1,LGR5,MDFIC,NFATC4,NKD1,PLEKHA4,PLPP3,PTPRU,RAPGEF1,RECK,RSPO1,SFRP1,SFRP4,SFRP5,TLE1,TLE2,TNN,WWTR1
GO:BP	endodermal cell differentiation	GO:0035987	0.000143104	3.84435	35	797	10	0.285714	17231	COL12A1,COL8A1,CTNNB1,FN1,GATA6,INHBA,ITGA4,ITGAV,ITGB5,MMP2
GO:BP	skeletal muscle organ development	GO:0060538	0.000148168	3.82925	121	797	19	0.157025	17231	CAV2,CTNNB1,EGR1,EGR2,KLF5,LMOD3,MAFF,MEF2C,MYLK2,MYLPF,MYOZ1,MYOZ2,NR4A1,NUPR1,RBFOX1,SMYD1,STRA6,SVIL,VGLL2
GO:BP	MAPK cascade	GO:0000165	0.000162022	3.79042	545	797	50	0.0917431	17231	ACKR3,BMP4,C1QTNF1,CAV2,CCL2,CCN2,CSPG4,CTNNB1,CTSH,DACT1,FGF10,FGF18,FGF2,FN1,FOXO1,GAS6,HCRTR1,HMGCR,HTR2A,IGF1,INPP5K,ITGAV,JCAD,KLHL31,KSR1,MAP3K6,MAP3K8,MAPK11,MAPK13,MDFIC,MEF2C,MST1R,NOD1,NOTCH2,NOX4,NPNT,PDGFC,RANBP9,RAPGEF1,RGS14,ROR1,SEMA6A,SFRP1,SH3RF3,SMPD1,THPO,TIMP3,TLR4,XDH,ZFP36
GO:BP	biological regulation	GO:0065007	0.000171353	3.76611	11045	797	570	0.0516071	17231	ABCA3,ABCC9,ABHD4,ABHD5,ABLIM3,ABRA,ACER2,ACKR3,ACKR4,ACTN2,ADAMTSL2,ADAMTSL4,ADAP1,ADCY6,ADCY7,ADGRD1,ADGRL3,AEBP1,AFF1,AHNAK2,AHR,AMIGO1,ANGPTL1,ANGPTL4,ANKRD2,ANPEP,ANTXR1,APBA1,APBB1IP,APBB2,APC2,APOD,ARAP1,ARAP2,ARHGAP44,ARHGEF28,ARHGEF3,ARNTL2,ASB14,ASB16,ASB5,ASXL3,ATP2A1,ATP9A,ATRNL1,AUTS2,AVIL,BACE2,BAIAP2L1,BCL2L11,BCL6,BDKRB2,BEND6,BEST3,BHLHE41,BMP4,BMP6,BOC,BRPF3,BSN,C1QTNF1,C1R,C1S,…
GO:BP	tube development	GO:0035295	0.000171353	3.76611	783	797	65	0.083014	17231	ABCA3,ACKR3,ADAMTS16,ADAMTSL2,ANGPTL2,ANGPTL4,BCL2L11,BMP4,C3,CALCRL,CCBE1,CCN2,CECR2,CLMP,CTNNB1,CTSH,DACT1,EGR3,F3,FGF10,FGF18,FGF2,FZD6,GATA6,HIF1A,ISM1,ITGAV,JCAD,KIF26B,KLF5,LDLR,LGR5,MTSS1,MYO18B,NFATC4,NOTCH2,NPNT,NR4A1,NRCAM,PDGFC,PDPN,PKD2,PKDCC,PTPRM,RARRES2,RECK,S100A1,SEMA3C,SEMA3E,SEMA6A,SERPINF1,SFRP1,SFRP5,SMAD2,SMOC2,STAB1,STRA6,TGFBR3,THBS2,THBS4,THRB,TP63,VASH1,WWTR1,XDH
GO:BP	cellular response to peptide	GO:1901653	0.000184086	3.73498	207	797	26	0.125604	17231	ACTN2,BAIAP2L1,CA2,CAMK2A,CAV2,CSRP3,ENPP1,FOXO1,IGF1,INHBB,INPP5K,IRS2,ITGA4,KANK1,MYH11,MYO1C,NOD1,NR4A1,NR4A2,NR4A3,PDK4,PID1,PRNP,RARRES2,TLR4,ZNF106
GO:BP	regulation of locomotion	GO:0040012	0.000195275	3.70935	738	797	62	0.0840108	17231	APOD,BMP4,CADM4,CAMK2A,CAMK2B,CCBE1,CCL2,CCL5,CD9,CDH1,CHRD,CTSH,DAB2,DOCK5,DPP4,EPPK1,FAM83H,FGF10,FGF18,FGF2,FGR,FN1,GAS6,GPNMB,HIF1A,IGF1,IGSF10,IL1R1,IL27RA,IRS2,ITGA6,ITGAV,JAM2,JCAD,KANK1,LDLRAD4,LRCH1,MEF2C,MYO1C,NR4A3,NTNG2,PDGFC,PDPN,PLXNA4,PODN,PRKG1,PTPRM,PTPRU,RABGEF1,RARRES2,RECK,SEMA3B,SEMA3C,SEMA3E,SEMA5A,SEMA6A,SFRP1,SMOC2,SST,THBS4,TNFSF18,VASH1
GO:BP	canonical Wnt signaling pathway	GO:0060070	0.00019602	3.7077	247	797	29	0.117409	17231	APC2,CCDC88C,CTNNB1,DAB2,DACT1,DKK3,EGR1,FGF10,FGF2,FZD1,FZD6,FZD7,FZD9,KANK1,LGR5,NKD1,PLEKHA4,PLPP3,PTPRU,RAPGEF1,RECK,RSPO1,SFRP1,SFRP4,SFRP5,TLE1,TLE2,TNN,WWTR1
GO:BP	positive regulation of epithelial cell proliferation	GO:0050679	0.00019602	3.7077	135	797	20	0.148148	17231	BMP4,BMP6,CAV2,CCL5,CTNNB1,EGFL7,EGR3,F3,FGF10,FGF2,FZD7,IGF1,ITGA4,JCAD,NOTCH2,NR4A1,SFRP1,THBS4,TLR4,TP63
GO:BP	secondary alcohol biosynthetic process	GO:1902653	0.00019602	3.7077	29	797	9	0.310345	17231	DHCR24,DHCR7,FDFT1,HMGCR,HMGCS1,IDI1,INSIG1,LSS,SC5D
GO:BP	cholesterol biosynthetic process	GO:0006695	0.00019602	3.7077	29	797	9	0.310345	17231	DHCR24,DHCR7,FDFT1,HMGCR,HMGCS1,IDI1,INSIG1,LSS,SC5D
GO:BP	tube morphogenesis	GO:0035239	0.000206709	3.68464	629	797	55	0.0874404	17231	ACKR3,ADAMTS16,ANGPTL2,ANGPTL4,BCL2L11,BMP4,C3,CALCRL,CCBE1,CCN2,CECR2,CTNNB1,CTSH,EGR3,F3,FGF10,FGF18,FGF2,FZD6,GATA6,HIF1A,ISM1,ITGAV,JCAD,KIF26B,KLF5,LDLR,LGR5,MTSS1,MYO18B,NFATC4,NOTCH2,NPNT,NR4A1,NRCAM,PDPN,PKD2,PTPRM,RECK,S100A1,SEMA3E,SEMA6A,SERPINF1,SFRP1,SFRP5,SMAD2,SMOC2,STAB1,STRA6,TGFBR3,THBS2,THBS4,TP63,VASH1,XDH
GO:BP	wound healing	GO:0042060	0.000206709	3.68464	248	797	29	0.116935	17231	C1QTNF1,CADM4,CCN4,CD9,EPPK1,F3,F5,FGF10,FGF2,FN1,FZD6,FZD7,GAS6,HIF1A,IGF1,KANK1,MACF1,MYOZ1,NOTCH2,PDPN,PEAR1,PPL,PRKG1,SERPING1,SMOC2,SMPD1,TLR4,VWF,WFDC1
GO:BP	cell-cell signaling by wnt	GO:0198738	0.000206709	3.68464	330	797	35	0.106061	17231	APC2,CCDC88C,CCN4,CPE,CTNNB1,DAB2,DACT1,DKK3,EGR1,FGF10,FGF2,FZD1,FZD6,FZD7,FZD9,KANK1,LGR5,MDFIC,NFATC4,NKD1,PKD2,PLEKHA4,PLPP3,PTPRU,RAPGEF1,RECK,ROR1,RSPO1,SFRP1,SFRP4,SFRP5,TLE1,TLE2,TNN,WWTR1
GO:BP	blood vessel morphogenesis	GO:0048514	0.000219627	3.65831	432	797	42	0.0972222	17231	ACKR3,ANGPTL2,ANGPTL4,BMP4,C3,CALCRL,CCBE1,CCN2,CTNNB1,CTSH,EGR3,F3,FGF10,FGF18,FGF2,GATA6,HIF1A,ISM1,ITGAV,JCAD,KLF5,LDLR,MYO18B,NFATC4,NOTCH2,NR4A1,NRCAM,PKD2,PTPRM,RECK,S100A1,SEMA3E,SEMA6A,SERPINF1,SMOC2,STAB1,STRA6,TGFBR3,THBS2,THBS4,VASH1,XDH
GO:BP	regulation of heart contraction	GO:0008016	0.000222678	3.65232	114	797	18	0.157895	17231	ABCC9,CACNA1C,CACNA1G,CASQ2,CSRP3,GAA,HRC,MYH6,MYH7,MYL3,MYL4,PLN,S100A1,SCN3B,SLC4A3,THRB,TMEM38A,TNNT2
GO:BP	positive regulation of cell communication	GO:0010647	0.000247114	3.6071	1215	797	90	0.0740741	17231	ABRA,ACKR3,ARHGEF3,BMP4,BMP6,C1QTNF1,C28H10ORF71,C3,CACNG4,CAV2,CCBE1,CCN2,CCN4,CRH,CSPG4,CTNNB1,CTNS,CTSH,DAB2,DACT1,ERBB3,EREG,F3,FGF10,FGF18,FGF2,FGR,FN1,FZD9,GAS6,GPR17,GRIN2C,HCRTR1,HIF1A,HTR2A,IGF1,IL1R1,INCA1,INHBA,INHBB,IRS2,ITPR3,JCAD,KANK1,KSR1,LGR5,LIMS2,MDFIC,MST1R,MYO1C,NEURL1,NFATC4,NKD1,NOD1,NOTCH2,NOX4,NPNT,NR3C2,NUPR1,PDGFC,PKD2,PLA2R1,PLEKHA4,PVR,RASGRF2,RECK,RGS14,ROR1,RRAGD,RS…
GO:BP	external encapsulating structure organization	GO:0045229	0.000279097	3.55425	239	797	28	0.117155	17231	ACAN,ADAMTS16,ADAMTS6,ADAMTSL1,ADAMTSL2,ADAMTSL4,AEBP1,ANTXR1,CAV2,COL5A3,COL8A1,DPP4,FAP,FMOD,GAS6,LOXL4,MMP2,MYH11,NID1,NPNT,NTNG2,PDPN,PHLDB1,PTX3,QSOX1,RECK,SMOC2,TNXB
GO:BP	extracellular matrix organization	GO:0030198	0.000279097	3.55425	239	797	28	0.117155	17231	ACAN,ADAMTS16,ADAMTS6,ADAMTSL1,ADAMTSL2,ADAMTSL4,AEBP1,ANTXR1,CAV2,COL5A3,COL8A1,DPP4,FAP,FMOD,GAS6,LOXL4,MMP2,MYH11,NID1,NPNT,NTNG2,PDPN,PHLDB1,PTX3,QSOX1,RECK,SMOC2,TNXB
GO:BP	positive regulation of signaling	GO:0023056	0.000294306	3.5312	1221	797	90	0.0737101	17231	ABRA,ACKR3,ARHGEF3,BMP4,BMP6,C1QTNF1,C28H10ORF71,C3,CACNG4,CAV2,CCBE1,CCN2,CCN4,CRH,CSPG4,CTNNB1,CTNS,CTSH,DAB2,DACT1,ERBB3,EREG,F3,FGF10,FGF18,FGF2,FGR,FN1,FZD9,GAS6,GPR17,GRIN2C,HCRTR1,HIF1A,HTR2A,IGF1,IL1R1,INCA1,INHBA,INHBB,IRS2,ITPR3,JCAD,KANK1,KSR1,LGR5,LIMS2,MDFIC,MST1R,MYO1C,NEURL1,NFATC4,NKD1,NOD1,NOTCH2,NOX4,NPNT,NR3C2,NUPR1,PDGFC,PKD2,PLA2R1,PLEKHA4,PVR,RASGRF2,RECK,RGS14,ROR1,RRAGD,RS…
GO:BP	regulation of endothelial cell proliferation	GO:0001936	0.000303569	3.51774	95	797	16	0.168421	17231	BMP4,BMP6,CAV2,CCL2,EGFL7,EGR3,F3,FGF2,ITGA4,JCAD,MEF2C,NR4A1,PTPRM,THBS4,VASH1,XDH
GO:BP	angiogenesis	GO:0001525	0.000303569	3.51774	351	797	36	0.102564	17231	ACKR3,ANGPTL2,ANGPTL4,BMP4,C3,CALCRL,CCBE1,CCN2,CTNNB1,CTSH,EGR3,F3,FGF18,FGF2,GATA6,HIF1A,ISM1,ITGAV,JCAD,KLF5,NFATC4,NOTCH2,NR4A1,NRCAM,PTPRM,RECK,S100A1,SEMA3E,SEMA6A,SERPINF1,SMOC2,STAB1,TGFBR3,THBS2,THBS4,VASH1
GO:BP	cardiac chamber morphogenesis	GO:0003206	0.000303569	3.51774	95	797	16	0.168421	17231	BMP4,CPE,GATA6,HIF1A,MYH6,MYH7,MYL2,MYL3,NOTCH2,PPP1R13L,SEMA3C,SLIT3,TNNC1,TNNI1,TNNT2,ZFPM1
GO:BP	skeletal muscle tissue development	GO:0007519	0.000306097	3.51414	117	797	18	0.153846	17231	CAV2,CTNNB1,EGR1,EGR2,KLF5,LMOD3,MAFF,MEF2C,MYLK2,MYLPF,MYOZ1,MYOZ2,NR4A1,NUPR1,RBFOX1,SMYD1,SVIL,VGLL2
GO:BP	regulation of the force of heart contraction	GO:0002026	0.000394743	3.40369	18	797	7	0.388889	17231	CSRP3,GAA,MYH6,MYH7,MYL3,MYL4,PLN
GO:BP	Wnt signaling pathway	GO:0016055	0.000396777	3.40145	327	797	34	0.103976	17231	APC2,CCDC88C,CCN4,CPE,CTNNB1,DAB2,DACT1,DKK3,EGR1,FGF10,FGF2,FZD1,FZD6,FZD7,FZD9,KANK1,LGR5,MDFIC,NFATC4,NKD1,PLEKHA4,PLPP3,PTPRU,RAPGEF1,RECK,ROR1,RSPO1,SFRP1,SFRP4,SFRP5,TLE1,TLE2,TNN,WWTR1
GO:BP	muscle adaptation	GO:0043500	0.000396777	3.40145	57	797	12	0.210526	17231	FBXO32,GATA6,GATM,IGF1,MYH6,MYH7,MYOZ1,MYOZ2,PRKAG3,TNNC1,TNNI1,TNNT1
GO:BP	positive regulation of osteoblast differentiation	GO:0045669	0.000484399	3.3148	49	797	11	0.22449	17231	BMP4,BMP6,CCN4,CTNNB1,FGF2,IGF1,NPNT,SCUBE2,SOX11,TP63,WWTR1
GO:BP	homophilic cell adhesion via plasma membrane adhesion molecules	GO:0007156	0.000497444	3.30326	110	797	17	0.154545	17231	CDH1,CDH10,CDH11,CDH6,DSG2,FAT3,MYPN,NECTIN4,NRCAM,PCDH20,PCDHAC2,PCDHGA3,PTPRM,PVR,SDK1,SDK2,ENSBTAG00000030474
GO:BP	regulation of chondrocyte differentiation	GO:0032330	0.000546955	3.26205	41	797	10	0.243902	17231	BMP4,CCN2,CCN4,CTNNB1,EFEMP1,FGF18,MAF,PKDCC,RFLNB,ZNF219
GO:BP	sterol metabolic process	GO:0016125	0.000547821	3.26136	89	797	15	0.168539	17231	CYP39A1,DHCR24,DHCR7,EPHX2,FDFT1,HMGCR,HMGCS1,IDI1,INSIG1,LDLR,LSS,MSMO1,SC5D,SMPD1,SQLE
GO:BP	regulation of muscle contraction	GO:0006937	0.000625544	3.20374	90	797	15	0.166667	17231	ATP2A1,CACNA1C,CASQ2,DOCK5,MYH7,MYL3,MYLK2,NPNT,PLN,TMEM38A,TNNC1,TNNC2,TNNT1,TNNT2,TNNT3
GO:BP	cardiac chamber development	GO:0003205	0.000656674	3.18265	124	797	18	0.145161	17231	ADAMTS6,BMP4,CPE,GATA6,HIF1A,MYH6,MYH7,MYL2,MYL3,NOTCH2,PPP1R13L,SEMA3C,SLIT3,STRA6,TNNC1,TNNI1,TNNT2,ZFPM1
GO:BP	negative regulation of canonical Wnt signaling pathway	GO:0090090	0.000692587	3.15953	113	797	17	0.150442	17231	APC2,CCDC88C,DAB2,DACT1,DKK3,EGR1,FZD6,NKD1,PTPRU,RAPGEF1,SFRP1,SFRP4,SFRP5,TLE1,TLE2,TNN,WWTR1
GO:BP	digestive tract morphogenesis	GO:0048546	0.000703655	3.15264	34	797	9	0.264706	17231	BMP4,CTNNB1,FGF10,HIF1A,SFRP1,SFRP5,SMAD2,STRA6,TP63
GO:BP	generation of neurons	GO:0048699	0.000703661	3.15264	1078	797	80	0.0742115	17231	AMIGO1,ARHGAP44,AVIL,B3GNT2,BCL6,BEND6,BHLHE41,BMP4,BMP6,BOC,C3,CAMK2A,CAMK2B,CASZ1,CCKAR,CDH11,CDK5R1,CECR2,CEND1,CNTNAP1,CRABP2,CTF1,CTNNB1,DAB1,DPYSL5,EGR2,FAIM2,FAT3,FN1,FZD9,GABRB2,GAS6,GFRA3,HIF1A,IGSF10,INHBA,KANK1,LDLR,MCOLN3,MEF2C,MYCL,MYO16,NEGR1,NEURL1,NFATC4,NGF,NR4A2,NRBP2,NRCAM,NTNG2,NYAP1,PEX5,PITX3,PLXNA4,PTPRM,RGMA,ROR1,SDK1,SDK2,SEMA3B,SEMA3C,SEMA3E,SEMA5A,SEMA6A,SERPINF1,SFRP1,…
GO:BP	supramolecular fiber organization	GO:0097435	0.000738449	3.13168	597	797	51	0.0854271	17231	ACAN,ACTN2,AEBP1,AIF1L,APC2,ARAP1,AVIL,BAIAP2L1,CAPN3,CCDC88C,CCN2,CSRP2,CSRP3,ELMO1,EPPK1,FMOD,INPP5K,IQANK1,ITGB5,JMY,KANK1,LDB3,LDLR,LIMCH1,LMOD2,LMOD3,LOXL4,MYH11,MYH6,MYO16,MYO5B,MYO5C,MYOM2,MYOZ1,MYOZ2,MYPN,NCKAP5,NEB,NRAP,PPM1E,RFLNB,SHANK1,SPTB,SVIL,SYNPO,SYNPO2L,TMOD2,TNNT2,TNXB,WASF3,WIPF1
GO:BP	regulation of cell death	GO:0010941	0.000784746	3.10527	1099	797	81	0.0737034	17231	ACER2,ACKR3,ADAMTSL4,ANGPTL4,BCL2L11,BCL6,BMP4,CAPN3,CCL2,CCL5,CCN4,CIDEC,CTNNB1,CTSH,DAB2,DHCR24,EGR1,EGR3,ERBB3,EYA3,FAIM2,FAP,FGF10,FGF2,FOXO1,FZD9,GABRB2,GAS6,GATA6,GPNMB,GPR75,GRINA,GRK5,HIF1A,HIPK3,IGF1,INCA1,INHBA,INHBB,IRS2,ITGA4,ITGA6,ITGAV,JMY,KCNMA1,KLF11,LIMS2,LRP1,MDM2,NEURL1,NFATC4,NGF,NOD1,NOTCH2,NR4A1,NR4A2,NRBP2,NUPR1,PDK4,PLA2R1,PRNP,PRR7,PTGFR,PTGS2,RNF144B,RNF34,SFRP1,SFRP4,SM…
GO:BP	positive regulation of cell population proliferation	GO:0008284	0.000828762	3.08157	632	797	53	0.0838608	17231	ACER2,BCL6,BMP4,BMP6,CALCRL,CAV2,CCL5,CD274,CHRD,CTNNB1,CTSH,DPP4,EGFL7,EGR3,ERBB3,EREG,F3,FGF10,FGF18,FGF2,FN1,FZD7,FZD9,GAB2,GAS6,GATA6,GRK5,HIF1A,HSF4,HTR1B,IGF1,IL27RA,IRS2,ITGA4,ITGAV,JCAD,MLXIPL,MMP2,NOTCH2,NR4A1,NR4A3,PDGFC,PID1,PTGFR,SCUBE2,SFRP1,SOX11,THBS4,THPO,TLR4,TP63,VAV3,WWTR1
GO:BP	positive regulation of signal transduction	GO:0009967	0.000828762	3.08157	1101	797	81	0.0735695	17231	ABRA,ACKR3,ARHGEF3,BMP4,BMP6,C1QTNF1,C28H10ORF71,C3,CAV2,CCBE1,CCN2,CCN4,CSPG4,CTNNB1,CTNS,CTSH,DAB2,DACT1,ERBB3,EREG,F3,FGF10,FGF18,FGF2,FGR,FN1,FZD9,GAS6,GPR17,HCRTR1,HIF1A,HTR2A,IGF1,IL1R1,INCA1,INHBA,INHBB,JCAD,KANK1,KSR1,LGR5,LIMS2,MDFIC,MST1R,MYO1C,NEURL1,NFATC4,NKD1,NOD1,NOTCH2,NOX4,NPNT,NR3C2,NUPR1,PDGFC,PKD2,PLA2R1,PLEKHA4,PVR,RECK,ROR1,RRAGD,RSPO1,SCUBE2,SFRP1,SFRP4,SH3RF3,SHANK1,SMAD2,…
GO:BP	phosphorylation	GO:0016310	0.000851277	3.06993	1581	797	108	0.0683112	17231	ADK,BMP4,BMP6,C3,CADM4,CAMK2A,CAMK2B,CDK5R1,CDKL1,CKM,CSPG4,CTDSPL,CTF1,DAB2,DCLK2,EFEMP1,ENPP1,ERBB3,EREG,FAM20A,FGF10,FGF18,FGF2,FGR,FN1,FNIP2,FZD7,GAS6,GNPTAB,GPNMB,GPRC5A,GRK5,HIF1A,HIPK3,HIPK4,HMGCR,HRC,HTR2A,IGF1,INCA1,INHBA,INHBB,INPP5K,IP6K3,IRS2,ITGA6,KCTD20,KHK,KLHL31,KSR1,LDLRAD4,MAP3K6,MAP3K8,MAPK11,MAPK13,MDFIC,MLXIPL,MST1R,MYLK2,NEURL1,NGF,NOS1,NOX4,NRBP2,NUPR1,PANK1,PDGFC,PDK4,PFKF…
GO:BP	multicellular organismal movement	GO:0050879	0.000863758	3.06361	35	797	9	0.257143	17231	ATP2A1,GAA,MYH3,MYH7,MYH8,TNNC2,TNNI1,TNNI2,TNNT1
GO:BP	musculoskeletal movement	GO:0050881	0.000863758	3.06361	35	797	9	0.257143	17231	ATP2A1,GAA,MYH3,MYH7,MYH8,TNNC2,TNNI1,TNNI2,TNNT1
GO:BP	regulation of catalytic activity	GO:0050790	0.000864621	3.06317	1783	797	119	0.0667414	17231	ABHD5,ACER2,ADAP1,ANGPTL4,ANTXR1,ARAP1,ARAP2,ARHGAP44,ARHGEF28,ARHGEF3,BCL2L11,BCL6,BMP4,C3,C4A,CAPN3,CAV2,CCDC88C,CDK5R1,CHN2,CSPG4,CST6,CTNNB1,CTSB,CTSH,DCUN1D2,DHCR24,DOCK3,DOCK5,EGLN3,ELMO1,ERBB3,EREG,F3,FGF10,FGF18,FGF2,FGR,FN1,FNIP2,GAS6,GPRC5A,HIF1A,HMGCR,HTR2A,IGF1,INCA1,INPP5K,IRS2,ITGA6,KCTD11,KSR1,LGR5,LLGL2,LRCH1,MAP3K6,MAP3K8,MCF2L2,MDFIC,MST1R,MYOZ1,NEURL1,NOD1,NOS1,NOX4,NPNT,NR4A1,…
GO:BP	cardiac ventricle development	GO:0003231	0.000864621	3.06317	93	797	15	0.16129	17231	BMP4,CPE,HIF1A,MYH6,MYH7,MYL2,MYL3,PPP1R13L,SEMA3C,SLIT3,STRA6,TNNC1,TNNI1,TNNT2,ZFPM1
GO:BP	positive regulation of cell differentiation	GO:0045597	0.000865095	3.06294	570	797	49	0.0859649	17231	BCL6,BEND6,BMP4,BMP6,BOC,CCN2,CCN4,CRABP2,CTNNB1,DAB2,DOCK5,EGR2,EGR3,FGF18,FGF2,FN1,GAS6,GATA6,HIF1A,HSF4,HTR2A,IGF1,INHBA,KLF5,LMOD3,MEDAG,MEF2C,NEURL1,NGF,NOTCH2,NPNT,PDE3A,PDPN,PKDCC,PLXNA4,PTGS2,SCUBE2,SERPINF1,SFRP1,SFRP4,SMAD2,SMYD1,SOX11,TP63,VNN1,WWTR1,ZFP36,ZNF219,ENSBTAG00000002605
GO:BP	chemical homeostasis	GO:0048878	0.000897835	3.0468	832	797	65	0.078125	17231	ABCA3,ABHD4,ABHD5,ACKR3,ANGPTL4,ATP2A1,BACE2,BMP6,C1QTNF1,CA2,CACNA1C,CACNA1G,CAPN3,CASQ2,CCN4,CNNM2,CSRP3,CTSH,CYP39A1,ENPP1,EPHX2,FAM20A,FGF2,FITM2,GAS6,GPR17,GRAMD1B,GRIN2C,GRINA,HCRTR1,HIF1A,HJV,HRC,HTR2A,INPP5K,INSIG1,ITPR3,KCNMA1,KCTD7,LDLR,MCOLN3,MLXIPL,MT1A,MTTP,NOX4,PDK4,PKD2,PLN,PNPLA1,PTGFR,RYR1,SCN3B,SFRP4,SLC12A7,SLC25A23,SLC4A3,SREBF2,STEAP2,SYPL2,TFR2,TMEM38A,TMTC2,TP63,TRPA1,ENSBT…
GO:BP	endoderm development	GO:0007492	0.00101426	2.99385	63	797	12	0.190476	17231	BMP4,COL12A1,COL8A1,CTNNB1,FN1,GATA6,INHBA,ITGA4,ITGAV,ITGB5,MMP2,SMAD2
GO:BP	striated muscle adaptation	GO:0014888	0.00103827	2.98369	28	797	8	0.285714	17231	GATA6,MYH6,MYH7,MYOZ1,MYOZ2,TNNC1,TNNI1,TNNT1
GO:BP	developmental growth	GO:0048589	0.00103904	2.98337	465	797	42	0.0903226	17231	APBA1,BCL2L11,BMP4,CAPN3,CD9,CDK5R1,CRABP2,CTNNB1,FGF10,FGF2,FN1,FZD7,FZD9,GATA6,IGF1,KIF26B,KLF5,MAPK11,MYH6,MYOZ1,NGF,NKD1,NOTCH2,PEX5,PKDCC,PLXNA4,PPP1R13L,PTGS2,PTX3,SEMA3B,SEMA3E,SEMA5A,SEMA6A,SFRP1,SHANK1,SLIT3,SMAD2,STRA6,THBS3,TMEM108,TNN,WWTR1
GO:BP	cholesterol metabolic process	GO:0008203	0.00105739	2.97576	84	797	14	0.166667	17231	CYP39A1,DHCR24,DHCR7,EPHX2,FDFT1,HMGCR,HMGCS1,IDI1,INSIG1,LDLR,LSS,SC5D,SMPD1,SQLE
GO:BP	regulation of apoptotic process	GO:0042981	0.00105739	2.97576	990	797	74	0.0747475	17231	ACER2,ACKR3,ADAMTSL4,ANGPTL4,BCL2L11,BCL6,BMP4,CAPN3,CCL2,CCL5,CIDEC,CTNNB1,CTSH,DAB2,DHCR24,EGR1,EGR3,ERBB3,EYA3,FAIM2,FAP,FGF10,FOXO1,FZD9,GABRB2,GAS6,GATA6,GRINA,GRK5,HIF1A,HIPK3,IGF1,INCA1,INHBA,INHBB,IRS2,ITGA4,ITGA6,ITGAV,JMY,KCNMA1,KLF11,LIMS2,MDM2,NEURL1,NFATC4,NGF,NOD1,NOTCH2,NR4A1,NR4A2,NRBP2,NUPR1,PDK4,PLA2R1,PRNP,PRR7,PTGFR,PTGS2,RNF144B,RNF34,SFRP1,SFRP4,SMPD1,STK17B,TIMP3,TLE1,TMBIM…
GO:BP	digestive tract development	GO:0048565	0.00106275	2.97357	95	797	15	0.157895	17231	BMP4,CLMP,CTNNB1,FGF10,GATA6,HIF1A,KLF5,PDGFC,PKDCC,RARRES2,SFRP1,SFRP5,SMAD2,STRA6,TP63
GO:BP	regulation of vascular endothelial growth factor signaling pathway	GO:1900746	0.00106275	2.97357	21	797	7	0.333333	17231	CADM4,CCBE1,JCAD,MYO1C,SEMA6A,SMOC2,XDH
GO:BP	regulation of blood circulation	GO:1903522	0.00109072	2.96229	142	797	19	0.133803	17231	ABCC9,CACNA1C,CACNA1G,CASQ2,CSRP3,DOCK5,GAA,HRC,MYH6,MYH7,MYL3,MYL4,PLN,S100A1,SCN3B,SLC4A3,THRB,TMEM38A,TNNT2
GO:BP	positive regulation of multicellular organismal process	GO:0051240	0.00114379	2.94165	976	797	73	0.0747951	17231	AMIGO1,ATP2A1,BCL6,BMP4,BMP6,C1QTNF1,C3,CCBE1,CRABP2,CRH,CTNNB1,CTSH,DAB2,EGR1,EGR2,EGR3,ERBB3,EREG,F3,FGF10,FGF18,FGF2,FGR,FN1,FZD9,GAS6,GATA6,GATM,HIF1A,HRC,IGF1,IL17RC,IL1R1,IL1RAP,IL27RA,INHBA,INHBB,INPP5K,LMOD3,MAPK11,MAPK13,MEF2C,MYRF,NEURL1,NFATC4,NGF,NOD1,NOTCH2,NPNT,OXT,OXTR,PDGFC,PDPN,PEX5,PKDCC,PLA2R1,PLXNA4,PTGS2,S100A1,SCN3B,SCUBE2,SERPINF1,SMAD2,SMOC2,SOX11,TLR4,TP63,VNN1,WASF3,WWTR…
GO:BP	endothelial cell proliferation	GO:0001935	0.00114379	2.94165	107	797	16	0.149533	17231	BMP4,BMP6,CAV2,CCL2,EGFL7,EGR3,F3,FGF2,ITGA4,JCAD,MEF2C,NR4A1,PTPRM,THBS4,VASH1,XDH
GO:BP	skeletal muscle adaptation	GO:0043501	0.00120213	2.92005	15	797	6	0.4	17231	MYH7,MYOZ1,MYOZ2,TNNC1,TNNI1,TNNT1
GO:BP	signal transduction	GO:0007165	0.00123687	2.90768	5402	797	302	0.0559052	17231	ABRA,ACER2,ACKR3,ACKR4,ACTN2,ADAMTSL2,ADCY6,ADCY7,ADGRD1,ADGRL3,AHR,ANGPTL1,ANPEP,APBB1IP,APC2,APOD,ARAP1,ARAP2,ARHGAP44,ARHGEF28,ARHGEF3,ASB14,ASB16,ASB5,ATP2A1,ATRNL1,BAIAP2L1,BCL2L11,BCL6,BDKRB2,BEND6,BMP4,BMP6,BOC,BSN,C1QTNF1,C28H10ORF71,C3,CA2,CACNG4,CADM4,CALCRL,CAMK2A,CAPN3,CASQ2,CAV2,CAVIN4,CCBE1,CCDC3,CCDC88C,CCKAR,CCL2,CCN2,CCN4,CD247,CD274,CD36,CDH6,CDK5R1,CHN2,CHRD,COLEC12,CPE,CREB3L2…
GO:BP	ossification	GO:0001503	0.00127314	2.89512	277	797	29	0.104693	17231	BMP4,BMP6,CCN2,CCN4,CHRD,CTNNB1,EGR2,ENPP1,FGF18,FGF2,FGR,FZD1,FZD9,HIF1A,IGF1,MAPK11,MEF2C,MMP2,NPNT,PKDCC,RFLNB,SCUBE2,SFRP1,SOX11,SPP1,THBS3,TNN,TP63,WWTR1
GO:BP	cell junction organization	GO:0034330	0.00134048	2.87274	487	797	43	0.0882957	17231	ACTN2,AMIGO1,APOD,ARHGAP44,BMP6,BSN,C3,CD9,CDH1,CDH10,CDH11,CDK5R1,CNTNAP1,COL16A1,CTNNB1,FN1,FZD9,GABRA2,GABRB2,GABRB3,IL1RAP,LGI2,LIMCH1,LIMS2,LRRC4,MACF1,MARVELD2,MYO1C,MYPN,NEURL1,NFATC4,NTNG2,PLEKHA7,SDK1,SDK2,SEMA3E,SHANK1,STON1,SVEP1,SYNPO,TMEM108,TNS1,WASF3
GO:BP	ERK1 and ERK2 cascade	GO:0070371	0.00134048	2.87274	209	797	24	0.114833	17231	ACKR3,BMP4,CCN2,CTSH,FGF10,FGF18,FGF2,FN1,GAS6,HCRTR1,HTR2A,IGF1,ITGAV,NOD1,NOTCH2,NOX4,NPNT,PDGFC,RANBP9,RAPGEF1,SEMA6A,THPO,TIMP3,TLR4
GO:BP	regulation of programmed cell death	GO:0043067	0.00137118	2.86291	1017	797	75	0.0737463	17231	ACER2,ACKR3,ADAMTSL4,ANGPTL4,BCL2L11,BCL6,BMP4,CAPN3,CCL2,CCL5,CIDEC,CTNNB1,CTSH,DAB2,DHCR24,EGR1,EGR3,ERBB3,EYA3,FAIM2,FAP,FGF10,FGF2,FOXO1,FZD9,GABRB2,GAS6,GATA6,GRINA,GRK5,HIF1A,HIPK3,IGF1,INCA1,INHBA,INHBB,IRS2,ITGA4,ITGA6,ITGAV,JMY,KCNMA1,KLF11,LIMS2,MDM2,NEURL1,NFATC4,NGF,NOD1,NOTCH2,NR4A1,NR4A2,NRBP2,NUPR1,PDK4,PLA2R1,PRNP,PRR7,PTGFR,PTGS2,RNF144B,RNF34,SFRP1,SFRP4,SMPD1,STK17B,TIMP3,TLE1,…
GO:BP	cardiac ventricle morphogenesis	GO:0003208	0.00147977	2.82981	56	797	11	0.196429	17231	CPE,HIF1A,MYH6,MYH7,MYL2,MYL3,PPP1R13L,SEMA3C,TNNC1,TNNI1,TNNT2
GO:BP	response to drug	GO:0042493	0.00158452	2.8001	122	797	17	0.139344	17231	ABCA3,ABCC3,ACER2,CTNNB1,FZD1,GAS6,GATA6,HTR1B,HTR2A,INHBA,KCNJ11,PDE3A,PPM1E,PTPRM,SFRP1,TRPA1,VAV3
GO:BP	secondary alcohol metabolic process	GO:1902652	0.00166919	2.77749	88	797	14	0.159091	17231	CYP39A1,DHCR24,DHCR7,EPHX2,FDFT1,HMGCR,HMGCS1,IDI1,INSIG1,LDLR,LSS,SC5D,SMPD1,SQLE
GO:BP	regulation of cartilage development	GO:0061035	0.00172957	2.76206	57	797	11	0.192982	17231	BMP4,CCN2,CCN4,CTNNB1,CTSK,EFEMP1,FGF18,MAF,PKDCC,RFLNB,ZNF219
GO:BP	negative regulation of developmental process	GO:0051093	0.00179125	2.74684	638	797	52	0.0815047	17231	BCL6,BHLHE41,BMP4,CCN4,CDK5R1,CHRD,CTNNB1,CTSK,EFEMP1,ENPP1,EREG,FAT3,FGF10,FZD7,GAS6,HIF1A,IGF1,INHBA,INSIG1,ISM1,ITGAV,KANK1,LDLR,LDLRAD4,MAPK11,MYOZ1,NFATC4,NKD1,PTPRM,RFLNB,RGMA,S1PR3,SEMA3B,SEMA3E,SEMA5A,SEMA6A,SERPINF1,SFRP1,SFRP5,SORT1,SOX11,STAB1,THBS2,THBS4,TMEM98,TNN,TP63,VASH1,WWTR1,XDH,ZFP36,ZFPM1
GO:BP	digestive system development	GO:0055123	0.00180888	2.74259	100	797	15	0.15	17231	BMP4,CLMP,CTNNB1,FGF10,GATA6,HIF1A,KLF5,PDGFC,PKDCC,RARRES2,SFRP1,SFRP5,SMAD2,STRA6,TP63
GO:BP	regulation of sequestering of calcium ion	GO:0051282	0.00183423	2.73655	78	797	13	0.166667	17231	CAPN3,CASQ2,FGF2,HRC,HTR2A,ITPR3,MCOLN3,PKD2,PLN,RYR1,SLC25A23,TMEM38A,TRPA1
GO:BP	negative regulation of Wnt signaling pathway	GO:0030178	0.00185762	2.73104	136	797	18	0.132353	17231	APC2,CCDC88C,DAB2,DACT1,DKK3,EGR1,FZD6,NFATC4,NKD1,PTPRU,RAPGEF1,SFRP1,SFRP4,SFRP5,TLE1,TLE2,TNN,WWTR1
GO:BP	regulation of cellular response to vascular endothelial growth factor stimulus	GO:1902547	0.00187132	2.72785	23	797	7	0.304348	17231	CADM4,CCBE1,JCAD,MYO1C,SEMA6A,SMOC2,XDH
GO:BP	phosphate-containing compound metabolic process	GO:0006796	0.00206004	2.68612	2371	797	148	0.0624209	17231	ABCA3,ABHD16B,ABHD4,ABHD5,ADCY6,ADCY7,ADK,AMPD1,BMP4,BMP6,C3,CADM4,CAMK2A,CAMK2B,CDK5R1,CDKL1,CKM,CSPG4,CTDSPL,CTF1,DAB2,DCLK2,DUSP22,DUSP28,EFEMP1,ENPP1,EPHX2,ERBB3,EREG,EYA3,FAM20A,FAR2,FDFT1,FGF10,FGF18,FGF2,FGR,FITM2,FN1,FNIP2,FZD7,GAS6,GATA6,GFPT2,GMPR,GNPTAB,GPD1L,GPNMB,GPRC5A,GRK5,HIF1A,HIPK3,HIPK4,HMGCR,HMGCS1,HRC,HTR2A,IDI1,IGF1,INCA1,INHBA,INHBB,INPP4B,INPP5K,IP6K3,IRS2,ITGA6,KCTD20,KHK…
GO:BP	lipid biosynthetic process	GO:0008610	0.00206004	2.68612	482	797	42	0.0871369	17231	ABCA3,ABHD4,ABHD5,ACER2,ACSS2,AGMO,ASXL3,AVIL,BMP6,C3,CYP39A1,DHCR24,DHCR7,EGR1,ELOVL2,ELOVL5,ELOVL7,FDFT1,FDPS,FGF2,FITM2,HMGCR,HMGCS1,HTR2A,IDI1,INPP4B,INSIG1,LDLR,LSS,MLXIPL,MSMO1,PDK4,PLD1,PNPLA1,PTGES,PTGS1,PTGS2,SC5D,SCD,SMPD1,SQLE,ST8SIA2
GO:BP	positive regulation of fibroblast apoptotic process	GO:2000271	0.00206004	2.68612	6	797	4	0.666667	17231	BCL2L11,SFRP1,STK17B,TP63
GO:BP	positive regulation of vascular endothelial growth factor signaling pathway	GO:1900748	0.00206004	2.68612	6	797	4	0.666667	17231	CCBE1,JCAD,MYO1C,SMOC2
GO:BP	cell-cell adhesion via plasma-membrane adhesion molecules	GO:0098742	0.00212795	2.67204	176	797	21	0.119318	17231	CDH1,CDH10,CDH11,CDH6,DSG2,FAT3,IL1RAP,MYPN,NECTIN4,NRCAM,NTNG2,PCDH20,PCDHAC2,PCDHGA3,PTPRM,PVR,SDK1,SDK2,TENM3,ENSBTAG00000047749,ENSBTAG00000030474
GO:BP	neuron differentiation	GO:0030182	0.00212859	2.67191	964	797	71	0.0736515	17231	AMIGO1,ARHGAP44,AVIL,B3GNT2,BCL6,BEND6,BMP4,BMP6,BOC,C3,CAMK2A,CASZ1,CCKAR,CDH11,CDK5R1,CECR2,CEND1,CNTNAP1,CRABP2,CTF1,CTNNB1,DPYSL5,EGR2,FAIM2,FAT3,FN1,GABRB2,GFRA3,HIF1A,INHBA,KANK1,MCOLN3,MEF2C,MYCL,MYO16,NEGR1,NEURL1,NFATC4,NGF,NR4A2,NRBP2,NRCAM,NTNG2,NYAP1,PEX5,PITX3,PLXNA4,PTPRM,RGMA,ROR1,SDK1,SDK2,SEMA3B,SEMA3C,SEMA3E,SEMA5A,SEMA6A,SFRP1,SHANK1,SIPA1L1,SLIT3,SOX11,SPOCK1,TBC1D24,TENM3,THR…
GO:BP	cellular response to oxygen-containing compound	GO:1901701	0.00212859	2.67191	743	797	58	0.0780619	17231	ACTN2,ADCY6,ADCY7,BAIAP2L1,BMP6,CA2,CALCRL,CAMK2A,CAV2,CCL2,CD274,CDH1,COL16A1,CSRP3,CTNNB1,ENPP1,FBXO32,FOXO1,GAS6,GNAL,GRAMD1B,HIF1A,HTR1B,HTR2A,IGF1,INHBB,INPP5K,INSIG1,IRS2,ITGA4,KANK1,LDLR,MAPK13,MLXIPL,MMP2,MYH11,MYO1C,NEURL1,NOD1,NOX4,NR4A1,NR4A2,NR4A3,PDE3A,PDGFC,PDK4,PID1,PKD2,PRNP,PTGFR,RARRES2,RRAGD,SFRP1,SOD2,SPP1,TLR4,ZFP36,ZNF106
GO:BP	positive regulation of response to stimulus	GO:0048584	0.00216308	2.66493	1516	797	102	0.0672823	17231	ABRA,ACKR3,ARHGEF3,BMP4,BMP6,C1QTNF1,C1R,C1S,C2,C28H10ORF71,C3,C4A,C8G,CAV2,CCBE1,CCL5,CCN2,CCN4,CD247,CFB,CSPG4,CTNNB1,CTNS,CTSH,DAB2,DACT1,ERBB3,EREG,EYA3,F3,FGF10,FGF18,FGF2,FGR,FN1,FZD9,GAS6,GPR17,HCRTR1,HIF1A,HTR2A,IGF1,IL1R1,IL27RA,INCA1,INHBA,INHBB,JCAD,KANK1,KSR1,LDLR,LGR5,LIMS2,MASP1,MDFIC,MST1R,MYO1C,NEURL1,NFATC4,NKD1,NOD1,NOTCH2,NOX4,NPNT,NR3C2,NUPR1,PDGFC,PKD2,PLA2R1,PLEKHA4,PTGS2,PV…
GO:BP	regulation of ion transport	GO:0043269	0.00216308	2.66493	406	797	37	0.091133	17231	ACTN2,AMIGO1,BEST3,CA2,CACNA1C,CACNA1G,CACNA1S,CACNG4,CAPN3,CASQ2,CCL2,CRH,CTNNB1,HRC,HTR1B,IGF1,INPP5K,KCNA6,KCNC4,KCNJ11,KCNK12,LRRC55,NKAIN3,PER1,PKD2,PLA2R1,PLN,PRNP,PRSS8,PTGES,RASGRF2,SCN3B,SFRP4,SHANK1,SLC43A2,TMEM38A,TSPAN13
GO:BP	sequestering of calcium ion	GO:0051208	0.00221964	2.65372	80	797	13	0.1625	17231	CAPN3,CASQ2,FGF2,HRC,HTR2A,ITPR3,MCOLN3,PKD2,PLN,RYR1,SLC25A23,TMEM38A,TRPA1
GO:BP	cellular response to peptide hormone stimulus	GO:0071375	0.00221964	2.65372	177	797	21	0.118644	17231	ACTN2,BAIAP2L1,CA2,CAMK2A,CAV2,CSRP3,ENPP1,FOXO1,INHBB,INPP5K,IRS2,KANK1,MYH11,MYO1C,NR4A1,NR4A2,NR4A3,PDK4,PID1,RARRES2,ZNF106
GO:BP	alcohol metabolic process	GO:0006066	0.00221964	2.65372	231	797	25	0.108225	17231	ACER2,BMP6,CYP39A1,DHCR24,DHCR7,EPHX2,FDFT1,FGF2,HMGCR,HMGCS1,IDI1,INPP5K,INSIG1,IP6K3,LDLR,LRAT,LSS,NUDT4,PLPP1,PPIP5K1,SC5D,SMPD1,SQLE,SYNJ2,TTR
GO:BP	protein phosphorylation	GO:0006468	0.00221964	2.65372	1337	797	92	0.0688108	17231	BMP4,BMP6,C3,CADM4,CAMK2A,CAMK2B,CDK5R1,CDKL1,CSPG4,CTDSPL,CTF1,DAB2,DCLK2,EFEMP1,ENPP1,ERBB3,EREG,FAM20A,FGF10,FGF18,FGF2,FGR,FN1,FNIP2,GAS6,GPNMB,GPRC5A,GRK5,HIPK3,HIPK4,HMGCR,HRC,HTR2A,IGF1,INCA1,INHBA,INHBB,INPP5K,IP6K3,KLHL31,KSR1,LDLRAD4,MAP3K6,MAP3K8,MAPK11,MAPK13,MDFIC,MLXIPL,MST1R,MYLK2,NEURL1,NGF,NOS1,NOX4,NRBP2,PDGFC,PDK4,PID1,PKD2,PKDCC,PKIA,PLPP3,PMEPA1,PPM1E,PRAG1,PRKAG3,PRKG1,PRNP,…
GO:BP	phosphorus metabolic process	GO:0006793	0.00221964	2.65372	2396	797	149	0.062187	17231	ABCA3,ABHD16B,ABHD4,ABHD5,ADCY6,ADCY7,ADK,AMPD1,BMP4,BMP6,C3,CADM4,CAMK2A,CAMK2B,CDK5R1,CDKL1,CKM,CSPG4,CTDSPL,CTF1,DAB2,DCLK2,DUSP22,DUSP28,EFEMP1,ENPP1,EPHX2,ERBB3,EREG,EYA3,FAM20A,FAR2,FDFT1,FGF10,FGF18,FGF2,FGR,FITM2,FN1,FNIP2,FZD7,GAS6,GATA6,GFPT2,GMPR,GNPTAB,GPD1L,GPNMB,GPRC5A,GRK5,HIF1A,HIPK3,HIPK4,HMGCR,HMGCS1,HRC,HTR2A,IDI1,IGF1,INCA1,INHBA,INHBB,INPP4B,INPP5K,IP6K3,IRS2,ITGA6,KCTD20,KHK…
GO:BP	negative regulation of transport	GO:0051051	0.00233717	2.63131	260	797	27	0.103846	17231	ACTN2,APOD,ATP9A,BEST3,CASQ2,ENPP1,HMGCR,HTR1B,IGF1,INHBB,INPP5K,INSIG1,IRS2,ITGAV,KCNJ11,NDFIP2,PID1,PKD2,PKDCC,PLN,RAB23,RABGEF1,SFRP1,SFRP4,SLC43A2,SNX33,SREBF2
GO:BP	negative regulation of multicellular organismal process	GO:0051241	0.00237216	2.62486	664	797	53	0.0798193	17231	ADCY7,APOD,BCL6,BMP4,C1QTNF1,CCN4,CD9,CDK5R1,CTNNB1,CTSK,DOCK5,EFEMP1,FGF2,FN1,FZD7,GAS6,GATA6,GPNMB,HIF1A,HMGCR,IGF1,IL27RA,INHBA,INHBB,ISM1,LDLR,LDLRAD4,MAPK11,MEF2C,NFATC4,NPR3,PLN,PRKG1,PTPRM,RABGEF1,RFLNB,SEMA3B,SEMA3E,SEMA5A,SEMA6A,SERPINF1,SFRP1,SOX11,STAB1,THBS2,THBS4,TLR4,TMEM98,TNNT1,TP63,VASH1,ZFP36,ZFPM1
GO:BP	regulation of anatomical structure morphogenesis	GO:0022603	0.00244497	2.61173	632	797	51	0.0806962	17231	ARAP1,ARHGAP44,BMP4,C3,CCBE1,CCL2,CDK5R1,CRABP2,CTNNB1,CTSH,DAB2,DACT1,DOCK5,F3,FGF10,FGF18,FGF2,FGR,FITM2,FN1,FZD6,GATA6,HIF1A,ISM1,KANK1,MYO10,NFATC4,NGF,NKD1,NTNG2,PDPN,PHLDB1,PLEKHA4,PLXNA4,PTPRM,RECK,S100A1,SEMA3B,SEMA3E,SEMA5A,SEMA6A,SERPINF1,SFRP1,SIPA1L1,SMOC2,STAB1,STRIP2,THBS2,THBS4,VASH1,WASF3
GO:BP	actin-mediated cell contraction	GO:0070252	0.00251949	2.59869	60	797	11	0.183333	17231	CACNA1C,CCDC88C,MYH6,MYH7,MYH8,MYLK2,PDPN,PLN,SCN3B,TNNC1,TNNT2
GO:BP	positive regulation of cell death	GO:0010942	0.00274256	2.56184	381	797	35	0.0918635	17231	ACER2,ADAMTSL4,BCL2L11,BCL6,BMP4,CCL2,CTNNB1,CTSH,FAP,FOXO1,INCA1,INHBA,INHBB,ITGA4,ITGA6,JMY,KCNMA1,KLF11,LRP1,NEURL1,NFATC4,NOTCH2,NR4A1,NUPR1,PLA2R1,PRNP,PRR7,SFRP1,SFRP4,SMPD1,STK17B,TIMP3,TLR4,TP63,ENSBTAG00000039129
GO:BP	growth	GO:0040007	0.00275939	2.55919	619	797	50	0.0807754	17231	APBA1,BCL2L11,BCL6,BMP4,CAPN3,CD9,CDK5R1,CRABP2,CTNNB1,ENPP1,EXOSC9,FGF10,FGF2,FN1,FZD7,FZD9,GATA6,HIF1A,IGF1,IGFBP7,INHBA,KIF26B,KLF5,MAPK11,MYH6,MYL2,MYOZ1,NGF,NKD1,NOTCH2,PEX5,PKDCC,PLXNA4,PPP1R13L,PTGS2,PTX3,SEMA3B,SEMA3E,SEMA5A,SEMA6A,SFRP1,SHANK1,SLIT3,SMAD2,STRA6,THBS3,TMEM108,TNN,WFDC1,WWTR1
GO:BP	positive regulation of cell migration	GO:0030335	0.00286198	2.54333	382	797	35	0.091623	17231	BMP4,CCBE1,CCL5,CTSH,DAB2,DOCK5,FAM83H,FGF10,FGF18,FGF2,FGR,FN1,GAS6,GPNMB,HIF1A,IGF1,IL1R1,IRS2,ITGA6,ITGAV,JAM2,JCAD,MYO1C,NR4A3,PDGFC,PDPN,RARRES2,SEMA3B,SEMA3C,SEMA3E,SEMA5A,SEMA6A,SMOC2,THBS4,TNFSF18
GO:BP	positive regulation of apoptotic process	GO:0043065	0.00289336	2.5386	337	797	32	0.0949555	17231	ADAMTSL4,BCL2L11,BCL6,BMP4,CCL2,CTNNB1,CTSH,FAP,FOXO1,INCA1,INHBA,INHBB,ITGA4,ITGA6,JMY,KCNMA1,KLF11,NEURL1,NFATC4,NOTCH2,NR4A1,NUPR1,PLA2R1,PRNP,PRR7,SFRP1,SFRP4,SMPD1,STK17B,TIMP3,TP63,ENSBTAG00000039129
GO:BP	negative regulation of T cell migration	GO:2000405	0.0029198	2.53465	3	797	3	1	17231	APOD,IL27RA,LRCH1
GO:BP	cell death	GO:0008219	0.00306676	2.51332	1351	797	92	0.0680977	17231	ACER2,ACKR3,ADAMTSL4,ANGPTL4,ATP2A1,BCL2L11,BCL6,BMP4,CAPN3,CCL2,CCL5,CCN4,CECR2,CIDEC,CTNNB1,CTSH,DAB2,DHCR24,EGLN3,EGR1,EGR3,ELMO1,EMP1,ERBB3,EYA3,FAIM2,FAP,FGF10,FGF2,FOXO1,FZD9,GABRB2,GAS6,GATA6,GPNMB,GPR75,GRINA,GRK5,HIF1A,HIPK3,IGF1,INCA1,INHBA,INHBB,IRS2,ITGA4,ITGA6,ITGAV,JMY,KCNMA1,KLF11,LIMS2,LRP1,MDM2,NEURL1,NFATC4,NGF,NOD1,NOTCH2,NR4A1,NR4A2,NRBP2,NUPR1,PDK4,PLA2R1,PMP22,PPP1R13L,PRNP,…
GO:BP	positive regulation of cellular component movement	GO:0051272	0.00322005	2.49214	400	797	36	0.09	17231	BCL6,BMP4,CCBE1,CCL5,CTSH,DAB2,DOCK5,FAM83H,FGF10,FGF18,FGF2,FGR,FN1,GAS6,GPNMB,HIF1A,IGF1,IL1R1,IRS2,ITGA6,ITGAV,JAM2,JCAD,MYO1C,NR4A3,PDGFC,PDPN,RARRES2,SEMA3B,SEMA3C,SEMA3E,SEMA5A,SEMA6A,SMOC2,THBS4,TNFSF18
GO:BP	formation of primary germ layer	GO:0001704	0.00335317	2.47454	95	797	14	0.147368	17231	BMP4,COL12A1,COL8A1,CTNNB1,FN1,FZD7,GATA6,INHBA,ITGA2,ITGA4,ITGAV,ITGB5,MMP2,SMAD2
GO:BP	regulation of Wnt signaling pathway, planar cell polarity pathway	GO:2000095	0.00366706	2.43568	12	797	5	0.416667	17231	DAB2,DACT1,NKD1,PLEKHA4,SFRP1
GO:BP	steroid biosynthetic process	GO:0006694	0.00372728	2.42861	96	797	14	0.145833	17231	BMP6,CYP39A1,DHCR24,DHCR7,EGR1,FDFT1,HMGCR,HMGCS1,IDI1,INSIG1,LSS,MSMO1,SC5D,SQLE
GO:BP	positive regulation of endothelial cell proliferation	GO:0001938	0.00379076	2.42127	63	797	11	0.174603	17231	BMP4,BMP6,CAV2,EGFL7,EGR3,F3,FGF2,ITGA4,JCAD,NR4A1,THBS4
GO:BP	negative regulation of locomotion	GO:0040013	0.00380099	2.4201	226	797	24	0.106195	17231	APOD,CCL2,CDH1,CHRD,DPP4,EPPK1,FGF2,IL27RA,KANK1,LDLRAD4,LRCH1,MEF2C,PODN,PRKG1,PTPRM,PTPRU,RABGEF1,RECK,SEMA3B,SEMA3E,SEMA5A,SEMA6A,SFRP1,VASH1
GO:BP	regulation of protein metabolic process	GO:0051246	0.00382983	2.41682	1990	797	126	0.0633166	17231	ACER2,ANTXR1,APC2,APOD,AUTS2,BACE2,BCL2L11,BCL6,BMP4,BMP6,C3,C4A,CADM4,CAPN3,CCBE1,CDK5R1,CSPG4,CST6,CTDSPL,CTF1,CTNNB1,CTSH,DAB2,DACT1,DCUN1D2,DDX25,DHCR24,EGLN3,EGR1,ENPP1,EREG,EXOSC9,F3,FAM20A,FGF10,FGF18,FGF2,FGR,FN1,FNIP2,FOXO1,GAS6,GPNMB,GPRC5A,GRIN2C,HHATL,HIF1A,HMGCR,HRC,HTR2A,IGF1,INCA1,INHBA,INHBB,INPP5K,ITGAV,KLF15,KLHL31,KSR1,LDLR,LDLRAD4,LRP1,LTBP4,MAP3K6,MAP3K8,MDFIC,MLXIPL,MST1R,MY…
GO:BP	chondrocyte differentiation	GO:0002062	0.00386731	2.41259	85	797	13	0.152941	17231	ACAN,BMP4,CCN2,CCN4,CREB3L2,CTNNB1,EFEMP1,FGF18,MAF,PKDCC,RFLNB,SCUBE2,ZNF219
GO:BP	cell junction assembly	GO:0034329	0.00399225	2.39878	299	797	29	0.09699	17231	ACTN2,AMIGO1,APOD,BSN,CD9,CDH1,CDH10,CDH11,CNTNAP1,COL16A1,CTNNB1,FN1,GABRA2,GABRB2,GABRB3,IL1RAP,LGI2,LIMCH1,LRRC4,MACF1,MARVELD2,MYO1C,MYPN,NTNG2,SDK1,SDK2,SHANK1,STON1,TNS1
GO:BP	heart morphogenesis	GO:0003007	0.00410673	2.3865	186	797	21	0.112903	17231	BMP4,CPE,CTNNB1,GAA,GATA6,HIF1A,MYH6,MYH7,MYL2,MYL3,MYLK2,NOTCH2,PKD2,PPP1R13L,SEMA3C,SLIT3,TGFBR3,TNNC1,TNNI1,TNNT2,ZFPM1
GO:BP	regulation of smooth muscle cell proliferation	GO:0048660	0.0042725	2.36932	64	797	11	0.171875	17231	APOD,BMP4,CALCRL,CTNNB1,FGF2,HTR1B,IGF1,MEF2C,MMP2,NR4A3,PRKG1
GO:BP	skeletal muscle cell differentiation	GO:0035914	0.00444682	2.35195	54	797	10	0.185185	17231	EGR1,EGR2,KLF5,MAFF,MEF2C,MYLK2,NR4A1,NUPR1,RBFOX1,SMYD1
GO:BP	regulation of phosphorus metabolic process	GO:0051174	0.00463675	2.33379	1171	797	81	0.0691716	17231	ABCA3,BMP4,BMP6,C3,CADM4,CDK5R1,CSPG4,CTDSPL,CTF1,DAB2,ENPP1,ERBB3,EREG,FAM20A,FGF10,FGF18,FGF2,FGR,FN1,FNIP2,FZD7,GAS6,GPNMB,GPRC5A,HIF1A,HMGCR,HRC,HTR2A,IGF1,INCA1,INHBA,INHBB,INPP5K,IRS2,ITGA6,KCTD20,KLHL31,KSR1,LDLR,LDLRAD4,MAP3K6,MAP3K8,MDFIC,MLXIPL,MST1R,MYOZ1,NEURL1,NGF,NOS1,NOX4,NPNT,NUPR1,PDGFC,PDK4,PID1,PKD2,PKIA,PLPP3,PMEPA1,PPM1E,PPP1R1B,PPP1R42,PPP2R2B,PRKAG3,PRNP,PTGS2,RABGEF1,RARRE…
GO:BP	regulation of phosphate metabolic process	GO:0019220	0.00463675	2.33379	1171	797	81	0.0691716	17231	ABCA3,BMP4,BMP6,C3,CADM4,CDK5R1,CSPG4,CTDSPL,CTF1,DAB2,ENPP1,ERBB3,EREG,FAM20A,FGF10,FGF18,FGF2,FGR,FN1,FNIP2,FZD7,GAS6,GPNMB,GPRC5A,HIF1A,HMGCR,HRC,HTR2A,IGF1,INCA1,INHBA,INHBB,INPP5K,IRS2,ITGA6,KCTD20,KLHL31,KSR1,LDLR,LDLRAD4,MAP3K6,MAP3K8,MDFIC,MLXIPL,MST1R,MYOZ1,NEURL1,NGF,NOS1,NOX4,NPNT,NUPR1,PDGFC,PDK4,PID1,PKD2,PKIA,PLPP3,PMEPA1,PPM1E,PPP1R1B,PPP1R42,PPP2R2B,PRKAG3,PRNP,PTGS2,RABGEF1,RARRE…
GO:BP	localization	GO:0051179	0.00477519	2.32101	5057	797	280	0.0553688	17231	ABCA10,ABCA3,ABCA6,ABCC3,ABCC9,ABHD5,ABRA,ACKR3,ACTN2,AMIGO1,ANTXR1,APBA1,APC2,APOD,ARAP1,ARHGAP44,ATP2A1,ATP9A,ATRNL1,BCL2L11,BCL6,BEST3,BMP4,BSN,C1QTNF1,C1QTNF5,C2,C3,CA2,CACNA1C,CACNA1G,CACNA1S,CACNG1,CACNG4,CADM4,CADPS,CALCRL,CALHM5,CAMK2A,CAMK2B,CAPN3,CASQ2,CAV2,CCBE1,CCDC88C,CCKAR,CCL2,CCL5,CCN2,CD302,CD9,CDH1,CDK5R1,CEND1,CHRD,CLCA3,CLIC5,CNNM2,CNTNAP1,COLEC12,COX7A1,CPE,CREB3L2,CRH,CSPG4,…
GO:BP	regulation of phosphorylation	GO:0042325	0.00482322	2.31666	1013	797	72	0.071076	17231	BMP4,BMP6,C3,CADM4,CDK5R1,CSPG4,CTDSPL,CTF1,DAB2,ENPP1,ERBB3,EREG,FAM20A,FGF10,FGF18,FGF2,FGR,FN1,FNIP2,FZD7,GAS6,GPNMB,GPRC5A,HIF1A,HMGCR,HRC,HTR2A,IGF1,INCA1,INHBA,INHBB,INPP5K,IRS2,ITGA6,KCTD20,KLHL31,KSR1,LDLRAD4,MAP3K6,MAP3K8,MDFIC,MLXIPL,MST1R,NEURL1,NGF,NOS1,NOX4,NUPR1,PDGFC,PID1,PKD2,PKIA,PLPP3,PMEPA1,PPM1E,PRKAG3,PRNP,PTGS2,RABGEF1,RARRES2,RGS14,ROR1,RSPO1,SFRP1,SMPD1,THBS4,TLR4,TNFSF18,…
GO:BP	regulation of osteoblast differentiation	GO:0045667	0.0049161	2.30838	99	797	14	0.141414	17231	BMP4,BMP6,CCN4,CHRD,CTNNB1,FGF2,IGF1,NPNT,SCUBE2,SFRP1,SOX11,TNN,TP63,WWTR1
GO:BP	regulation of angiogenesis	GO:0045765	0.00496691	2.30391	189	797	21	0.111111	17231	C3,CCBE1,CTNNB1,CTSH,F3,FGF18,FGF2,GATA6,HIF1A,ISM1,PTPRM,RECK,S100A1,SEMA3E,SEMA6A,SERPINF1,SMOC2,STAB1,THBS2,THBS4,VASH1
GO:BP	regulation of anatomical structure size	GO:0090066	0.00510881	2.29168	380	797	34	0.0894737	17231	ACTN2,ADCY6,AVIL,BAIAP2L1,BDKRB2,CDK5R1,CRABP2,DOCK5,FN1,GRIP2,HTR1B,IQANK1,JMY,KANK1,KCNMA1,LMOD2,LMOD3,NGF,NOS1,PLXNA4,PRR16,RAP1GAP2,RILP,SEMA3B,SEMA3E,SEMA5A,SEMA6A,SLC12A7,SPTB,SVIL,TMOD2,VAV3,WASF3,ENSBTAG00000049547
GO:BP	apoptotic process	GO:0006915	0.00519478	2.28443	1212	797	83	0.0684818	17231	ACER2,ACKR3,ADAMTSL4,ANGPTL4,ATP2A1,BCL2L11,BCL6,BMP4,CAPN3,CCL2,CCL5,CECR2,CIDEC,CTNNB1,CTSH,DAB2,DHCR24,EGLN3,EGR1,EGR3,ELMO1,ERBB3,EYA3,FAIM2,FAP,FGF10,FOXO1,FZD9,GABRB2,GAS6,GATA6,GRINA,GRK5,HIF1A,HIPK3,IGF1,INCA1,INHBA,INHBB,IRS2,ITGA4,ITGA6,ITGAV,JMY,KCNMA1,KLF11,LIMS2,MDM2,NEURL1,NFATC4,NGF,NOD1,NOTCH2,NR4A1,NR4A2,NRBP2,NUPR1,PDK4,PLA2R1,PPP1R13L,PRNP,PRR7,PTGFR,PTGS2,RNF144B,RNF34,SFRP1,S…
GO:BP	positive regulation of programmed cell death	GO:0043068	0.00525149	2.27972	350	797	32	0.0914286	17231	ADAMTSL4,BCL2L11,BCL6,BMP4,CCL2,CTNNB1,CTSH,FAP,FOXO1,INCA1,INHBA,INHBB,ITGA4,ITGA6,JMY,KCNMA1,KLF11,NEURL1,NFATC4,NOTCH2,NR4A1,NUPR1,PLA2R1,PRNP,PRR7,SFRP1,SFRP4,SMPD1,STK17B,TIMP3,TP63,ENSBTAG00000039129
GO:BP	regulation of transmembrane receptor protein serine/threonine kinase signaling pathway	GO:0090092	0.00525668	2.27929	190	797	21	0.110526	17231	ADAMTSL2,BMP4,BMP6,CAV2,CHRD,DAB2,FGF10,HJV,INHBA,INHBB,LDLRAD4,NOTCH2,NPNT,PMEPA1,RASL11B,SFRP1,SFRP5,SMAD2,SOX11,TGFBR3,ENSBTAG00000005140
GO:BP	skeletal system development	GO:0001501	0.005278	2.27753	381	797	34	0.0892388	17231	ACAN,BMP4,BMP6,CCN2,CCN4,CREB3L2,CTNNB1,CTSK,EFEMP1,FGF18,FGF2,FGR,HIF1A,IGF1,INSIG1,MAF,MAPK11,MMP2,NOTCH2,NPR3,PDGFC,PKDCC,RAB23,RFLNB,SCUBE2,SFRP1,SFRP4,SMAD2,TBX15,THBS3,THPO,TP63,ZFPM1,ZNF219
GO:BP	positive regulation of cell motility	GO:2000147	0.00532798	2.27344	397	797	35	0.0881612	17231	BMP4,CCBE1,CCL5,CTSH,DAB2,DOCK5,FAM83H,FGF10,FGF18,FGF2,FGR,FN1,GAS6,GPNMB,HIF1A,IGF1,IL1R1,IRS2,ITGA6,ITGAV,JAM2,JCAD,MYO1C,NR4A3,PDGFC,PDPN,RARRES2,SEMA3B,SEMA3C,SEMA3E,SEMA5A,SEMA6A,SMOC2,THBS4,TNFSF18
GO:BP	release of sequestered calcium ion into cytosol	GO:0051209	0.00532798	2.27344	77	797	12	0.155844	17231	CAPN3,CASQ2,FGF2,HRC,HTR2A,ITPR3,MCOLN3,PKD2,PLN,RYR1,TMEM38A,TRPA1
GO:BP	smooth muscle cell proliferation	GO:0048659	0.00532798	2.27344	66	797	11	0.166667	17231	APOD,BMP4,CALCRL,CTNNB1,FGF2,HTR1B,IGF1,MEF2C,MMP2,NR4A3,PRKG1
GO:BP	negative regulation of sequestering of calcium ion	GO:0051283	0.00532798	2.27344	77	797	12	0.155844	17231	CAPN3,CASQ2,FGF2,HRC,HTR2A,ITPR3,MCOLN3,PKD2,PLN,RYR1,TMEM38A,TRPA1
GO:BP	regulation of vasculature development	GO:1901342	0.00547056	2.26197	191	797	21	0.109948	17231	C3,CCBE1,CTNNB1,CTSH,F3,FGF18,FGF2,GATA6,HIF1A,ISM1,PTPRM,RECK,S100A1,SEMA3E,SEMA6A,SERPINF1,SMOC2,STAB1,THBS2,THBS4,VASH1
GO:BP	eye morphogenesis	GO:0048592	0.00547056	2.26197	125	797	16	0.128	17231	BMP4,COL8A1,CTNNB1,EFEMP1,FAT3,FGF2,HIF1A,MYPN,NOTCH2,PITX3,PTPRM,SDK1,SDK2,STRA6,TENM3,THRB
GO:BP	regulation of MAPK cascade	GO:0043408	0.00547056	2.26197	493	797	41	0.0831643	17231	ACKR3,BMP4,C1QTNF1,CAV2,CCN2,CSPG4,CTNNB1,DACT1,FGF10,FGF18,FGF2,FN1,FOXO1,GAS6,HCRTR1,HMGCR,HTR2A,IGF1,INPP5K,JCAD,KLHL31,KSR1,MDFIC,MST1R,NOD1,NOTCH2,NOX4,NPNT,PDGFC,RANBP9,RAPGEF1,RGS14,ROR1,SEMA6A,SFRP1,SH3RF3,SMPD1,THPO,TIMP3,TLR4,XDH
GO:BP	response to insulin	GO:0032868	0.00547665	2.26148	164	797	19	0.115854	17231	BAIAP2L1,CAV2,CSRP3,EGR1,ENPP1,FOXO1,IGF1,INHBB,INPP5K,IRS2,KANK1,KHK,MYH11,MYO1C,PDK4,PID1,RARRES2,SORT1,ZNF106
GO:BP	complement activation	GO:0006956	0.00559384	2.25229	56	797	10	0.178571	17231	C1R,C1S,C2,C3,C4A,C8G,CFB,MASP1,SERPING1,ENSBTAG00000006864
GO:BP	camera-type eye morphogenesis	GO:0048593	0.00570071	2.24407	101	797	14	0.138614	17231	BMP4,COL8A1,CTNNB1,FAT3,HIF1A,MYPN,NOTCH2,PITX3,PTPRM,SDK1,SDK2,STRA6,TENM3,THRB
GO:BP	negative regulation of cellular component movement	GO:0051271	0.00583967	2.23361	206	797	22	0.106796	17231	APOD,CCL2,CD9,CDH1,CHRD,DPP4,EPPK1,FGF2,IL27RA,KANK1,LDLRAD4,LRCH1,MEF2C,PODN,PRKG1,PTPRM,PTPRU,RABGEF1,RECK,SFRP1,TGFBR3,VASH1
GO:BP	regulation of small molecule metabolic process	GO:0062012	0.00619326	2.20808	221	797	23	0.104072	17231	BMP6,C1QTNF1,CLYBL,EGR1,ELOVL5,ENPP1,EPHX2,FAM3C,HIF1A,HTR2A,IGF1,INPP5K,INSIG1,IRS2,KHK,LDLR,MLXIPL,NOS1,NUPR1,PDK4,PID1,PPP1R3A,PTGS2
GO:BP	neuromuscular process	GO:0050905	0.00674214	2.1712	115	797	15	0.130435	17231	ATP2A1,CNTNAP1,GAA,GRIN2C,MYH3,MYH7,MYH8,PEX5,RBFOX1,SHANK1,STRA6,TNNC2,TNNI1,TNNI2,TNNT1
GO:BP	transition between fast and slow fiber	GO:0014883	0.00685967	2.1637	8	797	4	0.5	17231	MYH7,TNNC1,TNNI1,TNNT1
GO:BP	positive regulation of keratinocyte proliferation	GO:0010838	0.00685967	2.1637	8	797	4	0.5	17231	FGF10,NOTCH2,TLR4,TP63
GO:BP	gastrulation	GO:0007369	0.00698657	2.15574	141	797	17	0.120567	17231	BMP4,COL12A1,COL8A1,CTNNB1,FN1,FZD7,GATA6,INHBA,ITGA2,ITGA4,ITGAV,ITGB5,MMP2,PHLDB1,PLPP3,SFRP1,SMAD2
GO:BP	regulation of ERK1 and ERK2 cascade	GO:0070372	0.00699637	2.15513	195	797	21	0.107692	17231	ACKR3,BMP4,CCN2,FGF10,FGF18,FGF2,FN1,GAS6,HCRTR1,HTR2A,NOD1,NOTCH2,NOX4,NPNT,PDGFC,RANBP9,RAPGEF1,SEMA6A,THPO,TIMP3,TLR4
GO:BP	morphogenesis of an epithelial fold	GO:0060571	0.00709879	2.14882	21	797	6	0.285714	17231	BMP4,CECR2,CTNNB1,FGF10,HIF1A,TP63
GO:BP	regulation of fibroblast apoptotic process	GO:2000269	0.00727675	2.13806	14	797	5	0.357143	17231	BCL2L11,GAS6,SFRP1,STK17B,TP63
GO:BP	positive regulation of lipid localization	GO:1905954	0.00744056	2.12839	69	797	11	0.15942	17231	ABCA3,C1QTNF1,C3,CRH,EEPD1,FITM2,LRAT,PLA2R1,PTGES,SPP1,SREBF2
GO:BP	transmembrane receptor protein serine/threonine kinase signaling pathway	GO:0007178	0.00746953	2.12671	283	797	27	0.0954064	17231	ADAMTSL2,BMP4,BMP6,CAV2,CHRD,DAB2,EGR1,FAM83G,FGF10,HJV,INHBA,INHBB,ITGB5,LDLRAD4,LTBP4,NOTCH2,NPNT,PMEPA1,RASL11B,RGMA,SFRP1,SFRP5,SMAD2,SOX11,TGFBR3,WWTR1,ENSBTAG00000005140
GO:BP	regulation of cellular component size	GO:0032535	0.00746953	2.12671	298	797	28	0.0939597	17231	ACTN2,AVIL,BAIAP2L1,CDK5R1,CRABP2,FN1,IQANK1,JMY,KANK1,KCNMA1,LMOD2,LMOD3,NGF,PLXNA4,PRR16,RAP1GAP2,RILP,SEMA3B,SEMA3E,SEMA5A,SEMA6A,SLC12A7,SPTB,SVIL,TMOD2,VAV3,WASF3,ENSBTAG00000049547
GO:BP	regulation of actin filament-based process	GO:0032970	0.00746953	2.12671	313	797	29	0.0926518	17231	ACTN2,ARAP1,ARHGAP44,AVIL,BAIAP2L1,CACNA1C,CCN2,CDK5R1,INPP5K,IQANK1,JMY,KANK1,LIMCH1,LMOD2,LMOD3,MYLK2,NOTCH2,PDPN,PLN,PPM1E,SEMA3E,SHANK1,SPTB,SVIL,SYNPO,SYNPO2L,TMOD2,TNNC1,WASF3
GO:BP	cardiac muscle tissue morphogenesis	GO:0055008	0.00746953	2.12671	48	797	9	0.1875	17231	MYH6,MYH7,MYL2,MYL3,MYLK2,TNNC1,TNNI1,TNNT2,ZFPM1
GO:BP	negative regulation of apoptotic process	GO:0043066	0.00757399	2.12068	618	797	48	0.0776699	17231	ACKR3,ANGPTL4,BCL6,BMP4,CAPN3,CCL2,CCL5,CTNNB1,CTSH,DAB2,DHCR24,EGR3,ERBB3,EYA3,FAIM2,FGF10,FOXO1,FZD9,GABRB2,GAS6,GATA6,GRINA,GRK5,HIF1A,HIPK3,IGF1,IRS2,ITGA6,ITGAV,LIMS2,MDM2,NFATC4,NGF,NR4A1,NR4A2,NRBP2,NUPR1,PDK4,PTGFR,PTGS2,RNF144B,RNF34,SFRP1,TLE1,TMBIM1,VNN1,WT1,ENSBTAG00000023026
GO:BP	organic hydroxy compound biosynthetic process	GO:1901617	0.00779486	2.10819	156	797	18	0.115385	17231	ACER2,BMP6,CTNS,CYP39A1,DHCR24,DHCR7,FDFT1,FGF2,HMGCR,HMGCS1,IDI1,INSIG1,IP6K3,LSS,MSMO1,NR4A2,SC5D,SQLE
GO:BP	inorganic ion homeostasis	GO:0098771	0.00787896	2.10353	520	797	42	0.0807692	17231	ACKR3,ATP2A1,BMP6,C1QTNF1,CA2,CACNA1C,CAPN3,CASQ2,CNNM2,CSRP3,ENPP1,FAM20A,FGF2,GPR17,GRIN2C,GRINA,HCRTR1,HIF1A,HJV,HRC,HTR2A,ITPR3,KCNMA1,KCTD7,MCOLN3,MT1A,PDK4,PKD2,PLN,PTGFR,RYR1,SFRP4,SLC12A7,SLC25A23,SLC4A3,STEAP2,SYPL2,TFR2,TMEM38A,TMTC2,TRPA1,ENSBTAG00000049547
GO:BP	cellular polysaccharide metabolic process	GO:0044264	0.00787896	2.10353	81	797	12	0.148148	17231	AGL,B3GNT2,B3GNT8,ENPP1,GAA,IGF1,INPP5K,IRS2,KHK,PPP1R3A,PRKAG3,PYGM
GO:BP	positive regulation of locomotion	GO:0040017	0.00806688	2.09329	408	797	35	0.0857843	17231	BMP4,CCBE1,CCL5,CTSH,DAB2,DOCK5,FAM83H,FGF10,FGF18,FGF2,FGR,FN1,GAS6,GPNMB,HIF1A,IGF1,IL1R1,IRS2,ITGA6,ITGAV,JAM2,JCAD,MYO1C,NR4A3,PDGFC,PDPN,RARRES2,SEMA3B,SEMA3C,SEMA3E,SEMA5A,SEMA6A,SMOC2,THBS4,TNFSF18
GO:BP	negative regulation of cell death	GO:0060548	0.00814681	2.08901	688	797	52	0.0755814	17231	ACKR3,ANGPTL4,BCL6,BMP4,CAPN3,CCL2,CCL5,CCN4,CTNNB1,CTSH,DAB2,DHCR24,EGR3,ERBB3,EYA3,FAIM2,FGF10,FGF2,FOXO1,FZD9,GABRB2,GAS6,GATA6,GPNMB,GRINA,GRK5,HIF1A,HIPK3,IGF1,IRS2,ITGA6,ITGAV,LIMS2,MDM2,NFATC4,NGF,NR4A1,NR4A2,NRBP2,NUPR1,PDK4,PTGFR,PTGS2,RNF144B,RNF34,SFRP1,TBC1D24,TLE1,TMBIM1,VNN1,WT1,ENSBTAG00000023026
GO:BP	neuron migration	GO:0001764	0.00835218	2.0782	118	797	15	0.127119	17231	CAMK2A,CAMK2B,CCKAR,CDK5R1,CTNNB1,DAB1,FAT3,GAS6,GFRA3,IGSF10,NR4A2,NTNG2,PEX5,SEMA6A,SPOCK1
GO:BP	organic hydroxy compound metabolic process	GO:1901615	0.00859153	2.06593	347	797	31	0.0893372	17231	ACER2,BMP6,CTNS,CTSB,CTSK,CYP39A1,DHCR24,DHCR7,EPHX2,FDFT1,FGF2,HIF1A,HMGCR,HMGCS1,IDI1,INPP5K,INSIG1,IP6K3,LDLR,LRAT,LSS,MSMO1,NR4A2,NUDT4,PLPP1,PPIP5K1,SC5D,SMPD1,SQLE,SYNJ2,TTR
GO:BP	regulation of lipid localization	GO:1905952	0.00868144	2.06141	106	797	14	0.132075	17231	ABCA3,ABHD5,C1QTNF1,C3,CRH,EEPD1,FITM2,IRS2,ITGAV,LRAT,PLA2R1,PTGES,SPP1,SREBF2
GO:BP	ion homeostasis	GO:0050801	0.00868144	2.06141	556	797	44	0.0791367	17231	ACKR3,ATP2A1,BMP6,C1QTNF1,CA2,CACNA1C,CACNA1G,CAPN3,CASQ2,CNNM2,CSRP3,ENPP1,FAM20A,FGF2,GPR17,GRIN2C,GRINA,HCRTR1,HIF1A,HJV,HRC,HTR2A,ITPR3,KCNMA1,KCTD7,MCOLN3,MT1A,PDK4,PKD2,PLN,PTGFR,RYR1,SCN3B,SFRP4,SLC12A7,SLC25A23,SLC4A3,STEAP2,SYPL2,TFR2,TMEM38A,TMTC2,TRPA1,ENSBTAG00000049547
GO:BP	response to corticotropin-releasing hormone	GO:0043435	0.00874259	2.05836	4	797	3	0.75	17231	NR4A1,NR4A2,NR4A3
GO:BP	cellular response to corticotropin-releasing hormone stimulus	GO:0071376	0.00874259	2.05836	4	797	3	0.75	17231	NR4A1,NR4A2,NR4A3
GO:BP	positive regulation of hormone biosynthetic process	GO:0046886	0.00874259	2.05836	4	797	3	0.75	17231	BMP6,EGR1,HIF1A
GO:BP	negative regulation of lipoprotein metabolic process	GO:0050748	0.00874259	2.05836	4	797	3	0.75	17231	APOD,HHATL,ITGAV
GO:BP	regulation of protein phosphorylation	GO:0001932	0.00883964	2.05357	899	797	64	0.0711902	17231	BMP4,BMP6,C3,CADM4,CDK5R1,CSPG4,CTDSPL,CTF1,DAB2,ENPP1,EREG,FAM20A,FGF10,FGF18,FGF2,FGR,FN1,FNIP2,GAS6,GPNMB,GPRC5A,HMGCR,HRC,HTR2A,IGF1,INCA1,INHBA,INHBB,INPP5K,KLHL31,KSR1,LDLRAD4,MAP3K6,MAP3K8,MDFIC,MLXIPL,MST1R,NEURL1,NGF,NOS1,NOX4,PDGFC,PID1,PKD2,PKIA,PLPP3,PMEPA1,PPM1E,PRKAG3,PRNP,PTGS2,RABGEF1,RARRES2,RGS14,RSPO1,SFRP1,SMPD1,THBS4,TLR4,TNFSF18,TNKS1BP1,TNXB,WWTR1,XDH
GO:BP	regulation of small GTPase mediated signal transduction	GO:0051056	0.00905773	2.04298	186	797	20	0.107527	17231	ABRA,ARHGAP44,ARHGEF3,BCL6,CADM4,CAVIN4,CHN2,EPS8L2,FGF10,GPR17,IGF1,KANK1,NOTCH2,RABGEF1,RAP1GAP2,RAPGEF1,RASGRF2,SIPA1L1,STK19,ENSBTAG00000005448
GO:BP	programmed cell death	GO:0012501	0.0092207	2.03524	1259	797	84	0.0667196	17231	ACER2,ACKR3,ADAMTSL4,ANGPTL4,ATP2A1,BCL2L11,BCL6,BMP4,CAPN3,CCL2,CCL5,CECR2,CIDEC,CTNNB1,CTSH,DAB2,DHCR24,EGLN3,EGR1,EGR3,ELMO1,ERBB3,EYA3,FAIM2,FAP,FGF10,FGF2,FOXO1,FZD9,GABRB2,GAS6,GATA6,GRINA,GRK5,HIF1A,HIPK3,IGF1,INCA1,INHBA,INHBB,IRS2,ITGA4,ITGA6,ITGAV,JMY,KCNMA1,KLF11,LIMS2,MDM2,NEURL1,NFATC4,NGF,NOD1,NOTCH2,NR4A1,NR4A2,NRBP2,NUPR1,PDK4,PLA2R1,PPP1R13L,PRNP,PRR7,PTGFR,PTGS2,RNF144B,RNF34,SF…
GO:BP	receptor-mediated endocytosis	GO:0006898	0.00928348	2.03229	159	797	18	0.113208	17231	ACKR3,C3,CACNG4,CALCRL,CAV2,CD9,DAB2,HTR1B,ITGAV,LDLR,LRP1,PLA2R1,RABGEF1,RSPO1,SFRP4,SNAP91,TFR2,TMEM108
GO:BP	non-canonical Wnt signaling pathway	GO:0035567	0.00939051	2.02731	40	797	8	0.2	17231	CCDC88C,DAB2,DACT1,FZD6,FZD7,NKD1,PLEKHA4,SFRP1
GO:BP	calcium ion transmembrane import into cytosol	GO:0097553	0.00945012	2.02456	95	797	13	0.136842	17231	CAPN3,CASQ2,FGF2,GRIN2C,HRC,HTR2A,ITPR3,MCOLN3,PKD2,PLN,RYR1,TMEM38A,TRPA1
GO:BP	positive regulation of ERK1 and ERK2 cascade	GO:0070374	0.00958069	2.0186	133	797	16	0.120301	17231	ACKR3,BMP4,CCN2,FGF10,FGF18,FGF2,GAS6,HCRTR1,HTR2A,NOD1,NOTCH2,NOX4,NPNT,PDGFC,THPO,TLR4
GO:BP	calcium ion transport	GO:0006816	0.00958069	2.0186	289	797	27	0.0934256	17231	ATP2A1,CACNA1C,CACNA1G,CACNA1S,CACNG1,CACNG4,CALCRL,CAPN3,CASQ2,CCL2,CTNNB1,FGF2,GAS6,GRIN2C,HRC,HTR2A,INPP5K,ITGAV,ITPR3,MCOLN3,PKD2,PLN,RYR1,SLC25A23,TMEM38A,TRPA1,TSPAN13
GO:BP	vascular associated smooth muscle cell proliferation	GO:1990874	0.00970097	2.01319	31	797	7	0.225806	17231	FGF2,HTR1B,IGF1,MEF2C,MMP2,NR4A3,PRKG1
GO:BP	regulation of vascular associated smooth muscle cell proliferation	GO:1904705	0.00970097	2.01319	31	797	7	0.225806	17231	FGF2,HTR1B,IGF1,MEF2C,MMP2,NR4A3,PRKG1
GO:BP	positive regulation of developmental process	GO:0051094	0.00979689	2.00891	904	797	64	0.0707965	17231	AMIGO1,BCL6,BEND6,BMP4,BMP6,BOC,C3,CAPN3,CCBE1,CCN2,CCN4,CRABP2,CTNNB1,CTSH,DAB2,DOCK5,EGR2,EGR3,ERBB3,F3,FGF10,FGF18,FGF2,FN1,FZD9,GAS6,GATA6,HIF1A,HSF4,HTR2A,IGF1,IL1RAP,INHBA,KLF5,LMOD3,MEDAG,MEF2C,NEURL1,NGF,NOTCH2,NPNT,PDE3A,PDPN,PEX5,PHLDB1,PKDCC,PLXNA4,PTGS2,S100A1,SCUBE2,SERPINF1,SFRP1,SFRP4,SHANK1,SMAD2,SMOC2,SMYD1,SOX11,TP63,VNN1,WWTR1,ZFP36,ZNF219,ENSBTAG00000002605
GO:BP	glycogen metabolic process	GO:0005977	0.00979689	2.00891	61	797	10	0.163934	17231	AGL,ENPP1,GAA,IGF1,INPP5K,IRS2,KHK,PPP1R3A,PRKAG3,PYGM
GO:BP	glucan metabolic process	GO:0044042	0.00979689	2.00891	61	797	10	0.163934	17231	AGL,ENPP1,GAA,IGF1,INPP5K,IRS2,KHK,PPP1R3A,PRKAG3,PYGM
GO:BP	cellular glucan metabolic process	GO:0006073	0.00979689	2.00891	61	797	10	0.163934	17231	AGL,ENPP1,GAA,IGF1,INPP5K,IRS2,KHK,PPP1R3A,PRKAG3,PYGM
GO:BP	alcohol biosynthetic process	GO:0046165	0.0101529	1.99341	96	797	13	0.135417	17231	ACER2,BMP6,DHCR24,DHCR7,FDFT1,FGF2,HMGCR,HMGCS1,IDI1,INSIG1,IP6K3,LSS,SC5D
GO:BP	negative regulation of protein localization to membrane	GO:1905476	0.0106958	1.97079	23	797	6	0.26087	17231	DAB2,FZD9,INPP5K,PID1,PKDCC,TMBIM1
GO:BP	cartilage development	GO:0051216	0.0107049	1.97042	148	797	17	0.114865	17231	ACAN,BMP4,CCN2,CCN4,CREB3L2,CTNNB1,CTSK,EFEMP1,FGF18,FGF2,HIF1A,MAF,PKDCC,RFLNB,SCUBE2,THBS3,ZNF219
GO:BP	ventricular cardiac muscle tissue development	GO:0003229	0.0107049	1.97042	41	797	8	0.195122	17231	MYH6,MYH7,MYL2,MYL3,PPP1R13L,TNNC1,TNNI1,TNNT2
GO:BP	regulation of cell development	GO:0060284	0.0108265	1.96551	338	797	30	0.0887574	17231	BHLHE41,BMP4,CDK5R1,CRABP2,CTNNB1,DOCK5,EGR2,FN1,HIF1A,IGF1,KANK1,LDLR,LMOD3,NEURL1,NFATC4,NGF,NOTCH2,PDE3A,PLXNA4,PTGS2,RECK,RFLNB,S1PR3,SEMA3B,SEMA3E,SEMA5A,SEMA6A,SERPINF1,SOX11,TMEM98
GO:BP	regulation of transmembrane transport	GO:0034762	0.0110165	1.95796	354	797	31	0.0875706	17231	ACTN2,AMIGO1,C3,CACNA1C,CACNA1G,CACNA1S,CACNG4,CAPN3,CASQ2,CRH,ENPP1,HRC,IGF1,INPP5K,IRS2,KCNA6,KCNC4,KCNJ11,KCNK12,LRRC55,NR4A3,PID1,PKD2,PLN,PRNP,RASGRF2,SCN3B,SHANK1,SLC43A2,TMEM38A,TSPAN13
GO:BP	negative regulation of cellular protein localization	GO:1903828	0.0110899	1.95507	85	797	12	0.141176	17231	ACTN2,APOD,DAB2,FZD9,INPP5K,INSIG1,PID1,PKDCC,RAB23,SNX33,TMBIM1,TMEM98
GO:BP	regulation of cell size	GO:0008361	0.0118049	1.92794	123	797	15	0.121951	17231	CDK5R1,CRABP2,FN1,KCNMA1,NGF,PLXNA4,PRR16,RAP1GAP2,SEMA3B,SEMA3E,SEMA5A,SEMA6A,SLC12A7,VAV3,ENSBTAG00000049547
GO:BP	mesenchymal cell differentiation	GO:0048762	0.0118538	1.92614	177	797	19	0.107345	17231	BMP4,CTNNB1,DAB2,FGF10,FN1,HIF1A,LDLRAD4,PDPN,PHLDB1,RFLNB,SEMA3B,SEMA3C,SEMA3E,SEMA5A,SEMA6A,SFRP1,SMAD2,TGFBR3,WWTR1
GO:BP	response to metal ion	GO:0010038	0.0118538	1.92614	177	797	19	0.107345	17231	ADCY7,BMP6,CACNA1G,CAPN3,CDH1,FOSB,HIF1A,ITPR3,KCNMA1,KHK,MT1A,NFATC4,PKD2,PRNP,SLC25A23,SMPD1,TFR2,TNNT2,ENSBTAG00000005448
GO:BP	negative regulation of programmed cell death	GO:0043069	0.0121065	1.91698	635	797	48	0.0755906	17231	ACKR3,ANGPTL4,BCL6,BMP4,CAPN3,CCL2,CCL5,CTNNB1,CTSH,DAB2,DHCR24,EGR3,ERBB3,EYA3,FAIM2,FGF10,FOXO1,FZD9,GABRB2,GAS6,GATA6,GRINA,GRK5,HIF1A,HIPK3,IGF1,IRS2,ITGA6,ITGAV,LIMS2,MDM2,NFATC4,NGF,NR4A1,NR4A2,NRBP2,NUPR1,PDK4,PTGFR,PTGS2,RNF144B,RNF34,SFRP1,TLE1,TMBIM1,VNN1,WT1,ENSBTAG00000023026
GO:BP	insulin receptor signaling pathway	GO:0008286	0.012152	1.91535	86	797	12	0.139535	17231	BAIAP2L1,CAV2,CSRP3,ENPP1,FOXO1,INPP5K,IRS2,KANK1,PDK4,PID1,RARRES2,ZNF106
GO:BP	response to stimulus	GO:0050896	0.012188	1.91407	7587	797	396	0.0521945	17231	ABCA3,ABCC3,ABCC9,ABRA,ABTB2,ACER2,ACKR3,ACKR4,ACTN2,ADAMTSL2,ADCY6,ADCY7,ADGRD1,ADGRL3,AHR,ANGPTL1,ANPEP,APBB1IP,APC2,APOD,ARAP1,ARAP2,ARHGAP44,ARHGEF28,ARHGEF3,ARPP21,ASB14,ASB16,ASB5,ATP2A1,ATRNL1,B3GNT2,BAIAP2L1,BCL2L11,BCL6,BDKRB2,BEND6,BMP4,BMP6,BOC,BSN,C1QTNF1,C1R,C1S,C2,C28H10ORF71,C3,C4A,C8G,CA2,CACNA1G,CACNG4,CADM4,CALCRL,CAMK2A,CAPN3,CASQ2,CAV2,CAVIN4,CCBE1,CCDC3,CCDC88C,CCKAR,CCL2,CCL…
GO:BP	cardiac muscle cell differentiation	GO:0055007	0.012188	1.91407	63	797	10	0.15873	17231	ACTN2,BMP4,CSRP3,FZD7,GATA6,IGF1,MEF2C,NEB,NOX4,NRAP
GO:BP	metal ion homeostasis	GO:0055065	0.0123426	1.90859	453	797	37	0.0816777	17231	ACKR3,ATP2A1,BMP6,C1QTNF1,CACNA1C,CAPN3,CASQ2,CNNM2,CSRP3,FAM20A,FGF2,GPR17,GRIN2C,GRINA,HCRTR1,HIF1A,HJV,HRC,HTR2A,ITPR3,KCNMA1,KCTD7,MCOLN3,MT1A,PKD2,PLN,PTGFR,RYR1,SLC12A7,SLC25A23,STEAP2,SYPL2,TFR2,TMEM38A,TMTC2,TRPA1,ENSBTAG00000049547
GO:BP	fibroblast apoptotic process	GO:0044346	0.0123426	1.90859	16	797	5	0.3125	17231	BCL2L11,GAS6,SFRP1,STK17B,TP63
GO:BP	negative regulation of cell migration	GO:0030336	0.0123573	1.90808	192	797	20	0.104167	17231	APOD,CCL2,CDH1,CHRD,DPP4,EPPK1,FGF2,IL27RA,KANK1,LDLRAD4,LRCH1,MEF2C,PODN,PRKG1,PTPRM,PTPRU,RABGEF1,RECK,SFRP1,VASH1
GO:BP	cellular response to stimulus	GO:0051716	0.012571	1.90063	6528	797	346	0.0530025	17231	ABRA,ABTB2,ACER2,ACKR3,ACKR4,ACTN2,ADAMTSL2,ADCY6,ADCY7,ADGRD1,ADGRL3,AHR,ANGPTL1,ANPEP,APBB1IP,APC2,APOD,ARAP1,ARAP2,ARHGAP44,ARHGEF28,ARHGEF3,ARPP21,ASB14,ASB16,ASB5,ATP2A1,ATRNL1,B3GNT2,BAIAP2L1,BCL2L11,BCL6,BDKRB2,BEND6,BMP4,BMP6,BOC,BSN,C1QTNF1,C28H10ORF71,C3,CA2,CACNG4,CADM4,CALCRL,CAMK2A,CAPN3,CASQ2,CAV2,CAVIN4,CCBE1,CCDC3,CCDC88C,CCKAR,CCL2,CCL5,CCN2,CCN4,CD247,CD274,CD36,CD9,CDH1,CDH6,CD…
GO:BP	regulation of fat cell differentiation	GO:0045598	0.0128233	1.892	99	797	13	0.131313	17231	CCN4,DLK2,ENPP1,HTR2A,INSIG1,KLF5,MEDAG,PTGS2,SFRP1,SORT1,WWTR1,ZFP36,ZFPM1
GO:BP	negative regulation of epithelial cell proliferation	GO:0050680	0.0128233	1.892	99	797	13	0.131313	17231	BMP4,CAV2,CCL2,EPPK1,LIMS2,MEF2C,MTSS1,NUPR1,PTPRM,SERPINF1,SFRP1,VASH1,XDH
GO:BP	negative regulation of protein metabolic process	GO:0051248	0.0128233	1.892	810	797	58	0.0716049	17231	ACER2,APOD,BACE2,BMP4,C3,C4A,CADM4,CAPN3,CST6,CTDSPL,CTNNB1,DHCR24,ENPP1,EXOSC9,GAS6,GRIN2C,HHATL,HMGCR,IGF1,INCA1,INHBB,INPP5K,ITGAV,KLF15,KLHL31,LDLR,LDLRAD4,MLXIPL,MYOZ1,NR4A1,PID1,PKIA,PLPP3,PMEPA1,PPM1E,PPP1R1B,PRR7,PTGS2,PTX3,RABGEF1,RECK,RGS14,RILP,RNF34,SERPING1,SFRP1,SMPD1,SPINT3,SPOCK1,TBC1D24,TIMP2,TIMP3,TMEM98,WWTR1,XDH,ZFP36,ENSBTAG00000006864,ENSBTAG00000023026
GO:BP	regulation of glycogen metabolic process	GO:0070873	0.0128292	1.8918	24	797	6	0.25	17231	ENPP1,IGF1,INPP5K,IRS2,KHK,PPP1R3A
GO:BP	polysaccharide metabolic process	GO:0005976	0.0130401	1.88472	87	797	12	0.137931	17231	AGL,B3GNT2,B3GNT8,ENPP1,GAA,IGF1,INPP5K,IRS2,KHK,PPP1R3A,PRKAG3,PYGM
GO:BP	cellular polysaccharide biosynthetic process	GO:0033692	0.0131481	1.88114	53	797	9	0.169811	17231	AGL,B3GNT2,B3GNT8,ENPP1,IGF1,INPP5K,IRS2,PPP1R3A,PRKAG3
GO:BP	muscle tissue morphogenesis	GO:0060415	0.0131481	1.88114	53	797	9	0.169811	17231	MYH6,MYH7,MYL2,MYL3,MYLK2,TNNC1,TNNI1,TNNT2,ZFPM1
GO:BP	positive regulation of Wnt signaling pathway	GO:0030177	0.0131481	1.88114	112	797	14	0.125	17231	CCN4,DAB2,DACT1,FGF10,FGF2,FZD9,KANK1,LGR5,NKD1,PLEKHA4,RECK,RSPO1,SFRP1,SFRP4
GO:BP	cytoskeleton organization	GO:0007010	0.0131481	1.88114	1169	797	78	0.0667237	17231	ABLIM2,ABLIM3,ACTN2,AIF1L,ANTXR1,APC2,ARAP1,ARHGAP44,AVIL,BAIAP2L1,BCL6,CAPN3,CCDC151,CCDC88C,CCL2,CCN2,CCSER2,CDK5R1,CNTNAP1,CSRP2,CSRP3,CTNNB1,DCLK2,ELMO1,EPPK1,FAM83H,FGF10,FITM2,INA,INPP5K,IQANK1,IQCG,ITGB5,JMY,KANK1,LDB3,LIMCH1,LLGL2,LMOD2,LMOD3,MACF1,MTSS1,MYH6,MYO16,MYO5B,MYO5C,MYOM2,MYOZ1,MYOZ2,MYPN,NCKAP5,NEB,NEURL1,NOTCH2,NRAP,PDLIM5,PHLDB1,PPL,PPM1E,PTGS2,PVR,RANBP9,RFLNB,RGS14,SEMA3E,…
GO:BP	regulation of wound healing	GO:0061041	0.0142187	1.84714	88	797	12	0.136364	17231	C1QTNF1,CADM4,CCN4,CD9,EPPK1,FGF2,KANK1,MYOZ1,PRKG1,SERPING1,SMOC2,WFDC1
GO:BP	negative regulation of cell development	GO:0010721	0.0142187	1.84714	113	797	14	0.123894	17231	CDK5R1,CTNNB1,IGF1,KANK1,LDLR,NFATC4,RFLNB,S1PR3,SEMA3B,SEMA3E,SEMA5A,SEMA6A,SOX11,TMEM98
GO:BP	cellular response to vascular endothelial growth factor stimulus	GO:0035924	0.0149989	1.82394	54	797	9	0.166667	17231	CADM4,CCBE1,EGR3,JCAD,MYO1C,NR4A1,SEMA6A,SMOC2,XDH
GO:BP	regulation of ryanodine-sensitive calcium-release channel activity	GO:0060314	0.0150551	1.82232	10	797	4	0.4	17231	CASQ2,HRC,PKD2,PLN
GO:BP	calcium ion transmembrane transport	GO:0070588	0.0152633	1.81635	225	797	22	0.0977778	17231	CACNA1C,CACNA1G,CACNA1S,CACNG1,CACNG4,CAPN3,CASQ2,FGF2,GAS6,GRIN2C,HRC,HTR2A,ITGAV,ITPR3,MCOLN3,PKD2,PLN,RYR1,SLC25A23,TMEM38A,TRPA1,TSPAN13
GO:BP	regulation of apoptotic signaling pathway	GO:2001233	0.0153349	1.81432	270	797	25	0.0925926	17231	ACKR3,BMP4,CTNNB1,CTSH,EYA3,FAIM2,FGF10,GRINA,HIF1A,IGF1,INCA1,INHBA,INHBB,ITGA6,ITGAV,NFATC4,NR4A2,NUPR1,PTGS2,RNF34,SFRP1,TIMP3,TMBIM1,TP63,VNN1
GO:BP	cellular response to fibroblast growth factor stimulus	GO:0044344	0.0153349	1.81432	77	797	11	0.142857	17231	CCL2,CCN2,CTNNB1,EGR3,FGF10,FGF18,FGF2,NR4A1,SFRP1,SMOC2,ZFP36
GO:BP	regulation of ossification	GO:0030278	0.0153349	1.81432	89	797	12	0.134831	17231	BMP4,BMP6,EGR2,ENPP1,FZD9,HIF1A,MEF2C,PKDCC,RFLNB,SCUBE2,SFRP1,SOX11
GO:BP	ion transport	GO:0006811	0.0153349	1.81432	1287	797	84	0.0652681	17231	ABCC3,ABCC9,ACTN2,AMIGO1,APBA1,ATP2A1,BEST3,CA2,CACNA1C,CACNA1G,CACNA1S,CACNG1,CACNG4,CALCRL,CALHM5,CAPN3,CASQ2,CCL2,CLCA3,CLIC5,CNNM2,COX7A1,CRH,CTNNB1,CTNS,ENPP1,FGF2,GABRA2,GABRB2,GABRB3,GAS6,GRIN2C,HRC,HTR1B,HTR2A,IGF1,INPP5K,ITGAV,ITPR3,KCNA6,KCNC4,KCNJ11,KCNK12,KCNMA1,KCNN1,KCNN2,LLGL2,LRRC55,MCOLN3,MGC138914,MTTP,NDFIP2,NKAIN3,PER1,PKD2,PLA2R1,PLN,PRNP,PRSS8,PTGES,RASGRF2,REP15,RYR1,SCN3B,…
GO:BP	glucan biosynthetic process	GO:0009250	0.0153349	1.81432	34	797	7	0.205882	17231	AGL,ENPP1,IGF1,INPP5K,IRS2,PPP1R3A,PRKAG3
GO:BP	response to fibroblast growth factor	GO:0071774	0.0153349	1.81432	77	797	11	0.142857	17231	CCL2,CCN2,CTNNB1,EGR3,FGF10,FGF18,FGF2,NR4A1,SFRP1,SMOC2,ZFP36
GO:BP	glycogen biosynthetic process	GO:0005978	0.0153349	1.81432	34	797	7	0.205882	17231	AGL,ENPP1,IGF1,INPP5K,IRS2,PPP1R3A,PRKAG3
GO:BP	negative regulation of cartilage development	GO:0061037	0.0153413	1.81414	25	797	6	0.24	17231	BMP4,CCN4,CTNNB1,CTSK,EFEMP1,RFLNB
GO:BP	mesenchyme development	GO:0060485	0.0154116	1.81215	211	797	21	0.0995261	17231	BMP4,CTNNB1,DAB2,ERBB3,FGF10,FN1,HIF1A,LDLRAD4,PDPN,PHLDB1,PKD2,RFLNB,SEMA3B,SEMA3C,SEMA3E,SEMA5A,SEMA6A,SFRP1,SMAD2,TGFBR3,WWTR1
GO:BP	sarcoplasmic reticulum calcium ion transport	GO:0070296	0.0154596	1.8108	17	797	5	0.294118	17231	CACNG1,CASQ2,HRC,PLN,TMEM38A
GO:BP	inflammatory response	GO:0006954	0.0154596	1.8108	428	797	35	0.0817757	17231	ADCY7,APOD,BCL6,BDKRB2,BMP6,C3,C4A,CCL2,CCL5,CCN4,CRH,CSRP3,F3,FN1,GPR17,HIF1A,IGF1,IL17RC,IL1R1,LDLR,NOTCH2,NUPR1,PTGES,PTGFR,PTGS1,PTGS2,RABGEF1,RARRES2,S1PR3,TLR4,TRIM55,VNN1,WFDC1,ZFP36,ENSBTAG00000006864
GO:BP	regulation of intracellular signal transduction	GO:1902531	0.0157635	1.80235	1197	797	79	0.0659983	17231	ABRA,ACKR3,ARHGAP44,ARHGEF3,BCL6,BMP4,C1QTNF1,C28H10ORF71,CADM4,CAPN3,CAV2,CAVIN4,CCN2,CHN2,CSPG4,CTNNB1,CTNS,DACT1,EPS8L2,ERBB3,F3,FGF10,FGF18,FGF2,FGR,FN1,FOXO1,GAS6,GPR17,GRINA,HCRTR1,HIF1A,HIPK4,HMGCR,HTR2A,IGF1,INPP5K,JCAD,KANK1,KLHL31,KSR1,MDFIC,MST1R,MYOZ1,MYOZ2,NOD1,NOTCH2,NOX4,NPNT,NR3C2,NUPR1,PDE3A,PDGFC,PLA2R1,PTGS2,RABGEF1,RANBP9,RAP1GAP2,RAPGEF1,RASGRF2,RGS14,RNF34,ROR1,RRAGD,SEMA6A,…
GO:BP	regulation of lipid biosynthetic process	GO:0046890	0.0160956	1.79329	115	797	14	0.121739	17231	ABCA3,ASXL3,AVIL,BMP6,C3,EGR1,ELOVL5,FITM2,HTR2A,INSIG1,LDLR,MLXIPL,PDK4,PTGS2
GO:BP	isoprenoid metabolic process	GO:0006720	0.0160956	1.79329	66	797	10	0.151515	17231	CRABP2,FDFT1,FDPS,HMGCR,HMGCS1,IDI1,LRAT,LSS,RARRES2,TTR
GO:BP	maintenance of location	GO:0051235	0.0165507	1.78118	242	797	23	0.0950413	17231	ABHD5,ATP2A1,C3,CAPN3,CASQ2,ENPP1,FGF2,FITM2,GAA,HRC,HTR2A,INSIG1,ITGAV,ITPR3,MCOLN3,PKD2,PLN,RYR1,SLC25A23,SQLE,SREBF2,TMEM38A,TRPA1
GO:BP	lung development	GO:0030324	0.0166094	1.77965	142	797	16	0.112676	17231	ABCA3,ADAMTSL2,BMP4,CCBE1,CCN2,CTNNB1,CTSH,FGF10,FGF18,FGF2,GATA6,PDPN,PKDCC,SMAD2,STRA6,THRB
GO:BP	renal system vasculature morphogenesis	GO:0061438	0.0168083	1.77448	5	797	3	0.6	17231	BMP4,NOTCH2,PKD2
GO:BP	response to caffeine	GO:0031000	0.0168083	1.77448	5	797	3	0.6	17231	CASQ2,RYR1,TMEM38A
GO:BP	cation homeostasis	GO:0055080	0.0168083	1.77448	513	797	40	0.0779727	17231	ACKR3,ATP2A1,BMP6,C1QTNF1,CA2,CACNA1C,CAPN3,CASQ2,CNNM2,CSRP3,FAM20A,FGF2,GPR17,GRIN2C,GRINA,HCRTR1,HIF1A,HJV,HRC,HTR2A,ITPR3,KCNMA1,KCTD7,MCOLN3,MT1A,PDK4,PKD2,PLN,PTGFR,RYR1,SLC12A7,SLC25A23,SLC4A3,STEAP2,SYPL2,TFR2,TMEM38A,TMTC2,TRPA1,ENSBTAG00000049547
GO:BP	regulation of protein modification process	GO:0031399	0.0168083	1.77448	1238	797	81	0.0654281	17231	ACER2,AUTS2,BCL6,BMP4,BMP6,C3,CADM4,CAPN3,CDK5R1,CSPG4,CTDSPL,CTF1,CTNNB1,DAB2,DCUN1D2,EGR1,ENPP1,EREG,FAM20A,FGF10,FGF18,FGF2,FGR,FN1,FNIP2,GAS6,GPNMB,GPRC5A,HHATL,HIF1A,HMGCR,HRC,HTR2A,IGF1,INCA1,INHBA,INHBB,INPP5K,KLF15,KLHL31,KSR1,LDLRAD4,MAP3K6,MAP3K8,MDFIC,MLXIPL,MST1R,MYOZ1,NDFIP2,NEURL1,NGF,NOS1,NOX4,NUPR1,PDGFC,PID1,PKD2,PKIA,PLPP3,PMEPA1,PPM1E,PPP1R1B,PPP2R2B,PRKAG3,PRNP,PRR7,PTGS2,RABG…
GO:BP	regulation of cellular process	GO:0050794	0.0168083	1.77448	9952	797	503	0.0505426	17231	ABCA3,ABHD5,ABLIM3,ABRA,ACER2,ACKR3,ACKR4,ACTN2,ADAMTSL2,ADAMTSL4,ADCY6,ADCY7,ADGRD1,ADGRL3,AEBP1,AHNAK2,AHR,AMIGO1,ANGPTL1,ANGPTL4,ANKRD2,ANPEP,ANTXR1,APBA1,APBB1IP,APBB2,APC2,APOD,ARAP1,ARAP2,ARHGAP44,ARHGEF28,ARHGEF3,ARNTL2,ASB14,ASB16,ASB5,ASXL3,ATP2A1,ATP9A,ATRNL1,AUTS2,AVIL,BACE2,BAIAP2L1,BCL2L11,BCL6,BDKRB2,BEND6,BHLHE41,BMP4,BMP6,BOC,BRPF3,BSN,C1QTNF1,C2,C28H10ORF71,C3,C4A,CA2,CABLES1,CAC…
GO:BP	regulation of cardiac muscle contraction by regulation of the release of sequestered calcium ion	GO:0010881	0.0168083	1.77448	5	797	3	0.6	17231	CASQ2,PLN,TMEM38A
GO:BP	kidney vasculature morphogenesis	GO:0061439	0.0168083	1.77448	5	797	3	0.6	17231	BMP4,NOTCH2,PKD2
GO:BP	muscle cell proliferation	GO:0033002	0.0168083	1.77448	103	797	13	0.126214	17231	APOD,BMP4,CALCRL,CTNNB1,FGF2,GATA6,HTR1B,IGF1,MAPK11,MEF2C,MMP2,NR4A3,PRKG1
GO:BP	cellular response to caffeine	GO:0071313	0.0168083	1.77448	5	797	3	0.6	17231	CASQ2,RYR1,TMEM38A
GO:BP	sensory organ development	GO:0007423	0.0171346	1.76613	448	797	36	0.0803571	17231	BCL2L11,BMP4,BMP6,C1QTNF5,CACNA1C,CECR2,COL8A1,CTNNB1,CTNS,EFEMP1,FAT3,FGF10,FGF2,FZD6,GABRB2,HIF1A,HSF4,INHBA,INSIG1,LGR5,LRIG1,MAF,MCOLN3,MYCL,MYPN,NOTCH2,PITX3,PPP1R13L,PTPRM,ROR1,SDK1,SDK2,SOBP,STRA6,TENM3,THRB
GO:BP	osteoblast differentiation	GO:0001649	0.017305	1.76183	143	797	16	0.111888	17231	BMP4,BMP6,CCN4,CHRD,CTNNB1,FGF2,FZD1,IGF1,MAPK11,NPNT,SCUBE2,SFRP1,SOX11,TNN,TP63,WWTR1
GO:BP	actin filament capping	GO:0051693	0.017305	1.76183	35	797	7	0.2	17231	AVIL,IQANK1,LMOD2,LMOD3,SPTB,SVIL,TMOD2
GO:BP	energy reserve metabolic process	GO:0006112	0.017347	1.76078	67	797	10	0.149254	17231	AGL,ENPP1,GAA,IGF1,INPP5K,IRS2,KHK,PPP1R3A,PRKAG3,PYGM
GO:BP	fat cell differentiation	GO:0045444	0.0175085	1.75675	171	797	18	0.105263	17231	CCN4,DLK2,EGR2,ENPP1,FGF10,HTR2A,INHBB,INSIG1,KLF5,MEDAG,NR4A1,NR4A2,PTGS2,SFRP1,SORT1,WWTR1,ZFP36,ZFPM1
GO:BP	developmental growth involved in morphogenesis	GO:0060560	0.0175085	1.75675	171	797	18	0.105263	17231	BMP4,CDK5R1,CRABP2,CTNNB1,FGF10,FN1,KIF26B,NGF,NKD1,PLXNA4,SEMA3B,SEMA3E,SEMA5A,SEMA6A,SFRP1,SLIT3,TMEM108,TNN
GO:BP	Notch signaling pathway	GO:0007219	0.0177779	1.75012	130	797	15	0.115385	17231	BCL6,BEND6,CDH6,DLK2,DTX4,EGFL7,FGF10,GRIP2,LLGL2,NEURL1,NOTCH2,PLN,PRAG1,S1PR3,TP63
GO:BP	skeletal muscle tissue regeneration	GO:0043403	0.0178215	1.74906	26	797	6	0.230769	17231	CAPN3,CD9,FZD7,IGF1,KLF5,MYOZ1
GO:BP	regulation of hydrolase activity	GO:0051336	0.0183248	1.73696	916	797	63	0.0687773	17231	ABHD5,ACER2,ADAP1,ANGPTL4,ANTXR1,ARAP1,ARAP2,ARHGAP44,BCL2L11,BCL6,C3,C4A,CAV2,CHN2,CST6,CTSH,DHCR24,DOCK5,EGLN3,F3,FGF2,FN1,GAS6,HTR2A,ITGA6,KCTD11,LLGL2,LRCH1,MYOZ1,NOD1,NPNT,NR4A1,PLXNA4,PPP1R1B,PPP1R42,PPP2R2B,PRKG1,PRR7,PTGS2,PTX3,RAP1GAP2,RAPGEF1,RECK,RGL3,RGS14,RGS4,RNF34,SERPING1,SIPA1L1,SORT1,SPINT3,SPOCK1,TBC1D2,TIMP2,TIMP3,TMEM132D,TP63,VAV3,WFDC1,XDH,ENSBTAG00000006864,ENSBTAG00000023…
GO:BP	respiratory tube development	GO:0030323	0.0183248	1.73696	144	797	16	0.111111	17231	ABCA3,ADAMTSL2,BMP4,CCBE1,CCN2,CTNNB1,CTSH,FGF10,FGF18,FGF2,GATA6,PDPN,PKDCC,SMAD2,STRA6,THRB
GO:BP	regulation of lipid metabolic process	GO:0019216	0.0183608	1.73611	230	797	22	0.0956522	17231	ABCA3,ABHD5,APOD,ASXL3,AVIL,BMP6,C3,CCDC3,EGR1,ELOVL5,EPHX2,FGF2,FGR,FITM2,HTR2A,INSIG1,IRS2,LDLR,MLXIPL,PDK4,PTGS2,RARRES2
GO:BP	regulation of Ras protein signal transduction	GO:0046578	0.0184588	1.7338	158	797	17	0.107595	17231	ABRA,ARHGAP44,ARHGEF3,BCL6,CADM4,CAVIN4,EPS8L2,FGF10,GPR17,IGF1,KANK1,NOTCH2,RABGEF1,RAPGEF1,RASGRF2,STK19,ENSBTAG00000005448
GO:BP	substrate-dependent cell migration	GO:0006929	0.0189992	1.72126	18	797	5	0.277778	17231	CSPG4,FN1,ITGA11,ITGA2,STON1
GO:BP	regulation of non-canonical Wnt signaling pathway	GO:2000050	0.0189992	1.72126	18	797	5	0.277778	17231	DAB2,DACT1,NKD1,PLEKHA4,SFRP1
GO:BP	negative regulation of MAPK cascade	GO:0043409	0.0192586	1.71538	118	797	14	0.118644	17231	BMP4,DACT1,FOXO1,HMGCR,INPP5K,KLHL31,RANBP9,RAPGEF1,RGS14,SEMA6A,SFRP1,SMPD1,TIMP3,TLR4
GO:BP	neural crest cell migration	GO:0001755	0.0192586	1.71538	46	797	8	0.173913	17231	BMP4,FN1,HIF1A,SEMA3B,SEMA3C,SEMA3E,SEMA5A,SEMA6A
GO:BP	regulation of actin filament depolymerization	GO:0030834	0.0192586	1.71538	46	797	8	0.173913	17231	ACTN2,AVIL,IQANK1,LMOD2,LMOD3,SPTB,SVIL,TMOD2
GO:BP	cell adhesion mediated by integrin	GO:0033627	0.0196081	1.70756	57	797	9	0.157895	17231	ACER2,COL16A1,DPP4,ITGA11,ITGA2,ITGA4,ITGAV,ITGBL1,NPNT
GO:BP	negative regulation of cell motility	GO:2000146	0.0196081	1.70756	202	797	20	0.0990099	17231	APOD,CCL2,CDH1,CHRD,DPP4,EPPK1,FGF2,IL27RA,KANK1,LDLRAD4,LRCH1,MEF2C,PODN,PRKG1,PTPRM,PTPRU,RABGEF1,RECK,SFRP1,VASH1
GO:BP	ventricular cardiac muscle tissue morphogenesis	GO:0055010	0.0196268	1.70715	36	797	7	0.194444	17231	MYH6,MYH7,MYL2,MYL3,TNNC1,TNNI1,TNNT2
GO:BP	regulation of vascular associated smooth muscle cell migration	GO:1904752	0.019723	1.70503	11	797	4	0.363636	17231	DOCK5,MEF2C,NR4A3,PRKG1
GO:BP	regulation of skeletal muscle adaptation	GO:0014733	0.019723	1.70503	11	797	4	0.363636	17231	MYH7,TNNC1,TNNI1,TNNT1
GO:BP	negative regulation of lymphocyte migration	GO:2000402	0.019723	1.70503	11	797	4	0.363636	17231	APOD,CCL2,IL27RA,LRCH1
GO:BP	positive regulation of non-canonical Wnt signaling pathway	GO:2000052	0.019723	1.70503	11	797	4	0.363636	17231	DAB2,NKD1,PLEKHA4,SFRP1
GO:BP	homeostatic process	GO:0042592	0.020107	1.69665	1360	797	87	0.0639706	17231	ABCA3,ABHD4,ABHD5,ACKR3,ANGPTL4,ATP2A1,BACE2,BCL2L11,BCL6,BMP4,BMP6,C1QTNF1,CA2,CACNA1C,CACNA1G,CAPN3,CASQ2,CCN2,CCN4,CNNM2,CSRP3,CTNNB1,CTSH,CTSK,CYP39A1,EGR1,ENPP1,EPHX2,FAM20A,FGF2,FITM2,GAA,GAS6,GATM,GLIS2,GPR17,GRAMD1B,GRIN2C,GRINA,HCRTR1,HIF1A,HJV,HRC,HTR2A,INHBA,INPP5K,INSIG1,ITPR3,KCNMA1,KCTD7,LDLR,MCOLN3,MLXIPL,MT1A,MTTP,NOX4,NPR3,OXT,OXTR,PDGFC,PDK4,PKD2,PLN,PNPLA1,PPP1R13L,PTGES,PTGFR,…
GO:BP	peptidyl-tyrosine phosphorylation	GO:0018108	0.020228	1.69405	278	797	25	0.0899281	17231	BMP6,CADM4,CSPG4,CTF1,EFEMP1,ERBB3,EREG,FGF10,FGR,GAS6,HIPK3,HIPK4,HTR2A,IGF1,MST1R,NEURL1,NOX4,PDGFC,PKDCC,PLPP3,PRNP,ROR1,SFRP1,THBS4,TNFSF18
GO:BP	calcium ion transport into cytosol	GO:0060402	0.0204049	1.69027	106	797	13	0.122642	17231	CAPN3,CASQ2,FGF2,GRIN2C,HRC,HTR2A,ITPR3,MCOLN3,PKD2,PLN,RYR1,TMEM38A,TRPA1
GO:BP	regulation of lipid transport	GO:0032368	0.0205379	1.68744	81	797	11	0.135802	17231	ABCA3,C1QTNF1,CRH,EEPD1,IRS2,ITGAV,LRAT,PLA2R1,PTGES,SPP1,SREBF2
GO:BP	renal tubule development	GO:0061326	0.0205379	1.68744	81	797	11	0.135802	17231	ADAMTS16,BMP4,CTNNB1,FGF2,KIF26B,LGR5,MTSS1,NOTCH2,NPNT,PKD2,WWTR1
GO:BP	cation transport	GO:0006812	0.0209514	1.67879	959	797	65	0.0677789	17231	ABCC9,ACTN2,AMIGO1,ATP2A1,CACNA1C,CACNA1G,CACNA1S,CACNG1,CACNG4,CALCRL,CALHM5,CAPN3,CASQ2,CCL2,CNNM2,COX7A1,CRH,CTNNB1,CTNS,FGF2,GAS6,GRIN2C,HRC,HTR1B,HTR2A,IGF1,INPP5K,ITGAV,ITPR3,KCNA6,KCNC4,KCNJ11,KCNK12,KCNMA1,KCNN1,KCNN2,LRRC55,MCOLN3,MGC138914,NDFIP2,NKAIN3,PER1,PKD2,PLN,PRSS8,RASGRF2,REP15,RYR1,SCN3B,SHANK1,SLC12A7,SLC25A23,SLC25A42,SLC36A1,SLC43A2,SLC6A16,STEAP2,TFR2,TMEM38A,TMEM63A,TRPA1…
GO:BP	regulation of epithelial cell apoptotic process	GO:1904035	0.0214585	1.6684	47	797	8	0.170213	17231	ANGPTL4,CCL2,GAS6,ITGA4,NUPR1,PLA2R1,SFRP4,ZFP36
GO:BP	negative regulation of growth	GO:0045926	0.0215381	1.66679	161	797	17	0.10559	17231	BCL6,BMP4,CDK5R1,ENPP1,HIF1A,INHBA,MAPK11,MYL2,MYOZ1,NKD1,NOTCH2,SEMA3B,SEMA3E,SEMA5A,SEMA6A,SFRP1,SLIT3
GO:BP	sensory organ morphogenesis	GO:0090596	0.022843	1.64125	220	797	21	0.0954545	17231	BMP4,COL8A1,CTNNB1,EFEMP1,FAT3,FGF10,FGF2,FZD6,HIF1A,INSIG1,LRIG1,MYPN,NOTCH2,PITX3,PTPRM,SDK1,SDK2,SOBP,STRA6,TENM3,THRB
GO:BP	regulation of cell-substrate adhesion	GO:0010810	0.0229427	1.63936	148	797	16	0.108108	17231	ACER2,APOD,BCL6,COL16A1,COL8A1,DOCK5,FN1,FZD7,KANK1,LIMCH1,MACF1,NID1,NPNT,PDPN,SEMA3E,SPOCK1
GO:BP	peptidyl-tyrosine modification	GO:0018212	0.0229517	1.63919	281	797	25	0.088968	17231	BMP6,CADM4,CSPG4,CTF1,EFEMP1,ERBB3,EREG,FGF10,FGR,GAS6,HIPK3,HIPK4,HTR2A,IGF1,MST1R,NEURL1,NOX4,PDGFC,PKDCC,PLPP3,PRNP,ROR1,SFRP1,THBS4,TNFSF18
GO:BP	retina layer formation	GO:0010842	0.0232648	1.6333	19	797	5	0.263158	17231	FAT3,MYPN,PTPRM,SDK1,SDK2
GO:BP	regulation of glycogen biosynthetic process	GO:0005979	0.0232648	1.6333	19	797	5	0.263158	17231	ENPP1,IGF1,INPP5K,IRS2,PPP1R3A
GO:BP	regulation of glucan biosynthetic process	GO:0010962	0.0232648	1.6333	19	797	5	0.263158	17231	ENPP1,IGF1,INPP5K,IRS2,PPP1R3A
GO:BP	regulation of response to wounding	GO:1903034	0.0235135	1.62868	108	797	13	0.12037	17231	C1QTNF1,CADM4,CCN4,CD9,EPPK1,FGF2,KANK1,MYOZ1,PRKG1,RGMA,SERPING1,SMOC2,WFDC1
GO:BP	camera-type eye development	GO:0043010	0.0235137	1.62868	251	797	23	0.0916335	17231	BMP4,CACNA1C,COL8A1,CTNNB1,CTNS,EFEMP1,FAT3,FGF10,FGF2,HIF1A,HSF4,INHBA,MAF,MYPN,NOTCH2,PITX3,PPP1R13L,PTPRM,SDK1,SDK2,STRA6,TENM3,THRB
GO:BP	endocytosis	GO:0006897	0.0235827	1.62741	426	797	34	0.0798122	17231	ACKR3,ATP9A,C3,CACNG4,CALCRL,CAV2,CD9,COLEC12,DAB2,ELMO1,ENPP1,HTR1B,ITGAV,LDLR,LOXL4,LRP1,PEAR1,PLA2R1,PTX3,RABGEF1,RSPO1,SFRP4,SMPD1,SNAP91,SNX33,SORT1,STAB1,STEAP2,STON1,STX1A,SYNJ2,TBC1D24,TFR2,TMEM108
GO:BP	polysaccharide biosynthetic process	GO:0000271	0.0237347	1.62462	59	797	9	0.152542	17231	AGL,B3GNT2,B3GNT8,ENPP1,IGF1,INPP5K,IRS2,PPP1R3A,PRKAG3
GO:BP	negative regulation of transmembrane transport	GO:0034763	0.024563	1.60972	71	797	10	0.140845	17231	ACTN2,CASQ2,ENPP1,IGF1,INPP5K,IRS2,PID1,PKD2,PLN,SLC43A2
GO:BP	divalent inorganic cation homeostasis	GO:0072507	0.024563	1.60972	330	797	28	0.0848485	17231	ACKR3,ATP2A1,C1QTNF1,CACNA1C,CAPN3,CASQ2,CNNM2,CSRP3,FAM20A,FGF2,GPR17,GRIN2C,GRINA,HCRTR1,HRC,HTR2A,ITPR3,MCOLN3,MT1A,PKD2,PLN,PTGFR,RYR1,SLC25A23,SYPL2,TMEM38A,TMTC2,TRPA1
GO:BP	synapse assembly	GO:0007416	0.0246298	1.60854	122	797	14	0.114754	17231	AMIGO1,BSN,CDH1,GABRA2,GABRB2,GABRB3,IL1RAP,LGI2,LRRC4,MYPN,NTNG2,SDK1,SDK2,SHANK1
GO:BP	regulation of cellular protein metabolic process	GO:0032268	0.0247123	1.60709	1865	797	113	0.0605898	17231	ACER2,ANTXR1,AUTS2,BCL2L11,BCL6,BMP4,BMP6,C3,C4A,CADM4,CAPN3,CCBE1,CDK5R1,CSPG4,CST6,CTDSPL,CTF1,CTNNB1,CTSH,DAB2,DACT1,DCUN1D2,DDX25,DHCR24,EGLN3,EGR1,ENPP1,EREG,EXOSC9,F3,FAM20A,FGF10,FGF18,FGF2,FGR,FN1,FNIP2,GAS6,GPNMB,GPRC5A,HHATL,HIF1A,HMGCR,HRC,HTR2A,IGF1,INCA1,INHBA,INHBB,INPP5K,KLF15,KLHL31,KSR1,LDLR,LDLRAD4,LRP1,MAP3K6,MAP3K8,MDFIC,MLXIPL,MST1R,MYOZ1,NDFIP2,NEURL1,NGF,NOD1,NOS1,NOX4,NR4A…
GO:BP	regulation of generation of precursor metabolites and energy	GO:0043467	0.0249453	1.60301	96	797	12	0.125	17231	COX7A1,ENPP1,HIF1A,HTR2A,IGF1,INPP5K,IRS2,KHK,MLXIPL,NUPR1,PPP1R3A,SLC25A23
GO:BP	calcium ion homeostasis	GO:0055074	0.0249453	1.60301	299	797	26	0.0869565	17231	ACKR3,ATP2A1,C1QTNF1,CACNA1C,CAPN3,CASQ2,CSRP3,FAM20A,FGF2,GPR17,GRIN2C,GRINA,HCRTR1,HRC,HTR2A,ITPR3,MCOLN3,PKD2,PLN,PTGFR,RYR1,SLC25A23,SYPL2,TMEM38A,TMTC2,TRPA1
GO:BP	small molecule biosynthetic process	GO:0044283	0.02537	1.59568	445	797	35	0.0786517	17231	ACER2,ADK,BMP6,CYP39A1,DHCR24,DHCR7,EGR1,ELOVL2,ELOVL5,ELOVL7,ENPP1,FAM3C,FDFT1,FGF2,FITM2,GATM,HMGCR,HMGCS1,IDI1,INSIG1,IP6K3,LSS,MLXIPL,NT5M,NUDT4,PDK4,PTGES,PTGS1,PTGS2,SC5D,SCD,SMPDL3A,XDH,ENSBTAG00000009029,ENSBTAG00000032859
GO:BP	vascular endothelial growth factor signaling pathway	GO:0038084	0.02537	1.59568	38	797	7	0.184211	17231	CADM4,CCBE1,JCAD,MYO1C,SEMA6A,SMOC2,XDH
GO:BP	synapse organization	GO:0050808	0.02552	1.59312	284	797	25	0.0880282	17231	AMIGO1,ARHGAP44,BSN,C3,CDH1,CDK5R1,CTNNB1,FZD9,GABRA2,GABRB2,GABRB3,IL1RAP,LGI2,LRRC4,MYPN,NEURL1,NFATC4,NTNG2,SDK1,SDK2,SEMA3E,SHANK1,SYNPO,TMEM108,WASF3
GO:BP	cytosolic calcium ion transport	GO:0060401	0.0260427	1.58431	123	797	14	0.113821	17231	CAPN3,CASQ2,FGF2,GRIN2C,HRC,HTR2A,ITPR3,MCOLN3,PKD2,PLN,RYR1,SLC25A23,TMEM38A,TRPA1
GO:BP	muscle organ morphogenesis	GO:0048644	0.0260427	1.58431	60	797	9	0.15	17231	MYH6,MYH7,MYL2,MYL3,MYLK2,TNNC1,TNNI1,TNNT2,ZFPM1
GO:BP	cardiocyte differentiation	GO:0035051	0.0260427	1.58431	84	797	11	0.130952	17231	ACTN2,BMP4,CSRP3,FZD7,GATA6,IGF1,MEF2C,NEB,NOX4,NRAP,SEMA3C
GO:BP	regulation of release of sequestered calcium ion into cytosol by sarcoplasmic reticulum	GO:0010880	0.0262435	1.58098	12	797	4	0.333333	17231	CASQ2,HRC,PLN,TMEM38A
GO:BP	vascular associated smooth muscle cell migration	GO:1904738	0.0262435	1.58098	12	797	4	0.333333	17231	DOCK5,MEF2C,NR4A3,PRKG1
GO:BP	regulation of neuron death	GO:1901214	0.0264146	1.57816	165	797	17	0.10303	17231	BCL2L11,CCL2,CTNNB1,ERBB3,FAIM2,FZD9,GABRB2,GPNMB,GPR75,HIF1A,NFATC4,NGF,NR4A2,NRBP2,PRNP,TBC1D24,TLR4
GO:BP	regulation of epithelial cell differentiation	GO:0030856	0.0265212	1.57641	110	797	13	0.118182	17231	BMP4,BMP6,CTNNB1,FGF2,MAFF,MYCL,S1PR3,SFRP4,TP63,WWTR1,XDH,ZFP36,ENSBTAG00000002605
GO:BP	cellular component organization	GO:0016043	0.0269494	1.56945	5004	797	269	0.053757	17231	ABCA3,ABLIM1,ABLIM2,ABLIM3,ACAN,ACTN2,ADAMTS16,ADAMTS6,ADAMTSL1,ADAMTSL2,ADAMTSL4,AEBP1,AIF1L,AMIGO1,ANTXR1,APBA1,APC2,APOD,ARAP1,ARHGAP44,ATP2A1,ATP9A,AUTS2,AVIL,B3GNT2,BAIAP2L1,BCL2L11,BCL6,BMP4,BMP6,BOC,BRPF3,BSN,C3,CAMK2A,CAPN3,CASQ2,CAV2,CCDC151,CCDC88C,CCKAR,CCL2,CCN2,CCSER2,CD9,CDH1,CDH10,CDH11,CDK5R1,CECR2,CFAP70,CHCHD6,CIDEC,CLYBL,CNTNAP1,COL16A1,COL5A3,COL8A1,COX7A1,CRABP2,CSPG4,CSRP2,C…
GO:BP	glomerulus morphogenesis	GO:0072102	0.0276363	1.55852	6	797	3	0.5	17231	BMP4,MTSS1,NOTCH2
GO:BP	neuron death	GO:0070997	0.0278206	1.55563	195	797	19	0.0974359	17231	BCL2L11,CCL2,CTNNB1,ERBB3,FAIM2,FZD9,GABRB2,GPNMB,GPR75,HIF1A,NFATC4,NGF,NR4A2,NRBP2,PRNP,TBC1D24,THRB,TLR4,TP63
GO:BP	response to organic cyclic compound	GO:0014070	0.027901	1.55438	465	797	36	0.0774194	17231	ABCC9,ADCY6,BMP4,CASQ2,CAV2,CCL2,CDH1,COLEC12,CTNNB1,DAB2,FBXO32,GABRB3,GNAL,GRAMD1B,HNF4G,HTR1B,HTR2A,INPP5K,INSIG1,KCNJ11,NR3C2,PDE3A,PER1,PKD2,PPP1R1B,PTGFR,RYR1,SDK1,SFRP1,SLIT3,SMAD2,SPP1,TMEM38A,TP63,TRPA1,ZFP36
GO:BP	postsynaptic specialization organization	GO:0099084	0.0279817	1.55313	20	797	5	0.25	17231	IL1RAP,LRRC4,NTNG2,SHANK1,TMEM108
GO:BP	positive regulation of canonical Wnt signaling pathway	GO:0090263	0.0279817	1.55313	85	797	11	0.129412	17231	DACT1,FGF10,FGF2,FZD9,KANK1,LGR5,PLEKHA4,RECK,RSPO1,SFRP1,SFRP4
GO:BP	positive regulation of smooth muscle cell proliferation	GO:0048661	0.0283559	1.54736	39	797	7	0.179487	17231	BMP4,CALCRL,FGF2,HTR1B,IGF1,MMP2,NR4A3
GO:BP	negative regulation of cell-substrate adhesion	GO:0010812	0.0283559	1.54736	39	797	7	0.179487	17231	ACER2,APOD,BCL6,FZD7,KANK1,SEMA3E,SPOCK1
GO:BP	negative regulation of actin filament depolymerization	GO:0030835	0.0283559	1.54736	39	797	7	0.179487	17231	AVIL,IQANK1,LMOD2,LMOD3,SPTB,SVIL,TMOD2
GO:BP	response to osmotic stress	GO:0006970	0.0283559	1.54736	39	797	7	0.179487	17231	CAPN3,IGF1,KCNMA1,MAPK13,PKD2,PTGS2,SLC25A23
GO:BP	negative regulation of angiogenesis	GO:0016525	0.0285289	1.54472	73	797	10	0.136986	17231	CTNNB1,ISM1,PTPRM,SEMA3E,SEMA6A,SERPINF1,STAB1,THBS2,THBS4,VASH1
GO:BP	negative regulation of blood vessel morphogenesis	GO:2000181	0.0285289	1.54472	73	797	10	0.136986	17231	CTNNB1,ISM1,PTPRM,SEMA3E,SEMA6A,SERPINF1,STAB1,THBS2,THBS4,VASH1
GO:BP	positive regulation of lipid transport	GO:0032370	0.0292592	1.53374	50	797	8	0.16	17231	ABCA3,C1QTNF1,CRH,EEPD1,LRAT,PLA2R1,PTGES,SPP1
GO:BP	actin filament depolymerization	GO:0030042	0.0292592	1.53374	50	797	8	0.16	17231	ACTN2,AVIL,IQANK1,LMOD2,LMOD3,SPTB,SVIL,TMOD2
GO:BP	cell morphogenesis	GO:0000902	0.0293239	1.53278	761	797	53	0.0696452	17231	ANTXR1,ARAP1,ARHGAP44,ATRNL1,B3GNT2,BCL6,BOC,CCDC88C,CCKAR,CCL2,CDH10,CDH11,CDK5R1,CNTNAP1,CRABP2,CTNNB1,DOCK5,DPYSL5,EGR2,FAT3,FGR,FITM2,FN1,FZD7,GFRA3,ITGA4,ITGAV,KANK1,MYO10,MYO16,NFATC4,NGF,NOX4,NR4A2,NRCAM,NTNG2,NYAP1,PDPN,PLXNA4,PTPRM,SEMA3B,SEMA3C,SEMA3E,SEMA5A,SEMA6A,SHANK1,SIPA1L1,SLIT3,STRIP2,TMEM108,TNN,WASF3,ZFPM1
GO:BP	cellular metal ion homeostasis	GO:0006875	0.0296368	1.52817	401	797	32	0.0798005	17231	ACKR3,ATP2A1,BMP6,C1QTNF1,CACNA1C,CAPN3,CASQ2,CSRP3,FGF2,GPR17,GRIN2C,GRINA,HCRTR1,HIF1A,HJV,HRC,HTR2A,ITPR3,KCNMA1,KCTD7,MCOLN3,MT1A,PKD2,PLN,PTGFR,RYR1,SLC25A23,STEAP2,SYPL2,TFR2,TMEM38A,TRPA1
GO:BP	lipid metabolic process	GO:0006629	0.03022	1.51971	1051	797	69	0.0656518	17231	ABCA3,ABHD15,ABHD16B,ABHD4,ABHD5,ACER2,ACSS2,AGMO,ANGPTL4,APOD,ASXL3,AVIL,BMP6,C3,CCDC3,CES2,CPT1A,CRABP2,CYP39A1,CYP4V2,DHCR24,DHCR7,EGR1,ELOVL2,ELOVL5,ELOVL7,EPHX2,FDFT1,FDPS,FGF2,FGR,FITM2,GATA6,HMGCR,HMGCS1,HSD17B14,HTR2A,IDI1,INPP4B,INPP5K,INSIG1,IP6K3,IRS2,LDLR,LRAT,LSS,MLXIPL,MSMO1,MTTP,PDK4,PEX5,PLD1,PLPP1,PLPP3,PNPLA1,PTGES,PTGS1,PTGS2,RARRES2,SC5D,SCD,SMPD1,SMPDL3A,SPP1,SQLE,ST8SIA2,SYN…
GO:BP	positive regulation of transport	GO:0051050	0.0304008	1.51712	536	797	40	0.0746269	17231	ABCA3,ACTN2,AMIGO1,C1QTNF1,C2,C3,CADPS,CAPN3,CCL2,CDH1,CDK5R1,CRH,DAB2,EEPD1,FGR,GAS6,HIF1A,IGF1,INHBB,INPP5K,IRS2,KCTD7,LRAT,LRP1,LRRC55,MYO1C,NR4A3,PKD2,PLA2R1,PRSS8,PTGES,PTX3,RAB15,SCN3B,SFRP4,SMPD1,SPP1,STX1A,TFR2,TLR4
GO:BP	positive regulation of fat cell proliferation	GO:0070346	0.0306364	1.51376	2	797	2	1	17231	FGF10,PID1
GO:BP	modification of dendritic spine	GO:0098886	0.0306364	1.51376	2	797	2	1	17231	ARHGAP44,SYNPO
GO:BP	trans-synaptic signaling	GO:0099537	0.0306364	1.51376	469	797	36	0.0767591	17231	APBA1,CACNA1G,CACNG4,CADPS,CDH11,CRH,CTNNB1,EGR3,GABRA2,GABRB3,GJD2,GRIN2C,HTR1B,HTR2A,IL1RAP,INSYN1,ITPR3,LRRC4,MYLK2,NEURL1,NFATC4,NGF,NOS1,NTNG2,RASGRF2,RGS14,RIMBP2,SHANK1,SLC12A7,STX1A,SV2C,SYNGR1,TMEM108,TMOD2,ENSBTAG00000050644,ENSBTAG00000049547
GO:BP	negative regulation of vasculature development	GO:1901343	0.0306364	1.51376	74	797	10	0.135135	17231	CTNNB1,ISM1,PTPRM,SEMA3E,SEMA6A,SERPINF1,STAB1,THBS2,THBS4,VASH1
GO:BP	regulation of cell proliferation involved in outflow tract morphogenesis	GO:1901963	0.0306364	1.51376	2	797	2	1	17231	BMP4,CTNNB1
GO:BP	positive regulation of branching involved in lung morphogenesis	GO:0061047	0.0306364	1.51376	2	797	2	1	17231	BMP4,CTNNB1
GO:BP	positive regulation of lysosomal protein catabolic process	GO:1905167	0.0306364	1.51376	2	797	2	1	17231	LDLR,LRP1
GO:BP	cellular carbohydrate biosynthetic process	GO:0034637	0.0306364	1.51376	62	797	9	0.145161	17231	AGL,B3GNT2,B3GNT8,ENPP1,IGF1,INPP5K,IRS2,PPP1R3A,PRKAG3
GO:BP	positive regulation of ovulation	GO:0060279	0.0306364	1.51376	2	797	2	1	17231	INHBA,INHBB
GO:BP	regulation of muscle filament sliding	GO:0032971	0.0306364	1.51376	2	797	2	1	17231	MYLK2,TNNC1
GO:BP	response to disaccharide	GO:0034285	0.0306364	1.51376	2	797	2	1	17231	CALCRL,KHK
GO:BP	negative regulation of female receptivity	GO:0007621	0.0306364	1.51376	2	797	2	1	17231	PPP1R1B,THRB
GO:BP	steroid metabolic process	GO:0008202	0.0306364	1.51376	198	797	19	0.0959596	17231	BMP6,CYP39A1,DHCR24,DHCR7,EGR1,EPHX2,FDFT1,HMGCR,HMGCS1,HSD17B14,IDI1,INSIG1,LDLR,LSS,MSMO1,SC5D,SMPD1,SPP1,SQLE
GO:BP	AMP salvage	GO:0044209	0.0306364	1.51376	2	797	2	1	17231	ADK,ENSBTAG00000032859
GO:BP	cyclooxygenase pathway	GO:0019371	0.0306364	1.51376	2	797	2	1	17231	PTGS1,PTGS2
GO:BP	response to purine-containing compound	GO:0014074	0.0306364	1.51376	62	797	9	0.145161	17231	ABCC9,CASQ2,INPP5K,KCNJ11,PDE3A,PER1,PKD2,RYR1,TMEM38A
GO:BP	response to sucrose	GO:0009744	0.0306364	1.51376	2	797	2	1	17231	CALCRL,KHK
GO:BP	negative regulation of extracellular matrix disassembly	GO:0010716	0.0306364	1.51376	2	797	2	1	17231	DPP4,FAP
GO:BP	female genitalia morphogenesis	GO:0048807	0.0306364	1.51376	2	797	2	1	17231	FGF10,TP63
GO:BP	extracellular matrix assembly	GO:0085029	0.0309348	1.50955	40	797	7	0.175	17231	ANTXR1,GAS6,MYH11,NTNG2,PHLDB1,QSOX1,TNXB
GO:BP	regulation of polysaccharide metabolic process	GO:0032881	0.0313057	1.50438	30	797	6	0.2	17231	ENPP1,IGF1,INPP5K,IRS2,KHK,PPP1R3A
GO:BP	regulation of fibroblast proliferation	GO:0048145	0.0313057	1.50438	51	797	8	0.156863	17231	EREG,FGF10,FN1,GAS6,IGF1,NUPR1,PDGFC,SFRP1
GO:BP	Wnt signaling pathway, planar cell polarity pathway	GO:0060071	0.0313057	1.50438	30	797	6	0.2	17231	DAB2,DACT1,FZD6,NKD1,PLEKHA4,SFRP1
GO:BP	cellular response to insulin stimulus	GO:0032869	0.0319192	1.49595	141	797	15	0.106383	17231	BAIAP2L1,CAV2,CSRP3,ENPP1,FOXO1,INHBB,INPP5K,IRS2,KANK1,MYH11,MYO1C,PDK4,PID1,RARRES2,ZNF106
GO:BP	positive regulation of vascular associated smooth muscle cell proliferation	GO:1904707	0.0321859	1.49233	21	797	5	0.238095	17231	FGF2,HTR1B,IGF1,MMP2,NR4A3
GO:BP	long-term memory	GO:0007616	0.0321859	1.49233	21	797	5	0.238095	17231	CTNS,LDLR,NFATC4,RGS14,SHANK1
GO:BP	positive regulation of ATP metabolic process	GO:1903580	0.0321859	1.49233	21	797	5	0.238095	17231	HTR2A,IGF1,MLXIPL,NUPR1,PID1
GO:BP	negative regulation of chondrocyte differentiation	GO:0032331	0.0321859	1.49233	21	797	5	0.238095	17231	BMP4,CCN4,CTNNB1,EFEMP1,RFLNB
GO:BP	response to alcohol	GO:0097305	0.0323265	1.49044	75	797	10	0.133333	17231	ADCY6,ADCY7,CDH1,CTNNB1,GRAMD1B,PTGFR,SFRP1,SLIT3,SMAD2,TGFBR3
GO:BP	lipid homeostasis	GO:0055088	0.0326636	1.48594	114	797	13	0.114035	17231	ABCA3,ABHD4,ABHD5,ANGPTL4,CYP39A1,EPHX2,FITM2,GRAMD1B,INSIG1,LDLR,MTTP,PNPLA1,SREBF2
GO:BP	visual system development	GO:0150063	0.0326636	1.48594	292	797	25	0.0856164	17231	BMP4,BMP6,C3,CACNA1C,COL8A1,CTNNB1,CTNS,EFEMP1,FAT3,FGF10,FGF2,HIF1A,HSF4,INHBA,MAF,MYPN,NOTCH2,PITX3,PPP1R13L,PTPRM,SDK1,SDK2,STRA6,TENM3,THRB
GO:BP	regulation of growth	GO:0040008	0.0326636	1.48594	389	797	31	0.0796915	17231	BCL2L11,BCL6,BMP4,CAPN3,CDK5R1,CRABP2,ENPP1,EXOSC9,FGF2,FN1,GATA6,HIF1A,IGF1,IGFBP7,INHBA,MAPK11,MYH6,MYL2,MYOZ1,NGF,NKD1,NOTCH2,PEX5,PLXNA4,SEMA3B,SEMA3E,SEMA5A,SEMA6A,SFRP1,SLIT3,WFDC1
GO:BP	hormone transport	GO:0009914	0.0329488	1.48216	185	797	18	0.0972973	17231	C1QTNF1,CCKAR,CPE,CRH,HIF1A,INHBA,INHBB,IRS2,KCNJ11,LTBP4,RAPGEF4,SCG5,SFRP1,SMAD2,SPP1,STX1A,TFR2,TTR
GO:BP	negative regulation of molecular function	GO:0044092	0.033079	1.48045	840	797	57	0.0678571	17231	ACTN2,ANGPTL4,BMP4,C3,C4A,CASQ2,CST6,DAB2,DACT1,DHCR24,DKK3,FNIP2,FZD6,GAS6,GLIS2,HMGCR,IGF1,INCA1,INPP5K,IRS2,ITGA4,ITGAV,LRCH1,MYOZ1,NDFIP2,NFATC4,NR4A1,NUPR1,PKD2,PKIA,PLN,PPM1E,PPP1R1B,PTGS2,PTX3,RECK,RGS14,RNF34,SCG5,SERPING1,SFRP1,SFRP4,SFRP5,SMPD1,SORT1,SPINT3,SPOCK1,TEX14,TIMP2,TIMP3,TMEM132D,TNNT2,WWTR1,ZFP36,ZFPM1,ENSBTAG00000006864,ENSBTAG00000023026
GO:BP	synaptic signaling	GO:0099536	0.0333144	1.47737	490	797	37	0.0755102	17231	APBA1,CACNA1G,CACNG4,CADPS,CDH11,CRH,CTNNB1,DTNA,EGR3,GABRA2,GABRB3,GJD2,GRIN2C,HTR1B,HTR2A,IL1RAP,INSYN1,ITPR3,LRRC4,MYLK2,NEURL1,NFATC4,NGF,NOS1,NTNG2,RASGRF2,RGS14,RIMBP2,SHANK1,SLC12A7,STX1A,SV2C,SYNGR1,TMEM108,TMOD2,ENSBTAG00000050644,ENSBTAG00000049547
GO:BP	actin filament organization	GO:0007015	0.0342602	1.46521	374	797	30	0.0802139	17231	ACTN2,AIF1L,ARAP1,AVIL,BAIAP2L1,CCN2,ELMO1,INPP5K,IQANK1,ITGB5,JMY,KANK1,LIMCH1,LMOD2,LMOD3,MYO16,MYO5B,MYO5C,NEB,NRAP,PPM1E,RFLNB,SHANK1,SPTB,SVIL,SYNPO,SYNPO2L,TMOD2,WASF3,WIPF1
GO:BP	fibroblast proliferation	GO:0048144	0.0343717	1.4638	52	797	8	0.153846	17231	EREG,FGF10,FN1,GAS6,IGF1,NUPR1,PDGFC,SFRP1
GO:BP	positive regulation of molecular function	GO:0044093	0.0343717	1.4638	1227	797	78	0.0635697	17231	ABHD5,ABRA,ACER2,ACTN2,ADAP1,ANTXR1,ARAP1,ARAP2,ARHGAP44,BCL2L11,BMP4,CAMK2A,CAPN3,CAV2,CDK5R1,CHN2,CSPG4,CTNNB1,CTSH,DACT1,DCUN1D2,DOCK5,EGLN3,ERBB3,EREG,F3,FGF10,FGF18,FGF2,FGR,FN1,FZD1,GAS6,GPRC5A,HIF1A,HTR2A,IGF1,IL1RAP,ITGA6,JMY,KCTD11,KCTD7,LLGL2,LRP1,LRRC55,MAP3K6,MAP3K8,MDFIC,MST1R,MYL4,NEURL1,NOD1,NOS1,NOX4,NPNT,NR4A2,PDGFC,PKD2,PLPP3,PRNP,PRR7,RAP1GAP2,RAPGEF1,RGL3,RGS14,RGS4,ROR1,S100A…
GO:BP	positive regulation of cytosolic calcium ion concentration	GO:0007204	0.0344525	1.46278	186	797	18	0.0967742	17231	ACKR3,C1QTNF1,CACNA1C,CAPN3,CASQ2,FGF2,GPR17,GRIN2C,HRC,HTR2A,ITPR3,MCOLN3,PKD2,PLN,PTGFR,RYR1,TMEM38A,TRPA1
GO:BP	small GTPase mediated signal transduction	GO:0007264	0.0344525	1.46278	358	797	29	0.0810056	17231	ABRA,ARHGAP44,ARHGEF3,BCL6,CADM4,CAVIN4,CCDC88C,CHN2,DOCK3,DOCK5,ELMO1,EPS8L2,FGF10,GPR17,IGF1,KANK1,KSR1,NOTCH2,PDPN,RAB15,RABGEF1,RAP1GAP2,RAPGEF1,RAPGEF4,RASGRF2,RGL3,SIPA1L1,STK19,ENSBTAG00000005448
GO:BP	negative regulation of ion transport	GO:0043271	0.0347937	1.4585	76	797	10	0.131579	17231	ACTN2,BEST3,CASQ2,HTR1B,IGF1,INPP5K,PKD2,PLN,SFRP4,SLC43A2
GO:BP	cell morphogenesis involved in differentiation	GO:0000904	0.035022	1.45566	526	797	39	0.0741445	17231	ANTXR1,ARHGAP44,ATRNL1,B3GNT2,BOC,CCDC88C,CCKAR,CDH11,CDK5R1,CRABP2,CTNNB1,DOCK5,DPYSL5,EGR2,FAT3,FN1,FZD7,GFRA3,ITGA4,ITGAV,KANK1,NFATC4,NGF,NR4A2,NRCAM,NTNG2,PDPN,PLXNA4,PTPRM,SEMA3B,SEMA3C,SEMA3E,SEMA5A,SEMA6A,SHANK1,SIPA1L1,SLIT3,TNN,ZFPM1
GO:BP	negative regulation of endothelial cell proliferation	GO:0001937	0.0352817	1.45245	31	797	6	0.193548	17231	CAV2,CCL2,MEF2C,PTPRM,VASH1,XDH
GO:BP	negative regulation of leukocyte migration	GO:0002686	0.0352817	1.45245	31	797	6	0.193548	17231	APOD,CCL2,DPP4,IL27RA,LRCH1,RABGEF1
GO:BP	neuron projection extension involved in neuron projection guidance	GO:1902284	0.0352817	1.45245	31	797	6	0.193548	17231	PLXNA4,SEMA3B,SEMA3E,SEMA5A,SEMA6A,SLIT3
GO:BP	positive regulation of fibroblast proliferation	GO:0048146	0.0352817	1.45245	31	797	6	0.193548	17231	EREG,FGF10,FN1,GAS6,IGF1,PDGFC
GO:BP	renal tubule morphogenesis	GO:0061333	0.0352817	1.45245	64	797	9	0.140625	17231	ADAMTS16,BMP4,CTNNB1,FGF2,KIF26B,LGR5,MTSS1,NPNT,PKD2
GO:BP	axon extension involved in axon guidance	GO:0048846	0.0352817	1.45245	31	797	6	0.193548	17231	PLXNA4,SEMA3B,SEMA3E,SEMA5A,SEMA6A,SLIT3
GO:BP	plasma membrane bounded cell projection organization	GO:0120036	0.0353699	1.45137	1081	797	70	0.0647549	17231	ABLIM1,ABLIM2,ABLIM3,ACTN2,AIF1L,AMIGO1,ARAP1,ARHGAP44,AVIL,B3GNT2,BOC,CAMK2A,CCDC151,CCKAR,CDH11,CDK5R1,CECR2,CFAP70,CNTNAP1,CRABP2,CSPG4,CTNNB1,DPYSL5,EGR2,EMP1,EPS8L2,FAT3,FN1,GFRA3,INPP5K,IQCG,KANK1,KLF5,MYO10,MYO16,NEGR1,NEURL1,NFATC4,NGF,NR4A2,NRCAM,NTNG2,NYAP1,PDPN,PKD2,PLD1,PLXNA4,PMP22,PTPRM,RAB23,RGMA,RILP,ROR1,SDK1,SEMA3B,SEMA3C,SEMA3E,SEMA5A,SEMA6A,SFRP1,SHANK1,SIPA1L1,SLIT3,SPOCK1,ST…
GO:BP	cellular carbohydrate metabolic process	GO:0044262	0.0356454	1.448	217	797	20	0.0921659	17231	AGL,B3GNT2,B3GNT8,C1QTNF1,ENPP1,FAM3C,GAA,GNPTAB,IGF1,INPP5K,IRS2,KHK,NUPR1,PDK4,PFKFB3,PPIP5K1,PPP1R3A,PRKAG3,PYGM,SYNJ2
GO:BP	tissue morphogenesis	GO:0048729	0.0356454	1.448	476	797	36	0.0756303	17231	ADAMTS16,BMP4,CECR2,CTNNB1,CTSH,DAB2,DACT1,FGF10,FGF2,FZD6,HIF1A,INHBA,ITGA2,KIF26B,LGR5,MTSS1,MYH6,MYH7,MYL2,MYL3,MYLK2,NFATC4,NKD1,NOTCH2,NPNT,PKD2,PLEKHA4,SEMA3C,SEMA3E,SFRP1,SMAD2,TNNC1,TNNI1,TNNT2,TP63,ZFPM1
GO:BP	regulation of ion transmembrane transport	GO:0034765	0.0357601	1.4466	295	797	25	0.0847458	17231	ACTN2,AMIGO1,CACNA1C,CACNA1G,CACNA1S,CACNG4,CAPN3,CASQ2,CRH,HRC,IGF1,KCNA6,KCNC4,KCNJ11,KCNK12,LRRC55,PKD2,PLN,PRNP,RASGRF2,SCN3B,SHANK1,SLC43A2,TMEM38A,TSPAN13
GO:BP	urogenital system development	GO:0001655	0.0359519	1.44428	248	797	22	0.0887097	17231	ADAMTS16,ADAMTS6,BCL2L11,BMP4,BMP6,CTNNB1,FGF10,FGF2,GLIS2,KIF26B,LGR5,MTSS1,NID1,NOTCH2,NPNT,PKD2,SERPINF1,SFRP1,SMAD2,STRA6,TP63,WWTR1
GO:BP	cellular response to metal ion	GO:0071248	0.0362953	1.44015	116	797	13	0.112069	17231	ADCY7,BMP6,CAPN3,CDH1,FOSB,MT1A,NFATC4,PKD2,PRNP,SLC25A23,SMPD1,TFR2,ENSBTAG00000005448
GO:BP	carbohydrate metabolic process	GO:0005975	0.0364863	1.43787	460	797	35	0.076087	17231	AGL,AMDHD2,AMY2B,APOD,B3GNT2,B3GNT8,C1QTNF1,ENPP1,FAM3C,GAA,GANC,GNPTAB,GPD1L,HIF1A,HTR2A,IDUA,IGF1,INPP5K,IRS2,KCNJ11,KHK,MAN2B1,MLXIPL,NUPR1,PDK4,PFKFB3,PGM2L1,PPIP5K1,PPP1R3A,PRKAG3,PYGM,ST6GAL2,ST8SIA2,SYNJ2,ENSBTAG00000034138
GO:BP	positive regulation of peptidyl-tyrosine phosphorylation	GO:0050731	0.0367341	1.43493	130	797	14	0.107692	17231	BMP6,CSPG4,CTF1,EREG,FGF10,GAS6,HTR2A,IGF1,NEURL1,NOX4,PLPP3,PRNP,THBS4,TNFSF18
GO:BP	nephron tubule development	GO:0072080	0.0368594	1.43345	77	797	10	0.12987	17231	ADAMTS16,BMP4,CTNNB1,FGF2,KIF26B,MTSS1,NOTCH2,NPNT,PKD2,WWTR1
GO:BP	negative regulation of protein transport	GO:0051224	0.0368594	1.43345	77	797	10	0.12987	17231	APOD,HMGCR,INHBB,INPP5K,INSIG1,KCNJ11,NDFIP2,PKDCC,RAB23,SFRP1
GO:BP	regulation of developmental growth	GO:0048638	0.0368594	1.43345	218	797	20	0.0917431	17231	BCL2L11,BMP4,CAPN3,CDK5R1,CRABP2,FGF2,FN1,GATA6,IGF1,MAPK11,MYH6,MYOZ1,NGF,NKD1,PEX5,PLXNA4,SEMA3B,SEMA3E,SEMA5A,SEMA6A
GO:BP	sensory system development	GO:0048880	0.0368594	1.43345	296	797	25	0.0844595	17231	BMP4,BMP6,C3,CACNA1C,COL8A1,CTNNB1,CTNS,EFEMP1,FAT3,FGF10,FGF2,HIF1A,HSF4,INHBA,MAF,MYPN,NOTCH2,PITX3,PPP1R13L,PTPRM,SDK1,SDK2,STRA6,TENM3,THRB
GO:BP	negative chemotaxis	GO:0050919	0.0377457	1.42313	42	797	7	0.166667	17231	ITGAV,PLXNA4,SEMA3B,SEMA3E,SEMA5A,SEMA6A,SLIT3
GO:BP	regulation of muscle adaptation	GO:0043502	0.0377457	1.42313	42	797	7	0.166667	17231	FBXO32,IGF1,MYH7,PRKAG3,TNNC1,TNNI1,TNNT1
GO:BP	small molecule metabolic process	GO:0044281	0.0381227	1.41882	1347	797	84	0.0623608	17231	ACER2,ADCY6,ADCY7,ADK,AMDHD2,AMPD1,APOBEC2,APOD,BMP6,C1QTNF1,CA2,CES2,CLYBL,CPT1A,CRABP2,CYP39A1,CYP4V2,DDAH2,DHCR24,DHCR7,EGR1,ELOVL2,ELOVL5,ELOVL7,ENPP1,EPHX2,FAM3C,FAR2,FDFT1,FGF2,FITM2,GATM,GFPT2,GMPR,HIF1A,HMGCR,HMGCS1,HTR2A,IDI1,IGF1,INPP5K,INSIG1,IP6K3,IRS2,KCNJ11,KHK,LDLR,LRAT,LSS,MAN2B1,ME3,MLXIPL,NOS1,NOX4,NT5M,NUDT4,NUPR1,PANK1,PDK4,PEX5,PFKFB3,PGM2L1,PID1,PLPP1,PPIP5K1,PPP1R3A,PRKAG3,…
GO:BP	negative regulation of intracellular signal transduction	GO:1902532	0.0383945	1.41573	395	797	31	0.078481	17231	ACKR3,ARHGAP44,BCL6,BMP4,DACT1,FOXO1,GRINA,HIF1A,HMGCR,INPP5K,KANK1,KLHL31,MYOZ1,MYOZ2,PDE3A,PTGS2,RABGEF1,RANBP9,RAPGEF1,RGS14,RNF34,SEMA6A,SFRP1,SFRP5,SMPD1,TIMP3,TLE1,TLR4,VNN1,XDH,ENSBTAG00000005448
GO:BP	cellular ion homeostasis	GO:0006873	0.0383945	1.41573	462	797	35	0.0757576	17231	ACKR3,ATP2A1,BMP6,C1QTNF1,CA2,CACNA1C,CAPN3,CASQ2,CSRP3,ENPP1,FGF2,GPR17,GRIN2C,GRINA,HCRTR1,HIF1A,HJV,HRC,HTR2A,ITPR3,KCNMA1,KCTD7,MCOLN3,MT1A,PKD2,PLN,PTGFR,RYR1,SLC25A23,SLC4A3,STEAP2,SYPL2,TFR2,TMEM38A,TRPA1
GO:BP	response to lithium ion	GO:0010226	0.0384007	1.41566	7	797	3	0.428571	17231	ADCY7,CDH1,NFATC4
GO:BP	regulation of synaptic vesicle cycle	GO:0098693	0.0384007	1.41566	7	797	3	0.428571	17231	BSN,PLD1,RAPGEF4
GO:BP	pointed-end actin filament capping	GO:0051694	0.0384007	1.41566	7	797	3	0.428571	17231	LMOD2,LMOD3,TMOD2
GO:BP	positive regulation of Wnt signaling pathway, planar cell polarity pathway	GO:2000096	0.0384007	1.41566	7	797	3	0.428571	17231	DAB2,NKD1,PLEKHA4
GO:BP	fatty acid elongation, polyunsaturated fatty acid	GO:0034626	0.0384007	1.41566	7	797	3	0.428571	17231	ELOVL2,ELOVL5,ELOVL7
GO:BP	positive regulation of vascular endothelial growth factor receptor signaling pathway	GO:0030949	0.0384007	1.41566	7	797	3	0.428571	17231	FGF10,FGF18,HIF1A
GO:BP	cellular response to lithium ion	GO:0071285	0.0384007	1.41566	7	797	3	0.428571	17231	ADCY7,CDH1,NFATC4
GO:BP	neuron development	GO:0048666	0.0384044	1.41562	777	797	53	0.0682111	17231	AMIGO1,ARHGAP44,AVIL,B3GNT2,BOC,C3,CAMK2A,CCKAR,CDH11,CDK5R1,CECR2,CNTNAP1,CRABP2,CTF1,CTNNB1,DPYSL5,EGR2,FAT3,FN1,GABRB2,GFRA3,KANK1,MYO16,NEGR1,NEURL1,NFATC4,NGF,NR4A2,NRCAM,NTNG2,NYAP1,PITX3,PLXNA4,PTPRM,RGMA,ROR1,SDK1,SEMA3B,SEMA3C,SEMA3E,SEMA5A,SEMA6A,SFRP1,SHANK1,SIPA1L1,SLIT3,SPOCK1,TBC1D24,TENM3,THRB,TMEM108,TNN,ENSBTAG00000047749
GO:BP	bone development	GO:0060348	0.0391119	1.40769	160	797	16	0.1	17231	BMP4,BMP6,CCN4,FGF18,IGF1,INSIG1,MAPK11,NOTCH2,PDGFC,RAB23,RFLNB,SCUBE2,SFRP4,THBS3,THPO,ZFPM1
GO:BP	respiratory system development	GO:0060541	0.0391119	1.40769	160	797	16	0.1	17231	ABCA3,ADAMTSL2,BMP4,CCBE1,CCN2,CTNNB1,CTSH,FGF10,FGF18,FGF2,GATA6,PDPN,PKDCC,SMAD2,STRA6,THRB
GO:BP	release of sequestered calcium ion into cytosol by sarcoplasmic reticulum	GO:0014808	0.0391748	1.40699	14	797	4	0.285714	17231	CASQ2,HRC,PLN,TMEM38A
GO:BP	vascular endothelial cell proliferation	GO:0101023	0.0391748	1.40699	14	797	4	0.285714	17231	CCL2,FGF2,ITGA4,MEF2C
GO:BP	inhibitory synapse assembly	GO:1904862	0.0391748	1.40699	14	797	4	0.285714	17231	GABRA2,GABRB2,GABRB3,LGI2
GO:BP	regulation of oxidative stress-induced neuron death	GO:1903203	0.0391748	1.40699	14	797	4	0.285714	17231	CTNNB1,HIF1A,TBC1D24,TLR4
GO:BP	negative regulation of mononuclear cell migration	GO:0071676	0.0391748	1.40699	14	797	4	0.285714	17231	APOD,CCL2,IL27RA,LRCH1
GO:BP	lung epithelium development	GO:0060428	0.0391748	1.40699	32	797	6	0.1875	17231	ADAMTSL2,BMP4,FGF10,GATA6,STRA6,THRB
GO:BP	positive regulation of small molecule metabolic process	GO:0062013	0.0391748	1.40699	78	797	10	0.128205	17231	BMP6,CLYBL,ELOVL5,HTR2A,IGF1,IRS2,MLXIPL,NOS1,PID1,PTGS2
GO:BP	regulation of vascular endothelial cell proliferation	GO:1905562	0.0391748	1.40699	14	797	4	0.285714	17231	CCL2,FGF2,ITGA4,MEF2C
GO:BP	cellular lipid metabolic process	GO:0044255	0.0391748	1.40699	796	797	54	0.0678392	17231	ABCA3,ABHD15,ABHD16B,ABHD4,ABHD5,ACER2,AGMO,APOD,AVIL,C3,CES2,CPT1A,CRABP2,CYP4V2,ELOVL2,ELOVL5,ELOVL7,EPHX2,FDFT1,FDPS,FGF2,FITM2,GATA6,HMGCR,HMGCS1,HTR2A,IDI1,INPP4B,INPP5K,INSIG1,IP6K3,IRS2,LDLR,LRAT,LSS,MLXIPL,MTTP,PDK4,PEX5,PLD1,PLPP1,PLPP3,PNPLA1,PTGES,PTGS1,PTGS2,RARRES2,SCD,SMPD1,SMPDL3A,ST8SIA2,SYNJ2,TNXB,TTR
GO:BP	negative regulation of cell differentiation	GO:0045596	0.0394763	1.40366	464	797	35	0.075431	17231	BCL6,BHLHE41,BMP4,CCN4,CDK5R1,CHRD,CTNNB1,EFEMP1,ENPP1,EREG,FGF10,FZD7,IGF1,INSIG1,ITGAV,KANK1,LDLR,LDLRAD4,NFATC4,RFLNB,S1PR3,SEMA3B,SEMA3E,SEMA5A,SEMA6A,SFRP1,SORT1,SOX11,TMEM98,TNN,TP63,WWTR1,XDH,ZFP36,ZFPM1
GO:BP	regulation of striated muscle contraction	GO:0006942	0.0396923	1.40129	54	797	8	0.148148	17231	ATP2A1,CACNA1C,CASQ2,MYH7,MYL3,PLN,TMEM38A,TNNT3
GO:BP	renal system development	GO:0072001	0.0408013	1.38933	221	797	20	0.0904977	17231	ADAMTS16,ADAMTS6,BCL2L11,BMP4,BMP6,CTNNB1,FGF10,FGF2,GLIS2,KIF26B,LGR5,MTSS1,NID1,NOTCH2,NPNT,PKD2,SFRP1,SMAD2,STRA6,WWTR1
GO:BP	behavior	GO:0007610	0.0410358	1.38684	398	797	31	0.0778894	17231	APBA1,CEND1,CTNS,DPP4,EGR1,EGR2,FZD9,GAA,GATM,HCRTR1,HIF1A,HMGCR,HTR1B,ITPR3,LDLR,MCOLN3,NEGR1,NFATC4,NGF,NR4A2,PITX3,PPP1R1B,RGS14,SDK1,SHANK1,SOBP,STRA6,THBS4,THRB,TMOD2,ZFHX2
GO:BP	tissue regeneration	GO:0042246	0.0410358	1.38684	43	797	7	0.162791	17231	CAPN3,CD9,FZD7,FZD9,IGF1,KLF5,MYOZ1
GO:BP	cellular chemical homeostasis	GO:0055082	0.0411621	1.3855	534	797	39	0.0730337	17231	ACKR3,ATP2A1,BMP6,C1QTNF1,CA2,CACNA1C,CAPN3,CASQ2,CSRP3,ENPP1,FGF2,FITM2,GAS6,GPR17,GRIN2C,GRINA,HCRTR1,HIF1A,HJV,HRC,HTR2A,ITPR3,KCNMA1,KCTD7,MCOLN3,MLXIPL,MT1A,NOX4,PKD2,PLN,PTGFR,RYR1,SLC25A23,SLC4A3,STEAP2,SYPL2,TFR2,TMEM38A,TRPA1
GO:BP	regulation of neuron apoptotic process	GO:0043523	0.0421417	1.37529	119	797	13	0.109244	17231	BCL2L11,CCL2,CTNNB1,ERBB3,FAIM2,FZD9,GABRB2,HIF1A,NFATC4,NGF,NR4A2,NRBP2,PRNP
GO:BP	response to amyloid-beta	GO:1904645	0.0425109	1.3715	23	797	5	0.217391	17231	IGF1,ITGA4,MMP2,PRNP,TLR4
GO:BP	positive regulation of purine nucleotide metabolic process	GO:1900544	0.0425109	1.3715	23	797	5	0.217391	17231	HTR2A,IGF1,MLXIPL,NOS1,PID1
GO:BP	isoprenoid biosynthetic process	GO:0008299	0.0425109	1.3715	23	797	5	0.217391	17231	FDPS,HMGCR,HMGCS1,IDI1,LSS
GO:BP	metal ion transport	GO:0030001	0.0425109	1.3715	366	797	29	0.079235	17231	ATP2A1,CACNA1C,CACNA1G,CACNA1S,CACNG1,CACNG4,CALCRL,CAPN3,CASQ2,CCL2,CNNM2,CTNNB1,FGF2,GAS6,GRIN2C,HRC,HTR2A,INPP5K,ITGAV,ITPR3,MCOLN3,NDFIP2,PKD2,PLN,RYR1,SLC25A23,TMEM38A,TRPA1,TSPAN13
GO:BP	positive regulation of phosphate metabolic process	GO:0045937	0.0425109	1.3715	711	797	49	0.068917	17231	BMP4,BMP6,C3,CDK5R1,CSPG4,CTF1,DAB2,ERBB3,EREG,FAM20A,FGF10,FGF18,FGF2,FGR,FNIP2,FZD7,GAS6,GPNMB,GPRC5A,HTR2A,IGF1,INHBA,INHBB,ITGA6,KCTD20,MAP3K6,MAP3K8,MDFIC,MLXIPL,MST1R,NEURL1,NGF,NOS1,NOX4,NPNT,PDGFC,PID1,PKD2,PLPP3,PRNP,PTGS2,RARRES2,ROR1,RSPO1,SMPD1,THBS4,TLR4,TNFSF18,TNKS1BP1
GO:BP	positive regulation of nucleotide metabolic process	GO:0045981	0.0425109	1.3715	23	797	5	0.217391	17231	HTR2A,IGF1,MLXIPL,NOS1,PID1
GO:BP	maintenance of location in cell	GO:0051651	0.0425109	1.3715	162	797	16	0.0987654	17231	ATP2A1,CAPN3,CASQ2,FGF2,GAA,HRC,HTR2A,INSIG1,ITPR3,MCOLN3,PKD2,PLN,RYR1,SLC25A23,TMEM38A,TRPA1
GO:BP	positive regulation of phosphorus metabolic process	GO:0010562	0.0425109	1.3715	711	797	49	0.068917	17231	BMP4,BMP6,C3,CDK5R1,CSPG4,CTF1,DAB2,ERBB3,EREG,FAM20A,FGF10,FGF18,FGF2,FGR,FNIP2,FZD7,GAS6,GPNMB,GPRC5A,HTR2A,IGF1,INHBA,INHBB,ITGA6,KCTD20,MAP3K6,MAP3K8,MDFIC,MLXIPL,MST1R,NEURL1,NGF,NOS1,NOX4,NPNT,PDGFC,PID1,PKD2,PLPP3,PRNP,PTGS2,RARRES2,ROR1,RSPO1,SMPD1,THBS4,TLR4,TNFSF18,TNKS1BP1
GO:BP	dopaminergic neuron differentiation	GO:0071542	0.0425109	1.3715	23	797	5	0.217391	17231	CTNNB1,HIF1A,NR4A2,PITX3,SFRP1
GO:BP	pathway-restricted SMAD protein phosphorylation	GO:0060389	0.0431651	1.36487	55	797	8	0.145455	17231	BMP4,BMP6,DAB2,INHBA,INHBB,LDLRAD4,PMEPA1,TGFBR3
GO:BP	regulation of extent of cell growth	GO:0061387	0.0431651	1.36487	67	797	9	0.134328	17231	CDK5R1,CRABP2,FN1,NGF,PLXNA4,SEMA3B,SEMA3E,SEMA5A,SEMA6A
GO:BP	negative regulation of actin filament polymerization	GO:0030837	0.0431651	1.36487	55	797	8	0.145455	17231	AVIL,IQANK1,KANK1,LMOD2,LMOD3,SPTB,SVIL,TMOD2
GO:BP	neuron apoptotic process	GO:0051402	0.0432167	1.36435	148	797	15	0.101351	17231	BCL2L11,CCL2,CTNNB1,ERBB3,FAIM2,FZD9,GABRB2,HIF1A,NFATC4,NGF,NR4A2,NRBP2,PRNP,THRB,TP63
GO:BP	neuron projection development	GO:0031175	0.0432754	1.36376	659	797	46	0.0698027	17231	AMIGO1,ARHGAP44,AVIL,B3GNT2,BOC,CAMK2A,CCKAR,CDH11,CDK5R1,CECR2,CNTNAP1,CRABP2,CTNNB1,DPYSL5,EGR2,FAT3,FN1,GFRA3,KANK1,MYO16,NEGR1,NEURL1,NFATC4,NGF,NR4A2,NRCAM,NTNG2,NYAP1,PLXNA4,PTPRM,RGMA,ROR1,SDK1,SEMA3B,SEMA3C,SEMA3E,SEMA5A,SEMA6A,SFRP1,SHANK1,SIPA1L1,SLIT3,SPOCK1,TBC1D24,TMEM108,TNN
GO:BP	regulation of extracellular matrix organization	GO:1903053	0.0436886	1.35963	33	797	6	0.181818	17231	AEBP1,ANTXR1,DPP4,FAP,PDPN,PHLDB1
GO:BP	negative regulation of establishment of protein localization	GO:1904950	0.0445468	1.35118	80	797	10	0.125	17231	APOD,HMGCR,INHBB,INPP5K,INSIG1,KCNJ11,NDFIP2,PKDCC,RAB23,SFRP1
GO:BP	hormone secretion	GO:0046879	0.044654	1.35014	178	797	17	0.0955056	17231	C1QTNF1,CCKAR,CPE,CRH,HIF1A,INHBA,INHBB,IRS2,KCNJ11,LTBP4,RAPGEF4,SCG5,SFRP1,SMAD2,SPP1,STX1A,TFR2
GO:BP	smooth muscle cell differentiation	GO:0051145	0.0450432	1.34637	44	797	7	0.159091	17231	BMP4,CTNNB1,EREG,FGF10,GATA6,NFATC4,NPNT
GO:BP	inositol phosphate-mediated signaling	GO:0048016	0.0450432	1.34637	44	797	7	0.159091	17231	C28H10ORF71,ERBB3,IGF1,ITPR3,MYOZ1,MYOZ2,NFATC4
GO:BP	cellular cation homeostasis	GO:0030003	0.0461252	1.33606	453	797	34	0.0750552	17231	ACKR3,ATP2A1,BMP6,C1QTNF1,CA2,CACNA1C,CAPN3,CASQ2,CSRP3,FGF2,GPR17,GRIN2C,GRINA,HCRTR1,HIF1A,HJV,HRC,HTR2A,ITPR3,KCNMA1,KCTD7,MCOLN3,MT1A,PKD2,PLN,PTGFR,RYR1,SLC25A23,SLC4A3,STEAP2,SYPL2,TFR2,TMEM38A,TRPA1
GO:BP	regulation of cytosolic calcium ion concentration	GO:0051480	0.0462384	1.335	209	797	19	0.0909091	17231	ACKR3,C1QTNF1,CACNA1C,CAPN3,CASQ2,FGF2,GPR17,GRIN2C,HCRTR1,HRC,HTR2A,ITPR3,MCOLN3,PKD2,PLN,PTGFR,RYR1,TMEM38A,TRPA1
GO:BP	regulation of cell adhesion	GO:0030155	0.0465809	1.33179	522	797	38	0.0727969	17231	ACER2,APOD,BCL6,BMP4,BMP6,C1QTNF1,CD274,CD9,CDH1,CHRD,COL16A1,COL8A1,CYTIP,DOCK5,DPP4,EGR3,FN1,FZD7,GPNMB,IGF1,IL27RA,ITGAV,KANK1,KIF26B,LIMCH1,MACF1,NID1,NPNT,NR4A3,PDPN,PLXNA4,PRKG1,PTPRU,SEMA3E,SEMA6A,SPOCK1,TNFSF18,VNN1
GO:BP	tissue remodeling	GO:0048771	0.0465987	1.33163	121	797	13	0.107438	17231	CTNNB1,CTSK,FGF10,GPNMB,HIF1A,HTR1B,MMP2,NOTCH2,NOX4,PDK4,SEMA3C,SFRP1,THBS4
GO:BP	regulation of peptidase activity	GO:0052547	0.0467303	1.3304	353	797	28	0.0793201	17231	ACER2,ANTXR1,BCL2L11,C3,C4A,CST6,CTSH,DHCR24,EGLN3,F3,FN1,GAS6,NOD1,NR4A1,PRR7,PTGS2,RECK,RNF34,SERPING1,SPINT3,SPOCK1,TIMP2,TIMP3,TP63,WFDC1,XDH,ENSBTAG00000006864,ENSBTAG00000023026
GO:BP	cation transmembrane transport	GO:0098655	0.0470598	1.32735	752	797	51	0.0678191	17231	ABCC9,ACTN2,AMIGO1,CACNA1C,CACNA1G,CACNA1S,CACNG1,CACNG4,CALHM5,CAPN3,CASQ2,CNNM2,COX7A1,CRH,CTNS,FGF2,GAS6,GRIN2C,HRC,HTR2A,IGF1,ITGAV,ITPR3,KCNA6,KCNC4,KCNJ11,KCNK12,KCNMA1,KCNN2,LRRC55,MCOLN3,MGC138914,PKD2,PLN,RASGRF2,RYR1,SCN3B,SHANK1,SLC12A7,SLC25A23,SLC36A1,SLC43A2,SLC6A16,STEAP2,TMEM38A,TMEM63A,TRPA1,TRPM6,TSPAN13,ENSBTAG00000051504,ENSBTAG00000049547
GO:BP	regulation of actin filament organization	GO:0110053	0.0472134	1.32593	225	797	20	0.0888889	17231	ACTN2,ARAP1,AVIL,BAIAP2L1,CCN2,INPP5K,IQANK1,JMY,KANK1,LIMCH1,LMOD2,LMOD3,PPM1E,SHANK1,SPTB,SVIL,SYNPO,SYNPO2L,TMOD2,WASF3
GO:BP	regulation of response to external stimulus	GO:0032101	0.0472641	1.32547	610	797	43	0.0704918	17231	BCL6,BMP6,C1QTNF1,C3,CAPN3,CCL2,CCL5,CCN4,CD9,DPP4,EPPK1,EREG,FGF10,FGF18,FGF2,FGR,GAS6,GATA6,GPR17,IGF1,IL1R1,LDLR,MYOZ1,NOD1,NUPR1,PLXNA4,PRKG1,PTGES,PTGS2,PVR,RABGEF1,RARRES2,RGMA,SEMA3B,SEMA3E,SEMA5A,SEMA6A,SERPING1,SMOC2,THBS4,TLR4,WFDC1,ZFP36
GO:BP	release of sequestered calcium ion into cytosol by endoplasmic reticulum	GO:1903514	0.0477197	1.3213	15	797	4	0.266667	17231	CASQ2,HRC,PLN,TMEM38A
GO:BP	morphogenesis of an epithelial bud	GO:0060572	0.0477197	1.3213	15	797	4	0.266667	17231	BMP4,CTNNB1,FGF10,TP63
GO:BP	response to prostaglandin	GO:0034694	0.0477197	1.3213	15	797	4	0.266667	17231	ADCY6,PTGFR,SFRP1,TGFBR3
GO:BP	positive regulation of epithelial cell apoptotic process	GO:1904037	0.0477197	1.3213	15	797	4	0.266667	17231	CCL2,ITGA4,PLA2R1,SFRP4
GO:BP	vesicle transport along actin filament	GO:0030050	0.0477197	1.3213	15	797	4	0.266667	17231	MYO16,MYO1C,MYO5B,MYO5C
GO:BP	neuron death in response to oxidative stress	GO:0036475	0.0477197	1.3213	15	797	4	0.266667	17231	CTNNB1,HIF1A,TBC1D24,TLR4
GO:BP	eye development	GO:0001654	0.0478419	1.32019	289	797	24	0.083045	17231	BMP4,BMP6,CACNA1C,COL8A1,CTNNB1,CTNS,EFEMP1,FAT3,FGF10,FGF2,HIF1A,HSF4,INHBA,MAF,MYPN,NOTCH2,PITX3,PPP1R13L,PTPRM,SDK1,SDK2,STRA6,TENM3,THRB
GO:BP	endothelial cell chemotaxis	GO:0035767	0.0478419	1.32019	24	797	5	0.208333	17231	EGR3,FGF18,FGF2,NR4A1,SMOC2
GO:BP	regulation of actin filament-based movement	GO:1903115	0.0478419	1.32019	24	797	5	0.208333	17231	CACNA1C,MYLK2,PDPN,PLN,TNNC1
GO:BP	negative regulation of apoptotic signaling pathway	GO:2001234	0.0478419	1.32019	165	797	16	0.0969697	17231	ACKR3,BMP4,CTNNB1,EYA3,FAIM2,FGF10,GRINA,HIF1A,IGF1,ITGA6,ITGAV,NR4A2,PTGS2,RNF34,TMBIM1,VNN1
GO:BP	positive regulation of phosphorylation	GO:0042327	0.0478419	1.32019	665	797	46	0.0691729	17231	BMP4,BMP6,C3,CDK5R1,CSPG4,CTF1,DAB2,ERBB3,EREG,FAM20A,FGF10,FGF18,FGF2,FGR,FNIP2,FZD7,GAS6,GPNMB,GPRC5A,HTR2A,IGF1,INHBA,INHBB,ITGA6,KCTD20,MAP3K6,MAP3K8,MDFIC,MLXIPL,MST1R,NEURL1,NGF,NOS1,NOX4,PDGFC,PKD2,PLPP3,PRNP,PTGS2,RARRES2,ROR1,RSPO1,THBS4,TLR4,TNFSF18,TNKS1BP1
GO:BP	response to alkaloid	GO:0043279	0.0478419	1.32019	34	797	6	0.176471	17231	CASQ2,HTR1B,PPP1R1B,RYR1,SDK1,TMEM38A
GO:BP	regulation of calcineurin-NFAT signaling cascade	GO:0070884	0.0478419	1.32019	24	797	5	0.208333	17231	C28H10ORF71,ERBB3,IGF1,MYOZ1,MYOZ2
GO:BP	regulation of peptidyl-tyrosine phosphorylation	GO:0050730	0.0478419	1.32019	180	797	17	0.0944444	17231	BMP6,CADM4,CSPG4,CTF1,EREG,FGF10,GAS6,HTR2A,IGF1,NEURL1,NOX4,PDGFC,PLPP3,PRNP,SFRP1,THBS4,TNFSF18
GO:BP	cellular response to BMP stimulus	GO:0071773	0.0478419	1.32019	136	797	14	0.102941	17231	BMP4,BMP6,CHRD,EGR1,FAM83G,GATA6,HJV,NOTCH2,RGMA,SFRP1,SFRP5,SMAD2,TGFBR3,ENSBTAG00000005140
GO:BP	response to BMP	GO:0071772	0.0478419	1.32019	136	797	14	0.102941	17231	BMP4,BMP6,CHRD,EGR1,FAM83G,GATA6,HJV,NOTCH2,RGMA,SFRP1,SFRP5,SMAD2,TGFBR3,ENSBTAG00000005140
GO:BP	regulation of establishment of planar polarity	GO:0090175	0.0478419	1.32019	34	797	6	0.176471	17231	DAB2,DACT1,FZD6,NKD1,PLEKHA4,SFRP1
GO:BP	regulation of actin cytoskeleton organization	GO:0032956	0.0478419	1.32019	289	797	24	0.083045	17231	ACTN2,ARAP1,ARHGAP44,AVIL,BAIAP2L1,CCN2,CDK5R1,INPP5K,IQANK1,JMY,KANK1,LIMCH1,LMOD2,LMOD3,NOTCH2,PPM1E,SEMA3E,SHANK1,SPTB,SVIL,SYNPO,SYNPO2L,TMOD2,WASF3
GO:BP	metanephros morphogenesis	GO:0003338	0.0478419	1.32019	24	797	5	0.208333	17231	BMP4,CTNNB1,FGF10,KIF26B,PKD2
GO:BP	prostate gland development	GO:0030850	0.0478419	1.32019	34	797	6	0.176471	17231	BMP4,CTNNB1,FGF10,SERPINF1,SFRP1,TP63
GO:BP	cellular calcium ion homeostasis	GO:0006874	0.0478419	1.32019	289	797	24	0.083045	17231	ACKR3,ATP2A1,C1QTNF1,CACNA1C,CAPN3,CASQ2,CSRP3,FGF2,GPR17,GRIN2C,GRINA,HCRTR1,HRC,HTR2A,ITPR3,MCOLN3,PKD2,PLN,PTGFR,RYR1,SLC25A23,SYPL2,TMEM38A,TRPA1
GO:BP	plasma membrane bounded cell projection morphogenesis	GO:0120039	0.0478419	1.32019	455	797	34	0.0747253	17231	ARHGAP44,B3GNT2,BOC,CCKAR,CDH11,CDK5R1,CNTNAP1,CRABP2,CTNNB1,DPYSL5,EGR2,FN1,GFRA3,KANK1,MYO16,NFATC4,NGF,NR4A2,NRCAM,NTNG2,NYAP1,PDPN,PLXNA4,PTPRM,SEMA3B,SEMA3C,SEMA3E,SEMA5A,SEMA6A,SHANK1,SIPA1L1,SLIT3,TMEM108,TNN
GO:BP	negative regulation of neuron death	GO:1901215	0.0478419	1.32019	122	797	13	0.106557	17231	CCL2,CTNNB1,ERBB3,FAIM2,FZD9,GABRB2,GPNMB,HIF1A,NFATC4,NGF,NR4A2,NRBP2,TBC1D24
GO:BP	regulation of smooth muscle cell migration	GO:0014910	0.0478419	1.32019	24	797	5	0.208333	17231	DOCK5,IGF1,MEF2C,NR4A3,PRKG1
GO:BP	cell part morphogenesis	GO:0032990	0.0480281	1.3185	473	797	35	0.0739958	17231	ARHGAP44,B3GNT2,BOC,CCKAR,CDH11,CDK5R1,CNTNAP1,CRABP2,CTNNB1,DPYSL5,EGR2,FN1,GFRA3,KANK1,MYO16,NFATC4,NGF,NR4A2,NRCAM,NTNG2,NYAP1,PDPN,PID1,PLXNA4,PTPRM,SEMA3B,SEMA3C,SEMA3E,SEMA5A,SEMA6A,SHANK1,SIPA1L1,SLIT3,TMEM108,TNN
GO:BP	kidney development	GO:0001822	0.0483863	1.31528	211	797	19	0.0900474	17231	ADAMTS16,ADAMTS6,BCL2L11,BMP4,BMP6,CTNNB1,FGF10,FGF2,GLIS2,KIF26B,MTSS1,NID1,NOTCH2,NPNT,PKD2,SFRP1,SMAD2,STRA6,WWTR1
GO:BP	regulation of nervous system process	GO:0031644	0.0484195	1.31498	69	797	9	0.130435	17231	CACNG4,EGR2,MYRF,SHANK1,STX1A,TMEM108,TMEM98,WASF3,ZFHX2
GO:BP	regulation of epithelial to mesenchymal transition	GO:0010717	0.0484195	1.31498	69	797	9	0.130435	17231	BMP4,CTNNB1,DAB2,LDLRAD4,PDPN,PHLDB1,SFRP1,SMAD2,WWTR1
GO:BP	regulation of Notch signaling pathway	GO:0008593	0.0484195	1.31498	69	797	9	0.130435	17231	BCL6,BEND6,DLK2,EGFL7,FGF10,LLGL2,NEURL1,PRAG1,TP63
GO:BP	negative regulation of extrinsic apoptotic signaling pathway	GO:2001237	0.0484195	1.31498	69	797	9	0.130435	17231	BMP4,EYA3,FAIM2,FGF10,IGF1,ITGA6,ITGAV,RNF34,TMBIM1
GO:BP	integrin-mediated signaling pathway	GO:0007229	0.0493008	1.30715	82	797	10	0.121951	17231	CCN2,FGR,FN1,ITGA11,ITGA2,ITGA6,ITGAV,ITGB5,ITGBL1,LIMS2
GO:BP	mesonephros development	GO:0001823	0.0493008	1.30715	82	797	10	0.121951	17231	ADAMTS16,BMP4,CTNNB1,FGF10,FGF2,KIF26B,NPNT,PKD2,SFRP1,SMAD2
GO:CC	contractile fiber	GO:0043292	1.89e-28	27.723	143	800	50	0.34965	17622	ABCC9,ABRA,ACTN2,C28H10ORF71,CACNA1S,CASQ2,CAVIN4,CSRP2,CSRP3,CTNNB1,FBXO32,HRC,JPH1,LDB3,LMOD2,LMOD3,MMP2,MYBPC1,MYH2,MYH3,MYH6,MYH7,MYL1,MYL2,MYL3,MYL4,MYO18B,MYOM2,MYOZ1,MYOZ2,MYOZ3,MYPN,NEB,NPNT,NRAP,PDLIM3,PDLIM5,RYR1,SCN3B,SVIL,SYNPO,SYNPO2L,TMOD2,TNNC1,TNNC2,TNNI1,TNNI2,TNNT1,TNNT2,TNNT3
GO:CC	myofibril	GO:0030016	9.24e-28	27.0342	136	800	48	0.352941	17622	ABCC9,ABRA,ACTN2,C28H10ORF71,CACNA1S,CASQ2,CAVIN4,CSRP2,CSRP3,CTNNB1,FBXO32,HRC,JPH1,LDB3,LMOD2,LMOD3,MMP2,MYBPC1,MYH2,MYH6,MYH7,MYL1,MYL2,MYL3,MYL4,MYO18B,MYOM2,MYOZ1,MYOZ2,MYOZ3,MYPN,NEB,NRAP,PDLIM3,PDLIM5,RYR1,SCN3B,SVIL,SYNPO,SYNPO2L,TMOD2,TNNC1,TNNC2,TNNI1,TNNI2,TNNT1,TNNT2,TNNT3
GO:CC	sarcomere	GO:0030017	9.49e-26	25.0226	117	800	43	0.367521	17622	ABCC9,ABRA,ACTN2,C28H10ORF71,CACNA1S,CASQ2,CAVIN4,CSRP2,CSRP3,CTNNB1,FBXO32,HRC,JPH1,LDB3,LMOD2,LMOD3,MMP2,MYH6,MYH7,MYL3,MYL4,MYO18B,MYOM2,MYOZ1,MYOZ2,MYOZ3,MYPN,NEB,NRAP,PDLIM3,PDLIM5,RYR1,SCN3B,SYNPO,SYNPO2L,TMOD2,TNNC1,TNNC2,TNNI1,TNNI2,TNNT1,TNNT2,TNNT3
GO:CC	I band	GO:0031674	7.03e-16	15.1528	80	800	28	0.35	17622	ACTN2,C28H10ORF71,CACNA1S,CASQ2,CAVIN4,CSRP2,CSRP3,CTNNB1,FBXO32,HRC,JPH1,LDB3,MYH6,MYH7,MYL3,MYO18B,MYOZ1,MYOZ2,MYOZ3,MYPN,NEB,NRAP,PDLIM3,PDLIM5,RYR1,SCN3B,SYNPO,SYNPO2L
GO:CC	Z disc	GO:0030018	1.99e-14	13.7015	70	800	25	0.357143	17622	ACTN2,C28H10ORF71,CASQ2,CAVIN4,CSRP2,CSRP3,CTNNB1,FBXO32,HRC,JPH1,LDB3,MYH6,MYH7,MYO18B,MYOZ1,MYOZ2,MYOZ3,MYPN,NEB,NRAP,PDLIM3,PDLIM5,SCN3B,SYNPO,SYNPO2L
GO:CC	actin cytoskeleton	GO:0015629	3.08e-12	11.5121	396	800	56	0.141414	17622	ABLIM1,ABLIM2,ABLIM3,ABRA,AFAP1L1,AIF1L,ANKRD23,AVIL,BAIAP2L1,CDH1,CGN,FGR,FILIP1,LDB3,LIMCH1,LLGL2,LMOD2,LMOD3,MACF1,MST1R,MTSS1,MYH11,MYH2,MYH3,MYH6,MYH7,MYH8,MYL2,MYO10,MYO16,MYO18B,MYO1C,MYO5B,MYO5C,MYOZ1,MYOZ2,MYOZ3,PDLIM5,PKD2,RFLNB,SIPA1L1,SPTB,SVIL,SYNPO,SYNPO2L,TMOD2,TNKS1BP1,TNNC1,TNNC2,TNNI1,TNNI2,TNNT1,TNNT2,TNNT3,WIPF1,WIPF3
GO:CC	supramolecular fiber	GO:0099512	6.45e-11	10.1907	652	800	73	0.111963	17622	ABCC9,ABRA,ACTN2,AIF1L,APC2,AVIL,C28H10ORF71,CACNA1S,CASQ2,CAVIN4,CLMP,COL5A3,CSRP2,CSRP3,CTNNB1,EPPK1,FAM83H,FBXO32,HRC,INA,JPH1,KIF26B,KIFC2,LDB3,LMOD2,LMOD3,LTBP4,MACF1,MFAP2,MFAP5,MMP2,MYBPC1,MYH2,MYH3,MYH6,MYH7,MYL1,MYL2,MYL3,MYL4,MYO18B,MYO1C,MYOM2,MYOZ1,MYOZ2,MYOZ3,MYPN,NCKAP5,NDRG1,NEB,NPNT,NRAP,PDLIM3,PDLIM5,PKD2,PPL,REEP1,RYR1,SCN3B,SVIL,SYNPO,SYNPO2L,TMOD2,TNNC1,TNNC2,TNNI1,TNNI2,TNNT1…
GO:CC	supramolecular polymer	GO:0099081	1.03e-10	9.988	660	800	73	0.110606	17622	ABCC9,ABRA,ACTN2,AIF1L,APC2,AVIL,C28H10ORF71,CACNA1S,CASQ2,CAVIN4,CLMP,COL5A3,CSRP2,CSRP3,CTNNB1,EPPK1,FAM83H,FBXO32,HRC,INA,JPH1,KIF26B,KIFC2,LDB3,LMOD2,LMOD3,LTBP4,MACF1,MFAP2,MFAP5,MMP2,MYBPC1,MYH2,MYH3,MYH6,MYH7,MYL1,MYL2,MYL3,MYL4,MYO18B,MYO1C,MYOM2,MYOZ1,MYOZ2,MYOZ3,MYPN,NCKAP5,NDRG1,NEB,NPNT,NRAP,PDLIM3,PDLIM5,PKD2,PPL,REEP1,RYR1,SCN3B,SVIL,SYNPO,SYNPO2L,TMOD2,TNNC1,TNNC2,TNNI1,TNNI2,TNNT1…
GO:CC	extracellular matrix	GO:0031012	2.9e-09	8.53759	307	800	43	0.140065	17622	ACAN,ADAMTS16,ADAMTS6,ADAMTSL1,ADAMTSL2,ADAMTSL4,ANGPTL2,ATRNL1,CCBE1,CCN2,CCN4,COL5A3,COL6A5,COL6A6,COL8A1,EFEMP1,F3,FGF10,FMOD,FN1,LINGO1,LTBP4,MFAP2,MFAP5,MGP,MMP2,NID1,NID2,NPNT,NTNG2,PCSK6,PODNL1,PTX3,RARRES2,SFRP1,SMOC2,THBS2,THBS3,THBS4,TNN,TNXB,VWF,ENSBTAG00000005261
GO:CC	external encapsulating structure	GO:0030312	2.91e-09	8.53684	308	800	43	0.13961	17622	ACAN,ADAMTS16,ADAMTS6,ADAMTSL1,ADAMTSL2,ADAMTSL4,ANGPTL2,ATRNL1,CCBE1,CCN2,CCN4,COL5A3,COL6A5,COL6A6,COL8A1,EFEMP1,F3,FGF10,FMOD,FN1,LINGO1,LTBP4,MFAP2,MFAP5,MGP,MMP2,NID1,NID2,NPNT,NTNG2,PCSK6,PODNL1,PTX3,RARRES2,SFRP1,SMOC2,THBS2,THBS3,THBS4,TNN,TNXB,VWF,ENSBTAG00000005261
GO:CC	cell junction	GO:0030054	3.05e-09	8.51556	1336	800	113	0.0845808	17622	ABLIM3,ACAN,ACTN2,APBA1,ARHGAP44,AVIL,BSN,C1QTNF5,C4A,CACNA1C,CACNA1G,CACNG4,CADM4,CADPS,CAMK2A,CAV2,CBLN3,CCDC88C,CDH1,CDH10,CDH11,CDH6,CLMP,CNTNAP1,CTNNB1,DPP4,DSG2,DTNA,EGR3,EPPK1,GABRA2,GABRB2,GABRB3,GJD2,GRIN2C,GRIP2,HTR1B,HTR2A,IL1RAP,INA,INSYN1,ITGA11,ITGA2,ITGAV,ITGBL1,JAM2,JCAD,KCNA6,KCNN2,KCTD12,KLF11,LDB3,LIMS2,LRRC4,MARVELD2,MYH2,MYPN,NDRG1,NECTIN4,NEURL1,NGF,NOS1,NRAP,NTNG2,PARD3B,PD…
GO:CC	extracellular region	GO:0005576	4.79e-09	8.31995	1752	800	137	0.0781963	17622	ACAN,ADAMTS16,ADAMTS17,ADAMTS6,ADAMTSL2,ADAMTSL4,AEBP1,ANGPTL1,ANGPTL2,ANGPTL4,ANPEP,APOD,ARSG,BMP4,BMP6,C1QTNF1,C1QTNF2,C1QTNF5,C1R,C2,C3,C4A,C8G,CBLN3,CCBE1,CCDC3,CCL2,CCL5,CCN2,CCN4,CD9,CELA3B,CES2,CFB,CKM,COL12A1,COL5A3,COL6A5,COL8A1,CPM,CPZ,CRH,CTF1,CTSB,CTSF,CTSH,CTSK,DKK3,EFEMP1,EGFL7,ENPP1,EREG,F3,F5,FAM20A,FAP,FGF10,FGF18,FGF2,FN1,GAS6,GPRC5A,GPX3,HJV,IGF1,IGFALS,IGFBP7,IGSF10,INHBA,INHB…
GO:CC	striated muscle thin filament	GO:0005865	2.29e-08	7.64041	17	800	10	0.588235	17622	LMOD2,LMOD3,TMOD2,TNNC1,TNNC2,TNNI1,TNNI2,TNNT1,TNNT2,TNNT3
GO:CC	collagen-containing extracellular matrix	GO:0062023	6.2e-08	7.20774	165	800	28	0.169697	17622	ACAN,ADAMTSL4,ANGPTL2,ATRNL1,COL5A3,COL6A5,EFEMP1,F3,FGF10,FMOD,FN1,LTBP4,MGP,NID1,NID2,NPNT,NTNG2,PCSK6,PODNL1,RARRES2,SFRP1,SMOC2,THBS2,THBS3,THBS4,TNN,TNXB,VWF
GO:CC	troponin complex	GO:0005861	1.15e-07	6.93795	8	800	7	0.875	17622	TNNC1,TNNC2,TNNI1,TNNI2,TNNT1,TNNT2,TNNT3
GO:CC	myofilament	GO:0036379	1.56e-07	6.80697	20	800	10	0.5	17622	LMOD2,LMOD3,TMOD2,TNNC1,TNNC2,TNNI1,TNNI2,TNNT1,TNNT2,TNNT3
GO:CC	myosin complex	GO:0016459	2.98e-07	6.52523	46	800	14	0.304348	17622	CGN,LIMCH1,MYH11,MYH2,MYH3,MYH6,MYH7,MYH8,MYO10,MYO16,MYO18B,MYO1C,MYO5B,MYO5C
GO:CC	sarcoplasm	GO:0016528	1.04202e-06	5.98212	36	800	12	0.333333	17622	ATP2A1,CASQ2,ITPR3,JPH1,NOS1,PLN,RYR1,S100A1,SPOCK1,THBS4,TMEM38A,ENSBTAG00000038849
GO:CC	extracellular space	GO:0005615	1.24278e-06	5.90561	1206	800	96	0.079602	17622	ANGPTL1,ANGPTL2,ANGPTL4,ANPEP,APOD,ARSG,BMP4,BMP6,C1QTNF1,C1QTNF5,C1R,C3,C4A,CBLN3,CCBE1,CCL5,CCN4,CD9,CELA3B,CES2,CKM,COL5A3,COL6A5,COL8A1,CPM,CPZ,CRH,CTSB,CTSF,CTSH,CTSK,DKK3,EFEMP1,ENPP1,EREG,F3,F5,FAM20A,FAP,FGF10,FGF18,FGF2,FN1,GAS6,GPRC5A,GPX3,HJV,IGF1,IGFALS,IGFBP7,INHBA,INHBB,LINGO1,LOXL4,MASP1,MMP2,NGF,PCSK6,PDGFC,PODN,PTX3,QSOX1,R3HDML,RARRES2,S100A13,SCUBE2,SEMA3B,SEMA3C,SEMA3E,SEMA6A,…
GO:CC	sarcoplasmic reticulum	GO:0016529	1.60622e-06	5.79419	31	800	11	0.354839	17622	ATP2A1,CASQ2,ITPR3,JPH1,NOS1,PLN,RYR1,S100A1,THBS4,TMEM38A,ENSBTAG00000038849
GO:CC	supramolecular complex	GO:0099080	1.60622e-06	5.79419	917	800	78	0.08506	17622	ABCC9,ABRA,ACTN2,AIF1L,APC2,AVIL,C28H10ORF71,CACNA1S,CASQ2,CAVIN4,CLMP,COL5A3,CSRP2,CSRP3,CTNNB1,CTSH,DDX25,EPPK1,FAM83H,FBXO32,HRC,INA,JPH1,KIF26B,KIFC2,LDB3,LMOD2,LMOD3,LTBP4,MACF1,MFAP2,MFAP5,MMP2,MYBPC1,MYH2,MYH3,MYH6,MYH7,MYL1,MYL2,MYL3,MYL4,MYO18B,MYO1C,MYOM2,MYOZ1,MYOZ2,MYOZ3,MYPN,NCKAP5,NDRG1,NEB,NPNT,NRAP,PDLIM3,PDLIM5,PKD2,PPL,RBFOX1,REEP1,RYR1,SCN3B,SVIL,SYNPO,SYNPO2L,TEX14,TMOD2,TNNC1…
GO:CC	receptor complex	GO:0043235	2.33066e-06	5.63252	338	800	39	0.115385	17622	AHR,ARNTL2,CACNG4,CALCRL,CD247,ERBB3,GABRA2,GABRB3,GFRA3,GPRC5A,GRIN2C,HJV,HTR1B,HTR2A,IL27RA,ITGA11,ITGA2,ITGA4,ITGA6,ITGAV,ITGB5,ITPR3,LDLR,LOXL4,LRP1,MST1R,MTTP,NOTCH2,NPNT,NR3C2,PLA2R1,PLXNA4,ROR1,SHANK1,TFR2,TGFBR3,TLR4,ENSBTAG00000026527,ENSBTAG00000053696
GO:CC	cell periphery	GO:0071944	3.88034e-06	5.41113	4944	800	290	0.058657	17622	ABCA3,ABCA6,ABCC3,ABCC9,ABRA,ACAN,ACKR3,ACTN2,ADAMTS16,ADAMTS6,ADAMTSL1,ADAMTSL2,ADAMTSL4,ADAP1,ADCY6,ADCY7,ADGRD1,ADGRL3,AHNAK2,AIF1L,AMIGO1,ANGPTL2,ANPEP,ANTXR1,AOC2,APBA1,APBB1IP,APC2,ARAP1,ARHGAP44,ARL4D,ARSA,ATP9A,ATRNL1,BACE2,BAIAP2L1,BDKRB2,BEST3,BOC,BSN,C1QTNF1,C1QTNF5,C8G,CA2,CACNA1C,CACNA1G,CACNA1S,CACNG1,CACNG4,CALCRL,CALHM5,CAPN3,CAV2,CAVIN4,CCBE1,CCKAR,CCN2,CCN4,CD247,CD274,CD302,CD3…
GO:CC	plasma membrane protein complex	GO:0098797	7.56229e-05	4.12135	448	800	43	0.0959821	17622	ABCC9,AMIGO1,APC2,C8G,CACNA1C,CACNA1G,CACNA1S,CACNG1,CACNG4,CALCRL,CAV2,CD247,CDH1,CDH10,CDH11,CTNNB1,GJD2,GNAL,GNG7,GRIN2C,HJV,IGF1,IL27RA,ITGA11,ITGA2,ITGA4,ITGA6,ITGAV,ITGB5,KCNA6,KCNC4,KCNJ11,KCNMA1,LRRC55,NOX4,NPNT,SCN3B,SGCD,SGCG,SHANK1,SNTB1,TFR2,TGFBR3
GO:CC	anchoring junction	GO:0070161	0.000367815	3.43437	478	800	43	0.0899582	17622	ACTN2,AVIL,C1QTNF5,CADM4,CAV2,CDH1,CDH10,CDH11,CLMP,CNTNAP1,CTNNB1,DPP4,DSG2,EPPK1,GJD2,ITGA11,ITGA2,ITGAV,ITGBL1,JAM2,JCAD,KLF11,LDB3,LIMS2,MARVELD2,MYH2,NDRG1,NECTIN4,NRAP,PDLIM5,PERP,PKD2,PLEKHA7,PRAG1,PTPRM,PTPRU,PVR,SORBS1,TLE2,TNKS1BP1,TNS1,TNS3,USP53
GO:CC	synapse	GO:0045202	0.000773137	3.11174	841	800	64	0.0760999	17622	ABLIM3,ACAN,APBA1,ARHGAP44,BSN,C4A,CACNA1C,CACNA1G,CACNG4,CADPS,CAMK2A,CBLN3,CDH11,CTNNB1,DTNA,EGR3,GABRA2,GABRB2,GABRB3,GRIN2C,GRIP2,HTR1B,HTR2A,IL1RAP,INA,INSYN1,KCNA6,KCNN2,KCTD12,LRRC4,MYPN,NEURL1,NGF,NOS1,NTNG2,PLD1,RAB40B,RAPGEF4,RGS14,RGS9,RIMBP2,ROR1,SDK1,SDK2,SHANK1,SLC12A7,SNTB1,SPOCK1,STON1,STX1A,SV2C,SYNGR1,SYNJ2,SYNPO,SYNPR,SYPL2,TBC1D24,TMEM108,TMOD2,TNN,WASF3,ENSBTAG00000006864,ENS…
GO:CC	protein complex involved in cell adhesion	GO:0098636	0.00189188	2.72311	33	800	8	0.242424	17622	ITGA11,ITGA2,ITGA4,ITGA6,ITGAV,ITGB5,JAM2,NPNT
GO:CC	sarcoplasmic reticulum membrane	GO:0033017	0.00232713	2.63318	12	800	5	0.416667	17622	ATP2A1,JPH1,PLN,RYR1,ENSBTAG00000038849
GO:CC	actin filament bundle	GO:0032432	0.00232713	2.63318	53	800	10	0.188679	17622	ABLIM1,ABLIM3,LDB3,LIMCH1,MST1R,MYH6,MYH7,PDLIM5,RFLNB,SYNPO
GO:CC	integral component of plasma membrane	GO:0005887	0.00340544	2.46783	1014	800	71	0.0700197	17622	ABCC9,ADCY6,AMIGO1,BOC,C1QTNF1,C8G,CACNG4,CALCRL,CALHM5,CAV2,CCKAR,ERBB3,GABRA2,GABRB2,GABRB3,GPNMB,GPR17,GRIN2C,HCRTR1,HJV,HTR1B,HTR2A,IL27RA,ITGA11,ITGA2,ITGA4,ITGA6,ITGAV,ITGB5,ITPR3,JAM2,KCNA6,KCNC4,KCNJ11,KCNK12,KCNMA1,LGR5,LRRC4,LRRC55,MST1R,NOTCH2,NOX4,NPNT,PCDH20,PCDHAC2,PCDHGA3,PKD2,PLPP1,PLXNA4,PMEL,ROR1,SCN3B,SEMA3B,SEMA3E,SEMA6A,SHANK1,SLC12A7,SLC16A12,SLC26A10,SLC6A16,STAB1,STRA6,STX…
GO:CC	plasma membrane region	GO:0098590	0.00340544	2.46783	751	800	56	0.0745672	17622	ACKR3,AIF1L,ANTXR1,APBA1,C1QTNF5,CACNA1C,CACNG4,CAV2,CAVIN4,CD36,CDH1,CNNM2,CTNNB1,DAB2,DPP4,EPS8L2,ERBB3,FAP,FGR,FN1,FZD6,FZD9,GABRA2,GABRB2,GABRB3,GRIN2C,HTR1B,HTR2A,INPP5K,ITGAV,JCAD,KANK1,KCNC4,KCNMA1,KCTD12,LDLR,LRP1,LRRC4,MARVELD2,MST1R,MYO1C,NOD1,NTNG2,PDPN,PKD2,PLD1,PLPP1,RGS9,SHANK1,SLC16A12,SLC26A10,SORT1,STON1,SVIL,TRPM6,ENSBTAG00000051504
GO:CC	intrinsic component of plasma membrane	GO:0031226	0.003493	2.4568	1071	800	74	0.0690943	17622	ABCC9,ADCY6,AMIGO1,BOC,C1QTNF1,C8G,CACNG4,CALCRL,CALHM5,CAV2,CCKAR,EEPD1,ERBB3,GABRA2,GABRB2,GABRB3,GPNMB,GPR17,GRIN2C,HCRTR1,HJV,HTR1B,HTR2A,IL27RA,ITGA11,ITGA2,ITGA4,ITGA6,ITGAV,ITGB5,ITPR3,JAM2,KCNA6,KCNC4,KCNJ11,KCNK12,KCNMA1,LGR5,LRRC4,LRRC55,MST1R,NOD1,NOTCH2,NOX4,NPNT,NTNG2,PCDH20,PCDHAC2,PCDHGA3,PKD2,PLPP1,PLXNA4,PMEL,ROR1,SCN3B,SEMA3B,SEMA3E,SEMA6A,SHANK1,SLC12A7,SLC16A12,SLC26A10,SLC6A1…
GO:CC	integrin complex	GO:0008305	0.003493	2.4568	28	800	7	0.25	17622	ITGA11,ITGA2,ITGA4,ITGA6,ITGAV,ITGB5,NPNT
GO:CC	stress fiber	GO:0001725	0.00428976	2.36757	48	800	9	0.1875	17622	ABLIM1,ABLIM3,LDB3,LIMCH1,MST1R,MYH6,MYH7,PDLIM5,SYNPO
GO:CC	contractile actin filament bundle	GO:0097517	0.00428976	2.36757	48	800	9	0.1875	17622	ABLIM1,ABLIM3,LDB3,LIMCH1,MST1R,MYH6,MYH7,PDLIM5,SYNPO
GO:CC	cell leading edge	GO:0031252	0.00428976	2.36757	271	800	26	0.095941	17622	ABLIM1,ABLIM3,AIF1L,ANTXR1,ARHGAP44,AVIL,CADM4,CDH1,CSPG4,CTNNB1,DPP4,EPS8L2,FAP,FGR,GABRA2,INPP5K,ITGAV,JCAD,JMY,KANK1,KCNC4,PDPN,PKD2,PTPRM,STON1,WASF3
GO:CC	lamellipodium membrane	GO:0031258	0.00428976	2.36757	8	800	4	0.5	17622	ANTXR1,DPP4,FAP,ITGAV
GO:CC	leading edge membrane	GO:0031256	0.00597645	2.22356	96	800	13	0.135417	17622	AIF1L,ANTXR1,ARHGAP44,DPP4,EPS8L2,FAP,FGR,GABRA2,INPP5K,ITGAV,JCAD,KANK1,KCNC4
GO:CC	actomyosin	GO:0042641	0.0085713	2.06695	53	800	9	0.169811	17622	ABLIM1,ABLIM3,LDB3,LIMCH1,MST1R,MYH6,MYH7,PDLIM5,SYNPO
GO:CC	cell-substrate junction	GO:0030055	0.0097793	2.00969	141	800	16	0.113475	17622	ACTN2,AVIL,CAV2,EPPK1,ITGA11,ITGA2,ITGAV,ITGBL1,KLF11,LIMS2,NRAP,PRAG1,SORBS1,TLE2,TNS1,TNS3
GO:CC	plasma membrane	GO:0005886	0.0103444	1.98529	4588	800	248	0.0540541	17622	ABCA3,ABCA6,ABCC3,ABCC9,ABRA,ACKR3,ACTN2,ADAP1,ADCY6,ADCY7,ADGRD1,ADGRL3,AHNAK2,AIF1L,AMIGO1,ANPEP,ANTXR1,AOC2,APBA1,APBB1IP,APC2,ARAP1,ARHGAP44,ARL4D,ARSA,ATP9A,BACE2,BAIAP2L1,BDKRB2,BEST3,BOC,C1QTNF1,C1QTNF5,C8G,CA2,CACNA1C,CACNA1G,CACNA1S,CACNG1,CACNG4,CALCRL,CALHM5,CAPN3,CAV2,CAVIN4,CCKAR,CD247,CD274,CD36,CD9,CDH1,CDH10,CDH11,CDH6,CMYA5,CNNM2,CSPG4,CST6,CTNNB1,CTSB,CTSK,DAB2,DNAJB4,DOCK5,DPP4…
GO:CC	cell surface	GO:0009986	0.0127059	1.89599	661	800	48	0.0726172	17622	ACKR3,ANPEP,ANTXR1,BSN,C3,CD274,CD9,CTSB,CTSK,DPP4,EGFL7,ENPP1,F3,FAP,FGF10,FZD1,FZD6,FZD9,GFRA3,HJV,IL17RC,IL1R1,IL27RA,ITGA2,ITGA4,ITGA6,ITGAV,ITGB5,JAM2,LDLR,NOTCH2,PCSK6,PDGFC,PLA2R1,PRNP,SCUBE2,SFRP1,SFRP4,SLC4A3,SORT1,TFR2,TGFBR3,TLR4,TNFSF18,TNN,TSPAN33,ENSBTAG00000039129,ENSBTAG00000053696
GO:CC	A band	GO:0031672	0.0175728	1.75516	19	800	5	0.263158	17622	LMOD2,LMOD3,MYL3,MYL4,MYOM2
GO:CC	plasma membrane signaling receptor complex	GO:0098802	0.0196069	1.70759	138	800	15	0.108696	17622	CACNG4,CALCRL,CD247,GRIN2C,HJV,IL27RA,ITGA11,ITGA2,ITGA4,ITGA6,ITGAV,ITGB5,NPNT,SHANK1,TFR2
GO:CC	presynapse	GO:0098793	0.0196069	1.70759	272	800	24	0.0882353	17622	APBA1,ARHGAP44,BSN,CADPS,CTNNB1,GABRA2,HTR1B,HTR2A,KCNA6,KCTD12,NGF,NTNG2,RAB40B,ROR1,STON1,STX1A,SV2C,SYNGR1,SYNJ2,SYNPR,SYPL2,TBC1D24,TNN,ENSBTAG00000050644
GO:CC	basement membrane	GO:0005604	0.0206659	1.68475	73	800	10	0.136986	17622	ACAN,ATRNL1,FN1,NID1,NID2,NPNT,NTNG2,SMOC2,THBS2,THBS4
GO:CC	cytoplasm	GO:0005737	0.0237732	1.62391	8891	800	444	0.0499381	17622	ABCA3,ABCA6,ABCC9,ABHD4,ABHD5,ABLIM3,ABRA,ACER2,ACKR3,ACSS2,ACTN2,ADAP1,ADK,AFAP1L1,AGL,AGMO,AHNAK2,AHR,ALDH1A1,AMPD1,AMY2B,ANKRD23,ANPEP,APBA1,APBB1IP,APBB2,APC2,APOBEC2,APOD,ARAP1,ARAP2,ARHGAP44,ARHGEF28,ARHGEF3,ARL4D,ARNTL2,ARPP21,ARSG,ATP2A1,ATP9A,AVIL,B3GNT2,B3GNT8,BACE2,BAIAP2L1,BCL2L11,BCL6,BSN,C1QTNF5,C28H10ORF71,CA2,CABLES1,CACNA1C,CACNA1G,CACNA1S,CADPS,CALCRL,CAMK2A,CAPN3,CASQ2,CASZ1,CA…
GO:CC	integrin alphav-beta5 complex	GO:0034684	0.0237732	1.62391	2	800	2	1	17622	ITGAV,ITGB5
GO:CC	cardiac Troponin complex	GO:1990584	0.0237732	1.62391	2	800	2	1	17622	TNNC1,TNNT2
GO:CC	dendritic tree	GO:0097447	0.0237732	1.62391	310	800	26	0.083871	17622	AMIGO1,APBA1,ARHGAP44,BSN,C4A,CACNA1C,CAMK2A,DPYSL5,ELOVL5,FAT3,GABRA2,HTR1B,HTR2A,KCNC4,KCNN2,LRRC4,N4BP3,NEURL1,NGF,NOS1,PRNP,RGS14,SHANK1,SYNPO,TNN,ENSBTAG00000006864
GO:CC	cell-cell junction	GO:0005911	0.0237732	1.62391	360	800	29	0.0805556	17622	C1QTNF5,CADM4,CDH1,CDH10,CDH11,CLMP,CNTNAP1,CTNNB1,DPP4,DSG2,EPPK1,GJD2,JAM2,JCAD,LDB3,MARVELD2,MYH2,NDRG1,NECTIN4,NRAP,PDLIM5,PERP,PKD2,PLEKHA7,PTPRM,PTPRU,PVR,TNKS1BP1,USP53
GO:CC	basal part of cell	GO:0045178	0.0268399	1.57122	159	800	16	0.100629	17622	CNNM2,CTNNB1,ERBB3,FAP,ITGA2,LDLR,LRP1,MARVELD2,MST1R,MYO1C,NOD1,PDPN,PHLDB1,PKD2,SLC16A12,SLC26A10
GO:CC	transmembrane transporter complex	GO:1902495	0.0274099	1.56209	251	800	22	0.0876494	17622	ABCC9,AMIGO1,BEST3,CACNA1C,CACNA1G,CACNA1S,CACNG1,CACNG4,CLIC5,GABRA2,GABRB2,GABRB3,GRIN2C,KCNA6,KCNC4,KCNJ11,KCNMA1,LRRC55,PKD2,PLN,SCN3B,SHANK1
GO:CC	ion channel complex	GO:0034702	0.0287484	1.54139	237	800	21	0.0886076	17622	ABCC9,AMIGO1,BEST3,CACNA1C,CACNA1G,CACNA1S,CACNG1,CACNG4,CLIC5,GABRA2,GABRB2,GABRB3,GRIN2C,KCNA6,KCNC4,KCNJ11,KCNMA1,LRRC55,PKD2,SCN3B,SHANK1
GO:CC	dendritic spine	GO:0043197	0.0287484	1.54139	78	800	10	0.128205	17622	APBA1,ARHGAP44,CAMK2A,KCNN2,LRRC4,NEURL1,NOS1,RGS14,SHANK1,SYNPO
GO:CC	aryl hydrocarbon receptor complex	GO:0034751	0.0295023	1.53014	7	800	3	0.428571	17622	AHR,ARNTL2,ENSBTAG00000026527
GO:CC	adherens junction	GO:0005912	0.0316025	1.50028	106	800	12	0.113208	17622	CDH1,CDH10,CDH11,CTNNB1,JCAD,LDB3,NDRG1,NECTIN4,PDLIM5,PLEKHA7,PTPRM,TNKS1BP1
GO:CC	neuron spine	GO:0044309	0.0326997	1.48546	80	800	10	0.125	17622	APBA1,ARHGAP44,CAMK2A,KCNN2,LRRC4,NEURL1,NOS1,RGS14,SHANK1,SYNPO
GO:CC	focal adhesion	GO:0005925	0.0350182	1.45571	136	800	14	0.102941	17622	ACTN2,AVIL,CAV2,ITGA11,ITGA2,ITGAV,ITGBL1,KLF11,LIMS2,PRAG1,SORBS1,TLE2,TNS1,TNS3
GO:CC	dendrite	GO:0030425	0.0374619	1.42641	309	800	25	0.0809061	17622	AMIGO1,APBA1,ARHGAP44,BSN,C4A,CACNA1C,CAMK2A,DPYSL5,FAT3,GABRA2,HTR1B,HTR2A,KCNC4,KCNN2,LRRC4,N4BP3,NEURL1,NGF,NOS1,PRNP,RGS14,SHANK1,SYNPO,TNN,ENSBTAG00000006864
GO:CC	Schaffer collateral - CA1 synapse	GO:0098685	0.0376188	1.42459	57	800	8	0.140351	17622	APBA1,BSN,CDH11,CTNNB1,INA,LRRC4,NTNG2,SHANK1
GO:CC	transporter complex	GO:1990351	0.0376188	1.42459	261	800	22	0.0842912	17622	ABCC9,AMIGO1,BEST3,CACNA1C,CACNA1G,CACNA1S,CACNG1,CACNG4,CLIC5,GABRA2,GABRB2,GABRB3,GRIN2C,KCNA6,KCNC4,KCNJ11,KCNMA1,LRRC55,PKD2,PLN,SCN3B,SHANK1
GO:CC	filamentous actin	GO:0031941	0.0433861	1.36265	25	800	5	0.2	17622	LDB3,MYO18B,MYO1C,PDLIM5,PKD2
GO:CC	lamellipodium	GO:0030027	0.0433861	1.36265	126	800	13	0.103175	17622	ABLIM1,ABLIM3,ANTXR1,AVIL,CDH1,CTNNB1,DPP4,FAP,ITGAV,PDPN,PKD2,PTPRM,WASF3
GO:CC	actin filament	GO:0005884	0.0492376	1.3077	86	800	10	0.116279	17622	AIF1L,AVIL,LDB3,LMOD2,MYO18B,MYO1C,PDLIM5,PKD2,WIPF1,WIPF3

## Sheet: GO analysis of DEGs_down
source	term_name	term_id	p.adjust	negative_log10_of_adjusted_p_value	term_size	query_size	intersection_size	Ratio	effective_domain_size	intersections
GO:MF	binding	GO:0005488	2.9e-08	7.53686	12469	982	815	0.0653621	16724	AAAS,ABCA1,ABCC6,ACAT1,ACOX2,ACSF2,ACSL5,ACSL6,ACTB,ACVR2B,ACVRL1,ADA,ADAM8,ADAMTS1,ADAMTS14,ADAMTS4,ADAMTS9,ADD3,ADGRG1,ADGRL1,ADH5,ADM,AGBL5,AGER,AGO2,AGTR1,ALCAM,ALDH5A1,AMIGO2,ANGPT2,ANGPT4,ANKRD10,ANKRD28,ANLN,ANO1,ANP32A,ANXA2,ANXA6,APOBEC3H,APOLD1,ARAP3,ARF3,ARG2,ARHGAP26,ARHGAP33,ARHGDIB,ARID3A,ARL3,ARL6IP1,ARTN,ASF1B,ASPM,ATAD5,ATOH8,ATP1A2,ATP8A1,ATP8B4,AUNIP,AURKA,AURKB,BAHCC1,BANK1,BC…
GO:MF	microtubule binding	GO:0008017	2.9e-08	7.53686	224	982	41	0.183036	16724	ARL3,CCDC88B,CCSAP,CENPE,CENPF,DLGAP5,FAM161A,FAM83D,FMN1,GAS2L3,GLI1,GTSE1,JAKMIP2,JAKMIP3,KIF11,KIF14,KIF15,KIF18A,KIF18B,KIF20A,KIF20B,KIF21B,KIF22,KIF23,KIF24,KIF2C,KIF5A,KIFC1,KIFC3,KNSTRN,MAP1LC3C,MAP4K4,NUSAP1,OGG1,PLK1,PRC1,PSRC1,RACGAP1,SKA1,ENSBTAG00000051859,ENSBTAG00000033740
GO:MF	carbohydrate derivative binding	GO:0097367	2.9e-08	7.53686	1962	982	183	0.0932722	16724	ABCA1,ABCC6,ACVR2B,ACVRL1,ADAMTS1,ADGRG1,ANXA6,ARF3,ARL3,ATAD5,ATP1A2,ATP8A1,ATP8B4,AURKA,AURKB,BLM,BRIP1,BUB1,BUB1B,CAMK2G,CCN1,CCN3,CCN5,CD44,CDK1,CDK3,CENPE,CHD5,CHEK1,CHEK2,CHST15,CHTF18,CIT,CLEC3B,CXCL10,DDR1,DDX39A,DGKB,DHX58,DICER1,DNAH11,DTYMK,EEF1A1,EPDR1,EPHB6,FGF1,FGFR2,FGFR4,FIGNL1,GBP5,GNAT1,GUCY1A1,HAPLN3,HELLS,HMMR,HSP90B1,HUNK,IFIH1,IPPK,KIF11,KIF14,KIF15,KIF18A,KIF18B,KIF20A,KIF2…
GO:MF	nucleotide binding	GO:0000166	2.85e-07	6.54573	1949	982	177	0.0908158	16724	ABCA1,ABCC6,ACOX2,ACSF2,ACSL5,ACSL6,ACVR2B,ACVRL1,ANXA6,ARF3,ARL3,ATAD5,ATP1A2,ATP8A1,ATP8B4,AURKA,AURKB,BLM,BRIP1,BUB1,BUB1B,CAMK2G,CDK1,CDK3,CENPE,CHD5,CHEK1,CHEK2,CHST15,CHTF18,CIT,DDR1,DDX39A,DECR1,DGKB,DHX58,DICER1,DNAH11,DNMT1,DTYMK,EEF1A1,EHHADH,EPHB6,FGFR2,FGFR4,FIGNL1,FPGT,GAPDH,GBP5,GNAT1,GUCY1A1,HELLS,HIBADH,HPGD,HSP90B1,HUNK,IDH2,IFIH1,IPPK,KIF11,KIF14,KIF15,KIF18A,KIF18B,KIF20A,KIF20…
GO:MF	nucleoside phosphate binding	GO:1901265	2.85e-07	6.54573	1949	982	177	0.0908158	16724	ABCA1,ABCC6,ACOX2,ACSF2,ACSL5,ACSL6,ACVR2B,ACVRL1,ANXA6,ARF3,ARL3,ATAD5,ATP1A2,ATP8A1,ATP8B4,AURKA,AURKB,BLM,BRIP1,BUB1,BUB1B,CAMK2G,CDK1,CDK3,CENPE,CHD5,CHEK1,CHEK2,CHST15,CHTF18,CIT,DDR1,DDX39A,DECR1,DGKB,DHX58,DICER1,DNAH11,DNMT1,DTYMK,EEF1A1,EHHADH,EPHB6,FGFR2,FGFR4,FIGNL1,FPGT,GAPDH,GBP5,GNAT1,GUCY1A1,HELLS,HIBADH,HPGD,HSP90B1,HUNK,IDH2,IFIH1,IPPK,KIF11,KIF14,KIF15,KIF18A,KIF18B,KIF20A,KIF20…
GO:MF	tubulin binding	GO:0015631	3.05e-07	6.51571	308	982	47	0.152597	16724	AGBL5,ARL3,BRCA2,CCDC88B,CCSAP,CENPE,CENPF,CENPJ,DLGAP5,FAM161A,FAM83D,FMN1,GAS2L3,GLI1,GTSE1,JAKMIP2,JAKMIP3,KIF11,KIF14,KIF15,KIF18A,KIF18B,KIF20A,KIF20B,KIF21B,KIF22,KIF23,KIF24,KIF2C,KIF5A,KIFC1,KIFC3,KNSTRN,MAP1LC3C,MAP4K4,NCALD,NUSAP1,OGG1,PDE4B,PLK1,PRC1,PSRC1,RACGAP1,SKA1,TTLL7,ENSBTAG00000051859,ENSBTAG00000033740
GO:MF	single-stranded DNA binding	GO:0003697	3.05e-07	6.51571	90	982	23	0.255556	16724	BLM,BRCA2,CTC1,LONP1,MCM10,MCM2,MCM4,MCM5,MCM7,MSH2,MYEF2,NABP1,NEIL3,PCBP3,RAD18,RAD51,RAD51AP1,RPA3,SMC2,SMC4,SUB1,TDP1,TOP1
GO:MF	catalytic activity, acting on DNA	GO:0140097	7.94e-07	6.1001	267	982	42	0.157303	16724	ATAD5,BLM,BRIP1,CHD5,CHTF18,DDX39A,DHX58,DICER1,DNA2,DNMT1,EXO1,FEN1,GEN1,HMGA2,IFIH1,LIG1,MCM2,MCM3,MCM4,MCM5,MCM7,MGME1,MOV10,NEIL3,OGG1,PCNA,POLD1,POLE,POLQ,RAD51,RAD51C,RAD54B,RAD54L,RUVBL1,SUB1,TDP1,TOP1,TOP2A,TTF2,XRCC2,ZGRF1,ENSBTAG00000007093
GO:MF	ribonucleotide binding	GO:0032553	9.34e-07	6.02979	1716	982	157	0.0914918	16724	ABCA1,ABCC6,ACVR2B,ACVRL1,ANXA6,ARF3,ARL3,ATAD5,ATP1A2,ATP8A1,ATP8B4,AURKA,AURKB,BLM,BRIP1,BUB1,BUB1B,CAMK2G,CDK1,CDK3,CENPE,CHD5,CHEK1,CHEK2,CHST15,CHTF18,CIT,DDR1,DDX39A,DGKB,DHX58,DICER1,DNAH11,DTYMK,EEF1A1,EPHB6,FGFR2,FGFR4,FIGNL1,GBP5,GNAT1,GUCY1A1,HELLS,HSP90B1,HUNK,IFIH1,IPPK,KIF11,KIF14,KIF15,KIF18A,KIF18B,KIF20A,KIF20B,KIF21B,KIF22,KIF23,KIF24,KIF2C,KIF5A,KIFC1,KIFC3,LIG1,LONP1,LYN,MAP3K…
GO:MF	purine ribonucleotide binding	GO:0032555	9.34e-07	6.02979	1702	982	156	0.0916569	16724	ABCA1,ABCC6,ACVR2B,ACVRL1,ANXA6,ARF3,ARL3,ATAD5,ATP1A2,ATP8A1,ATP8B4,AURKA,AURKB,BLM,BRIP1,BUB1,BUB1B,CAMK2G,CDK1,CDK3,CENPE,CHD5,CHEK1,CHEK2,CHST15,CHTF18,CIT,DDR1,DDX39A,DGKB,DHX58,DICER1,DNAH11,DTYMK,EEF1A1,EPHB6,FGFR2,FGFR4,FIGNL1,GBP5,GNAT1,GUCY1A1,HELLS,HSP90B1,HUNK,IFIH1,IPPK,KIF11,KIF14,KIF15,KIF18A,KIF18B,KIF20A,KIF20B,KIF21B,KIF22,KIF23,KIF24,KIF2C,KIF5A,KIFC1,KIFC3,LIG1,LONP1,LYN,MAP3K…
GO:MF	purine ribonucleoside triphosphate binding	GO:0035639	1.0207e-06	5.9911	1651	982	152	0.0920654	16724	ABCA1,ABCC6,ACVR2B,ACVRL1,ANXA6,ARF3,ARL3,ATAD5,ATP1A2,ATP8A1,ATP8B4,AURKA,AURKB,BLM,BRIP1,BUB1,BUB1B,CAMK2G,CDK1,CDK3,CENPE,CHD5,CHEK1,CHEK2,CHTF18,CIT,DDR1,DDX39A,DGKB,DHX58,DICER1,DNAH11,DTYMK,EEF1A1,EPHB6,FGFR2,FGFR4,FIGNL1,GBP5,GNAT1,GUCY1A1,HELLS,HSP90B1,HUNK,IFIH1,IPPK,KIF11,KIF14,KIF15,KIF18A,KIF18B,KIF20A,KIF20B,KIF21B,KIF22,KIF23,KIF24,KIF2C,KIF5A,KIFC1,KIFC3,LIG1,LONP1,LYN,MAP3K11,MAP3…
GO:MF	purine nucleotide binding	GO:0017076	1.72164e-06	5.76406	1722	982	156	0.0905923	16724	ABCA1,ABCC6,ACVR2B,ACVRL1,ANXA6,ARF3,ARL3,ATAD5,ATP1A2,ATP8A1,ATP8B4,AURKA,AURKB,BLM,BRIP1,BUB1,BUB1B,CAMK2G,CDK1,CDK3,CENPE,CHD5,CHEK1,CHEK2,CHST15,CHTF18,CIT,DDR1,DDX39A,DGKB,DHX58,DICER1,DNAH11,DTYMK,EEF1A1,EPHB6,FGFR2,FGFR4,FIGNL1,GBP5,GNAT1,GUCY1A1,HELLS,HSP90B1,HUNK,IFIH1,IPPK,KIF11,KIF14,KIF15,KIF18A,KIF18B,KIF20A,KIF20B,KIF21B,KIF22,KIF23,KIF24,KIF2C,KIF5A,KIFC1,KIFC3,LIG1,LONP1,LYN,MAP3K…
GO:MF	ATP-dependent microtubule motor activity	GO:1990939	2.2317e-06	5.65136	65	982	18	0.276923	16724	CENPE,DNAH11,KIF11,KIF14,KIF15,KIF18A,KIF18B,KIF20A,KIF20B,KIF21B,KIF22,KIF23,KIF24,KIF2C,KIF5A,KIFC1,KIFC3,ENSBTAG00000051859
GO:MF	protein binding	GO:0005515	2.44396e-06	5.61191	7423	982	519	0.0699178	16724	AAAS,ABCA1,ACTB,ACVRL1,ADAM8,ADAMTS4,ADD3,ADGRL1,ADH5,ADM,AGBL5,AGER,AGO2,AGTR1,ALCAM,ALDH5A1,AMIGO2,ANGPT2,ANGPT4,ANKRD10,ANKRD28,ANLN,ANO1,ANP32A,ANXA2,ANXA6,ARHGAP26,ARHGAP33,ARHGDIB,ARID3A,ARL3,ARL6IP1,ARTN,ASF1B,ASPM,ATOH8,ATP1A2,AURKA,AURKB,BANK1,BCAM,BCAR3,BCHE,BICD1,BLM,BORA,BRCA1,BRCA2,BSG,BTBD11,CADM1,CALR,CAMK2G,CAND2,CARD10,CASP8,CBLN4,CBX2,CCDC50,CCDC88B,CCN1,CCN3,CCN5,CCNA2,CCNF,CCS…
GO:MF	anion binding	GO:0043168	2.74668e-06	5.56119	2096	982	181	0.086355	16724	ABCA1,ABCC6,ACOX2,ACVR2B,ACVRL1,ADH5,ANXA6,ARAP3,ARF3,ARL3,ATAD5,ATP1A2,ATP8A1,ATP8B4,AURKA,AURKB,BLM,BRIP1,BUB1,BUB1B,CAMK2G,CDK1,CDK3,CENPE,CGAS,CHD5,CHEK1,CHEK2,CHST15,CHTF18,CIT,CTH,DAPP1,DDR1,DDX39A,DECR1,DGKB,DHX58,DICER1,DNAH11,DTYMK,EEF1A1,EHHADH,EPDR1,EPHB6,FGFR2,FGFR4,FIGNL1,GBP5,GLRB,GNAT1,GRAMD2A,GSDMD,GSTM3,GUCY1A1,HELLS,HPGD,HSP90B1,HUNK,IFIH1,IPPK,IQGAP2,KIF11,KIF14,KIF15,KIF18A,KI…
GO:MF	cytoskeletal protein binding	GO:0008092	2.84707e-06	5.5456	801	982	86	0.107366	16724	ACTB,ADD3,AGBL5,ANLN,ANXA2,ARL3,BICD1,BRCA2,CCDC88B,CCSAP,CENPE,CENPF,CENPJ,CLMN,CORO1A,CORO6,CTNNA2,CTNNA3,DAAM2,DIAPH3,DLGAP5,DPYSL4,EPB41L2,FAM161A,FAM83D,FBLIM1,FMN1,GAS2L3,GLI1,GTSE1,HSPB7,IQGAP2,IQGAP3,JAKMIP2,JAKMIP3,KIF11,KIF14,KIF15,KIF18A,KIF18B,KIF20A,KIF20B,KIF21B,KIF22,KIF23,KIF24,KIF2C,KIF5A,KIFAP3,KIFC1,KIFC3,KNSTRN,LCP1,MAP1LC3C,MAP4K4,MAPK8IP1,MARCKS,MRTFA,NCALD,NUSAP1,OGG1,P4HB,…
GO:MF	chromatin binding	GO:0003682	3.20706e-06	5.49389	464	982	58	0.125	16724	ARID3A,BAHCC1,CBX2,CDT1,CGAS,CKS2,DLX1,DLX2,DLX3,DNMT1,EXO1,EZH2,GLI1,GMNN,HELLS,HMGA2,HMGN1,HR,ISL1,KDM6B,MEOX1,MSH2,MYOD1,NANOG,NAP1L1,NCAPD2,NCAPD3,NCAPH,NFIA,NOTCH1,NPM3,NSD2,ORC1,PCNA,PHF19,POLD1,POLE,POLQ,PRKCB,RAD51,RUNX2,SAMD11,SHMT2,SIX1,SMAD6,SMC2,SMC4,SOX9,TICRR,TOP1,TOP2A,UHRF1,VRK1,WDHD1,ENSBTAG00000027426,ENSBTAG00000024578,ENSBTAG00000027525,ENSBTAG00000051299
GO:MF	microtubule motor activity	GO:0003777	3.48532e-06	5.45776	68	982	18	0.264706	16724	CENPE,DNAH11,KIF11,KIF14,KIF15,KIF18A,KIF18B,KIF20A,KIF20B,KIF21B,KIF22,KIF23,KIF24,KIF2C,KIF5A,KIFC1,KIFC3,ENSBTAG00000051859
GO:MF	ATPase	GO:0016887	3.53712e-06	5.45135	526	982	63	0.119772	16724	ABCA1,ABCC6,ACSF2,ACSL5,ACSL6,ATAD5,ATP1A2,ATP8A1,ATP8B4,BLM,BRIP1,CENPE,CHD5,CHTF18,DDX39A,DHX58,DICER1,DNA2,DNAH11,FIGNL1,HELLS,IFIH1,KIF11,KIF14,KIF15,KIF18A,KIF18B,KIF20A,KIF20B,KIF21B,KIF22,KIF23,KIF24,KIF2C,KIF5A,KIFC1,KIFC3,LONP1,MCM2,MCM3,MCM4,MCM5,MCM7,MOV10,ORC1,POLQ,RAD51,RAD51C,RAD54B,RAD54L,RUVBL1,SMC2,SMC4,SUB1,TOP2A,TRIP13,TTF2,XRCC2,ZGRF1,ENSBTAG00000053071,ENSBTAG00000051859,ENSB…
GO:MF	small molecule binding	GO:0036094	3.53712e-06	5.45135	2212	982	188	0.084991	16724	ABCA1,ABCC6,ACOX2,ACSF2,ACSL5,ACSL6,ACVR2B,ACVRL1,ANXA6,ARF3,ARL3,ATAD5,ATP1A2,ATP8A1,ATP8B4,AURKA,AURKB,BLM,BRIP1,BUB1,BUB1B,CAMK2G,CDK1,CDK3,CENPE,CHD5,CHEK1,CHEK2,CHST15,CHTF18,CIT,CTH,DDR1,DDX39A,DECR1,DGKB,DHX58,DICER1,DNAH11,DNMT1,DTYMK,EEF1A1,EHHADH,EPHB6,FGFR2,FGFR4,FIGNL1,FPGT,GAPDH,GBP5,GLRB,GNAT1,GUCY1A1,HELLS,HIBADH,HPGD,HSP90B1,HUNK,ID3,IDH2,IFIH1,IPPK,KIF11,KIF14,KIF15,KIF18A,KIF18B…
GO:MF	structural constituent of cytoskeleton	GO:0005200	4.75889e-06	5.32249	49	982	15	0.306122	16724	ACTB,ADD3,TUBA1B,TUBA1C,TUBA8,TUBB,TUBB2A,TUBB2B,TUBB4B,TUBB6,VIM,ENSBTAG00000037775,ENSBTAG00000048426,ENSBTAG00000040518,ENSBTAG00000034182
GO:MF	enzyme binding	GO:0019899	8.8776e-06	5.0517	1514	982	137	0.0904888	16724	ABCA1,ACTB,ACVRL1,ADAMTS4,AGO2,ANGPT2,ANGPT4,ARHGAP33,ARHGDIB,ARTN,AURKA,AURKB,BANK1,BCAR3,BICD1,BORA,BRCA1,BRCA2,CALR,CASP8,CCDC50,CCNA2,CDC20,CDC25A,CDC25B,CDC25C,CDC6,CDKN2C,CDKN2D,CDT1,CENPJ,CEP152,CHEK2,CHL1,CIT,CKB,CSE1L,DAAM2,DIAPH3,DSP,DUSP16,DUSP7,ECT2,EHHADH,ENO1,ERRFI1,FAM83D,FANCD2,FANCI,FBL,FBXO5,FOXM1,FZD5,GDNF,GMNN,GSTM3,HES1,HSP90B1,IQGAP2,IQGAP3,ITGA1,JAKMIP2,JAKMIP3,KCNH2,KIF11,…
GO:MF	heterocyclic compound binding	GO:1901363	1.44565e-05	4.83994	5138	982	374	0.072791	16724	ABCA1,ABCC6,ACOX2,ACSF2,ACSL5,ACSL6,ACVR2B,ACVRL1,AGO2,ANXA6,APOBEC3H,ARF3,ARID3A,ARL3,ATAD5,ATOH8,ATP1A2,ATP8A1,ATP8B4,AUNIP,AURKA,AURKB,BCL11B,BLM,BRCA1,BRCA2,BRIP1,BUB1,BUB1B,CALR,CAMK2G,CDC6,CDK1,CDK3,CDT1,CENPA,CENPE,CENPT,CENPW,CENPX,CGAS,CHD5,CHEK1,CHEK2,CHST15,CHTF18,CIART,CIT,CLSPN,CREB5,CTC1,CTH,CYP2B6,DAZAP1,DBF4,DBF4B,DBP,DDR1,DDX39A,DECR1,DGKB,DHX58,DICER1,DLX1,DLX2,DLX3,DNA2,DNAH11,…
GO:MF	adenyl ribonucleotide binding	GO:0032559	1.63462e-05	4.78658	1338	982	123	0.0919283	16724	ABCA1,ABCC6,ACVR2B,ACVRL1,ATAD5,ATP1A2,ATP8A1,ATP8B4,AURKA,AURKB,BLM,BRIP1,BUB1,BUB1B,CAMK2G,CDK1,CDK3,CENPE,CHD5,CHEK1,CHEK2,CHST15,CHTF18,CIT,DDR1,DDX39A,DGKB,DHX58,DICER1,DNAH11,DTYMK,EPHB6,FGFR2,FGFR4,FIGNL1,HELLS,HSP90B1,HUNK,IFIH1,IPPK,KIF11,KIF14,KIF15,KIF18A,KIF18B,KIF20A,KIF20B,KIF21B,KIF22,KIF23,KIF24,KIF2C,KIF5A,KIFC1,KIFC3,LIG1,LONP1,LYN,MAP3K11,MAP3K21,MAP4K4,MASTL,MCCC1,MCM2,MCM3,MC…
GO:MF	ATP binding	GO:0005524	1.63462e-05	4.78658	1297	982	120	0.0925212	16724	ABCA1,ABCC6,ACVR2B,ACVRL1,ATAD5,ATP1A2,ATP8A1,ATP8B4,AURKA,AURKB,BLM,BRIP1,BUB1,BUB1B,CAMK2G,CDK1,CDK3,CENPE,CHD5,CHEK1,CHEK2,CHTF18,CIT,DDR1,DDX39A,DGKB,DHX58,DICER1,DNAH11,DTYMK,EPHB6,FGFR2,FGFR4,FIGNL1,HELLS,HSP90B1,HUNK,IFIH1,IPPK,KIF11,KIF14,KIF15,KIF18A,KIF18B,KIF20A,KIF20B,KIF21B,KIF22,KIF23,KIF24,KIF2C,KIF5A,KIFC1,KIFC3,LIG1,LONP1,LYN,MAP3K11,MAP3K21,MAP4K4,MASTL,MCCC1,MCM2,MCM3,MCM4,MCM5…
GO:MF	ATPase, acting on DNA	GO:0008094	1.85059e-05	4.73269	165	982	28	0.169697	16724	ATAD5,BLM,BRIP1,CHD5,CHTF18,DDX39A,DHX58,DICER1,DNA2,IFIH1,MCM2,MCM3,MCM4,MCM5,MCM7,MOV10,POLQ,RAD51,RAD51C,RAD54B,RAD54L,RUVBL1,SUB1,TOP2A,TTF2,XRCC2,ZGRF1,ENSBTAG00000007093
GO:MF	adenyl nucleotide binding	GO:0030554	2.30917e-05	4.63654	1349	982	123	0.0911787	16724	ABCA1,ABCC6,ACVR2B,ACVRL1,ATAD5,ATP1A2,ATP8A1,ATP8B4,AURKA,AURKB,BLM,BRIP1,BUB1,BUB1B,CAMK2G,CDK1,CDK3,CENPE,CHD5,CHEK1,CHEK2,CHST15,CHTF18,CIT,DDR1,DDX39A,DGKB,DHX58,DICER1,DNAH11,DTYMK,EPHB6,FGFR2,FGFR4,FIGNL1,HELLS,HSP90B1,HUNK,IFIH1,IPPK,KIF11,KIF14,KIF15,KIF18A,KIF18B,KIF20A,KIF20B,KIF21B,KIF22,KIF23,KIF24,KIF2C,KIF5A,KIFC1,KIFC3,LIG1,LONP1,LYN,MAP3K11,MAP3K21,MAP4K4,MASTL,MCCC1,MCM2,MCM3,MC…
GO:MF	organic cyclic compound binding	GO:0097159	2.77878e-05	4.55615	5209	982	376	0.0721828	16724	ABCA1,ABCC6,ACOX2,ACSF2,ACSL5,ACSL6,ACVR2B,ACVRL1,AGO2,ANXA6,APOBEC3H,ARF3,ARID3A,ARL3,ATAD5,ATOH8,ATP1A2,ATP8A1,ATP8B4,AUNIP,AURKA,AURKB,BCL11B,BLM,BRCA1,BRCA2,BRIP1,BUB1,BUB1B,CALR,CAMK2G,CDC6,CDK1,CDK3,CDT1,CENPA,CENPE,CENPT,CENPW,CENPX,CGAS,CHD5,CHEK1,CHEK2,CHST15,CHTF18,CIART,CIT,CLSPN,CREB5,CTC1,CTH,CYP2B6,DAZAP1,DBF4,DBF4B,DBP,DDR1,DDX39A,DECR1,DGKB,DHX58,DICER1,DLX1,DLX2,DLX3,DNA2,DNAH11,…
GO:MF	kinase binding	GO:0019900	3.24318e-05	4.48903	553	982	62	0.112116	16724	ACTB,ACVRL1,ANGPT2,ANGPT4,ARHGAP33,ARTN,AURKA,AURKB,BANK1,BCAR3,BICD1,BORA,CCNA2,CDC25A,CDC25B,CDC25C,CDC6,CDKN2C,CDKN2D,CENPJ,CEP152,CHEK2,CIT,DSP,DUSP16,DUSP7,ERRFI1,FAM83D,FBXO5,FOXM1,FZD5,GDNF,JAKMIP2,JAKMIP3,KIF11,KIF14,KIF20A,MAP3K11,MAPK8IP1,MARCKS,MSH2,NEDD9,PCNA,PDE3B,PGAM1,PLCG2,PLK1,PRC1,PRKAR1B,PRKCB,RACGAP1,RFFL,SGO1,SH2B2,SNAI1,SOX9,SV2A,TOP2A,TPX2,TRIM34,VRK1,WWC1
GO:MF	DNA secondary structure binding	GO:0000217	4.74913e-05	4.32339	26	982	10	0.384615	16724	BLM,CLSPN,GEN1,HMGA2,MSH2,NEIL3,RAD18,RAD51AP1,RAD51C,XRCC2
GO:MF	hydrolase activity, acting on acid anhydrides, in phosphorus-containing anhydrides	GO:0016818	7.15519e-05	4.14538	470	982	54	0.114894	16724	ARHGDIB,ARL3,BLM,BRIP1,CENPE,DNAH11,DUT,EEF1A1,GBP5,GNAT1,KIF11,KIF14,KIF15,KIF18A,KIF18B,KIF20A,KIF20B,KIF21B,KIF22,KIF23,KIF24,KIF2C,KIF5A,KIFC1,KIFC3,MX1,NUDT1,NUDT14,NUDT5,RAB26,RAB3A,RAP2B,RRAS2,TUBA1B,TUBA1C,TUBA8,TUBB,TUBB2A,TUBB2B,TUBB4B,TUBB6,ENSBTAG00000001143,ENSBTAG00000017670,ENSBTAG00000037775,ENSBTAG00000048426,ENSBTAG00000040518,ENSBTAG00000035926,ENSBTAG00000048613,ENSBTAG0000005…
GO:MF	hydrolase activity, acting on acid anhydrides	GO:0016817	7.15519e-05	4.14538	470	982	54	0.114894	16724	ARHGDIB,ARL3,BLM,BRIP1,CENPE,DNAH11,DUT,EEF1A1,GBP5,GNAT1,KIF11,KIF14,KIF15,KIF18A,KIF18B,KIF20A,KIF20B,KIF21B,KIF22,KIF23,KIF24,KIF2C,KIF5A,KIFC1,KIFC3,MX1,NUDT1,NUDT14,NUDT5,RAB26,RAB3A,RAP2B,RRAS2,TUBA1B,TUBA1C,TUBA8,TUBB,TUBB2A,TUBB2B,TUBB4B,TUBB6,ENSBTAG00000001143,ENSBTAG00000017670,ENSBTAG00000037775,ENSBTAG00000048426,ENSBTAG00000040518,ENSBTAG00000035926,ENSBTAG00000048613,ENSBTAG0000005…
GO:MF	DNA helicase activity	GO:0003678	7.15519e-05	4.14538	61	982	15	0.245902	16724	BLM,BRIP1,CHD5,CHTF18,DNA2,MCM2,MCM3,MCM4,MCM5,MCM7,POLQ,RAD51,RUVBL1,SUB1,ENSBTAG00000007093
GO:MF	nucleoside-triphosphatase activity	GO:0017111	0.000203085	3.69232	402	982	47	0.116915	16724	ARHGDIB,ARL3,CENPE,DNAH11,EEF1A1,GBP5,GNAT1,KIF11,KIF14,KIF15,KIF18A,KIF18B,KIF20A,KIF20B,KIF21B,KIF22,KIF23,KIF24,KIF2C,KIF5A,KIFC1,KIFC3,MX1,RAB26,RAB3A,RAP2B,RRAS2,TUBA1B,TUBA1C,TUBA8,TUBB,TUBB2A,TUBB2B,TUBB4B,TUBB6,ENSBTAG00000001143,ENSBTAG00000017670,ENSBTAG00000037775,ENSBTAG00000048426,ENSBTAG00000040518,ENSBTAG00000035926,ENSBTAG00000048613,ENSBTAG00000053198,ENSBTAG00000051859,ENSBTAG00…
GO:MF	insulin-like growth factor binding	GO:0005520	0.00027131	3.56653	25	982	9	0.36	16724	CCN1,CCN3,CCN5,ESM1,IGFBP2,IGFBP3,IGFBP5,IGFBP6,ITGB4
GO:MF	protein kinase binding	GO:0019901	0.000273177	3.56356	493	982	54	0.109533	16724	ACTB,ACVRL1,ANGPT2,ANGPT4,ARHGAP33,ARTN,AURKA,BANK1,BICD1,BORA,CCNA2,CDC25A,CDC25B,CDC25C,CDKN2C,CDKN2D,CENPJ,CEP152,CHEK2,CIT,DSP,DUSP16,DUSP7,ERRFI1,FAM83D,FBXO5,FOXM1,FZD5,GDNF,KIF11,KIF14,KIF20A,MAP3K11,MAPK8IP1,MARCKS,MSH2,NEDD9,PCNA,PDE3B,PGAM1,PLCG2,PLK1,PRC1,PRKAR1B,PRKCB,RACGAP1,RFFL,SH2B2,SOX9,SV2A,TOP2A,TPX2,TRIM34,VRK1
GO:MF	glycosaminoglycan binding	GO:0005539	0.000284219	3.54635	151	982	24	0.15894	16724	ADAMTS1,ADGRG1,CCN1,CCN3,CCN5,CD44,CLEC3B,CXCL10,FGF1,FGFR4,HAPLN3,HMMR,LAYN,LPL,MDK,MSTN,NRP1,PCOLCE2,POSTN,PRELP,SMOC1,SUSD5,TLR2,VCAN
GO:MF	catalytic activity	GO:0003824	0.000297968	3.52583	5455	982	383	0.0702108	16724	ACAT1,ACOX2,ACSF2,ACSL5,ACSL6,ACSS3,ACVR2B,ACVRL1,ADA,ADAM8,ADAMTS1,ADAMTS14,ADAMTS4,ADAMTS9,ADH5,AGBL5,AGO2,AHCY,ALDH16A1,ALDH5A1,ALG8,AMPD3,APOBEC3H,ARG2,ARHGDIB,ARL3,AS3MT,ATAD5,AUH,AURKA,AURKB,BCAT1,BCHE,BCKDHB,BCO2,BLM,BLVRB,BRCA1,BRCA2,BRIP1,BUB1,BUB1B,CA3,CA4,CAMK2G,CASP4,CASP8,CDC25A,CDC25B,CDC25C,CDK1,CDK3,CDKN3,CEMIP2,CENPE,CERK,CGAS,CHD5,CHEK1,CHEK2,CHST1,CHST11,CHST15,CHST6,CHST9,CHTF…
GO:MF	pyrophosphatase activity	GO:0016462	0.000303682	3.51758	459	982	51	0.111111	16724	ARHGDIB,ARL3,CENPE,DNAH11,DUT,EEF1A1,GBP5,GNAT1,KIF11,KIF14,KIF15,KIF18A,KIF18B,KIF20A,KIF20B,KIF21B,KIF22,KIF23,KIF24,KIF2C,KIF5A,KIFC1,KIFC3,MX1,NUDT1,NUDT14,NUDT5,RAB26,RAB3A,RAP2B,RRAS2,TUBA1B,TUBA1C,TUBA8,TUBB,TUBB2A,TUBB2B,TUBB4B,TUBB6,ENSBTAG00000001143,ENSBTAG00000017670,ENSBTAG00000037775,ENSBTAG00000048426,ENSBTAG00000040518,ENSBTAG00000035926,ENSBTAG00000048613,ENSBTAG00000053198,ENSBT…
GO:MF	structural molecule activity	GO:0005198	0.000312183	3.50559	624	982	64	0.102564	16724	ACTB,ADD3,COL17A1,CTNNA2,DSP,ELN,EMILIN1,EPB41L2,FBN2,LAMA1,LAMA5,MBP,MRPS15,NDC1,OTOG,PRELP,RPL11,RPL17,RPL22L1,RPL24,RPL27A,RPL3,RPL35A,RPL37,RPL7,RPLP2,RPS10,RPS23,RPS28,STX3,TUBA1B,TUBA1C,TUBA8,TUBB,TUBB2A,TUBB2B,TUBB4B,TUBB6,VIM,ENSBTAG00000037775,ENSBTAG00000045568,ENSBTAG00000049161,ENSBTAG00000048426,ENSBTAG00000040518,ENSBTAG00000027610,ENSBTAG00000047029,ENSBTAG00000020550,ENSBTAG000000…
GO:MF	anaphase-promoting complex binding	GO:0010997	0.000438087	3.35844	7	982	5	0.714286	16724	CDC20,CLSPN,FBXO5,PLK1,UBE2S
GO:MF	helicase activity	GO:0004386	0.000445128	3.35151	136	982	22	0.161765	16724	BLM,BRIP1,CHD5,CHTF18,DDX39A,DHX58,DICER1,DNA2,IFIH1,MCM2,MCM3,MCM4,MCM5,MCM7,MOV10,POLQ,RAD51,RUVBL1,SUB1,TTF2,ZGRF1,ENSBTAG00000007093
GO:MF	DNA binding	GO:0003677	0.00126676	2.89731	2069	982	163	0.078782	16724	AGO2,ARID3A,ATAD5,ATOH8,AUNIP,BCL11B,BLM,BRCA1,BRCA2,BRIP1,CDC6,CDT1,CENPA,CENPT,CENPW,CENPX,CGAS,CHD5,CHTF18,CIART,CLSPN,CREB5,CTC1,DBP,DHX58,DLX1,DLX2,DLX3,DNA2,DNMT1,E2F1,E2F2,E2F7,E2F8,ENO1,ETV1,EXO1,EZH2,FEN1,FOXE3,FOXK1,FOXM1,FOXP4,GATA2,GEN1,GLI1,HES1,HEY1,HEYL,HJURP,HLF,HMGA1,HMGA2,HMGB1,HMGB2,HMGN1,HNRNPD,HOPX,HR,IFIH1,IKZF2,IRF1,IRX3,ISL1,KCNH2,KDM6B,KIF22,LBX1,LIG1,LIN9,LITAF,LMNB1,LON…
GO:MF	motor activity	GO:0003774	0.00190723	2.7196	109	982	18	0.165138	16724	CENPE,DNAH11,KIF11,KIF14,KIF15,KIF18A,KIF18B,KIF20A,KIF20B,KIF21B,KIF22,KIF23,KIF24,KIF2C,KIF5A,KIFC1,KIFC3,ENSBTAG00000051859
GO:MF	protein disulfide isomerase activity	GO:0003756	0.00234381	2.63008	14	982	6	0.428571	16724	ERO1A,P4HB,PDIA3,PDIA4,PDIA6,ENSBTAG00000002900
GO:MF	DNA polymerase binding	GO:0070182	0.00234381	2.63008	14	982	6	0.428571	16724	CDT1,FANCD2,FANCI,LONP1,PCNA,RAD51
GO:MF	intramolecular oxidoreductase activity, transposing S-S bonds	GO:0016864	0.00234381	2.63008	14	982	6	0.428571	16724	ERO1A,P4HB,PDIA3,PDIA4,PDIA6,ENSBTAG00000002900
GO:MF	extracellular matrix binding	GO:0050840	0.00279816	2.55313	41	982	10	0.243902	16724	ADGRG1,BCAM,CCN1,ELN,LRRC15,OLFML2A,SMOC1,SPARCL1,TGFBI,TINAGL1
GO:MF	growth factor binding	GO:0019838	0.00349551	2.45649	105	982	17	0.161905	16724	ACVRL1,CCN1,CCN3,CCN5,ESM1,FGFR2,FGFR4,IGFBP2,IGFBP3,IGFBP5,IGFBP6,ITGB4,LRRC32,NRP1,NTRK2,TGFB3,VASN
GO:MF	hydrolase activity	GO:0016787	0.00374211	2.42688	2195	982	168	0.0765376	16724	ADA,ADAM8,ADAMTS1,ADAMTS14,ADAMTS4,ADAMTS9,AGBL5,AGO2,AHCY,AMPD3,APOBEC3H,ARG2,ARHGDIB,ARL3,BCHE,BLM,BRIP1,CASP4,CASP8,CDC25A,CDC25B,CDC25C,CDKN3,CEMIP2,CENPE,CHD5,CNDP2,CPA5,CPXM1,CTSC,CTSO,DDAH1,DDX39A,DHX58,DICER1,DNA2,DNAH11,DPYSL4,DUSP16,DUSP7,DUSP8,DUT,EEF1A1,EIF3F,ESPL1,EXO1,EYA1,EYA2,FEN1,GBP5,GEN1,GGT5,GGT7,GNAT1,HDDC2,HELLS,HYAL3,IFIH1,INPP4A,KIF11,KIF14,KIF15,KIF18A,KIF18B,KIF20A,KIF20…
GO:MF	kinetochore binding	GO:0043515	0.00431807	2.36471	6	982	4	0.666667	16724	CENPE,CENPH,SPDL1,TTK
GO:MF	heparin binding	GO:0008201	0.00469085	2.32875	108	982	17	0.157407	16724	ADAMTS1,ADGRG1,CCN1,CCN3,CCN5,CLEC3B,CXCL10,FGF1,FGFR4,LPL,MDK,MSTN,NRP1,PCOLCE2,POSTN,PRELP,SMOC1
GO:MF	histone kinase activity	GO:0035173	0.00491393	2.30857	16	982	6	0.375	16724	AURKA,AURKB,CDK1,CHEK1,PRKCB,VRK1
GO:MF	single-stranded DNA helicase activity	GO:0017116	0.00491393	2.30857	16	982	6	0.375	16724	CHTF18,DNA2,MCM2,MCM5,POLQ,RAD51
GO:MF	identical protein binding	GO:0042802	0.00576554	2.23916	1437	982	116	0.0807237	16724	ACTB,ADH5,AGER,ALCAM,ALDH5A1,ANXA6,ARID3A,ARL6IP1,BCHE,BLM,BRCA2,CAMK2G,CASP8,CENPF,CENPJ,CEP55,CEP72,CHAF1A,CHEK2,CIP2A,CORO1A,DDX39A,DECR1,E2F7,E2F8,ECT2,EIF3F,EMILIN1,ENO1,EPDR1,FAM161A,FGFR2,FHL2,GAPDH,GBP5,GDNF,GEN1,GLIPR2,GSTM3,HES1,HEYL,HJURP,HOGA1,HPGD,IFI35,IFIH1,IGFBP6,KCNH2,KIF24,KNSTRN,LCP1,LMNB2,LONP1,LPL,MAP3K11,MARCKS,MCM10,MET,MGST3,MIS18A,MSH2,MSTN,MX1,MYOD1,NDC80,NOG,NOTCH1,NOTC…
GO:MF	kinesin binding	GO:0019894	0.00615152	2.21102	30	982	8	0.266667	16724	ACTB,FAM83D,KIF18B,KIF5A,KIFAP3,MAPK8IP1,PRC1,SHTN1
GO:MF	ion binding	GO:0043167	0.00655556	2.18339	4548	982	315	0.0692612	16724	ABCA1,ABCC6,ACAT1,ACOX2,ACVR2B,ACVRL1,ADA,ADAM8,ADAMTS1,ADAMTS14,ADAMTS4,ADAMTS9,ADH5,AGBL5,AGO2,ANXA2,ANXA6,APOBEC3H,ARAP3,ARF3,ARG2,ARL3,ATAD5,ATP1A2,ATP8A1,ATP8B4,AURKA,AURKB,BCO2,BLM,BRCA1,BRIP1,BUB1,BUB1B,CA3,CA4,CALML4,CALR,CAMK2G,CDH18,CDH24,CDK1,CDK3,CEMIP2,CENPE,CERK,CETN4,CGAS,CHD5,CHEK1,CHEK2,CHST15,CHTF18,CIT,CLEC3B,CNDP2,COX17,CPA5,CPXM1,CRB2,CTH,CYP2B6,DAPP1,DBF4,DBF4B,DDR1,DDX39A,D…
GO:MF	DNA replication origin binding	GO:0003688	0.00660668	2.18002	17	982	6	0.352941	16724	CDC6,MCM10,MCM2,MCM4,MCM5,ORC1
GO:MF	ATP-dependent microtubule motor activity, plus-end-directed	GO:0008574	0.00660668	2.18002	17	982	6	0.352941	16724	CENPE,KIF11,KIF14,KIF18A,KIF18B,KIF5A
GO:MF	5'-flap endonuclease activity	GO:0017108	0.00816503	2.08804	7	982	4	0.571429	16724	DNA2,EXO1,FEN1,GEN1
GO:MF	structural constituent of ribosome	GO:0003735	0.0123257	1.90919	331	982	35	0.10574	16724	MRPS15,RPL11,RPL17,RPL22L1,RPL24,RPL27A,RPL3,RPL35A,RPL37,RPL7,RPLP2,RPS10,RPS23,RPS28,STX3,ENSBTAG00000045568,ENSBTAG00000049161,ENSBTAG00000027610,ENSBTAG00000047029,ENSBTAG00000020550,ENSBTAG00000023274,ENSBTAG00000019994,ENSBTAG00000012276,ENSBTAG00000048169,ENSBTAG00000047136,ENSBTAG00000032831,ENSBTAG00000035199,ENSBTAG00000001538,ENSBTAG00000024125,ENSBTAG00000021649,ENSBTAG00000003560,ENS…
GO:MF	damaged DNA binding	GO:0003684	0.0144806	1.83921	51	982	10	0.196078	16724	AUNIP,BLM,BRCA1,HMGB2,MSH2,NEIL3,OGG1,PCNA,POLD1,RPA3
GO:MF	flap endonuclease activity	GO:0048256	0.0147147	1.83225	8	982	4	0.5	16724	DNA2,EXO1,FEN1,GEN1
GO:MF	growth factor activity	GO:0008083	0.0147147	1.83225	121	982	17	0.140496	16724	ARTN,CXCL2,FGF1,FGF22,FGF5,FGF7,GDF11,GDNF,GRO1,IL6,INHBE,MDK,MSTN,OGN,PDGFA,TGFB3,VEGFC
GO:MF	nucleic acid binding	GO:0003676	0.0147147	1.83225	3241	982	230	0.0709658	16724	AGO2,APOBEC3H,ARID3A,ATAD5,ATOH8,AUNIP,BCL11B,BLM,BRCA1,BRCA2,BRIP1,CALR,CDC6,CDT1,CENPA,CENPT,CENPW,CENPX,CGAS,CHD5,CHTF18,CIART,CLSPN,CREB5,CTC1,DAZAP1,DBF4,DBF4B,DBP,DDX39A,DHX58,DICER1,DLX1,DLX2,DLX3,DNA2,DNMT1,E2F1,E2F2,E2F7,E2F8,EEF1A1,EIF3F,ENO1,ETV1,EXO1,EYA1,EZH2,FBL,FEN1,FOXE3,FOXK1,FOXM1,FOXP4,GATA2,GEN1,GLI1,HENMT1,HES1,HEXIM2,HEY1,HEYL,HJURP,HLF,HMGA1,HMGA2,HMGB1,HMGB2,HMGN1,HNRNPA1,…
GO:MF	hyaluronic acid binding	GO:0005540	0.0158899	1.79888	20	982	6	0.3	16724	CD44,HAPLN3,HMMR,LAYN,SUSD5,VCAN
GO:MF	protein-containing complex binding	GO:0044877	0.0176859	1.75237	844	982	72	0.0853081	16724	ACVR2B,ACVRL1,ADD3,ADGRG1,AGER,BICD1,CALR,CCN1,CCN3,CCN5,CDC20,CDKN1C,CENPF,CLMN,CLSPN,CORO1A,CORO6,CRB2,CTNNA2,CTNNA3,DDR1,EMILIN1,EPB41L2,ESM1,EZH2,FBL,FBXO5,FGF1,FST,FZD5,GNAT1,HMGA2,HMGN1,IFIH1,IQGAP2,IQGAP3,IRS1,ITGA1,ITGB4,KIFAP3,LAMA5,LCA5,LCP1,LPL,LRRC15,LYN,MARCKS,MEGF10,MSH2,NES,NUF2,P4HB,PCNA,PCOLCE2,PLK1,PSTPIP1,PTPRN,RAD18,RCSD1,RUVBL1,SERPINH1,SHROOM3,SLF2,SPARCL1,TCAM1,TGFBI,TLR2,U…
GO:MF	four-way junction DNA binding	GO:0000400	0.0178008	1.74956	14	982	5	0.357143	16724	BLM,GEN1,MSH2,RAD51C,XRCC2
GO:MF	insulin-like growth factor I binding	GO:0031994	0.0232401	1.63376	9	982	4	0.444444	16724	IGFBP2,IGFBP5,IGFBP6,ITGB4
GO:MF	sulfur compound binding	GO:1901681	0.0256908	1.59022	162	982	20	0.123457	16724	ADAMTS1,ADGRG1,CCN1,CCN3,CCN5,CHST15,CLEC3B,CXCL10,FGF1,FGFR4,GSTM3,LPL,MDK,MSTN,NRP1,PC,PCOLCE2,POSTN,PRELP,SMOC1
GO:MF	E-box binding	GO:0070888	0.0263309	1.57953	38	982	8	0.210526	16724	ATOH8,CIART,HES1,MYOD1,NR1D1,SNAI1,SNAI2,TWIST1
GO:MF	scaffold protein binding	GO:0097110	0.0263309	1.57953	38	982	8	0.210526	16724	CASP8,CIT,DLL1,DSP,GRID2,KCNH2,PLCG2,VIM
GO:MF	cell adhesion molecule binding	GO:0050839	0.027382	1.56253	211	982	24	0.113744	16724	ADAM8,ADGRL1,BCAM,CALR,CCN1,CCN3,CCN5,CDH24,CHL1,CTNNA2,CTNNA3,DSP,EMILIN1,ESM1,FGF1,ITGA1,ITGB4,LAMA5,LCP1,P4HB,POSTN,PROM1,TCAM1,TGFBI
GO:MF	DNA binding, bending	GO:0008301	0.0323442	1.4902	16	982	5	0.3125	16724	HMGA2,HMGB2,TOP2A,ENSBTAG00000014862,ENSBTAG00000020685
GO:MF	cyclin-dependent protein serine/threonine kinase inhibitor activity	GO:0004861	0.0339843	1.46872	10	982	4	0.4	16724	CDKN1C,CDKN2C,CDKN2D,HEXIM2
GO:MF	protein tyrosine phosphatase activity	GO:0004725	0.0373327	1.42791	100	982	14	0.14	16724	CDC25A,CDC25B,CDC25C,CDKN3,DUSP16,DUSP7,DUSP8,EYA1,EYA2,MTMR7,PTPRN,PTPRN2,PTPRR,UBASH3B
GO:MF	endonuclease activity, active with either ribo- or deoxyribonucleic acids and producing 5'-phosphomonoesters	GO:0016893	0.0411631	1.38549	41	982	8	0.195122	16724	AGO2,DICER1,DNA2,EXO1,FEN1,GEN1,POP1,RNASEH2A
GO:BP	cell cycle	GO:0007049	8.49e-43	42.0713	1170	1017	202	0.17265	17231	AAAS,ADAMTS1,ANLN,ARL3,ASPM,ATAD5,AUNIP,AURKA,AURKB,BIRC5,BLM,BORA,BRCA1,BRCA2,BRIP1,BUB1,BUB1B,CALR,CCDC69,CCNA2,CCNB2,CCND2,CCSAP,CDC20,CDC25A,CDC25B,CDC25C,CDC45,CDC6,CDCA2,CDCA5,CDCA8,CDK1,CDK3,CDKN1C,CDKN2C,CDKN2D,CDKN3,CDT1,CENPE,CENPF,CENPJ,CENPK,CENPQ,CENPS,CENPT,CENPW,CENPX,CEP152,CEP55,CEP72,CETN4,CHAF1A,CHEK1,CHEK2,CIT,CKAP2,CKS2,CLSPN,CTC1,DBF4,DBF4B,DLGAP5,DNA2,DSN1,DTL,E2F1,E2F2,E2F…
GO:BP	mitotic cell cycle	GO:0000278	1.39e-39	38.8574	657	1017	141	0.214612	17231	AAAS,ADAMTS1,ANLN,ARL3,ATAD5,AURKA,AURKB,BIRC5,BLM,BORA,BRCA1,BRCA2,BUB1,BUB1B,CCNA2,CCNB2,CCSAP,CDC20,CDC25B,CDC25C,CDC6,CDCA5,CDCA8,CDK1,CDKN1C,CDKN2C,CDKN2D,CDT1,CENPE,CENPF,CENPK,CENPT,CENPW,CEP55,CETN4,CHEK1,CHEK2,CIT,CKAP2,CKS2,CLSPN,CTC1,DLGAP5,DNA2,DSN1,DTL,E2F1,E2F7,E2F8,ECT2,ESPL1,EZH2,FANCD2,FBXO5,FOXM1,FZD3,GEN1,HES1,HMGA2,ID2,INCENP,IQGAP3,KIF11,KIF14,KIF18A,KIF18B,KIF20A,KIF20B,KIF2…
GO:BP	cell cycle process	GO:0022402	2.82e-38	37.5495	883	1017	164	0.18573	17231	AAAS,ADAMTS1,ANLN,ARL3,ASPM,ATAD5,AUNIP,AURKA,AURKB,BLM,BORA,BRCA1,BRCA2,BRIP1,BUB1,BUB1B,CALR,CCDC69,CCNA2,CCNB2,CCSAP,CDC20,CDC25A,CDC25B,CDC25C,CDC6,CDCA5,CDCA8,CDK1,CDKN2C,CDKN2D,CDT1,CENPE,CENPF,CENPJ,CENPK,CENPQ,CENPX,CEP152,CEP55,CEP72,CETN4,CHEK1,CHEK2,CIT,CKAP2,CKS2,CLSPN,CTC1,DBF4,DBF4B,DLGAP5,DNA2,DSN1,DTL,E2F1,E2F7,E2F8,ECT2,ESCO2,ESPL1,EZH2,FAM83D,FANCD2,FBXO5,FEN1,FIGNL1,FOXM1,GEN1,…
GO:BP	mitotic cell cycle process	GO:1903047	3.6e-34	33.4442	533	1017	118	0.221388	17231	AAAS,ADAMTS1,ANLN,ARL3,ATAD5,AURKA,AURKB,BLM,BORA,BRCA1,BRCA2,BUB1,BUB1B,CCNA2,CCNB2,CCSAP,CDC20,CDC25B,CDC25C,CDC6,CDCA5,CDCA8,CDK1,CDKN2C,CDKN2D,CDT1,CENPE,CENPF,CENPK,CEP55,CHEK1,CHEK2,CIT,CKAP2,CKS2,CLSPN,CTC1,DLGAP5,DNA2,DSN1,DTL,E2F1,E2F7,ECT2,ESPL1,EZH2,FANCD2,FBXO5,FOXM1,GEN1,HMGA2,ID2,INCENP,IQGAP3,KIF11,KIF14,KIF18A,KIF18B,KIF20A,KIF20B,KIF22,KIF23,KIF2C,KIFC1,KNSTRN,KNTC1,LIG1,MASTL,MC…
GO:BP	chromosome segregation	GO:0007059	5.47e-28	27.2619	274	1017	76	0.277372	17231	AURKB,BRCA1,BRIP1,BUB1,BUB1B,CDC20,CDC6,CDCA5,CDCA8,CDT1,CENPE,CENPF,CENPK,CENPN,CENPQ,CENPT,CENPW,CENPX,DLGAP5,DSN1,ECT2,ESCO2,ESPL1,FAM83D,FANCD2,FBXO5,FEN1,GEN1,HJURP,INCENP,KIF14,KIF18A,KIF18B,KIF22,KIF23,KIF2C,KIFC1,KNL1,KNSTRN,KNTC1,MIS18A,NCAPD2,NCAPD3,NCAPG,NCAPG2,NCAPH,NDC1,NDC80,NEK2,NUF2,OIP5,PLK1,PRC1,PSRC1,PTTG1,RACGAP1,RAD18,RAD51C,RMI2,SGO1,SGO2,SKA1,SKA3,SLF2,SMC2,SMC4,SPAG5,SPC25…
GO:BP	nuclear division	GO:0000280	2.42e-23	22.6161	351	1017	80	0.22792	17231	AAAS,ASPM,AURKA,AURKB,BORA,BRCA2,BRIP1,BUB1,BUB1B,CALR,CCSAP,CDC20,CDC25B,CDC6,CDCA5,CDCA8,CDT1,CENPE,CENPK,CENPX,CHEK1,CHEK2,CKS2,DSN1,ESPL1,FANCD2,FBXO5,FIGNL1,GEN1,INCENP,KIF11,KIF14,KIF18A,KIF18B,KIF20B,KIF22,KIF23,KIF2C,KIFC1,KNSTRN,KNTC1,MASTL,MND1,MTBP,MYBL2,NCAPD2,NCAPD3,NCAPG,NCAPG2,NCAPH,NDC1,NDC80,NEK2,NUF2,PLK1,PRC1,PSMC3IP,PSRC1,PTTG1,RACGAP1,RAD51AP1,RAD51C,RAD54B,RAD54L,REEP4,RPL24…
GO:BP	nuclear chromosome segregation	GO:0098813	1.63e-21	20.7871	233	1017	62	0.266094	17231	AURKB,BRIP1,BUB1,BUB1B,CDC20,CDC6,CDCA5,CDCA8,CDT1,CENPE,CENPF,CENPK,CENPQ,CENPX,DSN1,ECT2,ESCO2,ESPL1,FAM83D,FANCD2,FBXO5,FEN1,GEN1,INCENP,KIF14,KIF18A,KIF18B,KIF22,KIF23,KIF2C,KIFC1,KNL1,KNSTRN,KNTC1,NCAPD2,NCAPD3,NCAPG,NCAPG2,NCAPH,NDC1,NDC80,NEK2,NUF2,PLK1,PRC1,PSRC1,PTTG1,RACGAP1,RAD51C,RMI2,SGO1,SGO2,SLF2,SMC2,SMC4,SPAG5,SPDL1,SYCE2,TOP2A,TRIP13,TTK,ENSBTAG00000007093
GO:BP	mitotic nuclear division	GO:0140014	4.12e-21	20.385	230	1017	61	0.265217	17231	AAAS,AURKA,AURKB,BORA,BUB1,BUB1B,CCSAP,CDC20,CDC6,CDCA5,CDCA8,CDT1,CENPE,CENPK,CHEK1,CHEK2,DSN1,ESPL1,FBXO5,GEN1,INCENP,KIF11,KIF14,KIF18A,KIF18B,KIF20B,KIF22,KIF23,KIF2C,KIFC1,KNSTRN,KNTC1,MTBP,MYBL2,NCAPD2,NCAPD3,NCAPG,NCAPG2,NCAPH,NDC80,NEK2,NUF2,PLK1,PRC1,PSRC1,PTTG1,RACGAP1,REEP4,RPL24,SGO1,SGO2,SLF2,SMC2,SMC4,SPDL1,TPX2,TRIP13,TTK,UBE2C,UBE2S,ENSBTAG00000051859
GO:BP	sister chromatid segregation	GO:0000819	1.01e-20	19.9968	165	1017	51	0.309091	17231	AURKB,BUB1,BUB1B,CDC20,CDC6,CDCA5,CDCA8,CDT1,CENPE,CENPK,DSN1,ESCO2,ESPL1,FBXO5,FEN1,GEN1,INCENP,KIF14,KIF18A,KIF18B,KIF22,KIF23,KIF2C,KIFC1,KNSTRN,KNTC1,NCAPD2,NCAPD3,NCAPG,NCAPG2,NCAPH,NDC80,NEK2,NUF2,PLK1,PRC1,PSRC1,PTTG1,RACGAP1,RAD51C,RMI2,SGO1,SGO2,SLF2,SMC2,SMC4,SPDL1,TOP2A,TRIP13,TTK,ENSBTAG00000007093
GO:BP	organelle fission	GO:0048285	1.5e-20	19.8228	388	1017	80	0.206186	17231	AAAS,ASPM,AURKA,AURKB,BORA,BRCA2,BRIP1,BUB1,BUB1B,CALR,CCSAP,CDC20,CDC25B,CDC6,CDCA5,CDCA8,CDT1,CENPE,CENPK,CENPX,CHEK1,CHEK2,CKS2,DSN1,ESPL1,FANCD2,FBXO5,FIGNL1,GEN1,INCENP,KIF11,KIF14,KIF18A,KIF18B,KIF20B,KIF22,KIF23,KIF2C,KIFC1,KNSTRN,KNTC1,MASTL,MND1,MTBP,MYBL2,NCAPD2,NCAPD3,NCAPG,NCAPG2,NCAPH,NDC1,NDC80,NEK2,NUF2,PLK1,PRC1,PSMC3IP,PSRC1,PTTG1,RACGAP1,RAD51AP1,RAD51C,RAD54B,RAD54L,REEP4,RPL24…
GO:BP	regulation of cell cycle process	GO:0010564	2.39e-19	18.6212	477	1017	88	0.184486	17231	ADAMTS1,ATAD5,AURKB,BLM,BORA,BRCA1,BRCA2,BUB1,BUB1B,CALR,CCSAP,CDC20,CDC25A,CDC25B,CDC25C,CDC6,CDCA5,CDK1,CDKN2D,CDT1,CENPE,CENPF,CENPJ,CHEK1,CHEK2,CIT,CLSPN,CTC1,DBF4,DBF4B,DNA2,DTL,E2F1,E2F7,E2F8,ECT2,EZH2,FAM83D,FANCD2,FBXO5,FEN1,GEN1,GLI1,HMGA2,ID2,INCENP,INTS7,KIF11,KIF14,KIF20A,KIF20B,KNSTRN,KNTC1,MSH2,MTBP,NABP1,NDC80,NEK2,ORC1,PAGR1,PKHD1,PLK1,PLK4,PRC1,PSRC1,PTTG1,RACGAP1,RAD51AP1,RAD51C…
GO:BP	mitotic sister chromatid segregation	GO:0000070	2.77e-19	18.5575	138	1017	45	0.326087	17231	AURKB,BUB1,BUB1B,CDC20,CDC6,CDCA5,CDCA8,CDT1,CENPE,CENPK,DSN1,ESPL1,FBXO5,GEN1,INCENP,KIF14,KIF18A,KIF18B,KIF22,KIF23,KIF2C,KIFC1,KNSTRN,KNTC1,NCAPD2,NCAPD3,NCAPG,NCAPG2,NCAPH,NDC80,NEK2,NUF2,PLK1,PRC1,PSRC1,PTTG1,RACGAP1,SGO1,SGO2,SLF2,SMC2,SMC4,SPDL1,TRIP13,TTK
GO:BP	regulation of cell cycle	GO:0051726	8.66e-19	18.0623	723	1017	112	0.15491	17231	ADAMTS1,ASPM,ATAD5,AURKB,BIRC5,BLM,BORA,BRCA1,BRCA2,BUB1,BUB1B,CALR,CCNA2,CCNB2,CCND2,CCSAP,CDC20,CDC25A,CDC25B,CDC25C,CDC6,CDCA5,CDK1,CDK3,CDKN1C,CDKN2C,CDKN2D,CDT1,CENPE,CENPF,CENPJ,CHEK1,CHEK2,CIT,CLSPN,CTC1,DBF4,DBF4B,DLGAP5,DNA2,DTL,E2F1,E2F2,E2F7,E2F8,ECT2,EZH2,FAM83D,FANCD2,FBXO5,FEN1,FIGNL1,FZD3,GEN1,GLI1,GMNN,HES1,HMGA2,HPGD,ID2,INCENP,INTS7,KIF11,KIF14,KIF20A,KIF20B,KNSTRN,KNTC1,LFNG,LI…
GO:BP	DNA replication	GO:0006260	3.4e-18	17.4686	187	1017	51	0.272727	17231	ATAD5,BCAR3,BLM,BRCA2,CCNA2,CDC45,CDC6,CDT1,CENPX,CHAF1A,CHTF18,CTC1,DBF4,DBF4B,DNA2,E2F7,E2F8,ESCO2,FBXO5,GEN1,GINS1,GINS2,GINS4,GLI1,GMNN,LIG1,MCM10,MCM2,MCM3,MCM4,MCM5,MCM7,MGME1,MMS22L,NFIA,ORC1,PCNA,POLA2,POLD1,POLE,POLE2,POLQ,RAD51,RPA3,RRM1,SLFN11,TICRR,TONSL,TOP1,TRAIP,WDHD1
GO:BP	cell division	GO:0051301	2.67e-17	16.5738	297	1017	64	0.215488	17231	ANLN,ARL3,ASPM,AURKB,BLM,BORA,BRCA2,BRIP1,CDC25A,CDC25B,CDC25C,CDC6,CDCA2,CDCA3,CDCA5,CDCA8,CDT1,CENPJ,CENPS,CEP55,CIT,CKAP2,DLL1,DSN1,E2F7,E2F8,ECT2,FBXO5,FGF1,INCENP,KIF11,KIF14,KIF18B,KIF20A,KNL1,MDK,NANOG,NCAPD2,NCAPD3,NCAPG,NCAPH,NDC80,NOTCH1,NUF2,NUSAP1,OIP5,PDGFA,PLK1,PRC1,RACGAP1,SAPCD2,SGO1,SGO2,SKA1,SPAG5,SPC24,SPDL1,SUSD2,TGFB3,TOP1,TOP2A,TPX2,VEGFC,ENSBTAG00000033740
GO:BP	DNA-dependent DNA replication	GO:0006261	9.88e-17	16.0053	119	1017	39	0.327731	17231	ATAD5,BLM,BRCA2,CDC45,CDC6,CDT1,CENPX,CHTF18,DBF4,DBF4B,DNA2,E2F7,E2F8,FBXO5,GEN1,GINS4,GMNN,LIG1,MCM10,MCM2,MCM3,MCM4,MCM5,MCM7,MGME1,MMS22L,ORC1,PCNA,POLA2,POLD1,POLE,POLE2,POLQ,RAD51,SLFN11,TICRR,TONSL,TRAIP,WDHD1
GO:BP	DNA metabolic process	GO:0006259	1.79e-16	15.7475	691	1017	104	0.150507	17231	ACVRL1,APOBEC3H,ATAD5,AUNIP,AURKB,BCL11B,BLM,BRCA1,BRCA2,BRIP1,CDC45,CDC6,CDCA5,CDKN2D,CDT1,CENPS,CENPX,CGAS,CHAF1A,CHEK1,CHEK2,CHTF18,CTC1,DNA2,DNMT1,DTL,ESCO2,EXO1,EYA1,EYA2,EZH2,FANCD2,FANCI,FEN1,FGFR4,FIGNL1,FOXM1,GEN1,GINS2,HELLS,HMGA2,HNRNPD,IL6,KIF22,LIG1,MCM10,MCM2,MCM3,MCM4,MCM5,MCM7,MCM8,MGME1,MIS18A,MMS22L,MND1,MSH2,NABP1,NEIL3,NEK2,NSD2,NUDT1,OGG1,ORC1,PARM1,PARPBP,PCNA,POLA2,POLD1,PO…
GO:BP	cell cycle phase transition	GO:0044770	2.15e-16	15.668	353	1017	69	0.195467	17231	ADAMTS1,ATAD5,AURKB,BLM,BRCA1,BUB1,BUB1B,CCNA2,CCNB2,CDC25A,CDC25B,CDC25C,CDC6,CDCA5,CDK1,CDKN2C,CDKN2D,CDT1,CENPE,CENPF,CHEK1,CHEK2,CKS2,CLSPN,CTC1,DBF4,DBF4B,DNA2,DTL,E2F1,E2F7,EZH2,FAM83D,FANCD2,FBXO5,FOXM1,GEN1,GLI1,HMGA2,ID2,INTS7,IQGAP3,KIF14,KNTC1,MAP3K11,MASTL,MSH2,MTBP,NABP1,NDC80,NES,ORC1,PAGR1,PLK1,POLE,RAD51C,RHNO1,RPL24,SLFN11,SPDL1,STK33,SUSD2,TICRR,TRIP13,TTK,UBE2C,UBE2S,WNT10B,ZWI…
GO:BP	regulation of cell cycle phase transition	GO:1901987	1.8e-15	14.7447	263	1017	57	0.21673	17231	ADAMTS1,ATAD5,AURKB,BLM,BRCA1,BUB1,BUB1B,CDC25A,CDC25B,CDC25C,CDC6,CDCA5,CDK1,CDKN2D,CDT1,CENPE,CENPF,CHEK1,CHEK2,CLSPN,CTC1,DBF4,DBF4B,DNA2,DTL,E2F1,E2F7,EZH2,FAM83D,FANCD2,FBXO5,GEN1,GLI1,HMGA2,ID2,INTS7,KIF14,KNTC1,MSH2,MTBP,NABP1,NDC80,ORC1,PAGR1,PLK1,RAD51C,RHNO1,SLFN11,SPDL1,STK33,SUSD2,TICRR,TRIP13,TTK,UBE2C,WNT10B,ZWILCH
GO:BP	cellular component organization	GO:0016043	5.43e-15	14.2651	5004	1017	418	0.0835332	17231	AAAS,ABCA1,ACRBP,ACTA1,ACTB,ACVRL1,ADAMTS1,ADAMTS14,ADAMTS9,ADD3,ADGRL1,AGER,AGO2,ALCAM,AMIGO2,ANGPT4,ANLN,AQP11,AQP4,ARHGAP26,ARHGDIB,ARL3,ARL6IP1,ARTN,ASF1B,ASPM,ATP8A1,ATP8B4,AUNIP,AURKA,AURKB,BCL11B,BICD1,BIRC5,BLM,BORA,BRCA1,BRCA2,BRIP1,BSG,BUB1,BUB1B,CALR,CAMK2G,CAND2,CCDC114,CCDC69,CCDC88B,CCN1,CCN3,CCNA2,CCSAP,CD44,CDC20,CDC25B,CDC42EP1,CDC6,CDCA5,CDCA8,CDH24,CDKN2C,CDKN2D,CDT1,CENPE,CENP…
GO:BP	cellular component organization or biogenesis	GO:0071840	7.28e-14	13.1381	5185	1017	425	0.0819672	17231	AAAS,ABCA1,ACRBP,ACTA1,ACTB,ACVRL1,ADAMTS1,ADAMTS14,ADAMTS9,ADD3,ADGRL1,AGER,AGO2,ALCAM,AMIGO2,ANGPT4,ANLN,AQP11,AQP4,ARHGAP26,ARHGDIB,ARL3,ARL6IP1,ARTN,ASF1B,ASPM,ATP8A1,ATP8B4,AUNIP,AURKA,AURKB,BCL11B,BICD1,BIRC5,BLM,BORA,BRCA1,BRCA2,BRIP1,BSG,BUB1,BUB1B,CALR,CAMK2G,CAND2,CCDC114,CCDC69,CCDC88B,CCN1,CCN3,CCNA2,CCSAP,CD44,CDC20,CDC25B,CDC42EP1,CDC6,CDCA5,CDCA8,CDH24,CDKN2C,CDKN2D,CDT1,CENPE,CENP…
GO:BP	chromosome organization	GO:0051276	7.75e-14	13.1106	1063	1017	131	0.123236	17231	ASF1B,AURKB,BLM,BRCA1,BRCA2,BRIP1,BUB1,BUB1B,CCNA2,CDC20,CDC6,CDCA5,CDCA8,CDT1,CENPE,CENPH,CENPK,CENPN,CENPO,CENPP,CENPS,CENPT,CENPW,CENPX,CHAF1A,CHAF1B,CHD5,CHEK1,CHTF18,CTC1,DLGAP5,DNA2,DNMT1,DSN1,ESCO2,ESPL1,EYA1,EYA2,EZH2,FANCD2,FBL,FBXO5,FEN1,GEN1,HELLS,HJURP,HMGA2,HNRNPD,HOPX,HR,INCENP,ISL1,KDM6B,KIF14,KIF18A,KIF18B,KIF22,KIF23,KIF2C,KIFC1,KNSTRN,KNTC1,MCM2,MCM3,MCM4,MCM5,MCM7,MCM8,MIS18A,M…
GO:BP	organelle organization	GO:0006996	1.6e-12	11.7946	3284	1017	293	0.0892205	17231	AAAS,ABCA1,ACRBP,ACTA1,ACTB,ADD3,ANLN,AQP11,ARHGAP26,ARHGDIB,ARL3,ARL6IP1,ASF1B,ASPM,ATP8B4,AUNIP,AURKA,AURKB,BICD1,BIRC5,BLM,BORA,BRCA1,BRCA2,BRIP1,BUB1,BUB1B,CALR,CCDC114,CCDC69,CCDC88B,CCNA2,CCSAP,CDC20,CDC25B,CDC6,CDCA5,CDCA8,CDT1,CENPE,CENPH,CENPJ,CENPK,CENPN,CENPO,CENPP,CENPS,CENPT,CENPW,CENPX,CEP152,CEP72,CEP78,CETN4,CHAF1A,CHAF1B,CHCHD10,CHD5,CHEK1,CHEK2,CHTF18,CIT,CKAP2,CKS2,CORO1A,CORO6…
GO:BP	cellular response to DNA damage stimulus	GO:0006974	1.67e-12	11.7764	625	1017	89	0.1424	17231	ATAD5,AUNIP,BLM,BRCA1,BRCA2,BRIP1,CD44,CDCA5,CDK3,CDKN2D,CENPS,CENPX,CGAS,CHAF1A,CHEK1,CHEK2,CLSPN,CTC1,DDIAS,DDIT4,DNA2,DTL,E2F1,E2F7,ESCO2,EXO1,EYA1,EYA2,FANCD2,FANCI,FBXO5,FIGNL1,FOXM1,GEN1,GINS2,HMGA2,IER3,INTS7,KIF22,LIG1,LYN,MCM10,MCM2,MCM4,MCM5,MCM7,MCM8,MMS22L,MSH2,NABP1,NEIL3,NSD2,NUDT1,OGG1,PARPBP,PCLAF,PCNA,POLD1,POLE,POLQ,PPP4C,PYCARD,RAD18,RAD51,RAD51AP1,RAD51C,RAD54B,RAD54L,RHNO1,RN…
GO:BP	mitotic cell cycle phase transition	GO:0044772	1.75e-12	11.7564	279	1017	54	0.193548	17231	ADAMTS1,ATAD5,AURKB,BLM,BRCA1,BUB1,BUB1B,CCNA2,CCNB2,CDC25B,CDC25C,CDC6,CDCA5,CDK1,CDKN2C,CDKN2D,CDT1,CENPE,CENPF,CHEK1,CHEK2,CKS2,CLSPN,CTC1,DTL,E2F1,E2F7,EZH2,FBXO5,FOXM1,GEN1,HMGA2,ID2,IQGAP3,KIF14,KNTC1,MASTL,MTBP,NABP1,NDC80,NES,ORC1,PLK1,POLE,RAD51C,RPL24,SLFN11,SPDL1,TICRR,TRIP13,TTK,UBE2C,UBE2S,WNT10B
GO:BP	kinetochore organization	GO:0051383	3.29e-12	11.4834	21	1017	15	0.714286	17231	CDT1,CENPE,CENPH,CENPK,CENPN,CENPS,CENPT,CENPW,CENPX,DLGAP5,NDC80,NUF2,SMC2,SMC4,ENSBTAG00000027715
GO:BP	centromere complex assembly	GO:0034508	3.29e-12	11.4834	28	1017	17	0.607143	17231	CENPE,CENPH,CENPK,CENPN,CENPO,CENPP,CENPS,CENPT,CENPW,CENPX,DLGAP5,HELLS,HJURP,MIS18A,OIP5,ENSBTAG00000027715,ENSBTAG00000051299
GO:BP	regulation of mitotic cell cycle	GO:0007346	1.03e-11	10.9865	319	1017	57	0.178683	17231	ADAMTS1,ATAD5,AURKB,BIRC5,BLM,BORA,BRCA1,BRCA2,BUB1,BUB1B,CDC25B,CDC6,CDCA5,CDK1,CDKN1C,CDT1,CENPE,CENPF,CHEK1,CHEK2,CLSPN,CTC1,DLGAP5,DTL,E2F1,E2F7,EZH2,FANCD2,FBXO5,FZD3,GEN1,HES1,HMGA2,ID2,KIF14,KIF20B,KNTC1,MSH2,MTBP,NABP1,NANOG,NDC80,ORC1,PLK1,RAD51C,RPA3,RPRM,SLFN11,SPDL1,STK33,TICRR,TRIP13,TTK,UBE2C,WNT10B,ZWILCH,ENSBTAG00000051859
GO:BP	DNA repair	GO:0006281	1.3e-11	10.8847	388	1017	64	0.164948	17231	AUNIP,BLM,BRCA1,BRCA2,BRIP1,CDCA5,CDKN2D,CENPS,CENPX,CGAS,CHAF1A,CHEK1,CHEK2,DNA2,DTL,ESCO2,EXO1,EYA1,EYA2,FANCD2,FANCI,FIGNL1,FOXM1,GEN1,GINS2,HMGA2,KIF22,LIG1,MCM2,MCM4,MCM5,MCM8,MMS22L,MSH2,NABP1,NEIL3,NSD2,NUDT1,OGG1,PARPBP,PCNA,POLD1,POLE,POLQ,PPP4C,RAD18,RAD51,RAD51AP1,RAD51C,RAD54B,RAD54L,RHNO1,RNASEH2A,RPA3,RUVBL1,SLF2,TDP1,TONSL,TRIP13,TWIST1,WDHD1,XRCC2,ZGRF1,ENSBTAG00000014862
GO:BP	double-strand break repair	GO:0006302	2.38e-11	10.624	201	1017	43	0.21393	17231	AUNIP,BLM,BRCA1,BRCA2,BRIP1,CDCA5,CGAS,CHEK1,CHEK2,DNA2,ESCO2,EYA1,FANCD2,FIGNL1,FOXM1,GEN1,GINS2,HMGA2,MCM2,MCM4,MCM5,MCM8,MMS22L,MSH2,NABP1,NSD2,OGG1,PARPBP,POLQ,PPP4C,RAD51,RAD51AP1,RAD51C,RAD54B,RAD54L,RPA3,SLF2,TDP1,TONSL,TRIP13,TWIST1,XRCC2,ZGRF1
GO:BP	meiotic cell cycle process	GO:1903046	4.48e-11	10.3488	164	1017	38	0.231707	17231	ASPM,AURKA,BRCA2,BRIP1,BUB1,BUB1B,CALR,CDC20,CDC25B,CENPX,CKS2,ESPL1,FANCD2,FBXO5,FIGNL1,KIF18A,MASTL,MND1,NCAPD2,NCAPD3,NDC1,NUF2,PLK1,PSMC3IP,PTTG1,RAD51,RAD51AP1,RAD51C,RAD54B,RAD54L,SGO1,SGO2,SMC2,SMC4,SYCE2,TOP2A,TRIP13,TTK
GO:BP	microtubule cytoskeleton organization	GO:0000226	6.99e-11	10.1557	527	1017	76	0.144213	17231	AAAS,ARL3,ASPM,AUNIP,AURKA,AURKB,BICD1,BIRC5,BORA,BRCA1,BRCA2,CCDC114,CCDC69,CCDC88B,CCSAP,CDC20,CENPE,CENPJ,CEP152,CEP72,CETN4,CHEK1,CHEK2,CKAP2,DLGAP5,ESPL1,FBXO5,FIGNL1,GAS2L3,GEN1,KIF11,KIF18A,KIF18B,KIF20A,KIF23,KIF24,KIF2C,KIFC1,KNSTRN,MELK,MET,MYBL2,NDC80,NEK2,NUF2,NUSAP1,PKHD1,PLK1,PLK4,PRC1,PSRC1,RACGAP1,SAPCD2,SGO1,SKA1,SKA3,SLC16A1,SPAG5,SPC25,SPDL1,STIL,STMN1,STMN2,TACC3,TPX2,TTLL7,TU…
GO:BP	regulation of mitotic cell cycle phase transition	GO:1901990	2.27e-10	9.64372	189	1017	40	0.21164	17231	ADAMTS1,ATAD5,AURKB,BLM,BRCA1,BUB1,BUB1B,CDC25B,CDC6,CDCA5,CDK1,CDT1,CENPE,CENPF,CHEK1,CLSPN,CTC1,DTL,E2F1,E2F7,EZH2,FBXO5,GEN1,HMGA2,ID2,KIF14,KNTC1,MTBP,NABP1,NDC80,ORC1,PLK1,RAD51C,SLFN11,SPDL1,TICRR,TRIP13,TTK,UBE2C,WNT10B
GO:BP	meiotic nuclear division	GO:0140013	2.38e-10	9.6226	149	1017	35	0.234899	17231	ASPM,AURKA,BRCA2,BRIP1,BUB1,BUB1B,CALR,CDC20,CDC25B,CENPX,CKS2,ESPL1,FANCD2,FBXO5,FIGNL1,KIF18A,MASTL,MND1,NDC1,NUF2,PLK1,PSMC3IP,PTTG1,RAD51AP1,RAD51C,RAD54B,RAD54L,SGO1,SGO2,SMC2,SMC4,SYCE2,TOP2A,TRIP13,TTK
GO:BP	microtubule-based process	GO:0007017	2.86e-10	9.54417	744	1017	94	0.126344	17231	AAAS,ARL3,ASPM,AUNIP,AURKA,AURKB,BICD1,BIRC5,BORA,BRCA1,BRCA2,CATSPER2,CCDC114,CCDC69,CCDC88B,CCSAP,CDC20,CENPE,CENPJ,CEP152,CEP72,CETN4,CHEK1,CHEK2,CKAP2,DLGAP5,DNAH11,ESPL1,FBXO5,FIGNL1,GAS2L3,GEN1,KIF11,KIF14,KIF15,KIF18A,KIF18B,KIF20A,KIF20B,KIF21B,KIF22,KIF23,KIF24,KIF2C,KIF5A,KIFAP3,KIFC1,KIFC3,KNSTRN,LCA5,MAP3K11,MELK,MET,MYBL2,NDC80,NEK2,NUF2,NUSAP1,PKHD1,PLK1,PLK4,PRC1,PSRC1,RACGAP1,SAPC…
GO:BP	cellular response to stress	GO:0033554	3.73e-10	9.42798	1361	1017	144	0.105805	17231	ADAM8,AGER,ANGPT4,ANO1,AQP11,ARG2,ATAD5,AUNIP,BLM,BRCA1,BRCA2,BRIP1,CALR,CD44,CDCA5,CDK3,CDKN2D,CENPS,CENPX,CGAS,CHAF1A,CHEK1,CHEK2,CLSPN,CTC1,DDAH1,DDIAS,DDIT4,DNA2,DNAJC15,DTL,E2F1,E2F7,ECT2,ENO1,ERO1A,ESCO2,EXO1,EYA1,EYA2,EZH2,FANCD2,FANCI,FBXO5,FGF1,FIGNL1,FOXM1,GEN1,GINS2,GSTM3,HMGA2,HSP90B1,IER3,IL6,INTS7,KDM6B,KIF22,LIG1,LONP1,LPCAT3,LYN,MAP1LC3C,MAP3K11,MAP3K21,MAP4K4,MAPK8IP1,MCM10,MCM2,…
GO:BP	meiotic cell cycle	GO:0051321	5.29e-10	9.27639	186	1017	39	0.209677	17231	ASPM,AURKA,BRCA2,BRIP1,BUB1,BUB1B,CALR,CDC20,CDC25B,CENPX,CKS2,ESPL1,FANCD2,FBXO5,FIGNL1,KIF18A,LFNG,MASTL,MND1,NCAPD2,NCAPD3,NDC1,NUF2,PLK1,PSMC3IP,PTTG1,RAD51,RAD51AP1,RAD51C,RAD54B,RAD54L,SGO1,SGO2,SMC2,SMC4,SYCE2,TOP2A,TRIP13,TTK
GO:BP	cell cycle G2/M phase transition	GO:0044839	8.82e-10	9.05472	96	1017	27	0.28125	17231	ATAD5,BLM,BRCA1,CCNA2,CDC25A,CDC25B,CDC25C,CDC6,CDK1,CENPF,CHEK1,CHEK2,CLSPN,CTC1,DTL,FBXO5,FOXM1,HMGA2,KIF14,MASTL,NABP1,NES,ORC1,PLK1,RAD51C,TICRR,WNT10B
GO:BP	positive regulation of cell cycle	GO:0045787	1.63e-09	8.78713	228	1017	43	0.188596	17231	ADAMTS1,ATAD5,AURKB,BRCA2,CALR,CDC25A,CDC25B,CDC25C,CDC6,CDCA5,CDK1,CDT1,CENPJ,CHEK1,CIT,DBF4,DBF4B,DTL,E2F7,E2F8,ECT2,EZH2,FAM83D,FBXO5,FEN1,GEN1,GLI1,HES1,KIF14,LFNG,MTBP,NANOG,NDC80,PAGR1,PLK4,PSRC1,RACGAP1,RAD51AP1,RAD51C,RHNO1,SLF2,UBE2C,WNT10B
GO:BP	negative regulation of cell cycle process	GO:0010948	2.29e-09	8.64071	195	1017	39	0.2	17231	AURKB,BLM,BRCA1,BUB1,BUB1B,CDC6,CDKN2D,CDT1,CHEK1,CHEK2,CLSPN,DNA2,E2F1,E2F7,E2F8,EZH2,FANCD2,FBXO5,GEN1,HMGA2,INTS7,KNTC1,MSH2,MTBP,NABP1,NDC80,NEK2,ORC1,PLK1,PTTG1,RHNO1,SLFN11,SPDL1,STK33,SUSD2,TICRR,TRIP13,TTK,ZWILCH
GO:BP	DNA recombination	GO:0006310	2.43e-09	8.61365	231	1017	43	0.186147	17231	ATAD5,AUNIP,BCL11B,BLM,BRCA1,BRCA2,BRIP1,CENPX,CGAS,CHEK1,EXO1,FANCD2,FIGNL1,GEN1,GINS2,LIG1,MCM2,MCM4,MCM5,MCM8,MMS22L,MND1,MSH2,NABP1,NSD2,PARPBP,POLQ,PPP4C,PSMC3IP,RAD51,RAD51AP1,RAD51C,RAD54B,RAD54L,RHNO1,RPA3,RUVBL1,TNFSF13,TONSL,TOP2A,TRIP13,XRCC2,ENSBTAG00000014862
GO:BP	cell cycle DNA replication	GO:0044786	2.52e-09	8.59853	34	1017	16	0.470588	17231	ATAD5,BRCA2,CDT1,DBF4,DBF4B,DNA2,E2F7,E2F8,FBXO5,GMNN,LIG1,MCM2,MCM4,MCM5,PCNA,RAD51
GO:BP	positive regulation of cell cycle process	GO:0090068	3.32e-09	8.47947	172	1017	36	0.209302	17231	ADAMTS1,ATAD5,AURKB,CDC25A,CDC25B,CDC25C,CDC6,CDCA5,CDK1,CDT1,CENPJ,CIT,DBF4,DBF4B,DTL,E2F7,E2F8,ECT2,EZH2,FAM83D,FBXO5,FEN1,GEN1,GLI1,KIF14,MTBP,NDC80,PAGR1,PLK4,RACGAP1,RAD51AP1,RAD51C,RHNO1,SLF2,UBE2C,WNT10B
GO:BP	negative regulation of cell cycle phase transition	GO:1901988	3.45e-09	8.46199	164	1017	35	0.213415	17231	AURKB,BLM,BRCA1,BUB1,BUB1B,CDC6,CDKN2D,CDT1,CHEK1,CHEK2,CLSPN,DNA2,E2F1,E2F7,EZH2,FANCD2,FBXO5,GEN1,HMGA2,INTS7,KNTC1,MSH2,NABP1,NDC80,ORC1,PLK1,RHNO1,SLFN11,SPDL1,STK33,SUSD2,TICRR,TRIP13,TTK,ZWILCH
GO:BP	G2/M transition of mitotic cell cycle	GO:0000086	3.53e-09	8.45203	88	1017	25	0.284091	17231	BLM,BRCA1,CCNA2,CDC25B,CDC25C,CDC6,CDK1,CENPF,CHEK1,CHEK2,CLSPN,CTC1,DTL,FBXO5,FOXM1,HMGA2,KIF14,MASTL,NABP1,NES,ORC1,PLK1,RAD51C,TICRR,WNT10B
GO:BP	cell population proliferation	GO:0008283	3.53e-09	8.45203	1368	1017	141	0.10307	17231	ACSL6,ACVRL1,ADA,ADAMTS1,ADGRG1,AGER,AGTR1,AQP11,ARG2,ASPM,ATAD5,ATOH8,BCL11B,BIRC5,BRCA2,C24H18ORF54,CALR,CCDC88B,CCN1,CCN3,CDCA7,CDKN1C,CDKN2C,CDKN2D,CDON,CHEK1,CHST11,CKS2,CLMN,COPS9,CORO1A,COX17,CRLF1,CTC1,CXCL10,DAZAP1,DDAH1,DDR1,DIPK2A,DLL1,DNMT1,E2F1,E2F7,E2F8,EPHB6,ESM1,EYA1,EZH2,FAM83D,FBXO5,FGF1,FGF22,FGF5,FGF7,FGFR2,FGFR4,FIGNL1,FOXE3,FOXM1,FST,FZD3,FZD5,GDF11,GDNF,GINS4,GLI1,GNAT1,HEL…
GO:BP	mitotic cell cycle checkpoint signaling	GO:0007093	4.52e-09	8.34477	89	1017	25	0.280899	17231	AURKB,BLM,BRCA1,BUB1,BUB1B,CDC6,CDT1,CHEK1,CHEK2,CLSPN,FANCD2,GEN1,HMGA2,KNTC1,MSH2,NABP1,NDC80,ORC1,PLK1,SPDL1,STK33,TICRR,TRIP13,TTK,ZWILCH
GO:BP	spindle organization	GO:0007051	6.02e-09	8.22034	151	1017	33	0.218543	17231	AAAS,ASPM,AUNIP,AURKA,AURKB,BORA,CCDC69,CCSAP,CDC20,CENPE,CENPJ,CEP72,CHEK2,DLGAP5,ESPL1,FBXO5,KIF11,KIF23,KIFC1,KNSTRN,MYBL2,NDC80,NEK2,NUF2,PLK1,PRC1,PSRC1,RACGAP1,SPC25,STIL,TACC3,TPX2,TUBB
GO:BP	cytoskeleton organization	GO:0007010	9.98e-09	8.00073	1169	1017	124	0.106074	17231	AAAS,ACTA1,ACTB,ADD3,ANLN,ARHGAP26,ARHGDIB,ARL3,ASPM,AUNIP,AURKA,AURKB,BICD1,BIRC5,BORA,BRCA1,BRCA2,CALR,CCDC114,CCDC69,CCDC88B,CCSAP,CDC20,CENPE,CENPJ,CEP152,CEP72,CETN4,CHEK1,CHEK2,CIT,CKAP2,CORO1A,CORO6,CTNNA2,CTNNA3,DAAM2,DIAPH3,DLGAP5,DSP,ECT2,EHBP1,ELN,EPB41L2,ESPL1,FBXO5,FGF7,FIGNL1,FMN1,GAS2L3,GEN1,HSP90B1,IQGAP2,IQGAP3,KANK4,KIF11,KIF18A,KIF18B,KIF20A,KIF23,KIF24,KIF2C,KIFC1,KNSTRN,LCP1,…
GO:BP	cell cycle checkpoint signaling	GO:0000075	1.02e-08	7.99165	122	1017	29	0.237705	17231	AURKB,BLM,BRCA1,BUB1,BUB1B,CDC6,CDT1,CHEK1,CHEK2,CLSPN,DNA2,E2F1,FANCD2,GEN1,HMGA2,INTS7,KNTC1,MSH2,NABP1,NDC80,ORC1,PLK1,RHNO1,SPDL1,STK33,TICRR,TRIP13,TTK,ZWILCH
GO:BP	response to stress	GO:0006950	1.32e-08	7.88088	2627	1017	230	0.0875523	17231	ABCA1,ACOX2,ACVRL1,ADA,ADAM8,ADH5,AGBL5,AGER,ANGPT4,ANO1,APOBEC3H,AQP11,AQP4,ARG2,ATAD5,ATP1A2,AUNIP,AURKA,BLM,BRCA1,BRCA2,BRIP1,CADM1,CALR,CCDC88B,CCN1,CD44,CDCA5,CDK3,CDKN2D,CENPS,CENPX,CGAS,CHAF1A,CHEK1,CHEK2,CLSPN,CORO1A,CTC1,CTSC,CXCL10,CXCL2,CXCL3,CXCL5,DCBLD2,DDAH1,DDIAS,DDIT4,DDR1,DHX58,DNA2,DNAJC15,DSP,DTL,E2F1,E2F7,ECT2,ENO1,EPHB6,ERO1A,ESCO2,EXO1,EYA1,EYA2,EZH2,FANCD2,FANCI,FBXO5,FGF1,…
GO:BP	microtubule cytoskeleton organization involved in mitosis	GO:1902850	1.75e-08	7.75597	117	1017	28	0.239316	17231	AAAS,AURKA,AURKB,BORA,CCSAP,CDC20,CENPE,CHEK2,DLGAP5,KIF11,KIF23,KIFC1,MYBL2,NDC80,NEK2,NUF2,NUSAP1,PKHD1,PLK1,PRC1,PSRC1,RACGAP1,SAPCD2,SPC25,SPDL1,STIL,TACC3,TPX2
GO:BP	regulation of cell cycle G2/M phase transition	GO:1902749	2.14e-08	7.66927	68	1017	21	0.308824	17231	ATAD5,BLM,BRCA1,CDC25A,CDC25B,CDC25C,CDC6,CDK1,CENPF,CHEK1,CLSPN,CTC1,DTL,FBXO5,HMGA2,KIF14,NABP1,ORC1,RAD51C,TICRR,WNT10B
GO:BP	negative regulation of cell cycle	GO:0045786	2.44e-08	7.61314	259	1017	44	0.169884	17231	AURKB,BLM,BRCA1,BUB1,BUB1B,CDC6,CDKN1C,CDKN2C,CDKN2D,CDT1,CHEK1,CHEK2,CLSPN,DNA2,E2F1,E2F7,E2F8,EZH2,FANCD2,FBXO5,FZD3,GEN1,GMNN,HMGA2,HPGD,INTS7,KNTC1,MSH2,MTBP,NABP1,NDC80,NEK2,ORC1,PLK1,PTTG1,RHNO1,SLFN11,SPDL1,STK33,SUSD2,TICRR,TRIP13,TTK,ZWILCH
GO:BP	positive regulation of cellular process	GO:0048522	3.63e-08	7.4404	4274	1017	338	0.0790828	17231	ACOX2,ACSL5,ACVRL1,ADA,ADAM8,ADAMTS1,ADGRG1,ADGRL1,AGER,AGO2,AGTR1,AMIGO2,ANGPT4,ANLN,ANO1,AQP11,ARG2,ARHGEF39,ARID3A,ARL3,ARL6IP1,ASPM,ATAD5,ATOH8,ATP8A1,AURKA,AURKB,BANK1,BCAR3,BCL11B,BICD1,BLM,BORA,BRCA1,BRCA2,CADM1,CALR,CARD10,CASP8,CCDC88B,CCN1,CCN3,CCNA2,CD44,CDC20,CDC25A,CDC25B,CDC25C,CDC42EP1,CDC6,CDCA2,CDCA5,CDK1,CDKN1C,CDON,CDT1,CENPE,CENPJ,CENPQ,CGAS,CHEK1,CHEK2,CHTF18,CIT,CKAP2,CLSPN,…
GO:BP	positive regulation of biological process	GO:0048518	4.32e-08	7.36456	4684	1017	364	0.0777114	17231	ABCA1,ACOX2,ACSL5,ACVRL1,ADA,ADAM8,ADAMTS1,ADGRG1,ADGRL1,AGER,AGO2,AGTR1,AMIGO2,ANGPT4,ANLN,ANO1,AQP11,ARG2,ARHGEF39,ARID3A,ARL3,ARL6IP1,ARTN,ASPM,ATAD5,ATOH8,ATP8A1,AURKA,AURKB,BANK1,BCAR3,BCL11B,BICD1,BLM,BORA,BRCA1,BRCA2,CADM1,CALR,CARD10,CASP8,CCDC88B,CCN1,CCN3,CCNA2,CD44,CDC20,CDC25A,CDC25B,CDC25C,CDC42EP1,CDC6,CDCA2,CDCA5,CDK1,CDKN1C,CDON,CDT1,CENPE,CENPJ,CENPQ,CGAS,CHEK1,CHEK2,CHTF18,CIT,C…
GO:BP	negative regulation of mitotic cell cycle	GO:0045930	5.6e-08	7.25218	156	1017	32	0.205128	17231	AURKB,BLM,BRCA1,BUB1,BUB1B,CDC6,CDKN1C,CDT1,CHEK1,CHEK2,CLSPN,E2F7,EZH2,FANCD2,FBXO5,FZD3,GEN1,HMGA2,KNTC1,MSH2,MTBP,NABP1,NDC80,ORC1,PLK1,SLFN11,SPDL1,STK33,TICRR,TRIP13,TTK,ZWILCH
GO:BP	recombinational repair	GO:0000725	6.56e-08	7.18308	116	1017	27	0.232759	17231	AUNIP,BLM,BRCA1,BRCA2,CGAS,CHEK1,FIGNL1,GEN1,GINS2,MCM2,MCM4,MCM5,MCM8,MMS22L,NABP1,PARPBP,POLQ,PPP4C,RAD51,RAD51AP1,RAD51C,RAD54B,RAD54L,RHNO1,RPA3,TONSL,XRCC2
GO:BP	protein localization to kinetochore	GO:0034501	6.98e-08	7.15615	18	1017	11	0.611111	17231	AURKB,CDK1,CDT1,CENPQ,CENPT,KNL1,MTBP,NDC80,SPDL1,TTK,ZWILCH
GO:BP	protein localization to chromosome, centromeric region	GO:0071459	6.98e-08	7.15615	22	1017	12	0.545455	17231	AURKB,BUB1B,CDK1,CDT1,CENPQ,CENPT,KNL1,MTBP,NDC80,SPDL1,TTK,ZWILCH
GO:BP	protein localization to condensed chromosome	GO:1903083	6.98e-08	7.15615	18	1017	11	0.611111	17231	AURKB,CDK1,CDT1,CENPQ,CENPT,KNL1,MTBP,NDC80,SPDL1,TTK,ZWILCH
GO:BP	mitotic spindle organization	GO:0007052	7.39e-08	7.13116	94	1017	24	0.255319	17231	AAAS,AURKA,AURKB,BORA,CCSAP,CDC20,CENPE,CHEK2,DLGAP5,KIF11,KIF23,KIFC1,MYBL2,NDC80,NEK2,NUF2,PLK1,PRC1,PSRC1,RACGAP1,SPC25,STIL,TACC3,TPX2
GO:BP	regulation of cell population proliferation	GO:0042127	8.51e-08	7.06999	1123	1017	117	0.104185	17231	ACVRL1,ADA,ADAMTS1,ADGRG1,AGER,AGTR1,AQP11,ARG2,ASPM,ATAD5,ATOH8,BCL11B,BIRC5,BRCA2,C24H18ORF54,CALR,CCDC88B,CCN1,CCN3,CDCA7,CDKN1C,CDKN2C,CDKN2D,CDON,CHEK1,CHST11,CLMN,COPS9,CORO1A,COX17,CRLF1,CTC1,CXCL10,DDAH1,DDR1,DLL1,DNMT1,E2F1,E2F7,ESM1,EYA1,EZH2,FBXO5,FGF1,FGF22,FGF5,FGF7,FGFR2,FGFR4,FOXE3,FOXM1,FZD3,FZD5,GDF11,GDNF,GLI1,HES1,HMGA2,HMGB2,IFI35,IGFBP2,IGFBP5,IL15,IL31RA,IL6,IL7R,IQGAP3,IRF1…
GO:BP	negative regulation of biological process	GO:0048519	1.13e-07	6.94736	4057	1017	321	0.0791225	17231	ACVRL1,ADA,ADAM8,ADAMTS1,ADD3,ADGRG1,AGER,AGO2,AMIGO2,ANGPT2,ANGPT4,APOBEC3H,AQP11,ARG2,ARHGDIB,ARL6IP1,ASPM,ATAD5,ATOH8,ATP1A2,AUNIP,AURKA,AURKB,BANK1,BCL11B,BIRC5,BLM,BRCA1,BRCA2,BUB1,BUB1B,C24H18ORF54,CALR,CARD10,CASP8,CBX2,CCN1,CCN3,CCN5,CD200,CD44,CDC6,CDK1,CDKN1C,CDKN2C,CDKN2D,CDT1,CENPF,CGAS,CHEK1,CHEK2,CHL1,CHST11,CIART,CIT,CKAP2,CLMN,CLSPN,CORO1A,CRB2,CRLF1,CTC1,CTNNA2,CTSC,CXCL10,DAAM2,…
GO:BP	double-strand break repair via homologous recombination	GO:0000724	1.95e-07	6.71106	114	1017	26	0.22807	17231	AUNIP,BLM,BRCA1,BRCA2,CGAS,CHEK1,FIGNL1,GEN1,GINS2,MCM2,MCM4,MCM5,MCM8,MMS22L,NABP1,PARPBP,POLQ,PPP4C,RAD51,RAD51AP1,RAD51C,RAD54B,RAD54L,RPA3,TONSL,XRCC2
GO:BP	kinetochore assembly	GO:0051382	2.89e-07	6.53956	16	1017	10	0.625	17231	CENPE,CENPH,CENPK,CENPN,CENPS,CENPT,CENPW,CENPX,DLGAP5,ENSBTAG00000027715
GO:BP	negative regulation of cellular process	GO:0048523	2.89e-07	6.53956	3724	1017	297	0.079753	17231	ACVRL1,ADA,ADAM8,ADD3,ADGRG1,AGER,AGO2,AMIGO2,ANGPT2,ANGPT4,APOBEC3H,AQP11,ARG2,ARHGDIB,ARL6IP1,ASPM,ATAD5,ATOH8,AUNIP,AURKA,AURKB,BANK1,BCL11B,BIRC5,BLM,BRCA1,BRCA2,BUB1,BUB1B,C24H18ORF54,CALR,CARD10,CASP8,CBX2,CCN1,CCN3,CCN5,CD200,CD44,CDC6,CDK1,CDKN1C,CDKN2C,CDKN2D,CDT1,CENPF,CGAS,CHEK1,CHEK2,CHL1,CHST11,CIART,CIT,CKAP2,CLMN,CLSPN,CORO1A,CRB2,CRLF1,CTC1,CTNNA2,CTSC,CXCL10,DAAM2,DCBLD2,DDAH1,DD…
GO:BP	nuclear DNA replication	GO:0033260	4.58e-07	6.33948	30	1017	13	0.433333	17231	ATAD5,BRCA2,CDT1,DBF4,DBF4B,DNA2,GMNN,LIG1,MCM2,MCM4,MCM5,PCNA,RAD51
GO:BP	positive regulation of cell population proliferation	GO:0008284	5.04e-07	6.29764	632	1017	75	0.118671	17231	ACVRL1,ADA,ADAMTS1,ADGRG1,AGER,AGTR1,AQP11,ASPM,ATAD5,CALR,CCDC88B,CCN1,CDON,COPS9,CORO1A,COX17,CRLF1,CTC1,DLL1,DNMT1,E2F1,ESM1,EYA1,EZH2,FBXO5,FGF1,FGF22,FGF5,FGF7,FGFR2,FGFR4,FOXE3,FOXM1,FZD3,GDNF,GLI1,HES1,HMGA2,HMGB2,IGFBP2,IGFBP5,IL15,IL31RA,IL6,IL7R,IQGAP3,ISL1,KIF14,LYN,MARCKSL1,MEGF10,NANOG,NDUFS4,NME2,NOG,NOTCH1,PKHD1,PRC1,PRKCQ,PTPRN,PYCARD,RTKN2,RUNX2,SAPCD2,SIX1,SOX8,SOX9,ST8SIA1,STX3…
GO:BP	regulation of G2/M transition of mitotic cell cycle	GO:0010389	5.52e-07	6.25834	60	1017	18	0.3	17231	BLM,BRCA1,CDC25B,CDC6,CDK1,CENPF,CHEK1,CLSPN,CTC1,DTL,FBXO5,HMGA2,KIF14,NABP1,ORC1,RAD51C,TICRR,WNT10B
GO:BP	negative regulation of mitotic nuclear division	GO:0045839	6.11e-07	6.2142	36	1017	14	0.388889	17231	AURKB,BUB1,BUB1B,CDT1,CHEK1,FBXO5,GEN1,KNTC1,MTBP,NDC80,PLK1,SPDL1,TRIP13,TTK
GO:BP	intracellular signal transduction	GO:0035556	6.46e-07	6.19001	1971	1017	176	0.0892948	17231	ABCA1,ADA,ADAM8,ADGRG1,ADGRL1,AGER,AGTR1,ARHGAP26,ARHGAP33,ARHGAP45,ARHGDIB,ARL3,ATAD5,AURKB,BANK1,BCAR3,BLM,BRCA1,BRCA2,BUB1,BUB1B,CALR,CARD10,CASP8,CCN1,CCN3,CCNA2,CD44,CDC6,CDKN2D,CDON,CDT1,CEP55,CGAS,CHEK1,CHEK2,CISH,CIT,CLSPN,DDIAS,DDIT4,DEPDC1,DEPDC1B,DEPTOR,DGKB,DHX58,DICER1,DIPK2A,DNA2,DNMT1,DOK5,DUSP16,DUSP7,DUSP8,E2F1,E2F2,E2F7,ECT2,EMILIN1,ENO1,ERO1A,EZH2,FAM83D,FANCD2,FGF1,FGFR2,FGFR4…
GO:BP	attachment of spindle microtubules to kinetochore	GO:0008608	6.95e-07	6.15827	31	1017	13	0.419355	17231	AURKB,CDT1,CENPE,ECT2,KIF2C,KNL1,KNSTRN,NDC80,NEK2,NUF2,RACGAP1,SGO1,SPAG5
GO:BP	negative regulation of mitotic cell cycle phase transition	GO:1901991	8.33e-07	6.07943	106	1017	24	0.226415	17231	AURKB,BLM,BRCA1,BUB1,BUB1B,CDC6,CDT1,CHEK1,CLSPN,E2F7,EZH2,FBXO5,GEN1,HMGA2,KNTC1,NABP1,NDC80,ORC1,PLK1,SLFN11,SPDL1,TICRR,TRIP13,TTK
GO:BP	negative regulation of mitotic sister chromatid separation	GO:2000816	1.0493e-06	5.9791	32	1017	13	0.40625	17231	AURKB,BUB1,BUB1B,CDT1,FBXO5,GEN1,KNTC1,NDC80,PLK1,PTTG1,SPDL1,TRIP13,TTK
GO:BP	negative regulation of mitotic sister chromatid segregation	GO:0033048	1.0493e-06	5.9791	32	1017	13	0.40625	17231	AURKB,BUB1,BUB1B,CDT1,FBXO5,GEN1,KNTC1,NDC80,PLK1,PTTG1,SPDL1,TRIP13,TTK
GO:BP	negative regulation of sister chromatid segregation	GO:0033046	1.0493e-06	5.9791	32	1017	13	0.40625	17231	AURKB,BUB1,BUB1B,CDT1,FBXO5,GEN1,KNTC1,NDC80,PLK1,PTTG1,SPDL1,TRIP13,TTK
GO:BP	metaphase plate congression	GO:0051310	1.07496e-06	5.96861	56	1017	17	0.303571	17231	AURKB,CDCA5,CDCA8,CDT1,CENPE,CENPF,CENPQ,FAM83D,KIF14,KIF18A,KIF22,KIF2C,KIFC1,NDC80,NUF2,PSRC1,SPDL1
GO:BP	DNA replication initiation	GO:0006270	1.09739e-06	5.95964	27	1017	12	0.444444	17231	CDC45,CDC6,CDT1,MCM10,MCM2,MCM3,MCM4,MCM5,MCM7,ORC1,POLA2,TICRR
GO:BP	regulation of DNA replication	GO:0006275	1.09739e-06	5.95964	77	1017	20	0.25974	17231	ATAD5,BCAR3,BLM,BRCA2,CCNA2,CDT1,CHTF18,CTC1,DBF4,DBF4B,DNA2,E2F7,E2F8,ESCO2,FBXO5,GLI1,GMNN,PCNA,SLFN11,TICRR
GO:BP	negative regulation of cell death	GO:0060548	1.59565e-06	5.79706	688	1017	78	0.113372	17231	ADA,ADAM8,AMIGO2,ANGPT4,ARG2,ARL6IP1,ATAD5,AURKA,AURKB,BCL11B,BIRC5,BRCA1,CASP8,CCN1,CCN3,CCN5,CD44,CDK1,CDKN2D,CHL1,CHST11,CORO1A,CRLF1,DDIAS,DIPK2A,DLL1,DLX1,DNMT1,ENO1,EYA1,FHL2,FIGNL1,FOXE3,FZD3,GDNF,GHITM,GRIK2,HELLS,HMGA2,HSP90B1,IER3,IL6,IL7R,ISL1,ITPRIP,KIF14,KIFAP3,LAPTM5,MAP4K4,MAPK8IP1,MET,MSH2,NES,NME2,NOG,NOTCH1,NTRK2,PKHD1,PLCG2,PLK1,PM20D1,PPIF,PRDX5,PRKCQ,RAD18,RFFL,RPS6KA1,RTKN2,…
GO:BP	negative regulation of chromosome separation	GO:1905819	2.32786e-06	5.63304	34	1017	13	0.382353	17231	AURKB,BUB1,BUB1B,CDT1,FBXO5,GEN1,KNTC1,NDC80,PLK1,PTTG1,SPDL1,TRIP13,TTK
GO:BP	negative regulation of chromosome segregation	GO:0051985	2.32786e-06	5.63304	34	1017	13	0.382353	17231	AURKB,BUB1,BUB1B,CDT1,FBXO5,GEN1,KNTC1,NDC80,PLK1,PTTG1,SPDL1,TRIP13,TTK
GO:BP	meiosis I	GO:0007127	2.39025e-06	5.62156	104	1017	23	0.221154	17231	AURKA,BRCA2,BRIP1,CDC25B,CENPX,CKS2,ESPL1,FANCD2,FBXO5,MND1,NDC1,PLK1,PSMC3IP,PTTG1,RAD51AP1,RAD51C,RAD54B,RAD54L,SGO1,SGO2,SYCE2,TOP2A,TRIP13
GO:BP	negative regulation of mitotic metaphase/anaphase transition	GO:0045841	2.73238e-06	5.56346	29	1017	12	0.413793	17231	AURKB,BUB1,BUB1B,CDT1,FBXO5,GEN1,KNTC1,NDC80,PLK1,SPDL1,TRIP13,TTK
GO:BP	positive regulation of DNA replication	GO:0045740	2.78516e-06	5.55515	24	1017	11	0.458333	17231	ATAD5,BCAR3,CDT1,CTC1,DBF4,DBF4B,DNA2,E2F7,E2F8,GLI1,PCNA
GO:BP	regulation of mitotic sister chromatid segregation	GO:0033047	3.33167e-06	5.47734	35	1017	13	0.371429	17231	AURKB,BUB1,BUB1B,CDT1,FBXO5,GEN1,KNTC1,NDC80,PLK1,PTTG1,SPDL1,TRIP13,TTK
GO:BP	meiosis I cell cycle process	GO:0061982	3.33167e-06	5.47734	106	1017	23	0.216981	17231	AURKA,BRCA2,BRIP1,CDC25B,CENPX,CKS2,ESPL1,FANCD2,FBXO5,MND1,NDC1,PLK1,PSMC3IP,PTTG1,RAD51AP1,RAD51C,RAD54B,RAD54L,SGO1,SGO2,SYCE2,TOP2A,TRIP13
GO:BP	chromosome separation	GO:0051304	4.44811e-06	5.35182	76	1017	19	0.25	17231	AURKB,BUB1,BUB1B,CDC6,CDT1,CENPE,CENPX,ESPL1,FBXO5,GEN1,KNTC1,NCAPD3,NDC80,PLK1,PTTG1,SPDL1,TOP2A,TRIP13,TTK
GO:BP	negative regulation of nuclear division	GO:0051784	4.80531e-06	5.31828	42	1017	14	0.333333	17231	AURKB,BUB1,BUB1B,CDT1,CHEK1,FBXO5,GEN1,KNTC1,MTBP,NDC80,PLK1,SPDL1,TRIP13,TTK
GO:BP	negative regulation of programmed cell death	GO:0043069	5.08174e-06	5.29399	635	1017	72	0.113386	17231	ADA,ADAM8,AMIGO2,ANGPT4,ARG2,ARL6IP1,ATAD5,AURKA,AURKB,BCL11B,BIRC5,BRCA1,CASP8,CCN1,CD44,CDK1,CDKN2D,CHL1,CHST11,CORO1A,CRLF1,DDIAS,DIPK2A,DLL1,DLX1,DNMT1,ENO1,EYA1,FHL2,FIGNL1,FOXE3,FZD3,GDNF,GHITM,GRIK2,HELLS,HMGA2,HSP90B1,IER3,IL6,IL7R,ISL1,ITPRIP,KIF14,KIFAP3,LAPTM5,MAP4K4,MAPK8IP1,MET,MSH2,NES,NME2,NOG,NOTCH1,NTRK2,PKHD1,PLCG2,PLK1,PPIF,PRDX5,PRKCQ,RFFL,RPS6KA1,RTKN2,SIX1,SMAD6,SNAI1,SNAI2,…
GO:BP	regulation of cell division	GO:0051302	5.46323e-06	5.26255	126	1017	25	0.198413	17231	ASPM,AURKB,BLM,BRCA2,CDC25B,CDC6,CIT,DLL1,E2F7,E2F8,ECT2,FGF1,INCENP,KIF14,KIF18B,KIF20A,MDK,NANOG,PDGFA,PLK1,PRC1,RACGAP1,SUSD2,TGFB3,VEGFC
GO:BP	regulation of mitotic sister chromatid separation	GO:0010965	5.74187e-06	5.24095	49	1017	15	0.306122	17231	AURKB,BUB1,BUB1B,CDC6,CDT1,CENPE,FBXO5,GEN1,KNTC1,NDC80,PLK1,PTTG1,SPDL1,TRIP13,TTK
GO:BP	regulation of chromosome segregation	GO:0051983	5.8723e-06	5.23119	70	1017	18	0.257143	17231	AURKB,BUB1,BUB1B,CDC6,CDT1,CENPE,FBXO5,GEN1,KIF2C,KNTC1,NDC80,PLK1,PTTG1,RAD18,RMI2,SPDL1,TRIP13,TTK
GO:BP	negative regulation of metaphase/anaphase transition of cell cycle	GO:1902100	5.95464e-06	5.22514	31	1017	12	0.387097	17231	AURKB,BUB1,BUB1B,CDT1,FBXO5,GEN1,KNTC1,NDC80,PLK1,SPDL1,TRIP13,TTK
GO:BP	regulation of sister chromatid segregation	GO:0033045	6.01477e-06	5.22078	56	1017	16	0.285714	17231	AURKB,BUB1,BUB1B,CDC6,CDT1,CENPE,FBXO5,GEN1,KNTC1,NDC80,PLK1,PTTG1,RMI2,SPDL1,TRIP13,TTK
GO:BP	protein-DNA complex assembly	GO:0065004	6.01477e-06	5.22078	231	1017	36	0.155844	17231	ASF1B,CDT1,CENPE,CENPH,CENPK,CENPN,CENPO,CENPP,CENPS,CENPT,CENPW,CENPX,CHAF1A,CHAF1B,DLGAP5,GMNN,HELLS,HJURP,MCM2,MCM4,MCM5,MIS18A,NAP1L1,NAP1L5,NASP,NEFH,OIP5,RAD51,RAD51C,SOX9,WNT10B,ENSBTAG00000027426,ENSBTAG00000024578,ENSBTAG00000027525,ENSBTAG00000027715,ENSBTAG00000051299
GO:BP	meiotic chromosome segregation	GO:0045132	7.88519e-06	5.10319	79	1017	19	0.240506	17231	BRIP1,BUB1,BUB1B,CENPX,ESPL1,FANCD2,NDC1,NUF2,PLK1,PTTG1,RAD51C,SGO1,SGO2,SMC2,SMC4,SYCE2,TOP2A,TRIP13,TTK
GO:BP	regulation of mitotic metaphase/anaphase transition	GO:0030071	8.41647e-06	5.07487	44	1017	14	0.318182	17231	AURKB,BUB1,BUB1B,CDC6,CDT1,CENPE,FBXO5,GEN1,KNTC1,NDC80,PLK1,SPDL1,TRIP13,TTK
GO:BP	mitotic metaphase plate congression	GO:0007080	8.41647e-06	5.07487	44	1017	14	0.318182	17231	AURKB,CDCA5,CDCA8,CDT1,CENPE,KIF14,KIF18A,KIF22,KIF2C,KIFC1,NDC80,NUF2,PSRC1,SPDL1
GO:BP	cell death	GO:0008219	8.72175e-06	5.0594	1351	1017	126	0.0932642	17231	ACOX2,ADA,ADAM8,AMIGO2,ANGPT4,ANXA6,ARG2,ARL6IP1,ATAD5,AURKA,AURKB,BCL11B,BIRC5,BRCA1,BRCA2,CARD10,CASP4,CASP8,CCN1,CCN3,CCN5,CD44,CDK1,CDKN2D,CHEK1,CHEK2,CHL1,CHST11,CIT,CORO1A,CRLF1,CTSC,CXCL10,DDIAS,DDIT4,DEPTOR,DIPK2A,DKKL1,DLL1,DLX1,DNMT1,DPYSL4,E2F1,E2F2,ECT2,ENO1,ERO1A,EYA1,EYA2,FHL2,FIGNL1,FOXE3,FZD3,FZD5,GDNF,GHITM,GRID2,GRIK2,GSDMD,HELLS,HMGA2,HSP90B1,IER3,IL6,IL7R,IRF1,ISG12(B),ISL1,IT…
GO:BP	protein localization to chromosome	GO:0034502	9.38588e-06	5.02752	80	1017	19	0.2375	17231	AURKB,BRCA2,BUB1B,CDCA5,CDK1,CDT1,CENPQ,CENPT,ESCO2,EZH2,KNL1,MSH2,MTBP,NDC80,PLK1,SLF2,SPDL1,TTK,ZWILCH
GO:BP	mitotic sister chromatid separation	GO:0051306	9.38588e-06	5.02752	51	1017	15	0.294118	17231	AURKB,BUB1,BUB1B,CDC6,CDT1,CENPE,FBXO5,GEN1,KNTC1,NDC80,PLK1,PTTG1,SPDL1,TRIP13,TTK
GO:BP	mitotic spindle checkpoint signaling	GO:0071174	1.00149e-05	4.99935	27	1017	11	0.407407	17231	AURKB,BUB1,BUB1B,CDT1,GEN1,KNTC1,NDC80,PLK1,SPDL1,TRIP13,TTK
GO:BP	mitotic spindle assembly checkpoint signaling	GO:0007094	1.00149e-05	4.99935	27	1017	11	0.407407	17231	AURKB,BUB1,BUB1B,CDT1,GEN1,KNTC1,NDC80,PLK1,SPDL1,TRIP13,TTK
GO:BP	spindle assembly checkpoint signaling	GO:0071173	1.00149e-05	4.99935	27	1017	11	0.407407	17231	AURKB,BUB1,BUB1B,CDT1,GEN1,KNTC1,NDC80,PLK1,SPDL1,TRIP13,TTK
GO:BP	DNA conformation change	GO:0071103	1.25826e-05	4.90023	302	1017	42	0.139073	17231	ASF1B,BLM,BRIP1,CENPP,CHAF1A,CHAF1B,CHD5,CHTF18,DNMT1,HELLS,HJURP,HMGA2,MCM2,MCM3,MCM4,MCM5,MCM7,MCM8,MIS18A,NAP1L1,NAP1L5,NASP,NCAPD2,NCAPD3,NCAPG,NCAPH,NEFH,OIP5,RAD51,RUVBL1,SMC2,SMC4,SOX9,SUB1,TET1,TOP1,TOP2A,ENSBTAG00000027426,ENSBTAG00000024578,ENSBTAG00000027525,ENSBTAG00000051299,ENSBTAG00000007093
GO:BP	metaphase/anaphase transition of mitotic cell cycle	GO:0007091	1.45531e-05	4.83705	46	1017	14	0.304348	17231	AURKB,BUB1,BUB1B,CDC6,CDT1,CENPE,FBXO5,GEN1,KNTC1,NDC80,PLK1,SPDL1,TRIP13,TTK
GO:BP	spindle checkpoint signaling	GO:0031577	1.51871e-05	4.81853	28	1017	11	0.392857	17231	AURKB,BUB1,BUB1B,CDT1,GEN1,KNTC1,NDC80,PLK1,SPDL1,TRIP13,TTK
GO:BP	positive regulation of cell cycle phase transition	GO:1901989	1.5623e-05	4.80624	75	1017	18	0.24	17231	ADAMTS1,ATAD5,CDC25A,CDC25B,CDC25C,CDCA5,CDK1,CDT1,DTL,EZH2,FAM83D,FBXO5,GLI1,MTBP,PAGR1,RAD51C,UBE2C,WNT10B
GO:BP	regulation of DNA-dependent DNA replication	GO:0090329	1.61965e-05	4.79058	40	1017	13	0.325	17231	BLM,BRCA2,CDT1,CHTF18,DBF4,DBF4B,E2F7,E2F8,FBXO5,GMNN,PCNA,SLFN11,TICRR
GO:BP	regulation of metaphase/anaphase transition of cell cycle	GO:1902099	1.89081e-05	4.72335	47	1017	14	0.297872	17231	AURKB,BUB1,BUB1B,CDC6,CDT1,CENPE,FBXO5,GEN1,KNTC1,NDC80,PLK1,SPDL1,TRIP13,TTK
GO:BP	regulation of chromosome separation	GO:1905818	1.96476e-05	4.70669	54	1017	15	0.277778	17231	AURKB,BUB1,BUB1B,CDC6,CDT1,CENPE,FBXO5,GEN1,KNTC1,NDC80,PLK1,PTTG1,SPDL1,TRIP13,TTK
GO:BP	multicellular organism development	GO:0007275	2.12993e-05	4.67163	3674	1017	282	0.0767556	17231	ACSL6,ACTA1,ACVRL1,ADA,ADAM8,ADAMTS1,ADGRG1,ADGRL1,AGER,AGO2,AGTR1,ALCAM,ALDH5A1,AMIGO2,ANGPT4,APOLD1,AQP11,ARG2,ARHGDIB,ARL3,ARTN,ASF1B,ASPM,ATAD5,ATOH8,ATP1A2,AURKA,BCAR3,BCL11B,BRCA1,BRCA2,BRIP1,BSG,CALR,CAMK2G,CARD10,CASP8,CBX2,CCN1,CCN3,CD44,CDC20,CDH24,CDON,CENPF,CENPU,CGAS,CHEK1,CHL1,CHRNA3,CHST11,CLEC3B,CLMN,CRB2,CRLF1,CTC1,CTNNA2,CTSC,CXCL10,DAAM2,DAZAP1,DDR1,DIPK2A,DKK2,DLL1,DLX1,DLX2,D…
GO:BP	establishment of chromosome localization	GO:0051303	2.14192e-05	4.6692	69	1017	17	0.246377	17231	AURKB,CDCA5,CDCA8,CDT1,CENPE,CENPF,CENPQ,FAM83D,KIF14,KIF18A,KIF22,KIF2C,KIFC1,NDC80,NUF2,PSRC1,SPDL1
GO:BP	chromosome localization	GO:0050000	2.62249e-05	4.58129	70	1017	17	0.242857	17231	AURKB,CDCA5,CDCA8,CDT1,CENPE,CENPF,CENPQ,FAM83D,KIF14,KIF18A,KIF22,KIF2C,KIFC1,NDC80,NUF2,PSRC1,SPDL1
GO:BP	regulation of response to stimulus	GO:0048583	2.62249e-05	4.58129	2816	1017	225	0.0799006	17231	ABCA1,ACOX2,ACVRL1,ADA,ADAM8,ADGRG1,AGER,ANGPT2,AQP11,ARG2,ARHGAP26,ARHGDIB,ARTN,ASPM,ATAD5,AUNIP,BANK1,BCAR3,BRCA1,CADM1,CALR,CASP8,CCN1,CCN3,CD200,CD44,CDKN1C,CDKN2D,CDON,CDT1,CENPJ,CEP55,CGAS,CHEK1,CHST11,CIT,CRB2,CTSC,CXCL10,DAAM2,DDAH1,DDIAS,DDIT4,DEPDC1B,DEPTOR,DHX58,DIPK2A,DKK2,DKKL1,DLGAP1,DLGAP3,DLL1,DLX1,DLX2,DOK5,DUSP16,DUSP7,DUSP8,EMILIN1,ENO1,ERRFI1,ESM1,EYA1,EZH2,FAM83D,FANCD2,FBN2,…
GO:BP	negative regulation of chromosome organization	GO:2001251	2.62249e-05	4.58129	70	1017	17	0.242857	17231	AURKB,BUB1,BUB1B,CDT1,CTC1,FBXO5,GEN1,KNTC1,MCM2,NDC80,PLK1,PTTG1,SPDL1,TET1,TOP2A,TRIP13,TTK
GO:BP	negative regulation of apoptotic process	GO:0043066	2.78085e-05	4.55582	618	1017	68	0.110032	17231	ADA,ADAM8,AMIGO2,ANGPT4,ARG2,ARL6IP1,ATAD5,AURKA,AURKB,BCL11B,BIRC5,BRCA1,CCN1,CD44,CDK1,CDKN2D,CHL1,CHST11,CORO1A,CRLF1,DDIAS,DIPK2A,DLL1,DLX1,DNMT1,ENO1,EYA1,FHL2,FIGNL1,FOXE3,FZD3,GDNF,GHITM,GRIK2,HELLS,HMGA2,HSP90B1,IER3,IL6,IL7R,ISL1,ITPRIP,KIF14,KIFAP3,MAP4K4,MAPK8IP1,MSH2,NES,NME2,NOG,NOTCH1,NTRK2,PKHD1,PLK1,PPIF,PRDX5,PRKCQ,RFFL,RPS6KA1,RTKN2,SIX1,SMAD6,SNAI1,SNAI2,SOX8,SOX9,TWIST1,XRCC2
GO:BP	metaphase/anaphase transition of cell cycle	GO:0044784	3.12179e-05	4.5056	49	1017	14	0.285714	17231	AURKB,BUB1,BUB1B,CDC6,CDT1,CENPE,FBXO5,GEN1,KNTC1,NDC80,PLK1,SPDL1,TRIP13,TTK
GO:BP	positive regulation of macromolecule metabolic process	GO:0010604	3.74063e-05	4.42706	2680	1017	215	0.0802239	17231	ACVRL1,ADAM8,AGER,AGO2,AGTR1,ANGPT4,ARID3A,ATAD5,ATOH8,AURKA,AURKB,BANK1,BCAR3,BCL11B,BLM,BORA,BRCA1,BRCA2,CADM1,CALR,CARD10,CASP8,CCDC88B,CCN1,CCNA2,CD44,CDC20,CDC25B,CDCA2,CDKN1C,CDON,CDT1,CENPE,CENPJ,CGAS,CHEK1,CHEK2,CHTF18,CKAP2,CLSPN,CREB5,CRLF1,CTC1,DAZAP1,DBF4,DBF4B,DBP,DHX58,DIPK2A,DLL1,DLX1,DLX2,DLX3,DNA2,DNMT1,DTL,E2F1,E2F2,E2F7,E2F8,ECT2,EMILIN1,ENO1,ETV1,EYA1,EZH2,FAM161A,FANCI,FGF1,F…
GO:BP	programmed cell death	GO:0012501	4.47005e-05	4.34969	1259	1017	116	0.0921366	17231	ADA,ADAM8,AMIGO2,ANGPT4,ANXA6,ARG2,ARL6IP1,ATAD5,AURKA,AURKB,BCL11B,BIRC5,BRCA1,BRCA2,CARD10,CASP4,CASP8,CCN1,CD44,CDK1,CDKN2D,CHEK1,CHEK2,CHL1,CHST11,CIT,CORO1A,CRLF1,CTSC,CXCL10,DDIAS,DDIT4,DEPTOR,DIPK2A,DKKL1,DLL1,DLX1,DNMT1,E2F1,E2F2,ECT2,ENO1,ERO1A,EYA1,EYA2,FHL2,FIGNL1,FOXE3,FZD3,FZD5,GDNF,GHITM,GRID2,GRIK2,GSDMD,HELLS,HMGA2,HSP90B1,IER3,IL6,IL7R,IRF1,ISG12(B),ISL1,ITPRIP,KIF14,KIFAP3,LAPTM…
GO:BP	chromosome organization involved in meiotic cell cycle	GO:0070192	4.96737e-05	4.30387	58	1017	15	0.258621	17231	BRIP1,BUB1,BUB1B,FANCD2,NCAPD2,NCAPD3,NDC1,RAD51,RAD51C,SGO1,SGO2,SMC2,SMC4,SYCE2,TRIP13
GO:BP	regulation of cell death	GO:0010941	5.07147e-05	4.29487	1099	1017	104	0.0946315	17231	ACOX2,ADA,ADAM8,AMIGO2,ANGPT4,ARG2,ARL6IP1,ATAD5,AURKA,AURKB,BCL11B,BIRC5,BRCA1,CARD10,CASP4,CASP8,CCN1,CCN3,CCN5,CD44,CDK1,CDKN2D,CHL1,CHST11,CORO1A,CRLF1,CTSC,CXCL10,DDIAS,DEPTOR,DIPK2A,DKKL1,DLL1,DLX1,DNMT1,E2F1,ECT2,ENO1,EYA1,FHL2,FIGNL1,FOXE3,FZD3,GDNF,GHITM,GRID2,GRIK2,HELLS,HMGA2,HSP90B1,IER3,IL6,IL7R,ISL1,ITPRIP,KIF14,KIFAP3,LAPTM5,LYN,MAP3K11,MAP4K4,MAPK8IP1,MELK,MET,MSH2,NES,NME2,NOG,NO…
GO:BP	DNA-dependent DNA replication maintenance of fidelity	GO:0045005	5.90841e-05	4.22853	38	1017	12	0.315789	17231	BLM,BRCA2,CENPX,GEN1,MMS22L,PCNA,POLD1,POLE,RAD51,SLFN11,TONSL,TRAIP
GO:BP	apoptotic process	GO:0006915	5.92196e-05	4.22753	1212	1017	112	0.0924092	17231	ADA,ADAM8,AMIGO2,ANGPT4,ANXA6,ARG2,ARL6IP1,ATAD5,AURKA,AURKB,BCL11B,BIRC5,BRCA1,BRCA2,CARD10,CASP4,CASP8,CCN1,CD44,CDK1,CDKN2D,CHEK1,CHEK2,CHL1,CHST11,CIT,CORO1A,CRLF1,CTSC,CXCL10,DDIAS,DDIT4,DEPTOR,DIPK2A,DKKL1,DLL1,DLX1,DNMT1,E2F1,E2F2,ECT2,ENO1,ERO1A,EYA1,EYA2,FHL2,FIGNL1,FOXE3,FZD3,FZD5,GDNF,GHITM,GRID2,GRIK2,HELLS,HMGA2,HSP90B1,IER3,IL6,IL7R,IRF1,ISG12(B),ISL1,ITPRIP,KIF14,KIFAP3,LYN,MAP3K11…
GO:BP	negative regulation of response to stimulus	GO:0048585	6.12114e-05	4.21317	1172	1017	109	0.0930034	17231	ADA,ANGPT2,AQP11,ARG2,ATAD5,AUNIP,BANK1,BRCA1,CALR,CASP8,CCN3,CD44,CDKN2D,CDT1,CGAS,CHST11,CIT,DDAH1,DDIAS,DDIT4,DEPTOR,DHX58,DKK2,DKKL1,DLL1,DLX1,DLX2,DUSP16,DUSP7,DUSP8,EMILIN1,ENO1,ERRFI1,EYA1,EZH2,FBN2,FBXO5,FHL2,FIGNL1,FOXM1,FST,GDNF,GGT7,GHITM,GLI1,GRID2,HELLS,HEY1,HEYL,HMGA2,IFI35,IGFBP5,IL1RL1,IL7R,ISL1,ITGA1,ITPRIP,LFNG,LITAF,LPCAT3,LYN,MAPK8IP1,MET,MINAR1,MSTN,NANOG,NCOR2,NDRG4,NOG,NOTC…
GO:BP	negative regulation of cell communication	GO:0010648	6.1577e-05	4.21058	970	1017	94	0.0969072	17231	ADA,AGER,ATAD5,BANK1,BRCA1,CALR,CASP8,CCN3,CD44,CDKN2D,CDT1,CHST11,CIT,DDIAS,DDIT4,DEPTOR,DHX58,DKK2,DKKL1,DLL1,DLX1,DLX2,DUSP16,DUSP7,DUSP8,EMILIN1,ENO1,ERRFI1,EYA1,EZH2,FBN2,FHL2,FIGNL1,FOXM1,FST,GDNF,GHITM,GLI1,GRIA1,GRID2,GRIK2,HELLS,HEY1,HEYL,IFI35,IGFBP5,IRS1,ISL1,ITGA1,ITPRIP,LFNG,LITAF,LYN,MAPK8IP1,MET,MINAR1,MSTN,NANOG,NCOR2,NDRG4,NOG,NOTCH1,NR1D1,P2RX7,PBK,PCDH17,PDE3B,PDE4B,PKHD1,PPIF,…
GO:BP	mitotic spindle assembly	GO:0090307	6.44235e-05	4.19096	52	1017	14	0.269231	17231	AAAS,AURKB,CCSAP,CDC20,CHEK2,KIF11,KIF23,KIFC1,MYBL2,NEK2,PLK1,PRC1,RACGAP1,TPX2
GO:BP	negative regulation of signaling	GO:0023057	6.93278e-05	4.15909	973	1017	94	0.0966084	17231	ADA,AGER,ATAD5,BANK1,BRCA1,CALR,CASP8,CCN3,CD44,CDKN2D,CDT1,CHST11,CIT,DDIAS,DDIT4,DEPTOR,DHX58,DKK2,DKKL1,DLL1,DLX1,DLX2,DUSP16,DUSP7,DUSP8,EMILIN1,ENO1,ERRFI1,EYA1,EZH2,FBN2,FHL2,FIGNL1,FOXM1,FST,GDNF,GHITM,GLI1,GRIA1,GRID2,GRIK2,HELLS,HEY1,HEYL,IFI35,IGFBP5,IRS1,ISL1,ITGA1,ITPRIP,LFNG,LITAF,LYN,MAPK8IP1,MET,MINAR1,MSTN,NANOG,NCOR2,NDRG4,NOG,NOTCH1,NR1D1,P2RX7,PBK,PCDH17,PDE3B,PDE4B,PKHD1,PPIF,…
GO:BP	regulation of nuclear division	GO:0051783	9.25412e-05	4.03367	102	1017	20	0.196078	17231	AURKB,BORA,BUB1,BUB1B,CALR,CDC20,CDT1,CHEK1,FBXO5,GEN1,KIF20B,KNTC1,MTBP,NDC80,PLK1,RAD51AP1,SPDL1,TRIP13,TTK,ENSBTAG00000051859
GO:BP	tube development	GO:0035295	9.73739e-05	4.01156	783	1017	79	0.100894	17231	ACVRL1,ADA,ADAM8,ADAMTS1,ADGRG1,AGO2,AGTR1,ANGPT4,APOLD1,AQP11,ARG2,ATOH8,BRCA1,BRIP1,CARD10,CCN1,CCN3,CRLF1,CXCL10,DDR1,DLL1,E2F2,E2F7,E2F8,EMILIN1,ERRFI1,ESM1,EYA1,FGF1,FGF7,FMN1,FZD3,FZD5,GDF11,GDNF,GJA5,GJC1,GLI1,HES1,HEY1,HEYL,HOPX,HPGD,IGFBP5,IRX3,ISL1,KIF18A,LAMA1,LBX1,MET,MINAR1,NFIA,NOG,NOTCH1,NRP1,NTRK2,PAX8,PDE3B,PHGDH,PKHD1,PLXNA2,PRKCB,PROM1,RAB3A,RAPGEF3,RCN3,RPGRIP1L,SGPL1,SHROOM3,…
GO:BP	regulation of mitotic nuclear division	GO:0007088	9.73739e-05	4.01156	77	1017	17	0.220779	17231	AURKB,BORA,BUB1,BUB1B,CDT1,CHEK1,FBXO5,GEN1,KIF20B,KNTC1,MTBP,NDC80,PLK1,SPDL1,TRIP13,TTK,ENSBTAG00000051859
GO:BP	protein-DNA complex subunit organization	GO:0071824	9.86332e-05	4.00598	262	1017	36	0.137405	17231	ASF1B,CDT1,CENPE,CENPH,CENPK,CENPN,CENPO,CENPP,CENPS,CENPT,CENPW,CENPX,CHAF1A,CHAF1B,DLGAP5,GMNN,HELLS,HJURP,MCM2,MCM4,MCM5,MIS18A,NAP1L1,NAP1L5,NASP,NEFH,OIP5,RAD51,RAD51C,SOX9,WNT10B,ENSBTAG00000027426,ENSBTAG00000024578,ENSBTAG00000027525,ENSBTAG00000027715,ENSBTAG00000051299
GO:BP	spindle assembly	GO:0051225	0.000100458	3.99802	94	1017	19	0.202128	17231	AAAS,ASPM,AURKA,AURKB,CCDC69,CCSAP,CDC20,CHEK2,FBXO5,KIF11,KIF23,KIFC1,MYBL2,NEK2,PLK1,PRC1,RACGAP1,TPX2,TUBB
GO:BP	positive regulation of cell cycle G2/M phase transition	GO:1902751	0.00010386	3.98355	22	1017	9	0.409091	17231	ATAD5,CDC25A,CDC25B,CDC25C,CDK1,DTL,FBXO5,RAD51C,WNT10B
GO:BP	system development	GO:0048731	0.000110427	3.95693	3364	1017	257	0.0763971	17231	ACSL6,ACTA1,ACVRL1,ADA,ADAM8,ADAMTS1,ADGRG1,ADGRL1,AGER,AGO2,AGTR1,ALCAM,ALDH5A1,AMIGO2,ANGPT4,APOLD1,AQP11,ARG2,ARL3,ARTN,ASPM,ATAD5,ATOH8,ATP1A2,AURKA,BCAR3,BCL11B,BRCA1,BRCA2,BRIP1,BSG,CALR,CAMK2G,CARD10,CASP8,CCN1,CCN3,CD44,CDC20,CDON,CENPF,CHL1,CHRNA3,CHST11,CLEC3B,CLMN,CRB2,CRLF1,CTC1,CTNNA2,CTSC,CXCL10,DAAM2,DAZAP1,DDR1,DIPK2A,DLL1,DLX1,DLX2,DLX3,DNAH11,DNMT1,DOK5,DPYSL4,DSP,E2F1,E2F2,E2F7…
GO:BP	meiosis II	GO:0007135	0.000147001	3.83268	9	1017	6	0.666667	17231	BUB1,BUB1B,MASTL,RAD51C,SGO1,SGO2
GO:BP	meiosis II cell cycle process	GO:0061983	0.000147001	3.83268	9	1017	6	0.666667	17231	BUB1,BUB1B,MASTL,RAD51C,SGO1,SGO2
GO:BP	female meiotic nuclear division	GO:0007143	0.000157082	3.80387	23	1017	9	0.391304	17231	AURKA,CDC25B,FBXO5,MASTL,PLK1,RAD51C,TOP2A,TRIP13,TTK
GO:BP	anatomical structure development	GO:0048856	0.000162342	3.78957	4113	1017	304	0.073912	17231	ACRBP,ACSL6,ACTA1,ACTB,ACVRL1,ADA,ADAM8,ADAMTS1,ADGRG1,ADGRL1,AGER,AGO2,AGTR1,ALCAM,ALDH5A1,AMIGO2,ANGPT4,APOLD1,AQP11,ARG2,ARHGDIB,ARL3,ARTN,ASF1B,ASPM,ATAD5,ATOH8,ATP1A2,AURKA,BCAR3,BCL11B,BRCA1,BRCA2,BRIP1,BSG,CALR,CAMK2G,CARD10,CASP8,CATSPER2,CBX2,CCN1,CCN3,CD44,CDC20,CDC25B,CDC42EP1,CDH24,CDK1,CDON,CENPF,CENPU,CEP152,CEP55,CGAS,CHEK1,CHL1,CHRNA3,CHST11,CLEC3B,CLMN,CORO1A,CRB2,CRISPLD1,CRLF1,…
GO:BP	positive regulation of metabolic process	GO:0009893	0.000179113	3.74687	2881	1017	224	0.0777508	17231	ACVRL1,ADAM8,AGER,AGO2,AGTR1,ANGPT4,ARID3A,ATAD5,ATOH8,AURKA,AURKB,BANK1,BCAR3,BCL11B,BLM,BORA,BRCA1,BRCA2,CADM1,CALR,CARD10,CASP8,CCDC88B,CCN1,CCNA2,CD44,CDC20,CDC25B,CDCA2,CDK1,CDKN1C,CDON,CDT1,CENPE,CENPJ,CGAS,CHEK1,CHEK2,CHTF18,CKAP2,CLSPN,CREB5,CRLF1,CTC1,DAZAP1,DBF4,DBF4B,DBP,DDAH1,DDR1,DECR1,DHX58,DIPK2A,DLL1,DLX1,DLX2,DLX3,DNA2,DNMT1,DTL,E2F1,E2F2,E2F7,E2F8,ECT2,EMILIN1,ENO1,ETV1,EYA1,EZH…
GO:BP	negative regulation of signal transduction	GO:0009968	0.000182936	3.7377	917	1017	88	0.0959651	17231	ADA,ATAD5,BANK1,BRCA1,CALR,CASP8,CCN3,CD44,CDKN2D,CDT1,CHST11,CIT,DDIAS,DDIT4,DEPTOR,DHX58,DKK2,DKKL1,DLL1,DLX1,DLX2,DUSP16,DUSP7,DUSP8,EMILIN1,ENO1,ERRFI1,EYA1,EZH2,FBN2,FHL2,FIGNL1,FOXM1,FST,GDNF,GHITM,GLI1,HELLS,HEY1,HEYL,IFI35,IGFBP5,ISL1,ITGA1,ITPRIP,LFNG,LITAF,LYN,MAPK8IP1,MET,MINAR1,MSTN,NANOG,NCOR2,NDRG4,NOG,NOTCH1,NR1D1,P2RX7,PBK,PDE3B,PDE4B,PKHD1,PPIF,PRKCQ,PTPRR,PYCARD,RFFL,RGS10,RGS20…
GO:BP	negative regulation of photoreceptor cell differentiation	GO:0046533	0.000190205	3.72078	6	1017	5	0.833333	17231	DLX1,DLX2,NOTCH1,SOX8,SOX9
GO:BP	regulation of photoreceptor cell differentiation	GO:0046532	0.000190205	3.72078	6	1017	5	0.833333	17231	DLX1,DLX2,NOTCH1,SOX8,SOX9
GO:BP	developmental process	GO:0032502	0.000222152	3.65335	4445	1017	324	0.0728909	17231	ACRBP,ACSL6,ACTA1,ACTB,ACVRL1,ADA,ADAM8,ADAMTS1,ADGRG1,ADGRL1,AGER,AGO2,AGTR1,ALCAM,ALDH5A1,AMIGO2,ANGPT4,APOLD1,AQP11,ARG2,ARHGDIB,ARL3,ARTN,ASF1B,ASPM,ATAD5,ATOH8,ATP1A2,AURKA,BCAR3,BCL11B,BRCA1,BRCA2,BRIP1,BSG,CALR,CAMK2G,CARD10,CASP8,CATSPER2,CBX2,CCN1,CCN3,CD44,CDC20,CDC25B,CDC42EP1,CDH24,CDK1,CDON,CENPF,CENPU,CEP152,CEP55,CGAS,CHEK1,CHL1,CHRNA3,CHST11,CLEC3B,CLMN,CORO1A,CRB2,CRISPLD1,CRLF1,…
GO:BP	regulation of programmed cell death	GO:0043067	0.000225918	3.64605	1017	1017	95	0.093412	17231	ADA,ADAM8,AMIGO2,ANGPT4,ARG2,ARL6IP1,ATAD5,AURKA,AURKB,BCL11B,BIRC5,BRCA1,CARD10,CASP4,CASP8,CCN1,CD44,CDK1,CDKN2D,CHL1,CHST11,CORO1A,CRLF1,CTSC,CXCL10,DDIAS,DEPTOR,DIPK2A,DKKL1,DLL1,DLX1,DNMT1,E2F1,ECT2,ENO1,EYA1,FHL2,FIGNL1,FOXE3,FZD3,GDNF,GHITM,GRID2,GRIK2,HELLS,HMGA2,HSP90B1,IER3,IL6,IL7R,ISL1,ITPRIP,KIF14,KIFAP3,LAPTM5,LYN,MAP3K11,MAP4K4,MAPK8IP1,MELK,MET,MSH2,NES,NME2,NOG,NOTCH1,NTRK2,P2RX7…
GO:BP	biological adhesion	GO:0022610	0.000229723	3.63879	1004	1017	94	0.0936255	17231	ACVRL1,ADA,ADAM8,ADGRG1,ADGRL1,AGER,ALCAM,AMIGO2,ARG2,BCAM,BSG,CALR,CCDC88B,CCN1,CCN3,CCN5,CD44,CDH18,CDH24,CHL1,CORO1A,CRB2,CTNNA2,CTNNA3,DDR1,DLL1,DSC3,DSP,EFNB3,EMILIN1,EPDR1,EPHB6,FBLIM1,FMN1,GCNT1,GRID2,HAPLN3,HES1,IGFBP2,IL15,IL6,IL7R,IRF1,ITGA1,ITGA7,ITGB4,KIF14,KIFAP3,KIFC3,LAMA1,LAMA5,LGALS1,LPP,LRRC15,LRRC32,LYN,MBP,MEGF10,MYB,MYF5,NEDD9,NOTCH1,NRP1,NT5E,P4HB,PCDH1,PCDH17,PCDH18,PDE3B,P…
GO:BP	response to abiotic stimulus	GO:0009628	0.000264165	3.57812	663	1017	68	0.102564	17231	ADA,ADAM8,AGER,ANGPT4,ANO1,ATP1A2,AURKB,BLM,BRCA1,BRCA2,CASP8,CCND2,CDC25A,CDKN2D,CHEK1,COPS9,DDAH1,DDIT4,DTL,ECT2,ENO1,EYA1,FGF1,FIGNL1,GNAT1,GRIK2,HMGA2,HSP90B1,HYAL3,INTS7,IRF1,LONP1,MSH2,MYOD1,NABP1,NDRG4,NETO1,NOTCH1,OGG1,P2RX7,P4HB,PBK,PCNA,PDE1B,PER2,POLD1,RAB3A,RAD18,RAD51,RAD51AP1,RAD54B,RAD54L,RCSD1,RHNO1,SCN1A,SLC38A3,SLC7A11,SOX9,ST8SIA1,TGFB3,TICRR,TWIST1,TXN,UCP2,VASN,VEGFC,VGF,XRCC2
GO:BP	cell adhesion	GO:0007155	0.000317131	3.49876	999	1017	93	0.0930931	17231	ACVRL1,ADA,ADAM8,ADGRG1,ADGRL1,AGER,ALCAM,AMIGO2,ARG2,BCAM,BSG,CALR,CCDC88B,CCN1,CCN3,CCN5,CD44,CDH18,CDH24,CHL1,CORO1A,CRB2,CTNNA2,CTNNA3,DDR1,DLL1,DSC3,DSP,EFNB3,EMILIN1,EPDR1,EPHB6,FBLIM1,FMN1,GCNT1,GRID2,HAPLN3,HES1,IGFBP2,IL15,IL6,IL7R,IRF1,ITGA1,ITGA7,ITGB4,KIF14,KIFAP3,KIFC3,LAMA1,LAMA5,LGALS1,LPP,LRRC32,LYN,MBP,MEGF10,MYB,MYF5,NEDD9,NOTCH1,NRP1,NT5E,P4HB,PCDH1,PCDH17,PCDH18,PDE3B,PLXNA2,P…
GO:BP	chromatin remodeling at centromere	GO:0031055	0.000317131	3.49876	10	1017	6	0.6	17231	CENPP,HELLS,HJURP,MIS18A,OIP5,ENSBTAG00000051299
GO:BP	regulation of DNA metabolic process	GO:0051052	0.000317131	3.49876	277	1017	36	0.129964	17231	ACVRL1,ATAD5,AUNIP,AURKB,BLM,BRCA1,CDT1,CGAS,CHEK1,CHTF18,CTC1,EYA1,FGFR4,FIGNL1,FOXM1,HMGA2,HNRNPD,IL6,MIS18A,MSH2,NEK2,NSD2,OGG1,PARM1,PARPBP,PCNA,POLQ,PPP4C,PRKCQ,RAD51,RAD51AP1,SLF2,SUB1,TICRR,TNFSF13,TWIST1
GO:BP	mitotic chromosome condensation	GO:0007076	0.000317131	3.49876	10	1017	6	0.6	17231	NCAPD2,NCAPD3,NCAPG,NCAPH,SMC2,SMC4
GO:BP	DNA duplex unwinding	GO:0032508	0.000339494	3.46917	68	1017	15	0.220588	17231	BLM,BRIP1,CHD5,CHTF18,MCM2,MCM3,MCM4,MCM5,MCM7,MCM8,RAD51,RUVBL1,SUB1,TOP2A,ENSBTAG00000007093
GO:BP	response to radiation	GO:0009314	0.000346309	3.46054	301	1017	38	0.126246	17231	ATP1A2,AURKB,BLM,BRCA1,BRCA2,CCND2,CDC25A,CDKN2D,CHEK1,COPS9,DTL,ECT2,EYA1,FIGNL1,GNAT1,HMGA2,HYAL3,INTS7,MSH2,NABP1,NDRG4,NETO1,OGG1,PBK,PCNA,PDE1B,PER2,POLD1,RAD18,RAD51,RAD51AP1,RAD54B,RAD54L,RHNO1,SLC7A11,TICRR,TXN,XRCC2
GO:BP	regulation of apoptotic process	GO:0042981	0.000372933	3.42837	990	1017	92	0.0929293	17231	ADA,ADAM8,AMIGO2,ANGPT4,ARG2,ARL6IP1,ATAD5,AURKA,AURKB,BCL11B,BIRC5,BRCA1,CARD10,CASP4,CASP8,CCN1,CD44,CDK1,CDKN2D,CHL1,CHST11,CORO1A,CRLF1,CTSC,CXCL10,DDIAS,DEPTOR,DIPK2A,DKKL1,DLL1,DLX1,DNMT1,E2F1,ECT2,ENO1,EYA1,FHL2,FIGNL1,FOXE3,FZD3,GDNF,GHITM,GRID2,GRIK2,HELLS,HMGA2,HSP90B1,IER3,IL6,IL7R,ISL1,ITPRIP,KIF14,KIFAP3,LYN,MAP3K11,MAP4K4,MAPK8IP1,MELK,MSH2,NES,NME2,NOG,NOTCH1,NTRK2,P2RX7,P4HB,PDIA3…
GO:BP	nephron tubule development	GO:0072080	0.000378225	3.42225	77	1017	16	0.207792	17231	AQP11,DLL1,EYA1,FGF1,FMN1,GDNF,HES1,HEYL,IRX3,NOG,NOTCH1,PAX8,PROM1,SIX1,SOX8,SOX9
GO:BP	centrosome cycle	GO:0007098	0.000394437	3.40402	113	1017	20	0.176991	17231	AURKA,BRCA1,BRCA2,CENPJ,CEP152,CEP72,CETN4,CHEK1,GEN1,KIF11,NDC80,NEK2,PKHD1,PLK1,PLK4,SGO1,SLC16A1,STIL,XPO1,XRCC2
GO:BP	regulation of double-strand break repair	GO:2000779	0.000397492	3.40067	69	1017	15	0.217391	17231	AUNIP,CGAS,CHEK1,FIGNL1,FOXM1,HMGA2,NSD2,OGG1,PARPBP,POLQ,PPP4C,RAD51,RAD51AP1,SLF2,TWIST1
GO:BP	regulation of response to DNA damage stimulus	GO:2001020	0.000433766	3.36274	173	1017	26	0.150289	17231	ATAD5,AUNIP,BRCA1,CD44,CDKN2D,CGAS,CHEK1,DDIAS,EYA1,FBXO5,FIGNL1,FOXM1,HMGA2,IER3,NSD2,OGG1,PARPBP,PCNA,POLQ,PPP4C,RAD51,RAD51AP1,SLF2,SNAI1,SNAI2,TWIST1
GO:BP	cellular protein-containing complex assembly	GO:0034622	0.000440607	3.35595	927	1017	87	0.0938511	17231	ADD3,AGO2,ANGPT4,ARL3,ASF1B,CALR,CCDC114,CDT1,CENPE,CENPH,CENPJ,CENPK,CENPN,CENPO,CENPP,CENPS,CENPT,CENPW,CENPX,CHAF1A,CHAF1B,CORO1A,COX17,COX7A2,CTNNA2,DICER1,DLGAP5,EIF3F,ELN,FBXO5,FMN1,GBP5,GMNN,HELLS,HJURP,HOPX,IQGAP2,KANK4,LONP1,MCM2,MCM4,MCM5,MET,MIS18A,MNF1,NAP1L1,NAP1L5,NASP,NDC1,NDUFA12,NDUFS4,NEFH,OIP5,PSRC1,PSTPIP1,PYCARD,RAD51,RAD51C,RPL11,RPL24,RPL3,RPS10,RPS28,RUVBL1,SMAD6,SNRPE,SOX…
GO:BP	kidney epithelium development	GO:0072073	0.000441087	3.35548	114	1017	20	0.175439	17231	AQP11,ARG2,CRLF1,DLL1,EYA1,FGF1,FMN1,GDF11,GDNF,HES1,HEYL,IRX3,NOG,NOTCH1,PAX8,PROM1,SIX1,SMAD6,SOX8,SOX9
GO:BP	cellular component assembly	GO:0022607	0.000475253	3.32308	2307	1017	183	0.0793238	17231	AAAS,ABCA1,ACRBP,ACTA1,ACTB,ACVRL1,ADD3,AGO2,AMIGO2,ANGPT4,ANLN,AQP11,AQP4,ARL3,ARL6IP1,ASF1B,ASPM,AURKA,AURKB,BLM,BRIP1,CALR,CAND2,CCDC114,CCDC69,CCSAP,CDC20,CDC42EP1,CDH24,CDT1,CENPE,CENPH,CENPJ,CENPK,CENPN,CENPO,CENPP,CENPS,CENPT,CENPW,CENPX,CEP152,CEP72,CETN4,CHAF1A,CHAF1B,CHEK2,COL17A1,CORO1A,COX17,COX7A2,CTNNA2,DICER1,DLGAP5,DNAJC15,DNMT1,ECT2,EIF3F,ELN,EMILIN1,FAM161A,FBLIM1,FBXO5,FITM1,FM…
GO:BP	negative regulation of response to DNA damage stimulus	GO:2001021	0.000479089	3.31958	62	1017	14	0.225806	17231	ATAD5,AUNIP,CD44,CDKN2D,CGAS,DDIAS,FBXO5,HMGA2,OGG1,PARPBP,POLQ,SNAI1,SNAI2,TWIST1
GO:BP	regulation of cell communication	GO:0010646	0.000496289	3.30427	2429	1017	191	0.0786332	17231	ABCA1,ACVRL1,ADA,ADAM8,ADGRG1,AGER,ANO1,ARHGAP26,ARHGDIB,ASPM,ATAD5,BANK1,BCAR3,BIRC5,BRCA1,CALR,CASP8,CCN1,CCN3,CD44,CDC20,CDKN1C,CDKN2D,CDON,CDT1,CENPJ,CEP55,CGAS,CHST11,CIT,CRB2,CTSC,DAAM2,DDIAS,DDIT4,DEPDC1B,DEPTOR,DGKB,DHX58,DIPK2A,DKK2,DKKL1,DLGAP1,DLGAP3,DLL1,DLX1,DLX2,DOK5,DUSP16,DUSP7,DUSP8,EMILIN1,ENO1,ERRFI1,ESM1,EYA1,EZH2,FAM83D,FANCD2,FBN2,FGF1,FGFR2,FGFR4,FHL2,FIGNL1,FOXM1,FRMPD1,FS…
GO:BP	regulation of chromosome organization	GO:0033044	0.000500462	3.30063	228	1017	31	0.135965	17231	AURKB,BRCA1,BUB1,BUB1B,CDC6,CDCA5,CDT1,CENPE,CTC1,DNMT1,FBXO5,FEN1,GEN1,HNRNPD,ISL1,KNTC1,MCM2,MYB,NDC80,NEK2,PHF19,PLK1,PRKCQ,PTTG1,RMI2,SLF2,SPDL1,TET1,TOP2A,TRIP13,TTK
GO:BP	regulation of multicellular organismal process	GO:0051239	0.000502081	3.29923	1866	1017	153	0.0819936	17231	ACVRL1,ADA,ADAM8,ADAMTS1,AGER,AGO2,AGTR1,AMIGO2,ANGPT2,ANGPT4,ANXA6,APOLD1,ARG2,ARHGDIB,ASPM,ATAD5,ATOH8,ATP1A2,BANK1,BRCA1,BRCA2,CADM1,CALR,CARD10,CASP8,CCDC88B,CCN1,CDON,CGAS,CRB2,CTNNA3,CTSC,CXCL10,DAAM2,DECR1,DHX58,DICER1,DLGAP1,DLGAP3,DLL1,DLX1,DLX2,DSP,E2F2,EFNB3,EMILIN1,ENO1,ERRFI1,EZH2,FANCD2,FBN2,FBXO5,FGF1,FGF7,FOXE3,FST,FZD3,FZD5,GAPDH,GBP5,GDNF,GJA5,GJC1,GLI1,GLIPR2,GRID2,GSDMD,HES1,H…
GO:BP	tissue development	GO:0009888	0.000508438	3.29376	1362	1017	118	0.0866373	17231	ACTA1,ACTB,ACVRL1,ADA,APOLD1,AQP11,ARG2,ARTN,ATOH8,BCL11B,BRCA2,CCN1,CCN3,CD44,CDK1,CDON,CEP152,CHST11,CLEC3B,CRB2,CRLF1,CTC1,CXCL10,DDR1,DIPK2A,DLL1,DLX2,DLX3,DSP,E2F7,E2F8,ELN,ERRFI1,EYA1,EYA2,EZH2,FAM83D,FBN2,FBXO5,FGF1,FGF7,FMN1,FOXE3,FST,FZD3,FZD5,GCNT1,GDF11,GDNF,GJC1,GLI1,GLIPR2,HES1,HEYL,HLF,HMGA2,HYAL3,ID3,IGFBP5,IL31RA,IL6,IQGAP3,IRX3,ISL1,ITGB4,KDM6B,LAMA1,LAMA5,LBX1,LFNG,MEGF10,MEOX1,…
GO:BP	positive regulation of interleukin-1 beta production	GO:0032731	0.000525792	3.27919	33	1017	10	0.30303	17231	AGER,CASP8,FZD5,GBP5,GSDMD,IL6,ISL1,P2RX7,PYCARD,TMEM106A
GO:BP	DNA geometric change	GO:0032392	0.000536952	3.27006	71	1017	15	0.211268	17231	BLM,BRIP1,CHD5,CHTF18,MCM2,MCM3,MCM4,MCM5,MCM7,MCM8,RAD51,RUVBL1,SUB1,TOP2A,ENSBTAG00000007093
GO:BP	epithelium development	GO:0060429	0.000540269	3.26739	839	1017	80	0.0953516	17231	ACTB,ACVRL1,APOLD1,AQP11,ARG2,ATOH8,BCL11B,BRCA2,CCN1,CD44,CDK1,CEP152,CRB2,CRLF1,CXCL10,DDR1,DLL1,DLX3,DSP,E2F7,E2F8,ERRFI1,EYA1,EZH2,FGF1,FGF7,FMN1,FOXE3,FST,FZD3,FZD5,GDF11,GDNF,GLI1,HES1,HEYL,ID3,IGFBP5,IL31RA,IQGAP3,IRX3,KDM6B,LAMA1,LAMA5,LBX1,LFNG,MEOX1,MET,MYF5,NME2,NOG,NOTCH1,PAX8,PCK2,PCNA,PHGDH,PKHD1,PLK4,PLXNA2,PROM1,PTCH2,RAPGEF3,RCN3,RPGRIP1L,SAPCD2,SHROOM3,SIX1,SMAD6,SNAI1,SOX8,SOX9…
GO:BP	phosphorylation	GO:0016310	0.000575977	3.23959	1581	1017	133	0.084124	17231	ACVR2B,ACVRL1,ADAM8,AGER,ANGPT4,AURKA,AURKB,BANK1,BCAR3,BLM,BORA,BUB1,BUB1B,CAMK2G,CARD10,CCN1,CCNA2,CCNB2,CD44,CDC25B,CDK1,CDK3,CDKN1C,CDKN2C,CDKN2D,CDKN3,CDON,CENPE,CERK,CHEK1,CHEK2,CIT,CLSPN,CRLF1,DBF4,DBF4B,DDIT4,DDR1,DEPTOR,DGKB,DIPK2A,DTYMK,DUSP16,DUSP7,DUSP8,ECT2,EMILIN1,ENO1,EPHB6,ERRFI1,EZH2,FGF1,FGF22,FGF7,FGFR2,FGFR4,FOXK1,FZD5,GAPDH,GDF11,HES1,HMGA2,HUNK,IGFBP6,IL15,IL31RA,IL6,INHBE,I…
GO:BP	regulation of signaling	GO:0023051	0.000609777	3.21483	2439	1017	191	0.0783108	17231	ABCA1,ACVRL1,ADA,ADAM8,ADGRG1,AGER,ANO1,ARHGAP26,ARHGDIB,ASPM,ATAD5,BANK1,BCAR3,BIRC5,BRCA1,CALR,CASP8,CCN1,CCN3,CD44,CDC20,CDKN1C,CDKN2D,CDON,CDT1,CENPJ,CEP55,CGAS,CHST11,CIT,CRB2,CTSC,DAAM2,DDIAS,DDIT4,DEPDC1B,DEPTOR,DGKB,DHX58,DIPK2A,DKK2,DKKL1,DLGAP1,DLGAP3,DLL1,DLX1,DLX2,DOK5,DUSP16,DUSP7,DUSP8,EMILIN1,ENO1,ERRFI1,ESM1,EYA1,EZH2,FAM83D,FANCD2,FBN2,FGF1,FGFR2,FGFR4,FHL2,FIGNL1,FOXM1,FRMPD1,FS…
GO:BP	DNA integrity checkpoint signaling	GO:0031570	0.000667584	3.17549	81	1017	16	0.197531	17231	BLM,CDC6,CDT1,CHEK1,CHEK2,CLSPN,DNA2,E2F1,FANCD2,HMGA2,INTS7,MSH2,ORC1,RHNO1,STK33,TICRR
GO:BP	renal tubule development	GO:0061326	0.000667584	3.17549	81	1017	16	0.197531	17231	AQP11,DLL1,EYA1,FGF1,FMN1,GDNF,HES1,HEYL,IRX3,NOG,NOTCH1,PAX8,PROM1,SIX1,SOX8,SOX9
GO:BP	renal system development	GO:0072001	0.000669615	3.17417	221	1017	30	0.135747	17231	ADAMTS1,AGTR1,AQP11,ARG2,ARL3,CENPF,CRLF1,DLL1,EYA1,FGF1,FMN1,GCNT1,GDF11,GDNF,HES1,HEYL,ID3,IRX3,NFIA,NOG,NOTCH1,PAX8,PKHD1,PROM1,RPGRIP1L,SGPL1,SIX1,SMAD6,SOX8,SOX9
GO:BP	base-excision repair	GO:0006284	0.000673797	3.17147	34	1017	10	0.294118	17231	DNA2,HMGA2,LIG1,NEIL3,OGG1,PCNA,POLD1,POLE,POLQ,RPA3
GO:BP	positive regulation of nitrogen compound metabolic process	GO:0051173	0.00069203	3.15987	2385	1017	187	0.0784067	17231	ACVRL1,ADAM8,AGER,AGO2,AGTR1,ANGPT4,ARID3A,ATAD5,ATOH8,AURKA,AURKB,BANK1,BCAR3,BCL11B,BLM,BORA,BRCA1,BRCA2,CARD10,CASP8,CCN1,CCNA2,CD44,CDC20,CDC25B,CDCA2,CDKN1C,CDON,CENPE,CENPJ,CHEK1,CHEK2,CHTF18,CKAP2,CLSPN,CREB5,CRLF1,DAZAP1,DBF4,DBF4B,DBP,DDAH1,DIPK2A,DLL1,DLX1,DLX2,DLX3,DNMT1,DTL,E2F1,E2F2,E2F7,E2F8,ECT2,ENO1,ETV1,EYA1,EZH2,FAM161A,FANCI,FGF1,FGF22,FGF7,FGFR4,FOXK1,FOXM1,FZD5,GDF11,GDNF,GLI…
GO:BP	kidney development	GO:0001822	0.00071372	3.14647	211	1017	29	0.137441	17231	ADAMTS1,AGTR1,AQP11,ARG2,ARL3,CENPF,CRLF1,DLL1,EYA1,FGF1,FMN1,GCNT1,GDF11,GDNF,HES1,HEYL,ID3,IRX3,NOG,NOTCH1,PAX8,PKHD1,PROM1,RPGRIP1L,SGPL1,SIX1,SMAD6,SOX8,SOX9
GO:BP	cellular response to stimulus	GO:0051716	0.00074039	3.13054	6528	1017	448	0.0686275	17231	ABCA1,ACTB,ACVR2B,ACVRL1,ADA,ADAM8,ADGRG1,ADGRL1,ADH5,ADM,ADORA1,AGER,AGTR1,ANGPT2,ANGPT4,ANO1,ANXA6,AQP11,AQP4,ARAP3,ARG2,ARHGAP26,ARHGAP33,ARHGAP45,ARHGDIB,ARL3,ARTN,AS3MT,ASPM,ATAD5,ATOH8,ATP1A2,AUNIP,AURKB,BANK1,BCAR3,BIRC5,BLM,BRCA1,BRCA2,BRIP1,BTBD11,BUB1,BUB1B,CALR,CARD10,CASP8,CCN1,CCN3,CCN5,CCNA2,CCND2,CD44,CDC25A,CDC6,CDCA5,CDK3,CDKN1C,CDKN2D,CDON,CDT1,CENPJ,CENPS,CENPX,CEP55,CGAS,CHAF1…
GO:BP	response to ionizing radiation	GO:0010212	0.000747164	3.12658	100	1017	18	0.18	17231	BLM,BRCA1,BRCA2,CCND2,ECT2,EYA1,FIGNL1,HMGA2,INTS7,MSH2,NABP1,RAD51,RAD51AP1,RAD54B,RAD54L,RHNO1,TICRR,XRCC2
GO:BP	animal organ morphogenesis	GO:0009887	0.000747164	3.12658	781	1017	75	0.0960307	17231	ACVRL1,ADAMTS1,BCAR3,BCL11B,CCN1,CDON,CHST11,CRB2,CTNNA2,DDR1,DLL1,DLX1,DLX2,DLX3,DNAH11,DSP,ELN,ERRFI1,EYA1,FANCD2,FBN2,FGF1,FGF22,FGF7,FGFR2,FMN1,FOXE3,FST,FZD3,FZD5,GCNT1,GDF11,GDNF,GJA5,GLI1,GMNN,GNAT1,HES1,HEYL,ID3,IGFBP5,IRX3,ISL1,ITGB4,LAMA1,LAMA5,LBX1,LRIG3,MYF5,NOG,NOTCH1,NRP1,NSD2,NTRK2,P2RX7,PAX8,PKHD1,PROM1,RPGRIP1L,RUNX2,SAPCD2,SERPINH1,SGPL1,SIX1,SMAD6,SNAI1,SOX8,SOX9,TGFB3,TNC,TWIS…
GO:BP	microtubule organizing center organization	GO:0031023	0.000753239	3.12307	119	1017	20	0.168067	17231	AURKA,BRCA1,BRCA2,CENPJ,CEP152,CEP72,CETN4,CHEK1,GEN1,KIF11,NDC80,NEK2,PKHD1,PLK1,PLK4,SGO1,SLC16A1,STIL,XPO1,XRCC2
GO:BP	cellular macromolecule metabolic process	GO:0044260	0.000775355	3.1105	7029	1017	478	0.068004	17231	ACVR2B,ACVRL1,ADAM8,ADH5,AGBL5,AGER,AGO2,AGTR1,ALG8,ANGPT4,APOBEC3H,AQP11,ARID3A,ARL6IP1,ATAD5,ATOH8,AUNIP,AURKA,AURKB,BANK1,BCAR3,BCL11B,BLM,BORA,BRCA1,BRCA2,BRIP1,BUB1,BUB1B,CALR,CAMK2G,CAND2,CARD10,CASP8,CBX2,CCN1,CCNA2,CCNB2,CD44,CDC20,CDC25A,CDC25B,CDC25C,CDC45,CDC6,CDCA2,CDCA5,CDCA7,CDK1,CDK3,CDKN1C,CDKN2C,CDKN2D,CDKN3,CDON,CDT1,CENPE,CENPF,CENPJ,CENPS,CENPX,CGAS,CHAF1A,CHD5,CHEK1,CHEK2,CHS…
GO:BP	regulation of signal transduction	GO:0009966	0.000788238	3.10334	2167	1017	172	0.0793724	17231	ABCA1,ACVRL1,ADA,ADAM8,ADGRG1,AGER,ARHGAP26,ARHGDIB,ASPM,ATAD5,BANK1,BCAR3,BRCA1,CALR,CASP8,CCN1,CCN3,CD44,CDKN1C,CDKN2D,CDON,CDT1,CENPJ,CEP55,CGAS,CHST11,CIT,CRB2,CTSC,DAAM2,DDIAS,DDIT4,DEPDC1B,DEPTOR,DHX58,DIPK2A,DKK2,DKKL1,DLGAP1,DLGAP3,DLL1,DLX1,DLX2,DOK5,DUSP16,DUSP7,DUSP8,EMILIN1,ENO1,ERRFI1,ESM1,EYA1,EZH2,FAM83D,FANCD2,FBN2,FGF1,FGFR2,FGFR4,FHL2,FIGNL1,FOXM1,FRMPD1,FST,FZD5,GDF11,GDNF,GEN1…
GO:BP	regulation of cellular component organization	GO:0051128	0.000798373	3.09779	1725	1017	142	0.0823188	17231	ACVRL1,ADD3,ADGRL1,AMIGO2,ANLN,ARHGDIB,ARL3,ARL6IP1,ATP8A1,AURKB,BICD1,BORA,BRCA1,BUB1,BUB1B,CALR,CAMK2G,CCN3,CCSAP,CD44,CDC20,CDC42EP1,CDC6,CDCA5,CDKN2C,CDKN2D,CDT1,CENPE,CENPJ,CHEK1,CKAP2,CORO1A,CTC1,CTNNA2,CXCL10,DCBLD2,DDR1,DGKB,DLL1,DNAJC15,DNAJC6,DNMT1,ECT2,EFNB3,ELN,EMILIN1,ENO1,FBLIM1,FBXO5,FEN1,FGFR4,FMN1,FZD5,GBP5,GEN1,GHITM,GRID2,HJURP,HNRNPD,IGFBP3,IGFBP5,IL6,IQGAP2,IQGAP3,IRX3,ISL1,K…
GO:BP	protein phosphorylation	GO:0006468	0.000819449	3.08648	1337	1017	115	0.0860135	17231	ACVR2B,ACVRL1,ADAM8,AGER,ANGPT4,AURKA,AURKB,BANK1,BCAR3,BLM,BORA,BUB1,BUB1B,CAMK2G,CARD10,CCN1,CCNA2,CCNB2,CD44,CDC25B,CDK1,CDK3,CDKN1C,CDKN2C,CDKN2D,CDON,CENPE,CHEK1,CHEK2,CIT,CLSPN,CRLF1,DBF4,DBF4B,DDR1,DEPTOR,DIPK2A,DUSP16,DUSP7,DUSP8,ECT2,EMILIN1,EPHB6,ERRFI1,EZH2,FGF1,FGF22,FGF7,FGFR2,FGFR4,FZD5,GDF11,HES1,HMGA2,HUNK,IGFBP6,IL15,IL31RA,IL6,INHBE,IQGAP3,ISL1,KIF14,LAMA1,LYN,MAP3K11,MAP3K21,MA…
GO:BP	protein-containing complex subunit organization	GO:0043933	0.000853313	3.06889	1424	1017	121	0.0849719	17231	ABCA1,ADD3,AGO2,ANGPT4,AQP11,AQP4,ARL3,ASF1B,BLM,CALR,CAND2,CCDC114,CCSAP,CDT1,CENPE,CENPH,CENPJ,CENPK,CENPN,CENPO,CENPP,CENPS,CENPT,CENPW,CENPX,CHAF1A,CHAF1B,CKAP2,CORO1A,COX17,COX7A2,CTNNA2,DDIT4,DICER1,DLGAP5,DNAJC15,DNAJC6,ECT2,EIF3F,ELN,FBLIM1,FBXO5,FMN1,GBP5,GMNN,GSDMD,HELLS,HES1,HJURP,HOPX,IQGAP2,KANK4,KCTD8,KIF14,KIF18A,KIF18B,KIF24,KIF2C,LCP1,LIPG,LONP1,LPCAT3,LPL,MAP1LC3C,MCM2,MCM4,MCM5…
GO:BP	movement of cell or subcellular component	GO:0006928	0.000892835	3.04923	1584	1017	132	0.0833333	17231	ACTB,ACVRL1,ADA,ADAM8,ADAMTS1,ADGRG1,AGER,AGO2,AGTR1,ALCAM,ANGPT2,ANGPT4,ANLN,ARHGDIB,ARHGEF39,ARL3,ARTN,ASPM,ATOH8,ATP8A1,BCL11B,BICD1,BSG,CALR,CARD10,CATSPER2,CCDC114,CCN1,CCN3,CD44,CENPE,CHL1,CORO1A,CORO6,CRB2,CTNNA2,CTNNA3,CXCL10,CXCL2,CXCL3,CXCL5,DDR1,DEPDC1B,DNAH11,DPYSL4,DSP,EFNB3,EMILIN1,EPDR1,FAM83D,FBXO5,FGF1,FGF22,FGF7,FGFR4,FUT10,FZD3,GCNT1,GDNF,GJA5,GLIPR2,GRO1,HES1,HMGB2,IGFBP5,IGFB…
GO:BP	sister chromatid cohesion	GO:0007062	0.000903043	3.04429	50	1017	12	0.24	17231	BUB1,BUB1B,CDC20,CDCA5,ESCO2,FEN1,KIF22,RAD51C,SGO1,SGO2,SLF2,ENSBTAG00000007093
GO:BP	urogenital system development	GO:0001655	0.000926494	3.03316	248	1017	32	0.129032	17231	ADAMTS1,AGTR1,AQP11,ARG2,ARL3,CENPF,CRLF1,DLL1,EYA1,FGF1,FMN1,GCNT1,GDF11,GDNF,HELLS,HES1,HEYL,ID3,IRX3,NFIA,NOG,NOTCH1,PAX8,PKHD1,PROM1,RPGRIP1L,SGPL1,SIX1,SMAD6,SOX8,SOX9,TNC
GO:BP	regulation of DNA repair	GO:0006282	0.000935965	3.02874	102	1017	18	0.176471	17231	AUNIP,BRCA1,CGAS,CHEK1,EYA1,FIGNL1,FOXM1,HMGA2,NSD2,OGG1,PARPBP,PCNA,POLQ,PPP4C,RAD51,RAD51AP1,SLF2,TWIST1
GO:BP	regulation of ubiquitin protein ligase activity	GO:1904666	0.000982909	3.00749	17	1017	7	0.411765	17231	CDC20,FBXO5,MASTL,PLK1,RPL11,RPL37,UBE2S
GO:BP	regulation of attachment of spindle microtubules to kinetochore	GO:0051988	0.000982909	3.00749	12	1017	6	0.5	17231	AURKB,ECT2,KNSTRN,NEK2,RACGAP1,SPAG5
GO:BP	negative regulation of glial cell differentiation	GO:0045686	0.000982909	3.00749	17	1017	7	0.411765	17231	DAAM2,DLX1,DLX2,HES1,NOG,NOTCH1,NR1D1
GO:BP	deoxyribonucleotide biosynthetic process	GO:0009263	0.000982909	3.00749	12	1017	6	0.5	17231	DTYMK,DUT,RRM1,RRM2,TYMS,ENSBTAG00000053268
GO:BP	mitotic G2/M transition checkpoint	GO:0044818	0.000986775	3.00578	29	1017	9	0.310345	17231	BLM,BRCA1,CDC6,CHEK1,CLSPN,HMGA2,NABP1,ORC1,TICRR
GO:BP	replication fork processing	GO:0031297	0.000986775	3.00578	29	1017	9	0.310345	17231	BLM,BRCA2,CENPX,GEN1,MMS22L,PCNA,RAD51,TONSL,TRAIP
GO:BP	cellular response to chemical stimulus	GO:0070887	0.000997782	3.00096	2164	1017	171	0.0790203	17231	ACTB,ACVR2B,ACVRL1,ADAM8,ADH5,AGER,AGTR1,ANGPT4,ANO1,AQP4,AS3MT,ATP1A2,BCAR3,BIRC5,BLM,BRCA1,CALR,CCN1,CCN3,CD44,CDKN1C,CGAS,CHST11,CLEC3B,CORO1A,CRB2,CRLF1,CXCL10,CXCL2,CXCL3,CXCL5,CYP2B6,DDAH1,DDIT4,DLL1,DLX1,DNMT1,DOK5,E2F1,ECT2,EMILIN1,ENO1,ERO1A,EZH2,FANCD2,FBN2,FGF1,FGF22,FGF5,FGF7,FGFR2,FGFR4,FST,GAPDH,GBP5,GLP1R,GRIA1,GRO1,GSTM3,HDGF,HELLS,HES1,HEYL,HMGA2,HMGB2,HNRNPA1,HPGD,HRH2,HSP90B1,H…
GO:BP	positive regulation of interleukin-1 production	GO:0032732	0.00103761	2.98396	36	1017	10	0.277778	17231	AGER,CASP8,FZD5,GBP5,GSDMD,IL6,ISL1,P2RX7,PYCARD,TMEM106A
GO:BP	myoblast differentiation	GO:0045445	0.00105622	2.97625	59	1017	13	0.220339	17231	CDON,CXCL10,DLL1,ID3,ISL1,LGALS1,MEGF10,MSTN,MYOD1,NOTCH1,SOX8,SOX9,WNT10B
GO:BP	osteoblast differentiation	GO:0001649	0.00111892	2.9512	143	1017	22	0.153846	17231	CCN1,FBN2,FBXO5,FIGNL1,GLI1,ID3,IGFBP3,IGFBP5,IL6,NOG,NOTCH1,RUNX2,SMAD6,SMOC1,SNAI1,SNAI2,SOX8,SOX9,SP7,TWIST1,VEGFC,WNT10B
GO:BP	animal organ development	GO:0048513	0.00113338	2.94562	2426	1017	188	0.0774938	17231	ACTA1,ACVRL1,ADA,ADAM8,ADAMTS1,ADGRG1,AGER,AGTR1,AMIGO2,AQP11,ARG2,ARL3,ARTN,ASPM,ATP1A2,AURKA,BCAR3,BCL11B,BRCA2,BRIP1,CASP8,CCN1,CCN3,CD44,CDON,CENPF,CHST11,CLEC3B,CRB2,CRLF1,CTC1,CTNNA2,DAAM2,DAZAP1,DDR1,DIPK2A,DLL1,DLX1,DLX2,DLX3,DNAH11,DSP,E2F1,E2F7,E2F8,ELN,EMILIN1,ERRFI1,ESCO2,EYA1,EZH2,FAM83D,FANCD2,FBN2,FBXO5,FGF1,FGF22,FGF7,FGFR2,FMN1,FOXE3,FST,FUT10,FZD3,FZD5,GATA2,GCNT1,GDF11,GDNF,GJA…
GO:BP	negative regulation of oligodendrocyte differentiation	GO:0048715	0.00113338	2.94562	8	1017	5	0.625	17231	DAAM2,DLX1,DLX2,HES1,NOTCH1
GO:BP	meiotic sister chromatid segregation	GO:0045144	0.00113338	2.94562	8	1017	5	0.625	17231	BUB1,BUB1B,RAD51C,SGO1,SGO2
GO:BP	meiotic sister chromatid cohesion	GO:0051177	0.00113338	2.94562	8	1017	5	0.625	17231	BUB1,BUB1B,RAD51C,SGO1,SGO2
GO:BP	reciprocal homologous recombination	GO:0140527	0.00118824	2.9251	44	1017	11	0.25	17231	BRIP1,CENPX,FANCD2,MND1,PSMC3IP,RAD51AP1,RAD51C,RAD54B,RAD54L,TOP2A,TRIP13
GO:BP	reciprocal meiotic recombination	GO:0007131	0.00118824	2.9251	44	1017	11	0.25	17231	BRIP1,CENPX,FANCD2,MND1,PSMC3IP,RAD51AP1,RAD51C,RAD54B,RAD54L,TOP2A,TRIP13
GO:BP	positive regulation of developmental process	GO:0051094	0.00120027	2.92072	904	1017	83	0.0918142	17231	ACVRL1,ADA,ADAM8,ADGRL1,AGER,AGO2,AMIGO2,ANGPT4,ARG2,ASPM,ATAD5,ATOH8,AURKA,BRCA1,CALR,CASP8,CCN1,CDC20,CDON,CGAS,CRB2,DKKL1,DLL1,DLX1,DLX2,ECT2,EZH2,FBN2,FBXO5,FGF1,FST,FZD3,GDNF,GLI1,GLIPR2,GRID2,HES1,HEYL,HMGA2,HMGB2,HOPX,IL15,IL6,IL7R,IQGAP3,IRX3,ISL1,LPL,LRRN3,MSH2,MYB,MYOD1,NEDD9,NME2,NOG,NOTCH1,NRP1,NSD2,NTRK2,P2RX7,P4HB,PLXNA2,PRKCB,PROM1,PTCH2,RAPGEF3,RUNX2,SIX1,SMURF2,SNAI1,SOCS2,SOX12,…
GO:BP	signal transduction in response to DNA damage	GO:0042770	0.00121433	2.91566	124	1017	20	0.16129	17231	ATAD5,BLM,BRCA2,CD44,CHEK1,CHEK2,CLSPN,E2F1,E2F7,FANCD2,FOXM1,HMGA2,INTS7,MSH2,RHNO1,SNAI1,SNAI2,STK33,TICRR,TWIST1
GO:BP	cellular component biogenesis	GO:0044085	0.00124436	2.90505	2522	1017	194	0.0769231	17231	AAAS,ABCA1,ACRBP,ACTA1,ACTB,ACVRL1,ADD3,AGO2,AMIGO2,ANGPT4,ANLN,AQP11,AQP4,ARL3,ARL6IP1,ASF1B,ASPM,AURKA,AURKB,BLM,BRIP1,CALR,CAND2,CCDC114,CCDC69,CCN1,CCSAP,CDC20,CDC42EP1,CDH24,CDT1,CENPE,CENPH,CENPJ,CENPK,CENPN,CENPO,CENPP,CENPS,CENPT,CENPW,CENPX,CEP152,CEP72,CETN4,CHAF1A,CHAF1B,CHEK2,COL17A1,CORO1A,COX17,COX7A2,CTNNA2,DICER1,DLGAP5,DNAJC15,DNMT1,ECT2,EIF3F,ELN,EMILIN1,FAM161A,FBL,FBLIM1,FBXO5…
GO:BP	cell migration	GO:0016477	0.00124436	2.90505	1127	1017	99	0.0878438	17231	ACVRL1,ADA,ADAM8,ADAMTS1,ADGRG1,AGER,AGO2,AGTR1,ANGPT2,ANGPT4,ANLN,ARHGDIB,ARHGEF39,ARTN,ASPM,ATOH8,ATP8A1,BCL11B,CALR,CARD10,CCN1,CCN3,CD44,CHL1,CORO1A,CORO6,CRB2,CTNNA2,CTNNA3,CXCL10,CXCL2,CXCL3,CXCL5,DDR1,DEPDC1B,EMILIN1,FAM83D,FBXO5,FGF1,FGF22,FGF7,FGFR4,FUT10,FZD3,GCNT1,GDNF,GLIPR2,GRO1,HES1,HMGB2,IGFBP5,IGFBP6,ISL1,ITGA1,ITGB4,KIF14,KNSTRN,LAMA1,LAMA5,LCP1,LRRC15,LYN,MAP4K4,MEGF10,MET,MSTN,…
GO:BP	positive regulation of cellular metabolic process	GO:0031325	0.0013927	2.85614	2527	1017	194	0.0767709	17231	ACVRL1,ADAM8,AGER,AGO2,AGTR1,ANGPT4,ARID3A,ATAD5,ATOH8,AURKA,AURKB,BANK1,BCAR3,BCL11B,BLM,BORA,BRCA1,BRCA2,CARD10,CASP8,CCN1,CCNA2,CD44,CDC20,CDC25B,CDCA2,CDK1,CDKN1C,CDON,CDT1,CENPE,CENPJ,CHEK1,CHEK2,CHTF18,CKAP2,CLSPN,CREB5,CRLF1,CTC1,DAZAP1,DBF4,DBF4B,DBP,DDAH1,DDR1,DIPK2A,DLL1,DLX1,DLX2,DLX3,DNA2,DNMT1,E2F1,E2F2,E2F7,E2F8,ECT2,ENO1,ETV1,EYA1,EZH2,FAM161A,FANCI,FGF1,FGF22,FGF7,FGFR2,FGFR4,FOXK…
GO:BP	endocardial cushion morphogenesis	GO:0003203	0.00143367	2.84355	24	1017	8	0.333333	17231	ACVRL1,HEYL,ISL1,NOG,NOTCH1,SNAI1,SOX9,TWIST1
GO:BP	homologous recombination	GO:0035825	0.00144105	2.84132	45	1017	11	0.244444	17231	BRIP1,CENPX,FANCD2,MND1,PSMC3IP,RAD51AP1,RAD51C,RAD54B,RAD54L,TOP2A,TRIP13
GO:BP	attachment of mitotic spindle microtubules to kinetochore	GO:0051315	0.00156634	2.80511	13	1017	6	0.461538	17231	AURKB,CDT1,CENPE,KIF2C,NDC80,NUF2
GO:BP	DNA replication checkpoint signaling	GO:0000076	0.00156634	2.80511	13	1017	6	0.461538	17231	CDC6,CDT1,CLSPN,DNA2,ORC1,TICRR
GO:BP	reproduction	GO:0000003	0.00166819	2.77776	955	1017	86	0.0900524	17231	AAAS,ACRBP,ADA,ADAMTS1,ADGRG1,AGO2,ARHGDIB,ASPM,AURKA,BRCA2,BRIP1,BUB1,BUB1B,CALR,CATSPER2,CBX2,CCN1,CDC20,CDC25B,CENPX,CKS2,DAZAP1,DDR1,DKKL1,DLX3,DNAH11,E2F7,E2F8,ESPL1,FANCD2,FBXO5,FIGNL1,FST,FZD5,GGT5,GJB3,GLI1,GLRB,HES1,HPGD,HYAL3,IGFBP5,ITGB4,KIF18A,LFNG,LIN9,MASTL,MCM8,MND1,MSH2,NANOG,NCAPD2,NCAPD3,NDC1,NOG,NOTCH1,NUF2,PCSK4,PLCD4,PLK1,PLK4,PSMC3IP,PTTG1,RAB3A,RACGAP1,RAD51,RAD51AP1,RAD51C…
GO:BP	positive regulation of cell division	GO:0051781	0.00177916	2.74978	54	1017	12	0.222222	17231	AURKB,CDC25B,CDC6,CIT,ECT2,FGF1,KIF14,MDK,PDGFA,RACGAP1,TGFB3,VEGFC
GO:BP	meiotic chromosome condensation	GO:0010032	0.00178016	2.74954	5	1017	4	0.8	17231	NCAPD2,NCAPD3,SMC2,SMC4
GO:BP	regulation of osteoblast differentiation	GO:0045667	0.00193455	2.71342	99	1017	17	0.171717	17231	CCN1,FBN2,FBXO5,GLI1,ID3,IGFBP5,IL6,NOG,NOTCH1,RUNX2,SMAD6,SMOC1,SNAI2,SOX9,TWIST1,VEGFC,WNT10B
GO:BP	regulation of transferase activity	GO:0051338	0.00200742	2.69736	715	1017	68	0.0951049	17231	ADAM8,AGER,ANGPT4,AURKB,BLM,BORA,CARD10,CCN1,CCNA2,CCNB2,CDC20,CDC25B,CDKN1C,CDKN2C,CDKN2D,CENPE,CHTF18,CIT,CLSPN,DBF4,DBF4B,DDR1,DEPTOR,DIPK2A,DUSP16,DUSP7,DUSP8,ECT2,ERRFI1,EZH2,FBXO5,FGF1,FGFR2,FGFR4,FZD5,HMGA2,HNRNPD,IGFBP6,IQGAP3,KIF14,LYN,MAP3K11,MAP3K21,MAP4K4,MASTL,MSTN,NEDD9,NEK2,NTRK2,P2RX7,PAK4,PAK6,PARM1,PCNA,PIK3R3,PLK1,PRKAR1B,PRKCQ,PSRC1,PYCARD,RAP2B,RPL11,RPL37,TNFSF15,TPX2,UBASH3…
GO:BP	negative regulation of gliogenesis	GO:0014014	0.00200742	2.69736	19	1017	7	0.368421	17231	DAAM2,DLX1,DLX2,HES1,NOG,NOTCH1,NR1D1
GO:BP	nephron epithelium development	GO:0072009	0.0020224	2.69413	90	1017	16	0.177778	17231	AQP11,DLL1,EYA1,FGF1,FMN1,GDNF,HES1,HEYL,IRX3,NOG,NOTCH1,PAX8,PROM1,SIX1,SOX8,SOX9
GO:BP	negative regulation of neuron differentiation	GO:0045665	0.00208093	2.68174	55	1017	12	0.218182	17231	ASPM,CALR,DLL1,DLX1,DLX2,HES1,IRX3,ISL1,LBX1,NOTCH1,SOX8,SOX9
GO:BP	positive regulation of multicellular organismal process	GO:0051240	0.00208093	2.68174	976	1017	87	0.0891393	17231	ACVRL1,ADA,ADAM8,AGER,AGO2,AMIGO2,ANGPT4,ASPM,ATAD5,BRCA1,CADM1,CASP8,CCDC88B,CCN1,CDON,CGAS,CRB2,DECR1,DHX58,DLL1,ENO1,EZH2,FBN2,FBXO5,FGF1,FST,FZD3,FZD5,GAPDH,GBP5,GDNF,GLI1,GLIPR2,GRID2,GSDMD,HES1,HRH2,IFIH1,IL15,IL18R1,IL1RL1,IL6,IL7R,IQGAP3,IRF1,ISL1,KDM6B,LIPG,LPCAT3,LPL,LRRN3,MBP,MSH2,MYB,MYOD1,NME2,NOG,NOTCH1,NSD2,NTRK2,P2RX7,PDE4B,PLCG2,PLXNA2,PRKCB,PRKCQ,PYCARD,RAPGEF3,RUNX2,SIX1,SLC7A5…
GO:BP	protein-containing complex assembly	GO:0065003	0.00208093	2.68174	1272	1017	108	0.0849057	17231	ABCA1,ADD3,AGO2,ANGPT4,AQP11,AQP4,ARL3,ASF1B,BLM,CALR,CAND2,CCDC114,CDT1,CENPE,CENPH,CENPJ,CENPK,CENPN,CENPO,CENPP,CENPS,CENPT,CENPW,CENPX,CHAF1A,CHAF1B,CORO1A,COX17,COX7A2,CTNNA2,DICER1,DLGAP5,DNAJC15,ECT2,EIF3F,ELN,FBLIM1,FBXO5,FMN1,GBP5,GMNN,GSDMD,HELLS,HES1,HJURP,HOPX,IQGAP2,KANK4,KCTD8,KIF14,LCP1,LONP1,LPCAT3,MCM2,MCM4,MCM5,MET,MIS18A,MNF1,NAP1L1,NAP1L5,NASP,NDC1,NDUFA12,NDUFS4,NEFH,OIP5,P2R…
GO:BP	negative regulation of intracellular signal transduction	GO:1902532	0.00236345	2.62645	395	1017	43	0.108861	17231	ATAD5,BANK1,CASP8,CCN3,CD44,CDKN2D,CDT1,CIT,DDIAS,DDIT4,DEPTOR,DHX58,DUSP16,DUSP7,DUSP8,EMILIN1,ENO1,FHL2,FIGNL1,FOXM1,HELLS,IFI35,LITAF,LYN,MAPK8IP1,MET,MINAR1,MSTN,NR1D1,P2RX7,PBK,PDE3B,PKHD1,PPIF,PTPRR,PYCARD,RFFL,RTKN2,SNAI1,SNAI2,TRIM59,TWIST1,WWC1
GO:BP	reproductive process	GO:0022414	0.00236495	2.62618	952	1017	85	0.0892857	17231	AAAS,ACRBP,ADA,ADAMTS1,ADGRG1,AGO2,ARHGDIB,ASPM,AURKA,BRCA2,BRIP1,BUB1,BUB1B,CALR,CATSPER2,CBX2,CCN1,CDC20,CDC25B,CENPX,CKS2,DAZAP1,DDR1,DKKL1,DLX3,DNAH11,E2F7,E2F8,ESPL1,FANCD2,FBXO5,FIGNL1,FST,FZD5,GGT5,GJB3,GLI1,GLRB,HES1,HPGD,HYAL3,IGFBP5,ITGB4,KIF18A,LFNG,MASTL,MCM8,MND1,MSH2,NANOG,NCAPD2,NCAPD3,NDC1,NOG,NOTCH1,NUF2,PCSK4,PLCD4,PLK1,PLK4,PSMC3IP,PTTG1,RAB3A,RACGAP1,RAD51,RAD51AP1,RAD51C,RAD5…
GO:BP	regulation of cytokinesis	GO:0032465	0.00236835	2.62555	73	1017	14	0.191781	17231	AURKB,BRCA2,CDC25B,CDC6,CIT,E2F7,E2F8,ECT2,INCENP,KIF14,KIF20A,PLK1,PRC1,RACGAP1
GO:BP	serine family amino acid biosynthetic process	GO:0009070	0.00244641	2.61147	14	1017	6	0.428571	17231	CTH,PHGDH,PSAT1,PSPH,SHMT2,ENSBTAG00000004415
GO:BP	organic substance metabolic process	GO:0071704	0.00253986	2.59519	9746	1017	633	0.0649497	17231	ABCA1,ACAT1,ACOX2,ACSL5,ACSL6,ACVR2B,ACVRL1,ADA,ADAM8,ADAMTS1,ADAMTS14,ADAMTS4,ADAMTS9,ADGRG1,ADH5,AGBL5,AGER,AGO2,AGTR1,ALDH5A1,ALG8,AMPD3,ANGPT2,ANGPT4,APOBEC3H,APOLD1,AQP11,ARG2,ARID3A,ARL6IP1,AS3MT,ATAD5,ATOH8,ATP5MC3,ATP5ME,AUH,AUNIP,AURKA,AURKB,BANK1,BCAR3,BCAT1,BCKDHB,BCL11B,BCO2,BLM,BLVRB,BORA,BRCA1,BRCA2,BRIP1,BUB1,BUB1B,CADM1,CALR,CAMK2G,CAND2,CARD10,CASP4,CASP8,CBX2,CCDC88B,CCN1,CCNA2,…
GO:BP	primary metabolic process	GO:0044238	0.0025555	2.59252	9179	1017	600	0.0653666	17231	ABCA1,ACAT1,ACOX2,ACSL5,ACSL6,ACVR2B,ACVRL1,ADA,ADAM8,ADAMTS1,ADAMTS14,ADAMTS4,ADAMTS9,ADH5,AGBL5,AGER,AGO2,AGTR1,ALDH5A1,ALG8,AMPD3,ANGPT4,APOBEC3H,APOLD1,AQP11,ARG2,ARID3A,ARL6IP1,ATAD5,ATOH8,ATP5MC3,ATP5ME,AUH,AUNIP,AURKA,AURKB,BANK1,BCAR3,BCAT1,BCL11B,BCO2,BLM,BORA,BRCA1,BRCA2,BRIP1,BUB1,BUB1B,CALR,CAMK2G,CAND2,CARD10,CASP4,CASP8,CBX2,CCN1,CCNA2,CCNB2,CD44,CDC20,CDC25A,CDC25B,CDC25C,CDC45,CDC…
GO:BP	negative regulation of myoblast differentiation	GO:0045662	0.0027937	2.55382	20	1017	7	0.35	17231	CXCL10,DLL1,ID3,MSTN,NOTCH1,SOX8,SOX9
GO:BP	regulation of intracellular signal transduction	GO:1902531	0.00280112	2.55267	1197	1017	102	0.085213	17231	ABCA1,ADA,ADAM8,ADGRG1,AGER,ARHGAP26,ARHGDIB,ATAD5,BANK1,BCAR3,CALR,CASP8,CCN1,CCN3,CD44,CDKN2D,CDON,CDT1,CEP55,CGAS,CIT,DDIAS,DDIT4,DEPTOR,DHX58,DIPK2A,DOK5,DUSP16,DUSP7,DUSP8,EMILIN1,ENO1,EZH2,FAM83D,FGF1,FGFR2,FGFR4,FHL2,FIGNL1,FOXM1,FZD5,GEN1,GLIPR2,GPAT3,HELLS,IFI35,IGFBP3,IGFBP5,IGFBP6,IL18R1,IL6,IQGAP3,KBTBD6,KIF14,LITAF,LURAP1L,LYN,MAP3K11,MAP3K21,MAP4K4,MAPK8IP1,MET,MINAR1,MOB3B,MSTN,NDC…
GO:BP	regulation of cellular response to stress	GO:0080135	0.00286503	2.54287	462	1017	48	0.103896	17231	AGER,AQP11,ARG2,ATAD5,AUNIP,BRCA1,CD44,CDKN2D,CGAS,CHEK1,DDAH1,DDIAS,ENO1,EYA1,FBXO5,FIGNL1,FOXM1,HMGA2,IER3,LPCAT3,LYN,MAP3K11,MAP4K4,MAPK8IP1,MET,NSD2,OGG1,P4HB,PARPBP,PBK,PCNA,PLCB1,POLQ,PPP4C,PYCARD,RAD51,RAD51AP1,RELL1,RNFT2,SLC7A11,SLF2,SNAI1,SNAI2,TRAF1,TRAF5,TWIST1,TXN,ULK4
GO:BP	microtubule polymerization or depolymerization	GO:0031109	0.00287158	2.54188	93	1017	16	0.172043	17231	ARL3,CCSAP,CENPJ,CKAP2,FBXO5,KIF18A,KIF18B,KIF24,KIF2C,MET,PSRC1,SKA1,SKA3,STMN1,STMN2,TPX2
GO:BP	nitrogen compound metabolic process	GO:0006807	0.00323461	2.49018	8701	1017	571	0.0656246	17231	ACAT1,ACSL5,ACSL6,ACVR2B,ACVRL1,ADA,ADAM8,ADAMTS1,ADAMTS14,ADAMTS4,ADAMTS9,ADH5,AGBL5,AGER,AGO2,AGTR1,ALDH5A1,ALG8,AMPD3,ANGPT4,APOBEC3H,APOLD1,AQP11,ARG2,ARID3A,ARL6IP1,ATAD5,ATOH8,ATP5MC3,ATP5ME,AUNIP,AURKA,AURKB,BANK1,BCAR3,BCAT1,BCKDHB,BCL11B,BLM,BLVRB,BORA,BRCA1,BRCA2,BRIP1,BUB1,BUB1B,CALR,CAMK2G,CAND2,CARD10,CASP4,CASP8,CBX2,CCN1,CCNA2,CCNB2,CD44,CDC20,CDC25A,CDC25B,CDC25C,CDC45,CDC6,CDCA2,…
GO:BP	phosphate-containing compound metabolic process	GO:0006796	0.00323461	2.49018	2371	1017	181	0.0763391	17231	ACAT1,ACSL5,ACSL6,ACVR2B,ACVRL1,ADA,ADAM8,AGER,AMPD3,ANGPT4,ATP5MC3,ATP5ME,AURKA,AURKB,BANK1,BCAR3,BLM,BORA,BUB1,BUB1B,CAMK2G,CARD10,CCN1,CCNA2,CCNB2,CD44,CDC25A,CDC25B,CDC25C,CDCA2,CDK1,CDK3,CDKN1C,CDKN2C,CDKN2D,CDKN3,CDON,CENPE,CERK,CHEK1,CHEK2,CIT,CKB,CLSPN,CRLF1,DBF4,DBF4B,DDIT4,DDR1,DEPTOR,DGKB,DIPK2A,DTYMK,DUSP16,DUSP7,DUSP8,DUT,ECT2,EMILIN1,ENO1,EPHB6,ERRFI1,EYA1,EYA2,EZH2,FGF1,FGF22,FGF7,…
GO:BP	regulation of cell differentiation	GO:0045595	0.00341305	2.46686	1076	1017	93	0.0864312	17231	ACVRL1,ADA,ADAM8,AGER,APOLD1,ASPM,ATOH8,AURKA,BCL11B,CALR,CASP8,CCN1,CCN3,CDON,CRB2,CXCL10,DAAM2,DKKL1,DLL1,DLX1,DLX2,DNMT1,E2F1,ECT2,EFNB3,ERRFI1,EYA1,EZH2,FANCD2,FBN2,FBXO5,FOXE3,FST,FZD3,GDF11,GDNF,GLI1,GLIPR2,HES1,HEYL,HMGB2,HOPX,ID3,IGFBP5,IL15,IL6,IL7R,IRF1,IRX3,ISL1,KIF14,LBX1,LPL,LYN,MEGF10,MMP11,MNF1,MSTN,MYB,MYOD1,NANOG,NEDD9,NME2,NOG,NOTCH1,NR1D1,NRP1,P4HB,PLXNA2,PROM1,PTCH2,RUNX2,SEMA…
GO:BP	cytokinesis	GO:0000910	0.00372142	2.42929	125	1017	19	0.152	17231	ANLN,ARL3,AURKB,BRCA2,CDC25B,CDC6,CEP55,CIT,CKAP2,E2F7,E2F8,ECT2,INCENP,KIF14,KIF20A,NUSAP1,PLK1,PRC1,RACGAP1
GO:BP	regulation of secondary heart field cardioblast proliferation	GO:0003266	0.00390261	2.40865	10	1017	5	0.5	17231	EYA1,HES1,ISL1,NOTCH1,SIX1
GO:BP	spindle midzone assembly	GO:0051255	0.00390261	2.40865	10	1017	5	0.5	17231	AURKB,CCDC69,KIF23,PRC1,RACGAP1
GO:BP	cell-cell adhesion	GO:0098609	0.0040522	2.39231	600	1017	58	0.0966667	17231	ADA,ADAM8,ADGRL1,AGER,ALCAM,ARG2,CCDC88B,CCN1,CCN3,CD44,CDH18,CDH24,CHL1,CORO1A,CRB2,CTNNA2,CTNNA3,DSC3,DSP,EFNB3,EPHB6,FBLIM1,GCNT1,GRID2,HES1,IGFBP2,IL15,IL6,IL7R,IRF1,KIFAP3,KIFC3,LAMA5,LGALS1,LPP,LRRC32,LYN,MBP,MEGF10,MYB,NOTCH1,NT5E,PCDH1,PCDH17,PCDH18,PODXL,PRKCQ,PYCARD,RAP2B,SLC39A8,SLC7A11,SOX12,SOX9,SPARCL1,TCAM1,TNFRSF21,UBASH3B,ENSBTAG00000046177
GO:BP	response to stimulus	GO:0050896	0.00414806	2.38215	7587	1017	504	0.0664294	17231	ABCA1,ACOX2,ACTB,ACVR2B,ACVRL1,ADA,ADAM8,ADGRG1,ADGRL1,ADH5,ADM,ADORA1,AGBL5,AGER,AGTR1,ALCAM,ANGPT2,ANGPT4,ANO1,ANXA6,AP1S1,APOBEC3H,AQP11,AQP4,ARAP3,ARG2,ARHGAP26,ARHGAP33,ARHGAP45,ARHGDIB,ARL3,ARTN,AS3MT,ASPM,ATAD5,ATOH8,ATP1A2,AUNIP,AURKA,AURKB,BANK1,BCAR3,BCL11B,BIRC5,BLM,BRCA1,BRCA2,BRIP1,BSG,BTBD11,BUB1,BUB1B,CA3,CADM1,CALR,CARD10,CASP8,CCDC88B,CCN1,CCN3,CCN5,CCNA2,CCND2,CD200,CD44,CDC25A,…
GO:BP	regulation of developmental process	GO:0050793	0.00420242	2.3765	1737	1017	138	0.0794473	17231	ACVRL1,ADA,ADAM8,ADAMTS1,ADGRL1,AGER,AGO2,AMIGO2,ANGPT4,APOLD1,ARG2,ASPM,ATAD5,ATOH8,AURKA,BCL11B,BRCA1,CALR,CASP8,CCN1,CCN3,CD44,CDC20,CDC42EP1,CDON,CGAS,CORO1A,CRB2,CTSC,CXCL10,DAAM2,DKKL1,DLL1,DLX1,DLX2,DNMT1,E2F1,E2F2,ECT2,EFNB3,EMILIN1,ERRFI1,EYA1,EZH2,FANCD2,FBN2,FBXO5,FGF1,FGF7,FOXE3,FOXM1,FST,FZD3,GDF11,GDNF,GLI1,GLIPR2,GRID2,HES1,HEYL,HMGA2,HMGB2,HOPX,HYAL3,ID3,IGFBP5,IL15,IL6,IL7R,IQGAP…
GO:BP	regulation of interleukin-1 beta production	GO:0032651	0.00422092	2.37459	51	1017	11	0.215686	17231	AGER,ARG2,CASP8,FZD5,GBP5,GSDMD,IL6,ISL1,P2RX7,PYCARD,TMEM106A
GO:BP	interleukin-1 beta production	GO:0032611	0.00422092	2.37459	51	1017	11	0.215686	17231	AGER,ARG2,CASP8,FZD5,GBP5,GSDMD,IL6,ISL1,P2RX7,PYCARD,TMEM106A
GO:BP	cellular response to organic substance	GO:0071310	0.00422092	2.37459	1708	1017	136	0.0796253	17231	ACTB,ACVR2B,ACVRL1,AGER,AGTR1,ANO1,AQP4,ATP1A2,BCAR3,BIRC5,BLM,BRCA1,CALR,CCN1,CD44,CDKN1C,CGAS,CHST11,CLEC3B,CORO1A,CRB2,CRLF1,CXCL10,CXCL2,CXCL3,CXCL5,DDIT4,DLL1,DLX1,DNMT1,DOK5,EMILIN1,ERO1A,EZH2,FBN2,FGF1,FGF22,FGF5,FGF7,FGFR2,FGFR4,FST,GAPDH,GBP5,GLP1R,GRO1,HDGF,HELLS,HES1,HEYL,HMGB2,HPGD,HRH2,HSP90B1,HYAL3,ID3,IFIH1,IFIT1,IGFBP5,IL10RB,IL15,IL18R1,IL1RL1,IL31RA,IL6,IL7R,IQGAP3,IRF1,IRS1,KNS…
GO:BP	enzyme linked receptor protein signaling pathway	GO:0007167	0.00440504	2.35605	737	1017	68	0.0922659	17231	ACVR2B,ACVRL1,ANGPT2,ANGPT4,ATOH8,BCAR3,BTBD11,CCN1,CDKN1C,CHST11,CRB2,DDR1,DLL1,DLX1,DOK5,EFNB3,EMILIN1,EPHB6,ERRFI1,ESM1,FBN2,FGF1,FGF22,FGF5,FGF7,FGFR2,FGFR4,FST,GDF11,HES1,HPGD,IGFBP3,IGFBP5,IGFBP6,INHBE,IRS1,ITGA1,LRRC32,LYN,MET,MSTN,NANOG,NDRG4,NEDD9,NOG,NOTCH1,NRP1,NTRK2,PIK3R3,PRKCB,PRKCQ,PTPRR,RGMB,RHBDF2,RUNX2,SGPL1,SH2B2,SMAD6,SMAD9,SMURF2,SOCS2,SOX9,SUB1,TGFB3,UBASH3B,VASN,VEGFC,VIM
GO:BP	DNA packaging	GO:0006323	0.00441153	2.35541	226	1017	28	0.123894	17231	ASF1B,CENPP,CHAF1A,CHAF1B,DNMT1,HELLS,HJURP,HMGA2,MCM2,MIS18A,NAP1L1,NAP1L5,NASP,NCAPD2,NCAPD3,NCAPG,NCAPH,NEFH,OIP5,SMC2,SMC4,SOX9,TET1,TOP2A,ENSBTAG00000027426,ENSBTAG00000024578,ENSBTAG00000027525,ENSBTAG00000051299
GO:BP	CENP-A containing nucleosome assembly	GO:0034080	0.00441153	2.35541	6	1017	4	0.666667	17231	CENPP,HJURP,MIS18A,OIP5
GO:BP	mitotic spindle midzone assembly	GO:0051256	0.00441153	2.35541	6	1017	4	0.666667	17231	AURKB,KIF23,PRC1,RACGAP1
GO:BP	CENP-A containing chromatin organization	GO:0061641	0.00441153	2.35541	6	1017	4	0.666667	17231	CENPP,HJURP,MIS18A,OIP5
GO:BP	mesonephric epithelium development	GO:0072163	0.00445796	2.35086	78	1017	14	0.179487	17231	ARG2,CRLF1,EYA1,FGF1,FMN1,GDF11,GDNF,HES1,NOG,PAX8,SIX1,SMAD6,SOX8,SOX9
GO:BP	mesonephric tubule development	GO:0072164	0.00445796	2.35086	78	1017	14	0.179487	17231	ARG2,CRLF1,EYA1,FGF1,FMN1,GDF11,GDNF,HES1,NOG,PAX8,SIX1,SMAD6,SOX8,SOX9
GO:BP	ureteric bud development	GO:0001657	0.00445796	2.35086	78	1017	14	0.179487	17231	ARG2,CRLF1,EYA1,FGF1,FMN1,GDF11,GDNF,HES1,NOG,PAX8,SIX1,SMAD6,SOX8,SOX9
GO:BP	positive regulation of macromolecule biosynthetic process	GO:0010557	0.00487986	2.31159	1450	1017	118	0.0813793	17231	ACVRL1,AGO2,ARID3A,ATAD5,ATOH8,AURKB,BCAR3,BCL11B,BLM,BRCA1,BRCA2,CCN1,CCNA2,CDKN1C,CDON,CDT1,CENPJ,CHEK1,CHEK2,CHTF18,CKAP2,CREB5,CTC1,DBF4,DBF4B,DBP,DLL1,DLX1,DLX2,DLX3,DNA2,E2F1,E2F2,E2F7,E2F8,ETV1,EYA1,FGF1,FGF7,FGFR4,FOXK1,FOXM1,FZD5,GDNF,GLI1,HES1,HEYL,HLF,HMGA2,HMGB2,HNRNPD,IL15,IL6,IPPK,IRF1,IRS1,IRX3,ISL1,KCNH2,KDM6B,LITAF,MACC1,MEOX1,MET,MNF1,MRTFA,MSTN,MYB,MYBL1,MYBL2,MYF5,MYOD1,NANOG,…
GO:BP	regulation of myoblast differentiation	GO:0045661	0.00487986	2.31159	36	1017	9	0.25	17231	CDON,CXCL10,DLL1,ID3,MSTN,MYOD1,NOTCH1,SOX8,SOX9
GO:BP	phosphorus metabolic process	GO:0006793	0.0051813	2.28556	2396	1017	181	0.0755426	17231	ACAT1,ACSL5,ACSL6,ACVR2B,ACVRL1,ADA,ADAM8,AGER,AMPD3,ANGPT4,ATP5MC3,ATP5ME,AURKA,AURKB,BANK1,BCAR3,BLM,BORA,BUB1,BUB1B,CAMK2G,CARD10,CCN1,CCNA2,CCNB2,CD44,CDC25A,CDC25B,CDC25C,CDCA2,CDK1,CDK3,CDKN1C,CDKN2C,CDKN2D,CDKN3,CDON,CENPE,CERK,CHEK1,CHEK2,CIT,CKB,CLSPN,CRLF1,DBF4,DBF4B,DDIT4,DDR1,DEPTOR,DGKB,DIPK2A,DTYMK,DUSP16,DUSP7,DUSP8,DUT,ECT2,EMILIN1,ENO1,EPHB6,ERRFI1,EYA1,EYA2,EZH2,FGF1,FGF22,FGF7,…
GO:BP	DNA replication-independent nucleosome assembly	GO:0006336	0.0052127	2.28294	16	1017	6	0.375	17231	ASF1B,CENPP,HJURP,MIS18A,NASP,OIP5
GO:BP	tissue morphogenesis	GO:0048729	0.00525526	2.27941	476	1017	48	0.10084	17231	ACTB,ACVRL1,ARTN,CCN1,CD44,CRB2,CXCL10,DDR1,DLL1,DSP,EYA1,FGF1,FGF7,FMN1,FST,FZD3,FZD5,GCNT1,GDNF,HES1,HEYL,HMGA2,IGFBP5,IRX3,ISL1,ITGB4,KDM6B,LAMA1,LAMA5,LBX1,MET,MYF5,NANOG,NOG,NOTCH1,PAX8,PKHD1,RPGRIP1L,SAPCD2,SHROOM3,SIX1,SNAI1,SOX8,SOX9,TNC,TWIST1,VANGL2,VEGFC
GO:BP	regulation of DNA endoreduplication	GO:0032875	0.00526975	2.27821	3	1017	3	1	17231	E2F7,E2F8,FBXO5
GO:BP	meiotic sister chromatid cohesion, centromeric	GO:0051754	0.00526975	2.27821	3	1017	3	1	17231	BUB1,BUB1B,SGO2
GO:BP	L-serine biosynthetic process	GO:0006564	0.00526975	2.27821	3	1017	3	1	17231	PHGDH,PSAT1,PSPH
GO:BP	cellular nitrogen compound metabolic process	GO:0034641	0.0053854	2.26878	5426	1017	372	0.0685588	17231	ACAT1,ACSL5,ACSL6,ACVRL1,ADA,ADAM8,AGER,AGO2,AMPD3,APOBEC3H,ARG2,ARID3A,ATAD5,ATOH8,ATP5MC3,ATP5ME,AUNIP,AURKB,BANK1,BCL11B,BLM,BLVRB,BRCA1,BRCA2,BRIP1,CALR,CBX2,CCN1,CCNA2,CDC45,CDC6,CDCA5,CDCA7,CDKN1C,CDKN2D,CDON,CDT1,CENPF,CENPJ,CENPS,CENPX,CERK,CGAS,CHAF1A,CHD5,CHEK1,CHEK2,CHTF18,CIART,CKAP2,CKS2,CPT1C,CPXM1,CREB5,CTC1,DAZAP1,DBP,DDAH1,DDIT4,DDX39A,DEPDC1,DICER1,DLL1,DLX1,DLX2,DLX3,DNA2,DNMT1…
GO:BP	mitotic cytokinesis	GO:0000281	0.00563733	2.24893	53	1017	11	0.207547	17231	ANLN,ARL3,CEP55,CIT,CKAP2,ECT2,INCENP,KIF20A,NUSAP1,PLK1,RACGAP1
GO:BP	positive regulation of transferase activity	GO:0051347	0.00563733	2.24893	465	1017	47	0.101075	17231	ADAM8,AGER,ANGPT4,AURKB,BORA,CARD10,CCN1,CDC20,CDC25B,CENPE,CHTF18,CLSPN,DBF4,DBF4B,DDR1,DIPK2A,ECT2,EZH2,FGF1,FGFR2,FGFR4,FZD5,HMGA2,HNRNPD,IGFBP6,IQGAP3,KIF14,LYN,MAP3K11,MAP3K21,MAP4K4,MASTL,NEDD9,NEK2,NTRK2,P2RX7,PAK4,PAK6,PARM1,PCNA,PLK1,PRKCQ,PSRC1,TNFSF15,TPX2,UBE2S,VEGFC
GO:BP	response to organic substance	GO:0010033	0.00563733	2.24893	2052	1017	158	0.0769981	17231	ACTB,ACVR2B,ACVRL1,ADH5,AGER,AGTR1,ANO1,AQP11,AQP4,ATP1A2,BCAR3,BIRC5,BLM,BRCA1,CALR,CASP8,CCN1,CD44,CDKN1C,CDKN2D,CDT1,CGAS,CHST11,CLEC3B,CORO1A,CRB2,CRLF1,CXCL10,CXCL2,CXCL3,CXCL5,DDIT4,DLL1,DLX1,DNMT1,DOK5,EMILIN1,ERO1A,EZH2,FBN2,FGF1,FGF22,FGF5,FGF7,FGFR2,FGFR4,FHL2,FST,FZD5,GAPDH,GBP5,GGT5,GLP1R,GRO1,GSTM3,HDGF,HELLS,HES1,HEYL,HMGB2,HPGD,HRH2,HSP90B1,HYAL3,ID3,IFIH1,IFIT1,IGFBP3,IGFBP5,IL10R…
GO:BP	positive regulation of cell differentiation	GO:0045597	0.00565305	2.24772	570	1017	55	0.0964912	17231	ACVRL1,ADA,ADAM8,AGER,ASPM,ATOH8,AURKA,CALR,CASP8,CCN1,CDON,CRB2,DKKL1,DLX1,DLX2,ECT2,EZH2,FBN2,FBXO5,FZD3,GDNF,GLIPR2,HES1,HEYL,HMGB2,HOPX,IL15,IL6,IL7R,IRX3,ISL1,LPL,MYB,MYOD1,NEDD9,NME2,NOTCH1,NRP1,P4HB,PLXNA2,PROM1,PTCH2,RUNX2,SIX1,SNAI1,SOCS2,SOX12,SOX8,SOX9,SP7,TGFB3,TWIST1,UNC13D,WNT10B,XRCC2
GO:BP	macromolecule metabolic process	GO:0043170	0.00565576	2.24751	8374	1017	549	0.0655601	17231	ACVR2B,ACVRL1,ADAM8,ADAMTS1,ADAMTS14,ADAMTS4,ADAMTS9,ADGRG1,ADH5,AGBL5,AGER,AGO2,AGTR1,ALG8,ANGPT2,ANGPT4,APOBEC3H,APOLD1,AQP11,ARG2,ARID3A,ARL6IP1,ATAD5,ATOH8,AUNIP,AURKA,AURKB,BANK1,BCAR3,BCL11B,BLM,BORA,BRCA1,BRCA2,BRIP1,BUB1,BUB1B,CADM1,CALR,CAMK2G,CAND2,CARD10,CASP4,CASP8,CBX2,CCDC88B,CCN1,CCNA2,CCNB2,CD44,CDC20,CDC25A,CDC25B,CDC25C,CDC45,CDC6,CDCA2,CDCA5,CDCA7,CDK1,CDK3,CDKN1C,CDKN2C,CDKN2D…
GO:BP	cellular macromolecule biosynthetic process	GO:0034645	0.00578757	2.2375	4125	1017	291	0.0705455	17231	ACVRL1,ADAM8,AGER,AGO2,ALG8,AQP11,ARID3A,ATAD5,ATOH8,AURKB,BANK1,BCAR3,BCL11B,BLM,BRCA1,BRCA2,BRIP1,CALR,CBX2,CCN1,CCNA2,CDC45,CDC6,CDCA7,CDKN1C,CDKN2D,CDON,CDT1,CENPF,CENPJ,CENPX,CHAF1A,CHD5,CHEK1,CHEK2,CHST11,CHST9,CHTF18,CIART,CKAP2,CKS2,CREB5,CTC1,DBF4,DBF4B,DBP,DEPDC1,DLL1,DLX1,DLX2,DLX3,DNA2,DNMT1,DTL,E2F1,E2F2,E2F7,E2F8,EEF1A1,EIF3F,ENO1,ESCO2,ETV1,EXTL1,EYA1,EZH2,FANCD2,FBXO5,FGF1,FGF7,FG…
GO:BP	negative regulation of G2/M transition of mitotic cell cycle	GO:0010972	0.00580046	2.23654	37	1017	9	0.243243	17231	BLM,BRCA1,CDC6,CHEK1,CLSPN,HMGA2,NABP1,ORC1,TICRR
GO:BP	mitotic DNA replication	GO:1902969	0.00597153	2.22391	11	1017	5	0.454545	17231	BRCA2,LIG1,MCM2,MCM4,RAD51
GO:BP	cardioblast proliferation	GO:0003263	0.00597153	2.22391	11	1017	5	0.454545	17231	EYA1,HES1,ISL1,NOTCH1,SIX1
GO:BP	regulation of cardioblast proliferation	GO:0003264	0.00597153	2.22391	11	1017	5	0.454545	17231	EYA1,HES1,ISL1,NOTCH1,SIX1
GO:BP	positive regulation of DNA-dependent DNA replication	GO:2000105	0.00597153	2.22391	11	1017	5	0.454545	17231	CDT1,DBF4,DBF4B,E2F7,E2F8
GO:BP	cellular biosynthetic process	GO:0044249	0.0061241	2.21296	4901	1017	339	0.0691696	17231	ACAT1,ACSL5,ACSL6,ACVRL1,ADA,ADAM8,AGER,AGO2,ALG8,AMPD3,AQP11,ARG2,ARID3A,ATAD5,ATOH8,ATP5MC3,ATP5ME,AURKB,BANK1,BCAR3,BCAT1,BCL11B,BLM,BRCA1,BRCA2,BRIP1,CALR,CBX2,CCN1,CCNA2,CDC45,CDC6,CDCA7,CDKN1C,CDKN2D,CDON,CDT1,CENPF,CENPJ,CENPX,CHAF1A,CHD5,CHEK1,CHEK2,CHST11,CHST6,CHST9,CHTF18,CIART,CKAP2,CKS2,CREB5,CTC1,CTH,DBF4,DBF4B,DBP,DDAH1,DEPDC1,DKKL1,DLL1,DLX1,DLX2,DLX3,DNA2,DNMT1,DTL,DTYMK,DUT,E2F1…
GO:BP	biosynthetic process	GO:0009058	0.00646908	2.18916	5018	1017	346	0.0689518	17231	ACAT1,ACSL5,ACSL6,ACVRL1,ADA,ADAM8,AGER,AGO2,ALG8,AMPD3,AQP11,ARG2,ARID3A,ATAD5,ATOH8,ATP5MC3,ATP5ME,AURKB,BANK1,BCAR3,BCAT1,BCL11B,BLM,BRCA1,BRCA2,BRIP1,CALR,CBX2,CCN1,CCNA2,CDC45,CDC6,CDCA7,CDKN1C,CDKN2D,CDON,CDT1,CENPF,CENPJ,CENPX,CHAF1A,CHD5,CHEK1,CHEK2,CHST11,CHST15,CHST6,CHST9,CHTF18,CIART,CKAP2,CKB,CKS2,CREB5,CTC1,CTH,DBF4,DBF4B,DBP,DDAH1,DEPDC1,DKKL1,DLL1,DLX1,DLX2,DLX3,DNA2,DNMT1,DTL,DTY…
GO:BP	macromolecule biosynthetic process	GO:0009059	0.00667174	2.17576	4151	1017	292	0.0703445	17231	ACVRL1,ADAM8,AGER,AGO2,ALG8,AQP11,ARID3A,ATAD5,ATOH8,AURKB,BANK1,BCAR3,BCL11B,BLM,BRCA1,BRCA2,BRIP1,CALR,CBX2,CCN1,CCNA2,CDC45,CDC6,CDCA7,CDKN1C,CDKN2D,CDON,CDT1,CENPF,CENPJ,CENPX,CHAF1A,CHD5,CHEK1,CHEK2,CHST11,CHST6,CHST9,CHTF18,CIART,CKAP2,CKS2,CREB5,CTC1,DBF4,DBF4B,DBP,DEPDC1,DLL1,DLX1,DLX2,DLX3,DNA2,DNMT1,DTL,E2F1,E2F2,E2F7,E2F8,EEF1A1,EIF3F,ENO1,ESCO2,ETV1,EXTL1,EYA1,EZH2,FANCD2,FBXO5,FGF1,F…
GO:BP	mesonephros development	GO:0001823	0.00700527	2.15457	82	1017	14	0.170732	17231	ARG2,CRLF1,EYA1,FGF1,FMN1,GDF11,GDNF,HES1,NOG,PAX8,SIX1,SMAD6,SOX8,SOX9
GO:BP	positive regulation of mitotic cell cycle	GO:0045931	0.00700527	2.15457	82	1017	14	0.170732	17231	ADAMTS1,BRCA2,CDC25B,CDCA5,CDK1,CDT1,DTL,FBXO5,HES1,MTBP,NANOG,RAD51C,UBE2C,WNT10B
GO:BP	DNA replication-independent nucleosome organization	GO:0034724	0.00701053	2.15425	17	1017	6	0.352941	17231	ASF1B,CENPP,HJURP,MIS18A,NASP,OIP5
GO:BP	regulation of cell proliferation involved in heart morphogenesis	GO:2000136	0.00701053	2.15425	17	1017	6	0.352941	17231	EYA1,HES1,ISL1,NOTCH1,SIX1,SOX9
GO:BP	cell proliferation involved in heart morphogenesis	GO:0061323	0.00701053	2.15425	17	1017	6	0.352941	17231	EYA1,HES1,ISL1,NOTCH1,SIX1,SOX9
GO:BP	regulation of neuron differentiation	GO:0045664	0.00714838	2.14579	133	1017	19	0.142857	17231	ASPM,BCL11B,CALR,CDON,DLL1,DLX1,DLX2,ECT2,EYA1,HES1,HEYL,IRX3,ISL1,LBX1,NOTCH1,SIX1,SOCS2,SOX8,SOX9
GO:BP	cellular process	GO:0009987	0.0073503	2.13369	16048	1017	973	0.0606306	17231	AAAS,ABCA1,ABCC6,ACAT1,ACOX2,ACRBP,ACSL5,ACSL6,ACTA1,ACTB,ACVR2B,ACVRL1,ADA,ADAM8,ADAMTS1,ADAMTS14,ADAMTS9,ADD3,ADGRG1,ADGRL1,ADH5,ADM,ADORA1,AGBL5,AGER,AGO2,AGTR1,AHCY,ALCAM,ALDH5A1,ALG8,AMIGO2,AMPD3,ANGPT2,ANGPT4,ANLN,ANO1,ANXA6,AP1S1,APOBEC3H,APOLD1,AQP11,AQP4,ARAP3,ARF3,ARG2,ARHGAP26,ARHGAP33,ARHGAP45,ARHGDIB,ARHGEF39,ARID3A,ARL3,ARL6IP1,ARTN,AS3MT,ASF1B,ASPM,ATAD5,ATOH8,ATP1A2,ATP5MC3,ATP5ME…
GO:BP	negative regulation of cell population proliferation	GO:0008285	0.00739363	2.13114	459	1017	46	0.100218	17231	ACVRL1,ADGRG1,AQP11,ARG2,ATOH8,BCL11B,BRCA2,C24H18ORF54,CCN3,CDKN1C,CDKN2C,CDKN2D,CLMN,DDAH1,DDR1,DLL1,E2F1,E2F7,FGFR2,FZD5,GDF11,HES1,IFI35,IGFBP5,IRF1,ITGA1,KIFAP3,LBX1,LRRC32,LYN,MINAR1,MTBP,MYOD1,NDRG4,NOG,NOTCH1,P3H2,RARRES1,SMAD6,SNAI2,SOX9,TGFB3,TNFRSF21,WNT10B,WNT9A,ENSBTAG00000034220
GO:BP	locomotion	GO:0040011	0.00752963	2.12323	1382	1017	112	0.081042	17231	ACTB,ACVRL1,ADA,ADAM8,ADAMTS1,ADGRG1,AGER,AGO2,AGTR1,ALCAM,ANGPT2,ANGPT4,ANLN,ARHGDIB,ARHGEF39,ARTN,ASPM,ATOH8,ATP1A2,ATP8A1,BCL11B,BSG,CALR,CARD10,CATSPER2,CCN1,CCN3,CD44,CHL1,CORO1A,CORO6,CRB2,CTNNA2,CTNNA3,CXCL10,CXCL2,CXCL3,CXCL5,DDR1,DEPDC1B,DNAH11,DPYSL4,EFNB3,EMILIN1,FAM83D,FBXO5,FGF1,FGF22,FGF7,FGFR4,FUT10,FZD3,GCNT1,GDNF,GLIPR2,GRO1,HES1,HMGB2,IGFBP5,IGFBP6,ISL1,ITGA1,ITGB4,KIF14,KIF5A,K…
GO:BP	regulation of protein modification process	GO:0031399	0.0078589	2.10464	1238	1017	102	0.082391	17231	ACVRL1,ADAM8,AGER,ANGPT4,BANK1,BCAR3,BLM,BORA,BRCA1,CARD10,CCN1,CCNA2,CCNB2,CD44,CDC20,CDC25B,CDCA2,CDKN1C,CDKN2C,CDKN2D,CDON,CENPE,CHEK1,CIT,CLSPN,CRLF1,DBF4,DBF4B,DEPTOR,DIPK2A,DNMT1,DUSP16,DUSP7,DUSP8,ECT2,EMILIN1,ERRFI1,EZH2,FAM161A,FANCI,FBXO5,FGF1,FGF22,FGF7,FZD5,GDF11,HES1,HMGA2,HSP90B1,IGFBP6,IL15,IL31RA,IL6,INHBE,IQGAP3,ISL1,ITGA1,KIF14,LYN,MAP3K11,MAP3K21,MAP4K4,MASTL,MINAR1,MTBP,MYB,ND…
GO:BP	organic substance biosynthetic process	GO:1901576	0.00811447	2.09074	4954	1017	341	0.0688333	17231	ACAT1,ACSL5,ACSL6,ACVRL1,ADA,ADAM8,AGER,AGO2,ALG8,AMPD3,AQP11,ARG2,ARID3A,ATAD5,ATOH8,ATP5MC3,ATP5ME,AURKB,BANK1,BCAR3,BCAT1,BCL11B,BLM,BRCA1,BRCA2,BRIP1,CALR,CBX2,CCN1,CCNA2,CDC45,CDC6,CDCA7,CDKN1C,CDKN2D,CDON,CDT1,CENPF,CENPJ,CENPX,CHAF1A,CHD5,CHEK1,CHEK2,CHST11,CHST15,CHST6,CHST9,CHTF18,CIART,CKAP2,CKB,CKS2,CREB5,CTC1,CTH,DBF4,DBF4B,DBP,DEPDC1,DKKL1,DLL1,DLX1,DLX2,DLX3,DNA2,DNMT1,DTL,DTYMK,DUT…
GO:BP	negative regulation of cell cycle G2/M phase transition	GO:1902750	0.0083055	2.08063	39	1017	9	0.230769	17231	BLM,BRCA1,CDC6,CHEK1,CLSPN,HMGA2,NABP1,ORC1,TICRR
GO:BP	mitotic spindle elongation	GO:0000022	0.0084418	2.07356	7	1017	4	0.571429	17231	AURKB,KIF23,PRC1,RACGAP1
GO:BP	spindle elongation	GO:0051231	0.0084418	2.07356	7	1017	4	0.571429	17231	AURKB,KIF23,PRC1,RACGAP1
GO:BP	positive regulation of ubiquitin protein ligase activity	GO:1904668	0.0084418	2.07356	7	1017	4	0.571429	17231	CDC20,MASTL,PLK1,UBE2S
GO:BP	cellular metabolic process	GO:0044237	0.00844957	2.07317	9278	1017	600	0.0646691	17231	ACAT1,ACOX2,ACSL5,ACSL6,ACVR2B,ACVRL1,ADA,ADAM8,ADH5,AGBL5,AGER,AGO2,AGTR1,AHCY,ALDH5A1,ALG8,AMPD3,ANGPT4,APOBEC3H,AQP11,ARG2,ARID3A,ARL6IP1,AS3MT,ATAD5,ATOH8,ATP5MC3,ATP5ME,AUH,AUNIP,AURKA,AURKB,BANK1,BCAR3,BCAT1,BCKDHB,BCL11B,BCO2,BLM,BLVRB,BORA,BRCA1,BRCA2,BRIP1,BUB1,BUB1B,CALR,CAMK2G,CAND2,CARD10,CASP8,CBX2,CCN1,CCNA2,CCNB2,CD44,CDC20,CDC25A,CDC25B,CDC25C,CDC45,CDC6,CDCA2,CDCA5,CDCA7,CDK1,CDK…
GO:BP	positive regulation of mitotic cell cycle phase transition	GO:1901992	0.00844957	2.07317	56	1017	11	0.196429	17231	ADAMTS1,CDC25B,CDCA5,CDK1,CDT1,DTL,FBXO5,MTBP,RAD51C,UBE2C,WNT10B
GO:BP	regulation of protein phosphorylation	GO:0001932	0.00868174	2.06139	899	1017	78	0.0867631	17231	ACVRL1,ADAM8,AGER,ANGPT4,BANK1,BCAR3,BLM,BORA,CARD10,CCN1,CCNA2,CCNB2,CD44,CDC25B,CDKN1C,CDKN2C,CDKN2D,CDON,CENPE,CIT,CLSPN,CRLF1,DBF4,DBF4B,DEPTOR,DIPK2A,DUSP16,DUSP7,DUSP8,ECT2,EMILIN1,ERRFI1,EZH2,FGF1,FGF22,FGF7,FZD5,GDF11,HES1,HMGA2,IGFBP6,IL15,IL31RA,IL6,INHBE,IQGAP3,ISL1,KIF14,LYN,MAP3K11,MAP3K21,MAP4K4,NDUFS4,NEDD9,NOG,NRP1,NTRK2,P2RX7,PAK4,PAK6,PBK,PLK1,PRKAR1B,PSRC1,PYCARD,RAD51,RAP2B,RA…
GO:BP	regulation of phosphate metabolic process	GO:0019220	0.00881344	2.05485	1171	1017	97	0.0828352	17231	ACVRL1,ADAM8,AGER,ANGPT4,BANK1,BCAR3,BLM,BORA,CARD10,CCN1,CCNA2,CCNB2,CD44,CDC25B,CDCA2,CDKN1C,CDKN2C,CDKN2D,CDON,CENPE,CIT,CLSPN,CRLF1,DBF4,DBF4B,DDIT4,DDR1,DEPTOR,DIPK2A,DUSP16,DUSP7,DUSP8,ECT2,EMILIN1,ENO1,ERRFI1,EZH2,FGF1,FGF22,FGF7,FGFR2,FGFR4,FZD5,GDF11,HES1,HMGA2,HSP90B1,IGFBP6,IL15,IL31RA,IL6,INHBE,IQGAP3,ISL1,ITGA1,KIF14,KNL1,LACC1,LPCAT1,LYN,MAP3K11,MAP3K21,MAP4K4,MASTL,MCM7,MSTN,NDUFS4…
GO:BP	regulation of phosphorylation	GO:0042325	0.00881344	2.05485	1013	1017	86	0.0848963	17231	ACVRL1,ADAM8,AGER,ANGPT4,BANK1,BCAR3,BLM,BORA,CARD10,CCN1,CCNA2,CCNB2,CD44,CDC25B,CDKN1C,CDKN2C,CDKN2D,CDON,CENPE,CIT,CLSPN,CRLF1,DBF4,DBF4B,DDIT4,DDR1,DEPTOR,DIPK2A,DUSP16,DUSP7,DUSP8,ECT2,EMILIN1,ERRFI1,EZH2,FGF1,FGF22,FGF7,FGFR2,FGFR4,FZD5,GDF11,HES1,HMGA2,IGFBP6,IL15,IL31RA,IL6,INHBE,IQGAP3,ISL1,KIF14,LYN,MAP3K11,MAP3K21,MAP4K4,MCM7,MSTN,NDUFS4,NEDD9,NOG,NRP1,NTRK2,P2RX7,PAK4,PAK6,PBK,PGAM1,P…
GO:BP	regulation of phosphorus metabolic process	GO:0051174	0.00881344	2.05485	1171	1017	97	0.0828352	17231	ACVRL1,ADAM8,AGER,ANGPT4,BANK1,BCAR3,BLM,BORA,CARD10,CCN1,CCNA2,CCNB2,CD44,CDC25B,CDCA2,CDKN1C,CDKN2C,CDKN2D,CDON,CENPE,CIT,CLSPN,CRLF1,DBF4,DBF4B,DDIT4,DDR1,DEPTOR,DIPK2A,DUSP16,DUSP7,DUSP8,ECT2,EMILIN1,ENO1,ERRFI1,EZH2,FGF1,FGF22,FGF7,FGFR2,FGFR4,FZD5,GDF11,HES1,HMGA2,HSP90B1,IGFBP6,IL15,IL31RA,IL6,INHBE,IQGAP3,ISL1,ITGA1,KIF14,KNL1,LACC1,LPCAT1,LYN,MAP3K11,MAP3K21,MAP4K4,MASTL,MCM7,MSTN,NDUFS4…
GO:BP	regulation of organelle organization	GO:0033043	0.00881344	2.05485	914	1017	79	0.0864333	17231	ADD3,ARHGDIB,ARL3,ARL6IP1,AURKB,BICD1,BORA,BRCA1,BUB1,BUB1B,CALR,CCSAP,CDC20,CDC6,CDCA5,CDT1,CENPE,CENPJ,CHEK1,CKAP2,CORO1A,CTC1,CTNNA2,DNMT1,ECT2,ELN,FBXO5,FEN1,FMN1,GEN1,GHITM,GRID2,HNRNPD,IQGAP2,IQGAP3,ISL1,KANK4,KIF18A,KIF20B,KNTC1,LCP1,MCM2,MET,MTBP,MYB,NDC80,NEK2,NES,NRP1,PAN2,PHF19,PLK1,PLK4,PPIF,PRKCQ,PSRC1,PTTG1,PYCARD,RAB3A,RAD51AP1,RAPGEF3,RMI2,SH3BP1,SKA1,SKA3,SLF2,SPDL1,STIL,STMN1,ST…
GO:BP	regulation of epithelial cell proliferation	GO:0050678	0.00881344	2.05485	250	1017	29	0.116	17231	ACVRL1,AGTR1,AQP11,ATOH8,BCL11B,BIRC5,BRCA2,CDKN1C,EYA1,FGF1,FGF7,FGFR2,FOXE3,GLI1,HES1,HMGB2,IQGAP3,NME2,NOG,NOTCH1,NR1D1,PKHD1,PTPRN,SIX1,SNAI2,SOX9,UHRF1,VEGFC,WNT10B
GO:BP	trophoblast cell migration	GO:0061450	0.00887505	2.05183	12	1017	5	0.416667	17231	AGO2,ARHGDIB,CALR,ITGB4,SMURF2
GO:BP	cell surface receptor signaling pathway	GO:0007166	0.00888169	2.0515	2108	1017	160	0.0759013	17231	ACVR2B,ACVRL1,ADA,ADGRG1,ADGRL1,ADORA1,ANGPT2,ANGPT4,ARL3,ASPM,ATOH8,BCAR3,BRCA1,BTBD11,CASP8,CCN1,CCN3,CD44,CDKN1C,CDON,CENPJ,CHRNA3,CHST11,CORO1A,CRB2,CRLF1,CXCL10,CXCL2,CXCL3,DAAM2,DDR1,DEPDC1B,DEPTOR,DKK2,DKKL1,DLL1,DLX1,DLX2,DOK5,EFNB3,EMILIN1,EPHB6,ERRFI1,ESM1,EYA1,EYA2,FANCD2,FBN2,FCGR1A,FGF1,FGF22,FGF5,FGF7,FGFR2,FGFR4,FST,FZD3,FZD5,GDF11,GDNF,GLI1,GLP1R,GRIA1,GRID2,GRIK2,GRO1,HES1,HEY1,H…
GO:BP	positive regulation of G2/M transition of mitotic cell cycle	GO:0010971	0.00927709	2.03259	18	1017	6	0.333333	17231	CDC25B,CDK1,DTL,FBXO5,RAD51C,WNT10B
GO:BP	nephron tubule formation	GO:0072079	0.00927709	2.03259	18	1017	6	0.333333	17231	GDNF,IRX3,NOG,SIX1,SOX8,SOX9
GO:BP	heart valve morphogenesis	GO:0003179	0.00934275	2.02953	32	1017	8	0.25	17231	CCN1,EMILIN1,GJA5,HEYL,NOTCH1,SMAD6,SOX9,TWIST1
GO:BP	cytoskeleton-dependent cytokinesis	GO:0061640	0.00941761	2.02606	66	1017	12	0.181818	17231	ANLN,ARL3,AURKB,CEP55,CIT,CKAP2,ECT2,INCENP,KIF20A,NUSAP1,PLK1,RACGAP1
GO:BP	outflow tract morphogenesis	GO:0003151	0.00948842	2.02281	57	1017	11	0.192982	17231	ELN,EYA1,GJA5,HES1,HEYL,ISL1,NOG,NOTCH1,SIX1,SMAD6,TWIST1
GO:BP	regulation of meiotic cell cycle	GO:0051445	0.00954131	2.02039	40	1017	9	0.225	17231	ASPM,CALR,CDC20,CDC25B,FBXO5,LFNG,RAD51AP1,TRIP13,TTK
GO:BP	localization of cell	GO:0051674	0.00994551	2.00237	1249	1017	102	0.0816653	17231	ACTB,ACVRL1,ADA,ADAM8,ADAMTS1,ADGRG1,AGER,AGO2,AGTR1,ANGPT2,ANGPT4,ANLN,ARHGDIB,ARHGEF39,ARTN,ASPM,ATOH8,ATP8A1,BCL11B,CALR,CARD10,CATSPER2,CCN1,CCN3,CD44,CHL1,CORO1A,CORO6,CRB2,CTNNA2,CTNNA3,CXCL10,CXCL2,CXCL3,CXCL5,DDR1,DEPDC1B,DNAH11,EMILIN1,FAM83D,FBXO5,FGF1,FGF22,FGF7,FGFR4,FUT10,FZD3,GCNT1,GDNF,GLIPR2,GRO1,HES1,HMGB2,IGFBP5,IGFBP6,ISL1,ITGA1,ITGB4,KIF14,KNSTRN,LAMA1,LAMA5,LCP1,LRRC15,LYN,MA…
GO:BP	cell motility	GO:0048870	0.00994551	2.00237	1249	1017	102	0.0816653	17231	ACTB,ACVRL1,ADA,ADAM8,ADAMTS1,ADGRG1,AGER,AGO2,AGTR1,ANGPT2,ANGPT4,ANLN,ARHGDIB,ARHGEF39,ARTN,ASPM,ATOH8,ATP8A1,BCL11B,CALR,CARD10,CATSPER2,CCN1,CCN3,CD44,CHL1,CORO1A,CORO6,CRB2,CTNNA2,CTNNA3,CXCL10,CXCL2,CXCL3,CXCL5,DDR1,DEPDC1B,DNAH11,EMILIN1,FAM83D,FBXO5,FGF1,FGF22,FGF7,FGFR4,FUT10,FZD3,GCNT1,GDNF,GLIPR2,GRO1,HES1,HMGB2,IGFBP5,IGFBP6,ISL1,ITGA1,ITGB4,KIF14,KNSTRN,LAMA1,LAMA5,LCP1,LRRC15,LYN,MA…
GO:BP	semi-lunar valve development	GO:1905314	0.00995582	2.00192	25	1017	7	0.28	17231	EMILIN1,GJA5,HEYL,NOTCH1,SMAD6,SOX9,TWIST1
GO:BP	regulation of interleukin-1 production	GO:0032652	0.0108151	1.96597	58	1017	11	0.189655	17231	AGER,ARG2,CASP8,FZD5,GBP5,GSDMD,IL6,ISL1,P2RX7,PYCARD,TMEM106A
GO:BP	interleukin-1 production	GO:0032612	0.0108151	1.96597	58	1017	11	0.189655	17231	AGER,ARG2,CASP8,FZD5,GBP5,GSDMD,IL6,ISL1,P2RX7,PYCARD,TMEM106A
GO:BP	photoreceptor cell differentiation	GO:0046530	0.0108151	1.96597	58	1017	11	0.189655	17231	ARL3,CRB2,DLX1,DLX2,GNAT1,NOTCH1,NTRK2,PROM1,RPGRIP1L,SOX8,SOX9
GO:BP	regulation of cell adhesion	GO:0030155	0.0108151	1.96597	522	1017	50	0.0957854	17231	ACVRL1,ADA,ADAM8,ADGRG1,AGER,ARG2,CALR,CCDC88B,CCN1,CD44,CORO1A,DDR1,DLL1,EFNB3,EMILIN1,EPHB6,FMN1,HES1,IGFBP2,IL15,IL6,IL7R,IRF1,KIF14,KIFAP3,LAMA1,LGALS1,LRRC32,LYN,MBP,MEGF10,MYB,MYF5,NEDD9,NOTCH1,NRP1,P4HB,PDE3B,PLXNA2,PODXL,PRKCQ,PYCARD,SNAI2,SOX12,SOX9,SPINK5,STX3,TNFRSF21,UBASH3B,UNC13D
GO:BP	endocardial cushion development	GO:0003197	0.0112977	1.94701	33	1017	8	0.242424	17231	ACVRL1,HEYL,ISL1,NOG,NOTCH1,SNAI1,SOX9,TWIST1
GO:BP	positive regulation of protein phosphorylation	GO:0001934	0.011358	1.9447	604	1017	56	0.0927152	17231	ACVRL1,ADAM8,AGER,ANGPT4,BANK1,BCAR3,BORA,CARD10,CCN1,CD44,CDC25B,CDON,CENPE,CLSPN,CRLF1,DBF4,DBF4B,DIPK2A,ECT2,EZH2,FGF1,FGF22,FGF7,FZD5,GDF11,HES1,HMGA2,IGFBP6,IL15,IL31RA,IL6,INHBE,IQGAP3,ISL1,KIF14,LYN,MAP3K11,MAP3K21,MAP4K4,NEDD9,NRP1,NTRK2,P2RX7,PAK4,PAK6,PLK1,PSRC1,RAP2B,RAPGEF3,SH2D3C,SOX9,TGFB3,TNFSF15,TPX2,TXN,VEGFC
GO:BP	regulation of binding	GO:0051098	0.0115323	1.93808	255	1017	29	0.113725	17231	ACTB,AGER,AURKA,AURKB,CDON,CDT1,E2F1,EPHB6,GMNN,HES1,HEY1,HJURP,HMGA2,HMGB2,HOPX,IFIT1,ISL1,LFNG,MET,MYOD1,NEK2,NES,NOG,PLK1,RPL11,TWIST1,TXN,UBASH3B,ZNF462
GO:BP	negative regulation of organelle organization	GO:0010639	0.0120242	1.91995	268	1017	30	0.11194	17231	ADD3,AURKB,BUB1,BUB1B,CDT1,CHEK1,CKAP2,CORO1A,CTC1,CTNNA2,FBXO5,GEN1,GHITM,KANK4,KNTC1,MCM2,MET,MTBP,NDC80,PLK1,PPIF,PTTG1,SPDL1,STMN2,TET1,TOP2A,TPX2,TRIP13,TSPO,TTK
GO:BP	atrioventricular valve development	GO:0003171	0.0120242	1.91995	19	1017	6	0.315789	17231	CCN1,GJA5,HEYL,NOTCH1,SMAD6,TWIST1
GO:BP	positive regulation of protein modification process	GO:0031401	0.0120242	1.91995	785	1017	69	0.0878981	17231	ACVRL1,ADAM8,AGER,ANGPT4,BANK1,BCAR3,BORA,BRCA1,CARD10,CCN1,CD44,CDC20,CDC25B,CDCA2,CDON,CENPE,CLSPN,CRLF1,DBF4,DBF4B,DIPK2A,DNMT1,ECT2,EZH2,FAM161A,FANCI,FGF1,FGF22,FGF7,FZD5,GDF11,HES1,HMGA2,IGFBP6,IL15,IL31RA,IL6,INHBE,IQGAP3,ISL1,ITGA1,KIF14,LYN,MAP3K11,MAP3K21,MAP4K4,MASTL,MYB,NEDD9,NRP1,NTRK2,P2RX7,PAK4,PAK6,PHF19,PLK1,PSRC1,RAP2B,RAPGEF3,SH2D3C,SOX9,SPSB4,TET1,TGFB3,TNFSF15,TPX2,TXN,UBE2S,…
GO:BP	mitotic DNA integrity checkpoint signaling	GO:0044774	0.0120242	1.91995	50	1017	10	0.2	17231	BLM,CDC6,CHEK2,CLSPN,FANCD2,HMGA2,MSH2,ORC1,STK33,TICRR
GO:BP	metanephric nephron morphogenesis	GO:0072273	0.0120242	1.91995	19	1017	6	0.315789	17231	FMN1,GDNF,HES1,PAX8,SOX8,SOX9
GO:BP	regulation of skeletal muscle tissue development	GO:0048641	0.0120242	1.91995	19	1017	6	0.315789	17231	CDON,DLL1,MEGF10,MYOD1,TWIST1,WNT10B
GO:BP	negative regulation of intrinsic apoptotic signaling pathway in response to DNA damage	GO:1902230	0.0120242	1.91995	19	1017	6	0.315789	17231	ATAD5,CD44,CDKN2D,DDIAS,SNAI1,SNAI2
GO:BP	regulation of reproductive process	GO:2000241	0.0120242	1.91995	129	1017	18	0.139535	17231	ADA,AGO2,ARHGDIB,ASPM,AURKA,CALR,CDC20,CDC25B,FBXO5,HYAL3,LFNG,NOTCH1,RAD51AP1,SMURF2,SNAI1,SOX9,TRIP13,TTK
GO:BP	chromosome condensation	GO:0030261	0.0122868	1.91056	26	1017	7	0.269231	17231	NCAPD2,NCAPD3,NCAPG,NCAPH,SMC2,SMC4,TOP2A
GO:BP	regulation of multicellular organismal development	GO:2000026	0.0122868	1.91056	927	1017	79	0.0852211	17231	ACVRL1,ADA,ADAM8,ADAMTS1,AGER,AGO2,AMIGO2,ANGPT4,APOLD1,ASPM,ATOH8,BRCA1,CASP8,CCN1,CRB2,CTSC,CXCL10,DAAM2,DLL1,DLX1,DLX2,E2F2,EFNB3,EMILIN1,ERRFI1,EZH2,FANCD2,FBN2,FBXO5,FGF1,FOXE3,FST,FZD3,GDNF,GLI1,GRID2,HES1,HMGB2,HOPX,IL15,IL6,IL7R,IRF1,ISL1,KIF14,LAMA1,LRRN3,LYN,MINAR1,MYB,MYOD1,NME2,NOG,NOTCH1,NR1D1,NTRK2,P2RX7,PDE3B,PLXNA2,PRKCB,PROM1,PTCH2,RACGAP1,RAPGEF3,RUNX2,SEMA3F,SEMA6B,SIX1,SNAI2,S…
GO:BP	chemotaxis	GO:0006935	0.012358	1.90805	473	1017	46	0.0972516	17231	ADAM8,AGER,AGTR1,ALCAM,ANGPT2,ARTN,BCL11B,BSG,CALR,CCN3,CHL1,CORO1A,CXCL10,CXCL2,CXCL3,CXCL5,DPYSL4,EFNB3,FGF1,FGF7,FZD3,GDNF,GRO1,HMGB2,ISL1,ITGA1,KIF5A,LAMA1,LAMA5,LYN,MET,MSTN,NOG,NOTCH1,NRP1,PDE4B,PLA2G7,PLXNA2,PRKCQ,RPL24,SEMA3F,SEMA6B,STX3,VEGFC,ENSBTAG00000049914,ENSBTAG00000014862
GO:BP	negative regulation of cell division	GO:0051782	0.0124905	1.90342	13	1017	5	0.384615	17231	ASPM,BLM,E2F7,E2F8,SUSD2
GO:BP	positive regulation of branching involved in ureteric bud morphogenesis	GO:0090190	0.0124905	1.90342	13	1017	5	0.384615	17231	GDNF,NOG,SIX1,SOX8,SOX9
GO:BP	Notch signaling pathway	GO:0007219	0.0127557	1.8943	130	1017	18	0.138462	17231	ANGPT4,CCN3,DLL1,DLX1,DLX2,HES1,HEY1,HEYL,LFNG,NOTCH1,NOTCH3,POSTN,SNAI1,SNAI2,SOX9,SUSD5,TSPAN15,TSPAN5
GO:BP	positive regulation of cellular biosynthetic process	GO:0031328	0.0133166	1.87561	1513	1017	119	0.0786517	17231	ACVRL1,AGO2,ARID3A,ATAD5,ATOH8,AURKB,BCAR3,BCL11B,BLM,BRCA1,BRCA2,CCN1,CCNA2,CDKN1C,CDON,CDT1,CENPJ,CHEK1,CHEK2,CHTF18,CKAP2,CREB5,CTC1,DBF4,DBF4B,DBP,DDAH1,DLL1,DLX1,DLX2,DLX3,DNA2,E2F1,E2F2,E2F7,E2F8,ENO1,ETV1,EYA1,FGF1,FGF7,FGFR4,FOXK1,FOXM1,FZD5,GDNF,GLI1,HES1,HEYL,HLF,HMGA2,HMGB2,HNRNPD,IL15,IL6,IPPK,IRF1,IRS1,IRX3,ISL1,KCNH2,KDM6B,LITAF,MACC1,MEOX1,MET,MNF1,MRTFA,MSTN,MYB,MYBL1,MYBL2,MYF5,M…
GO:BP	centromeric sister chromatid cohesion	GO:0070601	0.0136824	1.86384	8	1017	4	0.5	17231	BUB1,BUB1B,SGO1,SGO2
GO:BP	double-strand break repair via break-induced replication	GO:0000727	0.0136824	1.86384	8	1017	4	0.5	17231	GINS2,MCM2,MCM4,MCM5
GO:BP	female meiosis I	GO:0007144	0.0136824	1.86384	8	1017	4	0.5	17231	AURKA,CDC25B,FBXO5,TRIP13
GO:BP	taxis	GO:0042330	0.0136824	1.86384	476	1017	46	0.0966387	17231	ADAM8,AGER,AGTR1,ALCAM,ANGPT2,ARTN,BCL11B,BSG,CALR,CCN3,CHL1,CORO1A,CXCL10,CXCL2,CXCL3,CXCL5,DPYSL4,EFNB3,FGF1,FGF7,FZD3,GDNF,GRO1,HMGB2,ISL1,ITGA1,KIF5A,LAMA1,LAMA5,LYN,MET,MSTN,NOG,NOTCH1,NRP1,PDE4B,PLA2G7,PLXNA2,PRKCQ,RPL24,SEMA3F,SEMA6B,STX3,VEGFC,ENSBTAG00000049914,ENSBTAG00000014862
GO:BP	DNA replication-dependent nucleosome organization	GO:0034723	0.0136824	1.86384	8	1017	4	0.5	17231	ASF1B,CHAF1A,CHAF1B,NASP
GO:BP	DNA replication-dependent nucleosome assembly	GO:0006335	0.0136824	1.86384	8	1017	4	0.5	17231	ASF1B,CHAF1A,CHAF1B,NASP
GO:BP	L-serine metabolic process	GO:0006563	0.0136824	1.86384	8	1017	4	0.5	17231	PHGDH,PSAT1,PSPH,SHMT2
GO:BP	maintenance of DNA methylation	GO:0010216	0.0136824	1.86384	8	1017	4	0.5	17231	DNMT1,HELLS,UHRF1,ENSBTAG00000051299
GO:BP	DNA strand elongation involved in DNA replication	GO:0006271	0.0136824	1.86384	8	1017	4	0.5	17231	DNA2,LIG1,MCM4,POLE
GO:BP	regulation of gliogenesis	GO:0014013	0.0136824	1.86384	51	1017	10	0.196078	17231	DAAM2,DLX1,DLX2,EZH2,HES1,IL6,NOG,NOTCH1,NR1D1,SOX8
GO:BP	mitotic DNA replication checkpoint signaling	GO:0033314	0.0136824	1.86384	8	1017	4	0.5	17231	CDC6,CLSPN,ORC1,TICRR
GO:BP	positive regulation of biosynthetic process	GO:0009891	0.0138824	1.85753	1531	1017	120	0.0783801	17231	ACVRL1,AGO2,ARID3A,ATAD5,ATOH8,AURKB,BCAR3,BCL11B,BLM,BRCA1,BRCA2,CCN1,CCNA2,CDKN1C,CDON,CDT1,CENPJ,CHEK1,CHEK2,CHTF18,CKAP2,CREB5,CTC1,DBF4,DBF4B,DBP,DDAH1,DLL1,DLX1,DLX2,DLX3,DNA2,E2F1,E2F2,E2F7,E2F8,ENO1,ETV1,EYA1,FGF1,FGF7,FGFR4,FOXK1,FOXM1,FZD5,GDNF,GLI1,HES1,HEYL,HLF,HMGA2,HMGB2,HNRNPD,IL15,IL6,IPPK,IRF1,IRS1,IRX3,ISL1,KCNH2,KDM6B,LITAF,MACC1,MEOX1,MET,MNF1,MRTFA,MSTN,MYB,MYBL1,MYBL2,MYF5,M…
GO:BP	metabolic process	GO:0008152	0.0144179	1.8411	10242	1017	653	0.0637571	17231	ABCA1,ACAT1,ACOX2,ACSL5,ACSL6,ACVR2B,ACVRL1,ADA,ADAM8,ADAMTS1,ADAMTS14,ADAMTS4,ADAMTS9,ADGRG1,ADH5,AGBL5,AGER,AGO2,AGTR1,AHCY,ALDH5A1,ALG8,AMPD3,ANGPT2,ANGPT4,APOBEC3H,APOLD1,AQP11,ARG2,ARID3A,ARL6IP1,AS3MT,ATAD5,ATOH8,ATP1A2,ATP5MC3,ATP5ME,AUH,AUNIP,AURKA,AURKB,BANK1,BCAR3,BCAT1,BCKDHB,BCL11B,BCO2,BLM,BLVRB,BORA,BRCA1,BRCA2,BRIP1,BUB1,BUB1B,CADM1,CALR,CAMK2G,CAND2,CARD10,CASP4,CASP8,CBX2,CCDC88B…
GO:BP	negative regulation of mechanoreceptor differentiation	GO:0045632	0.0145991	1.83568	4	1017	3	0.75	17231	DLL1,HES1,NOTCH1
GO:BP	nephron tubule morphogenesis	GO:0072078	0.0145991	1.83568	61	1017	11	0.180328	17231	EYA1,FGF1,FMN1,GDNF,HES1,IRX3,NOG,PAX8,SIX1,SOX8,SOX9
GO:BP	negative regulation of inner ear auditory receptor cell differentiation	GO:0045608	0.0145991	1.83568	4	1017	3	0.75	17231	DLL1,HES1,NOTCH1
GO:BP	neuronal stem cell population maintenance	GO:0097150	0.0145991	1.83568	20	1017	6	0.3	17231	ASPM,DLL1,FANCD2,FUT10,HES1,NOTCH1
GO:BP	DNA endoreduplication	GO:0042023	0.0145991	1.83568	4	1017	3	0.75	17231	E2F7,E2F8,FBXO5
GO:BP	positive regulation of protein localization to kinetochore	GO:1905342	0.0145991	1.83568	4	1017	3	0.75	17231	CDT1,CENPQ,NDC80
GO:BP	actomyosin contractile ring assembly	GO:0000915	0.0145991	1.83568	4	1017	3	0.75	17231	ANLN,ECT2,RACGAP1
GO:BP	compartment pattern specification	GO:0007386	0.0145991	1.83568	4	1017	3	0.75	17231	DLL1,LFNG,NOTCH1
GO:BP	positive regulation of isotype switching to IgA isotypes	GO:0048298	0.0145991	1.83568	4	1017	3	0.75	17231	MSH2,NSD2,TNFSF13
GO:BP	cell cycle G1/S phase transition	GO:0044843	0.0145991	1.83568	132	1017	18	0.136364	17231	ADAMTS1,CCNA2,CDKN2C,CDKN2D,E2F1,E2F7,EZH2,FAM83D,GLI1,ID2,IQGAP3,KIF14,MAP3K11,MTBP,PAGR1,POLE,SLFN11,SUSD2
GO:BP	assembly of actomyosin apparatus involved in cytokinesis	GO:0000912	0.0145991	1.83568	4	1017	3	0.75	17231	ANLN,ECT2,RACGAP1
GO:BP	regulation of oxidative phosphorylation uncoupler activity	GO:2000275	0.0145991	1.83568	4	1017	3	0.75	17231	PM20D1,PPIF,TWIST1
GO:BP	positive regulation of epithelial cell differentiation	GO:0030858	0.0145991	1.83568	43	1017	9	0.209302	17231	ACVRL1,ATOH8,GDNF,NME2,NOTCH1,PROM1,PTCH2,SOX9,WNT10B
GO:BP	actomyosin contractile ring organization	GO:0044837	0.0145991	1.83568	4	1017	3	0.75	17231	ANLN,ECT2,RACGAP1
GO:BP	negative regulation of inner ear receptor cell differentiation	GO:2000981	0.0145991	1.83568	4	1017	3	0.75	17231	DLL1,HES1,NOTCH1
GO:BP	pharyngeal system development	GO:0060037	0.0145991	1.83568	20	1017	6	0.3	17231	EYA1,HES1,ISL1,NOG,PLXNA2,SIX1
GO:BP	cell activation	GO:0001775	0.0145991	1.83568	723	1017	64	0.0885201	17231	ADA,ADAM8,AGER,ARG2,ATAD5,BANK1,BCL11B,CCDC88B,CD200,CD44,CGAS,CORO1A,CTSC,CXCL10,CXCL5,DLL1,EFNB3,EMILIN1,EPHB6,EXO1,EZH2,FANCD2,FZD5,HELLS,HES1,IFI35,IGFBP2,IL15,IL18R1,IL1RL1,IL6,IL7R,IRF1,LCP1,LFNG,LGALS1,LRRC32,LYN,MAPK8IP1,MEGF10,MSH2,MYB,NR1D1,NSD2,P2RX7,P2RY1,PLCG2,PRKCB,PRKCQ,PYCARD,RAP2B,RPS6KA1,RUNX2,SLC7A11,SOX12,TLR2,TMEM106A,TNFRSF21,TNFSF13,TNFSF8,UBASH3B,UNC13D,ENSBTAG00000051299,…
GO:BP	DNA replication, removal of RNA primer	GO:0043137	0.0145991	1.83568	4	1017	3	0.75	17231	DNA2,FEN1,RNASEH2A
GO:BP	regulation of protein localization to kinetochore	GO:1905340	0.0145991	1.83568	4	1017	3	0.75	17231	CDT1,CENPQ,NDC80
GO:BP	homologous chromosome segregation	GO:0045143	0.0148199	1.82915	52	1017	10	0.192308	17231	BRIP1,ESPL1,FANCD2,NDC1,PLK1,PTTG1,SGO1,SGO2,SYCE2,TRIP13
GO:BP	mesenchyme morphogenesis	GO:0072132	0.0148664	1.82779	35	1017	8	0.228571	17231	ACVRL1,HEYL,ISL1,NOG,NOTCH1,SNAI1,SOX9,TWIST1
GO:BP	epithelial cell proliferation	GO:0050673	0.0152535	1.81663	299	1017	32	0.107023	17231	ACVRL1,AGTR1,AQP11,ATOH8,BCL11B,BIRC5,BRCA2,CDKN1C,EYA1,FGF1,FGF7,FGFR2,FOXE3,FST,GLI1,HES1,HMGB2,IGFBP3,IGFBP5,IQGAP3,NME2,NOG,NOTCH1,NR1D1,PKHD1,PTPRN,SIX1,SNAI2,SOX9,UHRF1,VEGFC,WNT10B
GO:BP	nephron development	GO:0072006	0.0160083	1.79566	112	1017	16	0.142857	17231	AQP11,DLL1,EYA1,FGF1,FMN1,GDNF,HES1,HEYL,IRX3,NOG,NOTCH1,PAX8,PROM1,SIX1,SOX8,SOX9
GO:BP	cellular response to radiation	GO:0071478	0.0163616	1.78617	123	1017	17	0.138211	17231	AURKB,BLM,CCND2,CDC25A,CHEK1,COPS9,ECT2,FIGNL1,HMGA2,HYAL3,INTS7,PBK,PCNA,POLD1,RAD51,RAD51AP1,RHNO1
GO:BP	DNA unwinding involved in DNA replication	GO:0006268	0.0165122	1.78219	14	1017	5	0.357143	17231	BLM,MCM2,MCM4,MCM7,RAD51
GO:BP	ureteric bud morphogenesis	GO:0060675	0.0170388	1.76856	53	1017	10	0.188679	17231	EYA1,FGF1,FMN1,GDNF,HES1,NOG,PAX8,SIX1,SOX8,SOX9
GO:BP	positive regulation of cellular protein metabolic process	GO:0032270	0.0171378	1.76605	1057	1017	87	0.0823084	17231	ACVRL1,ADAM8,AGER,AGO2,AGTR1,ANGPT4,AURKA,BANK1,BCAR3,BORA,BRCA1,CARD10,CASP8,CCN1,CD44,CDC20,CDC25B,CDCA2,CDON,CENPE,CLSPN,CRLF1,DBF4,DBF4B,DIPK2A,DNMT1,ECT2,ENO1,EZH2,FAM161A,FANCI,FGF1,FGF22,FGF7,FGFR4,FZD5,GDF11,HES1,HMGA2,HNRNPD,IGFBP6,IL15,IL31RA,IL6,INHBE,IQGAP3,ISL1,ITGA1,KIF14,LAPTM5,LPCAT3,LYN,MAP3K11,MAP3K21,MAP4K4,MASTL,MBP,MNF1,MYB,NEDD9,NRP1,NTRK2,P2RX7,PAK4,PAK6,PCOLCE2,PHF19,PLK1,…
GO:BP	organelle assembly	GO:0070925	0.0173316	1.76116	716	1017	63	0.0879888	17231	AAAS,ACRBP,ACTA1,ARL3,ASPM,AURKA,AURKB,CCDC114,CCDC69,CCSAP,CDC20,CENPE,CENPH,CENPJ,CENPK,CENPN,CENPS,CENPT,CENPW,CENPX,CEP152,CEP72,CETN4,CHEK2,CORO1A,DLGAP5,FAM161A,FBXO5,FITM1,GRID2,KIF11,KIF23,KIF24,KIFC1,LCP1,LSM3,MAP1LC3C,MYBL2,NEK2,P2RX7,PAN2,PKHD1,PLK1,PLK4,PRC1,RACGAP1,RPGRIP1L,RPL11,RPL24,RPL3,RPS10,RPS23,RPS28,SPATA6,STIL,TPX2,TUBB,UBXN2A,ENSBTAG00000045568,ENSBTAG00000012276,ENSBTAG00…
GO:BP	regulation of metabolic process	GO:0019222	0.0173316	1.76116	5430	1017	366	0.0674033	17231	ACVRL1,ADAM8,AGER,AGO2,AGTR1,ANGPT4,AQP11,ARG2,ARID3A,ARL6IP1,ATAD5,ATOH8,AUNIP,AURKA,AURKB,BANK1,BCAR3,BCL11B,BCO2,BLM,BORA,BRCA1,BRCA2,BRIP1,CADM1,CALR,CARD10,CASP8,CBX2,CCDC88B,CCN1,CCNA2,CCNB2,CD44,CDC20,CDC25B,CDCA2,CDCA7,CDK1,CDKN1C,CDKN2C,CDKN2D,CDON,CDT1,CENPE,CENPF,CENPJ,CGAS,CHD5,CHEK1,CHEK2,CHTF18,CIART,CIT,CKAP2,CKS2,CLSPN,COX17,COX7A2,CRB2,CREB5,CRLF1,CTC1,DAZAP1,DBF4,DBF4B,DBP,DDAH1…
GO:BP	positive regulation of cytokinesis	GO:0032467	0.0173947	1.75958	28	1017	7	0.25	17231	AURKB,CDC25B,CDC6,CIT,ECT2,KIF14,RACGAP1
GO:BP	positive regulation of epithelial to mesenchymal transition	GO:0010718	0.0176607	1.75299	36	1017	8	0.222222	17231	CRB2,EZH2,GLIPR2,IL6,NOTCH1,SNAI1,TGFB3,TWIST1
GO:BP	circulatory system development	GO:0072359	0.0177527	1.75074	773	1017	67	0.0866753	17231	ACVRL1,ADAM8,ADAMTS1,ADGRG1,AGO2,AGTR1,ANGPT4,APOLD1,BRCA1,CARD10,CCN1,CCN3,CRB2,CXCL10,DIPK2A,DLL1,DLX3,DNAH11,DNMT1,DSP,E2F2,E2F7,E2F8,ELN,EMILIN1,ERRFI1,ESM1,EYA1,FGF1,FZD5,GJA5,GJC1,GLI1,HES1,HEY1,HEYL,HOPX,HPGD,HSPB7,ID3,IRX3,ISL1,KDM6B,LAMA1,LBX1,MINAR1,NDRG4,NOG,NOTCH1,NRP1,NSD2,NTRK2,PDE3B,PDLIM1,PRKCB,RAPGEF3,RPGRIP1L,SGPL1,SIX1,SMAD6,SNAI1,SOX9,TGFBI,TMEM65,TWIST1,VEGFC,ENSBTAG000000530…
GO:BP	blood vessel morphogenesis	GO:0048514	0.0183185	1.73711	432	1017	42	0.0972222	17231	ACVRL1,ADAM8,ADAMTS1,ADGRG1,AGO2,AGTR1,ANGPT4,APOLD1,BRCA1,CARD10,CCN1,CCN3,CXCL10,DLL1,E2F2,E2F7,E2F8,EMILIN1,ESM1,EYA1,FGF1,FZD5,GJA5,GJC1,HES1,HEY1,HPGD,ISL1,LAMA1,MINAR1,NOG,NOTCH1,NRP1,NTRK2,PDE3B,PRKCB,RAPGEF3,SGPL1,SIX1,TGFBI,VEGFC,ENSBTAG00000053071
GO:BP	nephron epithelium morphogenesis	GO:0072088	0.018552	1.73161	63	1017	11	0.174603	17231	EYA1,FGF1,FMN1,GDNF,HES1,IRX3,NOG,PAX8,SIX1,SOX8,SOX9
GO:BP	cellular response to growth factor stimulus	GO:0071363	0.0186362	1.72964	459	1017	44	0.0958606	17231	ACVR2B,ACVRL1,CCN1,CD44,CDKN1C,CHST11,CLEC3B,CORO1A,CRB2,DLL1,DLX1,DOK5,EMILIN1,FBN2,FGF1,FGF22,FGF5,FGF7,FGFR2,FGFR4,FST,HES1,HEYL,HPGD,KNSTRN,LRRC32,MSTN,NANOG,NOG,NOTCH1,NRP1,NTRK2,PRKCB,RGMB,RUNX2,SMAD6,SMAD9,SMURF2,SNAI2,SOX9,STMN2,TGFB3,VASN,VEGFC
GO:BP	skeletal muscle cell differentiation	GO:0035914	0.0192589	1.71537	54	1017	10	0.185185	17231	CDON,HEYL,HLF,MEGF10,MNF1,MYF5,MYOD1,NOTCH1,SIX1,SOX8
GO:BP	mesonephric tubule morphogenesis	GO:0072171	0.0192589	1.71537	54	1017	10	0.185185	17231	EYA1,FGF1,FMN1,GDNF,HES1,NOG,PAX8,SIX1,SOX8,SOX9
GO:BP	positive regulation of phosphorylation	GO:0042327	0.0199086	1.70096	665	1017	59	0.0887218	17231	ACVRL1,ADAM8,AGER,ANGPT4,BANK1,BCAR3,BORA,CARD10,CCN1,CD44,CDC25B,CDON,CENPE,CLSPN,CRLF1,DBF4,DBF4B,DDR1,DIPK2A,ECT2,EZH2,FGF1,FGF22,FGF7,FGFR2,FGFR4,FZD5,GDF11,HES1,HMGA2,IGFBP6,IL15,IL31RA,IL6,INHBE,IQGAP3,ISL1,KIF14,LYN,MAP3K11,MAP3K21,MAP4K4,NEDD9,NRP1,NTRK2,P2RX7,PAK4,PAK6,PLK1,PSRC1,RAP2B,RAPGEF3,SH2D3C,SOX9,TGFB3,TNFSF15,TPX2,TXN,VEGFC
GO:BP	positive regulation of locomotion	GO:0040017	0.0200681	1.69749	408	1017	40	0.0980392	17231	ADAM8,ADAMTS1,AGER,AGO2,ANGPT4,ARHGEF39,ARTN,ATOH8,ATP8A1,CALR,CCN1,CORO1A,CXCL10,FBXO5,FGF1,FGF7,GLIPR2,IGFBP5,LRRC15,LYN,MAP4K4,MET,MSTN,NEDD9,NOTCH1,NRP1,PLA2G7,PLCG2,PYCARD,RRAS2,SEMA3F,SEMA6B,SHTN1,SMURF2,SNAI1,SNAI2,SOX9,STX3,TWIST1,VEGFC
GO:BP	2'-deoxyribonucleotide biosynthetic process	GO:0009265	0.0205221	1.68778	9	1017	4	0.444444	17231	DTYMK,DUT,TYMS,ENSBTAG00000053268
GO:BP	renal tubule morphogenesis	GO:0061333	0.0205221	1.68778	64	1017	11	0.171875	17231	EYA1,FGF1,FMN1,GDNF,HES1,IRX3,NOG,PAX8,SIX1,SOX8,SOX9
GO:BP	mitral valve development	GO:0003174	0.0205221	1.68778	9	1017	4	0.444444	17231	GJA5,NOTCH1,SMAD6,TWIST1
GO:BP	negative regulation of epidermal cell differentiation	GO:0045605	0.0205221	1.68778	9	1017	4	0.444444	17231	DLL1,EZH2,HES1,NOTCH1
GO:BP	deoxyribonucleoside monophosphate biosynthetic process	GO:0009157	0.0205221	1.68778	9	1017	4	0.444444	17231	DUT,TK1,TYMS,ENSBTAG00000053268
GO:BP	deoxyribose phosphate biosynthetic process	GO:0046385	0.0205221	1.68778	9	1017	4	0.444444	17231	DTYMK,DUT,TYMS,ENSBTAG00000053268
GO:BP	pyrimidine deoxyribonucleotide biosynthetic process	GO:0009221	0.0205221	1.68778	9	1017	4	0.444444	17231	DTYMK,DUT,TYMS,ENSBTAG00000053268
GO:BP	nephron morphogenesis	GO:0072028	0.0205221	1.68778	64	1017	11	0.171875	17231	EYA1,FGF1,FMN1,GDNF,HES1,IRX3,NOG,PAX8,SIX1,SOX8,SOX9
GO:BP	negative regulation of epidermis development	GO:0045683	0.0205221	1.68778	9	1017	4	0.444444	17231	DLL1,EZH2,HES1,NOTCH1
GO:BP	deoxyribonucleotide metabolic process	GO:0009262	0.0205804	1.68655	29	1017	7	0.241379	17231	ADA,DTYMK,DUT,RRM1,RRM2,TYMS,ENSBTAG00000053268
GO:BP	response to cytokine	GO:0034097	0.0205804	1.68655	653	1017	58	0.0888208	17231	AQP4,BRCA1,CASP8,CD44,CORO1A,CRLF1,CXCL10,CXCL2,CXCL3,GAPDH,GBP5,GGT5,GRO1,HDGF,HELLS,HYAL3,IFIH1,IFIT1,IL10RB,IL15,IL18R1,IL1RL1,IL31RA,IL6,IL7R,IRF1,MCM2,MRC1,MX1,MYBL2,MYOD1,NR1D1,P4HB,PCOLCE2,PDIA3,PLCB1,PYCARD,RFFL,SH2B2,SHMT2,SOX9,SRSF7,ST3GAL6,TLR2,TNFRSF21,TRAF1,TRAF5,TRAIP,TUBA1B,TXNDC17,UBXN2A,UGCG,VEGFC,VIM,ENSBTAG00000001143,ENSBTAG00000017670,ENSBTAG00000011511,ENSBTAG00000038233
GO:BP	anatomical structure morphogenesis	GO:0009653	0.0205804	1.68655	2008	1017	150	0.0747012	17231	ACRBP,ACTA1,ACTB,ACVRL1,ADA,ADAM8,ADAMTS1,ADGRG1,AGO2,AGTR1,ALCAM,ANGPT4,APOLD1,ARTN,ATOH8,AURKA,BCAR3,BCL11B,BRCA1,BSG,CALR,CARD10,CCN1,CCN3,CD44,CDC42EP1,CDH24,CDON,CHL1,CHST11,CORO1A,CRB2,CRISPLD1,CTNNA2,CXCL10,DDR1,DLL1,DLX1,DLX2,DLX3,DNAH11,DPYSL4,DSP,E2F2,E2F7,E2F8,ECT2,EFNB3,ELN,EMILIN1,ERRFI1,ESM1,EYA1,FANCD2,FBN2,FGF1,FGF22,FGF7,FGFR2,FMN1,FOXE3,FST,FZD3,FZD5,GCNT1,GDF11,GDNF,GJA5,GJC1,G…
GO:BP	negative regulation of double-strand break repair	GO:2000780	0.0205804	1.68655	29	1017	7	0.241379	17231	AUNIP,CGAS,HMGA2,OGG1,PARPBP,POLQ,TWIST1
GO:BP	establishment of organelle localization	GO:0051656	0.0209485	1.67885	281	1017	30	0.106762	17231	AURKB,BICD1,CDCA5,CDCA8,CDT1,CENPE,CENPF,CENPQ,CLMN,FAM83D,KIF14,KIF18A,KIF22,KIF2C,KIF5A,KIFC1,LIN7A,LYN,NDC80,NUF2,NUSAP1,PKHD1,PLK1,PSRC1,RAB3A,SAPCD2,SPAG5,SPDL1,UNC13D,XPO1
GO:BP	central nervous system development	GO:0007417	0.020954	1.67873	626	1017	56	0.0894569	17231	ADGRG1,AGER,ALDH5A1,AMIGO2,ASPM,ATP1A2,BCL11B,BRCA2,CDON,CENPF,CTNNA2,DAAM2,DLL1,DLX1,DLX2,E2F1,EZH2,FANCD2,FUT10,FZD3,GDF11,GDNF,GLI1,GRID2,HAPLN3,HES1,ID3,ISL1,KIF14,LBX1,NDUFS4,NNAT,NOG,NOTCH1,NR1D1,NTRK2,PAX8,PCDH18,PHACTR1,PHGDH,PLCB1,PLXNA2,RPGRIP1L,SEMA3F,SIX1,SLC6A17,SLC7A11,SOX12,SOX8,SOX9,SPINK5,TACC3,TNFRSF21,TSPAN2,VCAN,VIM
GO:BP	astrocyte differentiation	GO:0048708	0.021321	1.67119	55	1017	10	0.181818	17231	AGER,DLL1,HES1,NOG,NOTCH1,NR1D1,SOX8,SOX9,TSPAN2,VIM
GO:BP	nervous system development	GO:0007399	0.0215431	1.66669	1601	1017	123	0.076827	17231	ACSL6,ADGRG1,ADGRL1,AGER,ALCAM,ALDH5A1,AMIGO2,ARL3,ARTN,ASPM,ATOH8,ATP1A2,AURKA,BCL11B,BRCA2,BSG,CALR,CAMK2G,CDC20,CDON,CENPF,CHL1,CHRNA3,CLMN,CRB2,CTNNA2,CTSC,DAAM2,DDR1,DLL1,DLX1,DLX2,DNAH11,DOK5,DPYSL4,E2F1,ECT2,EFNB3,ETV1,EYA1,EZH2,FANCD2,FGF5,FUT10,FZD3,GDF11,GDNF,GLI1,GLRB,GNAT1,GRID2,GRIP1,HAPLN3,HES1,HEYL,ID3,IL6,IRX3,ISL1,ITGB4,KIF14,KIF5A,LAMA1,LAMA5,LBX1,LRRN3,LYN,MAP4K4,NDUFS4,NEFH,NE…
GO:BP	regulation of branching involved in ureteric bud morphogenesis	GO:0090189	0.0216076	1.66539	15	1017	5	0.333333	17231	GDNF,NOG,SIX1,SOX8,SOX9
GO:BP	type B pancreatic cell proliferation	GO:0044342	0.0216076	1.66539	15	1017	5	0.333333	17231	BIRC5,IGFBP3,IGFBP5,NR1D1,PTPRN
GO:BP	renal vesicle morphogenesis	GO:0072077	0.0216076	1.66539	15	1017	5	0.333333	17231	FMN1,GDNF,PAX8,SOX8,SOX9
GO:BP	positive regulation of phosphate metabolic process	GO:0045937	0.0216804	1.66393	711	1017	62	0.0872011	17231	ACVRL1,ADAM8,AGER,ANGPT4,BANK1,BCAR3,BORA,CARD10,CCN1,CD44,CDC25B,CDCA2,CDON,CENPE,CLSPN,CRLF1,DBF4,DBF4B,DDR1,DIPK2A,ECT2,ENO1,EZH2,FGF1,FGF22,FGF7,FGFR2,FGFR4,FZD5,GDF11,HES1,HMGA2,IGFBP6,IL15,IL31RA,IL6,INHBE,IQGAP3,ISL1,ITGA1,KIF14,LYN,MAP3K11,MAP3K21,MAP4K4,NEDD9,NRP1,NTRK2,P2RX7,PAK4,PAK6,PLK1,PSRC1,RAP2B,RAPGEF3,SH2D3C,SOX9,TGFB3,TNFSF15,TPX2,TXN,VEGFC
GO:BP	positive regulation of phosphorus metabolic process	GO:0010562	0.0216804	1.66393	711	1017	62	0.0872011	17231	ACVRL1,ADAM8,AGER,ANGPT4,BANK1,BCAR3,BORA,CARD10,CCN1,CD44,CDC25B,CDCA2,CDON,CENPE,CLSPN,CRLF1,DBF4,DBF4B,DDR1,DIPK2A,ECT2,ENO1,EZH2,FGF1,FGF22,FGF7,FGFR2,FGFR4,FZD5,GDF11,HES1,HMGA2,IGFBP6,IL15,IL31RA,IL6,INHBE,IQGAP3,ISL1,ITGA1,KIF14,LYN,MAP3K11,MAP3K21,MAP4K4,NEDD9,NRP1,NTRK2,P2RX7,PAK4,PAK6,PLK1,PSRC1,RAP2B,RAPGEF3,SH2D3C,SOX9,TGFB3,TNFSF15,TPX2,TXN,VEGFC
GO:BP	negative regulation of cell differentiation	GO:0045596	0.0216804	1.66393	464	1017	44	0.0948276	17231	ACVRL1,ASPM,CALR,CCN3,CXCL10,DAAM2,DLL1,DLX1,DLX2,DNMT1,E2F1,EFNB3,EZH2,FOXE3,FST,GDF11,HES1,HOPX,ID3,IGFBP5,IRF1,IRX3,ISL1,LBX1,LYN,MMP11,MSTN,MYB,NANOG,NOG,NOTCH1,NR1D1,SEMA3F,SEMA6B,SMAD6,SNAI1,SNAI2,SOX8,SOX9,TWIST1,UBASH3B,VASN,VEGFC,WNT10B
GO:BP	positive regulation of gene expression	GO:0010628	0.0218363	1.66082	810	1017	69	0.0851852	17231	ADAM8,AGER,AGO2,ATAD5,BRCA1,CADM1,CALR,CASP8,CCDC88B,CGAS,CHEK1,DAZAP1,DHX58,DLL1,DNMT1,E2F1,EMILIN1,ENO1,FGF22,FGF7,FGFR4,FZD5,GAPDH,GBP5,GDNF,GSDMD,HMGA2,HNRNPD,ID3,IFIH1,IL15,IL18R1,IL1RL1,IL6,IL7R,IQGAP3,IRF1,ISL1,LPCAT3,LPL,LRRC32,MBP,MNF1,MSH2,NCOR2,NOG,NOTCH1,NSD2,NTRK2,P2RX7,PDE4B,PLCG2,PRKCQ,PYCARD,RPL11,RUNX2,SLC7A5,SOX8,SOX9,TLR2,TMEM106A,TNC,TNFSF13,TRAF5,TWIST1,VIM,ZCCHC3,ENSBTAG0000…
GO:BP	regulation of DNA binding	GO:0051101	0.0224543	1.6487	85	1017	13	0.152941	17231	AGER,CDT1,E2F1,HES1,HEY1,HJURP,HMGA2,HMGB2,ISL1,NEK2,TWIST1,TXN,ZNF462
GO:BP	negative regulation of signal transduction by p53 class mediator	GO:1901797	0.0224543	1.6487	22	1017	6	0.272727	17231	ATAD5,CD44,RFFL,SNAI1,SNAI2,TWIST1
GO:BP	postreplication repair	GO:0006301	0.0224543	1.6487	22	1017	6	0.272727	17231	BRCA1,DTL,MSH2,PCNA,POLD1,RAD18
GO:BP	cellular response to cytokine stimulus	GO:0071345	0.0224543	1.6487	601	1017	54	0.0898503	17231	AQP4,BRCA1,CD44,CORO1A,CRLF1,CXCL10,CXCL2,CXCL3,GAPDH,GBP5,GRO1,HDGF,HELLS,HYAL3,IFIT1,IL10RB,IL15,IL18R1,IL1RL1,IL31RA,IL6,IL7R,IRF1,MCM2,MRC1,MX1,MYBL2,MYOD1,NR1D1,P4HB,PCOLCE2,PDIA3,PLCB1,PYCARD,RFFL,SH2B2,SOX9,SRSF7,ST3GAL6,TLR2,TNFRSF21,TRAF1,TRAF5,TRAIP,TUBA1B,TXNDC17,UBXN2A,UGCG,VEGFC,VIM,ENSBTAG00000001143,ENSBTAG00000017670,ENSBTAG00000011511,ENSBTAG00000038233
GO:BP	response to X-ray	GO:0010165	0.0224543	1.6487	22	1017	6	0.272727	17231	BLM,BRCA2,CCND2,HMGA2,MSH2,XRCC2
GO:BP	transmembrane receptor protein serine/threonine kinase signaling pathway	GO:0007178	0.0224764	1.64827	283	1017	30	0.106007	17231	ACVR2B,ACVRL1,ATOH8,BTBD11,CCN1,CDKN1C,CHST11,CRB2,DLX1,EMILIN1,FBN2,FST,GDF11,HES1,HPGD,INHBE,LRRC32,MSTN,NANOG,NOG,NOTCH1,RGMB,RUNX2,SMAD6,SMAD9,SMURF2,SUB1,TGFB3,VASN,VIM
GO:BP	tube morphogenesis	GO:0035239	0.0224764	1.64827	629	1017	56	0.0890302	17231	ACVRL1,ADAM8,ADAMTS1,ADGRG1,AGO2,AGTR1,ANGPT4,APOLD1,ATOH8,BRCA1,CARD10,CCN1,CCN3,CXCL10,DDR1,DLL1,E2F2,E2F7,E2F8,EMILIN1,ESM1,EYA1,FGF1,FMN1,FZD3,FZD5,GDNF,GJA5,GJC1,HES1,HEY1,HPGD,IRX3,ISL1,LAMA1,LBX1,MET,MINAR1,NOG,NOTCH1,NRP1,NTRK2,PAX8,PDE3B,PKHD1,PRKCB,RAPGEF3,SGPL1,SHROOM3,SIX1,SOX8,SOX9,TGFBI,TWIST1,VEGFC,ENSBTAG00000053071
GO:BP	DNA damage checkpoint signaling	GO:0000077	0.0225814	1.64625	75	1017	12	0.16	17231	BLM,CHEK1,CHEK2,CLSPN,E2F1,FANCD2,HMGA2,INTS7,MSH2,RHNO1,STK33,TICRR
GO:BP	skeletal muscle tissue development	GO:0007519	0.022725	1.6435	117	1017	16	0.136752	17231	ACTA1,CDON,DLL1,ELN,HEYL,HLF,MEGF10,MNF1,MSTN,MYF5,MYOD1,NOTCH1,SIX1,SOX8,TWIST1,WNT10B
GO:BP	negative regulation of DNA repair	GO:0045738	0.0242252	1.61573	30	1017	7	0.233333	17231	AUNIP,CGAS,HMGA2,OGG1,PARPBP,POLQ,TWIST1
GO:BP	intrinsic apoptotic signaling pathway in response to DNA damage	GO:0008630	0.0246991	1.60732	86	1017	13	0.151163	17231	ATAD5,BRCA1,BRCA2,CD44,CDKN2D,CHEK2,DDIAS,DDIT4,E2F1,MSH2,PYCARD,SNAI1,SNAI2
GO:BP	retina development in camera-type eye	GO:0060041	0.0247076	1.60717	118	1017	16	0.135593	17231	ACVRL1,CDON,CRB2,DLL1,DLX1,DLX2,GNAT1,LAMA1,LPCAT1,NTRK2,PROM1,RPGRIP1L,RPL24,SOX8,SOX9,ENSBTAG00000046177
GO:BP	centrosome duplication	GO:0051298	0.0248193	1.60521	66	1017	11	0.166667	17231	BRCA2,CENPJ,CEP152,CEP72,CETN4,GEN1,NDC80,PKHD1,PLK4,STIL,XPO1
GO:BP	kidney morphogenesis	GO:0060993	0.0250397	1.60137	76	1017	12	0.157895	17231	EYA1,FGF1,FMN1,GCNT1,GDNF,HES1,IRX3,NOG,PAX8,SIX1,SOX8,SOX9
GO:BP	mesenchyme development	GO:0060485	0.0250397	1.60137	211	1017	24	0.113744	17231	ACVRL1,CRB2,EZH2,FAM83D,GDNF,GLIPR2,HES1,HEYL,HMGA2,IL6,ISL1,MEOX1,NOG,NOTCH1,SEMA3F,SEMA6B,SIX1,SNAI1,SNAI2,SOX8,SOX9,TGFB3,TWIST1,VASN
GO:BP	response to growth factor	GO:0070848	0.0255601	1.59244	469	1017	44	0.0938166	17231	ACVR2B,ACVRL1,CCN1,CD44,CDKN1C,CHST11,CLEC3B,CORO1A,CRB2,DLL1,DLX1,DOK5,EMILIN1,FBN2,FGF1,FGF22,FGF5,FGF7,FGFR2,FGFR4,FST,HES1,HEYL,HPGD,KNSTRN,LRRC32,MSTN,NANOG,NOG,NOTCH1,NRP1,NTRK2,PRKCB,RGMB,RUNX2,SMAD6,SMAD9,SMURF2,SNAI2,SOX9,STMN2,TGFB3,VASN,VEGFC
GO:BP	positive regulation of protein metabolic process	GO:0051247	0.0255601	1.59244	1120	1017	90	0.0803571	17231	ACVRL1,ADAM8,AGER,AGO2,AGTR1,ANGPT4,AURKA,BANK1,BCAR3,BORA,BRCA1,CARD10,CASP8,CCN1,CD44,CDC20,CDC25B,CDCA2,CDON,CENPE,CLSPN,CRLF1,DBF4,DBF4B,DIPK2A,DNMT1,DTL,ECT2,ENO1,EZH2,FAM161A,FANCI,FGF1,FGF22,FGF7,FGFR4,FZD5,GDF11,HES1,HMGA2,HNRNPD,IGFBP6,IL15,IL31RA,IL6,INHBE,IQGAP3,ISL1,ITGA1,KIF14,LAPTM5,LPCAT1,LPCAT3,LYN,MAP3K11,MAP3K21,MAP4K4,MASTL,MBP,MNF1,MYB,NEDD9,NRP1,NTRK2,P2RX7,PAK4,PAK6,PCOLCE2,…
GO:BP	cellular response to molecule of bacterial origin	GO:0071219	0.0266426	1.57442	119	1017	16	0.134454	17231	CXCL10,CXCL2,CXCL3,CXCL5,FZD5,GRO1,HMGB2,IL6,LITAF,LYN,MRC1,NR1D1,PDE4B,PYCARD,TLR2,VIM
GO:BP	microtubule depolymerization	GO:0007019	0.0269967	1.56869	39	1017	8	0.205128	17231	CCSAP,CKAP2,KIF18A,KIF18B,KIF24,KIF2C,STMN2,TPX2
GO:BP	heart valve development	GO:0003170	0.0269967	1.56869	39	1017	8	0.205128	17231	CCN1,EMILIN1,GJA5,HEYL,NOTCH1,SMAD6,SOX9,TWIST1
GO:BP	negative regulation of intrinsic apoptotic signaling pathway	GO:2001243	0.0275933	1.5592	77	1017	12	0.155844	17231	ATAD5,CD44,CDKN2D,DDIAS,ENO1,FIGNL1,HELLS,MAPK8IP1,PPIF,RTKN2,SNAI1,SNAI2
GO:BP	liver development	GO:0001889	0.0275933	1.5592	67	1017	11	0.164179	17231	ADA,AURKA,E2F7,E2F8,EZH2,GLI1,HES1,NOTCH1,PCK2,RPGRIP1L,SOX9
GO:BP	regulation of oligodendrocyte differentiation	GO:0048713	0.0276192	1.55879	23	1017	6	0.26087	17231	DAAM2,DLX1,DLX2,HES1,NOTCH1,TNFRSF21
GO:BP	aortic valve morphogenesis	GO:0003180	0.0277723	1.55639	16	1017	5	0.3125	17231	EMILIN1,NOTCH1,SMAD6,SOX9,TWIST1
GO:BP	mesenchymal cell differentiation	GO:0048762	0.0277723	1.55639	177	1017	21	0.118644	17231	CRB2,EZH2,FAM83D,GDNF,GLIPR2,HES1,HEYL,HMGA2,IL6,ISL1,NOG,NOTCH1,SEMA3F,SEMA6B,SNAI1,SNAI2,SOX8,SOX9,TGFB3,TWIST1,VASN
GO:BP	atrioventricular valve morphogenesis	GO:0003181	0.0277723	1.55639	16	1017	5	0.3125	17231	CCN1,HEYL,NOTCH1,SMAD6,TWIST1
GO:BP	renal vesicle development	GO:0072087	0.0277723	1.55639	16	1017	5	0.3125	17231	FMN1,GDNF,PAX8,SOX8,SOX9
GO:BP	negative regulation of neuron apoptotic process	GO:0043524	0.0277723	1.55639	98	1017	14	0.142857	17231	ADAM8,BIRC5,CHL1,CORO1A,CRLF1,DLX1,GDNF,GRIK2,ISL1,KIF14,MSH2,NES,SIX1,XRCC2
GO:BP	DNA biosynthetic process	GO:0071897	0.0279786	1.55317	131	1017	17	0.129771	17231	ACVRL1,AURKB,CDKN2D,CHTF18,CTC1,DTL,FGFR4,HNRNPD,LIG1,NEK2,PARM1,PCNA,POLD1,POLE,POLQ,PRKCQ,TK1
GO:BP	histone phosphorylation	GO:0016572	0.0282461	1.54904	31	1017	7	0.225806	17231	AURKB,CCNA2,CHEK1,HMGA2,PRKCB,TWIST1,VRK1
GO:BP	signal transduction by p53 class mediator	GO:0072331	0.0282461	1.54904	109	1017	15	0.137615	17231	ATAD5,BRCA2,CD44,DDIT4,E2F1,E2F2,E2F7,FOXM1,MSH2,PYCARD,RFFL,RPL11,SNAI1,SNAI2,TWIST1
GO:BP	positive regulation of cell adhesion	GO:0045785	0.0282461	1.54904	301	1017	31	0.10299	17231	ADA,ADAM8,ADGRG1,AGER,CALR,CCDC88B,CCN1,CD44,CORO1A,EFNB3,EMILIN1,EPHB6,FMN1,HES1,IGFBP2,IL15,IL6,IL7R,KIFAP3,LGALS1,MEGF10,MYB,NEDD9,NRP1,P4HB,PODXL,PRKCQ,PYCARD,SOX12,STX3,UNC13D
GO:BP	nucleobase-containing compound metabolic process	GO:0006139	0.0282509	1.54897	4629	1017	314	0.0678332	17231	ACAT1,ACSL5,ACSL6,ACVRL1,ADA,ADAM8,AGER,AGO2,AMPD3,APOBEC3H,ARID3A,ATAD5,ATOH8,ATP5MC3,ATP5ME,AUNIP,AURKB,BCL11B,BLM,BRCA1,BRCA2,BRIP1,CALR,CBX2,CCN1,CCNA2,CDC45,CDC6,CDCA5,CDCA7,CDKN1C,CDKN2D,CDON,CDT1,CENPF,CENPJ,CENPS,CENPX,CGAS,CHAF1A,CHD5,CHEK1,CHEK2,CHTF18,CIART,CKAP2,CKS2,CREB5,CTC1,DAZAP1,DBP,DDIT4,DDX39A,DEPDC1,DICER1,DLL1,DLX1,DLX2,DLX3,DNA2,DNMT1,DTL,DTYMK,DUT,E2F1,E2F2,E2F7,E2F8,ENO1,…
GO:BP	spindle assembly involved in meiosis	GO:0090306	0.0282947	1.54829	5	1017	3	0.6	17231	ASPM,AURKA,FBXO5
GO:BP	positive regulation of kidney development	GO:0090184	0.0282947	1.54829	5	1017	3	0.6	17231	NOG,SOX8,SOX9
GO:BP	metanephric nephron tubule morphogenesis	GO:0072282	0.0282947	1.54829	5	1017	3	0.6	17231	HES1,SOX8,SOX9
GO:BP	proximal tubule development	GO:0072014	0.0282947	1.54829	5	1017	3	0.6	17231	AQP11,DLL1,HEYL
GO:BP	regulation of isotype switching to IgA isotypes	GO:0048296	0.0282947	1.54829	5	1017	3	0.6	17231	MSH2,NSD2,TNFSF13
GO:BP	isotype switching to IgA isotypes	GO:0048290	0.0282947	1.54829	5	1017	3	0.6	17231	MSH2,NSD2,TNFSF13
GO:BP	pulmonary valve morphogenesis	GO:0003184	0.0285961	1.54369	10	1017	4	0.4	17231	GJA5,HEYL,NOTCH1,SMAD6
GO:BP	negative regulation of developmental process	GO:0051093	0.0285961	1.54369	638	1017	56	0.0877743	17231	ACVRL1,ADAMTS1,ANGPT4,ASPM,CALR,CCN3,CXCL10,DAAM2,DLL1,DLX1,DLX2,DNMT1,E2F1,E2F2,EFNB3,EMILIN1,EZH2,FBXO5,FOXE3,FOXM1,FST,GDF11,HES1,HOPX,HYAL3,ID3,IGFBP5,IRF1,IRX3,ISL1,LBX1,LYN,MINAR1,MMP11,MSTN,MYB,NANOG,NOG,NOTCH1,NR1D1,PDE3B,RAPGEF3,SEMA3F,SEMA6B,SMAD6,SNAI1,SNAI2,SOCS2,SOX8,SOX9,TWIST1,UBASH3B,VASN,VEGFC,WNT10B,WWC1
GO:BP	muscle tissue development	GO:0060537	0.0292166	1.53437	264	1017	28	0.106061	17231	ACTA1,CDON,DIPK2A,DLL1,DSP,ELN,EYA1,EYA2,GJC1,GLI1,HEYL,HLF,IGFBP5,IRX3,ISL1,KDM6B,MEGF10,MNF1,MSTN,MYF5,MYOD1,NOG,NOTCH1,SIX1,SOX8,SOX9,TWIST1,WNT10B
GO:BP	skeletal muscle organ development	GO:0060538	0.0299971	1.52292	121	1017	16	0.132231	17231	ACTA1,CDON,DLL1,ELN,HEYL,HLF,MEGF10,MNF1,MSTN,MYF5,MYOD1,NOTCH1,SIX1,SOX8,TWIST1,WNT10B
GO:BP	regulation of epithelial cell differentiation	GO:0030856	0.0300304	1.52244	110	1017	15	0.136364	17231	ACVRL1,APOLD1,ATOH8,DLL1,ERRFI1,EZH2,FOXE3,GDNF,HES1,NME2,NOTCH1,PROM1,PTCH2,SOX9,WNT10B
GO:BP	regulation of double-strand break repair via homologous recombination	GO:0010569	0.0301446	1.52079	40	1017	8	0.2	17231	CGAS,CHEK1,FIGNL1,PARPBP,POLQ,PPP4C,RAD51,RAD51AP1
GO:BP	regulation of nitrogen compound metabolic process	GO:0051171	0.0301446	1.52079	4587	1017	311	0.0678003	17231	ACVRL1,ADAM8,AGER,AGO2,AGTR1,ANGPT4,AQP11,ARID3A,ARL6IP1,ATAD5,ATOH8,AUNIP,AURKA,AURKB,BANK1,BCAR3,BCL11B,BLM,BORA,BRCA1,BRCA2,BRIP1,CALR,CARD10,CASP8,CBX2,CCN1,CCNA2,CCNB2,CD44,CDC20,CDC25B,CDCA2,CDCA7,CDKN1C,CDKN2C,CDKN2D,CDON,CDT1,CENPE,CENPF,CENPJ,CGAS,CHD5,CHEK1,CHEK2,CHTF18,CIART,CIT,CKAP2,CKS2,CLSPN,CRB2,CREB5,CRLF1,CTC1,DAZAP1,DBF4,DBF4B,DBP,DDAH1,DDIT4,DEPDC1,DEPTOR,DIPK2A,DLL1,DLX1,DLX2…
GO:BP	regulation of lymphocyte apoptotic process	GO:0070228	0.0301446	1.52079	40	1017	8	0.2	17231	ADA,ADAM8,ARG2,AURKB,IL7R,LYN,P2RX7,PRKCQ
GO:BP	positive regulation of cell migration	GO:0030335	0.0314177	1.50283	382	1017	37	0.0968586	17231	ADAM8,ADAMTS1,AGER,AGO2,ANGPT4,ARHGEF39,ATOH8,ATP8A1,CALR,CCN1,CORO1A,CXCL10,FBXO5,FGF1,FGF7,GLIPR2,IGFBP5,LRRC15,LYN,MAP4K4,MET,MSTN,NEDD9,NOTCH1,NRP1,PLA2G7,PLCG2,PYCARD,RRAS2,SEMA3F,SEMA6B,SHTN1,SMURF2,SNAI1,SNAI2,SOX9,VEGFC
GO:BP	negative regulation of neuron death	GO:1901215	0.0322557	1.49139	122	1017	16	0.131148	17231	ADAM8,BIRC5,CHL1,CORO1A,CRLF1,DLX1,GDNF,GRIK2,ISL1,KIF14,MSH2,NES,PM20D1,SIX1,SLC7A11,XRCC2
GO:BP	epithelial to mesenchymal transition	GO:0001837	0.0324476	1.48882	111	1017	15	0.135135	17231	CRB2,EZH2,FAM83D,GLIPR2,HEYL,HMGA2,IL6,NOG,NOTCH1,SNAI1,SNAI2,SOX9,TGFB3,TWIST1,VASN
GO:BP	regulation of Notch signaling pathway	GO:0008593	0.0326521	1.48609	69	1017	11	0.15942	17231	CCN3,DLL1,DLX1,DLX2,HES1,HEY1,LFNG,NOTCH1,POSTN,TSPAN15,TSPAN5
GO:BP	regulation of ubiquitin-protein transferase activity	GO:0051438	0.0326521	1.48609	32	1017	7	0.21875	17231	CDC20,FBXO5,MASTL,PLK1,RPL11,RPL37,UBE2S
GO:BP	negative regulation of epithelial cell differentiation	GO:0030857	0.0326521	1.48609	32	1017	7	0.21875	17231	ACVRL1,DLL1,EZH2,FOXE3,HES1,NOTCH1,SOX9
GO:BP	metanephros morphogenesis	GO:0003338	0.0326521	1.48609	24	1017	6	0.25	17231	FMN1,GDNF,HES1,PAX8,SOX8,SOX9
GO:BP	regulation of muscle tissue development	GO:1901861	0.0326521	1.48609	32	1017	7	0.21875	17231	CDON,DLL1,IGFBP5,MEGF10,MYOD1,TWIST1,WNT10B
GO:BP	positive regulation of cell motility	GO:2000147	0.0333635	1.47673	397	1017	38	0.0957179	17231	ADAM8,ADAMTS1,AGER,AGO2,ANGPT4,ARHGEF39,ATOH8,ATP8A1,CALR,CCN1,CORO1A,CXCL10,FBXO5,FGF1,FGF7,GLIPR2,IGFBP5,LRRC15,LYN,MAP4K4,MET,MSTN,NEDD9,NOTCH1,NRP1,PLA2G7,PLCG2,PYCARD,RRAS2,SEMA3F,SEMA6B,SHTN1,SMURF2,SNAI1,SNAI2,SOX9,TWIST1,VEGFC
GO:BP	regulation of cell cycle G1/S phase transition	GO:1902806	0.0337125	1.47221	90	1017	13	0.144444	17231	ADAMTS1,CDKN2D,E2F1,E2F7,EZH2,FAM83D,GLI1,ID2,KIF14,MTBP,PAGR1,SLFN11,SUSD2
GO:BP	heterocycle metabolic process	GO:0046483	0.0337125	1.47221	4727	1017	319	0.0674847	17231	ACAT1,ACSL5,ACSL6,ACVRL1,ADA,ADAM8,AGER,AGO2,AMPD3,APOBEC3H,ARID3A,ATAD5,ATOH8,ATP5MC3,ATP5ME,AUNIP,AURKB,BCL11B,BLM,BLVRB,BRCA1,BRCA2,BRIP1,CALR,CBX2,CCN1,CCNA2,CDC45,CDC6,CDCA5,CDCA7,CDKN1C,CDKN2D,CDON,CDT1,CENPF,CENPJ,CENPS,CENPX,CGAS,CHAF1A,CHD5,CHEK1,CHEK2,CHTF18,CIART,CKAP2,CKS2,CREB5,CTC1,DAZAP1,DBP,DDIT4,DDX39A,DEPDC1,DICER1,DLL1,DLX1,DLX2,DLX3,DNA2,DNMT1,DTL,DTYMK,DUT,E2F1,E2F2,E2F7,E2F8…
GO:BP	regulation of DNA recombination	GO:0000018	0.0337125	1.47221	90	1017	13	0.144444	17231	ATAD5,BLM,CGAS,CHEK1,FIGNL1,MSH2,NSD2,PARPBP,POLQ,PPP4C,RAD51,RAD51AP1,TNFSF13
GO:BP	cellular response to ionizing radiation	GO:0071479	0.03393	1.46942	50	1017	9	0.18	17231	BLM,CCND2,ECT2,FIGNL1,HMGA2,INTS7,RAD51,RAD51AP1,RHNO1
GO:BP	camera-type eye morphogenesis	GO:0048593	0.0344233	1.46315	101	1017	14	0.138614	17231	BCAR3,CDON,CRB2,DLL1,FOXE3,FZD5,GDF11,NTRK2,PROM1,RPGRIP1L,SOX8,SOX9,TWIST1,ENSBTAG00000046177
GO:BP	negative regulation of osteoblast differentiation	GO:0045668	0.0344233	1.46315	41	1017	8	0.195122	17231	ID3,IGFBP5,NOG,NOTCH1,SMAD6,SOX9,TWIST1,VEGFC
GO:BP	embryo development	GO:0009790	0.0344398	1.46294	844	1017	70	0.0829384	17231	ACVRL1,ADA,ASF1B,ATOH8,BRCA1,BRCA2,CCN1,CDON,CENPU,CHEK1,CHST11,CRB2,DLL1,DLX1,DLX2,DNMT1,DSC3,E2F7,E2F8,EYA1,FBN2,FGFR2,FZD3,FZD5,GDNF,GINS4,GLI1,HES1,HMGA2,HOPX,ID3,IRX3,ISL1,ITGB4,KDM6B,LAMA1,LBX1,LFNG,LRIG3,MBP,MEOX1,MSH2,MYF5,NANOG,NCAPG2,NEK2,NOG,NOTCH1,PHGDH,PLK4,PLXNA2,PSPH,PTPRR,RACGAP1,RPGRIP1L,RUNX2,SEMA3F,SHROOM3,SIM2,SIX1,SMAD6,SNAI1,SOX8,SOX9,TANC2,TOP1,TOP2A,TWIST1,VEGFC,XRCC2
GO:BP	notochord development	GO:0030903	0.0344398	1.46294	17	1017	5	0.294118	17231	CRB2,GLI1,ID3,NOG,SOX9
GO:BP	positive regulation of nucleobase-containing compound metabolic process	GO:0045935	0.0344398	1.46294	1524	1017	116	0.0761155	17231	ACVRL1,AGO2,ARID3A,ATAD5,ATOH8,AURKB,BCL11B,BLM,BRCA1,BRCA2,CCN1,CCNA2,CDKN1C,CDON,CENPJ,CHEK1,CHEK2,CHTF18,CKAP2,CREB5,DAZAP1,DBP,DLL1,DLX1,DLX2,DLX3,E2F1,E2F2,E2F7,E2F8,ENO1,ETV1,EYA1,FGF1,FGF7,FGFR4,FOXK1,FOXM1,FZD5,GDNF,GLI1,HES1,HEYL,HLF,HMGA2,HMGB2,HNRNPD,IL6,IPPK,IRF1,IRX3,ISL1,KCNH2,KDM6B,LITAF,MACC1,MEOX1,MET,MOV10,MRTFA,MSH2,MSTN,MYB,MYBL1,MYBL2,MYF5,MYOD1,NANOG,NEK2,NFIA,NME2,NOG,NOTCH…
GO:BP	cellular response to dsRNA	GO:0071359	0.0344398	1.46294	17	1017	5	0.294118	17231	CGAS,IFIH1,IFIT1,P2RX7,ZCCHC3
GO:BP	anatomical structure formation involved in morphogenesis	GO:0048646	0.0346938	1.45975	830	1017	69	0.0831325	17231	ACRBP,ACTA1,ACVRL1,ADA,ADAM8,ADAMTS1,ADGRG1,AGO2,AGTR1,ANGPT4,APOLD1,ATOH8,BRCA1,CARD10,CCN1,CCN3,CDON,CRB2,CXCL10,DLL1,E2F2,E2F7,E2F8,EMILIN1,ESM1,EYA1,FBN2,FGF1,FMN1,FZD3,FZD5,GDNF,GJA5,GRID2,HES1,HEY1,HEYL,HMGA2,HOPX,IRX3,ISL1,ITGB4,KDM6B,LFNG,MEOX1,MINAR1,MYF5,MYOD1,NANOG,NOG,NOTCH1,NRP1,PDE3B,PLXNA2,PRKCB,RAPGEF3,SHROOM3,SIX1,SNAI1,SOX8,SOX9,TGFBI,TWIST1,UNC13D,VEGFC,WNT10B,XRCC2,ENSBTAG0000…
GO:BP	positive regulation of DNA metabolic process	GO:0051054	0.0350552	1.45525	158	1017	19	0.120253	17231	ATAD5,AURKB,BRCA1,CHTF18,EYA1,FGFR4,FOXM1,HNRNPD,IL6,MSH2,NEK2,NSD2,PARM1,PCNA,PRKCQ,RAD51,RAD51AP1,SLF2,TNFSF13
GO:BP	pattern specification process	GO:0007389	0.0350606	1.45518	359	1017	35	0.097493	17231	ACVRL1,ADGRG1,AURKA,CDON,CRB2,DAAM2,DLL1,DLX1,DLX2,DNAH11,EYA1,FGF1,FST,FZD5,GDF11,GDNF,GLI1,HES1,IRX3,ISL1,LBX1,LFNG,MEOX1,MYF5,NANOG,NOG,NOTCH1,PLXNA2,RPGRIP1L,SEMA3F,SIM2,SIX1,SMAD6,SNAI1,XRCC2
GO:BP	positive regulation of cell-cell adhesion	GO:0022409	0.0353559	1.45154	182	1017	21	0.115385	17231	ADA,ADAM8,AGER,CCDC88B,CD44,CORO1A,EFNB3,EPHB6,HES1,IGFBP2,IL15,IL6,IL7R,KIFAP3,LGALS1,MEGF10,MYB,PODXL,PRKCQ,PYCARD,SOX12
GO:BP	response to molecule of bacterial origin	GO:0002237	0.0353559	1.45154	182	1017	21	0.115385	17231	ADH5,CXCL10,CXCL2,CXCL3,CXCL5,FZD5,GGT5,GRO1,HMGB2,IL6,LITAF,LYN,MRC1,NR1D1,P2RX7,PDE4B,PLCG2,PYCARD,SMAD6,TLR2,VIM
GO:BP	metanephros development	GO:0001656	0.0353559	1.45154	70	1017	11	0.157143	17231	EYA1,FMN1,GDF11,GDNF,HES1,ID3,IRX3,PAX8,SIX1,SOX8,SOX9
GO:BP	hepaticobiliary system development	GO:0061008	0.0353559	1.45154	70	1017	11	0.157143	17231	ADA,AURKA,E2F7,E2F8,EZH2,GLI1,HES1,NOTCH1,PCK2,RPGRIP1L,SOX9
GO:BP	cellular aromatic compound metabolic process	GO:0006725	0.0354175	1.45078	4782	1017	322	0.0673358	17231	ACAT1,ACSL5,ACSL6,ACVRL1,ADA,ADAM8,AGER,AGO2,AMPD3,APOBEC3H,ARID3A,ATAD5,ATOH8,ATP5MC3,ATP5ME,AUNIP,AURKB,BCL11B,BLM,BLVRB,BRCA1,BRCA2,BRIP1,CALR,CBX2,CCN1,CCNA2,CDC45,CDC6,CDCA5,CDCA7,CDKN1C,CDKN2D,CDON,CDT1,CENPF,CENPJ,CENPS,CENPX,CGAS,CHAF1A,CHD5,CHEK1,CHEK2,CHTF18,CIART,CKAP2,CKS2,CREB5,CTC1,DAZAP1,DBP,DDIT4,DDX39A,DEPDC1,DICER1,DLL1,DLX1,DLX2,DLX3,DNA2,DNMT1,DTL,DTYMK,DUT,E2F1,E2F2,E2F7,E2F8…
GO:BP	cellular developmental process	GO:0048869	0.0359505	1.4443	2905	1017	205	0.070568	17231	ACRBP,ACSL6,ACTA1,ACVRL1,ADA,ADAM8,ADGRG1,AGER,ALCAM,APOLD1,ARG2,ARL3,ARTN,ASPM,ATOH8,AURKA,BCL11B,BRCA2,BRIP1,BSG,CALR,CAMK2G,CASP8,CATSPER2,CCN1,CCN3,CD44,CDC25B,CDK1,CDON,CEP152,CGAS,CHL1,CHST11,CLMN,CRB2,CTC1,CTNNA2,CXCL10,DAAM2,DDR1,DKKL1,DLL1,DLX1,DLX2,DLX3,DNMT1,DOK5,DPYSL4,DSP,E2F1,E2F7,E2F8,ECT2,EFNB3,ERO1A,ERRFI1,ESCO2,ETV1,EYA1,EZH2,FAM83D,FANCD2,FBN2,FBXO5,FGF22,FGF5,FGF7,FIGNL1,FOXE3…
GO:BP	positive regulation of cellular component movement	GO:0051272	0.0364526	1.43827	400	1017	38	0.095	17231	ADAM8,ADAMTS1,AGER,AGO2,ANGPT4,ARHGEF39,ATOH8,ATP8A1,CALR,CCN1,CORO1A,CXCL10,FBXO5,FGF1,FGF7,GLIPR2,IGFBP5,LRRC15,LYN,MAP4K4,MET,MSTN,NEDD9,NOTCH1,NRP1,PLA2G7,PLCG2,PYCARD,RRAS2,SEMA3F,SEMA6B,SHTN1,SMURF2,SNAI1,SNAI2,SOX9,TWIST1,VEGFC
GO:BP	cellular response to abiotic stimulus	GO:0071214	0.0365738	1.43683	207	1017	23	0.111111	17231	AURKB,BLM,CASP8,CCND2,CDC25A,CHEK1,COPS9,ECT2,FIGNL1,GNAT1,HMGA2,HYAL3,INTS7,IRF1,PBK,PCNA,POLD1,RAD51,RAD51AP1,RCSD1,RHNO1,SLC38A3,SOX9
GO:BP	cellular response to environmental stimulus	GO:0104004	0.0365738	1.43683	207	1017	23	0.111111	17231	AURKB,BLM,CASP8,CCND2,CDC25A,CHEK1,COPS9,ECT2,FIGNL1,GNAT1,HMGA2,HYAL3,INTS7,IRF1,PBK,PCNA,POLD1,RAD51,RAD51AP1,RCSD1,RHNO1,SLC38A3,SOX9
GO:BP	regulation of macromolecule metabolic process	GO:0060255	0.0369503	1.43238	5047	1017	338	0.0669705	17231	ACVRL1,ADAM8,AGER,AGO2,AGTR1,ANGPT4,AQP11,ARG2,ARID3A,ARL6IP1,ATAD5,ATOH8,AUNIP,AURKA,AURKB,BANK1,BCAR3,BCL11B,BLM,BORA,BRCA1,BRCA2,BRIP1,CADM1,CALR,CARD10,CASP8,CBX2,CCDC88B,CCN1,CCNA2,CCNB2,CD44,CDC20,CDC25B,CDCA2,CDCA7,CDKN1C,CDKN2C,CDKN2D,CDON,CDT1,CENPE,CENPF,CENPJ,CGAS,CHD5,CHEK1,CHEK2,CHTF18,CIART,CIT,CKAP2,CKS2,CLSPN,CRB2,CREB5,CRLF1,CTC1,DAZAP1,DBF4,DBF4B,DBP,DEPDC1,DEPTOR,DHX58,DICER1,D…
GO:BP	camera-type eye photoreceptor cell differentiation	GO:0060219	0.0385674	1.41378	25	1017	6	0.24	17231	CRB2,NTRK2,PROM1,RPGRIP1L,SOX8,SOX9
GO:BP	regulation of trophoblast cell migration	GO:1901163	0.0385674	1.41378	11	1017	4	0.363636	17231	AGO2,ARHGDIB,CALR,SMURF2
GO:BP	negative regulation of multicellular organismal process	GO:0051241	0.0385674	1.41378	664	1017	57	0.0858434	17231	ACVRL1,ADA,ADAMTS1,AGER,ANGPT2,ANGPT4,ARG2,ARHGDIB,ATP1A2,BANK1,BRCA2,CALR,CARD10,CTSC,CXCL10,DAAM2,DHX58,DICER1,DLL1,DLX1,DLX2,E2F2,EFNB3,EMILIN1,FOXE3,HES1,IGFBP5,IL15,IL18R1,IL1RL1,IRF1,LRRC32,LYN,MINAR1,NOG,NOTCH1,NR1D1,P2RX7,PDE3B,PDE4B,PTPRR,PYCARD,SEMA3F,SEMA6B,SMAD6,SNAI2,SOCS2,SOX8,SOX9,TGFB3,TNFRSF21,TRAIP,TWIST1,UBASH3B,VASN,WNT10B,WWC1
GO:BP	regulation of cellular metabolic process	GO:0031323	0.0385674	1.41378	4888	1017	328	0.0671031	17231	ACVRL1,ADAM8,AGER,AGO2,AGTR1,ANGPT4,AQP11,ARG2,ARID3A,ARL6IP1,ATAD5,ATOH8,AUNIP,AURKA,AURKB,BANK1,BCAR3,BCL11B,BCO2,BLM,BORA,BRCA1,BRCA2,BRIP1,CALR,CARD10,CASP8,CBX2,CCN1,CCNA2,CCNB2,CD44,CDC20,CDC25B,CDCA2,CDCA7,CDK1,CDKN1C,CDKN2C,CDKN2D,CDON,CDT1,CENPE,CENPF,CENPJ,CGAS,CHD5,CHEK1,CHEK2,CHTF18,CIART,CIT,CKAP2,CKS2,CLSPN,COX17,COX7A2,CRB2,CREB5,CRLF1,CTC1,DAZAP1,DBF4,DBF4B,DBP,DDAH1,DDIT4,DDR1,DE…
GO:BP	retinal rod cell differentiation	GO:0060221	0.0385674	1.41378	11	1017	4	0.363636	17231	NTRK2,RPGRIP1L,SOX8,SOX9
GO:BP	regulation of protein kinase activity	GO:0045859	0.0385674	1.41378	552	1017	49	0.0887681	17231	ADAM8,AGER,ANGPT4,BLM,BORA,CARD10,CCN1,CCNA2,CCNB2,CDC25B,CDKN1C,CDKN2C,CDKN2D,CENPE,CIT,CLSPN,DBF4,DBF4B,DEPTOR,DIPK2A,DUSP16,DUSP7,DUSP8,ECT2,ERRFI1,EZH2,FGF1,FZD5,HMGA2,IGFBP6,IQGAP3,KIF14,LYN,MAP3K11,MAP3K21,MAP4K4,NEDD9,P2RX7,PAK4,PAK6,PLK1,PRKAR1B,PSRC1,PYCARD,RAP2B,TNFSF15,TPX2,UBASH3B,VEGFC
GO:BP	meiotic spindle organization	GO:0000212	0.0385674	1.41378	11	1017	4	0.363636	17231	ASPM,AURKA,ESPL1,FBXO5
GO:BP	heart valve formation	GO:0003188	0.0385674	1.41378	11	1017	4	0.363636	17231	GJA5,NOTCH1,SOX9,TWIST1
GO:BP	cell fate commitment	GO:0045165	0.0385674	1.41378	208	1017	23	0.110577	17231	BCL11B,CDON,DLL1,DLX1,DLX2,EYA1,GATA2,HES1,IL6,ISL1,KDM6B,LBX1,MYOD1,NANOG,NOTCH1,PTCH2,RUNX2,SIX1,SOX12,SOX8,SOX9,WNT10B,WNT9A
GO:BP	spindle localization	GO:0051653	0.0385674	1.41378	42	1017	8	0.190476	17231	ASPM,NDC80,NUSAP1,PKHD1,PLK1,SAPCD2,SPAG5,SPDL1
GO:BP	eye morphogenesis	GO:0048592	0.0385674	1.41378	125	1017	16	0.128	17231	BCAR3,CDON,CRB2,DLL1,FBN2,FOXE3,FZD5,GDF11,GNAT1,NTRK2,PROM1,RPGRIP1L,SOX8,SOX9,TWIST1,ENSBTAG00000046177
GO:BP	epithelial to mesenchymal transition involved in endocardial cushion formation	GO:0003198	0.0385674	1.41378	11	1017	4	0.363636	17231	HEYL,NOG,NOTCH1,SNAI1
GO:BP	cellular nitrogen compound catabolic process	GO:0044270	0.039136	1.40742	323	1017	32	0.0990712	17231	ACAT1,ADA,AGO2,APOBEC3H,BLVRB,DNA2,DUT,E2F1,FEN1,GDNF,HNMT,HNRNPD,IL6,LSM3,LSM4,MAGOHB,MOV10,MYEF2,NT5E,NUDT5,PAN2,PDE4B,PM20D1,POP1,QPRT,RNASEH2A,RNASEH2C,TET1,TRAF5,UPP1,VIM,ENSBTAG00000051419
GO:BP	regulation of kinase activity	GO:0043549	0.0399198	1.39881	637	1017	55	0.0863422	17231	ADAM8,AGER,ANGPT4,BLM,BORA,CARD10,CCN1,CCNA2,CCNB2,CDC25B,CDKN1C,CDKN2C,CDKN2D,CENPE,CIT,CLSPN,DBF4,DBF4B,DDR1,DEPTOR,DIPK2A,DUSP16,DUSP7,DUSP8,ECT2,ERRFI1,EZH2,FGF1,FGFR2,FGFR4,FZD5,HMGA2,IGFBP6,IQGAP3,KIF14,LYN,MAP3K11,MAP3K21,MAP4K4,MSTN,NEDD9,NTRK2,P2RX7,PAK4,PAK6,PIK3R3,PLK1,PRKAR1B,PSRC1,PYCARD,RAP2B,TNFSF15,TPX2,UBASH3B,VEGFC
GO:BP	intrinsic apoptotic signaling pathway	GO:0097193	0.041502	1.38193	222	1017	24	0.108108	17231	ATAD5,BRCA1,BRCA2,CD44,CDKN2D,CHEK2,DDIAS,DDIT4,E2F1,E2F2,ENO1,ERO1A,FIGNL1,HELLS,MAPK8IP1,MELK,MSH2,P4HB,PPIF,PYCARD,RPL11,RTKN2,SNAI1,SNAI2
GO:BP	cardiac septum morphogenesis	GO:0060411	0.0417455	1.37939	52	1017	9	0.173077	17231	CCN1,DNAH11,HES1,HEYL,ISL1,NOG,NOTCH1,NSD2,SMAD6
GO:BP	regulation of response to stress	GO:0080134	0.0431663	1.36486	854	1017	70	0.0819672	17231	ACOX2,ADA,ADAM8,AGER,AQP11,ARG2,ATAD5,AUNIP,BRCA1,CADM1,CD44,CDKN2D,CGAS,CHEK1,CTSC,DDAH1,DDIAS,DHX58,ENO1,EYA1,FANCD2,FBXO5,FIGNL1,FOXM1,GGT7,HMGA2,IER3,IFI35,IFIT1,IL15,IL1RL1,IL6,ISL1,LACC1,LPCAT3,LYN,MAP3K11,MAP4K4,MAPK8IP1,MET,NR1D1,NSD2,NT5E,OGG1,P4HB,PARPBP,PBK,PCNA,PLCB1,POLQ,PPP4C,PYCARD,RAD51,RAD51AP1,RELL1,RNFT2,SLC7A11,SLF2,SNAI1,SNAI2,SPINK5,TLR2,TRAF1,TRAF5,TWIST1,TXN,UBASH3B,ULK4,Z…
GO:BP	serine family amino acid metabolic process	GO:0009069	0.0431987	1.36453	34	1017	7	0.205882	17231	CTH,PHGDH,PSAT1,PSPH,SHMT2,SLC7A11,ENSBTAG00000004415
GO:BP	heart morphogenesis	GO:0003007	0.0435721	1.36079	186	1017	21	0.112903	17231	ACVRL1,ADAMTS1,CCN1,DLL1,DNAH11,DSP,ELN,EYA1,GJA5,HES1,HEYL,ISL1,LBX1,NOG,NOTCH1,NSD2,SIX1,SMAD6,SNAI1,SOX9,TWIST1
GO:BP	regulation of glial cell differentiation	GO:0045685	0.0435784	1.36073	43	1017	8	0.186047	17231	DAAM2,DLX1,DLX2,HES1,NOG,NOTCH1,NR1D1,TNFRSF21
GO:BP	muscle cell migration	GO:0014812	0.0435784	1.36073	43	1017	8	0.186047	17231	ADAMTS1,CCN3,DDR1,IGFBP5,MEGF10,MSTN,NDRG4,SIX1
GO:BP	cerebellar Purkinje cell layer structural organization	GO:0021693	0.0438261	1.35827	2	1017	2	1	17231	DLL1,KIF14
GO:BP	cerebellar cortex structural organization	GO:0021698	0.0438261	1.35827	2	1017	2	1	17231	DLL1,KIF14
GO:BP	DNA replication preinitiation complex assembly	GO:0071163	0.0438261	1.35827	2	1017	2	1	17231	CDT1,GMNN
GO:BP	positive regulation of amacrine cell differentiation	GO:1902871	0.0438261	1.35827	2	1017	2	1	17231	DLX1,DLX2
GO:BP	metanephric nephron tubule formation	GO:0072289	0.0438261	1.35827	2	1017	2	1	17231	SOX8,SOX9
GO:BP	regulation of bleb assembly	GO:1904170	0.0438261	1.35827	2	1017	2	1	17231	ANLN,P2RX7
GO:BP	positive regulation of bleb assembly	GO:1904172	0.0438261	1.35827	2	1017	2	1	17231	ANLN,P2RX7
GO:BP	regulation of mitochondrial ATP synthesis coupled electron transport	GO:1905446	0.0438261	1.35827	2	1017	2	1	17231	CDK1,DNAJC15
GO:BP	DNA replication, Okazaki fragment processing	GO:0033567	0.0438261	1.35827	2	1017	2	1	17231	DNA2,LIG1
GO:BP	mitotic recombination-dependent replication fork processing	GO:1990426	0.0438261	1.35827	2	1017	2	1	17231	BRCA2,RAD51
GO:BP	mitotic DNA replication maintenance of fidelity	GO:1990505	0.0438261	1.35827	2	1017	2	1	17231	BRCA2,RAD51
GO:BP	positive regulation of DNA endoreduplication	GO:0032877	0.0438261	1.35827	2	1017	2	1	17231	E2F7,E2F8
GO:BP	negative regulation of syncytium formation by plasma membrane fusion	GO:0034242	0.0438261	1.35827	2	1017	2	1	17231	CXCL10,RAPGEF3
GO:BP	negative regulation of collagen biosynthetic process	GO:0032966	0.0438261	1.35827	2	1017	2	1	17231	EMILIN1,IL6
GO:BP	DNA replication proofreading	GO:0045004	0.0438261	1.35827	2	1017	2	1	17231	POLD1,POLE
GO:BP	spindle assembly involved in female meiosis I	GO:0007057	0.0438261	1.35827	2	1017	2	1	17231	AURKA,FBXO5
GO:BP	negative regulation of oxidative phosphorylation uncoupler activity	GO:2000276	0.0438261	1.35827	2	1017	2	1	17231	PPIF,TWIST1
GO:BP	negative regulation of pro-B cell differentiation	GO:2000974	0.0438261	1.35827	2	1017	2	1	17231	HES1,NOTCH1
GO:BP	negative regulation of collagen metabolic process	GO:0010713	0.0438261	1.35827	2	1017	2	1	17231	EMILIN1,IL6
GO:BP	negative regulation of lymphoid progenitor cell differentiation	GO:1905457	0.0438261	1.35827	2	1017	2	1	17231	HES1,NOTCH1
GO:BP	glial cell differentiation	GO:0010001	0.0438261	1.35827	151	1017	18	0.119205	17231	AGER,DAAM2,DLL1,DLX1,DLX2,FGF5,HES1,ITGB4,NOG,NOTCH1,NR1D1,NTRK2,PHGDH,SOX8,SOX9,TNFRSF21,TSPAN2,VIM
GO:BP	keratan sulfate metabolic process	GO:0042339	0.0438261	1.35827	2	1017	2	1	17231	CHST1,CHST6
GO:BP	AV node cell to bundle of His cell communication by electrical coupling	GO:0086053	0.0438261	1.35827	2	1017	2	1	17231	GJA5,GJC1
GO:BP	lateral attachment of mitotic spindle microtubules to kinetochore	GO:0099607	0.0438261	1.35827	2	1017	2	1	17231	AURKB,CENPE
GO:BP	cell cycle DNA replication maintenance of fidelity	GO:1902298	0.0438261	1.35827	2	1017	2	1	17231	BRCA2,RAD51
GO:BP	striated muscle tissue development	GO:0014706	0.0438261	1.35827	249	1017	26	0.104418	17231	ACTA1,CDON,DIPK2A,DLL1,DSP,ELN,EYA1,EYA2,GJC1,GLI1,HEYL,HLF,IRX3,ISL1,KDM6B,MEGF10,MNF1,MSTN,MYF5,MYOD1,NOG,NOTCH1,SIX1,SOX8,TWIST1,WNT10B
GO:BP	negative regulation of Notch signaling pathway	GO:0045746	0.0438261	1.35827	26	1017	6	0.230769	17231	DLL1,DLX1,DLX2,HEY1,LFNG,TSPAN15
GO:BP	cerebral cortex GABAergic interneuron fate commitment	GO:0021893	0.0438261	1.35827	2	1017	2	1	17231	DLX1,DLX2
GO:BP	renal vesicle induction	GO:0072034	0.0438261	1.35827	2	1017	2	1	17231	SOX8,SOX9
GO:BP	pre-replicative complex assembly involved in nuclear cell cycle DNA replication	GO:0006267	0.0441268	1.3553	6	1017	3	0.5	17231	MCM2,MCM4,MCM5
GO:BP	base-excision repair, gap-filling	GO:0006287	0.0441268	1.3553	6	1017	3	0.5	17231	PCNA,POLD1,POLE
GO:BP	positive regulation of cytokine production	GO:0001819	0.0441268	1.3553	314	1017	31	0.0987261	17231	ADAM8,AGER,BRCA1,CADM1,CASP8,CCDC88B,CGAS,DHX58,FZD5,GAPDH,GBP5,GSDMD,IFIH1,IL15,IL18R1,IL1RL1,IL6,IRF1,ISL1,LPL,MBP,P2RX7,PDE4B,PLCG2,PRKCQ,PYCARD,SLC7A5,TLR2,TMEM106A,TWIST1,ZCCHC3
GO:BP	renal vesicle formation	GO:0072033	0.0441268	1.3553	6	1017	3	0.5	17231	FMN1,SOX8,SOX9
GO:BP	metanephric tubule morphogenesis	GO:0072173	0.0441268	1.3553	6	1017	3	0.5	17231	HES1,SOX8,SOX9
GO:BP	liver regeneration	GO:0097421	0.0441268	1.3553	6	1017	3	0.5	17231	AURKA,EZH2,GLI1
GO:BP	pre-replicative complex assembly	GO:0036388	0.0441268	1.3553	6	1017	3	0.5	17231	MCM2,MCM4,MCM5
GO:BP	regulation of somitogenesis	GO:0014807	0.0441268	1.3553	6	1017	3	0.5	17231	DLL1,LFNG,NOTCH1
GO:BP	pyrimidine deoxyribonucleoside monophosphate biosynthetic process	GO:0009177	0.0441268	1.3553	6	1017	3	0.5	17231	DUT,TYMS,ENSBTAG00000053268
GO:BP	pre-replicative complex assembly involved in cell cycle DNA replication	GO:1902299	0.0441268	1.3553	6	1017	3	0.5	17231	MCM2,MCM4,MCM5
GO:BP	mesenchymal cell development	GO:0014031	0.0441268	1.3553	73	1017	11	0.150685	17231	GDNF,HES1,HEYL,ISL1,NOTCH1,SEMA3F,SEMA6B,SNAI2,SOX8,SOX9,TWIST1
GO:BP	chorionic trophoblast cell differentiation	GO:0060718	0.0441268	1.3553	6	1017	3	0.5	17231	E2F7,E2F8,FZD5
GO:BP	regulation of cellular protein metabolic process	GO:0032268	0.0454222	1.34273	1865	1017	137	0.0734584	17231	ACVRL1,ADAM8,AGER,AGO2,AGTR1,ANGPT4,AQP11,ARL6IP1,AURKA,BANK1,BCAR3,BLM,BORA,BRCA1,CALR,CARD10,CASP8,CCN1,CCNA2,CCNB2,CD44,CDC20,CDC25B,CDCA2,CDKN1C,CDKN2C,CDKN2D,CDON,CENPE,CHEK1,CIT,CLSPN,CRB2,CRLF1,DBF4,DBF4B,DEPTOR,DIPK2A,DNMT1,DUSP16,DUSP7,DUSP8,ECT2,EMILIN1,ENO1,ERRFI1,EZH2,FAM161A,FANCI,FBXO5,FGF1,FGF22,FGF7,FGFR4,FZD5,GAPDH,GDF11,HES1,HMGA2,HNRNPD,HSP90B1,IGFBP5,IGFBP6,IL15,IL31RA,IL6,INH…
GO:BP	female gamete generation	GO:0007292	0.0463465	1.33398	95	1017	13	0.136842	17231	ADAMTS1,ASPM,AURKA,BRCA2,CDC25B,FBXO5,MASTL,MCM8,PLK1,RAD51C,TOP2A,TRIP13,TTK
GO:BP	camera-type eye development	GO:0043010	0.0464172	1.33332	251	1017	26	0.103586	17231	ACVRL1,BCAR3,BCL11B,CDON,CRB2,DLL1,DLX1,DLX2,FBN2,FOXE3,FZD5,GDF11,GNAT1,KERA,LAMA1,LPCAT1,MYF5,NTRK2,PROM1,RPGRIP1L,RPL24,SOX8,SOX9,TWIST1,VIM,ENSBTAG00000046177
GO:BP	regulation of protein metabolic process	GO:0051246	0.0464172	1.33332	1990	1017	145	0.0728643	17231	ACVRL1,ADAM8,AGER,AGO2,AGTR1,ANGPT4,AQP11,ARL6IP1,AURKA,BANK1,BCAR3,BLM,BORA,BRCA1,CALR,CARD10,CASP8,CCN1,CCNA2,CCNB2,CD44,CDC20,CDC25B,CDCA2,CDKN1C,CDKN2C,CDKN2D,CDON,CENPE,CHEK1,CHEK2,CIT,CLSPN,CRB2,CRLF1,DBF4,DBF4B,DEPTOR,DIPK2A,DNMT1,DTL,DUSP16,DUSP7,DUSP8,ECT2,EMILIN1,ENO1,ERRFI1,EZH2,FAM161A,FAM83D,FANCI,FBXO5,FGF1,FGF22,FGF7,FGFR4,FZD5,GAPDH,GDF11,HES1,HMGA2,HNRNPD,HSP90B1,IGFBP5,IGFBP6,IL…
GO:BP	apoptotic signaling pathway	GO:0097190	0.0464172	1.33332	436	1017	40	0.0917431	17231	ANXA6,ATAD5,BRCA1,BRCA2,CASP8,CD44,CDKN2D,CHEK2,CTSC,DDIAS,DDIT4,DEPTOR,E2F1,E2F2,ENO1,ERO1A,EYA1,EYA2,FIGNL1,GDNF,GHITM,HELLS,ISG12(B),ITPRIP,MAPK8IP1,MELK,MSH2,NOG,P2RX7,P4HB,PDIA3,PPIF,PYCARD,RFFL,RPL11,RTKN2,SGPL1,SNAI1,SNAI2,TRAF1
GO:BP	negative regulation of reproductive process	GO:2000242	0.0464172	1.33332	44	1017	8	0.181818	17231	ADA,ARHGDIB,CALR,FBXO5,HYAL3,SNAI1,TRIP13,TTK
GO:BP	response to external stimulus	GO:0009605	0.0466755	1.33091	1867	1017	137	0.0733798	17231	ADA,ADAM8,ADH5,AGBL5,AGER,AGTR1,ALCAM,ANGPT2,AP1S1,APOBEC3H,AQP4,ARG2,ARTN,ATP1A2,BANK1,BCL11B,BSG,CA3,CADM1,CALR,CASP8,CCDC88B,CCN3,CDKN2D,CGAS,CHEK1,CHL1,CORO1A,CTSC,CXCL10,CXCL2,CXCL3,CXCL5,DDIT4,DGKB,DHX58,DNAJC15,DPYSL4,EFNB3,ENO1,FANCD2,FER1L6,FGF1,FGF7,FOXK1,FZD3,FZD5,GAPDH,GBP5,GDNF,GGT5,GLRB,GNAT1,GRID2,GRIK2,GRO1,GSDMD,HMGA2,HMGB2,HOPX,HYAL3,IFI35,IFI44L,IFIH1,IFIT1,IL15,IL1RL1,IL31RA,I…
GO:BP	leukocyte apoptotic process	GO:0071887	0.0476687	1.32177	74	1017	11	0.148649	17231	ADA,ADAM8,ARG2,AURKB,IL6,IL7R,LYN,P2RX7,PRKCQ,SLC7A11,TNFRSF21
GO:BP	regulation of microtubule-based process	GO:0032886	0.0477631	1.32091	189	1017	21	0.111111	17231	ARL3,BICD1,BORA,CCSAP,CENPJ,CKAP2,DNAH11,GEN1,KIF18A,MET,PKHD1,PLK1,PLK4,PSRC1,SKA1,SKA3,STIL,STMN1,STMN2,TPX2,XPO1
GO:BP	leukocyte activation	GO:0045321	0.0480117	1.31865	646	1017	55	0.0851393	17231	ADA,ADAM8,AGER,ARG2,ATAD5,BANK1,BCL11B,CCDC88B,CD200,CD44,CGAS,CORO1A,CTSC,CXCL5,DLL1,EFNB3,EPHB6,EXO1,EZH2,FANCD2,FZD5,HELLS,HES1,IFI35,IGFBP2,IL15,IL18R1,IL1RL1,IL6,IL7R,IRF1,LCP1,LFNG,LGALS1,LRRC32,LYN,MAPK8IP1,MSH2,MYB,NR1D1,NSD2,P2RX7,PLCG2,PRKCB,PRKCQ,PYCARD,RUNX2,SOX12,TMEM106A,TNFRSF21,TNFSF13,TNFSF8,UNC13D,ENSBTAG00000051299,ENSBTAG00000053606
GO:BP	negative regulation of apoptotic signaling pathway	GO:2001234	0.0484295	1.31489	165	1017	19	0.115152	17231	ATAD5,BRCA1,CD44,CDKN2D,DDIAS,ENO1,EYA1,FIGNL1,GDNF,GHITM,HELLS,ITPRIP,MAPK8IP1,NOG,PPIF,RFFL,RTKN2,SNAI1,SNAI2
GO:BP	inner cell mass cell proliferation	GO:0001833	0.0484295	1.31489	12	1017	4	0.333333	17231	BRCA2,CHEK1,GINS4,NCAPG2
GO:BP	positive regulation of chromosome segregation	GO:0051984	0.0484295	1.31489	12	1017	4	0.333333	17231	AURKB,CDC6,CDT1,RAD18
GO:BP	negative regulation of DNA damage response, signal transduction by p53 class mediator	GO:0043518	0.0484295	1.31489	12	1017	4	0.333333	17231	CD44,SNAI1,SNAI2,TWIST1
GO:BP	negative regulation of DNA-dependent DNA replication	GO:2000104	0.0484295	1.31489	12	1017	4	0.333333	17231	BRCA2,FBXO5,GMNN,SLFN11
GO:BP	lymphocyte apoptotic process	GO:0070227	0.0484295	1.31489	54	1017	9	0.166667	17231	ADA,ADAM8,ARG2,AURKB,IL7R,LYN,P2RX7,PRKCQ,TNFRSF21
GO:BP	mitotic centrosome separation	GO:0007100	0.0484295	1.31489	12	1017	4	0.333333	17231	AURKA,CHEK1,KIF11,NEK2
GO:BP	chemokine production	GO:0032602	0.0484295	1.31489	64	1017	10	0.15625	17231	AGER,ARG2,IL1RL1,IL6,LPL,MBP,PYCARD,SNAI2,TLR2,TWIST1
GO:BP	regulation of chemokine production	GO:0032642	0.0484295	1.31489	64	1017	10	0.15625	17231	AGER,ARG2,IL1RL1,IL6,LPL,MBP,PYCARD,SNAI2,TLR2,TWIST1
GO:BP	otic vesicle development	GO:0071599	0.0484295	1.31489	12	1017	4	0.333333	17231	EYA1,PAX8,SIX1,SOX9
GO:BP	mature B cell differentiation involved in immune response	GO:0002313	0.0486566	1.31286	19	1017	5	0.263158	17231	ADA,DLL1,LFNG,LGALS1,PLCG2
GO:BP	regulation of MAPK cascade	GO:0043408	0.0486566	1.31286	493	1017	44	0.0892495	17231	ADAM8,AGER,BANK1,BCAR3,CCN1,CD44,CDON,DOK5,DUSP16,DUSP7,DUSP8,EMILIN1,EZH2,FAM83D,FGF1,FGFR2,FGFR4,FOXM1,FZD5,GLIPR2,IGFBP3,IGFBP6,IL6,IQGAP3,LYN,MAP3K11,MAP3K21,MAP4K4,MAPK8IP1,NDRG4,NOTCH1,NTRK2,P2RX7,PBK,PKHD1,PLCB1,PTPRR,PYCARD,RELL1,TMEM106A,TRAF1,TRAF5,ULK4,WWC1
GO:BP	oocyte maturation	GO:0001556	0.0486566	1.31286	19	1017	5	0.263158	17231	AURKA,BRCA2,CDC25B,FBXO5,TRIP13
GO:BP	regulation of intrinsic apoptotic signaling pathway in response to DNA damage	GO:1902229	0.0498921	1.30197	27	1017	6	0.222222	17231	ATAD5,CD44,CDKN2D,DDIAS,SNAI1,SNAI2
GO:CC	chromosomal region	GO:0098687	2.74e-25	24.5618	224	1037	65	0.290179	17622	AURKB,BLM,BRCA2,BUB1,BUB1B,CDCA8,CDT1,CENPE,CENPF,CENPH,CENPK,CENPO,CENPP,CENPQ,CENPS,CENPT,CENPU,CENPW,CHEK1,CHEK2,CTC1,DNA2,DNMT1,DSN1,ESCO2,EZH2,FEN1,HELLS,HJURP,INCENP,KIF18A,KIF2C,KNSTRN,KNTC1,MIS18A,MTBP,NABP1,NCAPD2,NCAPD3,NCAPG,NDC80,NEK2,NUF2,OIP5,ORC1,PLK1,PMF1,POLD1,RAD51,RANGAP1,SGO1,SGO2,SKA1,SKA3,SMC4,SNAI1,SPC24,SPC25,SPDL1,TOP2A,TTK,XPO1,ZWILCH,ENSBTAG00000051299,ENSBTAG00000033740
GO:CC	chromosome, centromeric region	GO:0000775	2.74e-25	24.5618	149	1037	53	0.355705	17622	AURKB,BUB1,BUB1B,CDCA8,CDT1,CENPE,CENPF,CENPH,CENPK,CENPO,CENPP,CENPQ,CENPS,CENPT,CENPU,CENPW,DNMT1,DSN1,ESCO2,HELLS,HJURP,INCENP,KIF18A,KIF2C,KNSTRN,KNTC1,MIS18A,MTBP,NCAPD2,NCAPD3,NCAPG,NDC80,NEK2,NUF2,OIP5,PLK1,PMF1,RANGAP1,SGO1,SGO2,SKA1,SKA3,SMC4,SNAI1,SPC24,SPC25,SPDL1,TOP2A,TTK,XPO1,ZWILCH,ENSBTAG00000051299,ENSBTAG00000033740
GO:CC	chromosome	GO:0005694	1.13e-23	22.9469	995	1037	147	0.147739	17622	ADD3,ASF1B,ATAD5,AUNIP,AURKB,BLM,BRCA1,BRCA2,BUB1,BUB1B,CBX2,CDCA2,CDCA5,CDCA8,CDT1,CENPA,CENPE,CENPF,CENPH,CENPK,CENPO,CENPP,CENPQ,CENPS,CENPT,CENPU,CENPW,CGAS,CHAF1A,CHAF1B,CHEK1,CHEK2,CHTF18,COPS9,CTC1,DNA2,DNMT1,DSN1,E2F1,ESCO2,EZH2,FANCD2,FEN1,FIGNL1,GINS1,GINS2,HELLS,HJURP,HMGA1,HMGA2,HMGB2,HMGN1,HR,INCENP,INTS7,IRF1,KIF18A,KIF22,KIF2C,KIFAP3,KNSTRN,KNTC1,MCM10,MCM2,MCM3,MCM4,MCM5,MCM7,MIS1…
GO:CC	non-membrane-bounded organelle	GO:0043228	2.73e-20	19.5636	3777	1037	354	0.0937252	17622	AAAS,ACSL5,ACTA1,ACTB,ADAM8,ADD3,AGBL5,AGER,AGO2,ANLN,APOBEC3H,ARHGAP26,ARL3,ASF1B,ASPM,ATAD5,AUNIP,AURKA,AURKB,BCKDHB,BICD1,BLM,BORA,BRCA1,BRCA2,BUB1,BUB1B,C5ORF49,CBX2,CCDC114,CCDC69,CCDC88B,CCNB2,CCNF,CCSAP,CDC25B,CDC45,CDC6,CDCA2,CDCA5,CDCA8,CDK1,CDT1,CENPA,CENPE,CENPF,CENPH,CENPJ,CENPK,CENPO,CENPP,CENPQ,CENPS,CENPT,CENPU,CENPW,CEP128,CEP152,CEP55,CEP72,CEP78,CETN4,CGAS,CHAF1A,CHAF1B,CHEK1,CH…
GO:CC	intracellular non-membrane-bounded organelle	GO:0043232	4.16e-20	19.3805	3776	1037	353	0.0934852	17622	AAAS,ACSL5,ACTA1,ACTB,ADAM8,ADD3,AGBL5,AGER,AGO2,ANLN,APOBEC3H,ARHGAP26,ARL3,ASF1B,ASPM,ATAD5,AUNIP,AURKA,AURKB,BCKDHB,BICD1,BLM,BORA,BRCA1,BRCA2,BUB1,BUB1B,C5ORF49,CBX2,CCDC114,CCDC69,CCDC88B,CCNB2,CCNF,CCSAP,CDC25B,CDC45,CDC6,CDCA2,CDCA5,CDCA8,CDK1,CDT1,CENPA,CENPE,CENPF,CENPH,CENPJ,CENPK,CENPO,CENPP,CENPQ,CENPS,CENPT,CENPU,CENPW,CEP128,CEP152,CEP55,CEP72,CEP78,CETN4,CGAS,CHAF1A,CHAF1B,CHEK1,CH…
GO:CC	condensed chromosome	GO:0000793	6.44e-19	18.191	186	1037	51	0.274194	17622	ADD3,AURKB,BLM,BRCA1,BRCA2,BUB1,BUB1B,CDT1,CENPE,CENPF,CENPH,CENPO,CENPQ,CENPS,CENPT,CENPW,CHEK1,DSN1,FANCD2,HMGB2,INCENP,KIF18A,KIF2C,KIFAP3,KNSTRN,KNTC1,MTBP,NCAPD2,NCAPD3,NCAPG,NDC80,NEK2,NUF2,PLK1,PMF1,RAD51,RANGAP1,SGO1,SGO2,SKA1,SKA3,SMC2,SPC24,SPC25,SPDL1,SYCE2,TOP2A,TTK,XPO1,ZWILCH,ENSBTAG00000033740
GO:CC	condensed chromosome, centromeric region	GO:0000779	2.05e-18	17.6876	112	1037	39	0.348214	17622	AURKB,BUB1,BUB1B,CDT1,CENPE,CENPF,CENPH,CENPO,CENPQ,CENPS,CENPT,CENPW,DSN1,INCENP,KIF18A,KIF2C,KNSTRN,KNTC1,MTBP,NCAPD2,NCAPD3,NCAPG,NDC80,NEK2,NUF2,PLK1,PMF1,RANGAP1,SGO1,SGO2,SKA1,SKA3,SPC24,SPC25,SPDL1,TTK,XPO1,ZWILCH,ENSBTAG00000033740
GO:CC	kinetochore	GO:0000776	3.19e-17	16.4968	102	1037	36	0.352941	17622	AURKB,BUB1,BUB1B,CDT1,CENPE,CENPF,CENPH,CENPO,CENPQ,CENPS,CENPT,CENPW,DSN1,INCENP,KIF18A,KIF2C,KNSTRN,KNTC1,MTBP,NDC80,NEK2,NUF2,PLK1,PMF1,RANGAP1,SGO1,SGO2,SKA1,SKA3,SPC24,SPC25,SPDL1,TTK,XPO1,ZWILCH,ENSBTAG00000033740
GO:CC	microtubule cytoskeleton	GO:0015630	2.97e-15	14.5269	1016	1037	129	0.126969	17622	AAAS,AGBL5,ARL3,ASPM,AUNIP,AURKA,AURKB,BICD1,BORA,BRCA2,BUB1B,C5ORF49,CCDC69,CCDC88B,CCNB2,CCNF,CCSAP,CDC25B,CDC45,CDC6,CDCA8,CDK1,CENPE,CENPF,CENPJ,CENPU,CEP128,CEP152,CEP55,CEP72,CEP78,CETN4,CHEK1,CKAP2,CKAP2L,CTSC,DLGAP5,DNAH11,DTL,E2F1,ECT2,EHBP1,ESPL1,FAM161A,FAM83D,FBXO5,GAS2L3,GEN1,GTSE1,HMMR,HNMT,HYLS1,INCENP,IQCD,JAKMIP2,JAKMIP3,KANK4,KIF11,KIF14,KIF15,KIF18A,KIF18B,KIF20A,KIF20B,KIF21B,…
GO:CC	intracellular anatomical structure	GO:0005622	7.21e-14	13.1423	12239	1037	831	0.0678977	17622	AAAS,ABCA1,ABCC6,ACAT1,ACOX2,ACRBP,ACSL5,ACSL6,ACSS3,ACTA1,ACTB,ACTRT3,ADA,ADAM8,ADAMTS1,ADAMTS4,ADAMTS9,ADD3,ADH5,AGBL5,AGER,AGO2,AHCY,ALDH5A1,ALG8,AMPD3,ANLN,ANO1,ANP32A,ANXA6,AP1S1,APOBEC3H,AQP11,AQP4,ARF3,ARG2,ARHGAP26,ARHGAP33,ARHGDIB,ARID3A,ARL3,ARL6IP1,AS3MT,ASF1B,ASPM,ATAD5,ATOH8,ATP1A2,ATP5IF1,ATP5MC3,ATP5ME,ATP8A1,ATP8B4,AUH,AUNIP,AURKA,AURKB,BCHE,BCKDHB,BCL11B,BCO2,BICD1,BIRC5,BLM,BLVR…
GO:CC	organelle	GO:0043226	7.84e-14	13.1058	10908	1037	760	0.0696736	17622	AAAS,ABCA1,ABCC6,ACAT1,ACOX2,ACRBP,ACSL5,ACSL6,ACSS3,ACTA1,ACTB,ACTRT3,ADA,ADAM8,ADAMTS1,ADAMTS4,ADAMTS9,ADD3,ADH5,AGBL5,AGER,AGO2,ALDH5A1,ALG8,ANLN,ANO1,ANP32A,ANXA6,AP1S1,APOBEC3H,AQP11,ARF3,ARG2,ARHGAP26,ARID3A,ARL3,ARL6IP1,ASF1B,ASPM,ATAD5,ATOH8,ATP1A2,ATP5IF1,ATP5ME,ATP8A1,ATP8B4,AUH,AUNIP,AURKA,AURKB,BCHE,BCKDHB,BCL11B,BCO2,BICD1,BLM,BLVRB,BORA,BRCA1,BRCA2,BRIP1,BUB1,BUB1B,C5ORF49,CA4,CALR,…
GO:CC	intracellular organelle	GO:0043229	2.41e-13	12.6186	10637	1037	743	0.0698505	17622	AAAS,ABCA1,ABCC6,ACAT1,ACOX2,ACRBP,ACSL5,ACSL6,ACSS3,ACTA1,ACTB,ACTRT3,ADA,ADAM8,ADAMTS1,ADAMTS4,ADAMTS9,ADD3,ADH5,AGBL5,AGER,AGO2,ALDH5A1,ALG8,ANLN,ANO1,ANP32A,ANXA6,AP1S1,APOBEC3H,AQP11,ARF3,ARG2,ARHGAP26,ARID3A,ARL3,ARL6IP1,ASF1B,ASPM,ATAD5,ATOH8,ATP5IF1,ATP5ME,ATP8A1,ATP8B4,AUH,AUNIP,AURKA,AURKB,BCHE,BCKDHB,BCL11B,BCO2,BICD1,BLM,BLVRB,BORA,BRCA1,BRCA2,BRIP1,BUB1,BUB1B,C5ORF49,CA4,CALR,CAND2,C…
GO:CC	spindle	GO:0005819	1.23e-12	11.9114	278	1037	53	0.190647	17622	AAAS,AGBL5,ARL3,ASPM,AUNIP,AURKA,AURKB,BORA,BUB1B,CCDC69,CCSAP,CDC25B,CDC6,CDCA8,CDK1,CENPE,CENPF,CEP128,CKAP2L,DLGAP5,ECT2,ESPL1,FAM161A,FAM83D,FBXO5,INCENP,KIF11,KIF14,KIF15,KIF18A,KIF18B,KIF20A,KIF22,KIFAP3,KNSTRN,KNTC1,NEDD9,NEK2,NUSAP1,PKHD1,PLK1,POC1A,PRC1,PSRC1,RACGAP1,SGO1,SKA1,SKA3,SPAG5,SPDL1,TPX2,TTK,ENSBTAG00000033740
GO:CC	microtubule	GO:0005874	1.47e-10	9.83216	284	1037	50	0.176056	17622	ARL3,ASPM,AURKA,AURKB,BICD1,CCSAP,CDK1,CENPE,DNAH11,FAM161A,GTSE1,KIF11,KIF14,KIF15,KIF18A,KIF18B,KIF20A,KIF20B,KIF21B,KIF22,KIF23,KIF2C,KIF5A,KIFAP3,KIFC1,KIFC3,KNSTRN,KNTC1,MAP3K11,NUSAP1,PLK1,PSRC1,SHROOM3,SHTN1,SKA1,SKA3,TPX2,TUBA1B,TUBA1C,TUBA8,TUBB,TUBB2A,TUBB2B,TUBB4B,TUBB6,ENSBTAG00000037775,ENSBTAG00000048426,ENSBTAG00000040518,ENSBTAG00000034182,ENSBTAG00000033740
GO:CC	supramolecular complex	GO:0099080	6.27e-10	9.20255	917	1037	106	0.115594	17622	ACTA1,ACTB,AGO2,APOBEC3H,ARL3,ASPM,AURKA,AURKB,BICD1,BUB1,BUB1B,CCSAP,CDK1,CDT1,CENPE,CENPF,CENPH,CENPO,CENPQ,CENPS,CENPT,CENPW,CORO1A,DNAH11,DSN1,DSP,EHBP1,ELN,FAM161A,FBN2,FMN1,GTSE1,INCENP,KIF11,KIF14,KIF15,KIF18A,KIF18B,KIF20A,KIF20B,KIF21B,KIF22,KIF23,KIF2C,KIF5A,KIFAP3,KIFC1,KIFC3,KNSTRN,KNTC1,LCP1,LMNB1,LMNB2,LSM3,LSM6,MAP1LC3C,MAP3K11,MOV10,MTBP,MYOD1,NDC80,NEFH,NEK2,NES,NUF2,NUSAP1,PAN2,…
GO:CC	cytoskeleton	GO:0005856	7.16e-10	9.14495	1746	1037	170	0.0973654	17622	AAAS,ACTA1,ACTB,ADAM8,ADD3,AGBL5,ANLN,ARHGAP26,ARL3,ASPM,AUNIP,AURKA,AURKB,BICD1,BORA,BRCA2,BUB1B,C5ORF49,CCDC114,CCDC69,CCDC88B,CCNB2,CCNF,CCSAP,CDC25B,CDC45,CDC6,CDCA8,CDK1,CENPE,CENPF,CENPJ,CENPQ,CENPU,CEP128,CEP152,CEP55,CEP72,CEP78,CETN4,CHEK1,CIT,CKAP2,CKAP2L,CORO1A,CTNNA2,CTNNA3,CTSC,DLGAP5,DNAH11,DSP,DTL,E2F1,ECT2,EHBP1,EPB41L2,ESPL1,FAM161A,FAM83D,FBLIM1,FBXO5,FMN1,FRMD4A,FRMD4B,FRMPD1,G…
GO:CC	nucleus	GO:0005634	2.59e-08	7.58623	5883	1037	438	0.0744518	17622	AAAS,ABCC6,ACSL5,ACTB,ACTRT3,ADAMTS4,ADD3,AGBL5,AGER,AGO2,ANLN,ANO1,ANP32A,APOBEC3H,ARID3A,ARL3,ASF1B,ASPM,ATAD5,ATOH8,AURKA,AURKB,BCHE,BCKDHB,BCL11B,BLM,BLVRB,BORA,BRCA1,BRCA2,BRIP1,BUB1,CALR,CAND2,CASP8,CBX2,CCDC12,CCN5,CCNA2,CCNB2,CCND2,CCNF,CDC20,CDC25A,CDC25B,CDC25C,CDC45,CDC6,CDCA2,CDCA5,CDCA7,CDCA8,CDK1,CDK3,CDKN1C,CDKN2C,CDKN2D,CDT1,CENPE,CENPF,CENPH,CENPJ,CENPK,CENPO,CENPP,CENPQ,CENPS,CE…
GO:CC	polymeric cytoskeletal fiber	GO:0099513	5.51e-08	7.25883	510	1037	66	0.129412	17622	ACTA1,ARL3,ASPM,AURKA,AURKB,BICD1,CCSAP,CDK1,CENPE,CORO1A,DNAH11,DSP,EHBP1,FAM161A,FMN1,GTSE1,KIF11,KIF14,KIF15,KIF18A,KIF18B,KIF20A,KIF20B,KIF21B,KIF22,KIF23,KIF2C,KIF5A,KIFAP3,KIFC1,KIFC3,KNSTRN,KNTC1,LCP1,LMNB1,LMNB2,MAP3K11,NEFH,NES,NUSAP1,PDLIM1,PLK1,PSRC1,PSTPIP1,SH2B2,SHROOM3,SHTN1,SKA1,SKA3,SMTN,SMTNL2,TPX2,TUBA1B,TUBA1C,TUBA8,TUBB,TUBB2A,TUBB2B,TUBB4B,TUBB6,VIM,ENSBTAG00000037775,ENSBTAG…
GO:CC	nuclear chromosome	GO:0000228	6.09e-08	7.21544	172	1037	33	0.19186	17622	ADD3,BLM,BRCA1,BRCA2,CHEK1,FIGNL1,GINS1,GINS2,HMGA2,INCENP,KIFAP3,MCM10,MCM2,MMS22L,NCAPD2,NEK2,ORC1,PCNA,PLK1,POLA2,POLD1,POLE,POLE2,POLE4,RAD51,RPA3,RUVBL1,SMC2,SYCE2,TONSL,TOP1,TOP2A,WDHD1
GO:CC	intracellular organelle lumen	GO:0070013	3.09e-07	6.50964	3587	1037	285	0.0794536	17622	AAAS,ABCC6,ACSL5,ACSS3,ACTB,ADA,ADAMTS4,ADD3,AGER,ANLN,ANO1,ANP32A,ARID3A,ARL3,ASF1B,ATOH8,AURKA,AURKB,BCHE,BCKDHB,BLM,BLVRB,BRCA1,BRCA2,BRIP1,BUB1,CALR,CASP8,CBX2,CCNA2,CDC20,CDC25C,CDC45,CDC6,CDCA2,CDCA7,CDCA8,CDK1,CDKN2D,CDT1,CENPE,CENPF,CENPH,CENPJ,CENPO,CENPP,CENPQ,CENPU,CENPW,CEP152,CHAF1B,CHD5,CHEK1,CHEK2,CHTF18,CLEC3B,CLSPN,CNDP2,COPS9,COX17,CSE1L,CTC1,CTSC,DAZAP1,DBF4,DDX39A,DECR1,DNA2,D…
GO:CC	membrane-enclosed lumen	GO:0031974	3.09e-07	6.50964	3587	1037	285	0.0794536	17622	AAAS,ABCC6,ACSL5,ACSS3,ACTB,ADA,ADAMTS4,ADD3,AGER,ANLN,ANO1,ANP32A,ARID3A,ARL3,ASF1B,ATOH8,AURKA,AURKB,BCHE,BCKDHB,BLM,BLVRB,BRCA1,BRCA2,BRIP1,BUB1,CALR,CASP8,CBX2,CCNA2,CDC20,CDC25C,CDC45,CDC6,CDCA2,CDCA7,CDCA8,CDK1,CDKN2D,CDT1,CENPE,CENPF,CENPH,CENPJ,CENPO,CENPP,CENPQ,CENPU,CENPW,CEP152,CHAF1B,CHD5,CHEK1,CHEK2,CHTF18,CLEC3B,CLSPN,CNDP2,COPS9,COX17,CSE1L,CTC1,CTSC,DAZAP1,DBF4,DDX39A,DECR1,DNA2,D…
GO:CC	organelle lumen	GO:0043233	3.09e-07	6.50964	3587	1037	285	0.0794536	17622	AAAS,ABCC6,ACSL5,ACSS3,ACTB,ADA,ADAMTS4,ADD3,AGER,ANLN,ANO1,ANP32A,ARID3A,ARL3,ASF1B,ATOH8,AURKA,AURKB,BCHE,BCKDHB,BLM,BLVRB,BRCA1,BRCA2,BRIP1,BUB1,CALR,CASP8,CBX2,CCNA2,CDC20,CDC25C,CDC45,CDC6,CDCA2,CDCA7,CDCA8,CDK1,CDKN2D,CDT1,CENPE,CENPF,CENPH,CENPJ,CENPO,CENPP,CENPQ,CENPU,CENPW,CEP152,CHAF1B,CHD5,CHEK1,CHEK2,CHTF18,CLEC3B,CLSPN,CNDP2,COPS9,COX17,CSE1L,CTC1,CTSC,DAZAP1,DBF4,DDX39A,DECR1,DNA2,D…
GO:CC	nuclear lumen	GO:0031981	4.06e-07	6.3917	3295	1037	265	0.0804249	17622	AAAS,ABCC6,ACSL5,ACTB,ADAMTS4,ADD3,AGER,ANLN,ANO1,ANP32A,ARID3A,ARL3,ASF1B,ATOH8,AURKA,AURKB,BCKDHB,BLM,BLVRB,BRCA1,BRCA2,BRIP1,BUB1,CASP8,CBX2,CCNA2,CDC20,CDC25C,CDC45,CDC6,CDCA2,CDCA7,CDCA8,CDK1,CDKN2D,CDT1,CENPE,CENPF,CENPH,CENPJ,CENPO,CENPP,CENPQ,CENPU,CENPW,CEP152,CHAF1B,CHD5,CHEK1,CHEK2,CHTF18,CLEC3B,CLSPN,CNDP2,COPS9,CSE1L,CTC1,CTSC,DAZAP1,DBF4,DDX39A,DECR1,DNA2,DSN1,DTL,DUSP16,DUT,E2F1,E2…
GO:CC	mitotic spindle	GO:0072686	5.85e-07	6.23317	135	1037	27	0.2	17622	AAAS,AGBL5,ASPM,AURKA,AURKB,CCSAP,CDC6,CDK1,CENPE,CKAP2L,ECT2,ESPL1,FAM161A,FAM83D,KIF11,KIF18A,KIF18B,KIF22,KNSTRN,PKHD1,PLK1,PRC1,RACGAP1,SKA1,SKA3,SPAG5,TPX2
GO:CC	condensin complex	GO:0000796	5.85e-07	6.23317	8	1037	7	0.875	17622	NCAPD2,NCAPD3,NCAPG,NCAPG2,NCAPH,SMC2,SMC4
GO:CC	nucleoplasm	GO:0005654	1.35475e-06	5.86814	2935	1037	238	0.0810903	17622	AAAS,ABCC6,ACSL5,ACTB,ADAMTS4,ANLN,ANO1,ARID3A,ARL3,ASF1B,ATOH8,AURKA,AURKB,BLM,BLVRB,BRCA1,BRCA2,BRIP1,BUB1,CASP8,CBX2,CCNA2,CDC20,CDC25C,CDC45,CDC6,CDCA2,CDCA7,CDCA8,CDK1,CDKN2D,CDT1,CENPE,CENPF,CENPH,CENPJ,CENPO,CENPP,CENPQ,CENPU,CENPW,CEP152,CHAF1B,CHD5,CHEK1,CHEK2,CHTF18,CLSPN,CNDP2,COPS9,CSE1L,CTC1,CTSC,DAZAP1,DBF4,DDX39A,DECR1,DNA2,DSN1,DTL,DUSP16,DUT,E2F1,E2F7,E2F8,ECT2,EHBP1,EPB41L2,ERGI…
GO:CC	MCM complex	GO:0042555	1.66777e-06	5.77786	12	1037	8	0.666667	17622	MCM2,MCM3,MCM4,MCM5,MCM7,MCM8,MMS22L,TONSL
GO:CC	spindle microtubule	GO:0005876	3.04687e-06	5.51615	64	1037	17	0.265625	17622	ARL3,AURKA,AURKB,CCSAP,CDK1,CENPE,FAM161A,KIF11,KIF18A,KIF18B,KIFAP3,KNTC1,PLK1,PSRC1,SKA1,SKA3,ENSBTAG00000033740
GO:CC	cytoplasm	GO:0005737	3.56715e-06	5.44768	8891	1037	604	0.0679339	17622	AAAS,ABCA1,ACAT1,ACOX2,ACRBP,ACSL5,ACSL6,ACSS3,ACTA1,ACTB,ADA,ADAM8,ADAMTS1,ADAMTS9,ADD3,ADH5,AGBL5,AGO2,AHCY,ALDH5A1,ALG8,AMPD3,ANLN,ANXA6,AP1S1,APOBEC3H,AQP11,AQP4,ARF3,ARG2,ARHGAP33,ARHGDIB,ARID3A,ARL3,ARL6IP1,AS3MT,ASPM,ATOH8,ATP1A2,ATP5IF1,ATP5ME,ATP8A1,ATP8B4,AUH,AURKA,AURKB,BCHE,BCKDHB,BCO2,BICD1,BIRC5,BLM,BLVRB,BORA,BRCA1,BRCA2,BRIP1,BUB1,BUB1B,CA3,CA4,CALR,CAMK2G,CAND2,CARD10,CASP8,CCDC1…
GO:CC	membrane-bounded organelle	GO:0043227	5.26001e-06	5.27901	9689	1037	649	0.0669832	17622	AAAS,ABCA1,ABCC6,ACAT1,ACOX2,ACRBP,ACSL5,ACSL6,ACSS3,ACTB,ACTRT3,ADA,ADAM8,ADAMTS1,ADAMTS4,ADAMTS9,ADD3,ADH5,AGBL5,AGER,AGO2,ALDH5A1,ALG8,ANLN,ANO1,ANP32A,ANXA6,AP1S1,APOBEC3H,AQP11,ARF3,ARG2,ARID3A,ARL3,ARL6IP1,ASF1B,ASPM,ATAD5,ATOH8,ATP1A2,ATP5IF1,ATP5ME,ATP8A1,ATP8B4,AUH,AURKA,AURKB,BCHE,BCKDHB,BCL11B,BCO2,BICD1,BLM,BLVRB,BORA,BRCA1,BRCA2,BRIP1,BUB1,C5ORF49,CA4,CALR,CAND2,CASP8,CBX2,CCDC114,CC…
GO:CC	intracellular membrane-bounded organelle	GO:0043231	6.71471e-06	5.17297	9322	1037	627	0.0672602	17622	AAAS,ABCA1,ABCC6,ACAT1,ACOX2,ACRBP,ACSL5,ACSL6,ACSS3,ACTB,ACTRT3,ADA,ADAM8,ADAMTS1,ADAMTS4,ADAMTS9,ADD3,ADH5,AGBL5,AGER,AGO2,ALDH5A1,ALG8,ANLN,ANO1,ANP32A,ANXA6,AP1S1,APOBEC3H,AQP11,ARF3,ARG2,ARID3A,ARL3,ARL6IP1,ASF1B,ASPM,ATAD5,ATOH8,ATP5IF1,ATP5ME,ATP8A1,ATP8B4,AUH,AURKA,AURKB,BCHE,BCKDHB,BCL11B,BCO2,BICD1,BLM,BLVRB,BORA,BRCA1,BRCA2,BRIP1,BUB1,CA4,CALR,CAND2,CASP8,CBX2,CCDC12,CCN3,CCN5,CCNA2,CC…
GO:CC	microtubule organizing center	GO:0005815	8.335e-06	5.07909	638	1037	70	0.109718	17622	AAAS,ARL3,AUNIP,AURKA,AURKB,BICD1,BRCA2,C5ORF49,CCDC88B,CCNB2,CCNF,CCSAP,CDC25B,CDC45,CDK1,CENPJ,CENPU,CEP128,CEP152,CEP55,CEP72,CEP78,CETN4,CHEK1,CKAP2,CKAP2L,CTSC,DLGAP5,DTL,E2F1,EHBP1,ESPL1,FAM161A,GEN1,HMMR,HNMT,HYLS1,IQCD,KIF24,KIFAP3,KIFC3,KNSTRN,LRRCC1,MAP3K11,MARCKS,MASTL,MCM3,MDH1,NDC80,NEK2,PCNA,PDE4B,PKHD1,PLK1,PLK4,POC1A,PRKCQ,PSMB5,RAD18,RPGRIP1L,SGO1,SKA3,SLC16A1,SMTN,SMTNL2,SPDL1,S…
GO:CC	supramolecular fiber	GO:0099512	8.37972e-06	5.07677	652	1037	71	0.108896	17622	ACTA1,ARL3,ASPM,AURKA,AURKB,BICD1,CCSAP,CDK1,CENPE,CORO1A,DNAH11,DSP,EHBP1,ELN,FAM161A,FBN2,FMN1,GTSE1,KIF11,KIF14,KIF15,KIF18A,KIF18B,KIF20A,KIF20B,KIF21B,KIF22,KIF23,KIF2C,KIF5A,KIFAP3,KIFC1,KIFC3,KNSTRN,KNTC1,LCP1,LMNB1,LMNB2,MAP3K11,MYOD1,NEFH,NES,NUSAP1,PDE4B,PDLIM1,PLK1,PSRC1,PSTPIP1,SCN1A,SH2B2,SHROOM3,SHTN1,SKA1,SKA3,SMTN,SMTNL2,TPX2,TUBA1B,TUBA1C,TUBA8,TUBB,TUBB2A,TUBB2B,TUBB4B,TUBB6,VIM…
GO:CC	spindle pole	GO:0000922	8.37972e-06	5.07677	110	1037	22	0.2	17622	AAAS,ASPM,AUNIP,AURKA,AURKB,CDC25B,CDC6,CENPF,CEP128,DLGAP5,FAM161A,FAM83D,KIF11,KNTC1,NEDD9,NEK2,PLK1,POC1A,PSRC1,SGO1,SPDL1,TPX2
GO:CC	centrosome	GO:0005813	8.37972e-06	5.07677	517	1037	60	0.116054	17622	AAAS,ARL3,AUNIP,AURKA,AURKB,BICD1,BRCA2,CCDC88B,CCNB2,CCSAP,CDC25B,CDC45,CDK1,CENPJ,CENPU,CEP152,CEP55,CEP72,CEP78,CETN4,CHEK1,CKAP2,CKAP2L,CTSC,DLGAP5,DTL,E2F1,ESPL1,FAM161A,GEN1,HMMR,HNMT,HYLS1,KIFAP3,KIFC3,KNSTRN,LRRCC1,MAP3K11,MARCKS,MASTL,MCM3,MDH1,NDC80,NEK2,PCNA,PDE4B,PKHD1,PLK1,PLK4,POC1A,PRKCQ,PSMB5,RAD18,RPGRIP1L,SGO1,SKA3,SLC16A1,STIL,TRAF5,XRCC2
GO:CC	supramolecular polymer	GO:0099081	1.28512e-05	4.89106	660	1037	71	0.107576	17622	ACTA1,ARL3,ASPM,AURKA,AURKB,BICD1,CCSAP,CDK1,CENPE,CORO1A,DNAH11,DSP,EHBP1,ELN,FAM161A,FBN2,FMN1,GTSE1,KIF11,KIF14,KIF15,KIF18A,KIF18B,KIF20A,KIF20B,KIF21B,KIF22,KIF23,KIF2C,KIF5A,KIFAP3,KIFC1,KIFC3,KNSTRN,KNTC1,LCP1,LMNB1,LMNB2,MAP3K11,MYOD1,NEFH,NES,NUSAP1,PDE4B,PDLIM1,PLK1,PSRC1,PSTPIP1,SCN1A,SH2B2,SHROOM3,SHTN1,SKA1,SKA3,SMTN,SMTNL2,TPX2,TUBA1B,TUBA1C,TUBA8,TUBB,TUBB2A,TUBB2B,TUBB4B,TUBB6,VIM…
GO:CC	spindle midzone	GO:0051233	2.47576e-05	4.60629	32	1037	11	0.34375	17622	AURKB,CCDC69,CDC6,CDCA8,CENPE,KIF14,KIF18A,KIF18B,PLK1,PRC1,RACGAP1
GO:CC	cytosolic large ribosomal subunit	GO:0022625	0.000184168	3.73479	132	1037	22	0.166667	17622	RPL11,RPL17,RPL24,RPL27A,RPL3,RPL35A,RPL37,RPL7,RPLP2,ENSBTAG00000045568,ENSBTAG00000049161,ENSBTAG00000027610,ENSBTAG00000020550,ENSBTAG00000023274,ENSBTAG00000019994,ENSBTAG00000012276,ENSBTAG00000047136,ENSBTAG00000021649,ENSBTAG00000003560,ENSBTAG00000016391,ENSBTAG00000005495,ENSBTAG00000006397
GO:CC	Ndc80 complex	GO:0031262	0.000239432	3.62082	4	1037	4	1	17622	NDC80,NUF2,SPC24,SPC25
GO:CC	NMS complex	GO:0031617	0.000239432	3.62082	4	1037	4	1	17622	NDC80,NUF2,SPC24,SPC25
GO:CC	replication fork	GO:0005657	0.000266154	3.57487	63	1037	14	0.222222	17622	CHEK1,DNMT1,MCM10,MMS22L,PCNA,POLA2,POLD1,RAD18,RAD51C,RPA3,TONSL,UHRF1,WDHD1,XRCC2
GO:CC	outer kinetochore	GO:0000940	0.000279904	3.55299	11	1037	6	0.545455	17622	BUB1B,CENPF,SKA1,SKA3,SPDL1,ENSBTAG00000033740
GO:CC	kinesin complex	GO:0005871	0.000318884	3.49637	34	1037	10	0.294118	17622	KIF14,KIF15,KIF18B,KIF20B,KIF21B,KIF22,KIF23,KIF5A,KIFAP3,KIFC3
GO:CC	cytosol	GO:0005829	0.000334544	3.47555	2893	1037	220	0.0760456	17622	AAAS,ACOX2,ACTB,ADA,AGBL5,AGO2,AHCY,AMPD3,ARHGDIB,ARID3A,ARL6IP1,AS3MT,AURKA,BICD1,BLM,BLVRB,BRCA2,BUB1,BUB1B,CA3,CALR,CAND2,CASP8,CCDC50,CCNA2,CD44,CDC20,CDC6,CDCA2,CDCA7,CDK1,CDKN2D,CDKN3,CENPE,CGAS,CHD5,CHTF18,CIP2A,CIT,CKAP2,CKAP2L,CKB,CNDP2,CSE1L,CTC1,CTNNA3,DAZAP1,DDIT4,DECR1,DLGAP5,DSN1,DTL,DTYMK,DUSP16,DUSP7,E2F8,ECT2,EHBP1,ENO1,ERRFI1,EYA2,FAM83D,FANCI,FGF1,G2E3,GAPDH,GLI1,GMNN,GSDMD,GST…
GO:CC	cytosolic ribosome	GO:0022626	0.000747764	3.12624	232	1037	30	0.12931	17622	RPL11,RPL17,RPL24,RPL27A,RPL3,RPL35A,RPL37,RPL7,RPLP2,RPS10,RPS23,RPS28,ENSBTAG00000045568,ENSBTAG00000049161,ENSBTAG00000027610,ENSBTAG00000047029,ENSBTAG00000020550,ENSBTAG00000023274,ENSBTAG00000019994,ENSBTAG00000012276,ENSBTAG00000048169,ENSBTAG00000047136,ENSBTAG00000001538,ENSBTAG00000024125,ENSBTAG00000021649,ENSBTAG00000003560,ENSBTAG00000047787,ENSBTAG00000016391,ENSBTAG00000005495,ENSB…
GO:CC	pericentric heterochromatin	GO:0005721	0.00164496	2.78385	20	1037	7	0.35	17622	DNMT1,ESCO2,HELLS,INCENP,NCAPD3,SNAI1,ENSBTAG00000051299
GO:CC	midbody	GO:0030496	0.00256954	2.59014	137	1037	20	0.145985	17622	AGBL5,ANLN,ARL3,ASPM,AURKB,CDCA8,CDK1,CENPE,CENPF,CEP55,ECT2,HSP90B1,INCENP,KIF14,KIF20A,NEK2,PLK1,PRC1,PSRC1,RACGAP1
GO:CC	mitotic spindle midzone	GO:1990023	0.00646253	2.1896	12	1037	5	0.416667	17622	AURKB,CENPE,KIF18A,KIF18B,PRC1
GO:CC	large ribosomal subunit	GO:0015934	0.00646253	2.1896	192	1037	24	0.125	17622	RPL11,RPL17,RPL24,RPL27A,RPL3,RPL35A,RPL37,RPL7,RPLP2,ENSBTAG00000045568,ENSBTAG00000049161,ENSBTAG00000027610,ENSBTAG00000020550,ENSBTAG00000023274,ENSBTAG00000019994,ENSBTAG00000012276,ENSBTAG00000047136,ENSBTAG00000032831,ENSBTAG00000035199,ENSBTAG00000021649,ENSBTAG00000003560,ENSBTAG00000016391,ENSBTAG00000005495,ENSBTAG00000006397
GO:CC	DNA polymerase complex	GO:0042575	0.00661086	2.17974	18	1037	6	0.333333	17622	DNA2,POLA2,POLD1,POLE,POLE2,POLE4
GO:CC	condensed nuclear chromosome	GO:0000794	0.00663507	2.17815	57	1037	11	0.192982	17622	ADD3,BLM,BRCA1,BRCA2,CHEK1,INCENP,KIFAP3,NEK2,PLK1,RAD51,SYCE2
GO:CC	nuclear replication fork	GO:0043596	0.00801418	2.09614	33	1037	8	0.242424	17622	MCM10,MMS22L,PCNA,POLA2,POLD1,RPA3,TONSL,WDHD1
GO:CC	meiotic spindle	GO:0072687	0.00895503	2.04793	13	1037	5	0.384615	17622	ASPM,AURKA,AURKB,BORA,FBXO5
GO:CC	extracellular matrix	GO:0031012	0.00895503	2.04793	307	1037	33	0.107492	17622	ADAMTS1,ADAMTS14,ADAMTS9,ANGPT4,CCN1,CCN3,CCN5,COL17A1,ELN,EMILIN1,FBN2,FGF1,FGFR2,HAPLN3,ITGB4,LAMA1,LAMA5,LRRC15,LRRN3,MATN2,MMP11,MMP19,OLFML2A,OTOG,P3H2,POSTN,PRELP,SMOC1,SPARCL1,TGFB3,TGFBI,TNC,VCAN
GO:CC	chromocenter	GO:0010369	0.00895503	2.04793	13	1037	5	0.384615	17622	AURKB,CDCA8,ESCO2,INCENP,OIP5
GO:CC	external encapsulating structure	GO:0030312	0.00931005	2.03105	308	1037	33	0.107143	17622	ADAMTS1,ADAMTS14,ADAMTS9,ANGPT4,CCN1,CCN3,CCN5,COL17A1,ELN,EMILIN1,FBN2,FGF1,FGFR2,HAPLN3,ITGB4,LAMA1,LAMA5,LRRC15,LRRN3,MATN2,MMP11,MMP19,OLFML2A,OTOG,P3H2,POSTN,PRELP,SMOC1,SPARCL1,TGFB3,TGFBI,TNC,VCAN
GO:CC	protein-containing complex	GO:0032991	0.0096453	2.01568	4734	1037	324	0.0684411	17622	AAAS,ACTB,ACVR2B,ACVRL1,ADAM8,AGO2,ALCAM,AP1S1,ARHGAP33,ARL6IP1,ASF1B,ATAD5,ATP1A2,ATP5MC3,ATP5ME,ATP8A1,AURKB,BCKDHB,BLM,BRCA1,BRCA2,BUB1B,CALR,CAMK2G,CASP8,CATSPER2,CBX2,CCDC12,CCNA2,CCNB2,CCND2,CD44,CDC20,CDCA8,CDH24,CDK1,CDKN2D,CENPA,CENPF,CENPS,CENPX,CEP128,CHAF1A,CHAF1B,CHEK1,CHRNA3,CHTF18,CLMN,COL17A1,COPS9,CORO1A,COX8B,CPT1C,CRB2,CRLF1,CTC1,CTNNA2,DAZAP1,DBF4,DBF4B,DDR1,DECR1,DEPDC1,DICER…
GO:CC	epsilon DNA polymerase complex	GO:0008622	0.010577	1.97564	4	1037	3	0.75	17622	POLE,POLE2,POLE4
GO:CC	ribosomal subunit	GO:0044391	0.010577	1.97564	311	1037	33	0.106109	17622	MRPS15,RPL11,RPL17,RPL24,RPL27A,RPL3,RPL35A,RPL37,RPL7,RPLP2,RPS10,RPS23,RPS28,ENSBTAG00000045568,ENSBTAG00000049161,ENSBTAG00000027610,ENSBTAG00000047029,ENSBTAG00000020550,ENSBTAG00000023274,ENSBTAG00000019994,ENSBTAG00000012276,ENSBTAG00000048169,ENSBTAG00000047136,ENSBTAG00000032831,ENSBTAG00000035199,ENSBTAG00000001538,ENSBTAG00000024125,ENSBTAG00000021649,ENSBTAG00000003560,ENSBTAG000000477…
GO:CC	intercellular bridge	GO:0045171	0.0117778	1.92893	62	1037	11	0.177419	17622	AGBL5,CDC6,CDCA8,CEP55,FAM83D,GSTM3,KIF20A,KIF23,PRC1,RBM44,TPX2
GO:CC	lateral element	GO:0000800	0.0117778	1.92893	14	1037	5	0.357143	17622	BLM,BRCA1,BRCA2,INCENP,RAD51
GO:CC	heterochromatin	GO:0000792	0.0151032	1.82093	64	1037	11	0.171875	17622	CBX2,DNMT1,ESCO2,HELLS,HMGA2,INCENP,NCAPD3,SNAI1,UHRF1,ZBTB18,ENSBTAG00000051299
GO:CC	microvillus membrane	GO:0031528	0.023591	1.62725	10	1037	4	0.4	17622	PODXL,PROM1,SLC7A5,SLC7A8
GO:CC	kinetochore microtubule	GO:0005828	0.023591	1.62725	5	1037	3	0.6	17622	CENPE,KIF18A,KNTC1
GO:CC	synaptonemal structure	GO:0099086	0.0263879	1.5786	32	1037	7	0.21875	17622	BLM,BRCA1,BRCA2,INCENP,PLK1,RAD51,SYCE2
GO:CC	synaptonemal complex	GO:0000795	0.0263879	1.5786	32	1037	7	0.21875	17622	BLM,BRCA1,BRCA2,INCENP,PLK1,RAD51,SYCE2
GO:CC	anchoring junction	GO:0070161	0.0263879	1.5786	478	1037	44	0.0920502	17622	ACTB,ADD3,ARHGAP26,BCAR3,CCN3,CDCA3,CDH24,COL17A1,CORO1A,CTNNA2,CTNNA3,DLL1,DSC3,DSP,ECT2,FBLIM1,FGFR4,FRMD4A,FRMD4B,FZD5,GJA5,GJB3,GJC1,IL1RL1,IQGAP3,ITGA1,ITGB4,KIFC3,LAMA1,LCP1,LPP,MAP4K4,NOTCH1,NRP1,P2RX7,PDLIM1,RAP2B,RPGRIP1L,SAPCD2,SCN1A,SHROOM3,STX3,SV2A,TMEM65
GO:CC	chromatin	GO:0000785	0.0287183	1.54184	577	1037	51	0.0883882	17622	ASF1B,CBX2,CENPA,CHAF1A,CHAF1B,CHEK1,COPS9,DNMT1,E2F1,ESCO2,EZH2,HELLS,HMGA1,HMGA2,HMGN1,HR,INCENP,IRF1,KIF22,MCM2,MTBP,MYOD1,NAP1L1,NASP,NCAPD3,NCOR2,NEFH,NR1D1,NSD2,OIP5,PARPBP,PCNA,PLK1,RAD51,RAD51AP1,RFX3,RUNX2,RUVBL1,SLF2,SNAI1,SNAI2,TONSL,UHRF1,ZBTB18,ENSBTAG00000048648,ENSBTAG00000027426,ENSBTAG00000024578,ENSBTAG00000027525,ENSBTAG00000051299,ENSBTAG00000045914,ENSBTAG00000038476
GO:CC	chromosome, telomeric region	GO:0000781	0.0370431	1.43129	83	1037	12	0.144578	17622	BLM,BRCA2,CHEK1,CHEK2,CTC1,DNA2,EZH2,FEN1,NABP1,ORC1,POLD1,RAD51
GO:CC	guanylate cyclase complex, soluble	GO:0008074	0.0370431	1.43129	2	1037	2	1	17622	GUCY1A1,GUCY1B1
GO:CC	centralspindlin complex	GO:0097149	0.0370431	1.43129	2	1037	2	1	17622	ECT2,RACGAP1
GO:CC	nuclear MIS12/MIND complex	GO:0000818	0.0370431	1.43129	2	1037	2	1	17622	DSN1,PMF1
GO:CC	site of DNA damage	GO:0090734	0.0370431	1.43129	73	1037	11	0.150685	17622	AUNIP,CGAS,ESCO2,NABP1,RAD18,RAD51,RPA3,SLF2,SLFN11,TRAIP,ZGRF1
GO:CC	Dbf4-dependent protein kinase complex	GO:0031431	0.0370431	1.43129	2	1037	2	1	17622	DBF4,DBF4B
GO:CC	cyclin D2-CDK4 complex	GO:0097129	0.0370431	1.43129	2	1037	2	1	17622	CCND2,CDKN2D
GO:CC	germinal vesicle	GO:0042585	0.0375366	1.42555	6	1037	3	0.5	17622	AURKA,AURKB,MARCKS
GO:CC	photoreceptor connecting cilium	GO:0032391	0.0393367	1.4052	35	1037	7	0.2	17622	ARL3,FAM161A,GNAT1,KIAA1549,KIFAP3,LCA5,RPGRIP1L
GO:CC	collagen-containing extracellular matrix	GO:0062023	0.040115	1.39669	165	1037	19	0.115152	17622	ADAMTS1,ANGPT4,ELN,EMILIN1,FBN2,FGFR2,ITGB4,LAMA1,LAMA5,LRRC15,MATN2,P3H2,POSTN,PRELP,SMOC1,SPARCL1,TGFB3,TNC,VCAN
GO:CC	germ cell nucleus	GO:0043073	0.0413015	1.38403	19	1037	5	0.263158	17622	ACTRT3,AURKA,AURKB,MARCKS,TRIP13
GO:CC	ribosome	GO:0005840	0.0472477	1.32562	375	1037	35	0.0933333	17622	MRPS15,RPL11,RPL17,RPL22L1,RPL24,RPL27A,RPL3,RPL35A,RPL37,RPL7,RPLP2,RPS10,RPS23,RPS28,STX3,ENSBTAG00000045568,ENSBTAG00000049161,ENSBTAG00000027610,ENSBTAG00000047029,ENSBTAG00000020550,ENSBTAG00000023274,ENSBTAG00000019994,ENSBTAG00000012276,ENSBTAG00000048169,ENSBTAG00000047136,ENSBTAG00000032831,ENSBTAG00000035199,ENSBTAG00000001538,ENSBTAG00000024125,ENSBTAG00000021649,ENSBTAG00000003560,ENS…
GO:CC	microtubule associated complex	GO:0005875	0.0472477	1.32562	109	1037	14	0.12844	17622	AURKB,CDCA8,DNAH11,KIF14,KIF15,KIF18B,KIF20B,KIF21B,KIF22,KIF23,KIF5A,KIFAP3,KIFC3,SHTN1
