# Supplementary material for: Transcriptome-wide N 6-Methyladenosine Methylome Profiling Reveals m6A Regulation of Skeletal Myoblast Differentiation in Cattle (Bos taurus)
Source: Front Cell Dev Biol. 2021 Dec 6;9:785380. doi: 10.3389/fcell.2021.785380 (PMC8685427; doi:10.3389/fcell.2021.785380)
Supplement: Supplementary file 3 [file DataSheet4.XLSX]

## Sheet: GO analysis of DMGs
source	term_name	term_id	p.adjust	negative_log10_of_adjusted_p_value	term_size	query_size	intersection_size	Ratio	effective_domain_size	intersections
GO:MF	binding	GO:0005488	7.07e-14	13.1507	12469	1100	931	0.0746652	16724	SYNJ1,NFKBIZ,BCL6,SST,PRMT2,NLGN1,ARHGEF4,ACVR1,IGFBP2,SPEG,PHC2,SLC9A1,HMGCL,ENSBTAG00000050449,ALDH4A1,ATP13A2,HSPB7,HOXD3,HOXD10,SATB2,TNS1,PTPRN,PTPRU,RPS6KA1,CNKSR1,MEF2D,USP33,TUT4,HIVEP3,STK40,ESPNL,RNPEPL1,D2HGDH,ADAM15,ZBTB7B,FLAD1,ADAMTSL4,AMPD2,RPAP2,NFIA,MAST2,SH3D21,KIF1A,HOXA3,POLD2,GLI3,TRIM24,ZYX,IMPDH1,KMT2D,AVIL,BAZ2A,ENSBTAG00000012793,KCTD17,GCAT,EP300,GPD1,GLI1,INHBE,GNB3,SUL…
GO:MF	DNA binding	GO:0003677	1.88e-12	11.7265	2069	1100	225	0.108748	16724	BCL6,PHC2,HOXD3,HOXD10,SATB2,MEF2D,HIVEP3,ZBTB7B,NFIA,HOXA3,POLD2,GLI3,TRIM24,IMPDH1,KMT2D,BAZ2A,EP300,GLI1,NSD2,WIZ,RFX1,RFXANK,CC2D1A,LMNB1,SAP30,ENSBTAG00000014467,EGR3,ARID1B,ZNF219,MTA3,ASXL2,TCF7L1,SNAPC4,KLF5,MKX,GMEB2,TAF4,ASXL1,ZNF217,ZNF202,SOX13,HLX,CASZ1,RERE,TBX3,NEFH,TOP3B,MLXIP,ZFPM1,KMT2B,POLD1,ZNF524,TAF1C,CENPT,XRCC1,ERCC2,SIX5,PNKP,ZNF580,CAMTA2,SOX9,FOXG1,PAX9,MTA1,BCL11B,PHF1…
GO:MF	transcription regulator activity	GO:0140110	5.06e-11	10.2959	1582	1100	179	0.113148	16724	BCL6,PRMT2,HOXD3,HOXD10,SATB2,MEF2D,HIVEP3,CITED4,ZBTB7B,NFIA,HOXA3,GLI3,TRIM24,EP300,GLI1,MED26,WIZ,RFX1,AES,RFXANK,CC2D1A,MED16,SAP30,ENSBTAG00000014467,EGR3,ZNF219,ACTN1,TCF7L1,KLF5,MKX,GMEB2,ASXL1,LPIN3,NCOA3,ZNF217,ZNF202,SOX13,HLX,CASZ1,RERE,TBX3,MLXIP,MED15,ZFPM1,WTIP,ZNF524,SIX5,ZNF580,CAMTA2,GPS2,ATXN7L3,SOX9,FOXG1,PAX9,MTA1,BCL11B,HMGA1,PPARD,FOXP4,SRF,TRIM27,ZSCAN26,NFATC1,MLXIPL,ZNF39…
GO:MF	sequence-specific DNA binding	GO:0043565	7.09e-11	10.1497	1393	1100	162	0.116296	16724	BCL6,HOXD3,HOXD10,SATB2,MEF2D,HIVEP3,ZBTB7B,NFIA,GLI3,TRIM24,GLI1,NSD2,WIZ,RFX1,RFXANK,CC2D1A,LMNB1,ENSBTAG00000014467,EGR3,ZNF219,MTA3,TCF7L1,KLF5,MKX,GMEB2,TAF4,ZNF217,ZNF202,SOX13,HLX,CASZ1,RERE,TBX3,MLXIP,KMT2B,ZNF524,TAF1C,SIX5,ZNF580,CAMTA2,SOX9,FOXG1,PAX9,MTA1,BCL11B,PPARD,FOXP4,SRF,EHMT2,ZSCAN26,NFATC1,MLXIPL,ZNF394,ZNF853,NFKB2,TCF7L2,PITX3,ESRRA,GABPA,ZNF639,PRDM15,SATB1,ZNF596,TSN,ZNF6…
GO:MF	double-stranded DNA binding	GO:0003690	1.48e-10	9.82853	1366	1100	158	0.115666	16724	BCL6,HOXD3,HOXD10,SATB2,MEF2D,HIVEP3,ZBTB7B,NFIA,GLI3,TRIM24,GLI1,WIZ,RFX1,RFXANK,CC2D1A,LMNB1,ENSBTAG00000014467,EGR3,ZNF219,TCF7L1,KLF5,MKX,GMEB2,TAF4,ZNF217,ZNF202,SOX13,CASZ1,TBX3,MLXIP,ZNF524,TAF1C,SIX5,PNKP,ZNF580,CAMTA2,SOX9,FOXG1,PAX9,MTA1,BCL11B,PPARD,FOXP4,SRF,EHMT2,ZSCAN26,NFATC1,MLXIPL,ZNF394,ZNF853,NFKB2,TCF7L2,PITX3,ESRRA,GABPA,ZNF639,PRDM15,SATB1,ZNF596,PMS1,ZNF644,MYCL,ZNF684,ZMPS…
GO:MF	sequence-specific double-stranded DNA binding	GO:1990837	1.48e-10	9.82853	1296	1100	152	0.117284	16724	BCL6,HOXD3,HOXD10,SATB2,MEF2D,HIVEP3,ZBTB7B,NFIA,GLI3,TRIM24,GLI1,WIZ,RFX1,RFXANK,CC2D1A,LMNB1,ENSBTAG00000014467,EGR3,ZNF219,TCF7L1,KLF5,MKX,GMEB2,TAF4,ZNF217,ZNF202,SOX13,CASZ1,TBX3,MLXIP,ZNF524,TAF1C,SIX5,ZNF580,SOX9,FOXG1,PAX9,MTA1,BCL11B,PPARD,FOXP4,SRF,EHMT2,ZSCAN26,NFATC1,MLXIPL,ZNF394,ZNF853,NFKB2,TCF7L2,PITX3,ESRRA,GABPA,ZNF639,PRDM15,SATB1,ZNF596,ZNF644,MYCL,ZNF684,AGO1,PURB,HOXC11,ETV6…
GO:MF	RNA polymerase II transcription regulatory region sequence-specific DNA binding	GO:0000977	1.48e-10	9.82853	1138	1100	138	0.121265	16724	BCL6,HOXD3,HOXD10,SATB2,MEF2D,HIVEP3,ZBTB7B,NFIA,GLI3,TRIM24,GLI1,WIZ,RFX1,RFXANK,CC2D1A,ENSBTAG00000014467,EGR3,ZNF219,TCF7L1,KLF5,MKX,GMEB2,ZNF217,ZNF202,SOX13,CASZ1,TBX3,MLXIP,ZNF524,SIX5,ZNF580,SOX9,PAX9,MTA1,BCL11B,PPARD,FOXP4,SRF,EHMT2,ZSCAN26,MLXIPL,ZNF394,ZNF853,NFKB2,TCF7L2,PITX3,ESRRA,GABPA,ZNF639,PRDM15,SATB1,ZNF596,ZNF644,MYCL,ZNF684,PURB,HOXC11,ETV6,ZNF177,ENSBTAG00000025146,ZNF557,Z…
GO:MF	DNA-binding transcription factor activity	GO:0003700	2.57e-10	9.58992	1194	1100	142	0.118928	16724	BCL6,HOXD3,HOXD10,SATB2,MEF2D,HIVEP3,ZBTB7B,NFIA,HOXA3,GLI3,GLI1,WIZ,RFX1,RFXANK,CC2D1A,ENSBTAG00000014467,EGR3,ZNF219,TCF7L1,KLF5,MKX,GMEB2,ZNF217,ZNF202,SOX13,HLX,CASZ1,TBX3,MLXIP,ZNF524,SIX5,ZNF580,SOX9,FOXG1,PAX9,BCL11B,PPARD,FOXP4,SRF,ZSCAN26,NFATC1,MLXIPL,ZNF394,ZNF853,NFKB2,TCF7L2,PITX3,ESRRA,ZNF654,GABPA,ZNF639,PRDM15,SATB1,ZNF596,ZNF644,MYCL,ZNF684,RLF,PURB,NFE2,HOXC11,MDM2,ETV6,ZNF177,E…
GO:MF	transcription cis-regulatory region binding	GO:0000976	2.83e-10	9.54803	1221	1100	144	0.117936	16724	BCL6,HOXD3,HOXD10,SATB2,MEF2D,HIVEP3,ZBTB7B,NFIA,GLI3,TRIM24,GLI1,WIZ,RFX1,RFXANK,CC2D1A,ENSBTAG00000014467,EGR3,ZNF219,TCF7L1,KLF5,MKX,GMEB2,TAF4,ZNF217,ZNF202,SOX13,CASZ1,TBX3,MLXIP,ZNF524,TAF1C,SIX5,ZNF580,SOX9,PAX9,MTA1,BCL11B,PPARD,FOXP4,SRF,EHMT2,ZSCAN26,MLXIPL,ZNF394,ZNF853,NFKB2,TCF7L2,PITX3,ESRRA,GABPA,ZNF639,PRDM15,SATB1,ZNF596,ZNF644,MYCL,ZNF684,AGO1,PURB,HOXC11,ETV6,ZNF177,ENSBTAG0000…
GO:MF	transcription regulatory region nucleic acid binding	GO:0001067	2.83e-10	9.54803	1222	1100	144	0.11784	16724	BCL6,HOXD3,HOXD10,SATB2,MEF2D,HIVEP3,ZBTB7B,NFIA,GLI3,TRIM24,GLI1,WIZ,RFX1,RFXANK,CC2D1A,ENSBTAG00000014467,EGR3,ZNF219,TCF7L1,KLF5,MKX,GMEB2,TAF4,ZNF217,ZNF202,SOX13,CASZ1,TBX3,MLXIP,ZNF524,TAF1C,SIX5,ZNF580,SOX9,PAX9,MTA1,BCL11B,PPARD,FOXP4,SRF,EHMT2,ZSCAN26,MLXIPL,ZNF394,ZNF853,NFKB2,TCF7L2,PITX3,ESRRA,GABPA,ZNF639,PRDM15,SATB1,ZNF596,ZNF644,MYCL,ZNF684,AGO1,PURB,HOXC11,ETV6,ZNF177,ENSBTAG0000…
GO:MF	DNA-binding transcription factor activity, RNA polymerase II-specific	GO:0000981	1.33e-09	8.87469	1122	1100	133	0.118538	16724	BCL6,HOXD3,HOXD10,SATB2,MEF2D,HIVEP3,ZBTB7B,NFIA,HOXA3,GLI3,GLI1,WIZ,RFX1,RFXANK,CC2D1A,ENSBTAG00000014467,EGR3,ZNF219,TCF7L1,KLF5,MKX,GMEB2,ZNF217,ZNF202,SOX13,HLX,CASZ1,TBX3,MLXIP,SIX5,ZNF580,SOX9,PAX9,BCL11B,PPARD,FOXP4,SRF,ZSCAN26,MLXIPL,ZNF394,ZNF853,NFKB2,TCF7L2,PITX3,ESRRA,ZNF654,GABPA,ZNF639,PRDM15,SATB1,ZNF596,ZNF644,MYCL,ZNF684,RLF,PURB,HOXC11,MDM2,ETV6,ZNF177,ENSBTAG00000025146,ZNF557,…
GO:MF	nucleic acid binding	GO:0003676	2.1e-09	8.67788	3241	1100	301	0.0928726	16724	SYNJ1,BCL6,PHC2,HOXD3,HOXD10,SATB2,MEF2D,TUT4,HIVEP3,ZBTB7B,NFIA,HOXA3,POLD2,GLI3,TRIM24,IMPDH1,KMT2D,BAZ2A,ENSBTAG00000012793,EP300,GLI1,CPEB2,ANKRD17,NSD2,CHERP,WIZ,RFX1,SF3A2,RFXANK,CC2D1A,LMNB1,SAP30,ENSBTAG00000014467,EGR3,SCAF8,ARID1B,NOP9,ZNF219,RNASE13,RNASE2,ACTN1,MTA3,ASXL2,TCF7L1,SNAPC4,KLF5,MKX,LARP4B,GMEB2,TAF4,ASXL1,NELFCD,ZNF217,RPL30,CPSF1,ZNF202,SOX13,HLX,CASZ1,RERE,TBX3,NEFH,TOP…
GO:MF	heterocyclic compound binding	GO:1901363	2.34e-09	8.63152	5138	1100	438	0.0852472	16724	SYNJ1,BCL6,ACVR1,SPEG,PHC2,ENSBTAG00000050449,ATP13A2,HOXD3,HOXD10,SATB2,RPS6KA1,MEF2D,TUT4,HIVEP3,STK40,D2HGDH,ZBTB7B,FLAD1,NFIA,MAST2,KIF1A,HOXA3,POLD2,GLI3,TRIM24,IMPDH1,KMT2D,BAZ2A,ENSBTAG00000012793,GCAT,EP300,GPD1,GLI1,CPEB2,ANKRD17,NSD2,CHERP,WIZ,RFX1,SF3A2,RFXANK,CC2D1A,GNA11,LMNB1,PHYKPL,SAP30,ENSBTAG00000014467,TESK1,NPR2,CDK20,GNAQ,EGR3,RAB32,SCAF8,ARID1B,NOP9,ZNF219,RNASE13,RNASE2,ACT…
GO:MF	organic cyclic compound binding	GO:0097159	7.86e-09	8.10453	5209	1100	440	0.0844692	16724	SYNJ1,BCL6,ACVR1,SPEG,PHC2,ENSBTAG00000050449,ATP13A2,HOXD3,HOXD10,SATB2,RPS6KA1,MEF2D,TUT4,HIVEP3,STK40,D2HGDH,ZBTB7B,FLAD1,NFIA,MAST2,KIF1A,HOXA3,POLD2,GLI3,TRIM24,IMPDH1,KMT2D,BAZ2A,ENSBTAG00000012793,GCAT,EP300,GPD1,GLI1,CPEB2,ANKRD17,NSD2,CHERP,WIZ,RFX1,SF3A2,RFXANK,CC2D1A,GNA11,LMNB1,PHYKPL,SAP30,ENSBTAG00000014467,TESK1,NPR2,CDK20,GNAQ,EGR3,RAB32,SCAF8,ARID1B,NOP9,ZNF219,RNASE13,RNASE2,ACT…
GO:MF	RNA polymerase II cis-regulatory region sequence-specific DNA binding	GO:0000978	1.61e-07	6.79303	987	1100	114	0.115502	16724	BCL6,HOXD3,HOXD10,SATB2,MEF2D,HIVEP3,ZBTB7B,NFIA,GLI3,TRIM24,GLI1,WIZ,RFX1,CC2D1A,ENSBTAG00000014467,EGR3,ZNF219,TCF7L1,KLF5,MKX,GMEB2,ZNF217,ZNF202,SOX13,TBX3,MLXIP,ZNF524,SIX5,ZNF580,SOX9,PAX9,MTA1,BCL11B,PPARD,FOXP4,SRF,ZSCAN26,MLXIPL,ZNF394,ZNF853,NFKB2,TCF7L2,PITX3,ESRRA,GABPA,ZNF639,PRDM15,SATB1,ZNF644,MYCL,HOXC11,ETV6,ENSBTAG00000025146,ZNF354C,ZNF189,SNAPC3,ZNF484,MGA,RORA,ZNF770,MXD1,DNM…
GO:MF	cis-regulatory region sequence-specific DNA binding	GO:0000987	2.2e-07	6.65795	1005	1100	115	0.114428	16724	BCL6,HOXD3,HOXD10,SATB2,MEF2D,HIVEP3,ZBTB7B,NFIA,GLI3,TRIM24,GLI1,WIZ,RFX1,CC2D1A,ENSBTAG00000014467,EGR3,ZNF219,TCF7L1,KLF5,MKX,GMEB2,ZNF217,ZNF202,SOX13,TBX3,MLXIP,ZNF524,SIX5,ZNF580,SOX9,PAX9,MTA1,BCL11B,PPARD,FOXP4,SRF,ZSCAN26,MLXIPL,ZNF394,ZNF853,NFKB2,TCF7L2,PITX3,ESRRA,GABPA,ZNF639,PRDM15,SATB1,ZNF644,MYCL,HOXC11,ETV6,ENSBTAG00000025146,ZNF354C,ZNF189,SNAPC3,ZNF484,MGA,RORA,ZNF770,MXD1,DNM…
GO:MF	metal ion binding	GO:0046872	1.06391e-06	5.9731	2787	1100	253	0.0907786	16724	PHC2,HMGCL,ATP13A2,RPS6KA1,USP33,TUT4,RNPEPL1,AMPD2,RPAP2,MAST2,GLI3,TRIM24,ZYX,IMPDH1,KMT2D,BAZ2A,EP300,GLI1,TRMT44,NSD2,NOTCH3,QTRT1,SF3A2,PCDHGC3,ADAMTS10,DBN1,TRIM41,SAP30,ENSBTAG00000014467,TESK1,EGR3,CDH24,ACTN1,MTA3,ASXL2,LRSAM1,CARS2,UBOX5,GMEB2,DIDO1,ASXL1,PFKP,NECAB3,TGM2,TRIM66,DCHS1,TRIM3,ZNF202,MICAL2,AGBL2,RERE,ACAP3,MMP23,MIB2,CIT,MMP11,ZFPM1,MMP15,WTIP,KMT2B,LTBP4,PPP5C,POLD1,SIRT…
GO:MF	protein binding	GO:0005515	1.85433e-06	5.73181	7423	1100	576	0.0775967	16724	NFKBIZ,BCL6,SST,PRMT2,NLGN1,ARHGEF4,IGFBP2,SPEG,PHC2,SLC9A1,ENSBTAG00000050449,ALDH4A1,HSPB7,TNS1,PTPRN,PTPRU,CNKSR1,MEF2D,USP33,ESPNL,ADAM15,ZBTB7B,FLAD1,ADAMTSL4,RPAP2,NFIA,MAST2,SH3D21,KIF1A,HOXA3,GLI3,TRIM24,KMT2D,AVIL,BAZ2A,KCTD17,EP300,GPD1,GLI1,INHBE,GNB3,SULT4A1,TUBGCP6,ANKRD17,NSD2,HOMER3,CRLF1,CHERP,NOTCH3,C7H19ORF67,QTRT1,STXBP2,APBA3,AES,PRR7,RFXANK,GNA11,SPPL2B,PDLIM4,LMNB1,DBN1,PHYK…
GO:MF	cation binding	GO:0043169	2.39803e-06	5.62015	2869	1100	257	0.0895782	16724	PHC2,HMGCL,ATP13A2,RPS6KA1,USP33,TUT4,RNPEPL1,AMPD2,RPAP2,MAST2,GLI3,TRIM24,ZYX,IMPDH1,KMT2D,BAZ2A,EP300,GLI1,TRMT44,NSD2,NOTCH3,QTRT1,SF3A2,PCDHGC3,ADAMTS10,DBN1,TRIM41,SAP30,ENSBTAG00000014467,TESK1,EGR3,CDH24,ACTN1,MTA3,ASXL2,LRSAM1,CARS2,UBOX5,GMEB2,DIDO1,ASXL1,PFKP,NECAB3,TGM2,PLTP,TRIM66,DCHS1,TRIM3,ZNF202,MICAL2,AGBL2,RERE,ACAP3,MMP23,MIB2,CIT,MMP11,ZFPM1,MMP15,WTIP,KMT2B,LTBP4,PPP5C,POLD1…
GO:MF	ion binding	GO:0043167	1.14443e-05	4.94141	4548	1100	374	0.0822339	16724	ACVR1,SPEG,PHC2,HMGCL,ENSBTAG00000050449,ATP13A2,RPS6KA1,USP33,TUT4,STK40,RNPEPL1,D2HGDH,FLAD1,AMPD2,RPAP2,MAST2,KIF1A,GLI3,TRIM24,ZYX,IMPDH1,KMT2D,AVIL,BAZ2A,GCAT,EP300,GLI1,TRMT44,NSD2,NOTCH3,QTRT1,SF3A2,PRR7,PCDHGC3,ADAMTS10,DBN1,PHYKPL,TRIM41,SAP30,ENSBTAG00000014467,TESK1,NPR2,CDK20,EGR3,RAB32,CDH24,ACTN1,MTA3,ASXL2,LRSAM1,DNM1,NDOR1,CARS2,PYGB,UBOX5,GMEB2,DIDO1,ASXL1,PFKP,NECAB3,TGM2,PLTP,G…
GO:MF	transferase activity	GO:0016740	3.71168e-05	4.43043	2144	1100	196	0.0914179	16724	PRMT2,ACVR1,SPEG,ZDHHC18,RPS6KA1,TSTD1,UBE2Q1,TUT4,STK40,FLAD1,MAST2,TRIM24,KMT2D,GCAT,EP300,SULT4A1,TRMT44,NSD2,QTRT1,CARM1,DOT1L,PHYKPL,TRIM41,TESK1,NPR2,CDK20,PARP16,ABHD4,LRSAM1,UAP1L1,SMYD5,ST6GALNAC6,PYGB,UBOX5,NCOA3,PFKP,TGM2,MAPK15,TRIM3,MIB2,CIT,ULK1,MAPKAPK5,CTU2,PRMT7,WWP2,KMT2B,MAP3K10,GSK3A,POLD1,AURKC,ZDHHC1,SIRT2,CKM,LMTK3,FUT1,GYS1,PNKP,VRK3,UBE2M,KSR1,MAPK7,MAP2K3,TK1,RNF157,GALK…
GO:MF	enzyme binding	GO:0019899	0.000702493	3.15336	1514	1100	141	0.0931308	16724	SLC9A1,PTPRN,MEF2D,USP33,ZBTB7B,ADAMTSL4,RPAP2,MAST2,GLI3,GNB3,APBA3,PRR7,RFXANK,PDLIM4,LMNB1,SCAF8,PPP1R36,PARP16,DNM1,ARRDC1,ANAPC2,DCUN1D2,UBOX5,MAP1LC3A,CPSF1,APBB1,PPME1,USP2,ANAPC5,CIT,ULK1,MAPKAPK5,ARHGAP33,FLT3LG,POLD1,XRCC1,STRN4,GYS1,VRK3,CDC42EP5,KSR1,SGSM2,CAMTA2,MAPK7,MAP2K3,ATP6V0A1,PPP1R27,RECQL5,UNC13D,SOX9,AKAP13,MTA1,FURIN,PML,PRKAR2A,PTPN23,PHF1,BAG6,TRIM27,SMAD7,RAB11FIP3,TSC2…
GO:MF	histone methyltransferase activity	GO:0042054	0.00129414	2.88802	59	1100	14	0.237288	16724	PRMT2,KMT2D,NSD2,CARM1,DOT1L,SMYD5,PRMT7,KMT2B,EHMT2,PRDM6,KMT2A,PRDM2,SUZ12,SETD2
GO:MF	transferase activity, transferring phosphorus-containing groups	GO:0016772	0.00161344	2.79225	879	1100	89	0.101251	16724	ACVR1,SPEG,RPS6KA1,TUT4,STK40,FLAD1,MAST2,TRIM24,TESK1,NPR2,CDK20,UAP1L1,PFKP,MAPK15,CIT,ULK1,MAPKAPK5,CTU2,MAP3K10,GSK3A,POLD1,AURKC,CKM,LMTK3,PNKP,VRK3,KSR1,MAPK7,MAP2K3,TK1,GALK1,PGS1,AKAP13,CDC42BPB,PLXNB1,PIM1,POLR2J,POLR3A,PAK2,PIK3CB,RYK,DYRK1A,PIK3CA,ACVR2A,PINK1,PIP5K1A,CDC7,PASK,MET,STK17A,POLR3B,CDK17,N4BP2,BMPR1B,CSNK1G3,PIP5K1B,POLR1E,TGFBR1,JAK2,TUT7,REV3L,AK9,EPHA7,MAP3K7,CGAS,LATS…
GO:MF	DNA-binding transcription repressor activity, RNA polymerase II-specific	GO:0001227	0.00237801	2.62379	250	1100	34	0.136	16724	BCL6,CC2D1A,ZNF219,ZNF217,ZNF202,SOX13,TBX3,PPARD,FOXP4,MLXIPL,SATB1,ZNF596,ZNF684,PURB,ETV6,ZNF177,ZNF557,ENSBTAG00000012868,MXD1,E2F6,ZBTB26,ZBTB37,PRDM2,ZNF10,PATZ1,ZFP90,ZNF175,ENSBTAG00000051883,E4F1,ZNF75A,ZNF597,ZNF705A,ZNF25,ZNF248
GO:MF	DNA-binding transcription repressor activity	GO:0001217	0.00237801	2.62379	250	1100	34	0.136	16724	BCL6,CC2D1A,ZNF219,ZNF217,ZNF202,SOX13,TBX3,PPARD,FOXP4,MLXIPL,SATB1,ZNF596,ZNF684,PURB,ETV6,ZNF177,ZNF557,ENSBTAG00000012868,MXD1,E2F6,ZBTB26,ZBTB37,PRDM2,ZNF10,PATZ1,ZFP90,ZNF175,ENSBTAG00000051883,E4F1,ZNF75A,ZNF597,ZNF705A,ZNF25,ZNF248
GO:MF	DNA-binding transcription activator activity	GO:0001216	0.00317501	2.49825	396	1100	47	0.118687	16724	HOXD10,SATB2,MEF2D,ZBTB7B,NFIA,RFXANK,EGR3,KLF5,GMEB2,CASZ1,TBX3,MLXIP,SIX5,ZNF580,SOX9,PAX9,BCL11B,SRF,NFKB2,PITX3,GABPA,ZNF639,MDM2,ETV6,ENSBTAG00000025146,ZNF484,ZNF770,ZNF341,PRDM2,ENSBTAG00000023464,ZNF175,ENSBTAG00000011052,ENSBTAG00000030470,ENSBTAG00000004925,ENSBTAG00000040442,ENSBTAG00000051367,ENSBTAG00000011844,ENSBTAG00000050562,ENSBTAG00000021433,ZNF470,ENSBTAG00000038088,ZNF606,STA…
GO:MF	catalytic activity, acting on a protein	GO:0140096	0.00341682	2.46638	2215	1100	189	0.0853273	16724	PRMT2,ACVR1,SPEG,PTPRN,PTPRU,ZDHHC18,RPS6KA1,UBE2Q1,USP33,STK40,USP40,RNPEPL1,ADAM15,ADAMTSL4,RPAP2,MAST2,TRIM24,KMT2D,TAB1,EP300,PRSS12,HGFAC,NSD2,CARM1,DOT1L,ADAMTS10,SPPL2B,TRIM41,TESK1,NPR2,CDK20,PARP16,LRSAM1,SMYD5,DPP7,UBOX5,NCOA3,TGM2,MAPK15,TRIM3,PPME1,USP2,AGBL2,MMP23,MIB2,CIT,MMP11,ULK1,MAPKAPK5,RHBDD3,GGT1,MMP15,PRMT7,WWP2,KMT2B,MAP3K10,GSK3A,PPP5C,AURKC,ZDHHC1,SIRT2,LMTK3,VRK3,UBE2M,K…
GO:MF	protein methyltransferase activity	GO:0008276	0.0072302	2.14085	87	1100	16	0.183908	16724	PRMT2,KMT2D,NSD2,CARM1,DOT1L,SMYD5,PRMT7,KMT2B,EHMT2,METTL21A,PRDM6,FBXO11,KMT2A,PRDM2,SUZ12,SETD2
GO:MF	transcription factor binding	GO:0008134	0.0072302	2.14085	400	1100	46	0.115	16724	PRMT2,PTPRN,NFIA,TRIM24,EP300,MED16,KLF5,TAF4,ASXL1,NCOA3,APBB1,CIT,ZFPM1,WWP2,MAP3K10,MED25,SIRT2,PPP1R13L,CAMTA2,BDP1,PPP1R13B,CAND2,PPARD,PIM1,SRF,MLXIPL,USP7,TCF7L2,NOP58,TAF12,PURB,POLR1E,LATS1,RORA,DNMT3A,TRIB2,MED4,RB1,CHD6,NCOA2,CENPF,MED13,STAT3,CRTC3,NFKBIA,PTPN2
GO:MF	DNA-binding transcription activator activity, RNA polymerase II-specific	GO:0001228	0.00803838	2.09483	391	1100	45	0.11509	16724	HOXD10,SATB2,MEF2D,ZBTB7B,NFIA,RFXANK,EGR3,KLF5,GMEB2,CASZ1,MLXIP,SIX5,ZNF580,SOX9,PAX9,BCL11B,SRF,NFKB2,PITX3,GABPA,ZNF639,MDM2,ETV6,ENSBTAG00000025146,ZNF484,ZNF770,PRDM2,ENSBTAG00000023464,ZNF175,ENSBTAG00000011052,ENSBTAG00000030470,ENSBTAG00000004925,ENSBTAG00000040442,ENSBTAG00000051367,ENSBTAG00000011844,ENSBTAG00000050562,ENSBTAG00000021433,ZNF470,ENSBTAG00000038088,ZNF606,STAT3,MEF2A,NR2…
GO:MF	S-adenosylmethionine-dependent methyltransferase activity	GO:0008757	0.0172219	1.76392	142	1100	21	0.147887	16724	PRMT2,KMT2D,NSD2,CARM1,DOT1L,SMYD5,PRMT7,KMT2B,EHMT2,TRMT10C,METTL8,METTL21A,BMT2,METTL14,DNMT3A,FBXO11,KMT2A,FDXACB1,CMTR2,SUZ12,SETD2
GO:MF	ubiquitin-like protein ligase binding	GO:0044389	0.0277381	1.55692	243	1100	30	0.123457	16724	PTPRN,PRR7,ARRDC1,ANAPC2,UBOX5,MAP1LC3A,APBB1,USP2,PML,PRKAR2A,BAG6,SMAD7,USP7,USP25,TANK,FZD5,PINK1,SLF1,TRIB2,RB1,CUL5,TRAF5,PATZ1,BRCA1,TRAF3,DET1,NFKBIA,SCN5A,SLF2,CACUL1
GO:MF	chromatin binding	GO:0003682	0.0280912	1.55143	464	1100	49	0.105603	16724	BCL6,PHC2,HOXD10,SATB2,NFIA,GLI3,TRIM24,EP300,GLI1,ANKRD17,NSD2,ARID1B,MTA3,ASXL2,ASXL1,MAPK15,APBB1,RERE,POLD1,CAMTA2,MLLT6,SOX9,TICRR,MTA1,DHX30,RING1,PHF1,SRF,EHMT2,AUTS2,POLR3A,GABPA,PRDM15,HP1BP3,ING5,ENSBTAG00000025908,CGAS,MLH3,DNMT3A,WAC,NCOA2,KMT2A,ENSBTAG00000016347,PATZ1,ZNF274,SUZ12,STAT3,MEF2A,HMGN4
GO:MF	ubiquitin protein ligase binding	GO:0031625	0.0280912	1.55143	222	1100	28	0.126126	16724	ARRDC1,ANAPC2,UBOX5,MAP1LC3A,APBB1,USP2,PML,PRKAR2A,BAG6,SMAD7,USP7,USP25,TANK,FZD5,PINK1,SLF1,TRIB2,RB1,CUL5,TRAF5,PATZ1,BRCA1,TRAF3,DET1,NFKBIA,SCN5A,SLF2,CACUL1
GO:MF	methyltransferase activity	GO:0008168	0.0282924	1.54833	201	1100	26	0.129353	16724	PRMT2,KMT2D,TRMT44,NSD2,CARM1,DOT1L,SMYD5,PRMT7,KMT2B,EHMT2,TRMT10C,PRDM15,METTL8,METTL21A,TRMT13,BMT2,METTL14,PRDM6,DNMT3A,FBXO11,KMT2A,FDXACB1,PRDM2,CMTR2,SUZ12,SETD2
GO:MF	phosphotransferase activity, alcohol group as acceptor	GO:0016773	0.0297841	1.52602	663	1100	65	0.0980392	16724	ACVR1,SPEG,RPS6KA1,STK40,MAST2,TRIM24,TESK1,NPR2,CDK20,PFKP,MAPK15,CIT,ULK1,MAPKAPK5,MAP3K10,GSK3A,AURKC,LMTK3,PNKP,VRK3,KSR1,MAPK7,MAP2K3,GALK1,AKAP13,CDC42BPB,PIM1,PAK2,PIK3CB,RYK,DYRK1A,PIK3CA,ACVR2A,PINK1,PIP5K1A,CDC7,PASK,MET,STK17A,CDK17,N4BP2,BMPR1B,CSNK1G3,PIP5K1B,TGFBR1,JAK2,EPHA7,MAP3K7,LATS1,MAP2K5,CDKL1,PRKD3,TRIB2,STK33,DGKZ,TSSK2,DGKE,RSKR,NADK2,HYKK,MST1R,IRAK2,GRK5,PRKG1,MAP4K2
GO:MF	peptide-lysine-N-acetyltransferase activity	GO:0061733	0.0319798	1.49512	32	1100	8	0.25	16724	EP300,NCOA3,ATAT1,NAA60,METTL8,GTF3C4,BRCA2,ESCO1
GO:MF	kinase activity	GO:0016301	0.0414131	1.38286	737	1100	70	0.0949796	16724	ACVR1,SPEG,RPS6KA1,STK40,MAST2,TRIM24,TESK1,NPR2,CDK20,PFKP,MAPK15,CIT,ULK1,MAPKAPK5,MAP3K10,GSK3A,AURKC,CKM,LMTK3,PNKP,VRK3,KSR1,MAPK7,MAP2K3,TK1,GALK1,AKAP13,CDC42BPB,PLXNB1,PIM1,PAK2,PIK3CB,RYK,DYRK1A,PIK3CA,ACVR2A,PINK1,PIP5K1A,CDC7,PASK,MET,STK17A,CDK17,N4BP2,BMPR1B,CSNK1G3,PIP5K1B,TGFBR1,JAK2,AK9,EPHA7,MAP3K7,LATS1,MAP2K5,CDKL1,PRKD3,TRIB2,STK33,DGKZ,TSSK2,DGKE,RSKR,NADK2,HYKK,PPIP5K1,MST1R…
GO:MF	N-methyltransferase activity	GO:0008170	0.0414131	1.38286	94	1100	15	0.159574	16724	PRMT2,KMT2D,NSD2,CARM1,DOT1L,SMYD5,PRMT7,KMT2B,EHMT2,METTL21A,FBXO11,KMT2A,FDXACB1,SUZ12,SETD2
GO:MF	transcription coactivator activity	GO:0003713	0.0475261	1.32307	210	1100	26	0.12381	16724	PRMT2,CITED4,TRIM24,EP300,MED16,ACTN1,ASXL1,LPIN3,NCOA3,RERE,CAMTA2,GPS2,ATXN7L3,MTA1,TRIM27,TAF6L,DYRK1A,TAF12,ZMIZ2,VGLL2,CENPJ,MED4,NCOA2,MED13,BRCA1,UBE3A
GO:BP	cellular macromolecule metabolic process	GO:0044260	7.89e-17	16.103	7029	1140	614	0.0873524	17231	BCL6,PRMT2,SAP130,ACVR1,SPEG,PHC2,IFI6,SLC9A1,ATP13A2,HOXD3,HOXD10,SATB2,PTPRN,PTPRU,ZDHHC18,RPS6KA1,MEF2D,UBE2Q1,USP33,HIVEP3,CITED4,STK40,USP40,ZBTB7B,RPAP2,NFIA,MAST2,CDCA7L,HOXA3,POLD2,GLI3,TRIM24,KMT2D,BAZ2A,KCTD17,TAB1,EP300,GLI1,INHBE,CPEB2,TRMT44,ANKRD17,NSD2,CRLF1,MED26,WIZ,NOTCH3,RFX1,CARM1,AES,DOT1L,PRR7,RFXANK,DCAF15,CC2D1A,TRIM41,MED16,SAP30,ENSBTAG00000014467,TESK1,NPR2,CDK20,GNAQ,E…
GO:BP	nucleic acid metabolic process	GO:0090304	7.89e-17	16.103	4236	1140	415	0.0979698	17231	BCL6,PRMT2,SAP130,PHC2,SLC9A1,HOXD3,HOXD10,SATB2,PTPRN,RPS6KA1,MEF2D,TUT4,HIVEP3,CITED4,ZBTB7B,RPAP2,NFIA,CDCA7L,HOXA3,POLD2,GLI3,TRIM24,BAZ2A,EP300,GLI1,TRMT44,NSD2,MED26,CHERP,WIZ,NOTCH3,RFX1,QTRT1,AES,DOT1L,SF3A2,RFXANK,CC2D1A,TRIM41,MED16,SAP30,PSIP1,ENSBTAG00000014467,EGR3,SCAF8,ARID1B,NOP9,ZNF219,RNASE2,ACTN1,KANSL3,MTA3,ASXL2,NELFB,TCF7L1,SNAPC4,KLF5,CARS2,MKX,GMEB2,DIDO1,TAF4,ASXL1,LPIN3,…
GO:BP	transcription, DNA-templated	GO:0006351	6.33e-16	15.1985	2942	1140	310	0.10537	17231	BCL6,PRMT2,SAP130,PHC2,SLC9A1,HOXD3,HOXD10,SATB2,PTPRN,RPS6KA1,MEF2D,HIVEP3,CITED4,ZBTB7B,RPAP2,NFIA,CDCA7L,HOXA3,GLI3,TRIM24,BAZ2A,EP300,GLI1,NSD2,MED26,WIZ,NOTCH3,RFX1,AES,DOT1L,RFXANK,CC2D1A,TRIM41,MED16,SAP30,ENSBTAG00000014467,EGR3,SCAF8,ARID1B,ZNF219,ACTN1,KANSL3,MTA3,ASXL2,NELFB,TCF7L1,SNAPC4,KLF5,MKX,GMEB2,DIDO1,TAF4,ASXL1,LPIN3,NCOA3,NELFCD,ZNF217,APBB1,USP2,ZNF202,MICAL2,SOX13,HLX,CASZ1…
GO:BP	nucleic acid-templated transcription	GO:0097659	6.33e-16	15.1985	2943	1140	310	0.105335	17231	BCL6,PRMT2,SAP130,PHC2,SLC9A1,HOXD3,HOXD10,SATB2,PTPRN,RPS6KA1,MEF2D,HIVEP3,CITED4,ZBTB7B,RPAP2,NFIA,CDCA7L,HOXA3,GLI3,TRIM24,BAZ2A,EP300,GLI1,NSD2,MED26,WIZ,NOTCH3,RFX1,AES,DOT1L,RFXANK,CC2D1A,TRIM41,MED16,SAP30,ENSBTAG00000014467,EGR3,SCAF8,ARID1B,ZNF219,ACTN1,KANSL3,MTA3,ASXL2,NELFB,TCF7L1,SNAPC4,KLF5,MKX,GMEB2,DIDO1,TAF4,ASXL1,LPIN3,NCOA3,NELFCD,ZNF217,APBB1,USP2,ZNF202,MICAL2,SOX13,HLX,CASZ1…
GO:BP	macromolecule metabolic process	GO:0043170	6.33e-16	15.1985	8374	1140	698	0.0833532	17231	BCL6,PRMT2,SAP130,ACVR1,SPEG,PHC2,IFI6,SLC9A1,ATP13A2,HOXD3,HOXD10,SATB2,PTPRN,PTPRU,ZDHHC18,RPS6KA1,MEF2D,UBE2Q1,USP33,TUT4,HIVEP3,CITED4,STK40,USP40,RNPEPL1,ADAM15,ZBTB7B,ADAMTSL4,RPAP2,NFIA,MAST2,CDCA7L,HOXA3,POLD2,GLI3,TRIM24,KMT2D,BAZ2A,KCTD17,TAB1,EP300,GLI1,INHBE,GNB3,PRSS12,CPEB2,TRMT44,ANKRD17,HGFAC,NSD2,CRLF1,MED26,CHERP,WIZ,NOTCH3,RFX1,QTRT1,CARM1,APBA3,AES,DOT1L,SF3A2,PRR7,RFXANK,DCAF…
GO:BP	RNA biosynthetic process	GO:0032774	6.33e-16	15.1985	2952	1140	311	0.105352	17231	BCL6,PRMT2,SAP130,PHC2,SLC9A1,HOXD3,HOXD10,SATB2,PTPRN,RPS6KA1,MEF2D,HIVEP3,CITED4,ZBTB7B,RPAP2,NFIA,CDCA7L,HOXA3,GLI3,TRIM24,BAZ2A,EP300,GLI1,NSD2,MED26,WIZ,NOTCH3,RFX1,AES,DOT1L,RFXANK,CC2D1A,TRIM41,MED16,SAP30,ENSBTAG00000014467,EGR3,SCAF8,ARID1B,ZNF219,ACTN1,KANSL3,MTA3,ASXL2,NELFB,TCF7L1,SNAPC4,KLF5,MKX,GMEB2,DIDO1,TAF4,ASXL1,LPIN3,NCOA3,NELFCD,ZNF217,APBB1,USP2,ZNF202,MICAL2,SOX13,HLX,CASZ1…
GO:BP	nucleobase-containing compound metabolic process	GO:0006139	1.46e-15	14.8346	4629	1140	437	0.0944048	17231	BCL6,PRMT2,SAP130,PHC2,SLC9A1,HOXD3,HOXD10,SATB2,PTPRN,RPS6KA1,MEF2D,TUT4,HIVEP3,CITED4,ZBTB7B,FLAD1,AMPD2,RPAP2,NFIA,CDCA7L,HOXA3,POLD2,GLI3,TRIM24,IMPDH1,BAZ2A,EP300,GPD1,GLI1,TRMT44,NSD2,MED26,CHERP,WIZ,NOTCH3,RFX1,QTRT1,AES,DOT1L,SF3A2,RFXANK,CC2D1A,TRIM41,MED16,SAP30,PSIP1,ENSBTAG00000014467,NPR2,EGR3,SCAF8,ARID1B,NOP9,ZNF219,RNASE2,ACTN1,KANSL3,MTA3,ASXL2,UAP1L1,NELFB,TCF7L1,SNAPC4,KLF5,CAR…
GO:BP	nucleobase-containing compound biosynthetic process	GO:0034654	6.21e-15	14.207	3313	1140	335	0.101117	17231	BCL6,PRMT2,SAP130,PHC2,SLC9A1,HOXD3,HOXD10,SATB2,PTPRN,RPS6KA1,MEF2D,HIVEP3,CITED4,ZBTB7B,FLAD1,AMPD2,RPAP2,NFIA,CDCA7L,HOXA3,POLD2,GLI3,TRIM24,IMPDH1,BAZ2A,EP300,GLI1,NSD2,MED26,WIZ,NOTCH3,RFX1,AES,DOT1L,RFXANK,CC2D1A,TRIM41,MED16,SAP30,ENSBTAG00000014467,NPR2,EGR3,SCAF8,ARID1B,ZNF219,ACTN1,KANSL3,MTA3,ASXL2,UAP1L1,NELFB,TCF7L1,SNAPC4,KLF5,MKX,GMEB2,DIDO1,TAF4,ASXL1,LPIN3,NCOA3,NELFCD,ZNF217,MAP…
GO:BP	regulation of cellular macromolecule biosynthetic process	GO:2000112	6.69e-15	14.1744	3152	1140	322	0.102157	17231	BCL6,PRMT2,SAP130,PHC2,SLC9A1,HOXD3,HOXD10,SATB2,PTPRN,RPS6KA1,MEF2D,HIVEP3,CITED4,ZBTB7B,RPAP2,NFIA,CDCA7L,HOXA3,GLI3,TRIM24,EP300,GLI1,CPEB2,ANKRD17,NSD2,MED26,WIZ,NOTCH3,RFX1,AES,DOT1L,RFXANK,CC2D1A,TRIM41,MED16,SAP30,ENSBTAG00000014467,EGR3,SCAF8,ARID1B,ZNF219,ACTN1,KANSL3,MTA3,ASXL2,NELFB,TCF7L1,KLF5,MKX,GMEB2,ASXL1,LPIN3,NCOA3,NELFCD,NECAB3,ZNF217,MAPK15,APBB1,USP2,ZNF202,MICAL2,SOX13,HLX,C…
GO:BP	RNA metabolic process	GO:0016070	6.69e-15	14.1744	3815	1140	373	0.097772	17231	BCL6,PRMT2,SAP130,PHC2,SLC9A1,HOXD3,HOXD10,SATB2,PTPRN,RPS6KA1,MEF2D,TUT4,HIVEP3,CITED4,ZBTB7B,RPAP2,NFIA,CDCA7L,HOXA3,GLI3,TRIM24,BAZ2A,EP300,GLI1,TRMT44,NSD2,MED26,CHERP,WIZ,NOTCH3,RFX1,QTRT1,AES,DOT1L,SF3A2,RFXANK,CC2D1A,TRIM41,MED16,SAP30,PSIP1,ENSBTAG00000014467,EGR3,SCAF8,ARID1B,NOP9,ZNF219,RNASE2,ACTN1,KANSL3,MTA3,ASXL2,NELFB,TCF7L1,SNAPC4,KLF5,CARS2,MKX,GMEB2,DIDO1,TAF4,ASXL1,LPIN3,NCOA3,…
GO:BP	regulation of transcription, DNA-templated	GO:0006355	1.4e-14	13.8543	2804	1140	293	0.104494	17231	BCL6,PRMT2,SAP130,PHC2,SLC9A1,HOXD3,HOXD10,SATB2,PTPRN,RPS6KA1,MEF2D,HIVEP3,CITED4,ZBTB7B,RPAP2,NFIA,CDCA7L,HOXA3,GLI3,TRIM24,EP300,GLI1,NSD2,MED26,WIZ,NOTCH3,RFX1,AES,DOT1L,RFXANK,CC2D1A,TRIM41,MED16,SAP30,ENSBTAG00000014467,EGR3,SCAF8,ARID1B,ZNF219,ACTN1,KANSL3,MTA3,ASXL2,NELFB,TCF7L1,KLF5,MKX,GMEB2,ASXL1,LPIN3,NCOA3,NELFCD,ZNF217,APBB1,USP2,ZNF202,MICAL2,SOX13,HLX,CASZ1,RERE,TBX3,MLXIP,MED15,Z…
GO:BP	regulation of nucleic acid-templated transcription	GO:1903506	1.4e-14	13.8543	2805	1140	293	0.104456	17231	BCL6,PRMT2,SAP130,PHC2,SLC9A1,HOXD3,HOXD10,SATB2,PTPRN,RPS6KA1,MEF2D,HIVEP3,CITED4,ZBTB7B,RPAP2,NFIA,CDCA7L,HOXA3,GLI3,TRIM24,EP300,GLI1,NSD2,MED26,WIZ,NOTCH3,RFX1,AES,DOT1L,RFXANK,CC2D1A,TRIM41,MED16,SAP30,ENSBTAG00000014467,EGR3,SCAF8,ARID1B,ZNF219,ACTN1,KANSL3,MTA3,ASXL2,NELFB,TCF7L1,KLF5,MKX,GMEB2,ASXL1,LPIN3,NCOA3,NELFCD,ZNF217,APBB1,USP2,ZNF202,MICAL2,SOX13,HLX,CASZ1,RERE,TBX3,MLXIP,MED15,Z…
GO:BP	regulation of macromolecule biosynthetic process	GO:0010556	1.4e-14	13.8543	3172	1140	322	0.101513	17231	BCL6,PRMT2,SAP130,PHC2,SLC9A1,HOXD3,HOXD10,SATB2,PTPRN,RPS6KA1,MEF2D,HIVEP3,CITED4,ZBTB7B,RPAP2,NFIA,CDCA7L,HOXA3,GLI3,TRIM24,EP300,GLI1,CPEB2,ANKRD17,NSD2,MED26,WIZ,NOTCH3,RFX1,AES,DOT1L,RFXANK,CC2D1A,TRIM41,MED16,SAP30,ENSBTAG00000014467,EGR3,SCAF8,ARID1B,ZNF219,ACTN1,KANSL3,MTA3,ASXL2,NELFB,TCF7L1,KLF5,MKX,GMEB2,ASXL1,LPIN3,NCOA3,NELFCD,NECAB3,ZNF217,MAPK15,APBB1,USP2,ZNF202,MICAL2,SOX13,HLX,C…
GO:BP	regulation of RNA biosynthetic process	GO:2001141	1.44e-14	13.8428	2807	1140	293	0.104382	17231	BCL6,PRMT2,SAP130,PHC2,SLC9A1,HOXD3,HOXD10,SATB2,PTPRN,RPS6KA1,MEF2D,HIVEP3,CITED4,ZBTB7B,RPAP2,NFIA,CDCA7L,HOXA3,GLI3,TRIM24,EP300,GLI1,NSD2,MED26,WIZ,NOTCH3,RFX1,AES,DOT1L,RFXANK,CC2D1A,TRIM41,MED16,SAP30,ENSBTAG00000014467,EGR3,SCAF8,ARID1B,ZNF219,ACTN1,KANSL3,MTA3,ASXL2,NELFB,TCF7L1,KLF5,MKX,GMEB2,ASXL1,LPIN3,NCOA3,NELFCD,ZNF217,APBB1,USP2,ZNF202,MICAL2,SOX13,HLX,CASZ1,RERE,TBX3,MLXIP,MED15,Z…
GO:BP	heterocycle metabolic process	GO:0046483	2.17e-14	13.6631	4727	1140	438	0.0926592	17231	BCL6,PRMT2,SAP130,PHC2,SLC9A1,HOXD3,HOXD10,SATB2,PTPRN,RPS6KA1,MEF2D,TUT4,HIVEP3,CITED4,ZBTB7B,FLAD1,AMPD2,RPAP2,NFIA,CDCA7L,HOXA3,POLD2,GLI3,TRIM24,IMPDH1,BAZ2A,EP300,GPD1,GLI1,TRMT44,NSD2,MED26,CHERP,WIZ,NOTCH3,RFX1,QTRT1,AES,DOT1L,SF3A2,RFXANK,CC2D1A,TRIM41,MED16,SAP30,PSIP1,ENSBTAG00000014467,NPR2,EGR3,SCAF8,ARID1B,NOP9,ZNF219,RNASE2,ACTN1,KANSL3,MTA3,ASXL2,UAP1L1,NELFB,TCF7L1,SNAPC4,KLF5,CAR…
GO:BP	heterocycle biosynthetic process	GO:0018130	3.04e-14	13.5165	3375	1140	336	0.0995556	17231	BCL6,PRMT2,SAP130,PHC2,SLC9A1,HOXD3,HOXD10,SATB2,PTPRN,RPS6KA1,MEF2D,HIVEP3,CITED4,ZBTB7B,FLAD1,AMPD2,RPAP2,NFIA,CDCA7L,HOXA3,POLD2,GLI3,TRIM24,IMPDH1,BAZ2A,EP300,GLI1,NSD2,MED26,WIZ,NOTCH3,RFX1,AES,DOT1L,RFXANK,CC2D1A,TRIM41,MED16,SAP30,ENSBTAG00000014467,NPR2,EGR3,SCAF8,ARID1B,ZNF219,ACTN1,KANSL3,MTA3,ASXL2,UAP1L1,NELFB,TCF7L1,SNAPC4,KLF5,MKX,GMEB2,DIDO1,TAF4,ASXL1,LPIN3,NCOA3,NELFCD,PLTP,ZNF21…
GO:BP	regulation of nucleobase-containing compound metabolic process	GO:0019219	3.97e-14	13.4016	3214	1140	323	0.100498	17231	BCL6,PRMT2,SAP130,PHC2,SLC9A1,HOXD3,HOXD10,SATB2,PTPRN,RPS6KA1,MEF2D,HIVEP3,CITED4,ZBTB7B,RPAP2,NFIA,CDCA7L,HOXA3,GLI3,TRIM24,EP300,GPD1,GLI1,NSD2,MED26,WIZ,NOTCH3,RFX1,AES,DOT1L,RFXANK,CC2D1A,TRIM41,MED16,SAP30,ENSBTAG00000014467,EGR3,SCAF8,ARID1B,ZNF219,ACTN1,KANSL3,MTA3,ASXL2,NELFB,TCF7L1,KLF5,MKX,GMEB2,ASXL1,LPIN3,NCOA3,NELFCD,ZNF217,MAPK15,APBB1,USP2,ZNF202,MICAL2,SOX13,HLX,CASZ1,RERE,TBX3,M…
GO:BP	cellular macromolecule biosynthetic process	GO:0034645	4.35e-14	13.3614	4125	1140	392	0.0950303	17231	BCL6,PRMT2,SAP130,PHC2,SLC9A1,HOXD3,HOXD10,SATB2,PTPRN,ZDHHC18,RPS6KA1,MEF2D,HIVEP3,CITED4,ZBTB7B,RPAP2,NFIA,CDCA7L,HOXA3,POLD2,GLI3,TRIM24,BAZ2A,EP300,GLI1,CPEB2,ANKRD17,NSD2,MED26,WIZ,NOTCH3,RFX1,AES,DOT1L,RFXANK,CC2D1A,TRIM41,MED16,SAP30,ENSBTAG00000014467,EGR3,SCAF8,ARID1B,ZNF219,ACTN1,KANSL3,MTA3,ASXL2,NELFB,TCF7L1,ST6GALNAC6,SNAPC4,KLF5,CARS2,MKX,GMEB2,DIDO1,TAF4,ASXL1,LPIN3,NCOA3,NELFCD,NE…
GO:BP	regulation of cellular biosynthetic process	GO:0031326	4.76e-14	13.3222	3272	1140	327	0.0999389	17231	BCL6,PRMT2,SAP130,PHC2,SLC9A1,HOXD3,HOXD10,SATB2,PTPRN,RPS6KA1,MEF2D,HIVEP3,CITED4,ZBTB7B,RPAP2,NFIA,CDCA7L,HOXA3,GLI3,TRIM24,AVIL,EP300,GLI1,CPEB2,ANKRD17,NSD2,MED26,WIZ,NOTCH3,RFX1,AES,DOT1L,RFXANK,CC2D1A,TRIM41,MED16,SAP30,ENSBTAG00000014467,EGR3,SCAF8,ARID1B,ZNF219,ACTN1,KANSL3,MTA3,ASXL2,NELFB,TCF7L1,KLF5,MKX,GMEB2,ASXL1,LPIN3,NCOA3,NELFCD,NECAB3,ZNF217,MAPK15,APBB1,USP2,ZNF202,MICAL2,SOX13,…
GO:BP	regulation of biosynthetic process	GO:0009889	5.48e-14	13.2614	3316	1140	330	0.0995175	17231	BCL6,PRMT2,SAP130,PHC2,SLC9A1,HOXD3,HOXD10,SATB2,PTPRN,RPS6KA1,MEF2D,HIVEP3,CITED4,ZBTB7B,RPAP2,NFIA,CDCA7L,HOXA3,GLI3,TRIM24,AVIL,EP300,GLI1,CPEB2,ANKRD17,NSD2,MED26,WIZ,NOTCH3,RFX1,AES,DOT1L,RFXANK,CC2D1A,TRIM41,MED16,SAP30,ENSBTAG00000014467,EGR3,SCAF8,ARID1B,ZNF219,ACTN1,KANSL3,MTA3,ASXL2,NELFB,TCF7L1,KLF5,MKX,GMEB2,ASXL1,LPIN3,NCOA3,NELFCD,NECAB3,ZNF217,MAPK15,APBB1,USP2,ZNF202,MICAL2,SOX13,…
GO:BP	aromatic compound biosynthetic process	GO:0019438	5.48e-14	13.2614	3381	1140	335	0.0990831	17231	BCL6,PRMT2,SAP130,PHC2,SLC9A1,HOXD3,HOXD10,SATB2,PTPRN,RPS6KA1,MEF2D,HIVEP3,CITED4,ZBTB7B,FLAD1,AMPD2,RPAP2,NFIA,CDCA7L,HOXA3,POLD2,GLI3,TRIM24,IMPDH1,BAZ2A,EP300,GLI1,NSD2,MED26,WIZ,NOTCH3,RFX1,AES,DOT1L,RFXANK,CC2D1A,TRIM41,MED16,SAP30,ENSBTAG00000014467,NPR2,EGR3,SCAF8,ARID1B,ZNF219,ACTN1,KANSL3,MTA3,ASXL2,UAP1L1,NELFB,TCF7L1,SNAPC4,KLF5,MKX,GMEB2,DIDO1,TAF4,ASXL1,LPIN3,NCOA3,NELFCD,ZNF217,MAP…
GO:BP	macromolecule biosynthetic process	GO:0009059	1.04e-13	12.9839	4151	1140	392	0.0944351	17231	BCL6,PRMT2,SAP130,PHC2,SLC9A1,HOXD3,HOXD10,SATB2,PTPRN,ZDHHC18,RPS6KA1,MEF2D,HIVEP3,CITED4,ZBTB7B,RPAP2,NFIA,CDCA7L,HOXA3,POLD2,GLI3,TRIM24,BAZ2A,EP300,GLI1,CPEB2,ANKRD17,NSD2,MED26,WIZ,NOTCH3,RFX1,AES,DOT1L,RFXANK,CC2D1A,TRIM41,MED16,SAP30,ENSBTAG00000014467,EGR3,SCAF8,ARID1B,ZNF219,ACTN1,KANSL3,MTA3,ASXL2,NELFB,TCF7L1,ST6GALNAC6,SNAPC4,KLF5,CARS2,MKX,GMEB2,DIDO1,TAF4,ASXL1,LPIN3,NCOA3,NELFCD,NE…
GO:BP	primary metabolic process	GO:0044238	1.7e-13	12.7695	9179	1140	737	0.080292	17231	SYNJ1,BCL6,PRMT2,SAP130,ACVR1,SPEG,PHC2,IFI6,SLC9A1,HMGCL,ALDH4A1,ATP13A2,HOXD3,HOXD10,SATB2,PTPRN,PTPRU,ZDHHC18,RPS6KA1,MEF2D,UBE2Q1,USP33,TUT4,HIVEP3,CITED4,STK40,USP40,RNPEPL1,ADAM15,ZBTB7B,FLAD1,ADAMTSL4,AMPD2,RPAP2,NFIA,FAAH,MAST2,CDCA7L,HOXA3,POLD2,GLI3,TRIM24,IMPDH1,KMT2D,AVIL,BAZ2A,KCTD17,GCAT,TAB1,EP300,GPD1,GLI1,INHBE,GNB3,PRSS12,CPEB2,TRMT44,HGFAC,NSD2,CRLF1,MED26,CHERP,WIZ,NOTCH3,RFX1…
GO:BP	cellular aromatic compound metabolic process	GO:0006725	1.98e-13	12.7027	4782	1140	437	0.0913844	17231	BCL6,PRMT2,SAP130,PHC2,SLC9A1,HOXD3,HOXD10,SATB2,PTPRN,RPS6KA1,MEF2D,TUT4,HIVEP3,CITED4,ZBTB7B,FLAD1,AMPD2,RPAP2,NFIA,CDCA7L,HOXA3,POLD2,GLI3,TRIM24,IMPDH1,BAZ2A,EP300,GPD1,GLI1,TRMT44,NSD2,MED26,CHERP,WIZ,NOTCH3,RFX1,QTRT1,AES,DOT1L,SF3A2,RFXANK,CC2D1A,TRIM41,MED16,SAP30,PSIP1,ENSBTAG00000014467,NPR2,EGR3,SCAF8,ARID1B,NOP9,ZNF219,RNASE2,ACTN1,KANSL3,MTA3,ASXL2,UAP1L1,NELFB,TCF7L1,SNAPC4,KLF5,CAR…
GO:BP	organic cyclic compound biosynthetic process	GO:1901362	3.75e-13	12.4265	3469	1140	338	0.0974344	17231	BCL6,PRMT2,SAP130,PHC2,SLC9A1,HOXD3,HOXD10,SATB2,PTPRN,RPS6KA1,MEF2D,HIVEP3,CITED4,ZBTB7B,FLAD1,AMPD2,RPAP2,NFIA,CDCA7L,HOXA3,POLD2,GLI3,TRIM24,IMPDH1,BAZ2A,EP300,GLI1,NSD2,MED26,WIZ,NOTCH3,RFX1,AES,DOT1L,RFXANK,CC2D1A,TRIM41,MED16,SAP30,ENSBTAG00000014467,NPR2,EGR3,SCAF8,ARID1B,ZNF219,ACTN1,KANSL3,MTA3,ASXL2,UAP1L1,NELFB,TCF7L1,SNAPC4,KLF5,MKX,GMEB2,DIDO1,TAF4,ASXL1,LPIN3,NCOA3,NELFCD,PLTP,ZNF21…
GO:BP	transcription by RNA polymerase II	GO:0006366	3.75e-13	12.4265	2116	1140	231	0.109168	17231	BCL6,SAP130,SLC9A1,HOXD3,HOXD10,SATB2,PTPRN,RPS6KA1,MEF2D,HIVEP3,ZBTB7B,RPAP2,NFIA,GLI3,EP300,GLI1,NSD2,MED26,WIZ,RFX1,DOT1L,RFXANK,CC2D1A,MED16,SAP30,ENSBTAG00000014467,EGR3,SCAF8,ARID1B,ZNF219,KANSL3,ASXL2,TCF7L1,SNAPC4,KLF5,MKX,GMEB2,TAF4,ASXL1,LPIN3,NCOA3,NELFCD,ZNF217,APBB1,USP2,ZNF202,MICAL2,SOX13,CASZ1,TBX3,MLXIP,MED15,ZFPM1,WWP2,GSK3A,MED25,ZNF524,SIRT2,ERCC2,PPP1R13L,SIX5,ZNF580,CAMTA2,M…
GO:BP	regulation of RNA metabolic process	GO:0051252	3.75e-13	12.4265	3027	1140	304	0.100429	17231	BCL6,PRMT2,SAP130,PHC2,SLC9A1,HOXD3,HOXD10,SATB2,PTPRN,RPS6KA1,MEF2D,HIVEP3,CITED4,ZBTB7B,RPAP2,NFIA,CDCA7L,HOXA3,GLI3,TRIM24,EP300,GLI1,NSD2,MED26,WIZ,NOTCH3,RFX1,AES,DOT1L,RFXANK,CC2D1A,TRIM41,MED16,SAP30,ENSBTAG00000014467,EGR3,SCAF8,ARID1B,ZNF219,ACTN1,KANSL3,MTA3,ASXL2,NELFB,TCF7L1,KLF5,MKX,GMEB2,ASXL1,LPIN3,NCOA3,NELFCD,ZNF217,APBB1,USP2,ZNF202,MICAL2,SOX13,HLX,CASZ1,RERE,TBX3,MLXIP,MED15,Z…
GO:BP	cellular metabolic process	GO:0044237	4.57e-13	12.3404	9278	1140	741	0.0798664	17231	SYNJ1,BCL6,PRMT2,SAP130,ACVR1,SPEG,PHC2,IFI6,SLC9A1,HMGCL,ALDH4A1,ATP13A2,HOXD3,HOXD10,SATB2,PTPRN,PTPRU,ZDHHC18,RPS6KA1,TSTD1,MEF2D,UBE2Q1,USP33,TUT4,HIVEP3,CITED4,STK40,USP40,ZBTB7B,FLAD1,AMPD2,RPAP2,NFIA,FAAH,MAST2,CDCA7L,HOXA3,POLD2,GLI3,TRIM24,IMPDH1,KMT2D,AVIL,BAZ2A,KCTD17,GCAT,TAB1,EP300,GPD1,GLI1,INHBE,GNB3,SULT4A1,CPEB2,TRMT44,ANKRD17,NSD2,CRLF1,MED26,CHERP,WIZ,NOTCH3,RFX1,QTRT1,CARM1,AE…
GO:BP	regulation of metabolic process	GO:0019222	1e-12	11.9997	5430	1140	480	0.0883978	17231	BCL6,PRMT2,SAP130,PHC2,IFI6,SLC9A1,ATP13A2,HOXD3,HOXD10,SATB2,PTPRN,RPS6KA1,MEF2D,USP33,HIVEP3,CITED4,STK40,ZBTB7B,RPAP2,NFIA,MAST2,CDCA7L,HOXA3,GLI3,TRIM24,AVIL,TAB1,EP300,GPD1,GLI1,INHBE,GNB3,CPEB2,ANKRD17,NSD2,CRLF1,MED26,WIZ,NOTCH3,RFX1,APBA3,AES,DOT1L,PRR7,RFXANK,CC2D1A,TRIM41,MED16,SAP30,ENSBTAG00000014467,TESK1,GNAQ,LZTS1,EGR3,SCAF8,ARID1B,CCN2,CD276,ZNF219,PPP1R36,PARP16,ACTN1,KANSL3,WDR5…
GO:BP	nitrogen compound metabolic process	GO:0006807	1.03e-12	11.9868	8701	1140	702	0.0806804	17231	BCL6,PRMT2,SAP130,ACVR1,SPEG,PHC2,IFI6,SLC9A1,ALDH4A1,ATP13A2,HOXD3,HOXD10,SATB2,PTPRN,PTPRU,ZDHHC18,RPS6KA1,MEF2D,UBE2Q1,USP33,TUT4,HIVEP3,CITED4,STK40,USP40,RNPEPL1,ADAM15,ZBTB7B,FLAD1,ADAMTSL4,AMPD2,RPAP2,NFIA,MAST2,CDCA7L,HOXA3,POLD2,GLI3,TRIM24,IMPDH1,KMT2D,BAZ2A,KCTD17,GCAT,TAB1,EP300,GPD1,GLI1,INHBE,PRSS12,CPEB2,TRMT44,HGFAC,NSD2,CRLF1,MED26,CHERP,WIZ,NOTCH3,RFX1,QTRT1,CARM1,AES,DOT1L,SF3A…
GO:BP	metabolic process	GO:0008152	1.78e-12	11.7494	10242	1140	799	0.0780121	17231	SYNJ1,BCL6,PRMT2,SAP130,ACVR1,SPEG,PHC2,IFI6,SLC9A1,HMGCL,ALDH4A1,ATP13A2,HOXD3,HOXD10,SATB2,PTPRN,PTPRU,ZDHHC18,RPS6KA1,TSTD1,MEF2D,UBE2Q1,USP33,TUT4,HIVEP3,CITED4,STK40,USP40,RNPEPL1,ADAM15,ZBTB7B,FLAD1,ADAMTSL4,AMPD2,RPAP2,NFIA,FAAH,MAST2,CDCA7L,HOXA3,POLD2,GLI3,TRIM24,IMPDH1,KMT2D,AVIL,BAZ2A,KCTD17,GCAT,TAB1,EP300,GPD1,GLI1,INHBE,GNB3,SULT4A1,PRSS12,CPEB2,TRMT44,ANKRD17,HGFAC,NSD2,CRLF1,MED26…
GO:BP	organic substance metabolic process	GO:0071704	2.62e-12	11.5817	9746	1140	767	0.078699	17231	SYNJ1,BCL6,PRMT2,SAP130,ACVR1,SPEG,PHC2,IFI6,SLC9A1,HMGCL,ALDH4A1,ATP13A2,HOXD3,HOXD10,SATB2,PTPRN,PTPRU,ZDHHC18,RPS6KA1,MEF2D,UBE2Q1,USP33,TUT4,HIVEP3,CITED4,STK40,USP40,RNPEPL1,ADAM15,ZBTB7B,FLAD1,ADAMTSL4,AMPD2,RPAP2,NFIA,FAAH,MAST2,CDCA7L,HOXA3,POLD2,GLI3,TRIM24,IMPDH1,KMT2D,AVIL,BAZ2A,KCTD17,GCAT,TAB1,EP300,GPD1,GLI1,INHBE,GNB3,PRSS12,CPEB2,TRMT44,ANKRD17,HGFAC,NSD2,CRLF1,MED26,CHERP,WIZ,NOT…
GO:BP	regulation of cellular metabolic process	GO:0031323	2.64e-12	11.5778	4888	1140	439	0.0898118	17231	BCL6,PRMT2,SAP130,PHC2,IFI6,SLC9A1,ATP13A2,HOXD3,HOXD10,SATB2,PTPRN,RPS6KA1,MEF2D,USP33,HIVEP3,CITED4,ZBTB7B,RPAP2,NFIA,CDCA7L,HOXA3,GLI3,TRIM24,AVIL,TAB1,EP300,GPD1,GLI1,INHBE,GNB3,CPEB2,ANKRD17,NSD2,CRLF1,MED26,WIZ,NOTCH3,RFX1,AES,DOT1L,PRR7,RFXANK,CC2D1A,TRIM41,MED16,SAP30,ENSBTAG00000014467,TESK1,GNAQ,LZTS1,EGR3,SCAF8,ARID1B,ZNF219,PPP1R36,PARP16,ACTN1,KANSL3,WDR54,MTA3,ASXL2,LRSAM1,NELFB,TCF…
GO:BP	regulation of transcription by RNA polymerase II	GO:0006357	4.45e-12	11.3514	2033	1140	220	0.108214	17231	BCL6,SAP130,SLC9A1,HOXD3,HOXD10,SATB2,PTPRN,RPS6KA1,MEF2D,HIVEP3,ZBTB7B,RPAP2,NFIA,GLI3,EP300,GLI1,NSD2,MED26,WIZ,RFX1,DOT1L,RFXANK,CC2D1A,MED16,SAP30,ENSBTAG00000014467,EGR3,SCAF8,ARID1B,ZNF219,KANSL3,ASXL2,TCF7L1,KLF5,MKX,GMEB2,ASXL1,LPIN3,NCOA3,ZNF217,APBB1,USP2,ZNF202,MICAL2,SOX13,CASZ1,TBX3,MLXIP,MED15,ZFPM1,WWP2,GSK3A,MED25,ZNF524,SIRT2,PPP1R13L,SIX5,ZNF580,CAMTA2,MAPK7,MLLT6,GPS2,ATXN7L3,S…
GO:BP	organic cyclic compound metabolic process	GO:1901360	4.63e-12	11.3348	4933	1140	441	0.0893979	17231	BCL6,PRMT2,SAP130,PHC2,SLC9A1,HOXD3,HOXD10,SATB2,PTPRN,RPS6KA1,MEF2D,TUT4,HIVEP3,CITED4,ZBTB7B,FLAD1,AMPD2,RPAP2,NFIA,CDCA7L,HOXA3,POLD2,GLI3,TRIM24,IMPDH1,BAZ2A,EP300,GPD1,GLI1,GNB3,TRMT44,NSD2,MED26,CHERP,WIZ,NOTCH3,RFX1,QTRT1,AES,DOT1L,SF3A2,RFXANK,CC2D1A,TRIM41,MED16,SAP30,PSIP1,ENSBTAG00000014467,NPR2,EGR3,SCAF8,ARID1B,NOP9,ZNF219,RNASE2,ACTN1,KANSL3,MTA3,ASXL2,UAP1L1,NELFB,TCF7L1,SNAPC4,KLF…
GO:BP	regulation of gene expression	GO:0010468	5.1e-12	11.2925	3845	1140	361	0.0938882	17231	BCL6,PRMT2,SAP130,PHC2,SLC9A1,ATP13A2,HOXD3,HOXD10,SATB2,PTPRN,RPS6KA1,MEF2D,HIVEP3,CITED4,STK40,ZBTB7B,RPAP2,NFIA,MAST2,CDCA7L,HOXA3,GLI3,TRIM24,EP300,GLI1,GNB3,CPEB2,NSD2,MED26,WIZ,NOTCH3,RFX1,APBA3,AES,DOT1L,RFXANK,CC2D1A,TRIM41,MED16,SAP30,ENSBTAG00000014467,EGR3,SCAF8,ARID1B,CCN2,CD276,ZNF219,ACTN1,KANSL3,MTA3,ASXL2,NELFB,TCF7L1,CARD9,KLF5,MKX,GMEB2,ASXL1,LPIN3,NCOA3,NELFCD,ZNF217,APBB1,USP2…
GO:BP	regulation of macromolecule metabolic process	GO:0060255	7.85e-12	11.1054	5047	1140	448	0.0887656	17231	BCL6,PRMT2,SAP130,PHC2,IFI6,SLC9A1,ATP13A2,HOXD3,HOXD10,SATB2,PTPRN,RPS6KA1,MEF2D,HIVEP3,CITED4,STK40,ZBTB7B,RPAP2,NFIA,MAST2,CDCA7L,HOXA3,GLI3,TRIM24,TAB1,EP300,GLI1,INHBE,GNB3,CPEB2,ANKRD17,NSD2,CRLF1,MED26,WIZ,NOTCH3,RFX1,APBA3,AES,DOT1L,PRR7,RFXANK,CC2D1A,TRIM41,MED16,SAP30,ENSBTAG00000014467,TESK1,GNAQ,EGR3,SCAF8,ARID1B,CCN2,CD276,ZNF219,PARP16,ACTN1,KANSL3,WDR54,MTA3,ASXL2,NELFB,TCF7L1,CARD…
GO:BP	biosynthetic process	GO:0009058	1.2e-11	10.9226	5018	1140	445	0.0886807	17231	BCL6,PRMT2,SAP130,PHC2,SLC9A1,HMGCL,HOXD3,HOXD10,SATB2,PTPRN,ZDHHC18,RPS6KA1,MEF2D,HIVEP3,CITED4,ZBTB7B,FLAD1,AMPD2,RPAP2,NFIA,CDCA7L,HOXA3,POLD2,GLI3,TRIM24,IMPDH1,AVIL,BAZ2A,GCAT,EP300,GPD1,GLI1,CPEB2,ANKRD17,NSD2,MED26,WIZ,NOTCH3,RFX1,AES,DOT1L,RFXANK,CC2D1A,TRIM41,MED16,SAP30,ENSBTAG00000014467,NPR2,EGR3,SCAF8,ARID1B,ZNF219,ABHD4,ACTN1,KANSL3,MTA3,ASXL2,PTGDS,UAP1L1,NELFB,TCF7L1,ST6GALNAC6,SN…
GO:BP	organic substance biosynthetic process	GO:1901576	1.42e-11	10.8484	4954	1140	440	0.0888171	17231	BCL6,PRMT2,SAP130,PHC2,SLC9A1,HMGCL,HOXD3,HOXD10,SATB2,PTPRN,ZDHHC18,RPS6KA1,MEF2D,HIVEP3,CITED4,ZBTB7B,FLAD1,AMPD2,RPAP2,NFIA,CDCA7L,HOXA3,POLD2,GLI3,TRIM24,IMPDH1,AVIL,BAZ2A,EP300,GPD1,GLI1,CPEB2,ANKRD17,NSD2,MED26,WIZ,NOTCH3,RFX1,AES,DOT1L,RFXANK,CC2D1A,TRIM41,MED16,SAP30,ENSBTAG00000014467,NPR2,EGR3,SCAF8,ARID1B,ZNF219,ABHD4,ACTN1,KANSL3,MTA3,ASXL2,PTGDS,UAP1L1,NELFB,TCF7L1,ST6GALNAC6,SNAPC4,…
GO:BP	cellular biosynthetic process	GO:0044249	1.52e-11	10.8195	4901	1140	436	0.0889614	17231	BCL6,PRMT2,SAP130,PHC2,SLC9A1,HMGCL,HOXD3,HOXD10,SATB2,PTPRN,ZDHHC18,RPS6KA1,MEF2D,HIVEP3,CITED4,ZBTB7B,FLAD1,AMPD2,RPAP2,NFIA,CDCA7L,HOXA3,POLD2,GLI3,TRIM24,IMPDH1,AVIL,BAZ2A,EP300,GLI1,CPEB2,ANKRD17,NSD2,MED26,WIZ,NOTCH3,RFX1,AES,DOT1L,RFXANK,CC2D1A,TRIM41,MED16,SAP30,ENSBTAG00000014467,NPR2,EGR3,SCAF8,ARID1B,ZNF219,ABHD4,ACTN1,KANSL3,MTA3,ASXL2,PTGDS,UAP1L1,NELFB,TCF7L1,ST6GALNAC6,SNAPC4,KLF5,…
GO:BP	cellular nitrogen compound biosynthetic process	GO:0044271	1.65e-11	10.7822	4081	1140	376	0.0921343	17231	BCL6,PRMT2,SAP130,PHC2,SLC9A1,HOXD3,HOXD10,SATB2,PTPRN,RPS6KA1,MEF2D,HIVEP3,CITED4,ZBTB7B,FLAD1,AMPD2,RPAP2,NFIA,CDCA7L,HOXA3,POLD2,GLI3,TRIM24,IMPDH1,BAZ2A,EP300,GLI1,CPEB2,NSD2,MED26,WIZ,NOTCH3,RFX1,AES,DOT1L,RFXANK,CC2D1A,TRIM41,MED16,SAP30,ENSBTAG00000014467,NPR2,EGR3,SCAF8,ARID1B,ZNF219,ACTN1,KANSL3,MTA3,ASXL2,UAP1L1,NELFB,TCF7L1,ST6GALNAC6,SNAPC4,KLF5,CARS2,MKX,GMEB2,DIDO1,TAF4,ASXL1,LPIN3,…
GO:BP	cellular nitrogen compound metabolic process	GO:0034641	1.77e-11	10.753	5426	1140	473	0.0871729	17231	BCL6,PRMT2,SAP130,PHC2,SLC9A1,HOXD3,HOXD10,SATB2,PTPRN,RPS6KA1,MEF2D,TUT4,HIVEP3,CITED4,ZBTB7B,FLAD1,AMPD2,RPAP2,NFIA,CDCA7L,HOXA3,POLD2,GLI3,TRIM24,IMPDH1,BAZ2A,EP300,GPD1,GLI1,CPEB2,TRMT44,NSD2,MED26,CHERP,WIZ,NOTCH3,RFX1,QTRT1,AES,DOT1L,SF3A2,RFXANK,CC2D1A,TRIM41,MED16,SAP30,PSIP1,ENSBTAG00000014467,NPR2,EGR3,SCAF8,ARID1B,NOP9,ZNF219,RNASE2,ACTN1,KANSL3,MTA3,ASXL2,UAP1L1,NELFB,TCF7L1,ST6GALNAC…
GO:BP	regulation of primary metabolic process	GO:0080090	1.77e-11	10.753	4713	1140	422	0.0895396	17231	BCL6,PRMT2,SAP130,PHC2,IFI6,SLC9A1,ATP13A2,HOXD3,HOXD10,SATB2,PTPRN,RPS6KA1,MEF2D,HIVEP3,CITED4,ZBTB7B,RPAP2,NFIA,CDCA7L,HOXA3,GLI3,TRIM24,AVIL,TAB1,EP300,GPD1,GLI1,INHBE,GNB3,CPEB2,NSD2,CRLF1,MED26,WIZ,NOTCH3,RFX1,AES,DOT1L,PRR7,RFXANK,CC2D1A,TRIM41,MED16,SAP30,ENSBTAG00000014467,TESK1,GNAQ,EGR3,SCAF8,ARID1B,ZNF219,PARP16,ACTN1,KANSL3,MTA3,ASXL2,NELFB,TCF7L1,CARD9,KLF5,DCUN1D2,MKX,GMEB2,ASXL1,LP…
GO:BP	regulation of nitrogen compound metabolic process	GO:0051171	6.82e-11	10.1663	4587	1140	410	0.089383	17231	BCL6,PRMT2,SAP130,PHC2,IFI6,SLC9A1,ATP13A2,HOXD3,HOXD10,SATB2,PTPRN,RPS6KA1,MEF2D,HIVEP3,CITED4,ZBTB7B,RPAP2,NFIA,CDCA7L,HOXA3,GLI3,TRIM24,TAB1,EP300,GPD1,GLI1,INHBE,CPEB2,NSD2,CRLF1,MED26,WIZ,NOTCH3,RFX1,AES,DOT1L,PRR7,RFXANK,CC2D1A,TRIM41,MED16,SAP30,ENSBTAG00000014467,TESK1,GNAQ,EGR3,SCAF8,ARID1B,ZNF219,PARP16,ACTN1,KANSL3,MTA3,ASXL2,NELFB,TCF7L1,CARD9,KLF5,DCUN1D2,MKX,GMEB2,ASXL1,LPIN3,NCOA3,…
GO:BP	gene expression	GO:0010467	1.75e-08	7.75711	5025	1140	429	0.0853731	17231	BCL6,PRMT2,SAP130,PHC2,SLC9A1,ATP13A2,HOXD3,HOXD10,SATB2,PTPRN,RPS6KA1,MEF2D,TUT4,HIVEP3,CITED4,STK40,ZBTB7B,RPAP2,NFIA,MAST2,CDCA7L,HOXA3,GLI3,TRIM24,BAZ2A,EP300,GLI1,GNB3,PRSS12,CPEB2,TRMT44,HGFAC,NSD2,MED26,CHERP,WIZ,NOTCH3,RFX1,QTRT1,APBA3,AES,DOT1L,SF3A2,RFXANK,CC2D1A,TRIM41,MED16,SAP30,PSIP1,ENSBTAG00000014467,EGR3,SCAF8,ARID1B,CCN2,CD276,NOP9,ZNF219,ACTN1,KANSL3,MTA3,ASXL2,NELFB,TCF7L1,CAR…
GO:BP	positive regulation of nucleobase-containing compound metabolic process	GO:0045935	3.74e-08	7.4266	1524	1140	163	0.106955	17231	PRMT2,SLC9A1,HOXD10,SATB2,PTPRN,RPS6KA1,MEF2D,HIVEP3,CITED4,ZBTB7B,NFIA,GLI3,TRIM24,EP300,GPD1,GLI1,NSD2,DOT1L,RFXANK,MED16,EGR3,SCAF8,ARID1B,ZNF219,ACTN1,KANSL3,ASXL2,KLF5,GMEB2,ASXL1,LPIN3,NCOA3,MAPK15,APBB1,MICAL2,CASZ1,RERE,TBX3,MLXIP,MAPKAPK5,ZFPM1,WWP2,KMT2B,GSK3A,BICRA,MED25,SIRT2,XRCC1,SIX5,PNKP,ZNF580,CNOT3,CAMTA2,MAPK7,MAP2K3,MLLT6,GPS2,ATXN7L3,SOX9,RGMA,PAX9,MTA1,PML,BCL11B,PPARD,PIM1,…
GO:BP	positive regulation of transcription, DNA-templated	GO:0045893	1.58e-07	6.8	1301	1140	142	0.109147	17231	PRMT2,SLC9A1,HOXD10,SATB2,PTPRN,RPS6KA1,MEF2D,HIVEP3,CITED4,ZBTB7B,NFIA,GLI3,TRIM24,EP300,GLI1,DOT1L,RFXANK,MED16,EGR3,SCAF8,ARID1B,ZNF219,ACTN1,KANSL3,ASXL2,KLF5,GMEB2,ASXL1,LPIN3,NCOA3,APBB1,MICAL2,CASZ1,RERE,TBX3,MLXIP,ZFPM1,WWP2,KMT2B,GSK3A,BICRA,MED25,SIRT2,SIX5,ZNF580,CAMTA2,MAPK7,MAP2K3,MLLT6,GPS2,ATXN7L3,SOX9,RGMA,PAX9,MTA1,PML,BCL11B,PPARD,PIM1,SRF,TRIM27,ZNF318,NFATC1,MLXIPL,AUTS2,NFKB2…
GO:BP	positive regulation of nucleic acid-templated transcription	GO:1903508	1.58e-07	6.8	1301	1140	142	0.109147	17231	PRMT2,SLC9A1,HOXD10,SATB2,PTPRN,RPS6KA1,MEF2D,HIVEP3,CITED4,ZBTB7B,NFIA,GLI3,TRIM24,EP300,GLI1,DOT1L,RFXANK,MED16,EGR3,SCAF8,ARID1B,ZNF219,ACTN1,KANSL3,ASXL2,KLF5,GMEB2,ASXL1,LPIN3,NCOA3,APBB1,MICAL2,CASZ1,RERE,TBX3,MLXIP,ZFPM1,WWP2,KMT2B,GSK3A,BICRA,MED25,SIRT2,SIX5,ZNF580,CAMTA2,MAPK7,MAP2K3,MLLT6,GPS2,ATXN7L3,SOX9,RGMA,PAX9,MTA1,PML,BCL11B,PPARD,PIM1,SRF,TRIM27,ZNF318,NFATC1,MLXIPL,AUTS2,NFKB2…
GO:BP	positive regulation of RNA biosynthetic process	GO:1902680	1.64e-07	6.78645	1302	1140	142	0.109063	17231	PRMT2,SLC9A1,HOXD10,SATB2,PTPRN,RPS6KA1,MEF2D,HIVEP3,CITED4,ZBTB7B,NFIA,GLI3,TRIM24,EP300,GLI1,DOT1L,RFXANK,MED16,EGR3,SCAF8,ARID1B,ZNF219,ACTN1,KANSL3,ASXL2,KLF5,GMEB2,ASXL1,LPIN3,NCOA3,APBB1,MICAL2,CASZ1,RERE,TBX3,MLXIP,ZFPM1,WWP2,KMT2B,GSK3A,BICRA,MED25,SIRT2,SIX5,ZNF580,CAMTA2,MAPK7,MAP2K3,MLLT6,GPS2,ATXN7L3,SOX9,RGMA,PAX9,MTA1,PML,BCL11B,PPARD,PIM1,SRF,TRIM27,ZNF318,NFATC1,MLXIPL,AUTS2,NFKB2…
GO:BP	positive regulation of RNA metabolic process	GO:0051254	2.65e-07	6.57653	1396	1140	149	0.106734	17231	PRMT2,SLC9A1,HOXD10,SATB2,PTPRN,RPS6KA1,MEF2D,HIVEP3,CITED4,ZBTB7B,NFIA,GLI3,TRIM24,EP300,GLI1,DOT1L,RFXANK,MED16,EGR3,SCAF8,ARID1B,ZNF219,ACTN1,KANSL3,ASXL2,KLF5,GMEB2,ASXL1,LPIN3,NCOA3,APBB1,MICAL2,CASZ1,RERE,TBX3,MLXIP,ZFPM1,WWP2,KMT2B,GSK3A,BICRA,MED25,SIRT2,SIX5,ZNF580,CNOT3,CAMTA2,MAPK7,MAP2K3,MLLT6,GPS2,ATXN7L3,SOX9,RGMA,PAX9,MTA1,PML,BCL11B,PPARD,PIM1,SRF,TRIM27,ZNF318,RBM24,NFATC1,MLXIPL…
GO:BP	positive regulation of biosynthetic process	GO:0009891	4.89e-07	6.31093	1531	1140	159	0.103854	17231	PRMT2,SLC9A1,HOXD10,SATB2,PTPRN,RPS6KA1,MEF2D,HIVEP3,CITED4,ZBTB7B,NFIA,GLI3,TRIM24,EP300,GLI1,DOT1L,RFXANK,MED16,EGR3,SCAF8,ARID1B,ZNF219,ACTN1,KANSL3,ASXL2,KLF5,GMEB2,ASXL1,LPIN3,NCOA3,MAPK15,APBB1,MICAL2,CASZ1,RERE,TBX3,MLXIP,MAPKAPK5,ZFPM1,WWP2,KMT2B,GSK3A,BICRA,MED25,SIRT2,SIX5,PNKP,ZNF580,CAMTA2,MAPK7,MAP2K3,MLLT6,CTDNEP1,GPS2,ATXN7L3,SOX9,RGMA,PAX9,MTA1,PML,BCL11B,PPARD,PIM1,SRF,TRIM27,ZNF…
GO:BP	positive regulation of macromolecule biosynthetic process	GO:0010557	5.95e-07	6.2257	1450	1140	152	0.104828	17231	PRMT2,SLC9A1,HOXD10,SATB2,PTPRN,RPS6KA1,MEF2D,HIVEP3,CITED4,ZBTB7B,NFIA,GLI3,TRIM24,EP300,GLI1,DOT1L,RFXANK,MED16,EGR3,SCAF8,ARID1B,ZNF219,ACTN1,KANSL3,ASXL2,KLF5,GMEB2,ASXL1,LPIN3,NCOA3,MAPK15,APBB1,MICAL2,CASZ1,RERE,TBX3,MLXIP,MAPKAPK5,ZFPM1,WWP2,KMT2B,GSK3A,BICRA,MED25,SIRT2,SIX5,PNKP,ZNF580,CAMTA2,MAPK7,MAP2K3,MLLT6,GPS2,ATXN7L3,SOX9,RGMA,PAX9,MTA1,PML,BCL11B,PPARD,PIM1,SRF,TRIM27,ZNF318,NFAT…
GO:BP	positive regulation of cellular biosynthetic process	GO:0031328	6.35e-07	6.1969	1513	1140	157	0.103767	17231	PRMT2,SLC9A1,HOXD10,SATB2,PTPRN,RPS6KA1,MEF2D,HIVEP3,CITED4,ZBTB7B,NFIA,GLI3,TRIM24,EP300,GLI1,DOT1L,RFXANK,MED16,EGR3,SCAF8,ARID1B,ZNF219,ACTN1,KANSL3,ASXL2,KLF5,GMEB2,ASXL1,LPIN3,NCOA3,MAPK15,APBB1,MICAL2,CASZ1,RERE,TBX3,MLXIP,MAPKAPK5,ZFPM1,WWP2,KMT2B,GSK3A,BICRA,MED25,SIRT2,SIX5,PNKP,ZNF580,CAMTA2,MAPK7,MAP2K3,MLLT6,CTDNEP1,GPS2,ATXN7L3,SOX9,RGMA,PAX9,MTA1,PML,BCL11B,PPARD,PIM1,SRF,TRIM27,ZNF…
GO:BP	positive regulation of cellular process	GO:0048522	2.10322e-06	5.67712	4274	1140	363	0.0849321	17231	SYNJ1,NFKBIZ,BCL6,PRMT2,NLGN1,TMEM108,IGFBP2,SLC9A1,ATP13A2,HOXD3,HOXD10,SATB2,PTPRN,HCRTR1,PTPRU,RPS6KA1,MEF2D,HIVEP3,CITED4,ZBTB7B,ADAMTSL4,NFIA,PDCD1,CDCA7L,HOXA3,GLI3,TRIM24,PODXL,AVIL,KCTD17,TAB1,EP300,GPD1,GLI1,INHBE,ANKRD17,NSD2,CRLF1,CHERP,DOT1L,PRR7,RFXANK,DBN1,MED16,TESK1,EGR3,SCAF8,ARID1B,CCN2,CD276,ZNF219,PARP16,ACTN1,KANSL3,MTA3,ASXL2,LRSAM1,SEMA4C,CARD9,ANAPC2,KLF5,SLITRK5,DCUN1D2,G…
GO:BP	positive regulation of biological process	GO:0048518	2.28808e-06	5.64053	4684	1140	392	0.0836892	17231	SYNJ1,NFKBIZ,BCL6,PRMT2,NLGN1,TMEM108,IGFBP2,SLC9A1,ATP13A2,HOXD3,HOXD10,SATB2,PTPRN,HCRTR1,PTPRU,RPS6KA1,MEF2D,HIVEP3,CITED4,ZBTB7B,ADAMTSL4,NFIA,PDCD1,CDCA7L,HOXA3,GLI3,TRIM24,PODXL,AVIL,KCTD17,TAB1,EP300,GPD1,GLI1,INHBE,ANKRD17,NSD2,CRLF1,MED26,CHERP,DOT1L,PRR7,RFXANK,DBN1,MED16,TESK1,EGR3,SCAF8,ARID1B,CCN2,CD276,ZNF219,HRH2,PARP16,ACTN1,KANSL3,MTA3,ASXL2,LRSAM1,C8G,SEMA4C,CARD9,ANAPC2,KLF5,SL…
GO:BP	positive regulation of cellular metabolic process	GO:0031325	1.96723e-05	4.70614	2527	1140	229	0.0906213	17231	BCL6,PRMT2,SLC9A1,HOXD10,SATB2,PTPRN,RPS6KA1,MEF2D,HIVEP3,CITED4,ZBTB7B,NFIA,GLI3,TRIM24,TAB1,EP300,GPD1,GLI1,INHBE,NSD2,CRLF1,DOT1L,PRR7,RFXANK,MED16,TESK1,EGR3,SCAF8,ARID1B,ZNF219,PARP16,ACTN1,KANSL3,ASXL2,LRSAM1,CARD9,KLF5,DCUN1D2,GMEB2,ASXL1,LPIN3,NCOA3,MAPK15,APBB1,MADD,MICAL2,CASZ1,RERE,TBX3,ULK1,MLXIP,MAPKAPK5,ZFPM1,WWP2,KMT2B,MAP3K10,GSK3A,BICRA,MED25,SIRT2,XRCC1,SIX5,PNKP,VRK3,ZNF580,CNO…
GO:BP	positive regulation of nitrogen compound metabolic process	GO:0051173	3.31295e-05	4.47978	2385	1140	217	0.0909853	17231	BCL6,PRMT2,SLC9A1,HOXD10,SATB2,PTPRN,RPS6KA1,MEF2D,HIVEP3,CITED4,ZBTB7B,NFIA,GLI3,TRIM24,TAB1,EP300,GPD1,GLI1,INHBE,NSD2,CRLF1,DOT1L,PRR7,RFXANK,MED16,TESK1,EGR3,SCAF8,ARID1B,ZNF219,PARP16,ACTN1,KANSL3,ASXL2,CARD9,KLF5,DCUN1D2,GMEB2,ASXL1,LPIN3,NCOA3,MAPK15,APBB1,MADD,MICAL2,CASZ1,RERE,TBX3,MLXIP,MAPKAPK5,RHBDD3,ZFPM1,WWP2,KMT2B,MAP3K10,GSK3A,BICRA,MED25,SIRT2,XRCC1,SIX5,PNKP,VRK3,ZNF580,CNOT3,CA…
GO:BP	positive regulation of metabolic process	GO:0009893	3.47913e-05	4.45853	2881	1140	254	0.0881638	17231	BCL6,PRMT2,SLC9A1,ATP13A2,HOXD10,SATB2,PTPRN,RPS6KA1,MEF2D,HIVEP3,CITED4,ZBTB7B,NFIA,GLI3,TRIM24,TAB1,EP300,GPD1,GLI1,INHBE,NSD2,CRLF1,MED26,DOT1L,PRR7,RFXANK,MED16,TESK1,EGR3,SCAF8,ARID1B,CD276,ZNF219,PARP16,ACTN1,KANSL3,ASXL2,LRSAM1,CARD9,KLF5,DCUN1D2,GMEB2,ASXL1,LPIN3,NCOA3,MAPK15,APBB1,MADD,MICAL2,CASZ1,RERE,TBX3,ULK1,MLXIP,MAPKAPK5,RHBDD3,ZFPM1,WWP2,KMT2B,MAP3K10,GSK3A,BICRA,MED25,SIRT2,XRCC…
GO:BP	negative regulation of cellular process	GO:0048523	4.42221e-05	4.35436	3724	1140	315	0.0845865	17231	BCL6,PRMT2,NLGN1,SAP130,PHC2,IFI6,SATB2,PTPRU,RPS6KA1,STK40,ADAM15,ZBTB7B,GLI3,TRIM24,PODXL,AVIL,EP300,GLI1,CPEB2,ANKRD17,NSD2,CRLF1,CHERP,AES,DOT1L,PRR7,CC2D1A,SAP30,TESK1,NPR2,GNAQ,LZTS1,EGR3,SCAF8,ZNF219,PPP1R36,PARP16,ACTN1,WDR54,MTA3,LRSAM1,PTGDS,NELFB,ARRDC1,SEMA4C,KLF5,ASXL1,NELFCD,ZNF217,GRINA,MAPK15,APBB1,ARHGAP42,USP2,ZNF202,SOX13,HLX,RERE,CIT,TBX3,MMP11,ULK1,MAPKAPK5,RHBDD3,ZFPM1,WWP2,…
GO:BP	macromolecule modification	GO:0043412	5.86069e-05	4.23205	3322	1140	285	0.0857917	17231	BCL6,PRMT2,ACVR1,SPEG,ATP13A2,PTPRN,PTPRU,ZDHHC18,RPS6KA1,UBE2Q1,USP33,STK40,USP40,ZBTB7B,RPAP2,MAST2,TRIM24,KMT2D,TAB1,EP300,INHBE,TRMT44,NSD2,CRLF1,QTRT1,CARM1,DOT1L,PRR7,DCAF15,TRIM41,TESK1,NPR2,CDK20,GNAQ,PARP16,KANSL3,LRSAM1,ARRDC1,SMYD5,ST6GALNAC6,ANAPC2,DCUN1D2,UBOX5,ASXL1,NCOA3,TGM2,SHARPIN,MAPK15,TRIM3,PPME1,MADD,USP2,PGAP2,AGBL2,MIB2,KLHL17,ANAPC5,CIT,ULK1,MAPKAPK5,CTU2,PRMT7,WWP2,KMT2B…
GO:BP	positive regulation of macromolecule metabolic process	GO:0010604	7.46832e-05	4.12678	2680	1140	237	0.0884328	17231	BCL6,PRMT2,SLC9A1,ATP13A2,HOXD10,SATB2,PTPRN,RPS6KA1,MEF2D,HIVEP3,CITED4,ZBTB7B,NFIA,GLI3,TRIM24,TAB1,EP300,GLI1,INHBE,NSD2,CRLF1,MED26,DOT1L,PRR7,RFXANK,MED16,TESK1,EGR3,SCAF8,ARID1B,CD276,ZNF219,PARP16,ACTN1,KANSL3,ASXL2,CARD9,KLF5,DCUN1D2,GMEB2,ASXL1,LPIN3,NCOA3,MAPK15,APBB1,MADD,MICAL2,CASZ1,RERE,TBX3,MLXIP,MAPKAPK5,RHBDD3,ZFPM1,WWP2,KMT2B,MAP3K10,GSK3A,BICRA,MED25,SIRT2,XRCC1,SIX5,PNKP,VRK3,…
GO:BP	negative regulation of biological process	GO:0048519	8.30394e-05	4.08072	4057	1140	337	0.0830663	17231	BCL6,PRMT2,NLGN1,SAP130,PHC2,ADGRB2,IFI6,SATB2,PTPRU,RPS6KA1,STK40,ADAM15,ZBTB7B,PDCD1,GLI3,TRIM24,PODXL,AVIL,EP300,GLI1,CPEB2,ANKRD17,NSD2,CRLF1,CHERP,AES,DOT1L,PRR7,CC2D1A,SAP30,TESK1,NPR2,GNAQ,LZTS1,EGR3,SCAF8,CCN2,ZNF219,PPP1R36,PARP16,ACTN1,WDR54,MTA3,LRSAM1,PTGDS,NELFB,ARRDC1,SEMA4C,KLF5,ASXL1,NELFCD,ZNF217,SHARPIN,GRINA,MAPK15,APBB1,ARHGAP42,USP2,ZNF202,SOX13,HLX,RERE,SUSD4,CIT,TBX3,MMP11,…
GO:BP	protein modification process	GO:0036211	0.000171191	3.76652	3159	1140	270	0.0854701	17231	BCL6,PRMT2,ACVR1,SPEG,ATP13A2,PTPRN,PTPRU,ZDHHC18,RPS6KA1,UBE2Q1,USP33,STK40,USP40,ZBTB7B,RPAP2,MAST2,TRIM24,KMT2D,TAB1,EP300,INHBE,NSD2,CRLF1,CARM1,DOT1L,PRR7,DCAF15,TRIM41,TESK1,NPR2,CDK20,GNAQ,PARP16,KANSL3,LRSAM1,ARRDC1,SMYD5,ST6GALNAC6,ANAPC2,DCUN1D2,UBOX5,ASXL1,NCOA3,TGM2,SHARPIN,MAPK15,TRIM3,PPME1,MADD,USP2,PGAP2,AGBL2,MIB2,KLHL17,ANAPC5,CIT,ULK1,MAPKAPK5,CTU2,PRMT7,WWP2,KMT2B,MAP3K10,GSK3…
GO:BP	cellular protein modification process	GO:0006464	0.000171191	3.76652	3159	1140	270	0.0854701	17231	BCL6,PRMT2,ACVR1,SPEG,ATP13A2,PTPRN,PTPRU,ZDHHC18,RPS6KA1,UBE2Q1,USP33,STK40,USP40,ZBTB7B,RPAP2,MAST2,TRIM24,KMT2D,TAB1,EP300,INHBE,NSD2,CRLF1,CARM1,DOT1L,PRR7,DCAF15,TRIM41,TESK1,NPR2,CDK20,GNAQ,PARP16,KANSL3,LRSAM1,ARRDC1,SMYD5,ST6GALNAC6,ANAPC2,DCUN1D2,UBOX5,ASXL1,NCOA3,TGM2,SHARPIN,MAPK15,TRIM3,PPME1,MADD,USP2,PGAP2,AGBL2,MIB2,KLHL17,ANAPC5,CIT,ULK1,MAPKAPK5,CTU2,PRMT7,WWP2,KMT2B,MAP3K10,GSK3…
GO:BP	macromolecule methylation	GO:0043414	0.000177401	3.75105	253	1140	38	0.150198	17231	PRMT2,KMT2D,TRMT44,NSD2,CARM1,DOT1L,SMYD5,PRMT7,KMT2B,GSK3A,MLLT6,PHF1,EHMT2,AUTS2,TRMT10C,WDR5B,PIK3CA,METTL8,RIF1,METTL21A,TRMT13,ZMPSTE24,RLF,BMT2,METTL14,RAB3D,PRDM6,ETF1,DNMT3A,FBXO11,KMT2A,FDXACB1,PRDM2,CMTR2,ZNF274,SUZ12,BRCA1,SETD2
GO:BP	covalent chromatin modification	GO:0016569	0.000189023	3.72349	419	1140	54	0.128878	17231	BCL6,PRMT2,ZBTB7B,KMT2D,EP300,NSD2,CARM1,DOT1L,KANSL3,SMYD5,ASXL1,NCOA3,PRMT7,KMT2B,AURKC,SIRT2,MLLT6,ATXN7L3,MTA1,ATXN7,RING1,PHF1,EHMT2,NAA60,AUTS2,TAF6L,WDR5B,HLCS,METTL8,TAF12,RIF1,PINK1,PADI4,ING5,MIER1,ZMPSTE24,RLF,YEATS4,JADE2,PRDM6,CHD1,JAK2,MAP3K7,EYA4,DNMT3A,GTF3C4,BRCA2,WAC,KMT2A,PRDM2,ZNF274,SUZ12,BRCA1,SETD2
GO:BP	positive regulation of transcription by RNA polymerase II	GO:0045944	0.000197229	3.70503	1009	1140	105	0.104063	17231	SLC9A1,HOXD10,SATB2,PTPRN,RPS6KA1,MEF2D,ZBTB7B,NFIA,GLI3,EP300,GLI1,DOT1L,RFXANK,MED16,EGR3,ZNF219,KANSL3,ASXL2,KLF5,GMEB2,ASXL1,LPIN3,NCOA3,MICAL2,CASZ1,TBX3,MLXIP,ZFPM1,WWP2,GSK3A,MED25,SIRT2,SIX5,ZNF580,CAMTA2,MAPK7,MLLT6,GPS2,SOX9,RGMA,PAX9,BCL11B,PPARD,SRF,NFATC1,MLXIPL,AUTS2,NFKB2,TCF7L2,PITX3,TAF6L,GABPA,ZNF639,PRDM15,ITGA6,ACVR2A,FZD5,POGZ,AKIRIN1,AGO1,MET,ZMIZ2,MDM2,IL23A,ETV6,BMPR1B,ENS…
GO:BP	negative regulation of transcription by RNA polymerase II	GO:0000122	0.000250996	3.60033	693	1140	78	0.112554	17231	BCL6,SAP130,SATB2,ZBTB7B,GLI3,EP300,NSD2,CC2D1A,SAP30,SCAF8,ZNF219,KLF5,ZNF217,APBB1,USP2,ZNF202,SOX13,TBX3,ZFPM1,WWP2,MED25,SIRT2,PPP1R13L,GPS2,SOX9,FOXG1,MTA1,PPARD,FOXP4,SRF,EHMT2,TRIM27,IMPACT,SMAD7,MLXIPL,TCF7L2,GABPA,SATB1,ZNF596,RIF1,MIER1,ZNF684,PURB,MDM2,ETV6,MYOZ2,ZNF177,ZNF557,ENSBTAG00000012868,PRDM6,PTCH1,EZR,MXD1,DNMT3A,E2F6,ZBTB26,N4BP2L2,ZMYM5,RB1,NCOA2,ZBTB37,PRDM2,ZNF10,PATZ1,ZF…
GO:BP	microtubule organizing center organization	GO:0031023	0.000274582	3.56133	119	1140	23	0.193277	17231	USP33,RTTN,ARHGEF10,STIL,POC1B,HAUS3,HAUS6,HAUS4,ALMS1,GCC2,XPO1,GEN1,CENPJ,BRCA2,KIAA1614,ENSBTAG00000016347,MAP9,KIAA0753,BRCA1,PARD6G,CCP110,NUBP1,CEP295
GO:BP	cell cycle	GO:0007049	0.000338367	3.47061	1170	1140	117	0.1	17231	USP33,GLI1,TUBGCP6,ANKRD17,DOT1L,NPR2,CDK20,LZTS1,MTA3,ANAPC2,FBXL6,MAPK15,MADD,USP2,ANAPC5,CIT,TBX3,CDC45,AURKC,CENPT,SIRT2,ERCC2,RECQL5,SOX9,TICRR,FOXG1,PML,PPP1R13B,EHMT2,BAG6,RTTN,RAB11FIP3,TSC2,SH2B1,MKI67,ARHGEF10,MUS81,EML3,ENSBTAG00000033740,AUNIP,RIF1,HECW2,POGZ,STIL,CDC7,ZMPSTE24,CDCA8,RACGAP1,POC1B,CDK17,APPL2,CDKN1B,HAUS3,CENPC,SLF1,KLHL9,HAUS6,RMI1,FZD3,UHRF2,KIF27,PTCH1,CDC14B,PTPN3…
GO:BP	histone modification	GO:0016570	0.000350918	3.45479	407	1140	52	0.127764	17231	BCL6,PRMT2,ZBTB7B,KMT2D,EP300,NSD2,CARM1,DOT1L,KANSL3,SMYD5,ASXL1,NCOA3,PRMT7,KMT2B,AURKC,SIRT2,MLLT6,ATXN7L3,MTA1,ATXN7,RING1,PHF1,EHMT2,NAA60,AUTS2,TAF6L,WDR5B,HLCS,METTL8,TAF12,RIF1,PINK1,PADI4,ING5,MIER1,ZMPSTE24,RLF,YEATS4,JADE2,PRDM6,JAK2,MAP3K7,EYA4,GTF3C4,BRCA2,WAC,KMT2A,PRDM2,ZNF274,SUZ12,BRCA1,SETD2
GO:BP	centrosome cycle	GO:0007098	0.000379696	3.42056	113	1140	22	0.19469	17231	USP33,RTTN,ARHGEF10,STIL,POC1B,HAUS3,HAUS6,HAUS4,ALMS1,XPO1,GEN1,CENPJ,BRCA2,KIAA1614,ENSBTAG00000016347,MAP9,KIAA0753,BRCA1,PARD6G,CCP110,NUBP1,CEP295
GO:BP	negative regulation of cellular macromolecule biosynthetic process	GO:2000113	0.000390483	3.4084	1187	1140	118	0.0994103	17231	BCL6,PRMT2,SAP130,PHC2,SATB2,ZBTB7B,GLI3,TRIM24,EP300,CPEB2,NSD2,DOT1L,CC2D1A,SAP30,SCAF8,ZNF219,MTA3,NELFB,KLF5,NELFCD,ZNF217,APBB1,USP2,ZNF202,SOX13,RERE,TBX3,ZFPM1,WWP2,WTIP,MAP3K10,MED25,SIRT2,PPP1R13L,SIX5,CNOT3,RECQL5,GPS2,SOX9,FOXG1,PAX9,MTA1,PML,RING1,PPARD,FOXP4,SRF,EHMT2,TRIM27,ZNF318,RBM24,IMPACT,SMAD7,MLXIPL,TCF7L2,GABPA,ZNF639,SATB1,ZNF596,DBI,RIF1,MIER1,ZNF684,AGO3,AGO1,PASK,MALSU1,…
GO:BP	negative regulation of nucleobase-containing compound metabolic process	GO:0045934	0.000442835	3.35376	1178	1140	117	0.0993209	17231	BCL6,PRMT2,SAP130,PHC2,SATB2,ZBTB7B,GLI3,TRIM24,EP300,NSD2,DOT1L,CC2D1A,SAP30,SCAF8,ZNF219,MTA3,NELFB,KLF5,NELFCD,ZNF217,APBB1,USP2,ZNF202,SOX13,RERE,TBX3,ZFPM1,WWP2,WTIP,MAP3K10,MED25,SIRT2,XRCC1,PPP1R13L,SIX5,RECQL5,GPS2,SOX9,FOXG1,PAX9,MTA1,PML,RING1,PPARD,FOXP4,SRF,EHMT2,TRIM27,ZNF318,RBM24,IMPACT,SMAD7,NUDT16L1,MLXIPL,TCF7L2,ACTN3,DYRK1A,GABPA,ZNF639,SATB1,ZNF596,AUNIP,RIF1,MIER1,ZNF684,ZMPS…
GO:BP	negative regulation of macromolecule biosynthetic process	GO:0010558	0.000483236	3.31584	1193	1140	118	0.0989103	17231	BCL6,PRMT2,SAP130,PHC2,SATB2,ZBTB7B,GLI3,TRIM24,EP300,CPEB2,NSD2,DOT1L,CC2D1A,SAP30,SCAF8,ZNF219,MTA3,NELFB,KLF5,NELFCD,ZNF217,APBB1,USP2,ZNF202,SOX13,RERE,TBX3,ZFPM1,WWP2,WTIP,MAP3K10,MED25,SIRT2,PPP1R13L,SIX5,CNOT3,RECQL5,GPS2,SOX9,FOXG1,PAX9,MTA1,PML,RING1,PPARD,FOXP4,SRF,EHMT2,TRIM27,ZNF318,RBM24,IMPACT,SMAD7,MLXIPL,TCF7L2,GABPA,ZNF639,SATB1,ZNF596,DBI,RIF1,MIER1,ZNF684,AGO3,AGO1,PASK,MALSU1,…
GO:BP	protein modification by small protein conjugation or removal	GO:0070647	0.000509278	3.29305	815	1140	87	0.106748	17231	UBE2Q1,USP33,USP40,TRIM24,PRR7,DCAF15,TRIM41,LRSAM1,ARRDC1,ANAPC2,DCUN1D2,UBOX5,ASXL1,SHARPIN,TRIM3,USP2,MIB2,KLHL17,ANAPC5,CTU2,WWP2,UBE2M,RNF157,GPS2,ATXN7L3,GPS1,MTA1,PML,ATXN7,CAND2,RING1,FBXO9,TRIM27,SMAD7,USP7,SYVN1,DCUN1D1,TRIM59,USP25,KLHL24,RNF7,TANK,HECW2,PINK1,SPSB2,MDM2,LNX1,FBXL5,JADE2,ARRDC3,TOPORS,PLAA,KLHL9,TGFBR1,UHRF2,USP45,FEM1B,RNF111,BIRC6,FBXO11,SH3RF3,KBTBD6,USPL1,WAC,SPATA…
GO:BP	protein ubiquitination	GO:0016567	0.000581065	3.23578	641	1140	72	0.112324	17231	UBE2Q1,TRIM24,PRR7,DCAF15,TRIM41,LRSAM1,ARRDC1,ANAPC2,DCUN1D2,UBOX5,SHARPIN,TRIM3,MIB2,KLHL17,ANAPC5,WWP2,UBE2M,RNF157,GPS2,MTA1,PML,CAND2,RING1,FBXO9,TRIM27,SMAD7,SYVN1,DCUN1D1,TRIM59,KLHL24,RNF7,HECW2,PINK1,SPSB2,MDM2,LNX1,FBXL5,JADE2,ARRDC3,TOPORS,PLAA,KLHL9,TGFBR1,UHRF2,FEM1B,RNF111,BIRC6,FBXO11,SH3RF3,KBTBD6,WAC,FBXO32,UBE2V2,FBXO43,RNF139,CUL5,TRAF5,WSB2,ASB16,UBE2O,SUZ12,BRCA1,CDC27,TRIM23…
GO:BP	negative regulation of metabolic process	GO:0009892	0.000792266	3.10113	2328	1140	204	0.0876289	17231	BCL6,PRMT2,SAP130,PHC2,IFI6,SATB2,RPS6KA1,ZBTB7B,GLI3,TRIM24,EP300,CPEB2,NSD2,DOT1L,PRR7,CC2D1A,SAP30,TESK1,GNAQ,LZTS1,SCAF8,CCN2,ZNF219,PPP1R36,WDR54,MTA3,NELFB,KLF5,NELFCD,ZNF217,APBB1,USP2,ZNF202,SOX13,RERE,CIT,TBX3,DGCR8,ZFPM1,WWP2,WTIP,MAP3K10,MED25,SIRT2,XRCC1,PPP1R13L,SIX5,LMTK3,PNKP,CNOT3,MYO1D,MLLT6,GRN,PPP1R27,RECQL5,FLOT2,GPS2,ALKBH5,SOX9,EDC3,FOXG1,PAX9,MTA1,FURIN,PML,PRKAR2A,RING1,PH…
GO:BP	methylation	GO:0032259	0.0008881	3.05154	283	1140	39	0.137809	17231	PRMT2,KMT2D,TRMT44,NSD2,CARM1,DOT1L,SMYD5,PRMT7,KMT2B,GSK3A,MLLT6,PHF1,EHMT2,AUTS2,TRMT10C,WDR5B,PIK3CA,PRDM15,METTL8,RIF1,METTL21A,TRMT13,ZMPSTE24,RLF,BMT2,METTL14,RAB3D,PRDM6,ETF1,DNMT3A,FBXO11,KMT2A,FDXACB1,PRDM2,CMTR2,ZNF274,SUZ12,BRCA1,SETD2
GO:BP	negative regulation of RNA metabolic process	GO:0051253	0.000977196	3.01002	1100	1140	109	0.0990909	17231	BCL6,PRMT2,SAP130,PHC2,SATB2,ZBTB7B,GLI3,TRIM24,EP300,NSD2,DOT1L,CC2D1A,SAP30,SCAF8,ZNF219,MTA3,NELFB,KLF5,NELFCD,ZNF217,APBB1,USP2,ZNF202,SOX13,RERE,TBX3,ZFPM1,WWP2,WTIP,MAP3K10,MED25,SIRT2,PPP1R13L,SIX5,RECQL5,GPS2,SOX9,FOXG1,PAX9,MTA1,PML,RING1,PPARD,FOXP4,SRF,EHMT2,TRIM27,ZNF318,RBM24,IMPACT,SMAD7,MLXIPL,TCF7L2,DYRK1A,GABPA,ZNF639,SATB1,ZNF596,RIF1,MIER1,ZNF684,ZMPSTE24,PURB,MDM2,CDKN1B,ETV6,…
GO:BP	regulation of cell cycle	GO:0051726	0.0010056	2.99758	723	1140	78	0.107884	17231	GLI1,ANKRD17,DOT1L,NPR2,CDK20,MTA3,FBXL6,MAPK15,MADD,USP2,ANAPC5,CIT,TBX3,AURKC,SIRT2,ERCC2,SOX9,TICRR,FOXG1,PML,PPP1R13B,RAB11FIP3,TSC2,SH2B1,MUS81,EML3,HECW2,STIL,CDC7,ZMPSTE24,RACGAP1,APPL2,CDKN1B,SLF1,KLHL9,FZD3,PTCH1,CDC14B,PTPN3,PTPRK,LATS1,FEM1B,CCPG1,CDKL1,ZFP36L1,BIRC6,ETAA1,ALMS1,XPO1,GEN1,CENPJ,RB1,BRCA2,RAE1,CSPP1,FBXO43,STK33,ENSBTAG00000016347,CENPF,ASPM,MAP9,CYLD,ATAD5,SPAG5,STAT3,…
GO:BP	organelle organization	GO:0006996	0.00108275	2.96547	3284	1140	273	0.0831303	17231	SYNJ1,BCL6,PRMT2,NLGN1,TMEM108,IFI6,HMGCL,ATP13A2,SATB2,PTPRN,USP33,ESPNL,ZBTB7B,MAST2,ZYX,KMT2D,AVIL,KCTD17,EP300,TUBGCP6,NSD2,CARM1,DOT1L,NDUFS7,PDLIM4,DBN1,PALLD,TESK1,RAB32,ARID1B,CCN2,EFS,SIPA1L1,ACTN1,KANSL3,LRSAM1,DNM1,SMYD5,ASXL1,MAP1LC3A,NCOA3,SHARPIN,TSNARE1,MAPK15,MICAL2,PEX16,RERE,KLHL17,ANAPC5,CIT,NEFH,TOP3B,ULK1,MAPKAPK5,PRMT7,WTIP,KMT2B,SIPA1L3,GSK3A,AURKC,CENPT,COX7A1,SIRT2,XRCC1,…
GO:BP	cell cycle process	GO:0022402	0.00115889	2.93596	883	1140	91	0.103058	17231	USP33,GLI1,TUBGCP6,ANKRD17,DOT1L,LZTS1,MTA3,FBXL6,MAPK15,ANAPC5,CIT,AURKC,SIRT2,ERCC2,RECQL5,SOX9,TICRR,PML,EHMT2,BAG6,RTTN,RAB11FIP3,SH2B1,ARHGEF10,MUS81,EML3,AUNIP,HECW2,POGZ,STIL,CDC7,ZMPSTE24,CDCA8,RACGAP1,POC1B,CDK17,APPL2,CDKN1B,HAUS3,CENPC,SLF1,KLHL9,HAUS6,RMI1,KIF27,CDC14B,ORC3,LATS1,EZR,FEM1B,HAUS4,KNL1,ZFP36L1,MLH3,BIRC6,ETAA1,E2F6,ALMS1,XPO1,GEN1,CENPJ,RB1,BRCA2,RAE1,CSPP1,FBXO43,STK33…
GO:BP	protein alkylation	GO:0008213	0.00126252	2.89876	159	1140	26	0.163522	17231	PRMT2,KMT2D,NSD2,CARM1,DOT1L,SMYD5,PRMT7,KMT2B,MLLT6,PHF1,EHMT2,AUTS2,WDR5B,RIF1,METTL21A,RLF,RAB3D,PRDM6,ETF1,FBXO11,KMT2A,PRDM2,ZNF274,SUZ12,BRCA1,SETD2
GO:BP	protein methylation	GO:0006479	0.00126252	2.89876	159	1140	26	0.163522	17231	PRMT2,KMT2D,NSD2,CARM1,DOT1L,SMYD5,PRMT7,KMT2B,MLLT6,PHF1,EHMT2,AUTS2,WDR5B,RIF1,METTL21A,RLF,RAB3D,PRDM6,ETF1,FBXO11,KMT2A,PRDM2,ZNF274,SUZ12,BRCA1,SETD2
GO:BP	histone methylation	GO:0016571	0.00150148	2.82348	124	1140	22	0.177419	17231	PRMT2,KMT2D,NSD2,CARM1,DOT1L,SMYD5,PRMT7,KMT2B,MLLT6,PHF1,EHMT2,AUTS2,WDR5B,RIF1,RLF,PRDM6,KMT2A,PRDM2,ZNF274,SUZ12,BRCA1,SETD2
GO:BP	centrosome duplication	GO:0051298	0.0015462	2.81073	66	1140	15	0.227273	17231	USP33,RTTN,ARHGEF10,STIL,POC1B,ALMS1,XPO1,GEN1,CENPJ,BRCA2,ENSBTAG00000016347,KIAA0753,CCP110,NUBP1,CEP295
GO:BP	regulation of cell cycle process	GO:0010564	0.0015462	2.81073	477	1140	56	0.1174	17231	GLI1,ANKRD17,DOT1L,MTA3,MAPK15,ANAPC5,CIT,AURKC,SIRT2,ERCC2,SOX9,TICRR,PML,RAB11FIP3,SH2B1,MUS81,EML3,HECW2,STIL,CDC7,ZMPSTE24,RACGAP1,APPL2,CDKN1B,SLF1,KLHL9,CDC14B,FEM1B,ZFP36L1,BIRC6,ETAA1,ALMS1,XPO1,GEN1,CENPJ,RB1,BRCA2,RAE1,CSPP1,FBXO43,STK33,ENSBTAG00000016347,CENPF,MAP9,ATAD5,SPAG5,BRCA1,CDC27,BLM,SETD2,E4F1,CCP110,NUBP1,SLF2,MAP10,CEP295
GO:BP	negative regulation of transcription, DNA-templated	GO:0045892	0.00154678	2.81057	1027	1140	102	0.0993184	17231	BCL6,PRMT2,SAP130,PHC2,SATB2,ZBTB7B,GLI3,TRIM24,EP300,NSD2,DOT1L,CC2D1A,SAP30,SCAF8,ZNF219,MTA3,NELFB,KLF5,NELFCD,ZNF217,APBB1,USP2,ZNF202,SOX13,RERE,TBX3,ZFPM1,WWP2,WTIP,MAP3K10,MED25,SIRT2,PPP1R13L,SIX5,RECQL5,GPS2,SOX9,FOXG1,PAX9,MTA1,PML,RING1,PPARD,FOXP4,SRF,EHMT2,TRIM27,ZNF318,IMPACT,SMAD7,MLXIPL,TCF7L2,GABPA,ZNF639,SATB1,ZNF596,RIF1,MIER1,ZNF684,PURB,MDM2,CDKN1B,ETV6,MYOZ2,ZNF177,ZNF557,EN…
GO:BP	negative regulation of RNA biosynthetic process	GO:1902679	0.00155253	2.80896	1028	1140	102	0.0992218	17231	BCL6,PRMT2,SAP130,PHC2,SATB2,ZBTB7B,GLI3,TRIM24,EP300,NSD2,DOT1L,CC2D1A,SAP30,SCAF8,ZNF219,MTA3,NELFB,KLF5,NELFCD,ZNF217,APBB1,USP2,ZNF202,SOX13,RERE,TBX3,ZFPM1,WWP2,WTIP,MAP3K10,MED25,SIRT2,PPP1R13L,SIX5,RECQL5,GPS2,SOX9,FOXG1,PAX9,MTA1,PML,RING1,PPARD,FOXP4,SRF,EHMT2,TRIM27,ZNF318,IMPACT,SMAD7,MLXIPL,TCF7L2,GABPA,ZNF639,SATB1,ZNF596,RIF1,MIER1,ZNF684,PURB,MDM2,CDKN1B,ETV6,MYOZ2,ZNF177,ZNF557,EN…
GO:BP	negative regulation of nucleic acid-templated transcription	GO:1903507	0.00155253	2.80896	1028	1140	102	0.0992218	17231	BCL6,PRMT2,SAP130,PHC2,SATB2,ZBTB7B,GLI3,TRIM24,EP300,NSD2,DOT1L,CC2D1A,SAP30,SCAF8,ZNF219,MTA3,NELFB,KLF5,NELFCD,ZNF217,APBB1,USP2,ZNF202,SOX13,RERE,TBX3,ZFPM1,WWP2,WTIP,MAP3K10,MED25,SIRT2,PPP1R13L,SIX5,RECQL5,GPS2,SOX9,FOXG1,PAX9,MTA1,PML,RING1,PPARD,FOXP4,SRF,EHMT2,TRIM27,ZNF318,IMPACT,SMAD7,MLXIPL,TCF7L2,GABPA,ZNF639,SATB1,ZNF596,RIF1,MIER1,ZNF684,PURB,MDM2,CDKN1B,ETV6,MYOZ2,ZNF177,ZNF557,EN…
GO:BP	regulation of biological process	GO:0050789	0.00155253	2.80896	10380	1140	752	0.072447	17231	SYNJ1,NFKBIZ,BCL6,SST,PRMT2,NLGN1,TMEM108,ARHGEF4,SAP130,ACVR1,IGFBP2,PHC2,ADGRB2,IFI6,SLC9A1,ATP13A2,HOXD3,HOXD10,SATB2,TNS1,PTPRN,HCRTR1,PTPRU,RPS6KA1,CNKSR1,MEF2D,USP33,HIVEP3,CITED4,STK40,ADAM15,ZBTB7B,ADAMTSL4,RPAP2,NFIA,MAST2,PDCD1,CDCA7L,HOXA3,GLI3,TRIM24,ZYX,PODXL,AVIL,ITGA7,KCTD17,TAB1,EP300,GPD1,GLI1,INHBE,GNB3,CPEB2,ANKRD17,NSD2,HOMER3,CRLF1,MED26,CHERP,WIZ,NOTCH3,RFX1,APBA3,AES,DOT1L,…
GO:BP	negative regulation of cellular biosynthetic process	GO:0031327	0.00155253	2.80896	1229	1140	118	0.096013	17231	BCL6,PRMT2,SAP130,PHC2,SATB2,ZBTB7B,GLI3,TRIM24,EP300,CPEB2,NSD2,DOT1L,CC2D1A,SAP30,SCAF8,ZNF219,MTA3,NELFB,KLF5,NELFCD,ZNF217,APBB1,USP2,ZNF202,SOX13,RERE,TBX3,ZFPM1,WWP2,WTIP,MAP3K10,MED25,SIRT2,PPP1R13L,SIX5,CNOT3,RECQL5,GPS2,SOX9,FOXG1,PAX9,MTA1,PML,RING1,PPARD,FOXP4,SRF,EHMT2,TRIM27,ZNF318,RBM24,IMPACT,SMAD7,MLXIPL,TCF7L2,GABPA,ZNF639,SATB1,ZNF596,DBI,RIF1,MIER1,ZNF684,AGO3,AGO1,PASK,MALSU1,…
GO:BP	negative regulation of cellular metabolic process	GO:0031324	0.00208169	2.68158	2008	1140	177	0.0881474	17231	BCL6,PRMT2,SAP130,PHC2,IFI6,SATB2,RPS6KA1,ZBTB7B,GLI3,TRIM24,EP300,CPEB2,NSD2,DOT1L,PRR7,CC2D1A,SAP30,TESK1,GNAQ,LZTS1,SCAF8,ZNF219,PPP1R36,WDR54,MTA3,NELFB,KLF5,NELFCD,ZNF217,APBB1,USP2,ZNF202,SOX13,RERE,CIT,TBX3,ZFPM1,WWP2,WTIP,MAP3K10,MED25,SIRT2,XRCC1,PPP1R13L,SIX5,LMTK3,PNKP,CNOT3,MYO1D,MLLT6,PPP1R27,RECQL5,GPS2,SOX9,FOXG1,PAX9,MTA1,FURIN,PML,PRKAR2A,RING1,PHF1,PPARD,FOXP4,SRF,EHMT2,BAG6,TRI…
GO:BP	snRNA transcription	GO:0009301	0.00257451	2.5893	16	1140	7	0.4375	17231	RPAP2,CC2D1A,SNAPC4,SNAPC3,ICE2,SNAPC1,USPL1
GO:BP	negative regulation of biosynthetic process	GO:0009890	0.00263576	2.57909	1245	1140	118	0.0947791	17231	BCL6,PRMT2,SAP130,PHC2,SATB2,ZBTB7B,GLI3,TRIM24,EP300,CPEB2,NSD2,DOT1L,CC2D1A,SAP30,SCAF8,ZNF219,MTA3,NELFB,KLF5,NELFCD,ZNF217,APBB1,USP2,ZNF202,SOX13,RERE,TBX3,ZFPM1,WWP2,WTIP,MAP3K10,MED25,SIRT2,PPP1R13L,SIX5,CNOT3,RECQL5,GPS2,SOX9,FOXG1,PAX9,MTA1,PML,RING1,PPARD,FOXP4,SRF,EHMT2,TRIM27,ZNF318,RBM24,IMPACT,SMAD7,MLXIPL,TCF7L2,GABPA,ZNF639,SATB1,ZNF596,DBI,RIF1,MIER1,ZNF684,AGO3,AGO1,PASK,MALSU1,…
GO:BP	cytoskeleton organization	GO:0007010	0.00264247	2.57799	1169	1140	112	0.0958084	17231	BCL6,NLGN1,USP33,ESPNL,MAST2,ZYX,AVIL,TUBGCP6,PDLIM4,DBN1,PALLD,TESK1,CCN2,EFS,SIPA1L1,ACTN1,MAPK15,MICAL2,KLHL17,CIT,WTIP,SIPA1L3,AURKC,SHANK1,CDC42EP5,MYO1D,ARHGDIA,CORO6,SOX9,EVL,CDC42BPB,PLXNB1,IQSEC1,ATXN7,SRF,TRIM27,ATAT1,RTTN,MYO5B,INA,ARHGEF10,LDB3,PPFIA1,EML3,PAK2,DYRK1A,CEP19,KLHL24,PIK3CA,NCKAP5,AUNIP,STIL,ZMYM6,TRIM46,PIP5K1A,CAP1,AKAP9,PPP1R9A,SEMA3E,MET,RACGAP1,CCDC65,PKP2,POC1B,CDK…
GO:BP	regulation of cellular process	GO:0050794	0.00279807	2.55314	9952	1140	722	0.0725482	17231	SYNJ1,NFKBIZ,BCL6,SST,PRMT2,NLGN1,TMEM108,ARHGEF4,SAP130,ACVR1,IGFBP2,PHC2,ADGRB2,IFI6,SLC9A1,ATP13A2,HOXD3,HOXD10,SATB2,TNS1,PTPRN,HCRTR1,PTPRU,RPS6KA1,CNKSR1,MEF2D,USP33,HIVEP3,CITED4,STK40,ADAM15,ZBTB7B,ADAMTSL4,RPAP2,NFIA,MAST2,PDCD1,CDCA7L,HOXA3,GLI3,TRIM24,ZYX,PODXL,AVIL,ITGA7,KCTD17,TAB1,EP300,GPD1,GLI1,INHBE,GNB3,CPEB2,ANKRD17,NSD2,HOMER3,CRLF1,MED26,CHERP,WIZ,NOTCH3,RFX1,AES,DOT1L,PRR7,R…
GO:BP	biological regulation	GO:0065007	0.00293638	2.53219	11045	1140	792	0.0717067	17231	SYNJ1,NFKBIZ,BCL6,SST,PRMT2,NLGN1,TMEM108,ARHGEF4,SAP130,ACVR1,IGFBP2,PHC2,ADGRB2,IFI6,SLC9A1,ATP13A2,HOXD3,HOXD10,SATB2,TNS1,PTPRN,HCRTR1,PTPRU,RPS6KA1,CNKSR1,MEF2D,UBE2Q1,USP33,HIVEP3,CITED4,STK40,USP40,ADAM15,ZBTB7B,ADAMTSL4,RPAP2,NFIA,MAST2,NCDN,PDCD1,CDCA7L,HOXA3,GLI3,TRIM24,ZYX,PODXL,AVIL,ITGA7,KCTD17,TAB1,EP300,GPD1,GLI1,INHBE,GNB3,DENND6B,SBF1,CPEB2,ANKRD17,HGFAC,NSD2,HOMER3,CRLF1,MED26,C…
GO:BP	intracellular signal transduction	GO:0035556	0.00309105	2.50989	1971	1140	173	0.0877727	17231	BCL6,ARHGEF4,ADGRB2,IFI6,SLC9A1,TNS1,HCRTR1,RPS6KA1,CNKSR1,STK40,MAST2,TRIM24,TAB1,EP300,ANKRD17,CHERP,DOT1L,RFXANK,NPR2,CCN2,SIPA1L1,WDR54,SEMA4C,CARD9,SHARPIN,GRINA,MAPK15,DCHS1,MADD,ARHGAP42,CIT,MAPKAPK5,RHBDD3,RIPOR1,WTIP,ARHGAP33,SIPA1L3,MAP3K10,RAB4B,GSK3A,GRIN2D,VRK3,CDC42EP5,KSR1,MAPK7,MAP2K3,ARHGDIA,RNF157,GPS2,SOX9,AKAP13,TICRR,PML,CDC42BPB,PPP1R13B,PLXNB1,IQSEC1,PPARD,FBXO9,AGER,BAG6,T…
GO:BP	negative regulation of macromolecule metabolic process	GO:0010605	0.00356844	2.44752	2151	1140	186	0.0864714	17231	BCL6,PRMT2,SAP130,PHC2,IFI6,SATB2,RPS6KA1,ZBTB7B,GLI3,TRIM24,EP300,CPEB2,NSD2,DOT1L,PRR7,CC2D1A,SAP30,GNAQ,SCAF8,CCN2,ZNF219,WDR54,MTA3,NELFB,KLF5,NELFCD,ZNF217,APBB1,USP2,ZNF202,SOX13,RERE,CIT,TBX3,DGCR8,ZFPM1,WWP2,WTIP,MAP3K10,MED25,SIRT2,XRCC1,PPP1R13L,SIX5,PNKP,CNOT3,MLLT6,RECQL5,FLOT2,GPS2,ALKBH5,SOX9,EDC3,FOXG1,PAX9,MTA1,FURIN,PML,PRKAR2A,RING1,PHF1,PPARD,FOXP4,SRF,AGER,SKIV2L,EHMT2,BAG6,TR…
GO:BP	protein modification by small protein conjugation	GO:0032446	0.0041987	2.37689	698	1140	73	0.104585	17231	UBE2Q1,TRIM24,PRR7,DCAF15,TRIM41,LRSAM1,ARRDC1,ANAPC2,DCUN1D2,UBOX5,SHARPIN,TRIM3,MIB2,KLHL17,ANAPC5,CTU2,WWP2,UBE2M,RNF157,GPS2,MTA1,PML,CAND2,RING1,FBXO9,TRIM27,SMAD7,SYVN1,DCUN1D1,TRIM59,KLHL24,RNF7,HECW2,PINK1,SPSB2,MDM2,LNX1,FBXL5,JADE2,ARRDC3,TOPORS,PLAA,KLHL9,TGFBR1,UHRF2,FEM1B,RNF111,BIRC6,FBXO11,SH3RF3,KBTBD6,WAC,FBXO32,UBE2V2,FBXO43,RNF139,CUL5,TRAF5,WSB2,ASB16,UBE2O,SUZ12,BRCA1,CDC27,T…
GO:BP	negative regulation of nitrogen compound metabolic process	GO:0051172	0.00527631	2.27767	1858	1140	163	0.0877287	17231	BCL6,PRMT2,SAP130,PHC2,IFI6,SATB2,RPS6KA1,ZBTB7B,GLI3,TRIM24,EP300,CPEB2,NSD2,DOT1L,PRR7,CC2D1A,SAP30,GNAQ,SCAF8,ZNF219,MTA3,NELFB,KLF5,NELFCD,ZNF217,APBB1,USP2,ZNF202,SOX13,RERE,CIT,TBX3,ZFPM1,WWP2,WTIP,MAP3K10,MED25,SIRT2,XRCC1,PPP1R13L,SIX5,PNKP,CNOT3,MLLT6,RECQL5,FLOT2,GPS2,SOX9,FOXG1,PAX9,MTA1,FURIN,PML,PRKAR2A,RING1,PHF1,PPARD,FOXP4,SRF,EHMT2,BAG6,TRIM27,ZNF318,ENSBTAG00000006864,RBM24,IMPA…
GO:BP	regulation of cell communication	GO:0010646	0.00573866	2.24119	2429	1140	205	0.0843969	17231	BCL6,PRMT2,NLGN1,TMEM108,IFI6,SLC9A1,HCRTR1,PTPRU,USP33,STK40,ZBTB7B,GLI3,TRIM24,TAB1,EP300,GLI1,INHBE,ANKRD17,HOMER3,CHERP,AES,DOT1L,DBN1,GNAQ,LZTS1,CCN2,SIPA1L1,WDR54,ASXL2,DNM1,ARRDC1,SEMA4C,CARD9,ANAPC2,NSMF,ASXL1,SHARPIN,GRINA,MADD,ARHGAP42,SOX13,CIT,MAPKAPK5,WTIP,SIPA1L3,MAP3K10,SHKBP1,GSK3A,GRIN2D,VRK3,SHANK1,KSR1,MAPK7,MAP2K3,ARHGDIA,RNF157,MKS1,CTDNEP1,GPS2,HAP1,SOX9,AKAP13,FURIN,PML,JAG…
GO:BP	cellular response to stress	GO:0033554	0.00573866	2.24119	1361	1140	125	0.0918442	17231	BCL6,ATP13A2,USP33,ZBTB7B,POLD2,EP300,CPEB2,NSD2,DOT1L,CCN2,PARP16,SEMA4C,CARD9,MAP1LC3A,GRINA,MAPK15,APBB1,TBX3,MAPKAPK5,RIPOR1,MAP3K10,POLD1,SIRT2,XRCC1,ERCC2,PNKP,ZNF580,CDC42EP5,MAPK7,MAP2K3,RECQL5,GPS2,NPEPPS,TMUB2,RGMA,TICRR,MTA1,PML,ARPP21,PHF1,PPARD,FANCE,SRF,AGER,EHMT2,BAG6,RBM24,IMPACT,NUDT16L1,ATP2A1,USP7,AP5Z1,MUS81,CCS,SYVN1,PAK2,DYRK1A,USP25,PIK3CA,AUNIP,HP1BP3,PMS1,TANK,RIF1,PINK1,…
GO:BP	cellular macromolecule catabolic process	GO:0044265	0.00678143	2.16868	882	1140	87	0.0986395	17231	ATP13A2,USP33,USP40,KCTD17,ARRDC1,ANAPC2,FBXL6,TRIM3,USP2,ANAPC5,CMIP,WWP2,GSK3A,SIRT2,CNOT3,OSBPL7,ALKBH5,TMUB2,ISG20,ADAMTS7,EDC3,MTA1,FURIN,PML,PTPN23,FBXO9,SKIV2L,BAG6,PSMB8,RBM24,SMAD7,USP7,MUS81,TCIRG1,SYVN1,CTSF,USP25,RNF7,HECW2,CSDE1,ZMPSTE24,AGO3,AGO1,DNAJB9,TMTC3,SPSB2,METTL14,LNX1,FBXL5,TOPORS,PLAA,FBXO8,USP45,FBXL4,LATS1,EZR,STYX,NEMF,RNF111,ZFP36L1,BIRC6,PUM2,FBXO11,XPO1,TRIB2,RNASEH…
GO:BP	regulation of signaling	GO:0023051	0.00715612	2.14532	2439	1140	205	0.0840508	17231	BCL6,PRMT2,NLGN1,TMEM108,IFI6,SLC9A1,HCRTR1,PTPRU,USP33,STK40,ZBTB7B,GLI3,TRIM24,TAB1,EP300,GLI1,INHBE,ANKRD17,HOMER3,CHERP,AES,DOT1L,DBN1,GNAQ,LZTS1,CCN2,SIPA1L1,WDR54,ASXL2,DNM1,ARRDC1,SEMA4C,CARD9,ANAPC2,NSMF,ASXL1,SHARPIN,GRINA,MADD,ARHGAP42,SOX13,CIT,MAPKAPK5,WTIP,SIPA1L3,MAP3K10,SHKBP1,GSK3A,GRIN2D,VRK3,SHANK1,KSR1,MAPK7,MAP2K3,ARHGDIA,RNF157,MKS1,CTDNEP1,GPS2,HAP1,SOX9,AKAP13,FURIN,PML,JAG…
GO:BP	chromosome organization	GO:0051276	0.0079155	2.10152	1063	1140	101	0.0950141	17231	BCL6,PRMT2,SATB2,ZBTB7B,KMT2D,EP300,NSD2,CARM1,DOT1L,ARID1B,KANSL3,SMYD5,ASXL1,NCOA3,MAPK15,RERE,ANAPC5,NEFH,TOP3B,MAPKAPK5,PRMT7,KMT2B,AURKC,CENPT,SIRT2,XRCC1,ERCC2,PNKP,MLLT6,RECQL5,ATXN7L3,SOX9,MTA1,PML,ATXN7,RING1,PHF1,EHMT2,BAG6,NAA60,AUTS2,TCF7L2,TAF6L,EML3,WDR5B,HLCS,SATB1,METTL8,TAF12,HP1BP3,RIF1,HECW2,PINK1,PADI4,POGZ,ING5,MIER1,ZMPSTE24,RLF,CDCA8,MTERF1,ZMIZ2,RACGAP1,YEATS4,HELB,CENPC,H…
GO:BP	regulation of response to stimulus	GO:0048583	0.00797029	2.09853	2816	1140	232	0.0823864	17231	NFKBIZ,BCL6,PRMT2,NLGN1,TMEM108,IFI6,SLC9A1,HCRTR1,PTPRU,USP33,STK40,ZBTB7B,PDCD1,GLI3,TRIM24,TAB1,EP300,GLI1,INHBE,ANKRD17,NSD2,HOMER3,CHERP,AES,DOT1L,SPPL2B,GNAQ,CCN2,CD276,SIPA1L1,WDR54,ASXL2,LRSAM1,C8G,ARRDC1,SEMA4C,CARD9,ASXL1,SHARPIN,GRINA,MADD,ARHGAP42,SOX13,HLX,SUSD4,CIT,MAPKAPK5,RHBDD3,GGT1,WTIP,SIPA1L3,MAP3K10,SHKBP1,GSK3A,TNNT1,ZDHHC1,SIRT2,XRCC1,PNKP,VRK3,SHANK1,ZNF580,KSR1,MAPK7,MAP2…
GO:BP	negative regulation of cell differentiation	GO:0045596	0.00809033	2.09203	464	1140	52	0.112069	17231	BCL6,ZBTB7B,GLI3,ANKRD17,NPR2,SEMA4C,ASXL1,HLX,TBX3,MMP11,ZFPM1,GSK3A,SIRT2,GPS2,SOX9,ADAMTS7,FOXG1,TCTA,PPARD,NFATC1,SMAD7,LTBP3,RYK,GABPA,NEPRO,IQCB1,AKIRIN1,SEMA3E,PKP2,DIP2B,APPL2,METTL14,PRDM6,TGFBR1,PTCH1,EPHA7,SPRED1,RORA,PRTG,ZFP36L1,TRIB2,RB1,DDX6,ASPM,CORO1C,EFNB3,SUZ12,STAT3,ISL2,NFKBIA,PTPN2,LSM1
GO:BP	DNA metabolic process	GO:0006259	0.00834708	2.07847	691	1140	71	0.10275	17231	BCL6,POLD2,NSD2,DOT1L,MAPK15,TOP3B,CDC45,MAPKAPK5,PRMT7,GSK3A,POLD1,XRCC1,ERCC2,PNKP,TK1,RECQL5,ISG20,TICRR,MTA1,PML,BCL11B,FANCE,EHMT2,NUDT16L1,USP7,SH2B1,AP5Z1,TCF7L2,MUS81,PIK3CA,AUNIP,PMS1,RIF1,CDC7,ZMPSTE24,RLF,HELB,ZGRF1,RFC1,HELQ,SLF1,RMI1,UHRF2,REV3L,ASCC3,USP45,EYA4,CGAS,ORC3,POLK,MLH3,ETAA1,DNMT3A,GEN1,BRCA2,DCLRE1C,UBE2V2,KMT2A,ALKBH3,ATAD5,BRCA1,BLM,SETD2,APOBEC2,POLI,PARN,ERI2,SLF2,B…
GO:BP	organelle assembly	GO:0070925	0.00849193	2.07099	716	1140	73	0.101955	17231	NLGN1,AVIL,KCTD17,TUBGCP6,TESK1,RAB32,LRSAM1,MAP1LC3A,MAPK15,ULK1,AURKC,CENPT,SHANK1,CCDC57,MKS1,HAP1,EDC3,PTPN23,DHX30,SRF,EHMT2,RTTN,ATXN2L,ARHGEF10,LDB3,TCIRG1,EML3,DZIP1L,IQCB1,CEP19,PINK1,POGZ,CSDE1,SPATA6,STIL,RACGAP1,CCDC65,BBS10,CEP290,POC1B,HAUS3,MYOZ2,CENPC,HAUS6,KIF27,CDC14B,TBPL1,RPF2,EZR,HAUS4,DNAAF2,EXOC5,SPG11,PUM2,ALMS1,TMEM17,CENPJ,MKKS,ASAP1,ATG16L2,DDX6,ASPM,MAP9,P2RX7,RSPH6A,C…
GO:BP	double-strand break repair	GO:0006302	0.0087136	2.0598	201	1140	28	0.139303	17231	NSD2,XRCC1,PNKP,RECQL5,MTA1,PML,NUDT16L1,AP5Z1,MUS81,AUNIP,RIF1,CDC7,HELB,ZGRF1,HELQ,SLF1,RMI1,REV3L,CGAS,GEN1,BRCA2,DCLRE1C,UBE2V2,BRCA1,BLM,SETD2,SLF2,SHLD2
GO:BP	regulation of signal transduction	GO:0009966	0.00944723	2.0247	2167	1140	184	0.08491	17231	BCL6,PRMT2,NLGN1,TMEM108,IFI6,SLC9A1,HCRTR1,PTPRU,USP33,STK40,ZBTB7B,GLI3,TRIM24,TAB1,EP300,GLI1,INHBE,ANKRD17,HOMER3,CHERP,AES,DOT1L,GNAQ,CCN2,SIPA1L1,WDR54,ASXL2,ARRDC1,SEMA4C,CARD9,ASXL1,SHARPIN,GRINA,MADD,ARHGAP42,SOX13,CIT,MAPKAPK5,WTIP,SIPA1L3,MAP3K10,SHKBP1,GSK3A,VRK3,SHANK1,KSR1,MAPK7,MAP2K3,ARHGDIA,RNF157,MKS1,CTDNEP1,GPS2,HAP1,SOX9,AKAP13,FURIN,PML,JAG2,PLXNB1,IQSEC1,GPR27,PPARD,FBXO9,A…
GO:BP	DNA repair	GO:0006281	0.00992343	2.00334	388	1140	45	0.115979	17231	POLD2,NSD2,DOT1L,POLD1,XRCC1,ERCC2,PNKP,RECQL5,MTA1,PML,FANCE,NUDT16L1,USP7,AP5Z1,MUS81,AUNIP,PMS1,RIF1,CDC7,ZMPSTE24,HELB,ZGRF1,RFC1,HELQ,SLF1,RMI1,REV3L,ASCC3,USP45,EYA4,CGAS,POLK,MLH3,GEN1,BRCA2,DCLRE1C,UBE2V2,ALKBH3,BRCA1,BLM,SETD2,POLI,SLF2,BCCIP,SHLD2
GO:BP	macromolecule catabolic process	GO:0009057	0.0112885	1.94736	1037	1140	98	0.0945034	17231	ATP13A2,USP33,USP40,TRIM24,KCTD17,LRSAM1,ARRDC1,ANAPC2,PYGB,FBXL6,TRIM3,USP2,ANAPC5,RHBDD3,CMIP,WWP2,GSK3A,SIRT2,CNOT3,OSBPL7,ALKBH5,TMUB2,SOX9,ISG20,ADAMTS7,EDC3,MTA1,FURIN,PML,PTPN23,FBXO9,SKIV2L,BAG6,PSMB8,RBM24,SMAD7,USP7,MUS81,TCIRG1,PYGM,SYVN1,CTSF,USP25,RNF7,HECW2,CSDE1,ZMPSTE24,AGO3,AGO1,DNAJB9,TMTC3,SPSB2,CDKN1B,METTL14,LNX1,FBXL5,TOPORS,PLAA,FBXO8,CEMIP2,PTPN3,USP45,FBXL4,LATS1,EZR,HMGC…
GO:BP	histone lysine methylation	GO:0034968	0.0125295	1.90207	98	1140	17	0.173469	17231	KMT2D,NSD2,DOT1L,SMYD5,KMT2B,MLLT6,PHF1,EHMT2,AUTS2,WDR5B,RIF1,RLF,KMT2A,ZNF274,SUZ12,BRCA1,SETD2
GO:BP	regulation of cellular response to stress	GO:0080135	0.0126172	1.89904	462	1140	51	0.11039	17231	BCL6,ZBTB7B,NSD2,CCN2,SEMA4C,CARD9,GRINA,MAP3K10,XRCC1,PNKP,MAPK7,RECQL5,GPS2,RGMA,PML,AGER,BAG6,NUDT16L1,SYVN1,DYRK1A,USP25,AUNIP,RIF1,PINK1,ZMPSTE24,MET,HELB,RELL1,SLF1,EYA4,CGAS,EZR,FEM1B,SPRED1,FUT8,ETAA1,SH3RF3,TRAF5,CYLD,BCL2L12,ATAD5,BRCA1,PDE8A,TRAF3,SETD2,PTPN2,TBC1D24,SLF2,INPP5F,SHLD2,MAP4K2
GO:BP	peptidyl-lysine modification	GO:0018205	0.0144095	1.84135	327	1140	39	0.119266	17231	KMT2D,EP300,NSD2,DOT1L,KANSL3,SMYD5,NCOA3,KMT2B,MLLT6,VPS33B,PHF1,EHMT2,BAG6,ATAT1,NAA60,AUTS2,TAF6L,WDR5B,METTL8,TAF12,RIF1,METTL21A,ING5,ZMPSTE24,RLF,DIP2B,YEATS4,JADE2,TOPORS,MAP3K7,GTF3C4,BRCA2,USPL1,KMT2A,ZNF274,SUZ12,BRCA1,SETD2,ESCO1
GO:BP	modification-dependent protein catabolic process	GO:0019941	0.0151395	1.81989	525	1140	56	0.106667	17231	USP33,USP40,KCTD17,ARRDC1,ANAPC2,FBXL6,TRIM3,USP2,ANAPC5,CMIP,WWP2,GSK3A,SIRT2,TMUB2,MTA1,PML,PTPN23,FBXO9,BAG6,SMAD7,USP7,SYVN1,USP25,RNF7,HECW2,ZMPSTE24,DNAJB9,SPSB2,LNX1,FBXL5,TOPORS,PLAA,FBXO8,USP45,FBXL4,LATS1,STYX,NEMF,RNF111,BIRC6,FBXO11,XPO1,TRIB2,KBTBD6,WAC,RNF139,CUL5,ANAPC10,CYLD,SKP2,UBE3A,DET1,CRBN,KCTD6,CACUL1,RNF122
GO:BP	peptidyl-lysine methylation	GO:0018022	0.0151395	1.81989	109	1140	18	0.165138	17231	KMT2D,NSD2,DOT1L,SMYD5,KMT2B,MLLT6,PHF1,EHMT2,AUTS2,WDR5B,RIF1,METTL21A,RLF,KMT2A,ZNF274,SUZ12,BRCA1,SETD2
GO:BP	ubiquitin-dependent protein catabolic process	GO:0006511	0.0155783	1.80748	514	1140	55	0.107004	17231	USP33,USP40,KCTD17,ARRDC1,ANAPC2,FBXL6,TRIM3,USP2,ANAPC5,CMIP,WWP2,GSK3A,SIRT2,TMUB2,MTA1,PML,PTPN23,FBXO9,BAG6,SMAD7,USP7,SYVN1,USP25,RNF7,HECW2,DNAJB9,SPSB2,LNX1,FBXL5,TOPORS,PLAA,FBXO8,USP45,FBXL4,LATS1,STYX,NEMF,RNF111,BIRC6,FBXO11,XPO1,TRIB2,KBTBD6,WAC,RNF139,CUL5,ANAPC10,CYLD,SKP2,UBE3A,DET1,CRBN,KCTD6,CACUL1,RNF122
GO:BP	endonucleolytic cleavage in 5'-ETS of tricistronic rRNA transcript (SSU-rRNA, 5.8S rRNA, LSU-rRNA)	GO:0000480	0.0156652	1.80506	3	1140	3	1	17231	NOP9,TBL3,UTP23
GO:BP	regulation of cell differentiation	GO:0045595	0.0165895	1.78017	1076	1140	100	0.0929368	17231	NFKBIZ,BCL6,NLGN1,HOXD3,ZBTB7B,GLI3,GLI1,GNB3,ANKRD17,GNA11,DBN1,TESK1,NPR2,EGR3,CCN2,ZNF219,ASXL2,SEMA4C,KLF5,ASXL1,NCOA3,TGM2,SOX13,HLX,CASZ1,TBX3,MMP11,ZFPM1,GSK3A,SIRT2,GRN,FLOT2,GPS2,HAP1,UNC13D,SOX9,ADAMTS7,FOXG1,BCL11B,PLXNB1,TCTA,PPARD,PIM1,SRF,AGER,ATAT1,RBM24,NFATC1,IMPACT,SMAD7,SRRT,TCF7L2,ACTN3,TCIRG1,LTBP3,BOC,RYK,GABPA,NEPRO,IQCB1,ACVR2A,MYCL,AKIRIN1,SEMA3E,PKP2,KITLG,DIP2B,IL23A,AP…
GO:BP	regulation of developmental process	GO:0050793	0.0178336	1.74876	1737	1140	150	0.0863558	17231	NFKBIZ,BCL6,NLGN1,ADGRB2,HOXD3,ZBTB7B,GLI3,GLI1,GNB3,ANKRD17,NSD2,NOTCH3,GNA11,DBN1,TESK1,NPR2,LZTS1,EGR3,CCN2,ZNF219,SIPA1L1,ASXL2,SEMA4C,ANAPC2,KLF5,SLITRK5,ASXL1,NCOA3,TGM2,SOX13,HLX,CASZ1,TBX3,MMP11,ZFPM1,WTIP,GSK3A,SIRT2,FUT1,SHANK1,CDC42EP5,CNOT3,MAPK7,GRN,MKS1,FLOT2,GPS2,HAP1,UNC13D,SOX9,RGMA,ADAMTS7,FOXG1,PAX9,PML,BCL11B,PLXNB1,TCTA,PPARD,PIM1,SRF,AGER,BAG6,ATAT1,RBM24,NFATC1,IMPACT,SMAD7…
GO:BP	modification-dependent macromolecule catabolic process	GO:0043632	0.0183272	1.7369	530	1140	56	0.10566	17231	USP33,USP40,KCTD17,ARRDC1,ANAPC2,FBXL6,TRIM3,USP2,ANAPC5,CMIP,WWP2,GSK3A,SIRT2,TMUB2,MTA1,PML,PTPN23,FBXO9,BAG6,SMAD7,USP7,SYVN1,USP25,RNF7,HECW2,ZMPSTE24,DNAJB9,SPSB2,LNX1,FBXL5,TOPORS,PLAA,FBXO8,USP45,FBXL4,LATS1,STYX,NEMF,RNF111,BIRC6,FBXO11,XPO1,TRIB2,KBTBD6,WAC,RNF139,CUL5,ANAPC10,CYLD,SKP2,UBE3A,DET1,CRBN,KCTD6,CACUL1,RNF122
GO:BP	fat cell differentiation	GO:0045444	0.0200156	1.69863	171	1140	24	0.140351	17231	ZBTB7B,EP300,GNB3,ASXL2,KLF5,ASXL1,SOX13,MMP11,ZFPM1,SIRT2,GPS2,PPARD,PIM1,FBXO9,PSMB8,ATAT1,TMEM120A,TCF7L2,METTL8,ARL4A,RORA,ZFP36L1,TRIB2,MKKS
GO:BP	double-strand break repair via homologous recombination	GO:0000724	0.024542	1.61009	114	1140	18	0.157895	17231	XRCC1,RECQL5,AP5Z1,MUS81,AUNIP,RIF1,CDC7,HELB,HELQ,RMI1,REV3L,CGAS,GEN1,BRCA2,BRCA1,BLM,SETD2,SHLD2
GO:BP	T-helper cell differentiation	GO:0042093	0.024542	1.61009	44	1140	10	0.227273	17231	NFKBIZ,BCL6,ZBTB7B,HLX,SMAD7,IL23A,RORA,IL18R1,STAT3,IL27
GO:BP	cellular component organization	GO:0016043	0.024542	1.61009	5004	1140	381	0.0761391	17231	SYNJ1,BCL6,PRMT2,NLGN1,TMEM108,IFI6,HMGCL,ATP13A2,SATB2,TNS1,PTPRN,USP33,ESPNL,ADAM15,ZBTB7B,ADAMTSL4,NFIA,MAST2,NCDN,GLI3,ZYX,PODXL,KMT2D,AVIL,BAZ2A,KCTD17,EP300,GNB3,TUBGCP6,NSD2,CARM1,DOT1L,SF3A2,NDUFS7,ADAMTS10,PDLIM4,DBN1,GFRA3,PALLD,PSIP1,TESK1,LZTS1,RAB32,SCAF8,ARID1B,SNAP91,CCN2,EFS,CDH24,SIPA1L1,ACTN1,KANSL3,WDR54,LRSAM1,DNM1,SEMA4C,SMYD5,ANAPC2,KLF5,SLITRK5,ASXL1,MAP1LC3A,NCOA3,PLTP,SHA…
GO:BP	cellular protein catabolic process	GO:0044257	0.024542	1.61009	647	1140	65	0.100464	17231	ATP13A2,USP33,USP40,KCTD17,ARRDC1,ANAPC2,FBXL6,TRIM3,USP2,ANAPC5,CMIP,WWP2,GSK3A,SIRT2,OSBPL7,TMUB2,ADAMTS7,MTA1,FURIN,PML,PTPN23,FBXO9,BAG6,PSMB8,SMAD7,USP7,TCIRG1,SYVN1,CTSF,USP25,RNF7,HECW2,ZMPSTE24,DNAJB9,TMTC3,SPSB2,LNX1,FBXL5,TOPORS,PLAA,FBXO8,USP45,FBXL4,LATS1,EZR,STYX,NEMF,RNF111,BIRC6,FBXO11,XPO1,TRIB2,KBTBD6,WAC,RNF139,CUL5,ANAPC10,CYLD,SKP2,UBE3A,DET1,CRBN,KCTD6,CACUL1,RNF122
GO:BP	developmental growth	GO:0048589	0.024542	1.61009	465	1140	50	0.107527	17231	TMEM108,STK40,GLI3,EP300,GLI1,SEMA4C,KLF5,RDH10,HLX,ULK1,GSK3A,ERCC2,PPP1R13L,SHANK1,SOX9,PPARD,PIM1,SRF,EHMT2,IMPACT,SMAD7,ACTN3,RYK,PIK3CA,PTX3,ZMPSTE24,MFSD2A,AKIRIN1,SEMA3E,DIP2B,CDKN1B,BMPR1B,JADE2,GDF9,PLAA,TGFBR1,RMI1,PTCH1,EPHA7,LATS1,EZR,ZFP36L1,SPG11,BRCA2,MKKS,ASPM,STAT3,GHR,UBE3A,FZD9
GO:BP	regulation of double-strand break repair	GO:2000779	0.0260969	1.58341	69	1140	13	0.188406	17231	NSD2,PNKP,RECQL5,PML,NUDT16L1,AUNIP,RIF1,HELB,SLF1,CGAS,SETD2,SLF2,SHLD2
GO:BP	microtubule cytoskeleton organization	GO:0000226	0.0261832	1.58198	527	1140	55	0.104364	17231	USP33,TUBGCP6,MAPK15,AURKC,ATXN7,ATAT1,RTTN,ARHGEF10,EML3,DYRK1A,CEP19,NCKAP5,AUNIP,STIL,TRIM46,AKAP9,MET,RACGAP1,CCDC65,POC1B,CDKN1B,HAUS3,HAUS6,KIF27,CDC14B,BICD2,EZR,HAUS4,DNAAF2,ALMS1,GCC2,XPO1,GEN1,CENPJ,BRCA2,RAE1,KIAA1614,ENSBTAG00000016347,ASPM,MAP9,CYLD,RSPH6A,CCDC114,GAS2L2,KIAA0753,SPAG5,BRCA1,TASOR,SETD2,PARD6G,CCP110,NUBP1,BCCIP,MAP10,CEP295
GO:BP	cellular component organization or biogenesis	GO:0071840	0.0265232	1.57637	5185	1140	393	0.0757956	17231	SYNJ1,BCL6,PRMT2,NLGN1,TMEM108,IFI6,HMGCL,ATP13A2,SATB2,TNS1,PTPRN,USP33,ESPNL,ADAM15,ZBTB7B,ADAMTSL4,NFIA,MAST2,NCDN,GLI3,ZYX,PODXL,KMT2D,AVIL,BAZ2A,KCTD17,EP300,GNB3,TUBGCP6,NSD2,CARM1,DOT1L,SF3A2,NDUFS7,ADAMTS10,PDLIM4,DBN1,GFRA3,PALLD,PSIP1,TESK1,LZTS1,RAB32,SCAF8,ARID1B,SNAP91,CCN2,NOP9,EFS,CDH24,SIPA1L1,ACTN1,KANSL3,WDR54,LRSAM1,DNM1,ARRDC1,SEMA4C,SMYD5,ANAPC2,KLF5,SLITRK5,ASXL1,MAP1LC3A,NC…
GO:BP	cellular response to DNA damage stimulus	GO:0006974	0.0265232	1.57637	625	1140	63	0.1008	17231	BCL6,POLD2,EP300,NSD2,DOT1L,MAPK15,APBB1,POLD1,XRCC1,ERCC2,PNKP,RECQL5,TICRR,MTA1,PML,PHF1,FANCE,BAG6,RBM24,NUDT16L1,USP7,AP5Z1,MUS81,DYRK1A,AUNIP,PMS1,TANK,RIF1,CDC7,ZMPSTE24,HELB,ZGRF1,RFC1,HELQ,SLF1,TOPORS,RMI1,REV3L,ASCC3,USP45,EYA4,CGAS,POLK,FEM1B,SPRED1,MLH3,ETAA1,GEN1,BRCA2,DCLRE1C,WAC,UBE2V2,STK33,ALKBH3,BCL2L12,ATAD5,BRCA1,BLM,SETD2,POLI,SLF2,BCCIP,SHLD2
GO:BP	negative regulation of developmental process	GO:0051093	0.0271038	1.56697	638	1140	64	0.100313	17231	BCL6,NLGN1,ADGRB2,ZBTB7B,GLI3,ANKRD17,NPR2,SEMA4C,ASXL1,HLX,TBX3,MMP11,ZFPM1,GSK3A,SIRT2,GPS2,SOX9,RGMA,ADAMTS7,FOXG1,PML,TCTA,PPARD,NFATC1,SMAD7,LTBP3,PIK3CB,RYK,GABPA,NEPRO,IQCB1,PINK1,AKIRIN1,AGO1,SEMA3E,PKP2,DIP2B,APPL2,CDKN1B,METTL14,PRDM6,TGFBR1,PTCH1,EPHA7,SPRED1,RORA,PRTG,ZFP36L1,TRIB2,RB1,DDX6,ASPM,CORO1C,BCL2L12,EFNB3,SUZ12,STAT3,MINAR1,ISL2,NFKBIA,PTPN2,INPP5F,LSM1,FAT3
GO:BP	CD4-positive, alpha-beta T cell differentiation involved in immune response	GO:0002294	0.0282994	1.54822	45	1140	10	0.222222	17231	NFKBIZ,BCL6,ZBTB7B,HLX,SMAD7,IL23A,RORA,IL18R1,STAT3,IL27
GO:BP	recombinational repair	GO:0000725	0.0286739	1.54251	116	1140	18	0.155172	17231	XRCC1,RECQL5,AP5Z1,MUS81,AUNIP,RIF1,CDC7,HELB,HELQ,RMI1,REV3L,CGAS,GEN1,BRCA2,BRCA1,BLM,SETD2,SHLD2
GO:BP	alpha-beta T cell differentiation involved in immune response	GO:0002293	0.033087	1.48034	46	1140	10	0.217391	17231	NFKBIZ,BCL6,ZBTB7B,HLX,SMAD7,IL23A,RORA,IL18R1,STAT3,IL27
GO:BP	regulation of T-helper cell differentiation	GO:0045622	0.033087	1.48034	24	1140	7	0.291667	17231	NFKBIZ,BCL6,ZBTB7B,HLX,SMAD7,IL23A,IL27
GO:BP	alpha-beta T cell activation involved in immune response	GO:0002287	0.033087	1.48034	46	1140	10	0.217391	17231	NFKBIZ,BCL6,ZBTB7B,HLX,SMAD7,IL23A,RORA,IL18R1,STAT3,IL27
GO:BP	regulation of microtubule-based process	GO:0032886	0.0333575	1.47681	189	1140	25	0.132275	17231	MAPK15,HAP1,ATXN7,ATAT1,EML3,DYRK1A,STIL,AKAP9,MET,CCDC65,CDKN1B,BICD2,ALMS1,XPO1,GEN1,CENPJ,MKKS,RAE1,ENSBTAG00000016347,MAP9,CYLD,GAS2L2,NUBP1,MAP10,CEP295
GO:BP	regulation of fat cell differentiation	GO:0045598	0.0347604	1.45891	99	1140	16	0.161616	17231	ZBTB7B,GNB3,ASXL2,KLF5,ASXL1,SOX13,MMP11,ZFPM1,SIRT2,GPS2,PPARD,PIM1,ATAT1,RORA,ZFP36L1,TRIB2
GO:BP	gene silencing by miRNA	GO:0035195	0.0350599	1.45519	63	1140	12	0.190476	17231	DGCR8,WTIP,SRRT,SNIP1,ZMPSTE24,AGO3,AGO1,TUT7,PUM2,DDX6,STAT3,TNRC6A
GO:BP	regulation of intracellular signal transduction	GO:1902531	0.0355934	1.44863	1197	1140	107	0.0893901	17231	BCL6,SLC9A1,HCRTR1,STK40,TRIM24,TAB1,EP300,ANKRD17,CHERP,CCN2,SIPA1L1,WDR54,SEMA4C,CARD9,SHARPIN,GRINA,MADD,ARHGAP42,CIT,MAPKAPK5,WTIP,SIPA1L3,MAP3K10,GSK3A,VRK3,KSR1,MAPK7,MAP2K3,ARHGDIA,RNF157,GPS2,SOX9,AKAP13,PLXNB1,IQSEC1,PPARD,FBXO9,AGER,TRIM27,TSC2,TCF7L2,PSD,ARHGEF10,SIPA1,ACTN3,SYVN1,TRIM59,PIK3CB,RYK,DYRK1A,PIK3CA,RASA2,PRDM15,TANK,FZD5,PINK1,F3,ZMPSTE24,AGO3,BMT2,MET,RHEB,KITLG,MYOZ2,RE…
GO:BP	plasma membrane bounded cell projection organization	GO:0120036	0.036913	1.43282	1081	1140	98	0.0906568	17231	NLGN1,TMEM108,USP33,NCDN,GLI3,PODXL,AVIL,KCTD17,EP300,DBN1,GFRA3,PALLD,TESK1,LZTS1,SIPA1L1,SEMA4C,KLF5,SLITRK5,MAPK15,RERE,ACAP3,NEFH,ULK1,GSK3A,SHANK1,CDC42EP5,CCDC57,MKS1,HAP1,RGMA,FOXG1,EVL,BCL11B,PLXNB1,PTPN23,SRF,AGER,TULP1,RTTN,IMPACT,SH2B1,PSD,TCIRG1,ENSBTAG00000046755,BOC,PAK2,DZIP1L,RYK,IQCB1,CEP19,HECW2,HSPB11,SPATA6,TRIM46,EFNA4,PIP5K1A,MFSD2A,AKIRIN1,PPP1R9A,SEMA3E,CCDC65,BBS10,CEP290…
GO:BP	ncRNA transcription	GO:0098781	0.036913	1.43282	39	1140	9	0.230769	17231	RPAP2,CC2D1A,SNAPC4,POLR1E,SNAPC3,ICE2,SNAPC1,USPL1,NOL11
GO:BP	peptidyl-lysine acetylation	GO:0018394	0.0397642	1.40051	150	1140	21	0.14	17231	EP300,KANSL3,NCOA3,BAG6,ATAT1,NAA60,AUTS2,TAF6L,METTL8,TAF12,ING5,ZMPSTE24,DIP2B,YEATS4,JADE2,MAP3K7,GTF3C4,BRCA2,KMT2A,BRCA1,ESCO1
GO:BP	protein polyubiquitination	GO:0000209	0.0400721	1.39716	192	1140	25	0.130208	17231	UBE2Q1,DCAF15,LRSAM1,ANAPC2,UBOX5,SHARPIN,TRIM3,ANAPC5,WWP2,GPS2,TRIM27,SYVN1,HECW2,JADE2,TOPORS,PLAA,RNF111,KBTBD6,UBE2V2,TRAF5,UBE2O,BRCA1,CDC27,TRAF3,UBE3A
GO:BP	regulation of cytokinesis	GO:0032465	0.040142	1.3964	73	1140	13	0.178082	17231	CIT,AURKC,RAB11FIP3,RACGAP1,KLHL9,CDC14B,BIRC6,BRCA2,CSPP1,MAP9,SETD2,CCP110,MAP10
GO:BP	proteolysis involved in cellular protein catabolic process	GO:0051603	0.0414835	1.38213	614	1140	61	0.0993485	17231	USP33,USP40,KCTD17,ARRDC1,ANAPC2,FBXL6,TRIM3,USP2,ANAPC5,CMIP,WWP2,GSK3A,SIRT2,OSBPL7,TMUB2,ADAMTS7,MTA1,PML,PTPN23,FBXO9,BAG6,PSMB8,SMAD7,USP7,SYVN1,CTSF,USP25,RNF7,HECW2,ZMPSTE24,DNAJB9,TMTC3,SPSB2,LNX1,FBXL5,TOPORS,PLAA,FBXO8,USP45,FBXL4,LATS1,STYX,NEMF,RNF111,BIRC6,FBXO11,XPO1,TRIB2,KBTBD6,WAC,RNF139,CUL5,ANAPC10,CYLD,SKP2,UBE3A,DET1,CRBN,KCTD6,CACUL1,RNF122
GO:BP	DNA methylation or demethylation	GO:0044728	0.0443954	1.35266	65	1140	12	0.184615	17231	PRMT7,GSK3A,EHMT2,USP7,PIK3CA,ZMPSTE24,RLF,DNMT3A,KMT2A,ALKBH3,BRCA1,APOBEC2
GO:BP	regulation of DNA methylation	GO:0044030	0.0447253	1.34945	13	1140	5	0.384615	17231	GSK3A,PIK3CA,ZMPSTE24,RLF,BRCA1
GO:BP	regulation of DNA repair	GO:0006282	0.0449816	1.34696	102	1140	16	0.156863	17231	NSD2,XRCC1,PNKP,RECQL5,PML,NUDT16L1,AUNIP,RIF1,HELB,SLF1,EYA4,CGAS,BRCA1,SETD2,SLF2,SHLD2
GO:BP	cellular protein metabolic process	GO:0044267	0.0451077	1.34575	4258	1140	326	0.0765618	17231	BCL6,PRMT2,ACVR1,SPEG,IFI6,ATP13A2,PTPRN,PTPRU,ZDHHC18,RPS6KA1,UBE2Q1,USP33,STK40,USP40,ZBTB7B,RPAP2,MAST2,TRIM24,KMT2D,KCTD17,TAB1,EP300,INHBE,CPEB2,NSD2,CRLF1,CARM1,DOT1L,PRR7,DCAF15,TRIM41,TESK1,NPR2,CDK20,GNAQ,PARP16,KANSL3,LRSAM1,ARRDC1,SMYD5,ST6GALNAC6,CARD9,ANAPC2,CARS2,DCUN1D2,UBOX5,ASXL1,NCOA3,TGM2,FBXL6,SHARPIN,MAPK15,TRIM3,PPME1,MADD,USP2,PGAP2,AGBL2,MIB2,KLHL17,ANAPC5,CIT,ULK1,MAPKAPK…
GO:BP	snRNA transcription by RNA polymerase III	GO:0042796	0.0451077	1.34575	8	1140	4	0.5	17231	SNAPC4,SNAPC3,ICE2,SNAPC1
GO:BP	T-helper 17 cell differentiation	GO:0072539	0.0451077	1.34575	19	1140	6	0.315789	17231	NFKBIZ,ZBTB7B,SMAD7,IL23A,RORA,STAT3
GO:BP	regulation of response to DNA damage stimulus	GO:2001020	0.0451077	1.34575	173	1140	23	0.132948	17231	NSD2,XRCC1,PNKP,RECQL5,PML,NUDT16L1,DYRK1A,AUNIP,RIF1,ZMPSTE24,HELB,SLF1,EYA4,CGAS,FEM1B,SPRED1,ETAA1,BCL2L12,ATAD5,BRCA1,SETD2,SLF2,SHLD2
GO:BP	protein catabolic process	GO:0030163	0.0451134	1.34569	768	1140	73	0.0950521	17231	ATP13A2,USP33,USP40,TRIM24,KCTD17,LRSAM1,ARRDC1,ANAPC2,FBXL6,TRIM3,USP2,ANAPC5,RHBDD3,CMIP,WWP2,GSK3A,SIRT2,OSBPL7,TMUB2,SOX9,ADAMTS7,MTA1,FURIN,PML,PTPN23,FBXO9,BAG6,PSMB8,SMAD7,USP7,TCIRG1,SYVN1,CTSF,USP25,RNF7,HECW2,ZMPSTE24,DNAJB9,TMTC3,SPSB2,CDKN1B,LNX1,FBXL5,TOPORS,PLAA,FBXO8,PTPN3,USP45,FBXL4,LATS1,EZR,HMGCR,STYX,NEMF,RNF111,BIRC6,FBXO11,XPO1,TRIB2,KBTBD6,WAC,RNF139,CUL5,ANAPC10,P2RX7,CYLD…
GO:BP	microtubule-based process	GO:0007017	0.0469975	1.32793	744	1140	71	0.0954301	17231	TMEM108,ENSBTAG00000050449,USP33,KIF1A,TUBGCP6,PLTP,MAPK15,KLC3,AURKC,FLOT2,HAP1,ATXN7,ATAT1,RTTN,ARHGEF10,EML3,DYRK1A,CEP19,NCKAP5,AUNIP,KIF17,HSPB11,STIL,TRIM46,AKAP9,MET,RACGAP1,CCDC65,KIF21A,POC1B,CDKN1B,SLC9B2,HAUS3,ENSBTAG00000032034,HAUS6,KIF27,CDC14B,BICD2,LCA5,EZR,HAUS4,DNAAF2,SPG11,ALMS1,GCC2,XPO1,GEN1,CENPJ,BRCA2,MKKS,RAE1,KIAA1614,ENSBTAG00000016347,ASPM,MAP9,CYLD,RSPH6A,CCDC114,GAS2L…
GO:BP	production of miRNAs involved in gene silencing by miRNA	GO:0035196	0.0493962	1.30631	41	1140	9	0.219512	17231	DGCR8,SRRT,SNIP1,ZMPSTE24,AGO3,AGO1,TUT7,PUM2,STAT3
GO:CC	nucleus	GO:0005634	1.45e-23	22.8376	5883	1132	545	0.0926398	17622	NFKBIZ,BCL6,PRMT2,SAP130,PHC2,SLC9A1,HSPB7,HOXD3,HOXD10,SATB2,PTPRN,RPS6KA1,MEF2D,UBE2Q1,USP33,TUT4,LRRC41,HIVEP3,CITED4,STK40,USP40,ZBTB7B,RPAP2,NFIA,SH3D21,CDCA7L,HOXA3,POLD2,GLI3,TRIM24,ZYX,IMPDH1,KMT2D,BAZ2A,ENSBTAG00000012793,NOL12,GCAT,TAB1,EP300,GLI1,SBF1,CPEB2,TRMT44,ANKRD17,NSD2,MED26,WIZ,NOTCH3,RFX1,QTRT1,CARM1,AES,DOT1L,SF3A2,PRR7,RFXANK,CC2D1A,SPPL2B,PDLIM4,LMNB1,FAM193B,TRIM41,MED16,…
GO:CC	intracellular anatomical structure	GO:0005622	2.82e-17	16.5494	12239	1132	917	0.0749244	17622	NFKBIZ,BCL6,PRMT2,DOP1B,TMEM108,SAP130,PHC2,IFI6,SLC9A1,HMGCL,ENSBTAG00000030340,ALDH4A1,ATP13A2,HSPB7,HOXD3,HOXD10,SATB2,PTPRN,ZDHHC18,RPS6KA1,CNKSR1,TSTD1,MEF2D,UBE2Q1,USP33,TUT4,LRRC41,HIVEP3,CITED4,STK40,USP40,ESPNL,D2HGDH,ZBTB7B,FLAD1,AMPD2,RPAP2,NFIA,MAST2,SH3D21,NCDN,KIF1A,CDCA7L,HOXA3,POLD2,GLI3,TRIM24,ZYX,IMPDH1,KMT2D,AVIL,BAZ2A,ENSBTAG00000012793,KCTD17,NOL12,GCAT,TAB1,EP300,GPD1,GLI1,G…
GO:CC	nucleoplasm	GO:0005654	2.35e-16	15.6294	2935	1132	302	0.102896	17622	NFKBIZ,BCL6,PRMT2,SAP130,SLC9A1,HSPB7,HOXD10,SATB2,RPS6KA1,MEF2D,USP33,STK40,ZBTB7B,RPAP2,NFIA,SH3D21,CDCA7L,HOXA3,POLD2,GLI3,TRIM24,KMT2D,GCAT,TAB1,EP300,GLI1,SBF1,ANKRD17,NSD2,NOTCH3,RFX1,CARM1,DOT1L,PRR7,RFXANK,SPPL2B,LMNB1,FAM193B,TRIM41,SAP30,PSIP1,CDK20,SCAF8,ARID1B,ZNF219,KANSL3,MTA3,ASXL2,DNM1,TCF7L1,SH3GLB2,KLF5,UBOX5,GMEB2,TAF4,NCOA3,SMOX,NELFCD,ZNF217,CPSF1,ZNF202,COMMD9,SOX13,CASZ1,RE…
GO:CC	organelle	GO:0043226	2.5e-15	14.6012	10908	1132	832	0.0762743	17622	NFKBIZ,BCL6,PRMT2,DOP1B,TMEM108,SAP130,PHC2,IFI6,SLC9A1,HMGCL,ENSBTAG00000030340,ALDH4A1,ATP13A2,HSPB7,HOXD3,HOXD10,SATB2,PTPRN,ZDHHC18,RPS6KA1,MEF2D,UBE2Q1,USP33,TUT4,LRRC41,HIVEP3,CITED4,STK40,USP40,ESPNL,D2HGDH,ADAM15,ZBTB7B,RPAP2,NFIA,MAST2,SH3D21,KIF1A,CDCA7L,HOXA3,POLD2,GLI3,TRIM24,ZYX,IMPDH1,KMT2D,AVIL,BAZ2A,ENSBTAG00000012793,KCTD17,NOL12,GCAT,TAB1,EP300,GLI1,TUBGCP6,SBF1,PRSS12,CPEB2,TRM…
GO:CC	nuclear lumen	GO:0031981	2.55e-15	14.5932	3295	1132	325	0.0986343	17622	NFKBIZ,BCL6,PRMT2,SAP130,SLC9A1,HSPB7,HOXD10,SATB2,RPS6KA1,MEF2D,USP33,TUT4,STK40,ZBTB7B,RPAP2,NFIA,SH3D21,CDCA7L,HOXA3,POLD2,GLI3,TRIM24,KMT2D,NOL12,GCAT,TAB1,EP300,GLI1,SBF1,ANKRD17,NSD2,NOTCH3,RFX1,CARM1,DOT1L,PRR7,RFXANK,CC2D1A,SPPL2B,LMNB1,FAM193B,TRIM41,SAP30,PSIP1,CDK20,SCAF8,ARID1B,NOP9,ZNF219,KANSL3,MTA3,ASXL2,DNM1,TCF7L1,SH3GLB2,KLF5,UBOX5,GMEB2,TAF4,NCOA3,SMOX,NELFCD,ZNF217,CPSF1,ZNF20…
GO:CC	intracellular organelle	GO:0043229	1.45e-14	13.8375	10637	1132	812	0.0763373	17622	NFKBIZ,BCL6,PRMT2,DOP1B,TMEM108,SAP130,PHC2,IFI6,SLC9A1,HMGCL,ENSBTAG00000030340,ALDH4A1,ATP13A2,HSPB7,HOXD3,HOXD10,SATB2,PTPRN,ZDHHC18,RPS6KA1,MEF2D,UBE2Q1,USP33,TUT4,LRRC41,HIVEP3,CITED4,STK40,USP40,D2HGDH,ZBTB7B,RPAP2,NFIA,MAST2,SH3D21,KIF1A,CDCA7L,HOXA3,POLD2,GLI3,TRIM24,ZYX,IMPDH1,KMT2D,AVIL,BAZ2A,ENSBTAG00000012793,KCTD17,NOL12,GCAT,TAB1,EP300,GLI1,TUBGCP6,SBF1,PRSS12,CPEB2,TRMT44,ANKRD17,H…
GO:CC	organelle lumen	GO:0043233	4.56e-14	13.3411	3587	1132	341	0.0950655	17622	NFKBIZ,BCL6,PRMT2,SAP130,SLC9A1,HSPB7,HOXD10,SATB2,RPS6KA1,MEF2D,USP33,TUT4,STK40,ZBTB7B,RPAP2,NFIA,SH3D21,CDCA7L,HOXA3,POLD2,GLI3,TRIM24,KMT2D,NOL12,GCAT,TAB1,EP300,GLI1,SBF1,ANKRD17,NSD2,NOTCH3,RFX1,CARM1,DOT1L,PRR7,RFXANK,CC2D1A,SPPL2B,LMNB1,FAM193B,TRIM41,SAP30,PSIP1,CDK20,SCAF8,ARID1B,NOP9,ZNF219,KANSL3,MTA3,ASXL2,DNM1,TCF7L1,SH3GLB2,KLF5,UBOX5,GMEB2,TAF4,NCOA3,SMOX,NELFCD,ZNF217,CPSF1,ZNF20…
GO:CC	membrane-enclosed lumen	GO:0031974	4.56e-14	13.3411	3587	1132	341	0.0950655	17622	NFKBIZ,BCL6,PRMT2,SAP130,SLC9A1,HSPB7,HOXD10,SATB2,RPS6KA1,MEF2D,USP33,TUT4,STK40,ZBTB7B,RPAP2,NFIA,SH3D21,CDCA7L,HOXA3,POLD2,GLI3,TRIM24,KMT2D,NOL12,GCAT,TAB1,EP300,GLI1,SBF1,ANKRD17,NSD2,NOTCH3,RFX1,CARM1,DOT1L,PRR7,RFXANK,CC2D1A,SPPL2B,LMNB1,FAM193B,TRIM41,SAP30,PSIP1,CDK20,SCAF8,ARID1B,NOP9,ZNF219,KANSL3,MTA3,ASXL2,DNM1,TCF7L1,SH3GLB2,KLF5,UBOX5,GMEB2,TAF4,NCOA3,SMOX,NELFCD,ZNF217,CPSF1,ZNF20…
GO:CC	intracellular organelle lumen	GO:0070013	4.56e-14	13.3411	3587	1132	341	0.0950655	17622	NFKBIZ,BCL6,PRMT2,SAP130,SLC9A1,HSPB7,HOXD10,SATB2,RPS6KA1,MEF2D,USP33,TUT4,STK40,ZBTB7B,RPAP2,NFIA,SH3D21,CDCA7L,HOXA3,POLD2,GLI3,TRIM24,KMT2D,NOL12,GCAT,TAB1,EP300,GLI1,SBF1,ANKRD17,NSD2,NOTCH3,RFX1,CARM1,DOT1L,PRR7,RFXANK,CC2D1A,SPPL2B,LMNB1,FAM193B,TRIM41,SAP30,PSIP1,CDK20,SCAF8,ARID1B,NOP9,ZNF219,KANSL3,MTA3,ASXL2,DNM1,TCF7L1,SH3GLB2,KLF5,UBOX5,GMEB2,TAF4,NCOA3,SMOX,NELFCD,ZNF217,CPSF1,ZNF20…
GO:CC	membrane-bounded organelle	GO:0043227	5.15e-14	13.2882	9689	1132	751	0.0775106	17622	NFKBIZ,BCL6,PRMT2,DOP1B,TMEM108,SAP130,PHC2,IFI6,SLC9A1,HMGCL,ALDH4A1,ATP13A2,HSPB7,HOXD3,HOXD10,SATB2,PTPRN,ZDHHC18,RPS6KA1,MEF2D,UBE2Q1,USP33,TUT4,LRRC41,HIVEP3,CITED4,STK40,USP40,D2HGDH,ADAM15,ZBTB7B,RPAP2,NFIA,SH3D21,CDCA7L,HOXA3,POLD2,GLI3,TRIM24,ZYX,IMPDH1,KMT2D,BAZ2A,ENSBTAG00000012793,KCTD17,NOL12,GCAT,TAB1,EP300,GLI1,SBF1,PRSS12,CPEB2,TRMT44,ANKRD17,HGFAC,NSD2,MED26,WIZ,NOTCH3,RFX1,QTRT1…
GO:CC	intracellular membrane-bounded organelle	GO:0043231	6.43e-13	12.1917	9322	1132	723	0.0775585	17622	NFKBIZ,BCL6,PRMT2,DOP1B,TMEM108,SAP130,PHC2,IFI6,SLC9A1,HMGCL,ALDH4A1,ATP13A2,HSPB7,HOXD3,HOXD10,SATB2,PTPRN,ZDHHC18,RPS6KA1,MEF2D,UBE2Q1,USP33,TUT4,LRRC41,HIVEP3,CITED4,STK40,USP40,D2HGDH,ZBTB7B,RPAP2,NFIA,SH3D21,CDCA7L,HOXA3,POLD2,GLI3,TRIM24,ZYX,IMPDH1,KMT2D,BAZ2A,ENSBTAG00000012793,KCTD17,NOL12,GCAT,TAB1,EP300,GLI1,SBF1,PRSS12,CPEB2,TRMT44,ANKRD17,HGFAC,NSD2,MED26,WIZ,NOTCH3,RFX1,QTRT1,CARM1,…
GO:CC	spindle	GO:0005819	9.44456e-05	4.02482	278	1132	40	0.143885	17622	TUBGCP6,MAPK15,ANAPC5,AURKC,SIRT2,ERCC2,ATAT1,EML3,IQCB1,CEP19,ENSBTAG00000033740,AUNIP,RIF1,HECW2,CDC7,CDCA8,RACGAP1,POC1B,HAUS3,TOPORS,HAUS6,CDC14B,LATS1,MAP2K5,KATNBL1,BIRC6,RB1,RAE1,CSPP1,CENPF,ASPM,MAP9,SPECC1L,CYLD,SPAG5,CDC27,E4F1,BCCIP,MAP10,CEP295
GO:CC	transferase complex	GO:1990234	0.000151715	3.81897	688	1132	76	0.110465	17622	PHC2,RPAP2,POLD2,KMT2D,KCTD17,EP300,DCAF15,KANSL3,ANAPC2,DCUN1D2,TAF4,PFKP,FBXL6,SHARPIN,MIB2,ANAPC5,ULK1,CMIP,KMT2B,POLD1,ERCC2,RECQL5,ATXN7L3,PRKAR2A,RING1,PHF1,FBXO9,POLR2J,POLR3A,TAF6L,SYVN1,DCUN1D1,PIK3CB,WDR5B,KLHL24,PIK3CA,RNF7,TAF12,KANSL1L,ING5,POLR3B,SPSB2,YEATS4,CDKN1B,METTL14,OSTC,FBXL5,JADE2,POLR3G,TOPORS,KLHL9,POLR1E,FBXO8,TEX10,REV3L,FBXL4,MAP3K7,TBPL1,MGA,E2F6,FBXO11,KBTBD6,RB1,FB…
GO:CC	microtubule cytoskeleton	GO:0015630	0.000225926	3.64603	1016	1132	102	0.100394	17622	USP33,MAST2,KIF1A,TUBGCP6,SPPL2B,TESK1,DNM1,MAPK15,AGBL2,ANAPC5,CDC45,KLC3,AURKC,SIRT2,ERCC2,MKS1,HAP1,MTA1,PRKAR2A,PTPN23,ATXN7,PHF1,KLC4,ATAT1,RTTN,SMAD7,RAB11FIP3,CCNF,ARHGEF10,ESRRA,EML3,DZIP1L,IQCB1,CCDC14,CEP19,ENSBTAG00000033740,NCKAP5,AUNIP,KIF17,RIF1,HECW2,HSPB11,STIL,CDC7,CDCA8,AKAP9,MPLKIP,RACGAP1,CCDC65,CEP290,POC1B,THAP6,HAUS3,RELL1,ENSBTAG00000032034,SLF1,RAB3D,TOPORS,HAUS6,CEP78,CD…
GO:CC	intracellular protein-containing complex	GO:0140535	0.000234353	3.63013	663	1132	73	0.110106	17622	PHC2,RPAP2,POLD2,KCTD17,EP300,DCAF15,KANSL3,ANAPC2,DCUN1D2,TAF4,FBXL6,SHARPIN,MIB2,ANAPC5,ULK1,CMIP,POLD1,ERCC2,CNOT3,ELP5,RECQL5,ATXN7L3,PRKAR2A,RING1,FBXO9,PSMB8,POLR2J,NFKB2,POLR3A,TAF6L,PPP2R5B,SYVN1,DCUN1D1,KLHL24,RNF7,PPP2R3A,TAF12,KANSL1L,ING5,POLR3B,SPSB2,YEATS4,CDKN1B,FBXL5,JADE2,POLR3G,TOPORS,KLHL9,POLR1E,FBXO8,REV3L,FBXL4,MAP3K7,TBPL1,TRAPPC3L,QRSL1,FBXO11,RNASEH2B,KBTBD6,BRCA2,DCLRE1C…
GO:CC	non-membrane-bounded organelle	GO:0043228	0.000818138	3.08717	3777	1132	300	0.0794281	17622	NFKBIZ,BCL6,SAP130,ENSBTAG00000030340,HSPB7,HOXD10,USP33,TUT4,RPAP2,MAST2,KIF1A,CDCA7L,POLD2,GLI3,TRIM24,ZYX,AVIL,BAZ2A,NOL12,GLI1,TUBGCP6,ANKRD17,NSD2,NOTCH3,DOT1L,CC2D1A,SPPL2B,PDLIM4,LMNB1,DBN1,FAM193B,TRIM41,PALLD,TESK1,ARID1B,NOP9,SIPA1L1,ABHD4,ACTN1,MTA3,DNM1,TAF4,NCOA3,TGM2,RPL30,MAPK15,ZNF202,AGBL2,CASZ1,KLHL17,ANAPC5,CIT,NEFH,CDC45,PRMT7,WTIP,SIPA1L3,KLC3,BICRA,POLD1,TNNT1,AURKC,TAF1C,CE…
GO:CC	ubiquitin ligase complex	GO:0000151	0.000965356	3.01531	246	1132	34	0.138211	17622	PHC2,KCTD17,DCAF15,ANAPC2,DCUN1D2,FBXL6,SHARPIN,MIB2,ANAPC5,CMIP,RING1,FBXO9,SYVN1,DCUN1D1,KLHL24,RNF7,SPSB2,CDKN1B,FBXL5,TOPORS,KLHL9,FBXO8,FBXL4,FBXO11,KBTBD6,FBXO32,CUL5,ANAPC10,BRCA1,CDC27,SKP2,DET1,CRBN,FAM8A1
GO:CC	intracellular non-membrane-bounded organelle	GO:0043232	0.000971455	3.01258	3776	1132	299	0.0791843	17622	NFKBIZ,BCL6,SAP130,ENSBTAG00000030340,HSPB7,HOXD10,USP33,TUT4,RPAP2,MAST2,KIF1A,CDCA7L,POLD2,GLI3,TRIM24,ZYX,AVIL,BAZ2A,NOL12,GLI1,TUBGCP6,ANKRD17,NSD2,NOTCH3,DOT1L,CC2D1A,SPPL2B,PDLIM4,LMNB1,DBN1,FAM193B,TRIM41,PALLD,TESK1,ARID1B,NOP9,SIPA1L1,ABHD4,ACTN1,MTA3,DNM1,TAF4,NCOA3,TGM2,RPL30,MAPK15,ZNF202,AGBL2,CASZ1,KLHL17,ANAPC5,CIT,NEFH,CDC45,PRMT7,WTIP,SIPA1L3,KLC3,BICRA,POLD1,TNNT1,AURKC,TAF1C,CE…
GO:CC	cytoskeleton	GO:0005856	0.00328651	2.48326	1746	1132	151	0.0864834	17622	ENSBTAG00000030340,HSPB7,USP33,MAST2,KIF1A,GLI3,ZYX,AVIL,GLI1,TUBGCP6,NOTCH3,SPPL2B,PDLIM4,LMNB1,DBN1,PALLD,TESK1,SIPA1L1,ACTN1,DNM1,MAPK15,AGBL2,KLHL17,ANAPC5,CIT,NEFH,CDC45,SIPA1L3,KLC3,TNNT1,AURKC,SIRT2,ERCC2,CDC42EP5,MYO1D,MKS1,FLOT2,SGCA,HAP1,AKAP13,EVL,MTA1,CDC42BPB,PRKAR2A,PTPN23,ATXN7,PHF1,KLC4,ATAT1,RTTN,SMAD7,MYO5B,RAB11FIP3,CCNF,INA,ARHGEF10,LDB3,ESRRA,EML3,DZIP1L,DYRK1A,IQCB1,CCDC14,C…
GO:CC	microtubule organizing center	GO:0005815	0.00351223	2.45442	638	1132	66	0.103448	17622	USP33,TUBGCP6,SPPL2B,TESK1,MAPK15,AGBL2,CDC45,AURKC,MKS1,HAP1,PRKAR2A,PTPN23,PHF1,RTTN,SMAD7,RAB11FIP3,CCNF,ARHGEF10,DZIP1L,IQCB1,CCDC14,CEP19,AUNIP,KIF17,HSPB11,STIL,AKAP9,MPLKIP,CCDC65,CEP290,POC1B,HAUS3,SLF1,TOPORS,HAUS6,CEP78,CDC14B,BICD2,CEP85L,EZR,DAAM1,BIRC6,ALMS1,GEN1,CENPJ,BRCA2,TCEA2,MKKS,CSPP1,LRRCC1,ENSBTAG00000016347,TRAF5,TSSK2,SPECC1L,CYLD,GAS2L2,KIAA0753,HOXB4,CDC27,CCP110,WDR11,S…
GO:CC	snRNA-activating protein complex	GO:0019185	0.00958813	2.01827	3	1132	3	1	17622	SNAPC4,SNAPC3,SNAPC1
GO:CC	catalytic complex	GO:1902494	0.00958813	2.01827	1235	1132	110	0.0890688	17622	SAP130,PHC2,SATB2,RPAP2,POLD2,KMT2D,KCTD17,EP300,GPD1,GNB3,SF3A2,NDUFS7,DCAF15,SAP30,GNAQ,KANSL3,MTA3,ANAPC2,DCUN1D2,TAF4,PFKP,ZNF217,FBXL6,SHARPIN,RERE,MIB2,ANAPC5,DGCR8,ULK1,CMIP,KMT2B,POLD1,ERCC2,RECQL5,CTDNEP1,ATXN7L3,MTA1,PRKAR2A,RING1,PHF1,FBXO9,PSMB8,POLR2J,POLR3A,TAF6L,PPP2R5B,MUS81,SYVN1,TRMT10C,DCUN1D1,PIK3CB,WDR5B,KLHL24,PIK3CA,RNF7,PPP2R3A,TAF12,KANSL1L,F3,ING5,AGO3,AGO1,PPP1R3A,CCDC6…
GO:CC	centriole	GO:0005814	0.00958813	2.01827	102	1132	17	0.166667	17622	MAPK15,AGBL2,MKS1,HAP1,RTTN,CCNF,DZIP1L,CEP19,STIL,POC1B,TOPORS,ALMS1,CENPJ,TSSK2,CCP110,BCCIP,CEP295
GO:CC	cullin-RING ubiquitin ligase complex	GO:0031461	0.010882	1.96329	153	1132	22	0.143791	17622	KCTD17,DCAF15,ANAPC2,FBXL6,ANAPC5,CMIP,FBXO9,KLHL24,RNF7,SPSB2,CDKN1B,FBXL5,KLHL9,FBXL4,KBTBD6,FBXO32,CUL5,ANAPC10,CDC27,SKP2,DET1,CRBN
GO:CC	cytoplasm	GO:0005737	0.0137912	1.8604	8891	1132	626	0.0704083	17622	NFKBIZ,BCL6,PRMT2,DOP1B,TMEM108,IFI6,SLC9A1,HMGCL,ALDH4A1,ATP13A2,HSPB7,HOXD10,PTPRN,ZDHHC18,RPS6KA1,CNKSR1,TSTD1,MEF2D,USP33,TUT4,LRRC41,CITED4,STK40,USP40,ESPNL,D2HGDH,FLAD1,AMPD2,RPAP2,NCDN,KIF1A,CDCA7L,GLI3,TRIM24,ZYX,IMPDH1,AVIL,KCTD17,GCAT,TAB1,EP300,GPD1,GLI1,GNB3,SULT4A1,TUBGCP6,SBF1,PRSS12,CPEB2,TRMT44,ANKRD17,HGFAC,HOMER3,CHERP,NOTCH3,QTRT1,CARM1,STXBP2,APBA3,PRR7,NDUFS7,RFXANK,CC2D1A,G…
GO:CC	nuclear body	GO:0016604	0.0229108	1.63996	625	1132	61	0.0976	17622	NFKBIZ,GLI3,GCAT,TAB1,SBF1,FAM193B,TRIM41,UBOX5,ZNF217,ZNF202,DGCR8,MAPK7,ATP6V0A1,ALKBH5,ISG20,PML,PTPN23,RING1,EHMT2,NFATC1,ATXN2L,AP5Z1,MORC3,PRDM15,SATB1,NOP58,HP1BP3,RIF1,ADAMTS4,PIP5K1A,STK17A,CENPC,TOPORS,HAUS6,RMI1,SNAPC3,FBXL4,ORC3,POLK,CMYA5,KNL1,ICE2,RNF111,RB1,USPL1,PRPF18,NCOA2,DGKZ,WT1,ZNF470,UBE2O,SUZ12,BRCA1,RETREG1,HSPB3,BLM,THOC7,POLI,PARN,GRK5,RBM4B
GO:CC	centrosome	GO:0005813	0.0272954	1.56391	517	1132	52	0.10058	17622	USP33,TUBGCP6,SPPL2B,TESK1,CDC45,AURKC,MKS1,HAP1,PRKAR2A,PHF1,RTTN,SMAD7,RAB11FIP3,ARHGEF10,IQCB1,CCDC14,CEP19,AUNIP,HSPB11,STIL,AKAP9,MPLKIP,CEP290,POC1B,HAUS3,SLF1,TOPORS,HAUS6,CEP78,CDC14B,BICD2,CEP85L,ALMS1,GEN1,CENPJ,BRCA2,TCEA2,MKKS,CSPP1,LRRCC1,ENSBTAG00000016347,TRAF5,CYLD,KIAA0753,HOXB4,CDC27,CCP110,SORBS1,BCCIP,TTI2,MAP10,CEP295
GO:CC	ciliary basal body	GO:0036064	0.0303091	1.51843	135	1132	19	0.140741	17622	MAPK15,AGBL2,CDC45,MKS1,PTPN23,RTTN,DZIP1L,CEP19,KIF17,CCDC65,POC1B,TOPORS,CEP78,EZR,DAAM1,CENPJ,MKKS,GAS2L2,WDR11
GO:CC	spindle pole	GO:0000922	0.0494739	1.30562	110	1132	16	0.145455	17622	TUBGCP6,AURKC,CEP19,AUNIP,POC1B,TOPORS,CDC14B,LATS1,KATNBL1,BIRC6,RAE1,CSPP1,CENPF,ASPM,BCCIP,MAP10
GO:CC	actomyosin	GO:0042641	0.0494739	1.30562	53	1132	10	0.188679	17622	ZYX,PDLIM4,PALLD,ACTN1,SIPA1L3,CDC42BPB,LDB3,DAAM1,GAS2L2,MST1R
