# Supplementary material for: Transcriptome-wide N 6-Methyladenosine Methylome Profiling Reveals m6A Regulation of Skeletal Myoblast Differentiation in Cattle (Bos taurus)
Source: Front Cell Dev Biol. 2021 Dec 6;9:785380. doi: 10.3389/fcell.2021.785380 (PMC8685427; doi:10.3389/fcell.2021.785380)
Supplement: Supplementary file 4 [file DataSheet6.XLSX]

## Sheet: genes_in_DM_inputvsGM_input
Chr	start	end	strand	gene_id	gene_name	transcript_id	GO	KEGG	KO_ENTRY	EC	Description	FPKM.DM_1_input	FPKM.DM_2_input	FPKM.DM_3_input	FPKM.GM_1_input	FPKM.GM_2_input	FPKM.GM_3_input	fc	log2.fc.	pval	qval
chr19	61389714	61409179	+	ENSBTAG00000006937	ABCA10	ENSBTAT00000040376	GO:0000166(nucleotide binding);GO:0005319(lipid transporter activity);GO:0005524(ATP binding);GO:0006869(lipid transport);GO:0016020(membrane);GO:0016021(integral component of membrane);GO:0016887(ATPase activity);GO:0042626(ATPase activity, coupled to transmembrane movement of substances);GO:0043231(intracellular membrane-bounded organelle);GO:0055085(transmembrane transport)	NA	NA	NA	ATP binding cassette subfamily A member 10 [Source:VGNC Symbol;Acc:VGNC:50149]	1.59	1.32	1.84	0.39	0.24	0.32	5.01	2.32578	3.15e-23	5.77e-22
chr11	106046569	106065509	-	ENSBTAG00000047254	ABCA2	ENSBTAT00000065373	NA	02010(ABC transporters);04142(Lysosome)	K05642	NA	ATP binding cassette subfamily A member 2 [Source:VGNC Symbol;Acc:VGNC:25457]	1.74	1.97	1.68	0.65	0.78	0.94	2.28	1.18929	7.01e-17	9.19e-16
chr25	1794637	1828602	-	ENSBTAG00000014903	ABCA3	ENSBTAT00000019840	GO:0000166(nucleotide binding);GO:0005319(lipid transporter activity);GO:0005524(ATP binding);GO:0005886(plasma membrane);GO:0006869(lipid transport);GO:0016020(membrane);GO:0016021(integral component of membrane);GO:0016887(ATPase activity);GO:0042626(ATPase activity, coupled to transmembrane movement of substances);GO:0043231(intracellular membrane-bounded organelle);GO:0055085(transmembrane tr…	02010(ABC transporters)	K05643	NA	ATP binding cassette subfamily A member 3 [Source:VGNC Symbol;Acc:VGNC:50168]	2.96	3.15	2.61	1.32	1.45	1.64	1.98	0.983671	2.41e-17	3.26e-16
chr19	61421551	61482846	+	ENSBTAG00000006921	ABCA6	ENSBTAT00000067631;ENSBTAT00000078556;ENSBTAT00000009089;ENSBTAT00000086682;ENSBTAT00000073686;ENSBTAT00000075280;ENSBTAT00000067127;ENSBTAT00000077100	GO:0000166(nucleotide binding);GO:0005319(lipid transporter activity);GO:0005524(ATP binding);GO:0005654(nucleoplasm);GO:0006869(lipid transport);GO:0016020(membrane);GO:0016021(integral component of membrane);GO:0016887(ATPase activity);GO:0042626(ATPase activity, coupled to transmembrane movement of substances);GO:0043231(intracellular membrane-bounded organelle);GO:0055085(transmembrane transp…	02010(ABC transporters);02010(ABC transporters)	K05649	NA	ATP binding cassette subfamily A member 6 [Source:VGNC Symbol;Acc:VGNC:25460]	7.86	7.91	7.72	2.73	2.7	2.55	2.94	1.55611	2.95e-83	3.04e-81
chr19	36047549	36095574	-	ENSBTAG00000020070	ABCC3	ENSBTAT00000026744	GO:0000166(nucleotide binding);GO:0005524(ATP binding);GO:0005774(vacuolar membrane);GO:0016020(membrane);GO:0016021(integral component of membrane);GO:0016887(ATPase activity);GO:0022857(transmembrane transporter activity);GO:0042626(ATPase activity, coupled to transmembrane movement of substances);GO:0055085(transmembrane transport)	01523(Antifolate resistance);02010(ABC transporters);04976(Bile secretion)	K05667	NA	ATP binding cassette subfamily C member 3 [Source:VGNC Symbol;Acc:VGNC:25473]	3.89	3.86	3.5	2.29	2.52	2.58	1.52	0.60324	3.48e-10	2.77e-09
chr5	88262950	88412938	+	ENSBTAG00000019294	ABCC9	ENSBTAT00000068051;ENSBTAT00000043069;ENSBTAT00000071976;ENSBTAT00000078258;ENSBTAT00000071196;ENSBTAT00000087214;ENSBTAT00000073196;ENSBTAT00000081785;ENSBTAT00000076242	GO:0000166(nucleotide binding);GO:0005267(potassium channel activity);GO:0005524(ATP binding);GO:0005886(plasma membrane);GO:0006813(potassium ion transport);GO:0008281(sulfonylurea receptor activity);GO:0008282(inward rectifying potassium channel);GO:0016020(membrane);GO:0016021(integral component of membrane);GO:0016887(ATPase activity);GO:0030017(sarcomere);GO:0042383(sarcolemma);GO:0042493(re…	02010(ABC transporters);02010(ABC transporters)	K05033	NA	ATP binding cassette subfamily C member 9 [Source:VGNC Symbol;Acc:VGNC:25476]	1.72	1.51	1.86	0.56	0.5	0.43	3.4	1.76747	4.55e-30	1.12e-28
chr19	20816663	20821639	-	ENSBTAG00000025167	ABHD15	ENSBTAT00000035254	GO:0044255(cellular lipid metabolic process)	NA	K13707	NA	abhydrolase domain containing 15 [Source:VGNC Symbol;Acc:VGNC:25494]	1.8	1.91	1.61	0.69	0.85	0.85	2.23	1.15541	5.54e-09	3.87e-08
chr13	53957078	53958761	-	ENSBTAG00000031906	ABHD16B	ENSBTAT00000045249	NA	NA	NA	NA	abhydrolase domain containing 16B [Source:VGNC Symbol;Acc:VGNC:25496]	1.47	0.91	1.07	0.72	0.7	0.88	1.5	0.586067	0.00717	0.0183
chr10	22200351	22212618	-	ENSBTAG00000016658	ABHD4	ENSBTAT00000022154	GO:0005811(lipid droplet);GO:0006629(lipid metabolic process);GO:0016042(lipid catabolic process);GO:0016787(hydrolase activity);GO:0052689(carboxylic ester hydrolase activity);GO:0055088(lipid homeostasis)	NA	K13698	NA	abhydrolase domain containing 4 [Source:VGNC Symbol;Acc:VGNC:25501]	24.27	27.97	24.27	15.76	16	18.99	1.51	0.592251	2.12e-11	1.9e-10
chr22	15584972	15626415	+	ENSBTAG00000008416	ABHD5	ENSBTAT00000030667;ENSBTAT00000068379	GO:0005811(lipid droplet);GO:0005829(cytosol);GO:0006654(phosphatidic acid biosynthetic process);GO:0010891(negative regulation of sequestering of triglyceride);GO:0010898(positive regulation of triglyceride catabolic process);GO:0016787(hydrolase activity);GO:0042171(lysophosphatidic acid acyltransferase activity);GO:0050996(positive regulation of lipid catabolic process);GO:0051006(positive reg…	04923(Regulation of lipolysis in adipocytes);04923(Regulation of lipolysis in adipocytes)	K13699	EC:2.3.1.51	abhydrolase domain containing 5 [Source:VGNC Symbol;Acc:VGNC:25502]	3.06	3.36	3.49	2.01	1.73	1.63	1.85	0.884807	1.14e-09	8.5e-09
chr26	34909133	35229900	-	ENSBTAG00000004899	ABLIM1	ENSBTAT00000066909;ENSBTAT00000066506;ENSBTAT00000076022;ENSBTAT00000077471;ENSBTAT00000078609	GO:0001725(stress fiber);GO:0003779(actin binding);GO:0007010(cytoskeleton organization);GO:0015629(actin cytoskeleton);GO:0030027(lamellipodium);GO:0030032(lamellipodium assembly);GO:0046872(metal ion binding);GO:0051015(actin filament binding);GO:0060271(cilium assembly);GO:0060271(cilium assembly)	04360(Axon guidance);04360(Axon guidance)	K07520	NA	actin binding LIM protein 1 [Source:VGNC Symbol;Acc:VGNC:55931]	2.37	2.78	2.35	0.58	0.57	0.63	4.23	2.08165	2.46e-40	8.94e-39
chr6	114318700	114465544	-	ENSBTAG00000015926	ABLIM2	ENSBTAT00000074350;ENSBTAT00000074488	GO:0003779(actin binding);GO:0006351(transcription, DNA-templated);GO:0007010(cytoskeleton organization);GO:0015629(actin cytoskeleton);GO:0030032(lamellipodium assembly);GO:0030036(actin cytoskeleton organization);GO:0046872(metal ion binding);GO:0051015(actin filament binding);GO:0051015(actin filament binding)	04360(Axon guidance);04360(Axon guidance)	K07520	NA	actin binding LIM protein family member 2 [Source:VGNC Symbol;Acc:VGNC:25508]	1.37	1.24	1.47	0.78	0.7	0.64	1.93	0.947791	2.63e-07	1.53e-06
chr7	60505700	60641090	+	ENSBTAG00000004896	ABLIM3	ENSBTAT00000006442;ENSBTAT00000070131;ENSBTAT00000078694	GO:0001725(stress fiber);GO:0003779(actin binding);GO:0006351(transcription, DNA-templated);GO:0007010(cytoskeleton organization);GO:0015629(actin cytoskeleton);GO:0030027(lamellipodium);GO:0030032(lamellipodium assembly);GO:0030036(actin cytoskeleton organization);GO:0045202(synapse);GO:0045944(positive regulation of transcription by RNA polymerase II);GO:0046872(metal ion binding);GO:0051015(ac…	04360(Axon guidance);04360(Axon guidance)	K07520	NA	actin binding LIM protein family member 3 [Source:VGNC Symbol;Acc:VGNC:25509]	26.92	29.02	24.51	12.36	12.12	13.09	2.14	1.09851	1.72e-40	6.29e-39
chr14	57818275	57829120	+	ENSBTAG00000018352	ABRA	ENSBTAT00000024417	GO:0003779(actin binding);GO:0005886(plasma membrane);GO:0006606(protein import into nucleus);GO:0015629(actin cytoskeleton);GO:0030016(myofibril);GO:0030017(sarcomere);GO:0035025(positive regulation of Rho protein signal transduction);GO:0045893(positive regulation of transcription, DNA-templated);GO:0045944(positive regulation of transcription by RNA polymerase II);GO:0051091(positive regulatio…	NA	NA	NA	actin binding Rho activating protein [Source:VGNC Symbol;Acc:VGNC:25512]	13.25	14.54	13.29	4.44	5.99	5.48	2.58	1.36842	8.25e-32	2.2e-30
chr15	64746521	64932891	-	ENSBTAG00000005923	ABTB2	ENSBTAT00000007781	GO:0005515(protein binding);GO:0005634(nucleus);GO:0005654(nucleoplasm);GO:0046982(protein heterodimerization activity);GO:0097237(cellular response to toxic substance)	NA	K10521	NA	ankyrin repeat and BTB domain containing 2 [Source:VGNC Symbol;Acc:VGNC:25516]	0.76	0.65	0.73	0.32	0.29	0.34	2.27	1.18194	4.97e-11	4.31e-10
chr21	20377694	20446373	+	ENSBTAG00000016158	ACAN	ENSBTAT00000021514;ENSBTAT00000021512	GO:0001502(cartilage condensation);GO:0002063(chondrocyte development);GO:0005509(calcium ion binding);GO:0005540(hyaluronic acid binding);GO:0005604(basement membrane);GO:0007155(cell adhesion);GO:0007507(heart development);GO:0030166(proteoglycan biosynthetic process);GO:0030199(collagen fibril organization);GO:0031012(extracellular matrix);GO:0098966(perisynaptic extracellular matrix);GO:00989…	NA	K06792	NA	aggrecan [Source:VGNC Symbol;Acc:VGNC:25525]	0.16	0.18	0.24	0.11	0.07	0.13	1.86	0.898137	0.000333	0.00118
chr8	24864803	24891849	-	ENSBTAG00000010821	ACER2	ENSBTAT00000014354	GO:0001953(negative regulation of cell-matrix adhesion);GO:0005794(Golgi apparatus);GO:0006629(lipid metabolic process);GO:0006672(ceramide metabolic process);GO:0006919(activation of cysteine-type endopeptidase activity involved in apoptotic process);GO:0006974(cellular response to DNA damage stimulus);GO:0008284(positive regulation of cell population proliferation);GO:0010506(regulation of auto…	00600(Sphingolipid metabolism);04071(Sphingolipid signaling pathway)	K01441	EC:3.5.1.23	alkaline ceramidase 2 [Source:VGNC Symbol;Acc:VGNC:25537]	1.23	1.61	1.31	0.58	0.72	0.41	2.43	1.2785	6.42e-07	3.54e-06
chr3	116025262	116037482	+	ENSBTAG00000018424	ACKR3	ENSBTAT00000024512	GO:0001525(angiogenesis);GO:0001570(vasculogenesis);GO:0004930(G protein-coupled receptor activity);GO:0005044(scavenger receptor activity);GO:0005768(endosome);GO:0005886(plasma membrane);GO:0005905(clathrin-coated pit);GO:0006935(chemotaxis);GO:0006955(immune response);GO:0007165(signal transduction);GO:0007186(G protein-coupled receptor signaling pathway);GO:0007204(positive regulation of cyto…	04060(Cytokine-cytokine receptor interaction)	K04304	NA	atypical chemokine receptor 3 [Source:VGNC Symbol;Acc:VGNC:25541]	114.28	120.39	110.26	39.74	40.97	49.45	2.65	1.40608	2.16e-55	1.19e-53
chr1	136981306	136983324	-	ENSBTAG00000019577	ACKR4	ENSBTAT00000026082	GO:0004930(G protein-coupled receptor activity);GO:0004950(chemokine receptor activity);GO:0005044(scavenger receptor activity);GO:0005768(endosome);GO:0005769(early endosome);GO:0005886(plasma membrane);GO:0006898(receptor-mediated endocytosis);GO:0006935(chemotaxis);GO:0006955(immune response);GO:0007165(signal transduction);GO:0007186(G protein-coupled receptor signaling pathway);GO:0007204(po…	04060(Cytokine-cytokine receptor interaction)	K04186	NA	atypical chemokine receptor 4 [Source:VGNC Symbol;Acc:VGNC:25542]	0.59	1.09	0.83	0.01	0.02	0	70.13	6.13187	3.86e-38	1.3e-36
chr13	64186743	64233568	+	ENSBTAG00000013303	ACSS2	ENSBTAT00000017694;ENSBTAT00000078990	GO:0003824(catalytic activity);GO:0003987(acetate-CoA ligase activity);GO:0005654(nucleoplasm);GO:0005737(cytoplasm);GO:0005829(cytosol);GO:0006085(acetyl-CoA biosynthetic process);GO:0008610(lipid biosynthetic process);GO:0016208(AMP binding);GO:0019427(acetyl-CoA biosynthetic process from acetate);GO:0043231(intracellular membrane-bounded organelle);GO:0043231(intracellular membrane-bounded org…	00010(Glycolysis / Gluconeogenesis);00620(Pyruvate metabolism);00630(Glyoxylate and dicarboxylate metabolism);00640(Propanoate metabolism);00640(Propanoate metabolism)	K01895	EC:6.2.1.1	acyl-CoA synthetase short chain family member 2 [Source:VGNC Symbol;Acc:VGNC:25571]	0.72	0.72	0.72	0.43	0.51	0.41	1.61	0.683239	0.000288	0.00103
chr28	9321730	9403358	+	ENSBTAG00000009696	ACTN2	ENSBTAT00000012786;ENSBTAT00000073885;ENSBTAT00000073391;ENSBTAT00000067510	GO:0003779(actin binding);GO:0005509(calcium ion binding);GO:0005515(protein binding);GO:0005546(phosphatidylinositol-4,5-bisphosphate binding);GO:0005737(cytoplasm);GO:0005815(microtubule organizing center);GO:0005886(plasma membrane);GO:0005925(focal adhesion);GO:0006936(muscle contraction);GO:0007030(Golgi organization);GO:0007041(lysosomal transport);GO:0008092(cytoskeletal protein binding);G…	05412(Arrhythmogenic right ventricular cardiomyopathy (ARVC));05412(Arrhythmogenic right ventricular cardiomyopathy (ARVC))	K21073	NA	actinin alpha 2 [Source:VGNC Symbol;Acc:VGNC:25582]	52.5	43.15	50.17	12.43	13.52	13.46	3.7	1.88716	2.46e-114	4.46e-112
chr8	71596638	71622275	+	ENSBTAG00000001125	ADAMDEC1	ENSBTAT00000001496	GO:0004222(metalloendopeptidase activity);GO:0006508(proteolysis);GO:0008237(metallopeptidase activity);GO:0016020(membrane);GO:0016021(integral component of membrane)	NA	K08634	EC:3.4.24.-	ADAM-like, decysin 1 [Source:NCBI gene;Acc:505890]	1.5	1.14	1.43	0.59	0.52	0.71	2.23	1.16004	1.06e-08	7.24e-08
chr20	67808025	68003907	-	ENSBTAG00000018460	ADAMTS16	ENSBTAT00000024569;ENSBTAT00000075794;ENSBTAT00000073987	GO:0001658(branching involved in ureteric bud morphogenesis);GO:0004222(metalloendopeptidase activity);GO:0006508(proteolysis);GO:0008233(peptidase activity);GO:0008237(metallopeptidase activity);GO:0008237(metallopeptidase activity)	NA	K08630	EC:3.4.24.-	ADAM metallopeptidase with thrombospondin type 1 motif 16 [Source:VGNC Symbol;Acc:VGNC:25620]	9.98	8.91	9.53	4.14	4.87	4.6	2.09	1.0636	4.48e-34	1.3e-32
chr21	6331524	6739118	+	ENSBTAG00000019823	ADAMTS17	ENSBTAT00000026411;ENSBTAT00000079673;ENSBTAT00000063309	GO:0003676(nucleic acid binding);GO:0004222(metalloendopeptidase activity);GO:0006508(proteolysis);GO:0008233(peptidase activity);GO:0008237(metallopeptidase activity);GO:0008237(metallopeptidase activity)	NA	K08631	EC:3.4.24.-	ADAM metallopeptidase with thrombospondin type 1 motif 17 [Source:VGNC Symbol;Acc:VGNC:25621]	1.11	1.13	0.96	0.04	0.13	0.09	12.85	3.6835	4.56e-35	1.37e-33
chr20	14047359	14332388	+	ENSBTAG00000016963	ADAMTS6	ENSBTAT00000068817;ENSBTAT00000061189	GO:0003279(cardiac septum development);GO:0004222(metalloendopeptidase activity);GO:0006508(proteolysis);GO:0007507(heart development);GO:0008233(peptidase activity);GO:0008237(metallopeptidase activity);GO:0035904(aorta development);GO:0060976(coronary vasculature development);GO:0060976(coronary vasculature development)	NA	K08621	EC:3.4.24.-	ADAM metallopeptidase with thrombospondin type 1 motif 6 [Source:VGNC Symbol;Acc:VGNC:25628]	10.8	11.01	10.09	5.52	5.72	5.32	1.93	0.946093	4.28e-39	1.49e-37
chr8	25327872	25821153	-	ENSBTAG00000002997	ADAMTSL1	ENSBTAT00000061071;ENSBTAT00000071592	GO:0006508(proteolysis);GO:0008233(peptidase activity);GO:0008233(peptidase activity)	NA	NA	NA	ADAMTS like 1 [Source:NCBI gene;Acc:101909640]	5.12	4.64	5.11	1.79	1.72	1.9	2.75	1.45901	2.9e-61	1.8e-59
chr11	104418528	104449657	+	ENSBTAG00000007492	ADAMTSL2	ENSBTAT00000066662;ENSBTAT00000009855	GO:0005576(extracellular region);GO:0006508(proteolysis);GO:0008233(peptidase activity);GO:0030198(extracellular matrix organization);GO:0030512(negative regulation of transforming growth factor beta receptor signaling pathway);GO:0031012(extracellular matrix);GO:0050436(microfibril binding);GO:0060481(lobar bronchus epithelium development);GO:0060481(lobar bronchus epithelium development)	NA	NA	NA	ADAMTS like 2 [Source:VGNC Symbol;Acc:VGNC:25631]	0.3	0.23	0.18	0.05	0.03	0.05	5.56	2.47468	7.73e-14	8.39e-13
chr3	20143733	20155185	-	ENSBTAG00000003604	ADAMTSL4	ENSBTAT00000004686;ENSBTAT00000068865;ENSBTAT00000081541	GO:0002020(protease binding);GO:0002064(epithelial cell development);GO:0005614(interstitial matrix);GO:0006508(proteolysis);GO:0008233(peptidase activity);GO:0030198(extracellular matrix organization);GO:0031012(extracellular matrix);GO:0043065(positive regulation of apoptotic process);GO:0043065(positive regulation of apoptotic process)	NA	NA	NA	ADAMTS like 4 [Source:VGNC Symbol;Acc:VGNC:25632]	18.57	20.82	17.72	7.82	8.15	8.35	2.35	1.23158	1.34e-52	6.89e-51
chr25	41771181	41804810	+	ENSBTAG00000015952	ADAP1	ENSBTAT00000086231;ENSBTAT00000053527	GO:0005096(GTPase activator activity);GO:0005886(plasma membrane);GO:0043547(positive regulation of GTPase activity);GO:0046872(metal ion binding);GO:1902936(phosphatidylinositol bisphosphate binding);GO:1902936(phosphatidylinositol bisphosphate binding)	NA	NA	NA	ArfGAP with dual PH domains 1 [Source:VGNC Symbol;Acc:VGNC:25633]	3.31	3.62	3.18	1.82	1.52	2.13	1.85	0.884865	9.32e-09	6.36e-08
chr5	30987932	31009399	+	ENSBTAG00000005464	ADCY6	ENSBTAT00000007187	GO:0000166(nucleotide binding);GO:0004016(adenylate cyclase activity);GO:0005080(protein kinase C binding);GO:0005524(ATP binding);GO:0005886(plasma membrane);GO:0005887(integral component of plasma membrane);GO:0006171(cAMP biosynthetic process);GO:0007189(adenylate cyclase-activating G protein-coupled receptor signaling pathway);GO:0007212(dopamine receptor signaling pathway);GO:0009190(cyclic …	00230(Purine metabolism);01522(Endocrine resistance);04015(Rap1 signaling pathway);04022(cGMP-PKG signaling pathway);04024(cAMP signaling pathway);04062(Chemokine signaling pathway);04072(Phospholipase D signaling pathway);04114(Oocyte meiosis);04211(Longevity regulating pathway);04213(Longevity regulating pathway - multiple species);04261(Adrenergic signaling in cardiomyocytes);04270(Vascular sm…	K08046	EC:4.6.1.1	adenylate cyclase 6 [Source:VGNC Symbol;Acc:VGNC:25647]	7.08	6.57	6.24	4	4.41	4.7	1.52	0.60207	1.54e-12	1.52e-11
chr18	18655907	18720625	+	ENSBTAG00000006208	ADCY7	ENSBTAT00000008153;ENSBTAT00000076894;ENSBTAT00000070746;ENSBTAT00000066869;ENSBTAT00000068248	GO:0000166(nucleotide binding);GO:0002819(regulation of adaptive immune response);GO:0004016(adenylate cyclase activity);GO:0005524(ATP binding);GO:0005886(plasma membrane);GO:0005887(integral component of plasma membrane);GO:0006171(cAMP biosynthetic process);GO:0007189(adenylate cyclase-activating G protein-coupled receptor signaling pathway);GO:0009190(cyclic nucleotide biosynthetic process);G…	00230(Purine metabolism);01522(Endocrine resistance);04015(Rap1 signaling pathway);04020(Calcium signaling pathway);04022(cGMP-PKG signaling pathway);04024(cAMP signaling pathway);04062(Chemokine signaling pathway);04072(Phospholipase D signaling pathway);04114(Oocyte meiosis);04211(Longevity regulating pathway);04213(Longevity regulating pathway - multiple species);04261(Adrenergic signaling in …	K08047	EC:4.6.1.1	adenylate cyclase 7 [Source:VGNC Symbol;Acc:VGNC:25648]	8.1	8.14	7.7	4.24	4.27	4.99	1.77	0.825769	2e-23	3.71e-22
chr17	46030140	46206056	-	ENSBTAG00000013848	ADGRD1	ENSBTAT00000018394;ENSBTAT00000027783	GO:0004888(transmembrane signaling receptor activity);GO:0004930(G protein-coupled receptor activity);GO:0005886(plasma membrane);GO:0005887(integral component of plasma membrane);GO:0007166(cell surface receptor signaling pathway);GO:0007186(G protein-coupled receptor signaling pathway);GO:0007189(adenylate cyclase-activating G protein-coupled receptor signaling pathway);GO:0016020(membrane);GO:…	NA	K08465	NA	adhesion G protein-coupled receptor D1 [Source:VGNC Symbol;Acc:VGNC:53887]	4.92	5.13	4.39	0.72	0.58	0.5	8.05	3.0093	4.82e-109	7.51e-107
chr6	77075369	77651502	+	ENSBTAG00000013918	ADGRL3	ENSBTAT00000051991	GO:0001764(neuron migration);GO:0004888(transmembrane signaling receptor activity);GO:0004930(G protein-coupled receptor activity);GO:0005509(calcium ion binding);GO:0005886(plasma membrane);GO:0005887(integral component of plasma membrane);GO:0005911(cell-cell junction);GO:0007165(signal transduction);GO:0007166(cell surface receptor signaling pathway);GO:0007186(G protein-coupled receptor signa…	NA	K04594	NA	adhesion G protein-coupled receptor L3 [Source:VGNC Symbol;Acc:VGNC:53686]	1.64	1.42	1.39	0.7	0.73	0.72	2.07	1.04865	1.83e-13	1.91e-12
chr28	30012693	30556374	+	ENSBTAG00000011072	ADK	ENSBTAT00000014702;ENSBTAT00000071820	GO:0004001(adenosine kinase activity);GO:0005634(nucleus);GO:0005829(cytosol);GO:0006166(purine ribonucleoside salvage);GO:0006167(AMP biosynthetic process);GO:0016773(phosphotransferase activity, alcohol group as acceptor);GO:0016773(phosphotransferase activity, alcohol group as acceptor)	00230(Purine metabolism);00230(Purine metabolism)	K00856	EC:2.7.1.20	adenosine kinase [Source:NCBI gene;Acc:783572]	41.25	42.6	41.42	23.78	23.02	19.37	1.89	0.920717	8.75e-31	2.23e-29
chr4	77200840	77209981	-	ENSBTAG00000012237	AEBP1	ENSBTAT00000033669	GO:0000122(negative regulation of transcription by RNA polymerase II);GO:0000977(RNA polymerase II regulatory region sequence-specific DNA binding);GO:0001227(DNA-binding transcription repressor activity, RNA polymerase II-specific);GO:0003714(transcription corepressor activity);GO:0004180(carboxypeptidase activity);GO:0004181(metallocarboxypeptidase activity);GO:0005518(collagen binding);GO:0005…	NA	K21392	NA	AE binding protein 1 [Source:VGNC Symbol;Acc:VGNC:25703]	260.11	274.99	250.26	147.92	157.92	160.49	1.68	0.751987	3.48e-28	7.96e-27
chr7	60664747	60740423	+	ENSBTAG00000019948	AFAP1L1	ENSBTAT00000087224;ENSBTAT00000086159	GO:0002102(podosome);GO:0005737(cytoplasm);GO:0005856(cytoskeleton);GO:0030054(cell junction);GO:0042995(cell projection);GO:0071437(invadopodium);GO:0071437(invadopodium)	NA	NA	NA	actin filament associated protein 1 like 1 [Source:VGNC Symbol;Acc:VGNC:25707]	6.04	6.59	5.61	1.09	1.45	1.23	4.84	2.27475	5.82e-72	4.36e-70
chr6	101852659	102045732	+	ENSBTAG00000018488	AFF1	ENSBTAT00000024607;ENSBTAT00000070038	GO:0003690(double-stranded DNA binding);GO:0003700(DNA-binding transcription factor activity);GO:0005634(nucleus);GO:0006355(regulation of transcription, DNA-templated);GO:0008023(transcription elongation factor complex);GO:0032783(ELL-EAF complex);GO:0032783(ELL-EAF complex)	05202(Transcriptional misregulation in cancer);05202(Transcriptional misregulation in cancer)	K15184	NA	AF4/FMR2 family member 1 [Source:VGNC Symbol;Acc:VGNC:25710]	7.9	8.34	8.36	4.84	5.19	5.02	1.64	0.709798	6.06e-22	1.06e-20
chr3	43353479	43432848	-	ENSBTAG00000006491	AGL	ENSBTAT00000008518	GO:0003824(catalytic activity);GO:0004133(glycogen debranching enzyme activity);GO:0004134(4-alpha-glucanotransferase activity);GO:0004135(amylo-alpha-1,6-glucosidase activity);GO:0005634(nucleus);GO:0005737(cytoplasm);GO:0005977(glycogen metabolic process);GO:0005978(glycogen biosynthetic process);GO:0005980(glycogen catabolic process);GO:0016234(inclusion body);GO:0030247(polysaccharide binding…	00500(Starch and sucrose metabolism)	K01196	3.2.1.33;EC:2.4.1.25	amylo-alpha-1, 6-glucosidase, 4-alpha-glucanotransferase [Source:VGNC Symbol;Acc:VGNC:25729]	11.97	10	11.63	6.47	6.84	6	1.74	0.798925	1.47e-23	2.75e-22
chr4	23557610	23947179	-	ENSBTAG00000034154	AGMO	ENSBTAT00000048415;ENSBTAT00000079787	GO:0005506(iron ion binding);GO:0005783(endoplasmic reticulum);GO:0006643(membrane lipid metabolic process);GO:0008610(lipid biosynthetic process);GO:0016020(membrane);GO:0016021(integral component of membrane);GO:0016491(oxidoreductase activity);GO:0046485(ether lipid metabolic process);GO:0050479(glyceryl-ether monooxygenase activity);GO:0055114(oxidation-reduction process);GO:0055114(oxidation…	NA	K15537	EC:1.14.16.5	alkylglycerol monooxygenase [Source:VGNC Symbol;Acc:VGNC:25731]	5.13	4.92	5.81	3.28	2.75	2.51	1.86	0.893473	2.12e-11	1.9e-10
chr21	69358193	69380359	-	ENSBTAG00000048906	AHNAK2	ENSBTAT00000087374;ENSBTAT00000070434	GO:0005515(protein binding);GO:0005829(cytosol);GO:0005886(plasma membrane);GO:0005886(plasma membrane)	NA	NA	NA	AHNAK nucleoprotein 2 [Source:NCBI gene;Acc:527701]	1.05	1.1	1.03	0.58	0.68	0.55	1.76	0.811657	1.15e-14	1.3e-13
chr4	25805796	25855901	+	ENSBTAG00000007746	AHR	ENSBTAT00000010187	GO:0003677(DNA binding);GO:0003700(DNA-binding transcription factor activity);GO:0005515(protein binding);GO:0005634(nucleus);GO:0006355(regulation of transcription, DNA-templated);GO:0006805(xenobiotic metabolic process);GO:0009410(response to xenobiotic stimulus);GO:0034751(aryl hydrocarbon receptor complex);GO:0045944(positive regulation of transcription by RNA polymerase II);GO:0046983(protei…	04659(Th17 cell differentiation);04934(Cushing syndrome)	K09093	NA	aryl hydrocarbon receptor [Source:NCBI gene;Acc:280714]	1.51	1.54	1.8	1.16	0.83	1.14	1.55	0.63032	0.000245	0.000892
chr11	101296503	101321933	+	ENSBTAG00000052140	AIF1L	ENSBTAT00000076033;ENSBTAT00000085638	GO:0005509(calcium ion binding);GO:0051015(actin filament binding);GO:0051015(actin filament binding)	NA	K18617	NA	allograft inflammatory factor 1 like [Source:NCBI gene;Acc:617493]	74.53	81.15	75.3	28.32	29.2	28.38	2.69	1.42706	1.57e-92	1.87e-90
chr8	49053228	49106706	-	ENSBTAG00000008103	ALDH1A1	ENSBTAT00000010661	GO:0001523(retinoid metabolic process);GO:0001758(retinal dehydrogenase activity);GO:0004029(aldehyde dehydrogenase (NAD) activity);GO:0005737(cytoplasm);GO:0005829(cytosol);GO:0016491(oxidoreductase activity);GO:0016620(oxidoreductase activity, acting on the aldehyde or oxo group of donors, NAD or NADP as acceptor);GO:0018479(benzaldehyde dehydrogenase (NAD+) activity);GO:0042572(retinol metabol…	00830(Retinol metabolism)	K07249	EC:1.2.1.36	aldehyde dehydrogenase 1 family member A1 [Source:VGNC Symbol;Acc:VGNC:25808]	18.51	16.2	19.71	7.93	9.03	7.32	2.24	1.16437	4.17e-33	1.17e-31
chr25	2016991	2025775	+	ENSBTAG00000001022	AMDHD2	ENSBTAT00000084975;ENSBTAT00000074115;ENSBTAT00000001355	GO:0005975(carbohydrate metabolic process);GO:0006044(N-acetylglucosamine metabolic process);GO:0006046(N-acetylglucosamine catabolic process);GO:0008448(N-acetylglucosamine-6-phosphate deacetylase activity);GO:0016787(hydrolase activity);GO:0016810(hydrolase activity, acting on carbon-nitrogen (but not peptide) bonds);GO:0019262(N-acetylneuraminate catabolic process);GO:0046872(metal ion binding…	00520(Amino sugar and nucleotide sugar metabolism);00520(Amino sugar and nucleotide sugar metabolism)	K01443	EC:3.5.1.25	amidohydrolase domain containing 2 [Source:NCBI gene;Acc:521401]	7.8	23.15	19.28	4.52	6.04	4.84	3.26	1.70575	8.72e-11	7.37e-10
chr3	33940232	33945726	+	ENSBTAG00000014083	AMIGO1	ENSBTAT00000018722	GO:0005515(protein binding);GO:0005887(integral component of plasma membrane);GO:0007155(cell adhesion);GO:0007413(axonal fasciculation);GO:0007420(brain development);GO:0008076(voltage-gated potassium channel complex);GO:0015459(potassium channel regulator activity);GO:0016020(membrane);GO:0016021(integral component of membrane);GO:0030425(dendrite);GO:0032809(neuronal cell body membrane);GO:004…	NA	K22529	NA	adhesion molecule with Ig like domain 1 [Source:VGNC Symbol;Acc:VGNC:25865]	0.33	0.32	0.42	0.18	0.21	0.19	1.86	0.897781	1.86e-05	8.24e-05
chr3	28641073	28658760	+	ENSBTAG00000011548	AMPD1	ENSBTAT00000015348	GO:0003876(AMP deaminase activity);GO:0005829(cytosol);GO:0006188(IMP biosynthetic process);GO:0009168(purine ribonucleoside monophosphate biosynthetic process);GO:0019239(deaminase activity);GO:0032264(IMP salvage);GO:0046033(AMP metabolic process)	00230(Purine metabolism)	K01490	EC:3.5.4.6	adenosine monophosphate deaminase 1 [Source:VGNC Symbol;Acc:VGNC:25873]	13.27	11.06	14.2	2.2	1.93	1.89	6.4	2.67792	2.59e-111	4.31e-109
chr3	39784076	39858496	-	ENSBTAG00000019093	AMY2B	ENSBTAT00000082976;ENSBTAT00000025421	GO:0003824(catalytic activity);GO:0004556(alpha-amylase activity);GO:0005975(carbohydrate metabolic process);GO:0008152(metabolic process);GO:0016787(hydrolase activity);GO:0016798(hydrolase activity, acting on glycosyl bonds);GO:0043169(cation binding);GO:0103025(alpha-amylase activity (releasing maltohexaose));GO:0103025(alpha-amylase activity (releasing maltohexaose))	00500(Starch and sucrose metabolism);04973(Carbohydrate digestion and absorption);04973(Carbohydrate digestion and absorption)	K01176	EC:3.2.1.1	amylase, alpha 2B (pancreatic) [Source:NCBI gene;Acc:505049]	2.45	1.94	2.3	1.13	1.22	0.88	2.06	1.04605	1.23e-08	8.29e-08
chr16	60222330	60246517	-	ENSBTAG00000010719	ANGPTL1	ENSBTAT00000014193	GO:0005102(signaling receptor binding);GO:0005576(extracellular region);GO:0005615(extracellular space);GO:0007169(transmembrane receptor protein tyrosine kinase signaling pathway)	NA	NA	NA	angiopoietin like 1 [Source:VGNC Symbol;Acc:VGNC:25890]	2.21	2.64	2.01	1.72	1.33	1.28	1.58	0.663006	5.37e-05	0.00022
chr11	97835687	97858358	-	ENSBTAG00000011810	ANGPTL2	ENSBTAT00000015677;ENSBTAT00000085282	NA	NA	NA	NA	angiopoietin like 2 [Source:VGNC Symbol;Acc:VGNC:25891]	111.15	118.8	101.39	54.21	52.58	59.07	2	0.998416	1.21e-35	3.75e-34
chr7	17005585	17012660	+	ENSBTAG00000002473	ANGPTL4	ENSBTAT00000003204;ENSBTAT00000069471	GO:0001525(angiogenesis);GO:0004857(enzyme inhibitor activity);GO:0005576(extracellular region);GO:0005615(extracellular space);GO:0007275(multicellular organism development);GO:0030154(cell differentiation);GO:0042802(identical protein binding);GO:0043066(negative regulation of apoptotic process);GO:0051005(negative regulation of lipoprotein lipase activity);GO:0070328(triglyceride homeostasis);…	03320(PPAR signaling pathway);04979(Cholesterol metabolism);04979(Cholesterol metabolism)	K08767	NA	angiopoietin like 4 [Source:VGNC Symbol;Acc:VGNC:25893]	14.84	14.17	14.77	2.78	2.76	2.62	5.37	2.42494	7.43e-133	1.88e-130
chr26	18762488	18771573	+	ENSBTAG00000012720	ANKRD2	ENSBTAT00000016907	GO:0000122(negative regulation of transcription by RNA polymerase II);GO:0000791(euchromatin);GO:0001817(regulation of cytokine production);GO:0003682(chromatin binding);GO:0005515(protein binding);GO:0005634(nucleus);GO:0005737(cytoplasm);GO:0005829(cytosol);GO:0006357(regulation of transcription by RNA polymerase II);GO:0007519(skeletal muscle tissue development);GO:0010832(negative regulation …	NA	K21434	NA	ankyrin repeat domain 2 [Source:VGNC Symbol;Acc:VGNC:25915]	13.19	10.47	11.67	5.76	5.36	6.19	2.04	1.02863	2.13e-18	3.07e-17
chr11	2801347	2807103	-	ENSBTAG00000010849	ANKRD23	ENSBTAT00000014398;ENSBTAT00000079307	GO:0005515(protein binding);GO:0005654(nucleoplasm);GO:0005829(cytosol);GO:0015629(actin cytoskeleton);GO:0031432(titin binding);GO:0031432(titin binding)	NA	K21438	NA	ankyrin repeat domain 23 [Source:VGNC Symbol;Acc:VGNC:25917]	0.94	0.95	0.76	0.64	0.53	0.5	1.59	0.665068	0.00328	0.00915
chr10	6541983	6677304	-	ENSBTAG00000024878	ANKRD31	ENSBTAT00000086214;ENSBTAT00000048409;ENSBTAT00000084602	GO:0005515(protein binding);GO:0005515(protein binding)	NA	NA	NA	ankyrin repeat domain 31 [Source:NCBI gene;Acc:515838]	0.24	0.19	0.2	0.09	0.17	0.09	1.83	0.87053	0.00123	0.00381
chr2	85567851	85752864	-	ENSBTAG00000031696	ANKRD44	ENSBTAT00000029218;ENSBTAT00000087223;ENSBTAT00000074309;ENSBTAT00000074287	GO:0005515(protein binding);GO:0005515(protein binding)	NA	K15503	NA	ankyrin repeat domain 44 [Source:VGNC Symbol;Acc:VGNC:55324]	8	8.91	8.23	3.5	3.38	3.88	2.34	1.22514	1.77e-39	6.24e-38
chr21	21195680	21213021	-	ENSBTAG00000016881	ANPEP	ENSBTAT00000068383;ENSBTAT00000022456	GO:0004177(aminopeptidase activity);GO:0005615(extracellular space);GO:0005737(cytoplasm);GO:0005793(endoplasmic reticulum-Golgi intermediate compartment);GO:0005886(plasma membrane);GO:0006508(proteolysis);GO:0008233(peptidase activity);GO:0008237(metallopeptidase activity);GO:0008270(zinc ion binding);GO:0009897(external side of plasma membrane);GO:0016787(hydrolase activity);GO:0042277(peptide…	00480(Glutathione metabolism);04614(Renin-angiotensin system);04640(Hematopoietic cell lineage);04640(Hematopoietic cell lineage)	K11140	EC:3.4.11.2	alanyl aminopeptidase, membrane [Source:VGNC Symbol;Acc:VGNC:25960]	3.89	5.1	3.52	2.33	2.1	2.41	1.83	0.870074	3.59e-10	2.85e-09
chr11	67359790	67615063	+	ENSBTAG00000007808	ANTXR1	ENSBTAT00000072891;ENSBTAT00000061292	GO:0001568(blood vessel development);GO:0004888(transmembrane signaling receptor activity);GO:0005518(collagen binding);GO:0005886(plasma membrane);GO:0009897(external side of plasma membrane);GO:0009986(cell surface);GO:0016020(membrane);GO:0016021(integral component of membrane);GO:0022414(reproductive process);GO:0031258(lamellipodium membrane);GO:0031527(filopodium membrane);GO:0031532(actin …	04621(NOD-like receptor signaling pathway);04621(NOD-like receptor signaling pathway)	K20909	NA	ANTXR cell adhesion molecule 1 [Source:VGNC Symbol;Acc:VGNC:25961]	37.48	40.85	37.13	22.88	21.97	21.7	1.74	0.794985	6.54e-30	1.6e-28
chr28	41953894	41970260	-	ENSBTAG00000018499	ANXA8L1	ENSBTAT00000046510;ENSBTAT00000068445	GO:0005509(calcium ion binding);GO:0005544(calcium-dependent phospholipid binding);GO:0005623(cell);GO:0007032(endosome organization);GO:0007596(blood coagulation);GO:0007599(hemostasis);GO:0016197(endosomal transport);GO:0046872(metal ion binding);GO:1900004(negative regulation of serine-type endopeptidase activity);GO:1900138(negative regulation of phospholipase A2 activity);GO:1900138(negative…	NA	K17096	NA	annexin A8-like 1 [Source:NCBI gene;Acc:281627]	120.3	132.58	124.75	26.19	27.63	28.04	4.61	2.2058	1.05e-187	8.54e-185
chr19	42863961	42872446	+	ENSBTAG00000030334	AOC2	ENSBTAT00000042833	GO:0005507(copper ion binding);GO:0005886(plasma membrane);GO:0007601(visual perception);GO:0008131(primary amine oxidase activity);GO:0009308(amine metabolic process);GO:0016491(oxidoreductase activity);GO:0046872(metal ion binding);GO:0048038(quinone binding);GO:0055114(oxidation-reduction process)	00260(Glycine, serine and threonine metabolism);00350(Tyrosine metabolism);00360(Phenylalanine metabolism);00410(beta-Alanine metabolism)	K00276	EC:1.4.3.21	amine oxidase, copper containing 2 [Source:VGNC Symbol;Acc:VGNC:25973]	1.24	1.47	1.23	0.98	0.8	0.83	1.51	0.597105	0.000206	0.000764
chr19	42872899	42879842	+	ENSBTAG00000030333	AOC3	ENSBTAT00000042831	GO:0005507(copper ion binding);GO:0005769(early endosome);GO:0005783(endoplasmic reticulum);GO:0005794(Golgi apparatus);GO:0005886(plasma membrane);GO:0007155(cell adhesion);GO:0008131(primary amine oxidase activity);GO:0009308(amine metabolic process);GO:0009986(cell surface);GO:0016020(membrane);GO:0016021(integral component of membrane);GO:0016491(oxidoreductase activity);GO:0046677(response t…	00260(Glycine, serine and threonine metabolism);00350(Tyrosine metabolism);00360(Phenylalanine metabolism);00410(beta-Alanine metabolism)	K00276	EC:1.4.3.21	amine oxidase, copper containing 3 [Source:NCBI gene;Acc:281002]	1.64	1.51	1.39	0.87	1.12	0.9	1.57	0.65088	9.18e-06	4.27e-05
chr8	45576614	45814041	-	ENSBTAG00000008877	APBA1	ENSBTAT00000011688;ENSBTAT00000068028;ENSBTAT00000079326	GO:0001540(amyloid-beta binding);GO:0001701(in utero embryonic development);GO:0005515(protein binding);GO:0005737(cytoplasm);GO:0005794(Golgi apparatus);GO:0005886(plasma membrane);GO:0006886(intracellular protein transport);GO:0007268(chemical synaptic transmission);GO:0007626(locomotory behavior);GO:0008021(synaptic vesicle);GO:0010468(regulation of gene expression);GO:0014047(glutamate secret…	NA	K04531	NA	amyloid beta precursor protein binding family A member 1 [Source:VGNC Symbol;Acc:VGNC:26000]	2.37	2.54	2.48	1.59	1.49	1.65	1.56	0.638451	3.75e-11	3.3e-10
chr13	17991761	18066070	-	ENSBTAG00000012526	APBB1IP	ENSBTAT00000016629	GO:0002291(T cell activation via T cell receptor contact with antigen bound to MHC molecule on antigen presenting cell);GO:0005829(cytosol);GO:0005886(plasma membrane);GO:0007165(signal transduction);GO:0042101(T cell receptor complex);GO:0045785(positive regulation of cell adhesion)	04015(Rap1 signaling pathway);04611(Platelet activation)	K17704	NA	amyloid beta precursor protein binding family B member 1 interacting protein [Source:VGNC Symbol;Acc:VGNC:26004]	2.68	3.24	2.84	1.76	1.96	1.6	1.65	0.719904	3.48e-07	1.99e-06
chr6	59713923	60095904	-	ENSBTAG00000027569	APBB2	ENSBTAT00000039647;ENSBTAT00000066378;ENSBTAT00000074557;ENSBTAT00000077807	GO:0001540(amyloid-beta binding);GO:0001764(neuron migration);GO:0005515(protein binding);GO:0005634(nucleus);GO:0005737(cytoplasm);GO:0006355(regulation of transcription, DNA-templated);GO:0007050(cell cycle arrest);GO:0007411(axon guidance);GO:0008134(transcription factor binding);GO:0030198(extracellular matrix organization);GO:0030308(negative regulation of cell growth);GO:0043065(positive re…	NA	K04530	NA	amyloid beta precursor protein binding family B member 2 [Source:VGNC Symbol;Acc:VGNC:26005]	31.9	32.34	33.04	19.99	21.14	19.37	1.61	0.685193	1.25e-26	2.67e-25
chr7	43851930	43875954	+	ENSBTAG00000015433	APC2	ENSBTAT00000077910	GO:0000226(microtubule cytoskeleton organization);GO:0001708(cell fate specification);GO:0005515(protein binding);GO:0005737(cytoplasm);GO:0005794(Golgi apparatus);GO:0005829(cytosol);GO:0005881(cytoplasmic microtubule);GO:0005884(actin filament);GO:0007026(negative regulation of microtubule depolymerization);GO:0007389(pattern specification process);GO:0008013(beta-catenin binding);GO:0008017(mi…	04310(Wnt signaling pathway);04390(Hippo signaling pathway);04550(Signaling pathways regulating pluripotency of stem cells);04810(Regulation of actin cytoskeleton);04934(Cushing syndrome);05165(Human papillomavirus infection);05200(Pathways in cancer);05206(MicroRNAs in cancer);05210(Colorectal cancer);05213(Endometrial cancer);05217(Basal cell carcinoma);05224(Breast cancer);05225(Hepatocellular…	K02085	NA	APC2, WNT signaling pathway regulator [Source:VGNC Symbol;Acc:VGNC:26006]	0.37	0.37	0.4	0.18	0.24	0.28	1.64	0.714076	0.000304	0.00108
chr23	14967227	14990620	+	ENSBTAG00000005974	APOBEC2	ENSBTAT00000036043	GO:0003723(RNA binding);GO:0003824(catalytic activity);GO:0004126(cytidine deaminase activity);GO:0005634(nucleus);GO:0005737(cytoplasm);GO:0006397(mRNA processing);GO:0009972(cytidine deamination);GO:0016554(cytidine to uridine editing);GO:0016556(mRNA modification);GO:0016787(hydrolase activity);GO:0042802(identical protein binding);GO:0046872(metal ion binding);GO:0080111(DNA demethylation)	NA	K18772	EC:3.5.4.-	apolipoprotein B mRNA editing enzyme catalytic subunit 2 [Source:VGNC Symbol;Acc:VGNC:26028]	3.58	4.76	3.99	1.51	1.43	1.05	3.09	1.62696	7.54e-17	9.83e-16
chr1	72061983	72075639	+	ENSBTAG00000023600	APOD	ENSBTAT00000046493	GO:0000302(response to reactive oxygen species);GO:0005615(extracellular space);GO:0005737(cytoplasm);GO:0006006(glucose metabolic process);GO:0006629(lipid metabolic process);GO:0006869(lipid transport);GO:0007568(aging);GO:0008289(lipid binding);GO:0010642(negative regulation of platelet-derived growth factor receptor signaling pathway);GO:0015485(cholesterol binding);GO:0042308(negative regula…	NA	K03098	NA	apolipoprotein D [Source:VGNC Symbol;Acc:VGNC:26031]	10.81	11.37	10.49	1.62	0.9	1.61	7.92	2.98503	6.21e-55	3.36e-53
chr15	52239474	52300725	-	ENSBTAG00000002051	ARAP1	ENSBTAT00000079568;ENSBTAT00000078192	GO:0005096(GTPase activator activity);GO:0005515(protein binding);GO:0005547(phosphatidylinositol-3,4,5-trisphosphate binding);GO:0005654(nucleoplasm);GO:0005794(Golgi apparatus);GO:0005802(trans-Golgi network);GO:0005829(cytosol);GO:0005886(plasma membrane);GO:0007165(signal transduction);GO:0008360(regulation of cell shape);GO:0031410(cytoplasmic vesicle);GO:0043231(intracellular membrane-bound…	04144(Endocytosis);04144(Endocytosis)	K18439	NA	ArfGAP with RhoGAP domain, ankyrin repeat and PH domain 1 [Source:NCBI gene;Acc:511889]	9.46	10.62	9.16	6.16	5.36	5.84	1.68	0.751689	1.53e-18	2.23e-17
chr6	55445522	55641914	-	ENSBTAG00000039922	ARAP2	ENSBTAT00000047153;ENSBTAT00000081161;ENSBTAT00000075265	GO:0005096(GTPase activator activity);GO:0005515(protein binding);GO:0005547(phosphatidylinositol-3,4,5-trisphosphate binding);GO:0007165(signal transduction);GO:0043547(positive regulation of GTPase activity);GO:0043547(positive regulation of GTPase activity)	04144(Endocytosis);04144(Endocytosis)	K18440	NA	ArfGAP with RhoGAP domain, ankyrin repeat and PH domain 2 [Source:VGNC Symbol;Acc:VGNC:26055]	1.75	2.02	2.03	0.49	0.61	0.51	3.59	1.84575	3.49e-43	1.39e-41
chr19	31200392	31360769	+	ENSBTAG00000021938	ARHGAP44	ENSBTAT00000083346;ENSBTAT00000071388	GO:0005096(GTPase activator activity);GO:0005515(protein binding);GO:0005543(phospholipid binding);GO:0005737(cytoplasm);GO:0007165(signal transduction);GO:0014069(postsynaptic density);GO:0031256(leading edge membrane);GO:0032956(regulation of actin cytoskeleton organization);GO:0035021(negative regulation of Rac protein signal transduction);GO:0043087(regulation of GTPase activity);GO:0043197(d…	NA	K21067	NA	Rho GTPase activating protein 44 [Source:VGNC Symbol;Acc:VGNC:26097]	0.34	0.3	0.39	0.13	0.18	0.2	1.98	0.986189	4.22e-05	0.000177
chr20	7683041	7967728	-	ENSBTAG00000005633	ARHGEF28	ENSBTAT00000068151;ENSBTAT00000070856;ENSBTAT00000074225;ENSBTAT00000007406	GO:0005089(Rho guanyl-nucleotide exchange factor activity);GO:0035023(regulation of Rho protein signal transduction);GO:0035556(intracellular signal transduction);GO:0046872(metal ion binding);GO:0046872(metal ion binding)	NA	K21072	NA	Rho guanine nucleotide exchange factor 28 [Source:VGNC Symbol;Acc:VGNC:26114]	0.88	0.8	0.63	0.28	0.31	0.26	2.72	1.44453	1.5e-15	1.82e-14
chr22	44017422	44330646	+	ENSBTAG00000014091	ARHGEF3	ENSBTAT00000069507;ENSBTAT00000068976;ENSBTAT00000018734;ENSBTAT00000077427	GO:0005085(guanyl-nucleotide exchange factor activity);GO:0005089(Rho guanyl-nucleotide exchange factor activity);GO:0035023(regulation of Rho protein signal transduction);GO:0035556(intracellular signal transduction);GO:0035556(intracellular signal transduction)	NA	K20683	NA	Rho guanine nucleotide exchange factor 3 [Source:VGNC Symbol;Acc:VGNC:26115]	2.42	2.21	2.53	1.1	1.29	1.1	2.05	1.03427	1.25e-17	1.72e-16
chr20	24929893	25001304	+	ENSBTAG00000019834	ARL15	ENSBTAT00000026428	GO:0000166(nucleotide binding);GO:0005525(GTP binding)	NA	NA	NA	ADP ribosylation factor like GTPase 15 [Source:HGNC Symbol;Acc:HGNC:25945]	2.82	4.56	5.43	2.7	2.87	2.76	1.54	0.620764	0.00928	0.023
chr19	43342402	43344318	+	ENSBTAG00000016847	ARL4D	ENSBTAT00000022409	GO:0000166(nucleotide binding);GO:0005525(GTP binding);GO:0005634(nucleus);GO:0005730(nucleolus);GO:0005737(cytoplasm);GO:0005886(plasma membrane);GO:0006886(intracellular protein transport);GO:0016020(membrane);GO:0016192(vesicle-mediated transport)	NA	K07945	NA	ADP ribosylation factor like GTPase 4D [Source:VGNC Symbol;Acc:VGNC:26146]	6.25	6.43	5.74	4.39	3.67	3.87	1.54	0.627368	1.16e-06	6.16e-06
chr5	82469958	82557915	-	ENSBTAG00000011804	ARNTL2	ENSBTAT00000043261	GO:0000978(RNA polymerase II proximal promoter sequence-specific DNA binding);GO:0000981(DNA-binding transcription factor activity, RNA polymerase II-specific);GO:0003700(DNA-binding transcription factor activity);GO:0005634(nucleus);GO:0005667(transcription factor complex);GO:0005730(nucleolus);GO:0005737(cytoplasm);GO:0006355(regulation of transcription, DNA-templated);GO:0006357(regulation of …	NA	K09099	NA	aryl hydrocarbon receptor nuclear translocator like 2 [Source:VGNC Symbol;Acc:VGNC:49075]	0.99	0.95	1.11	0.44	0.37	0.36	2.61	1.3827	1.48e-10	1.23e-09
chr22	9640621	9758464	+	ENSBTAG00000007732	ARPP21	ENSBTAT00000010173;ENSBTAT00000049002;ENSBTAT00000072191;ENSBTAT00000061057;ENSBTAT00000086775	GO:0003676(nucleic acid binding);GO:0005516(calmodulin binding);GO:0005737(cytoplasm);GO:0034605(cellular response to heat);GO:0034605(cellular response to heat)	NA	NA	NA	cAMP regulated phosphoprotein 21 [Source:NCBI gene;Acc:618648]	15.28	15.08	15.31	6.45	7.13	6.48	2.28	1.18694	2.74e-62	1.77e-60
chr5	119942566	119945935	-	ENSBTAG00000016053	ARSA	ENSBTAT00000021364;ENSBTAT00000067748	GO:0003824(catalytic activity);GO:0004098(cerebroside-sulfatase activity);GO:0005509(calcium ion binding);GO:0005764(lysosome);GO:0005783(endoplasmic reticulum);GO:0005886(plasma membrane);GO:0007339(binding of sperm to zona pellucida);GO:0008484(sulfuric ester hydrolase activity);GO:0016021(integral component of membrane);GO:0016787(hydrolase activity);GO:0046872(metal ion binding);GO:0046872(me…	00600(Sphingolipid metabolism);04142(Lysosome);04142(Lysosome)	K01134	EC:3.1.6.8	arylsulfatase A [Source:VGNC Symbol;Acc:VGNC:50217]	17.38	18.8	17.17	8.22	9.36	9.59	1.96	0.973349	3.11e-27	6.83e-26
chr19	61782347	61886528	-	ENSBTAG00000010637	ARSG	ENSBTAT00000014061	GO:0003824(catalytic activity);GO:0004065(arylsulfatase activity);GO:0005615(extracellular space);GO:0005764(lysosome);GO:0005783(endoplasmic reticulum);GO:0006790(sulfur compound metabolic process);GO:0008484(sulfuric ester hydrolase activity)	04142(Lysosome)	K12381	EC:3.1.6.-	arylsulfatase G [Source:VGNC Symbol;Acc:VGNC:55034]	2.21	1.57	1.97	0.95	0.99	1.12	1.88	0.908255	2.33e-08	1.52e-07
chr7	94867666	94924213	+	ENSBTAG00000020178	ARSK	ENSBTAT00000026877	GO:0003824(catalytic activity);GO:0005576(extracellular region);GO:0008484(sulfuric ester hydrolase activity);GO:0016787(hydrolase activity);GO:0046872(metal ion binding)	NA	K12376	EC:3.1.6.-	arylsulfatase family member K [Source:VGNC Symbol;Acc:VGNC:26179]	0.84	0.78	0.87	0.25	0.36	0.27	2.85	1.5096	5.68e-13	5.77e-12
chr22	43831391	43848345	+	ENSBTAG00000016013	ASB14	ENSBTAT00000066678	GO:0005515(protein binding);GO:0016567(protein ubiquitination);GO:0035556(intracellular signal transduction)	NA	K10336	NA	ankyrin repeat and SOCS box containing 14 [Source:VGNC Symbol;Acc:VGNC:26191]	0.64	0.45	0.62	0.37	0.45	0.27	1.58	0.65844	0.00317	0.00887
chr19	43988805	43997148	+	ENSBTAG00000019658	ASB16	ENSBTAT00000026197;ENSBTAT00000080278	GO:0005515(protein binding);GO:0016567(protein ubiquitination);GO:0035556(intracellular signal transduction);GO:0035556(intracellular signal transduction)	NA	K10338	NA	ankyrin repeat and SOCS box containing 16 [Source:VGNC Symbol;Acc:VGNC:26193]	1	1.2	1.04	0.62	0.59	0.6	1.79	0.837312	6.45e-07	3.56e-06
chr27	7720264	7761066	-	ENSBTAG00000014143	ASB5	ENSBTAT00000018799	GO:0005515(protein binding);GO:0016567(protein ubiquitination);GO:0035556(intracellular signal transduction);GO:0045732(positive regulation of protein catabolic process)	NA	K10327	NA	ankyrin repeat and SOCS box containing 5 [Source:VGNC Symbol;Acc:VGNC:26198]	40.97	37.6	44.38	16.39	17.63	17.13	2.4	1.26503	1.37e-63	8.99e-62
chr24	23449909	23608154	-	ENSBTAG00000047003	ASXL3	ENSBTAT00000064050	GO:0000790(nuclear chromatin);GO:0003677(DNA binding);GO:0003682(chromatin binding);GO:0005634(nucleus);GO:0006351(transcription, DNA-templated);GO:0006355(regulation of transcription, DNA-templated);GO:0009887(animal organ morphogenesis);GO:0035517(PR-DUB complex);GO:0042975(peroxisome proliferator activated receptor binding);GO:0045944(positive regulation of transcription by RNA polymerase II)	NA	K11471	NA	ASXL transcriptional regulator 3 [Source:VGNC Symbol;Acc:VGNC:26230]	1.25	0.99	1.17	0.72	0.74	0.73	1.56	0.639791	2.54e-06	1.29e-05
chr25	25929240	25946430	-	ENSBTAG00000006541	ATP2A1	ENSBTAT00000008593	GO:0000166(nucleotide binding);GO:0005388(calcium-transporting ATPase activity);GO:0005509(calcium ion binding);GO:0005524(ATP binding);GO:0005739(mitochondrion);GO:0005783(endoplasmic reticulum);GO:0005789(endoplasmic reticulum membrane);GO:0006811(ion transport);GO:0006816(calcium ion transport);GO:0006874(cellular calcium ion homeostasis);GO:0008553(proton-exporting ATPase activity, phosphoryl…	04020(Calcium signaling pathway);04022(cGMP-PKG signaling pathway);04972(Pancreatic secretion);05010(Alzheimer disease)	K05853	EC:7.2.2.10	ATPase sarcoplasmic/endoplasmic reticulum Ca2+ transporting 1 [Source:VGNC Symbol;Acc:VGNC:26290]	45.1	41.6	44.48	25.09	26.35	25.67	1.7	0.766379	1.05e-31	2.8e-30
chr13	79436295	79557537	-	ENSBTAG00000007962	ATP9A	ENSBTAT00000073955;ENSBTAT00000010474;ENSBTAT00000077796	GO:0000166(nucleotide binding);GO:0000287(magnesium ion binding);GO:0004012(phospholipid-translocating ATPase activity);GO:0005524(ATP binding);GO:0005768(endosome);GO:0005769(early endosome);GO:0005802(trans-Golgi network);GO:0005886(plasma membrane);GO:0006890(retrograde vesicle-mediated transport, Golgi to endoplasmic reticulum);GO:0006897(endocytosis);GO:0015914(phospholipid transport);GO:001…	NA	K01530	EC:7.6.2.1	ATPase phospholipid transporting 9A (putative) [Source:NCBI gene;Acc:516579]	7.78	8.03	7.47	3.2	3.67	4.07	2.13	1.0895	1.74e-29	4.18e-28
chr26	35537128	36348728	+	ENSBTAG00000017709	ATRNL1	ENSBTAT00000076056;ENSBTAT00000023559	GO:0005515(protein binding);GO:0007186(G protein-coupled receptor signaling pathway);GO:0016020(membrane);GO:0016021(integral component of membrane);GO:0016021(integral component of membrane)	NA	NA	NA	attractin like 1 [Source:VGNC Symbol;Acc:VGNC:55934]	1.07	1.04	0.82	0.51	0.44	0.34	2.27	1.18188	2.53e-09	1.83e-08
chr25	29782669	29817161	-	ENSBTAG00000002083	AUTS2	ENSBTAT00000067784;ENSBTAT00000002697;ENSBTAT00000083495	GO:0001764(neuron migration);GO:0003682(chromatin binding);GO:0005515(protein binding);GO:0005634(nucleus);GO:0010592(positive regulation of lamellipodium assembly);GO:0015629(actin cytoskeleton);GO:0021884(forebrain neuron development);GO:0030426(growth cone);GO:0031532(actin cytoskeleton reorganization);GO:0035022(positive regulation of Rac protein signal transduction);GO:0045944(positive regul…	NA	K23214	NA	AUTS2, activator of transcription and developmental regulator [Source:VGNC Symbol;Acc:VGNC:26352]	6.22	4.54	5.35	3.46	2.51	2.48	1.9	0.92843	2.42e-12	2.36e-11
chr5	55657654	55676222	+	ENSBTAG00000016913	AVIL	ENSBTAT00000084348;ENSBTAT00000022497	GO:0003779(actin binding);GO:0007010(cytoskeleton organization);GO:0010976(positive regulation of neuron projection development);GO:0051015(actin filament binding);GO:0060271(cilium assembly);GO:0060271(cilium assembly)	NA	K08017	NA	advillin [Source:VGNC Symbol;Acc:VGNC:26354]	0.67	1.02	0.78	0.16	0.28	0.23	3.71	1.89226	1.25e-13	1.32e-12
chr11	60724002	60756539	+	ENSBTAG00000018046	B3GNT2	ENSBTAT00000024024	GO:0000139(Golgi membrane);GO:0005783(endoplasmic reticulum);GO:0005794(Golgi apparatus);GO:0006486(protein glycosylation);GO:0007411(axon guidance);GO:0007608(sensory perception of smell);GO:0008376(acetylgalactosaminyltransferase activity);GO:0008378(galactosyltransferase activity);GO:0008532(N-acetyllactosaminide beta-1,3-N-acetylglucosaminyltransferase activity);GO:0016020(membrane);GO:001602…	00533(Glycosaminoglycan biosynthesis - keratan sulfate);00601(Glycosphingolipid biosynthesis - lacto and neolacto series)	K00741	EC:2.4.1.149	UDP-GlcNAc:betaGal beta-1,3-N-acetylglucosaminyltransferase 2 [Source:NCBI gene;Acc:515585]	13.67	14.14	15.02	7.68	8.34	6.95	1.87	0.899315	2.09e-26	4.42e-25
chr18	50561044	50562841	-	ENSBTAG00000016041	B3GNT8	ENSBTAT00000021344	GO:0000139(Golgi membrane);GO:0005783(endoplasmic reticulum);GO:0005794(Golgi apparatus);GO:0006486(protein glycosylation);GO:0008376(acetylgalactosaminyltransferase activity);GO:0008378(galactosyltransferase activity);GO:0008532(N-acetyllactosaminide beta-1,3-N-acetylglucosaminyltransferase activity);GO:0016020(membrane);GO:0016021(integral component of membrane);GO:0016262(protein N-acetylgluco…	NA	K09665	EC:2.4.1.-	UDP-GlcNAc:betaGal beta-1,3-N-acetylglucosaminyltransferase 8 [Source:VGNC Symbol;Acc:VGNC:26384]	2.56	2.71	1.58	1.51	1.52	1.39	1.55	0.629997	0.00249	0.00719
chr1	141381147	141486921	+	ENSBTAG00000000394	BACE2	ENSBTAT00000000507	GO:0001540(amyloid-beta binding);GO:0004190(aspartic-type endopeptidase activity);GO:0005768(endosome);GO:0005794(Golgi apparatus);GO:0005802(trans-Golgi network);GO:0005886(plasma membrane);GO:0006508(proteolysis);GO:0006509(membrane protein ectodomain proteolysis);GO:0008233(peptidase activity);GO:0016020(membrane);GO:0016021(integral component of membrane);GO:0016787(hydrolase activity);GO:003…	05010(Alzheimer disease)	K07747	EC:3.4.23.45	beta-secretase 2 [Source:VGNC Symbol;Acc:VGNC:26401]	55.57	57.29	56.34	25.02	25.98	26.77	2.18	1.12141	5.65e-60	3.44e-58
chr25	37655743	37735318	+	ENSBTAG00000019181	BAIAP2L1	ENSBTAT00000030984	GO:0005515(protein binding);GO:0005654(nucleoplasm);GO:0005829(cytosol);GO:0005886(plasma membrane);GO:0007009(plasma membrane organization);GO:0009617(response to bacterium);GO:0015629(actin cytoskeleton);GO:0030833(regulation of actin filament polymerization);GO:0030838(positive regulation of actin filament polymerization);GO:0046626(regulation of insulin receptor signaling pathway);GO:0051017(…	NA	K20127	NA	BAI1 associated protein 2 like 1 [Source:VGNC Symbol;Acc:VGNC:26413]	0.48	0.36	0.43	0.16	0.06	0.14	3.57	1.83589	2.3e-09	1.67e-08
chr11	1187496	1233256	-	ENSBTAG00000024105	BCL2L11	ENSBTAT00000078264;ENSBTAT00000069927	GO:0001701(in utero embryonic development);GO:0001776(leukocyte homeostasis);GO:0001782(B cell homeostasis);GO:0001783(B cell apoptotic process);GO:0001822(kidney development);GO:0002260(lymphocyte homeostasis);GO:0002262(myeloid cell homeostasis);GO:0005737(cytoplasm);GO:0005739(mitochondrion);GO:0007160(cell-matrix adhesion);GO:0007283(spermatogenesis);GO:0008017(microtubule binding);GO:0008584…	01521(EGFR tyrosine kinase inhibitor resistance);04068(FoxO signaling pathway);04151(PI3K-Akt signaling pathway);04210(Apoptosis);04215(Apoptosis - multiple species);04932(Non-alcoholic fatty liver disease (NAFLD));05169(Epstein-Barr virus infection);05200(Pathways in cancer);05206(MicroRNAs in cancer);05210(Colorectal cancer);05210(Colorectal cancer)	K16341	NA	BCL2 like 11 [Source:VGNC Symbol;Acc:VGNC:50256]	1.87	2.12	1.3	1.05	1.06	0.92	1.75	0.807581	4.17e-06	2.04e-05
chr1	79558314	79611183	+	ENSBTAG00000001511	BCL6	ENSBTAT00000071778	GO:0000122(negative regulation of transcription by RNA polymerase II);GO:0000902(cell morphogenesis);GO:0000977(RNA polymerase II regulatory region sequence-specific DNA binding);GO:0001161(intronic transcription regulatory region sequence-specific DNA binding);GO:0001227(DNA-binding transcription repressor activity, RNA polymerase II-specific);GO:0001953(negative regulation of cell-matrix adhesi…	04068(FoxO signaling pathway);05202(Transcriptional misregulation in cancer)	K15618	NA	BCL6, transcription repressor [Source:NCBI gene;Acc:539020]	23.96	24.13	21.46	13.27	12.28	12.55	1.83	0.868014	5.72e-31	1.47e-29
chr21	61081307	61151037	+	ENSBTAG00000021717	BDKRB2	ENSBTAT00000078035;ENSBTAT00000070432;ENSBTAT00000028949	GO:0004930(G protein-coupled receptor activity);GO:0004947(bradykinin receptor activity);GO:0005886(plasma membrane);GO:0006939(smooth muscle contraction);GO:0006954(inflammatory response);GO:0007165(signal transduction);GO:0007186(G protein-coupled receptor signaling pathway);GO:0009612(response to mechanical stimulus);GO:0016020(membrane);GO:0016021(integral component of membrane);GO:0032496(re…	04020(Calcium signaling pathway);04022(cGMP-PKG signaling pathway);04071(Sphingolipid signaling pathway);04080(Neuroactive ligand-receptor interaction);04610(Complement and coagulation cascades);04750(Inflammatory mediator regulation of TRP channels);04810(Regulation of actin cytoskeleton);04961(Endocrine and other factor-regulated calcium reabsorption);05142(Chagas disease (American trypanosomia…	K03916	NA	bradykinin receptor B2 [Source:VGNC Symbol;Acc:VGNC:26460]	6.04	6.56	6.29	2.99	3.55	3.74	1.84	0.878871	6.3e-19	9.38e-18
chr18	34194553	34232732	+	ENSBTAG00000009762	BEAN1	ENSBTAT00000012871	GO:0016020(membrane);GO:0016021(integral component of membrane)	NA	K19324	NA	brain expressed associated with NEDD4 1 [Source:VGNC Symbol;Acc:VGNC:55036]	0.8	0.99	0.99	0.22	0.27	0.17	4.24	2.08444	1.35e-18	1.97e-17
chr23	3189366	3252666	-	ENSBTAG00000008228	BEND6	ENSBTAT00000010825	GO:0003682(chromatin binding);GO:0003714(transcription corepressor activity);GO:0005634(nucleus);GO:0045666(positive regulation of neuron differentiation);GO:0045746(negative regulation of Notch signaling pathway);GO:1903507(negative regulation of nucleic acid-templated transcription)	NA	NA	NA	BEN domain containing 6 [Source:VGNC Symbol;Acc:VGNC:26469]	0.69	1.01	0.54	0.38	0.37	0.65	1.6	0.678286	0.0149	0.0347
chr5	43762572	43817060	+	ENSBTAG00000002931	BEST3	ENSBTAT00000003810	GO:0005254(chloride channel activity);GO:0005886(plasma membrane);GO:0006811(ion transport);GO:0006821(chloride transport);GO:0015698(inorganic anion transport);GO:0016020(membrane);GO:0016021(integral component of membrane);GO:0034707(chloride channel complex);GO:0043271(negative regulation of ion transport);GO:1902476(chloride transmembrane transport)	NA	K13880	NA	bestrophin 3 [Source:VGNC Symbol;Acc:VGNC:26473]	1.24	0.88	1.29	0.39	0.35	0.31	3.24	1.69652	1.69e-13	1.78e-12
chr5	83818249	83821356	+	ENSBTAG00000030575	BHLHE41	ENSBTAT00000043182	GO:0000122(negative regulation of transcription by RNA polymerase II);GO:0000978(RNA polymerase II proximal promoter sequence-specific DNA binding);GO:0000980(RNA polymerase II distal enhancer sequence-specific DNA binding);GO:0000981(DNA-binding transcription factor activity, RNA polymerase II-specific);GO:0001102(RNA polymerase II activating transcription factor binding);GO:0001227(DNA-binding …	04710(Circadian rhythm)	K03730	NA	basic helix-loop-helix family member e41 [Source:VGNC Symbol;Acc:VGNC:26487]	1.11	1.18	1.35	0.47	0.67	0.6	2.09	1.06195	1.54e-06	8.04e-06
chr10	66518527	66525667	-	ENSBTAG00000003835	BMP4	ENSBTAT00000004992	GO:0000122(negative regulation of transcription by RNA polymerase II);GO:0000186(activation of MAPKK activity);GO:0001501(skeletal system development);GO:0001503(ossification);GO:0001525(angiogenesis);GO:0001568(blood vessel development);GO:0001649(osteoblast differentiation);GO:0001656(metanephros development);GO:0001657(ureteric bud development);GO:0001658(branching involved in ureteric bud mor…	04060(Cytokine-cytokine receptor interaction);04350(TGF-beta signaling pathway);04390(Hippo signaling pathway);04550(Signaling pathways regulating pluripotency of stem cells);04919(Thyroid hormone signaling pathway);05200(Pathways in cancer);05217(Basal cell carcinoma);05418(Fluid shear stress and atherosclerosis)	K04662	NA	bone morphogenetic protein 4 [Source:VGNC Symbol;Acc:VGNC:26519]	2.69	3.03	2.75	1.11	1.15	1.02	2.58	1.36628	2.33e-17	3.15e-16
chr23	47503385	47662574	-	ENSBTAG00000019234	BMP6	ENSBTAT00000025614;ENSBTAT00000069287	GO:0000122(negative regulation of transcription by RNA polymerase II);GO:0001649(osteoblast differentiation);GO:0001654(eye development);GO:0001822(kidney development);GO:0001938(positive regulation of endothelial cell proliferation);GO:0001958(endochondral ossification);GO:0003323(type B pancreatic cell development);GO:0005125(cytokine activity);GO:0005160(transforming growth factor beta recepto…	04060(Cytokine-cytokine receptor interaction);04350(TGF-beta signaling pathway);04390(Hippo signaling pathway);04913(Ovarian steroidogenesis);04913(Ovarian steroidogenesis)	K16620	NA	bone morphogenetic protein 6 [Source:VGNC Symbol;Acc:VGNC:26521]	1.78	2.07	1.95	0.46	0.36	0.61	4.06	2.02221	3.84e-20	6.09e-19
chr1	57945013	58023212	+	ENSBTAG00000013909	BOC	ENSBTAT00000018474	GO:0005515(protein binding);GO:0005654(nucleoplasm);GO:0005887(integral component of plasma membrane);GO:0007224(smoothened signaling pathway);GO:0007411(axon guidance);GO:0016020(membrane);GO:0016021(integral component of membrane);GO:0045663(positive regulation of myoblast differentiation)	04340(Hedgehog signaling pathway);04360(Axon guidance)	K20020	NA	BOC cell adhesion associated, oncogene regulated [Source:VGNC Symbol;Acc:VGNC:26536]	3.83	3.99	4.24	1.29	1.31	1.2	3.18	1.66734	9.21e-59	5.49e-57
chr4	98321779	98353157	+	ENSBTAG00000008895	BPGM	ENSBTAT00000011713	GO:0003824(catalytic activity);GO:0004082(bisphosphoglycerate mutase activity);GO:0004619(phosphoglycerate mutase activity);GO:0006096(glycolytic process);GO:0016853(isomerase activity);GO:0016868(intramolecular transferase activity, phosphotransferases)	00010(Glycolysis / Gluconeogenesis);00260(Glycine, serine and threonine metabolism)	K01837	5.4.2.11;EC:5.4.2.4	bisphosphoglycerate mutase [Source:NCBI gene;Acc:533785]	16.39	20.72	19.95	7.44	8.64	9.93	2.19	1.13365	3.73e-20	5.92e-19
chr23	10118401	10154265	+	ENSBTAG00000013316	BRPF3	ENSBTAT00000079099;ENSBTAT00000017711	GO:0005515(protein binding);GO:0043966(histone H3 acetylation);GO:0046872(metal ion binding);GO:0070776(MOZ/MORF histone acetyltransferase complex);GO:0070776(MOZ/MORF histone acetyltransferase complex)	NA	K11350	NA	bromodomain and PHD finger containing 3 [Source:VGNC Symbol;Acc:VGNC:26573]	30.2	29.75	28.31	15.85	16.3	14.7	1.88	0.913646	4.68e-41	1.75e-39
chr22	50533323	50568056	-	ENSBTAG00000011581	BSN	ENSBTAT00000078534	GO:0007416(synapse assembly);GO:0009986(cell surface);GO:0014069(postsynaptic density);GO:0030424(axon);GO:0030425(dendrite);GO:0035418(protein localization to synapse);GO:0044306(neuron projection terminus);GO:0045202(synapse);GO:0046872(metal ion binding);GO:0048786(presynaptic active zone);GO:0098685(Schaffer collateral - CA1 synapse);GO:0098693(regulation of synaptic vesicle cycle);GO:0098793…	NA	NA	NA	bassoon presynaptic cytomatrix protein [Source:NCBI gene;Acc:522724]	0.09	0.09	0.11	0.04	0.03	0.05	2.48	1.31262	1.02e-06	5.44e-06
chr3	106655124	106655205	-	ENSBTAG00000044292	bta-mir-2416	ENSBTAT00000061725	NA	NA	NA	NA	bta-mir-2416 [Source:miRBase;Acc:MI0011462]	15.06	12.31	14.08	4.61	7.99	8.61	1.95	0.965579	0.000279	0.001
chr14	32378189	32741893	+	ENSBTAG00000022588	C14H8orf34	ENSBTAT00000082132;ENSBTAT00000085859;ENSBTAT00000039224	NA	NA	NA	NA	chromosome 14 C8orf34 homolog [Source:VGNC Symbol;Acc:VGNC:52625]	0.76	0.52	0.7	0.55	0.41	0.19	1.72	0.78422	0.00874	0.0218
chr15	74043979	74045355	+	ENSBTAG00000045822	C15H11orf96	ENSBTAT00000064839	NA	NA	NA	NA	chromosome 15 C11orf96 homolog [Source:NCBI gene;Acc:100270684]	26.65	28.7	33.13	15.64	16.41	19.22	1.73	0.78709	4.44e-15	5.21e-14
chr1	2749168	2768577	+	ENSBTAG00000043993	C1H21orf62	ENSBTAT00000061032	NA	NA	NA	NA	chromosome 1 C21orf62 homolog [Source:VGNC Symbol;Acc:VGNC:52663]	0.79	0.67	0.62	0.37	0.38	0.34	1.92	0.942851	0.000112	0.000435
chr19	53358290	53366382	-	ENSBTAG00000006276	C1QTNF1	ENSBTAT00000008228;ENSBTAT00000079936	GO:0005515(protein binding);GO:0005518(collagen binding);GO:0005576(extracellular region);GO:0005581(collagen trimer);GO:0005615(extracellular space);GO:0005887(integral component of plasma membrane);GO:0007204(positive regulation of cytosolic calcium ion concentration);GO:0010544(negative regulation of platelet activation);GO:0010628(positive regulation of gene expression);GO:0010906(regulation …	NA	NA	NA	C1q and TNF related 1 [Source:VGNC Symbol;Acc:VGNC:26622]	11.87	13.24	11.79	3.68	3.5	4.16	3.25	1.7024	1.69e-61	1.07e-59
chr7	71919775	71943687	-	ENSBTAG00000054287	C1QTNF2	ENSBTAT00000082205;ENSBTAT00000080305	GO:0000187(activation of MAPK activity);GO:0005102(signaling receptor binding);GO:0005515(protein binding);GO:0005615(extracellular space);GO:0042802(identical protein binding);GO:0045725(positive regulation of glycogen biosynthetic process);GO:0046321(positive regulation of fatty acid oxidation);GO:0046326(positive regulation of glucose import);GO:0051260(protein homooligomerization);GO:0070206(…	NA	NA	NA	C1q and TNF related 2 [Source:NCBI gene;Acc:539842]	1.04	1.22	1.18	0.64	0.55	0.51	2.03	1.01885	1.9e-08	1.25e-07
chr15	29920448	29922392	-	ENSBTAG00000027766	C1QTNF5	ENSBTAT00000040033	GO:0005515(protein binding);GO:0005576(extracellular region);GO:0005581(collagen trimer);GO:0005615(extracellular space);GO:0005886(plasma membrane);GO:0005923(bicellular tight junction);GO:0009306(protein secretion);GO:0016020(membrane);GO:0016324(apical plasma membrane);GO:0016328(lateral plasma membrane);GO:0030133(transport vesicle);GO:0042802(identical protein binding);GO:0042995(cell projec…	NA	NA	NA	C1q and TNF related 5 [Source:VGNC Symbol;Acc:VGNC:26625]	14.35	15.38	14.09	8.11	7.16	6.83	1.98	0.986673	4.85e-21	8.13e-20
chr5	103358822	103387417	+	ENSBTAG00000008612	C1R	ENSBTAT00000011362;ENSBTAT00000073935	GO:0004252(serine-type endopeptidase activity);GO:0005509(calcium ion binding);GO:0005615(extracellular space);GO:0006508(proteolysis);GO:0006958(complement activation, classical pathway);GO:0008233(peptidase activity);GO:0016787(hydrolase activity);GO:0031638(zymogen activation);GO:0031638(zymogen activation)	04145(Phagosome);04610(Complement and coagulation cascades);05133(Pertussis);05150(Staphylococcus aureus infection);05322(Systemic lupus erythematosus);05322(Systemic lupus erythematosus)	K01330	EC:3.4.21.41	complement C1r [Source:VGNC Symbol;Acc:VGNC:56194]	25.51	26.09	23.93	1.94	2.34	2.5	11.14	3.47817	8.97e-253	1.82e-249
chr5	103407687	103419088	-	ENSBTAG00000004840	C1S	ENSBTAT00000006358;ENSBTAT00000086353	GO:0004252(serine-type endopeptidase activity);GO:0005509(calcium ion binding);GO:0005615(extracellular space);GO:0006508(proteolysis);GO:0006958(complement activation, classical pathway);GO:0008233(peptidase activity);GO:0016787(hydrolase activity);GO:0042802(identical protein binding);GO:0042802(identical protein binding)	04610(Complement and coagulation cascades);05133(Pertussis);05150(Staphylococcus aureus infection);05322(Systemic lupus erythematosus);05322(Systemic lupus erythematosus)	K01331	EC:3.4.21.42	complement C1s [Source:VGNC Symbol;Acc:VGNC:26630]	49.75	52.05	50.35	3.64	4.47	3.99	12.58	3.65259	0	0
chr23	27421810	27433479	-	ENSBTAG00000007450	C2	ENSBTAT00000045436;ENSBTAT00000009798	GO:0002376(immune system process);GO:0004252(serine-type endopeptidase activity);GO:0005576(extracellular region);GO:0006508(proteolysis);GO:0006956(complement activation);GO:0006958(complement activation, classical pathway);GO:0008233(peptidase activity);GO:0008236(serine-type peptidase activity);GO:0016787(hydrolase activity);GO:0045087(innate immune response);GO:0046872(metal ion binding);GO:2…	04610(Complement and coagulation cascades);05133(Pertussis);05150(Staphylococcus aureus infection);05322(Systemic lupus erythematosus);05322(Systemic lupus erythematosus)	K01332	EC:3.4.21.43	complement C2 [Source:VGNC Symbol;Acc:VGNC:53959]	0.81	0.97	0.69	0.17	0.15	0.12	5.61	2.48734	2.01e-22	3.57e-21
chr22	50803150	50809723	+	ENSBTAG00000011894	C22H3orf62	ENSBTAT00000015778;ENSBTAT00000074820	NA	NA	NA	NA	chromosome 22 C3orf62 homolog [Source:VGNC Symbol;Acc:VGNC:49185]	0.93	0.81	0.45	0.24	0.65	0.45	1.64	0.715404	0.0321	0.067
chr28	43547662	43551966	+	ENSBTAG00000047155	C28H10orf71	ENSBTAT00000065455	GO:0030018(Z disc);GO:0070886(positive regulation of calcineurin-NFAT signaling cascade)	NA	NA	NA	chromosome 28 C10orf71 homolog [Source:VGNC Symbol;Acc:VGNC:52696]	0.46	0.3	0.41	0.21	0.2	0.19	1.94	0.95416	3.08e-05	0.000132
chr2	96437069	96460618	-	ENSBTAG00000012888	C2H2orf80	ENSBTAT00000035293;ENSBTAT00000044265	NA	NA	NA	NA	chromosome 2 C2orf80 homolog [Source:VGNC Symbol;Acc:VGNC:52704]	3.86	2.44	4.67	0.47	0.26	0.34	10.26	3.35897	2.07e-30	5.18e-29
chr7	17773675	17810616	+	ENSBTAG00000017280	C3	ENSBTAT00000022979	GO:0001798(positive regulation of type IIa hypersensitivity);GO:0001934(positive regulation of protein phosphorylation);GO:0001970(positive regulation of activation of membrane attack complex);GO:0002376(immune system process);GO:0004866(endopeptidase inhibitor activity);GO:0005515(protein binding);GO:0005576(extracellular region);GO:0005615(extracellular space);GO:0006629(lipid metabolic process…	04080(Neuroactive ligand-receptor interaction);04145(Phagosome);04610(Complement and coagulation cascades);05133(Pertussis);05134(Legionellosis);05140(Leishmaniasis);05142(Chagas disease (American trypanosomiasis));05150(Staphylococcus aureus infection);05152(Tuberculosis);05167(Kaposi sarcoma-associated herpesvirus infection);05168(Herpes simplex virus 1 infection);05203(Viral carcinogenesis);05…	K03990	NA	complement C3 [Source:VGNC Symbol;Acc:VGNC:26638]	1.37	1.64	1.26	0.11	0.05	0.07	18.9	4.24055	1.97e-70	1.44e-68
chr23	27372094	27386883	-	ENSBTAG00000037533	C4A	ENSBTAT00000009019	GO:0004866(endopeptidase inhibitor activity);GO:0005515(protein binding);GO:0005576(extracellular region);GO:0005615(extracellular space);GO:0006954(inflammatory response);GO:0006956(complement activation);GO:0010951(negative regulation of endopeptidase activity)	04610(Complement and coagulation cascades);05133(Pertussis);05150(Staphylococcus aureus infection);05322(Systemic lupus erythematosus)	K03989	NA	complement component 4A [Source:NCBI gene;Acc:280678]	4.38	3.82	3.95	0.39	0.28	0.32	12.28	3.61767	4.15e-141	1.23e-138
chr6	24975010	24980385	+	ENSBTAG00000046333	C4orf54	ENSBTAT00000064829	NA	NA	NA	NA	chromosome 6 C4orf54 homolog [Source:NCBI gene;Acc:101904203]	4.29	5.05	4.22	0.95	1.24	1.33	3.86	1.94717	2.89e-47	1.29e-45
chr23	15831094	15865906	-	ENSBTAG00000051116	C6orf132	ENSBTAT00000073204	NA	NA	NA	NA	chromosome 23 C6orf132 homolog [Source:NCBI gene;Acc:100295626]	0.74	0.78	0.84	0.23	0.17	0.2	3.92	1.97052	4.12e-24	7.88e-23
chr11	105985399	105988492	+	ENSBTAG00000052909	C8G	ENSBTAT00000069052;ENSBTAT00000056838;ENSBTAT00000084848;ENSBTAT00000071699;ENSBTAT00000070475	GO:0036094(small molecule binding);GO:0036094(small molecule binding)	04610(Complement and coagulation cascades);05020(Prion diseases);05146(Amoebiasis);05322(Systemic lupus erythematosus);05322(Systemic lupus erythematosus)	K03999	NA	complement C8 gamma chain [Source:NCBI gene;Acc:517356]	1.38	1.26	1.37	0.99	0.65	0.88	1.6	0.674005	0.000284	0.00102
chr14	76994568	77012297	-	ENSBTAG00000017733	CA2	ENSBTAT00000023581;ENSBTAT00000070385	GO:0002009(morphogenesis of an epithelium);GO:0004064(arylesterase activity);GO:0004089(carbonate dehydratase activity);GO:0005737(cytoplasm);GO:0005829(cytosol);GO:0005886(plasma membrane);GO:0008270(zinc ion binding);GO:0015670(carbon dioxide transport);GO:0032230(positive regulation of synaptic transmission, GABAergic);GO:0032849(positive regulation of cellular pH reduction);GO:0038166(angiote…	00910(Nitrogen metabolism);04964(Proximal tubule bicarbonate reclamation);04966(Collecting duct acid secretion);04971(Gastric acid secretion);04972(Pancreatic secretion);04976(Bile secretion);04976(Bile secretion)	K18245	EC:4.2.1.1	carbonic anhydrase II [Source:NCBI gene;Acc:280740]	36.6	29.78	36.66	21.27	20.34	20.17	1.67	0.738202	1.8e-18	2.61e-17
chr24	33306982	33408139	-	ENSBTAG00000008705	CABLES1	ENSBTAT00000081591;ENSBTAT00000011471	GO:0005829(cytosol);GO:0051726(regulation of cell cycle);GO:0051726(regulation of cell cycle)	NA	NA	NA	Cdk5 and Abl enzyme substrate 1 [Source:VGNC Symbol;Acc:VGNC:26664]	0.85	1.11	0.84	0.24	0.24	0.29	3.67	1.87671	4.13e-14	4.53e-13
chr5	108446722	108792612	+	ENSBTAG00000010660	CACNA1C	ENSBTAT00000014104;ENSBTAT00000084716;ENSBTAT00000069019;ENSBTAT00000063537;ENSBTAT00000077988	GO:0002520(immune system development);GO:0005216(ion channel activity);GO:0005244(voltage-gated ion channel activity);GO:0005245(voltage-gated calcium channel activity);GO:0005262(calcium channel activity);GO:0005516(calmodulin binding);GO:0005737(cytoplasm);GO:0005886(plasma membrane);GO:0005891(voltage-gated calcium channel complex);GO:0006811(ion transport);GO:0006816(calcium ion transport);GO…	04010(MAPK signaling pathway);04020(Calcium signaling pathway);04022(cGMP-PKG signaling pathway);04024(cAMP signaling pathway);04260(Cardiac muscle contraction);04261(Adrenergic signaling in cardiomyocytes);04270(Vascular smooth muscle contraction);04713(Circadian entrainment);04720(Long-term potentiation);04723(Retrograde endocannabinoid signaling);04724(Glutamatergic synapse);04725(Cholinergic …	K04850	NA	calcium voltage-gated channel subunit alpha1 C [Source:NCBI gene;Acc:408015]	0.74	0.68	0.67	0.19	0.15	0.15	4.32	2.11177	8.97e-30	2.17e-28
chr19	36102387	36164028	-	ENSBTAG00000009835	CACNA1G	ENSBTAT00000012985;ENSBTAT00000075989;ENSBTAT00000066790;ENSBTAT00000084730;ENSBTAT00000079905	GO:0001508(action potential);GO:0002027(regulation of heart rate);GO:0005216(ion channel activity);GO:0005244(voltage-gated ion channel activity);GO:0005245(voltage-gated calcium channel activity);GO:0005262(calcium channel activity);GO:0005737(cytoplasm);GO:0005886(plasma membrane);GO:0005891(voltage-gated calcium channel complex);GO:0006811(ion transport);GO:0006816(calcium ion transport);GO:00…	04010(MAPK signaling pathway);04020(Calcium signaling pathway);04713(Circadian entrainment);04925(Aldosterone synthesis and secretion);04927(Cortisol synthesis and secretion);04930(Type II diabetes mellitus);04934(Cushing syndrome);04934(Cushing syndrome)	K04854	NA	calcium voltage-gated channel subunit alpha1 G [Source:VGNC Symbol;Acc:VGNC:26677]	1.49	1.63	1.4	1.02	0.86	1	1.56	0.645813	3.59e-08	2.29e-07
chr16	79599108	79660665	-	ENSBTAG00000047491	CACNA1S	ENSBTAT00000065901;ENSBTAT00000065568;ENSBTAT00000069318;ENSBTAT00000070520;ENSBTAT00000068152;ENSBTAT00000076942;ENSBTAT00000073862	GO:0005216(ion channel activity);GO:0005244(voltage-gated ion channel activity);GO:0005245(voltage-gated calcium channel activity);GO:0005262(calcium channel activity);GO:0005737(cytoplasm);GO:0005886(plasma membrane);GO:0005891(voltage-gated calcium channel complex);GO:0006811(ion transport);GO:0006816(calcium ion transport);GO:0006936(muscle contraction);GO:0008331(high voltage-gated calcium ch…	04010(MAPK signaling pathway);04020(Calcium signaling pathway);04022(cGMP-PKG signaling pathway);04024(cAMP signaling pathway);04260(Cardiac muscle contraction);04261(Adrenergic signaling in cardiomyocytes);04270(Vascular smooth muscle contraction);04723(Retrograde endocannabinoid signaling);04725(Cholinergic synapse);04726(Serotonergic synapse);04727(GABAergic synapse);04911(Insulin secretion);0…	K04857	NA	calcium voltage-gated channel subunit alpha1 S [Source:NCBI gene;Acc:100337204]	2.16	2.07	1.96	1.29	1.23	1.32	1.61	0.690401	3.18e-12	3.08e-11
chr19	63125471	63133138	+	ENSBTAG00000007547	CACNG1	ENSBTAT00000009930	GO:0005244(voltage-gated ion channel activity);GO:0005245(voltage-gated calcium channel activity);GO:0005246(calcium channel regulator activity);GO:0005262(calcium channel activity);GO:0005886(plasma membrane);GO:0005887(integral component of plasma membrane);GO:0005891(voltage-gated calcium channel complex);GO:0006811(ion transport);GO:0006816(calcium ion transport);GO:0016020(membrane);GO:00160…	04010(MAPK signaling pathway);04260(Cardiac muscle contraction);04261(Adrenergic signaling in cardiomyocytes);04921(Oxytocin signaling pathway);05410(Hypertrophic cardiomyopathy (HCM));05412(Arrhythmogenic right ventricular cardiomyopathy (ARVC));05414(Dilated cardiomyopathy (DCM))	K04866	NA	calcium voltage-gated channel auxiliary subunit gamma 1 [Source:VGNC Symbol;Acc:VGNC:26686]	3.59	3.4	3.02	1.42	1.03	1.69	2.42	1.2775	7.2e-10	5.5e-09
chr19	63063635	63114972	+	ENSBTAG00000054931	CACNG4	ENSBTAT00000078365	GO:0005245(voltage-gated calcium channel activity);GO:0005246(calcium channel regulator activity);GO:0005891(voltage-gated calcium channel complex);GO:0006816(calcium ion transport);GO:0016020(membrane);GO:0016021(integral component of membrane);GO:0019226(transmission of nerve impulse);GO:0032281(AMPA glutamate receptor complex);GO:0036477(somatodendritic compartment);GO:0070588(calcium ion tran…	04010(MAPK signaling pathway);04260(Cardiac muscle contraction);04261(Adrenergic signaling in cardiomyocytes);04921(Oxytocin signaling pathway);05410(Hypertrophic cardiomyopathy (HCM));05412(Arrhythmogenic right ventricular cardiomyopathy (ARVC));05414(Dilated cardiomyopathy (DCM))	K04869	NA	calcium voltage-gated channel auxiliary subunit gamma 4 [Source:NCBI gene;Acc:519331]	1.55	1.27	1.33	0.63	0.71	0.63	2.12	1.08087	5.43e-10	4.23e-09
chr18	51841341	51855772	-	ENSBTAG00000015984	CADM4	ENSBTAT00000021263	GO:0001932(regulation of protein phosphorylation);GO:0001933(negative regulation of protein phosphorylation);GO:0010801(negative regulation of peptidyl-threonine phosphorylation);GO:0016020(membrane);GO:0016021(integral component of membrane);GO:0019903(protein phosphatase binding);GO:0030948(negative regulation of vascular endothelial growth factor receptor signaling pathway);GO:0030971(receptor…	NA	K06783	NA	cell adhesion molecule 4 [Source:VGNC Symbol;Acc:VGNC:26697]	1.33	1.01	0.99	0.56	0.45	0.85	1.8	0.84731	0.000535	0.00181
chr22	38430995	38900735	+	ENSBTAG00000005321	CADPS	ENSBTAT00000070647	GO:0016079(synaptic vesicle exocytosis);GO:0045202(synapse);GO:0098793(presynapse);GO:1990504(dense core granule exocytosis)	NA	K19933	NA	calcium dependent secretion activator [Source:VGNC Symbol;Acc:VGNC:26698]	1.42	1.38	1.56	0.99	0.86	0.81	1.64	0.709967	8.29e-07	4.49e-06
chr15	37508183	37513889	-	ENSBTAG00000047380	CALCB	ENSBTAT00000066189;ENSBTAT00000085300	GO:0005179(hormone activity);GO:0005576(extracellular region);GO:0005615(extracellular space);GO:0005623(cell);GO:0007189(adenylate cyclase-activating G protein-coupled receptor signaling pathway);GO:0010469(regulation of signaling receptor activity);GO:0031716(calcitonin receptor binding);GO:0051480(regulation of cytosolic calcium ion concentration);GO:0051480(regulation of cytosolic calcium ion…	04080(Neuroactive ligand-receptor interaction);04270(Vascular smooth muscle contraction);04270(Vascular smooth muscle contraction)	K12332	NA	calcitonin related polypeptide beta [Source:NCBI gene;Acc:514876]	6.92	6.16	8.13	4.43	4.24	4.4	1.62	0.699274	1.53e-09	1.14e-08
chr2	8891734	9020442	+	ENSBTAG00000008483	CALCRL	ENSBTAT00000011169	GO:0001525(angiogenesis);GO:0001605(adrenomedullin receptor activity);GO:0001635(calcitonin gene-related peptide receptor activity);GO:0004888(transmembrane signaling receptor activity);GO:0004930(G protein-coupled receptor activity);GO:0004948(calcitonin receptor activity);GO:0005737(cytoplasm);GO:0005764(lysosome);GO:0005768(endosome);GO:0005783(endoplasmic reticulum);GO:0005886(plasma membrane…	04080(Neuroactive ligand-receptor interaction);04270(Vascular smooth muscle contraction)	K04577	NA	calcitonin receptor like receptor [Source:VGNC Symbol;Acc:VGNC:26705]	5.34	4.26	5.37	2.74	3.06	2.31	1.85	0.885509	2.53e-14	2.82e-13
chr9	34209954	34214541	-	ENSBTAG00000045879	CALHM5	ENSBTAT00000063525;ENSBTAT00000072397	GO:0005887(integral component of plasma membrane);GO:0016020(membrane);GO:0016021(integral component of membrane);GO:0016021(integral component of membrane)	NA	NA	NA	calcium homeostasis modulator family member 5 [Source:VGNC Symbol;Acc:VGNC:26711]	8.48	7.43	8.26	3.08	2.77	2.75	2.81	1.48936	8.88e-28	1.99e-26
chr7	61574371	61640274	-	ENSBTAG00000020087	CAMK2A	ENSBTAT00000073084;ENSBTAT00000026762;ENSBTAT00000073457;ENSBTAT00000066579	GO:0000082(G1/S transition of mitotic cell cycle);GO:0000166(nucleotide binding);GO:0002931(response to ischemia);GO:0004672(protein kinase activity);GO:0004674(protein serine/threonine kinase activity);GO:0004683(calmodulin-dependent protein kinase activity);GO:0005516(calmodulin binding);GO:0005524(ATP binding);GO:0005737(cytoplasm);GO:0005739(mitochondrion);GO:0005954(calcium- and calmodulin-d…	04012(ErbB signaling pathway);04020(Calcium signaling pathway);04024(cAMP signaling pathway);04066(HIF-1 signaling pathway);04114(Oocyte meiosis);04217(Necroptosis);04261(Adrenergic signaling in cardiomyocytes);04310(Wnt signaling pathway);04360(Axon guidance);04713(Circadian entrainment);04720(Long-term potentiation);04722(Neurotrophin signaling pathway);04725(Cholinergic synapse);04728(Dopamine…	K04515	EC:2.7.11.17	calcium/calmodulin dependent protein kinase II alpha [Source:VGNC Symbol;Acc:VGNC:26721]	1	0.79	0.74	0.55	0.53	0.53	1.57	0.650423	0.000131	0.000504
chr4	77025265	77117686	+	ENSBTAG00000012653	CAMK2B	ENSBTAT00000072316;ENSBTAT00000084257;ENSBTAT00000086175	GO:0000166(nucleotide binding);GO:0004672(protein kinase activity);GO:0004674(protein serine/threonine kinase activity);GO:0004683(calmodulin-dependent protein kinase activity);GO:0005516(calmodulin binding);GO:0005524(ATP binding);GO:0005737(cytoplasm);GO:0005815(microtubule organizing center);GO:0005856(cytoskeleton);GO:0006468(protein phosphorylation);GO:0007399(nervous system development);GO:…	04012(ErbB signaling pathway);04020(Calcium signaling pathway);04024(cAMP signaling pathway);04066(HIF-1 signaling pathway);04114(Oocyte meiosis);04217(Necroptosis);04261(Adrenergic signaling in cardiomyocytes);04310(Wnt signaling pathway);04360(Axon guidance);04713(Circadian entrainment);04720(Long-term potentiation);04722(Neurotrophin signaling pathway);04725(Cholinergic synapse);04728(Dopamine…	K04515	EC:2.7.11.17	calcium/calmodulin dependent protein kinase II beta [Source:VGNC Symbol;Acc:VGNC:26722]	0.64	0.78	0.7	0.35	0.35	0.17	2.45	1.29012	3.22e-07	1.85e-06
chr1	82918317	82920472	+	ENSBTAG00000005657	CAMK2N2	ENSBTAT00000007431	GO:0004860(protein kinase inhibitor activity);GO:0005634(nucleus);GO:0005737(cytoplasm);GO:0005813(centrosome);GO:0005829(cytosol);GO:0006469(negative regulation of protein kinase activity);GO:0008427(calcium-dependent protein kinase inhibitor activity)	NA	NA	NA	calcium/calmodulin dependent protein kinase II inhibitor 2 [Source:VGNC Symbol;Acc:VGNC:26724]	1.22	1.22	0.81	0.75	0.63	0.74	1.54	0.618428	0.00687	0.0176
chr10	37711578	37766813	+	ENSBTAG00000008868	CAPN3	ENSBTAT00000075278;ENSBTAT00000011677	GO:0003824(catalytic activity);GO:0004198(calcium-dependent cysteine-type endopeptidase activity);GO:0005509(calcium ion binding);GO:0005622(intracellular);GO:0005634(nucleus);GO:0005737(cytoplasm);GO:0005829(cytosol);GO:0005886(plasma membrane);GO:0006508(proteolysis);GO:0008233(peptidase activity);GO:0008234(cysteine-type peptidase activity);GO:0008307(structural constituent of muscle);GO:00125…	NA	K08573	EC:3.4.22.54	calpain 3 [Source:VGNC Symbol;Acc:VGNC:26747]	0.72	0.4	0.6	0.04	0.01	0.04	20.9	4.38551	2.97e-29	7.07e-28
chr3	27540536	27611173	+	ENSBTAG00000011500	CASQ2	ENSBTAT00000015285;ENSBTAT00000085305;ENSBTAT00000087392	GO:0002027(regulation of heart rate);GO:0005509(calcium ion binding);GO:0005737(cytoplasm);GO:0010649(regulation of cell communication by electrical coupling);GO:0010880(regulation of release of sequestered calcium ion into cytosol by sarcoplasmic reticulum);GO:0010881(regulation of cardiac muscle contraction by regulation of the release of sequestered calcium ion);GO:0014809(regulation of skelet…	NA	NA	NA	calsequestrin 2 [Source:VGNC Symbol;Acc:VGNC:26787]	101.46	88.45	102.56	20.61	20.3	21.21	4.71	2.23524	9.85e-184	7.48e-181
chr16	42838570	42957501	+	ENSBTAG00000019818	CASZ1	ENSBTAT00000068068;ENSBTAT00000068354;ENSBTAT00000026402;ENSBTAT00000070912	GO:0003676(nucleic acid binding);GO:0005654(nucleoplasm);GO:0005829(cytosol);GO:0006355(regulation of transcription, DNA-templated);GO:0043231(intracellular membrane-bounded organelle);GO:0045893(positive regulation of transcription, DNA-templated);GO:0045893(positive regulation of transcription, DNA-templated)	NA	NA	NA	castor zinc finger 1 [Source:VGNC Symbol;Acc:VGNC:50113]	1.49	1.52	1.45	0.39	0.35	0.48	3.65	1.86726	2.25e-34	6.62e-33
chr4	51922890	51929009	-	ENSBTAG00000049397	CAV2	ENSBTAT00000077494	GO:0000139(Golgi membrane);GO:0001937(negative regulation of endothelial cell proliferation);GO:0001938(positive regulation of endothelial cell proliferation);GO:0002080(acrosomal membrane);GO:0005198(structural molecule activity);GO:0005634(nucleus);GO:0005737(cytoplasm);GO:0005794(Golgi apparatus);GO:0005886(plasma membrane);GO:0005887(integral component of plasma membrane);GO:0005901(caveola);…	04144(Endocytosis);04510(Focal adhesion);05100(Bacterial invasion of epithelial cells);05205(Proteoglycans in cancer);05418(Fluid shear stress and atherosclerosis)	K12958	NA	caveolin 2 [Source:NCBI gene;Acc:493642]	38.96	37.84	43.51	23.77	24.06	22.35	1.71	0.777662	2.21e-24	4.28e-23
chr8	90334876	90348569	+	ENSBTAG00000021992	CAVIN4	ENSBTAT00000073253;ENSBTAT00000029327	GO:0005737(cytoplasm);GO:0005829(cytosol);GO:0005886(plasma membrane);GO:0005901(caveola);GO:0007275(multicellular organism development);GO:0007517(muscle organ development);GO:0010468(regulation of gene expression);GO:0016020(membrane);GO:0030017(sarcomere);GO:0030018(Z disc);GO:0030154(cell differentiation);GO:0035023(regulation of Rho protein signal transduction);GO:0042383(sarcolemma);GO:0045…	NA	NA	NA	caveolae associated protein 4 [Source:VGNC Symbol;Acc:VGNC:26805]	20.91	17.35	19.96	7.68	8.1	6.97	2.56	1.35537	6.71e-56	3.76e-54
chr10	20744959	20748108	+	ENSBTAG00000010665	CBLN3	ENSBTAT00000014103;ENSBTAT00000070110	GO:0005515(protein binding);GO:0005576(extracellular region);GO:0005615(extracellular space);GO:0005783(endoplasmic reticulum);GO:0005794(Golgi apparatus);GO:0030054(cell junction);GO:0045202(synapse);GO:0045202(synapse)	NA	NA	NA	cerebellin 3 precursor [Source:VGNC Symbol;Acc:VGNC:26813]	4.78	5.85	5.06	2.39	1.86	3.01	2.16	1.10994	1.59e-10	1.31e-09
chr24	58381338	58609120	-	ENSBTAG00000008723	CCBE1	ENSBTAT00000011491	GO:0001945(lymph vessel development);GO:0001946(lymphangiogenesis);GO:0002020(protease binding);GO:0003016(respiratory system process);GO:0005509(calcium ion binding);GO:0005518(collagen binding);GO:0005615(extracellular space);GO:0007585(respiratory gaseous exchange);GO:0010575(positive regulation of vascular endothelial growth factor production);GO:0010595(positive regulation of endothelial cel…	NA	K19638	NA	collagen and calcium binding EGF domains 1 [Source:VGNC Symbol;Acc:VGNC:26828]	4.54	4.67	4.91	1.51	2.07	2.13	2.48	1.30827	2.2e-14	2.46e-13
chr7	15800804	15811483	-	ENSBTAG00000008201	CCDC151	ENSBTAT00000010785	GO:0003341(cilium movement);GO:0005737(cytoplasm);GO:0005814(centriole);GO:0005856(cytoskeleton);GO:0005929(cilium);GO:0005930(axoneme);GO:0007368(determination of left/right symmetry);GO:0030030(cell projection organization);GO:0036064(ciliary basal body);GO:0036158(outer dynein arm assembly);GO:0042995(cell projection);GO:0070286(axonemal dynein complex assembly);GO:1902017(regulation of cilium…	NA	NA	NA	coiled-coil domain containing 151 [Source:VGNC Symbol;Acc:VGNC:26856]	1.87	2.14	1.73	0.92	1.17	1.39	1.65	0.720613	0.000151	0.000571
chr13	11479616	11570661	+	ENSBTAG00000040490	CCDC3	ENSBTAT00000056087	GO:0005576(extracellular region);GO:0005783(endoplasmic reticulum);GO:0010804(negative regulation of tumor necrosis factor-mediated signaling pathway);GO:0045600(positive regulation of fat cell differentiation);GO:0046889(positive regulation of lipid biosynthetic process)	NA	NA	NA	coiled-coil domain containing 3 [Source:NCBI gene;Acc:509875]	15.7	16.05	15.76	6.37	6.31	7.78	2.32	1.21555	1.81e-36	5.89e-35
chr21	56040106	56183841	-	ENSBTAG00000000838	CCDC88C	ENSBTAT00000061454;ENSBTAT00000055799	GO:0001932(regulation of protein phosphorylation);GO:0005515(protein binding);GO:0005737(cytoplasm);GO:0005813(centrosome);GO:0008017(microtubule binding);GO:0016055(Wnt signaling pathway);GO:0030165(PDZ domain binding);GO:0030705(cytoskeleton-dependent intracellular transport);GO:0031098(stress-activated protein kinase signaling cascade);GO:0031122(cytoplasmic microtubule organization);GO:003164…	NA	NA	NA	coiled-coil domain containing 88C [Source:VGNC Symbol;Acc:VGNC:55038]	0.39	0.4	0.39	0.15	0.24	0.15	2.17	1.11684	8.64e-08	5.28e-07
chr10	35947853	35956754	-	ENSBTAG00000013774	CCDC9B	ENSBTAT00000067417;ENSBTAT00000064341	NA	NA	NA	NA	coiled-coil domain containing 9B [Source:VGNC Symbol;Acc:VGNC:55108]	4.49	4.34	3.76	2.51	2.76	2.91	1.54	0.619576	1.17e-09	8.75e-09
chr18	48625060	48627516	-	ENSBTAG00000046295	CCER2	ENSBTAT00000063324	NA	NA	NA	NA	coiled-coil glutamate rich protein 2 [Source:VGNC Symbol;Acc:VGNC:52185]	1	0.74	1.23	0.79	0.61	0.4	1.66	0.732462	0.00852	0.0213
chr6	45920952	45940972	-	ENSBTAG00000004988	CCKAR	ENSBTAT00000078711;ENSBTAT00000006565;ENSBTAT00000079206	GO:0001764(neuron migration);GO:0004930(G protein-coupled receptor activity);GO:0004951(cholecystokinin receptor activity);GO:0005887(integral component of plasma membrane);GO:0007165(signal transduction);GO:0007186(G protein-coupled receptor signaling pathway);GO:0007409(axonogenesis);GO:0007631(feeding behavior);GO:0016020(membrane);GO:0016021(integral component of membrane);GO:0017046(peptide …	04020(Calcium signaling pathway);04080(Neuroactive ligand-receptor interaction);04911(Insulin secretion);04972(Pancreatic secretion);04972(Pancreatic secretion)	K04194	NA	cholecystokinin A receptor [Source:VGNC Symbol;Acc:VGNC:26941]	3.06	2.67	3.1	0.03	0	0.02	178.42	7.4791	1.34e-164	6.27e-162
chr19	15902777	15905368	-	ENSBTAG00000037811	CCL2	ENSBTAT00000013146	GO:0000165(MAPK cascade);GO:0002548(monocyte chemotaxis);GO:0005125(cytokine activity);GO:0005576(extracellular region);GO:0005615(extracellular space);GO:0006935(chemotaxis);GO:0006954(inflammatory response);GO:0006955(immune response);GO:0007010(cytoskeleton organization);GO:0007186(G protein-coupled receptor signaling pathway);GO:0008009(chemokine activity);GO:0008360(regulation of cell shape)…	04060(Cytokine-cytokine receptor interaction);04062(Chemokine signaling pathway);04621(NOD-like receptor signaling pathway);04657(IL-17 signaling pathway);04668(TNF signaling pathway);04933(AGE-RAGE signaling pathway in diabetic complications);05142(Chagas disease (American trypanosomiasis));05144(Malaria);05163(Human cytomegalovirus infection);05164(Influenza A);05168(Herpes simplex virus 1 infe…	K14624	NA	chemokine (C-C motif) ligand 2 [Source:NCBI gene;Acc:281043]	11.82	15.77	17.32	3.18	2.92	3.22	4.82	2.26914	7.45e-57	4.27e-55
chr19	14508970	14516896	+	ENSBTAG00000053649	CCL5	ENSBTAT00000082438	GO:0000165(MAPK cascade);GO:0002548(monocyte chemotaxis);GO:0004435(phosphatidylinositol phospholipase C activity);GO:0004672(protein kinase activity);GO:0005125(cytokine activity);GO:0005576(extracellular region);GO:0005615(extracellular space);GO:0005737(cytoplasm);GO:0006816(calcium ion transport);GO:0006874(cellular calcium ion homeostasis);GO:0006887(exocytosis);GO:0006935(chemotaxis);GO:000…	04060(Cytokine-cytokine receptor interaction);04062(Chemokine signaling pathway);04620(Toll-like receptor signaling pathway);04621(NOD-like receptor signaling pathway);04623(Cytosolic DNA-sensing pathway);04668(TNF signaling pathway);05020(Prion diseases);05142(Chagas disease (American trypanosomiasis));05163(Human cytomegalovirus infection);05164(Influenza A);05168(Herpes simplex virus 1 infecti…	K12499	NA	C-C motif chemokine ligand 5 [Source:NCBI gene;Acc:327712]	0.79	0.79	1.27	0.25	0.27	0.37	3.24	1.69412	6.7e-10	5.13e-09
chr9	69887189	69890613	-	ENSBTAG00000006367	CCN2	ENSBTAT00000008357;ENSBTAT00000074642	GO:0001502(cartilage condensation);GO:0001503(ossification);GO:0001525(angiogenesis);GO:0001894(tissue homeostasis);GO:0005178(integrin binding);GO:0005515(protein binding);GO:0005520(insulin-like growth factor binding);GO:0005576(extracellular region);GO:0007155(cell adhesion);GO:0007160(cell-matrix adhesion);GO:0007229(integrin-mediated signaling pathway);GO:0008022(protein C-terminus binding);…	04371(Apelin signaling pathway);04390(Hippo signaling pathway);04390(Hippo signaling pathway)	K06827	NA	cellular communication network factor 2 [Source:VGNC Symbol;Acc:VGNC:27794]	1229.89	1363.1	1446.54	816.6	793.09	828.01	1.66	0.728666	1.01e-24	2e-23
chr14	8137189	8169248	-	ENSBTAG00000000707	CCN4	ENSBTAT00000000946	GO:0005178(integrin binding);GO:0005515(protein binding);GO:0005520(insulin-like growth factor binding);GO:0005576(extracellular region);GO:0005829(cytosol);GO:0007155(cell adhesion);GO:0008201(heparin binding);GO:0031012(extracellular matrix);GO:0060548(negative regulation of cell death)	04310(Wnt signaling pathway)	K22471	NA	cellular communication network factor 4 [Source:VGNC Symbol;Acc:VGNC:36944]	37.64	35.71	37.33	14.74	15.85	15.29	2.41	1.2707	1.61e-77	1.43e-75
chr28	39271703	39426453	+	ENSBTAG00000017611	CCSER2	ENSBTAT00000023416;ENSBTAT00000073393;ENSBTAT00000066789;ENSBTAT00000068296;ENSBTAT00000075535;ENSBTAT00000073525;ENSBTAT00000078757	GO:0001578(microtubule bundle formation);GO:0008017(microtubule binding);GO:0015630(microtubule cytoskeleton);GO:0015630(microtubule cytoskeleton)	NA	NA	NA	coiled-coil serine rich protein 2 [Source:VGNC Symbol;Acc:VGNC:26994]	23.88	24.52	25.21	16.09	16.84	12.36	1.63	0.700528	7.65e-15	8.82e-14
chr3	1182748	1266862	+	ENSBTAG00000012700	CD247	ENSBTAT00000016878	GO:0004888(transmembrane signaling receptor activity);GO:0005737(cytoplasm);GO:0005886(plasma membrane);GO:0007166(cell surface receptor signaling pathway);GO:0016020(membrane);GO:0016021(integral component of membrane);GO:0042101(T cell receptor complex);GO:0042105(alpha-beta T cell receptor complex);GO:0042802(identical protein binding);GO:0042803(protein homodimerization activity);GO:0050852(T…	04650(Natural killer cell mediated cytotoxicity);04658(Th1 and Th2 cell differentiation);04659(Th17 cell differentiation);04660(T cell receptor signaling pathway);05142(Chagas disease (American trypanosomiasis));05169(Epstein-Barr virus infection);05170(Human immunodeficiency virus 1 infection)	K06453	NA	CD247 molecule [Source:VGNC Symbol;Acc:VGNC:27016]	3.04	3.92	2.84	1.95	2.03	2.35	1.55	0.630867	8.69e-05	0.000343
chr8	39246075	39263677	-	ENSBTAG00000000095	CD274	ENSBTAT00000008067	GO:0002845(positive regulation of tolerance induction to tumor cell);GO:0005886(plasma membrane);GO:0006955(immune response);GO:0007165(signal transduction);GO:0007166(cell surface receptor signaling pathway);GO:0009897(external side of plasma membrane);GO:0009986(cell surface);GO:0016020(membrane);GO:0016021(integral component of membrane);GO:0031295(T cell costimulation);GO:0031901(early endoso…	04514(Cell adhesion molecules (CAMs))	K06745	NA	CD274 molecule [Source:VGNC Symbol;Acc:VGNC:27019]	3.51	3	4.17	1.56	1.37	1.14	2.62	1.39139	1.1e-13	1.17e-12
chr2	36552660	36579199	+	ENSBTAG00000038195	CD302	ENSBTAT00000056635;ENSBTAT00000063513	GO:0005737(cytoplasm);GO:0005902(microvillus);GO:0005938(cell cortex);GO:0006909(phagocytosis);GO:0016020(membrane);GO:0016021(integral component of membrane);GO:0030175(filopodium);GO:0030246(carbohydrate binding);GO:0042995(cell projection);GO:0042995(cell projection)	NA	K06722	NA	CD302 molecule [Source:VGNC Symbol;Acc:VGNC:55333]	13.04	12.26	12.15	6.14	6.18	4.69	2.2	1.13813	1.75e-32	4.77e-31
chr4	40380301	40443336	-	ENSBTAG00000017866	CD36	ENSBTAT00000073723;ENSBTAT00000063596	GO:0005794(Golgi apparatus);GO:0005886(plasma membrane);GO:0006955(immune response);GO:0007155(cell adhesion);GO:0007166(cell surface receptor signaling pathway);GO:0007204(positive regulation of cytosolic calcium ion concentration);GO:0016020(membrane);GO:0016021(integral component of membrane);GO:0016324(apical plasma membrane);GO:0030299(intestinal cholesterol absorption);GO:0031526(brush bord…	03320(PPAR signaling pathway);04145(Phagosome);04152(AMPK signaling pathway);04512(ECM-receptor interaction);04640(Hematopoietic cell lineage);04920(Adipocytokine signaling pathway);04931(Insulin resistance);04975(Fat digestion and absorption);04979(Cholesterol metabolism);05144(Malaria);05144(Malaria)	K06259	NA	CD36 molecule [Source:NCBI gene;Acc:281052]	0.59	0.5	0.68	0.24	0.29	0.16	2.55	1.35249	6.12e-09	4.26e-08
chr16	5250021	5279400	+	ENSBTAG00000006984	CD55	ENSBTAT00000078403;ENSBTAT00000009178;ENSBTAT00000054952;ENSBTAT00000009180	NA	04610(Complement and coagulation cascades);04640(Hematopoietic cell lineage);05416(Viral myocarditis);05416(Viral myocarditis)	K04006	NA	CD55 molecule (Cromer blood group) [Source:NCBI gene;Acc:518609]	1.11	0.96	0.97	0.52	0.56	0.74	1.67	0.739824	7.65e-06	3.61e-05
chr5	104123609	104159392	-	ENSBTAG00000014764	CD9	ENSBTAT00000019643	GO:0005178(integrin binding);GO:0005576(extracellular region);GO:0005886(plasma membrane);GO:0005887(integral component of plasma membrane);GO:0007155(cell adhesion);GO:0007166(cell surface receptor signaling pathway);GO:0007338(single fertilization);GO:0007342(fusion of sperm to egg plasma membrane involved in single fertilization);GO:0008285(negative regulation of cell population proliferation)…	04640(Hematopoietic cell lineage)	K06460	NA	CD9 molecule [Source:VGNC Symbol;Acc:VGNC:27053]	145.46	166.83	156.97	69.34	71.7	66.37	2.26	1.17786	2.32e-57	1.35e-55
chr18	36046665	36119368	+	ENSBTAG00000015991	CDH1	ENSBTAT00000087488;ENSBTAT00000021272	GO:0000902(cell morphogenesis);GO:0005509(calcium ion binding);GO:0005737(cytoplasm);GO:0005802(trans-Golgi network);GO:0005886(plasma membrane);GO:0005913(cell-cell adherens junction);GO:0007043(cell-cell junction assembly);GO:0007155(cell adhesion);GO:0007156(homophilic cell adhesion via plasma membrane adhesion molecules);GO:0007416(synapse assembly);GO:0008013(beta-catenin binding);GO:0008092…	04015(Rap1 signaling pathway);04371(Apelin signaling pathway);04390(Hippo signaling pathway);04514(Cell adhesion molecules (CAMs));04520(Adherens junction);05100(Bacterial invasion of epithelial cells);05200(Pathways in cancer);05213(Endometrial cancer);05216(Thyroid cancer);05218(Melanoma);05219(Bladder cancer);05226(Gastric cancer);05226(Gastric cancer)	K05689	NA	cadherin 1 [Source:VGNC Symbol;Acc:VGNC:27090]	14.76	16.96	14.56	8.88	8.95	8.74	1.74	0.800665	2.02e-24	3.93e-23
chr20	48811787	48998130	+	ENSBTAG00000002845	CDH10	ENSBTAT00000084008	GO:0000902(cell morphogenesis);GO:0005509(calcium ion binding);GO:0005886(plasma membrane);GO:0005913(cell-cell adherens junction);GO:0007043(cell-cell junction assembly);GO:0007155(cell adhesion);GO:0007156(homophilic cell adhesion via plasma membrane adhesion molecules);GO:0008092(cytoskeletal protein binding);GO:0009986(cell surface);GO:0016020(membrane);GO:0016021(integral component of membra…	NA	K06802	NA	cadherin 10 [Source:VGNC Symbol;Acc:VGNC:27091]	0.49	0.37	0.38	0.26	0.21	0.21	1.81	0.854816	0.000164	0.000618
chr18	32682891	32837077	-	ENSBTAG00000032092	CDH11	ENSBTAT00000081011;ENSBTAT00000045521	GO:0000902(cell morphogenesis);GO:0005509(calcium ion binding);GO:0005737(cytoplasm);GO:0005886(plasma membrane);GO:0005913(cell-cell adherens junction);GO:0007043(cell-cell junction assembly);GO:0007155(cell adhesion);GO:0007156(homophilic cell adhesion via plasma membrane adhesion molecules);GO:0008092(cytoskeletal protein binding);GO:0009986(cell surface);GO:0016020(membrane);GO:0016021(integr…	NA	K06803	NA	cadherin 11 [Source:VGNC Symbol;Acc:VGNC:27092]	366.24	388.56	376.64	183.78	181.6	179.61	2.08	1.05386	2.48e-60	1.52e-58
chr20	42209780	42354761	-	ENSBTAG00000012992	CDH6	ENSBTAT00000017274	GO:0000902(cell morphogenesis);GO:0005509(calcium ion binding);GO:0005886(plasma membrane);GO:0005913(cell-cell adherens junction);GO:0007043(cell-cell junction assembly);GO:0007155(cell adhesion);GO:0007156(homophilic cell adhesion via plasma membrane adhesion molecules);GO:0007219(Notch signaling pathway);GO:0008092(cytoskeletal protein binding);GO:0009986(cell surface);GO:0016020(membrane);GO:…	NA	K06798	NA	cadherin 6 [Source:VGNC Symbol;Acc:VGNC:27105]	1.03	0.86	0.91	0.46	0.44	0.46	2.06	1.04006	5.23e-08	3.27e-07
chr19	17694779	17696848	-	ENSBTAG00000004475	CDK5R1	ENSBTAT00000056064	GO:0001764(neuron migration);GO:0002020(protease binding);GO:0003779(actin binding);GO:0005509(calcium ion binding);GO:0005634(nucleus);GO:0005654(nucleoplasm);GO:0005737(cytoplasm);GO:0005874(microtubule);GO:0005886(plasma membrane);GO:0007158(neuron cell-cell adhesion);GO:0007213(G protein-coupled acetylcholine receptor signaling pathway);GO:0007411(axon guidance);GO:0007413(axonal fasciculatio…	05010(Alzheimer disease);05030(Cocaine addiction)	K11716	NA	cyclin dependent kinase 5 regulatory subunit 1 [Source:VGNC Symbol;Acc:VGNC:27128]	3.32	2.61	2.99	1.43	1.81	2.1	1.67	0.738629	9.26e-05	0.000364
chr10	43233495	43284821	-	ENSBTAG00000004780	CDKL1	ENSBTAT00000036046	GO:0000166(nucleotide binding);GO:0004672(protein kinase activity);GO:0004674(protein serine/threonine kinase activity);GO:0004693(cyclin-dependent protein serine/threonine kinase activity);GO:0005524(ATP binding);GO:0005634(nucleus);GO:0005654(nucleoplasm);GO:0006468(protein phosphorylation);GO:0043231(intracellular membrane-bounded organelle);GO:0051726(regulation of cell cycle)	NA	K08824	EC:2.7.11.22	cyclin dependent kinase like 1 [Source:VGNC Symbol;Acc:VGNC:27138]	0.55	0.75	0.65	0.32	0.4	0.24	2	1.00062	8.74e-05	0.000344
chr5	108937842	109051118	+	ENSBTAG00000009704	CECR2	ENSBTAT00000056494	GO:0001842(neural fold formation);GO:0001843(neural tube closure);GO:0005515(protein binding);GO:0005719(nuclear euchromatin);GO:0007338(single fertilization);GO:0021915(neural tube development);GO:0031010(ISWI-type complex);GO:0043044(ATP-dependent chromatin remodeling);GO:0060122(inner ear receptor cell stereocilium organization);GO:0090102(cochlea development);GO:0090537(CERF complex)	NA	NA	NA	CECR2, histone acetyl-lysine reader [Source:VGNC Symbol;Acc:VGNC:49053]	1.15	1.22	1.2	0.63	0.74	0.73	1.7	0.766785	4.8e-07	2.69e-06
chr2	130816944	130824150	-	ENSBTAG00000013085	CELA3B	ENSBTAT00000017401	GO:0004252(serine-type endopeptidase activity);GO:0005615(extracellular space);GO:0006508(proteolysis);GO:0008233(peptidase activity);GO:0008236(serine-type peptidase activity);GO:0016787(hydrolase activity)	04972(Pancreatic secretion);04974(Protein digestion and absorption)	K01345	EC:3.4.21.70	chymotrypsin-like elastase family, member 3B [Source:NCBI gene;Acc:281752]	7.62	8.85	7.82	2.16	1.92	2.18	3.88	1.95605	9.36e-34	2.69e-32
chr29	50575224	50578174	+	ENSBTAG00000001228	CEND1	ENSBTAT00000001623	GO:0005739(mitochondrion);GO:0007628(adult walking behavior);GO:0016020(membrane);GO:0016021(integral component of membrane);GO:0021549(cerebellum development);GO:0021686(cerebellar granular layer maturation);GO:0021702(cerebellar Purkinje cell differentiation);GO:0021933(radial glia guided migration of cerebellar granule cell);GO:0021941(negative regulation of cerebellar granule cell precursor p…	NA	NA	NA	cell cycle exit and neuronal differentiation 1 [Source:VGNC Symbol;Acc:VGNC:27173]	0.96	0.99	0.92	0.53	0.48	0.76	1.63	0.701467	0.00192	0.0057
chr18	34638138	34650196	+	ENSBTAG00000005093	CES2	ENSBTAT00000032343	GO:0005615(extracellular space);GO:0016787(hydrolase activity);GO:0052689(carboxylic ester hydrolase activity)	00983(Drug metabolism - other enzymes)	K03927	3.1.1.56;3.1.1.84;EC:3.1.1.1	carboxylesterase 2 [Source:VGNC Symbol;Acc:VGNC:27229]	2.16	2.57	2.91	1.16	1.19	1.47	2	1.00087	2.63e-08	1.71e-07
chr28	29299964	29381034	-	ENSBTAG00000050814	CFAP70	ENSBTAT00000076960	GO:0005515(protein binding)	NA	NA	NA	cilia and flagella associated protein 70 [Source:NCBI gene;Acc:529891]	0.21	0.4	0.41	0.13	0.15	0.21	2.09	1.06188	0.000451	0.00155
chr23	27415355	27421377	-	ENSBTAG00000046158	CFB	ENSBTAT00000009800	GO:0002376(immune system process);GO:0004252(serine-type endopeptidase activity);GO:0005576(extracellular region);GO:0006508(proteolysis);GO:0006956(complement activation);GO:0006957(complement activation, alternative pathway);GO:0008233(peptidase activity);GO:0008236(serine-type peptidase activity);GO:0016787(hydrolase activity);GO:0045087(innate immune response)	04610(Complement and coagulation cascades);05150(Staphylococcus aureus infection)	K01335	EC:3.4.21.47	complement factor B [Source:NCBI gene;Acc:514076]	8.79	10.13	7.96	0.64	0.87	0.91	11.11	3.4737	2.32e-110	3.81e-108
chr16	6199772	6333310	-	ENSBTAG00000023177	CFH	ENSBTAT00000072650;ENSBTAT00000074139;ENSBTAT00000087464	NA	04610(Complement and coagulation cascades);05150(Staphylococcus aureus infection);05150(Staphylococcus aureus infection)	K04004	NA	complement factor H [Source:NCBI gene;Acc:280816]	2.15	2.04	2.42	0.9	1.05	0.77	2.43	1.27904	7.46e-18	1.04e-16
chr3	19252157	19277508	-	ENSBTAG00000017564	CGN	ENSBTAT00000023352;ENSBTAT00000070500;ENSBTAT00000082640	GO:0003774(motor activity);GO:0016459(myosin complex);GO:0016459(myosin complex)	04530(Tight junction);04530(Tight junction)	K06102	NA	cingulin [Source:VGNC Symbol;Acc:VGNC:27258]	7.99	7.56	7.55	3.82	3.33	3.67	2.14	1.09433	1.79e-38	6.11e-37
chr22	60288809	60389500	-	ENSBTAG00000030855	CHCHD6	ENSBTAT00000043631;ENSBTAT00000071229	GO:0005515(protein binding);GO:0005739(mitochondrion);GO:0005743(mitochondrial inner membrane);GO:0005829(cytosol);GO:0006974(cellular response to DNA damage stimulus);GO:0016020(membrane);GO:0042407(cristae formation);GO:0061617(MICOS complex);GO:0061617(MICOS complex)	NA	K17564	NA	coiled-coil-helix-coiled-coil-helix domain containing 6 [Source:VGNC Symbol;Acc:VGNC:27274]	0.58	0.52	0.62	0.24	0.38	0.41	1.67	0.74261	0.00163	0.00493
chr4	66634935	66970909	-	ENSBTAG00000020931	CHN2	ENSBTAT00000027880	GO:0005096(GTPase activator activity);GO:0007165(signal transduction);GO:0035556(intracellular signal transduction);GO:0043547(positive regulation of GTPase activity);GO:0046872(metal ion binding);GO:0051056(regulation of small GTPase mediated signal transduction)	NA	K20630	NA	chimerin 2 [Source:VGNC Symbol;Acc:VGNC:50060]	8.61	9.57	8.99	4.69	4.57	4.48	1.98	0.982458	2.2e-21	3.75e-20
chr1	82803353	82813103	-	ENSBTAG00000002878	CHRD	ENSBTAT00000045854;ENSBTAT00000083438	GO:0001501(skeletal system development);GO:0001649(osteoblast differentiation);GO:0001702(gastrulation with mouth forming second);GO:0001707(mesoderm formation);GO:0002053(positive regulation of mesenchymal cell proliferation);GO:0005515(protein binding);GO:0005615(extracellular space);GO:0007275(multicellular organism development);GO:0007389(pattern specification process);GO:0007417(central nerv…	04350(TGF-beta signaling pathway);04350(TGF-beta signaling pathway)	K04657	NA	chordin [Source:VGNC Symbol;Acc:VGNC:27316]	6.04	6.35	6.11	2.31	2.39	2.21	2.68	1.42015	5.54e-46	2.39e-44
chr22	16864534	16873831	+	ENSBTAG00000007969	CIDEC	ENSBTAT00000010479;ENSBTAT00000079299	GO:0005622(intracellular);GO:0005634(nucleus);GO:0005783(endoplasmic reticulum);GO:0005811(lipid droplet);GO:0005829(cytosol);GO:0006915(apoptotic process);GO:0034389(lipid droplet organization);GO:0097194(execution phase of apoptosis);GO:0097194(execution phase of apoptosis)	NA	NA	NA	cell death inducing DFFA like effector c [Source:VGNC Symbol;Acc:VGNC:27365]	0.74	0.97	0.68	0.15	0.15	0.08	6.28	2.6515	4.13e-16	5.19e-15
chr18	52956472	52966223	-	ENSBTAG00000013921	CKM	ENSBTAT00000018492;ENSBTAT00000081515	GO:0000166(nucleotide binding);GO:0003824(catalytic activity);GO:0004111(creatine kinase activity);GO:0005524(ATP binding);GO:0005615(extracellular space);GO:0005737(cytoplasm);GO:0009408(response to heat);GO:0016301(kinase activity);GO:0016310(phosphorylation);GO:0016740(transferase activity);GO:0016772(transferase activity, transferring phosphorus-containing groups);GO:0046314(phosphocreatine b…	00330(Arginine and proline metabolism);00330(Arginine and proline metabolism)	K00933	EC:2.7.3.2	creatine kinase, M-type [Source:VGNC Symbol;Acc:VGNC:27385]	43.17	39.69	44.67	9.23	9.52	11.8	4.17	2.06154	1.12e-100	1.48e-98
chr3	57408592	57444768	-	ENSBTAG00000016712	CLCA3	ENSBTAT00000033510;ENSBTAT00000023675;ENSBTAT00000033511	GO:0005229(intracellular calcium activated chloride channel activity);GO:0005887(integral component of plasma membrane);GO:0006821(chloride transport);GO:0034220(ion transmembrane transport);GO:0034220(ion transmembrane transport)	04924(Renin secretion);04972(Pancreatic secretion);04972(Pancreatic secretion)	K05030	NA	chloride channel regulator 3 [Source:NCBI gene;Acc:281694]	0.36	0.23	0.35	0.03	0.03	0.03	10.77	3.42869	2.09e-24	4.06e-23
chr23	19185150	19351221	-	ENSBTAG00000010244	CLIC5	ENSBTAT00000013537;ENSBTAT00000073323	GO:0005244(voltage-gated ion channel activity);GO:0005254(chloride channel activity);GO:0005515(protein binding);GO:0005737(cytoplasm);GO:0006811(ion transport);GO:0006821(chloride transport);GO:0007605(sensory perception of sound);GO:0015629(actin cytoskeleton);GO:0016020(membrane);GO:0034220(ion transmembrane transport);GO:0034707(chloride channel complex);GO:0034765(regulation of ion transmemb…	NA	K05025	NA	chloride intracellular channel 5 [Source:NCBI gene;Acc:281696]	1.63	1.75	1.22	0.79	0.7	0.81	1.99	0.995684	1.08e-07	6.48e-07
chr15	33689099	33794265	-	ENSBTAG00000020046	CLMP	ENSBTAT00000026710;ENSBTAT00000072699	GO:0005881(cytoplasmic microtubule);GO:0005923(bicellular tight junction);GO:0016020(membrane);GO:0016021(integral component of membrane);GO:0048565(digestive tract development);GO:0048565(digestive tract development)	NA	K06789	NA	CXADR like membrane protein [Source:VGNC Symbol;Acc:VGNC:50091]	54.88	53.54	53.31	31.18	31.51	29.43	1.76	0.81202	1.27e-35	3.93e-34
chr12	76430686	76660289	+	ENSBTAG00000004165	CLYBL	ENSBTAT00000070273;ENSBTAT00000005451;ENSBTAT00000068964	GO:0000287(magnesium ion binding);GO:0003824(catalytic activity);GO:0004474(malate synthase activity);GO:0046872(metal ion binding);GO:0047777((3S)-citramalyl-CoA lyase activity);GO:0070207(protein homotrimerization);GO:0106064(regulation of cobalamin metabolic process);GO:0106064(regulation of cobalamin metabolic process)	NA	NA	NA	citrate lyase beta like [Source:VGNC Symbol;Acc:VGNC:27475]	4.94	4.77	4.98	3.53	3.5	2.68	1.51	0.597508	1.83e-07	1.07e-06
chr10	10675335	10773419	+	ENSBTAG00000006823	CMYA5	ENSBTAT00000008967;ENSBTAT00000075459;ENSBTAT00000076900	GO:0005515(protein binding);GO:0005515(protein binding)	NA	NA	NA	cardiomyopathy associated 5 [Source:VGNC Symbol;Acc:VGNC:27491]	8.45	7.48	8.38	2.12	2.54	2.08	3.61	1.85246	4.39e-103	6.28e-101
chr26	23551416	23728870	+	ENSBTAG00000012857	CNNM2	ENSBTAT00000017085;ENSBTAT00000070051	GO:0005524(ATP binding);GO:0005886(plasma membrane);GO:0010960(magnesium ion homeostasis);GO:0015095(magnesium ion transmembrane transporter activity);GO:0015693(magnesium ion transport);GO:0016020(membrane);GO:0016021(integral component of membrane);GO:0016323(basolateral plasma membrane);GO:0043231(intracellular membrane-bounded organelle);GO:0043231(intracellular membrane-bounded organelle)	NA	K16302	NA	cyclin and CBS domain divalent metal cation transport mediator 2 [Source:VGNC Symbol;Acc:VGNC:27511]	5.58	6.31	6.26	4.04	4.01	3.25	1.61	0.684073	5.99e-11	5.16e-10
chr19	42739776	42753673	+	ENSBTAG00000019097	CNTNAP1	ENSBTAT00000025424	GO:0002175(protein localization to paranode region of axon);GO:0007010(cytoskeleton organization);GO:0008076(voltage-gated potassium channel complex);GO:0016020(membrane);GO:0016021(integral component of membrane);GO:0019227(neuronal action potential propagation);GO:0022010(central nervous system myelination);GO:0022011(myelination in peripheral nervous system);GO:0030913(paranodal junction assem…	04514(Cell adhesion molecules (CAMs))	K07379	NA	contactin associated protein 1 [Source:VGNC Symbol;Acc:VGNC:27540]	1.38	1.4	1.16	0.78	0.63	0.79	1.79	0.839299	1.38e-07	8.27e-07
chr9	14663442	14776366	-	ENSBTAG00000020056	COL12A1	ENSBTAT00000026725	GO:0003429(growth plate cartilage chondrocyte morphogenesis);GO:0005515(protein binding);GO:0005595(collagen type XII trimer);GO:0005615(extracellular space);GO:0030199(collagen fibril organization);GO:0031012(extracellular matrix);GO:0035987(endodermal cell differentiation);GO:0062023(collagen-containing extracellular matrix)	04974(Protein digestion and absorption)	K08132	NA	collagen type XII alpha 1 chain [Source:VGNC Symbol;Acc:VGNC:52756]	1681.65	1614.02	1681.22	832.85	881.27	820.96	1.96	0.973211	1.05e-53	5.57e-52
chr2	122014154	122068417	+	ENSBTAG00000010050	COL16A1	ENSBTAT00000065364	GO:0005178(integrin binding);GO:0007155(cell adhesion);GO:0033622(integrin activation);GO:0033627(cell adhesion mediated by integrin);GO:0051894(positive regulation of focal adhesion assembly);GO:0071230(cellular response to amino acid stimulus)	NA	NA	NA	collagen type XVI alpha 1 chain [Source:VGNC Symbol;Acc:VGNC:27557]	42.28	41.59	42.5	27.2	27.92	28.81	1.51	0.590463	7.94e-21	1.32e-19
chr1	145202138	145296595	+	ENSBTAG00000023907	COL18A1	ENSBTAT00000083892;ENSBTAT00000034655	GO:0001525(angiogenesis);GO:0001886(endothelial cell morphogenesis);GO:0005198(structural molecule activity);GO:0005201(extracellular matrix structural constituent);GO:0005581(collagen trimer);GO:0005604(basement membrane);GO:0005615(extracellular space);GO:0008284(positive regulation of cell population proliferation);GO:0030198(extracellular matrix organization);GO:0030335(positive regulation of…	04974(Protein digestion and absorption);04974(Protein digestion and absorption)	K06823	NA	collagen type XVIII alpha 1 chain [Source:VGNC Symbol;Acc:VGNC:27559]	11.73	10.79	10.26	5.74	5.74	6.17	1.86	0.893401	4.98e-29	1.17e-27
chr7	14542635	14587292	-	ENSBTAG00000010179	COL5A3	ENSBTAT00000013440	GO:0005201(extracellular matrix structural constituent);GO:0005588(collagen type V trimer);GO:0005615(extracellular space);GO:0007155(cell adhesion);GO:0007160(cell-matrix adhesion);GO:0008201(heparin binding);GO:0030198(extracellular matrix organization);GO:0030199(collagen fibril organization);GO:0031012(extracellular matrix)	04974(Protein digestion and absorption)	K19721	NA	collagen type V alpha 3 chain [Source:VGNC Symbol;Acc:VGNC:27569]	3.61	3.18	2.84	0.9	1.07	1.01	3.24	1.69487	1.35e-43	5.43e-42
chr1	151788694	151939725	-	ENSBTAG00000049122	COL6A5	ENSBTAT00000078699;ENSBTAT00000080845;ENSBTAT00000072186;ENSBTAT00000066997	NA	04151(PI3K-Akt signaling pathway);04510(Focal adhesion);04512(ECM-receptor interaction);04974(Protein digestion and absorption);05165(Human papillomavirus infection);05165(Human papillomavirus infection)	K06238	NA	collagen type VI alpha 5 chain [Source:NCBI gene;Acc:785805]	19.89	21.27	19.9	12.8	12.43	12.88	1.6	0.679938	9.76e-25	1.93e-23
chr1	151565699	151680026	-	ENSBTAG00000012837	COL6A6	ENSBTAT00000017057;ENSBTAT00000073797	GO:0005576(extracellular region);GO:0031012(extracellular matrix);GO:0031012(extracellular matrix)	NA	NA	NA	collagen type VI alpha 6 chain [Source:VGNC Symbol;Acc:VGNC:56214]	0.35	0.25	0.38	0.02	0.03	0.03	11.44	3.51663	6.37e-30	1.56e-28
chr1	43902264	44073696	+	ENSBTAG00000013662	COL8A1	ENSBTAT00000018159	GO:0005201(extracellular matrix structural constituent);GO:0005515(protein binding);GO:0005576(extracellular region);GO:0005581(collagen trimer);GO:0005615(extracellular space);GO:0010811(positive regulation of cell-substrate adhesion);GO:0030198(extracellular matrix organization);GO:0031012(extracellular matrix);GO:0035987(endodermal cell differentiation);GO:0048593(camera-type eye morphogenesis…	NA	NA	NA	collagen type VIII alpha 1 chain [Source:VGNC Symbol;Acc:VGNC:27574]	3.87	4.1	4.04	0.77	0.91	0.66	5.12	2.35485	4.64e-79	4.34e-77
chr24	35248809	35434069	-	ENSBTAG00000007705	COLEC12	ENSBTAT00000047455	GO:0004888(transmembrane signaling receptor activity);GO:0005581(collagen trimer);GO:0006910(phagocytosis, recognition);GO:0008329(signaling pattern recognition receptor activity);GO:0016020(membrane);GO:0016021(integral component of membrane);GO:0030169(low-density lipoprotein particle binding);GO:0030246(carbohydrate binding);GO:0034138(toll-like receptor 3 signaling pathway);GO:0046872(metal i…	04145(Phagosome)	K10062	NA	collectin subfamily member 12 [Source:VGNC Symbol;Acc:VGNC:27579]	12.11	13.2	11.54	3.55	3.63	3.38	3.49	1.8019	8.33e-91	9.46e-89
chr8	63246399	63310282	-	ENSBTAG00000007659	CORO2A	ENSBTAT00000016014	GO:0003779(actin binding);GO:0005515(protein binding);GO:0017053(transcriptional repressor complex);GO:0051015(actin filament binding)	NA	K13887	NA	coronin 2A [Source:VGNC Symbol;Acc:VGNC:27623]	2.74	2.95	3.13	1.09	0.97	0.84	3.05	1.60712	6.97e-35	2.07e-33
chr18	46806391	46808127	-	ENSBTAG00000014878	COX7A1	ENSBTAT00000019808	GO:0002082(regulation of oxidative phosphorylation);GO:0004129(cytochrome-c oxidase activity);GO:0005739(mitochondrion);GO:0005743(mitochondrial inner membrane);GO:0005746(mitochondrial respirasome);GO:0009055(electron transfer activity);GO:0016020(membrane);GO:0016021(integral component of membrane);GO:0022900(electron transport chain);GO:0045277(respiratory chain complex IV);GO:0097250(mitochon…	00190(Oxidative phosphorylation);04260(Cardiac muscle contraction);04714(Thermogenesis);04932(Non-alcoholic fatty liver disease (NAFLD));05010(Alzheimer disease);05012(Parkinson disease);05016(Huntington disease)	K02270	NA	cytochrome c oxidase subunit 7A1 [Source:VGNC Symbol;Acc:VGNC:27639]	8.88	10.4	9.83	6.06	6.22	5.52	1.64	0.709455	2.8e-06	1.41e-05
chr17	573369	721435	+	ENSBTAG00000016514	CPE	ENSBTAT00000021955	GO:0003214(cardiac left ventricle morphogenesis);GO:0004180(carboxypeptidase activity);GO:0004181(metallocarboxypeptidase activity);GO:0005576(extracellular region);GO:0005615(extracellular space);GO:0005794(Golgi apparatus);GO:0006508(proteolysis);GO:0006518(peptide metabolic process);GO:0008233(peptidase activity);GO:0008237(metallopeptidase activity);GO:0008270(zinc ion binding);GO:0016020(mem…	04940(Type I diabetes mellitus)	K01294	EC:3.4.17.10	carboxypeptidase E [Source:VGNC Symbol;Acc:VGNC:27648]	10.62	9.42	10.08	6.55	6.2	5.74	1.63	0.703933	7.06e-17	9.24e-16
chr5	44876588	44960458	+	ENSBTAG00000013496	CPM	ENSBTAT00000017941;ENSBTAT00000072626	GO:0004181(metallocarboxypeptidase activity);GO:0005615(extracellular space);GO:0006508(proteolysis);GO:0006518(peptide metabolic process);GO:0008270(zinc ion binding);GO:0016485(protein processing);GO:0016485(protein processing)	NA	K01296	EC:3.4.17.12	carboxypeptidase M [Source:VGNC Symbol;Acc:VGNC:27655]	2.24	1.88	2.34	1.46	1.31	1.1	1.67	0.73976	4.94e-08	3.1e-07
chr29	46164784	46225440	-	ENSBTAG00000021999	CPT1A	ENSBTAT00000068819;ENSBTAT00000069870;ENSBTAT00000029336	GO:0001676(long-chain fatty acid metabolic process);GO:0004095(carnitine O-palmitoyltransferase activity);GO:0005739(mitochondrion);GO:0009437(carnitine metabolic process);GO:0016020(membrane);GO:0016021(integral component of membrane);GO:0016740(transferase activity);GO:0016746(transferase activity, transferring acyl groups);GO:0030855(epithelial cell differentiation);GO:1990698(palmitoleoyltran…	00071(Fatty acid degradation);03320(PPAR signaling pathway);04152(AMPK signaling pathway);04714(Thermogenesis);04920(Adipocytokine signaling pathway);04922(Glucagon signaling pathway);04931(Insulin resistance);04931(Insulin resistance)	K08765	EC:2.3.1.21	carnitine palmitoyltransferase 1A [Source:VGNC Symbol;Acc:VGNC:27676]	23.5	23.22	24.03	10.99	11.94	11.06	2.08	1.05755	7.48e-56	4.15e-54
chr5	119888929	119897788	-	ENSBTAG00000016048	CPT1B	ENSBTAT00000021357	GO:0004095(carnitine O-palmitoyltransferase activity);GO:0005739(mitochondrion);GO:0005741(mitochondrial outer membrane);GO:0006629(lipid metabolic process);GO:0006631(fatty acid metabolic process);GO:0006635(fatty acid beta-oxidation);GO:0009437(carnitine metabolic process);GO:0015909(long-chain fatty acid transport);GO:0016020(membrane);GO:0016021(integral component of membrane);GO:0016740(tran…	00071(Fatty acid degradation);03320(PPAR signaling pathway);04152(AMPK signaling pathway);04714(Thermogenesis);04920(Adipocytokine signaling pathway);04922(Glucagon signaling pathway);04931(Insulin resistance)	K19523	EC:2.3.1.21	carnitine palmitoyltransferase 1B [Source:VGNC Symbol;Acc:VGNC:27677]	1.68	1.26	1.34	0.54	0.54	0.73	2.36	1.24003	1.68e-10	1.38e-09
chr6	114791954	114816294	+	ENSBTAG00000014803	CPZ	ENSBTAT00000019695;ENSBTAT00000077386	GO:0004181(metallocarboxypeptidase activity);GO:0005515(protein binding);GO:0005615(extracellular space);GO:0006508(proteolysis);GO:0006518(peptide metabolic process);GO:0008270(zinc ion binding);GO:0016485(protein processing);GO:0016485(protein processing)	NA	K13022	EC:3.4.17.-	carboxypeptidase Z [Source:VGNC Symbol;Acc:VGNC:27683]	9.32	9	8.51	4.94	5.19	5.44	1.72	0.785166	3.84e-19	5.78e-18
chr3	14124443	14130828	+	ENSBTAG00000005716	CRABP2	ENSBTAT00000007515;ENSBTAT00000087158	GO:0001972(retinoic acid binding);GO:0005634(nucleus);GO:0005654(nucleoplasm);GO:0005737(cytoplasm);GO:0005829(cytosol);GO:0008289(lipid binding);GO:0035115(embryonic forelimb morphogenesis);GO:0042573(retinoic acid metabolic process);GO:0048385(regulation of retinoic acid receptor signaling pathway);GO:0048672(positive regulation of collateral sprouting);GO:0048672(positive regulation of collate…	NA	K17289	NA	cellular retinoic acid binding protein 2 [Source:VGNC Symbol;Acc:VGNC:27686]	42.31	40.59	39.9	23.34	22.11	24.23	1.76	0.817494	2.53e-30	6.33e-29
chr4	101603470	101729511	-	ENSBTAG00000015802	CREB3L2	ENSBTAT00000020987	GO:0000978(RNA polymerase II proximal promoter sequence-specific DNA binding);GO:0001228(DNA-binding transcription activator activity, RNA polymerase II-specific);GO:0002062(chondrocyte differentiation);GO:0003700(DNA-binding transcription factor activity);GO:0005634(nucleus);GO:0005654(nucleoplasm);GO:0005783(endoplasmic reticulum);GO:0006355(regulation of transcription, DNA-templated);GO:000688…	04022(cGMP-PKG signaling pathway);04024(cAMP signaling pathway);04151(PI3K-Akt signaling pathway);04152(AMPK signaling pathway);04211(Longevity regulating pathway);04261(Adrenergic signaling in cardiomyocytes);04668(TNF signaling pathway);04714(Thermogenesis);04725(Cholinergic synapse);04728(Dopaminergic synapse);04911(Insulin secretion);04915(Estrogen signaling pathway);04916(Melanogenesis);0491…	K09048	NA	cAMP responsive element binding protein 3 like 2 [Source:VGNC Symbol;Acc:VGNC:27695]	19.42	22.62	20.06	12.61	12.84	12.77	1.63	0.700442	7.03e-20	1.09e-18
chr14	30517937	30519618	-	ENSBTAG00000033128	CRH	ENSBTAT00000047063	GO:0001963(synaptic transmission, dopaminergic);GO:0005179(hormone activity);GO:0005576(extracellular region);GO:0005615(extracellular space);GO:0006704(glucocorticoid biosynthetic process);GO:0006954(inflammatory response);GO:0007565(female pregnancy);GO:0017045(corticotropin-releasing hormone activity);GO:0030324(lung development);GO:0030325(adrenal gland development);GO:0032811(negative regula…	04080(Neuroactive ligand-receptor interaction);04730(Long-term depression);04934(Cushing syndrome);05034(Alcoholism)	K05256	NA	corticotropin releasing hormone [Source:VGNC Symbol;Acc:VGNC:27707]	2.76	2.04	2.49	1.15	1.54	1.19	1.88	0.907318	1.43e-05	6.48e-05
chr26	19019143	19170819	-	ENSBTAG00000008102	CRTAC1	ENSBTAT00000084335	GO:0005509(calcium ion binding);GO:0007413(axonal fasciculation);GO:0021772(olfactory bulb development);GO:0030426(growth cone);GO:1900121(negative regulation of receptor binding)	NA	NA	NA	cartilage acidic protein 1 [Source:VGNC Symbol;Acc:VGNC:27725]	0.37	0.6	0.41	0.31	0.17	0.29	1.82	0.862304	0.00239	0.00692
chr21	33182725	33218500	+	ENSBTAG00000012219	CSPG4	ENSBTAT00000016206	GO:0000187(activation of MAPK activity);GO:0005886(plasma membrane);GO:0007169(transmembrane receptor protein tyrosine kinase signaling pathway);GO:0008283(cell population proliferation);GO:0008347(glial cell migration);GO:0016020(membrane);GO:0016021(integral component of membrane);GO:0019901(protein kinase binding);GO:0035556(intracellular signal transduction);GO:0042995(cell projection);GO:005…	NA	K08115	NA	chondroitin sulfate proteoglycan 4 [Source:VGNC Symbol;Acc:VGNC:57158]	5.67	6.13	5.67	2.83	3.09	3.29	1.9	0.922522	1.17e-28	2.73e-27
chr5	6281008	6300975	-	ENSBTAG00000013406	CSRP2	ENSBTAT00000017835	GO:0005634(nucleus);GO:0007275(multicellular organism development);GO:0030154(cell differentiation);GO:0046872(metal ion binding)	NA	K09377	NA	cysteine and glycine rich protein 2 [Source:VGNC Symbol;Acc:VGNC:27774]	46.45	45.21	47.14	13.3	14.98	14.77	3.22	1.68906	6.83e-98	8.65e-96
chr29	25744105	25764911	+	ENSBTAG00000011869	CSRP3	ENSBTAT00000030320	GO:0002026(regulation of the force of heart contraction);GO:0003300(cardiac muscle hypertrophy);GO:0003779(actin binding);GO:0005634(nucleus);GO:0005737(cytoplasm);GO:0005856(cytoskeleton);GO:0006874(cellular calcium ion homeostasis);GO:0006954(inflammatory response);GO:0007275(multicellular organism development);GO:0007507(heart development);GO:0007517(muscle organ development);GO:0008286(insuli…	NA	K09377	NA	cysteine and glycine rich protein 3 [Source:VGNC Symbol;Acc:VGNC:27775]	21.45	15.09	20.13	2.94	2.73	3.1	6.46	2.69109	6.26e-73	4.91e-71
chr29	44101043	44102573	+	ENSBTAG00000046587	CST6	ENSBTAT00000064987	GO:0001533(cornified envelope);GO:0004869(cysteine-type endopeptidase inhibitor activity);GO:0008544(epidermis development);GO:0010466(negative regulation of peptidase activity);GO:0010951(negative regulation of endopeptidase activity);GO:0030414(peptidase inhibitor activity)	NA	K13902	NA	cystatin E/M [Source:NCBI gene;Acc:503685]	28.87	33.49	30.32	13.26	13.09	19.96	2	1.0012	1.8e-11	1.62e-10
chr22	11308592	11433811	+	ENSBTAG00000053223	CTDSPL	ENSBTAT00000077151;ENSBTAT00000017828	GO:0001933(negative regulation of protein phosphorylation);GO:0004721(phosphoprotein phosphatase activity);GO:0006357(regulation of transcription by RNA polymerase II);GO:0006470(protein dephosphorylation);GO:0008420(RNA polymerase II CTD heptapeptide repeat phosphatase activity);GO:0016311(dephosphorylation);GO:0016791(phosphatase activity);GO:2000134(negative regulation of G1/S transition of mi…	NA	K15731	EC:3.1.3.16	CTD small phosphatase like [Source:NCBI gene;Acc:538425]	9.09	8.94	9.03	5.94	6.09	3.79	1.71	0.773387	5.92e-10	4.58e-09
chr25	26971595	26976313	+	ENSBTAG00000017697	CTF1	ENSBTAT00000072779;ENSBTAT00000083897;ENSBTAT00000023537	GO:0005125(cytokine activity);GO:0005576(extracellular region);GO:0007166(cell surface receptor signaling pathway);GO:0010469(regulation of signaling receptor activity);GO:0042531(positive regulation of tyrosine phosphorylation of STAT protein);GO:0048666(neuron development);GO:0048666(neuron development)	04060(Cytokine-cytokine receptor interaction);04630(Jak-STAT signaling pathway);04630(Jak-STAT signaling pathway)	K05422	NA	cardiotrophin 1 [Source:VGNC Symbol;Acc:VGNC:27793]	3.17	3.64	2.89	1.5	0.78	1.13	2.86	1.51378	2.42e-12	2.37e-11
chr22	13798884	13845848	+	ENSBTAG00000016420	CTNNB1	ENSBTAT00000021838;ENSBTAT00000073683;ENSBTAT00000070918	GO:0000122(negative regulation of transcription by RNA polymerase II);GO:0000209(protein polyubiquitination);GO:0000578(embryonic axis specification);GO:0000904(cell morphogenesis involved in differentiation);GO:0000922(spindle pole);GO:0001085(RNA polymerase II transcription factor binding);GO:0001102(RNA polymerase II activating transcription factor binding);GO:0001501(skeletal system developme…	04015(Rap1 signaling pathway);04310(Wnt signaling pathway);04390(Hippo signaling pathway);04510(Focal adhesion);04520(Adherens junction);04550(Signaling pathways regulating pluripotency of stem cells);04670(Leukocyte transendothelial migration);04916(Melanogenesis);04919(Thyroid hormone signaling pathway);04934(Cushing syndrome);05100(Bacterial invasion of epithelial cells);05160(Hepatitis C);051…	K02105	NA	catenin beta 1 [Source:VGNC Symbol;Acc:VGNC:27802]	151.16	150.17	147.04	84.41	90.04	87.15	1.71	0.777345	1.78e-34	5.27e-33
chr19	24339844	24360349	+	ENSBTAG00000000831	CTNS	ENSBTAT00000056260;ENSBTAT00000076688;ENSBTAT00000071830	GO:0002088(lens development in camera-type eye);GO:0005764(lysosome);GO:0005765(lysosomal membrane);GO:0005770(late endosome);GO:0005774(vacuolar membrane);GO:0006749(glutathione metabolic process);GO:0007420(brain development);GO:0007616(long-term memory);GO:0007625(grooming behavior);GO:0007628(adult walking behavior);GO:0008542(visual learning);GO:0015184(L-cystine transmembrane transporter ac…	04142(Lysosome);04142(Lysosome)	K12386	NA	cystinosin, lysosomal cystine transporter [Source:VGNC Symbol;Acc:VGNC:27807]	3.49	3.69	3.24	2.13	1.58	1.13	2.16	1.10809	1.21e-10	1.01e-09
chr8	7566095	7586862	+	ENSBTAG00000012442	CTSB	ENSBTAT00000036795	GO:0004175(endopeptidase activity);GO:0004197(cysteine-type endopeptidase activity);GO:0005518(collagen binding);GO:0005576(extracellular region);GO:0005615(extracellular space);GO:0005730(nucleolus);GO:0005764(lysosome);GO:0006508(proteolysis);GO:0008233(peptidase activity);GO:0008234(cysteine-type peptidase activity);GO:0016787(hydrolase activity);GO:0030574(collagen catabolic process);GO:00308…	04140(Autophagy - animal);04142(Lysosome);04210(Apoptosis);04612(Antigen processing and presentation);04621(NOD-like receptor signaling pathway);04924(Renin secretion)	K01363	EC:3.4.22.1	cathepsin B [Source:VGNC Symbol;Acc:VGNC:27813]	371.12	351.48	377.79	177.2	181.37	178.24	2.05	1.03554	1.73e-58	1.02e-56
chr29	44596854	44602466	-	ENSBTAG00000010994	CTSF	ENSBTAT00000014587	GO:0004197(cysteine-type endopeptidase activity);GO:0005615(extracellular space);GO:0005764(lysosome);GO:0006508(proteolysis);GO:0008234(cysteine-type peptidase activity);GO:0051603(proteolysis involved in cellular protein catabolic process)	04142(Lysosome);04210(Apoptosis)	K01373	EC:3.4.22.41	cathepsin F [Source:VGNC Symbol;Acc:VGNC:27815]	31.5	31.35	31.98	18.39	18.47	20.35	1.66	0.729366	2.52e-24	4.86e-23
chr21	25201460	25222224	-	ENSBTAG00000010992	CTSH	ENSBTAT00000014593;ENSBTAT00000075429	GO:0001656(metanephros development);GO:0001913(T cell mediated cytotoxicity);GO:0002250(adaptive immune response);GO:0002764(immune response-regulating signaling pathway);GO:0004175(endopeptidase activity);GO:0004177(aminopeptidase activity);GO:0004197(cysteine-type endopeptidase activity);GO:0004252(serine-type endopeptidase activity);GO:0005515(protein binding);GO:0005615(extracellular space);G…	04142(Lysosome);04210(Apoptosis);04210(Apoptosis)	K01366	EC:3.4.22.16	cathepsin H [Source:VGNC Symbol;Acc:VGNC:27816]	203.56	209.62	204.93	78.35	84.6	85.31	2.49	1.31602	2.03e-80	1.97e-78
chr3	19953196	19966177	+	ENSBTAG00000021035	CTSK	ENSBTAT00000028016	GO:0001968(fibronectin binding);GO:0004197(cysteine-type endopeptidase activity);GO:0005518(collagen binding);GO:0005615(extracellular space);GO:0005654(nucleoplasm);GO:0005764(lysosome);GO:0006508(proteolysis);GO:0008233(peptidase activity);GO:0008234(cysteine-type peptidase activity);GO:0016787(hydrolase activity);GO:0030574(collagen catabolic process);GO:0043231(intracellular membrane-bounded …	04142(Lysosome);04210(Apoptosis);04380(Osteoclast differentiation);04620(Toll-like receptor signaling pathway);05323(Rheumatoid arthritis)	K01371	EC:3.4.22.38	cathepsin K [Source:VGNC Symbol;Acc:VGNC:27817]	1216.04	1117.75	1264.34	728.01	704.46	709.48	1.68	0.748326	1.21e-30	3.06e-29
chr8	83553382	83558696	-	ENSBTAG00000017077	CTSV	ENSBTAT00000022710	GO:0004175(endopeptidase activity);GO:0004197(cysteine-type endopeptidase activity);GO:0005615(extracellular space);GO:0005764(lysosome);GO:0006508(proteolysis);GO:0008233(peptidase activity);GO:0008234(cysteine-type peptidase activity);GO:0016787(hydrolase activity);GO:0051603(proteolysis involved in cellular protein catabolic process)	04140(Autophagy - animal);04142(Lysosome);04145(Phagosome);04210(Apoptosis);04612(Antigen processing and presentation);05205(Proteoglycans in cancer);05323(Rheumatoid arthritis);05418(Fluid shear stress and atherosclerosis)	K01365	EC:3.4.22.15	cathepsin V [Source:NCBI gene;Acc:281108]	69.21	70.02	66.31	42.32	41.38	42.55	1.63	0.703013	2.8e-27	6.18e-26
chr7	26301527	26313850	-	ENSBTAG00000031135	CTXN3	ENSBTAT00000044060	GO:0016020(membrane);GO:0016021(integral component of membrane);GO:0031224(intrinsic component of membrane)	NA	NA	NA	cortexin 3 [Source:VGNC Symbol;Acc:VGNC:27827]	1.17	0.62	1.02	0.25	0.26	0.21	3.9	1.96249	2.62e-11	2.34e-10
chr23	27326531	27330230	-	ENSBTAG00000047039	CYP21	ENSBTAT00000063123	GO:0004497(monooxygenase activity);GO:0005496(steroid binding);GO:0005506(iron ion binding);GO:0005783(endoplasmic reticulum);GO:0005789(endoplasmic reticulum membrane);GO:0006694(steroid biosynthetic process);GO:0008202(steroid metabolic process);GO:0008289(lipid binding);GO:0008395(steroid hydroxylase activity);GO:0016020(membrane);GO:0016491(oxidoreductase activity);GO:0016705(oxidoreductase a…	00140(Steroid hormone biosynthesis);04925(Aldosterone synthesis and secretion);04927(Cortisol synthesis and secretion);04934(Cushing syndrome)	K00513	EC:1.14.14.16	Bos taurus cytochrome P450, family 21, subfamily A, polypeptide 2 (CYP21A2), mRNA. [Source:RefSeq mRNA;Acc:NM_174639]	0.65	1.15	0.54	0.26	0.13	0.22	3.89	1.95994	4.59e-09	3.23e-08
chr23	19743358	19878413	-	ENSBTAG00000003632	CYP39A1	ENSBTAT00000004736;ENSBTAT00000073796;ENSBTAT00000076437	GO:0004497(monooxygenase activity);GO:0005506(iron ion binding);GO:0005783(endoplasmic reticulum);GO:0005789(endoplasmic reticulum membrane);GO:0006699(bile acid biosynthetic process);GO:0006707(cholesterol catabolic process);GO:0008387(steroid 7-alpha-hydroxylase activity);GO:0008396(oxysterol 7-alpha-hydroxylase activity);GO:0016020(membrane);GO:0016021(integral component of membrane);GO:001670…	00120(Primary bile acid biosynthesis);00120(Primary bile acid biosynthesis)	K07439	EC:1.14.14.26	cytochrome P450, family 39, subfamily A, polypeptide 1 [Source:NCBI gene;Acc:511195]	4.87	4.87	4.68	2.4	2.71	2.5	1.9	0.923677	1.98e-24	3.87e-23
chr25	36584417	36633899	-	ENSBTAG00000052665	CYP3A4	ENSBTAT00000007170;ENSBTAT00000077421	GO:0004497(monooxygenase activity);GO:0005506(iron ion binding);GO:0016020(membrane);GO:0016021(integral component of membrane);GO:0016491(oxidoreductase activity);GO:0016705(oxidoreductase activity, acting on paired donors, with incorporation or reduction of molecular oxygen);GO:0016712(oxidoreductase activity, acting on paired donors, with incorporation or reduction of molecular oxygen, reduced…	00140(Steroid hormone biosynthesis);00591(Linoleic acid metabolism);00830(Retinol metabolism);04976(Bile secretion);05204(Chemical carcinogenesis);05204(Chemical carcinogenesis)	K07424	EC:1.14.14.1	cytochrome P450, subfamily IIIA, polypeptide 4 [Source:NCBI gene;Acc:507988]	34.9	30.81	36.33	17.67	17.48	16.69	1.97	0.977114	1.63e-37	5.44e-36
chr27	16249747	16266690	+	ENSBTAG00000021263	CYP4V2	ENSBTAT00000002785;ENSBTAT00000085962	GO:0004497(monooxygenase activity);GO:0005506(iron ion binding);GO:0010430(fatty acid omega-oxidation);GO:0016020(membrane);GO:0016021(integral component of membrane);GO:0016491(oxidoreductase activity);GO:0016705(oxidoreductase activity, acting on paired donors, with incorporation or reduction of molecular oxygen);GO:0020037(heme binding);GO:0046872(metal ion binding);GO:0055114(oxidation-reduct…	NA	K07427	EC:1.14.14.79	cytochrome P450, family 4, subfamily V, polypeptide 2 [Source:NCBI gene;Acc:510156]	2.15	2.59	2.1	1.25	1.48	1.23	1.72	0.785052	1.76e-09	1.3e-08
chr4	9459764	9476713	-	ENSBTAG00000001992	CYP51A1	ENSBTAT00000002582	GO:0004497(monooxygenase activity);GO:0005506(iron ion binding);GO:0005783(endoplasmic reticulum);GO:0005789(endoplasmic reticulum membrane);GO:0005886(plasma membrane);GO:0006629(lipid metabolic process);GO:0006694(steroid biosynthetic process);GO:0006695(cholesterol biosynthetic process);GO:0008202(steroid metabolic process);GO:0008203(cholesterol metabolic process);GO:0008398(sterol 14-demethy…	00100(Steroid biosynthesis)	K05917	EC:1.14.14.154	cytochrome P450, family 51, subfamily A, polypeptide 1 [Source:NCBI gene;Acc:505060]	42.04	42.09	39.73	12.29	12.34	10.24	3.55	1.82899	6.24e-110	1.01e-107
chr2	38913867	38942113	+	ENSBTAG00000008329	CYTIP	ENSBTAT00000010968	GO:0005515(protein binding);GO:0005654(nucleoplasm);GO:0005737(cytoplasm);GO:0005829(cytosol);GO:0005938(cell cortex);GO:0030155(regulation of cell adhesion)	NA	NA	NA	cytohesin 1 interacting protein [Source:VGNC Symbol;Acc:VGNC:49051]	3.95	2.86	3.9	0.58	0.59	0.61	6.02	2.58952	2.86e-43	1.14e-41
chr3	88677121	89136086	+	ENSBTAG00000013802	DAB1	ENSBTAT00000074902;ENSBTAT00000033403;ENSBTAT00000079283	GO:0001764(neuron migration);GO:0005515(protein binding);GO:0007162(negative regulation of cell adhesion);GO:0007264(small GTPase mediated signal transduction);GO:0007628(adult walking behavior);GO:0016358(dendrite development);GO:0021517(ventral spinal cord development);GO:0021589(cerebellum structural organization);GO:0021766(hippocampus development);GO:0021795(cerebral cortex cell migration);G…	NA	K20054	NA	DAB1, reelin adaptor protein [Source:VGNC Symbol;Acc:VGNC:27864]	0.47	0.41	0.33	0.09	0.03	0.17	4.05	2.01785	1.08e-07	6.48e-07
chr20	35003821	35062931	+	ENSBTAG00000016152	DAB2	ENSBTAT00000068286;ENSBTAT00000021501;ENSBTAT00000079720;ENSBTAT00000070511;ENSBTAT00000078306;ENSBTAT00000071253	GO:0001650(fibrillar center);GO:0001934(positive regulation of protein phosphorylation);GO:0005515(protein binding);GO:0005886(plasma membrane);GO:0005905(clathrin-coated pit);GO:0006898(receptor-mediated endocytosis);GO:0008022(protein C-terminus binding);GO:0010718(positive regulation of epithelial to mesenchymal transition);GO:0010862(positive regulation of pathway-restricted SMAD protein phos…	04144(Endocytosis);04144(Endocytosis)	K12475	NA	DAB2, clathrin adaptor protein [Source:VGNC Symbol;Acc:VGNC:27865]	154.52	171.74	155.23	97.33	96.88	87.97	1.71	0.77083	4.78e-27	1.04e-25
chr10	70906350	70915756	+	ENSBTAG00000019421	DACT1	ENSBTAT00000025871	GO:0000122(negative regulation of transcription by RNA polymerase II);GO:0001085(RNA polymerase II transcription factor binding);GO:0005080(protein kinase C binding);GO:0005634(nucleus);GO:0005654(nucleoplasm);GO:0005737(cytoplasm);GO:0008013(beta-catenin binding);GO:0021915(neural tube development);GO:0030111(regulation of Wnt signaling pathway);GO:0030177(positive regulation of Wnt signaling pa…	NA	K22154	NA	dishevelled binding antagonist of beta catenin 1 [Source:VGNC Symbol;Acc:VGNC:27867]	25.02	28.15	23.78	10.7	10.73	10.23	2.43	1.28136	7.48e-52	3.68e-50
chr13	73736862	73741808	+	ENSBTAG00000005186	DBNDD2	ENSBTAT00000006835	GO:0005737(cytoplasm)	NA	NA	NA	dysbindin domain containing 2 [Source:VGNC Symbol;Acc:VGNC:27892]	11.93	12.08	12.06	4.73	5.47	5.08	2.36	1.23788	2.01e-34	5.94e-33
chr17	7567228	7755085	-	ENSBTAG00000008098	DCLK2	ENSBTAT00000086009;ENSBTAT00000010653;ENSBTAT00000069170;ENSBTAT00000075113	GO:0000226(microtubule cytoskeleton organization);GO:0004672(protein kinase activity);GO:0005524(ATP binding);GO:0005874(microtubule);GO:0006468(protein phosphorylation);GO:0018105(peptidyl-serine phosphorylation);GO:0021766(hippocampus development);GO:0021860(pyramidal neuron development);GO:0035556(intracellular signal transduction);GO:1900181(negative regulation of protein localization to nucl…	NA	K08805	EC:2.7.11.1	doublecortin like kinase 2 [Source:VGNC Symbol;Acc:VGNC:27915]	2.59	2.34	2.34	0.5	0.76	0.83	3.48	1.7992	4.5e-20	7.08e-19
chr12	86663672	86681453	-	ENSBTAG00000018671	DCUN1D2	ENSBTAT00000024848	GO:0000151(ubiquitin ligase complex);GO:0031624(ubiquitin conjugating enzyme binding);GO:0032182(ubiquitin-like protein binding);GO:0045116(protein neddylation);GO:0051443(positive regulation of ubiquitin-protein transferase activity);GO:0097602(cullin family protein binding)	NA	K17822	NA	defective in cullin neddylation 1 domain containing 2 [Source:VGNC Symbol;Acc:VGNC:27936]	1.87	1.22	1.94	0.64	1.1	0.96	1.86	0.896508	0.000211	0.00078
chr23	27581609	27585128	+	ENSBTAG00000013530	DDAH2	ENSBTAT00000017991;ENSBTAT00000085909	GO:0000052(citrulline metabolic process);GO:0005737(cytoplasm);GO:0005739(mitochondrion);GO:0005815(microtubule organizing center);GO:0005829(cytosol);GO:0006525(arginine metabolic process);GO:0006527(arginine catabolic process);GO:0016403(dimethylargininase activity);GO:0016597(amino acid binding);GO:0016787(hydrolase activity);GO:0045429(positive regulation of nitric oxide biosynthetic process)…	NA	K01482	EC:3.5.3.18	dimethylarginine dimethylaminohydrolase 2 [Source:VGNC Symbol;Acc:VGNC:27940]	74.94	75.7	76.38	42.65	43.47	48.51	1.69	0.753907	1.03e-25	2.12e-24
chr29	29259451	29279562	+	ENSBTAG00000004266	DDX25	ENSBTAT00000067456;ENSBTAT00000005587	GO:0003676(nucleic acid binding);GO:0004004(ATP-dependent RNA helicase activity);GO:0005524(ATP binding);GO:0005634(nucleus);GO:0005737(cytoplasm);GO:0006406(mRNA export from nucleus);GO:0006417(regulation of translation);GO:0007286(spermatid development);GO:0033391(chromatoid body);GO:0033391(chromatoid body)	NA	K18656	EC:3.6.4.13	DEAD-box helicase 25 [Source:VGNC Symbol;Acc:VGNC:27961]	0.77	0.73	0.99	0.6	0.48	0.45	1.64	0.709586	0.000502	0.00171
chr28	44606757	44608180	+	ENSBTAG00000002670	DEPP1	ENSBTAT00000003460	GO:0005737(cytoplasm);GO:0005739(mitochondrion);GO:0005777(peroxisome);GO:0010506(regulation of autophagy)	NA	NA	NA	DEPP1, autophagy regulator [Source:VGNC Symbol;Acc:VGNC:49544]	14.43	12.17	10.62	3.68	3.35	4.29	3.29	1.71739	3.96e-27	8.66e-26
chr3	91411766	91445037	+	ENSBTAG00000004688	DHCR24	ENSBTAT00000006153	GO:0000246(delta24(24-1) sterol reductase activity);GO:0005634(nucleus);GO:0005737(cytoplasm);GO:0005783(endoplasmic reticulum);GO:0006695(cholesterol biosynthetic process);GO:0006979(response to oxidative stress);GO:0008104(protein localization);GO:0008202(steroid metabolic process);GO:0008203(cholesterol metabolic process);GO:0009888(tissue development);GO:0016020(membrane);GO:0016021(integral …	00100(Steroid biosynthesis)	K09828	1.3.1.-;EC:1.3.1.72	24-dehydrocholesterol reductase [Source:VGNC Symbol;Acc:VGNC:28033]	10.03	12.15	9.71	4.12	4.02	3.92	2.64	1.40224	2.15e-43	8.63e-42
chr29	48285096	48304702	-	ENSBTAG00000016465	DHCR7	ENSBTAT00000021892	GO:0001568(blood vessel development);GO:0005640(nuclear outer membrane);GO:0005783(endoplasmic reticulum);GO:0005789(endoplasmic reticulum membrane);GO:0005829(cytosol);GO:0006629(lipid metabolic process);GO:0006694(steroid biosynthetic process);GO:0006695(cholesterol biosynthetic process);GO:0008202(steroid metabolic process);GO:0008203(cholesterol metabolic process);GO:0009791(post-embryonic de…	00100(Steroid biosynthesis)	K00213	EC:1.3.1.21	7-dehydrocholesterol reductase [Source:VGNC Symbol;Acc:VGNC:28034]	16.16	19.5	15	7.68	7	7.79	2.25	1.17237	3.34e-31	8.7e-30
chr12	21205715	21246209	-	ENSBTAG00000016109	DHRS12	ENSBTAT00000021443;ENSBTAT00000076501;ENSBTAT00000071572	GO:0016491(oxidoreductase activity);GO:0055114(oxidation-reduction process);GO:0055114(oxidation-reduction process)	NA	K11168	EC:1.1.-.-	dehydrogenase/reductase 12 [Source:VGNC Symbol;Acc:VGNC:28041]	2.72	3.18	2.6	1.57	1.57	1.66	1.77	0.824619	1.38e-08	9.21e-08
chr15	40685311	40735279	+	ENSBTAG00000004275	DKK3	ENSBTAT00000005599;ENSBTAT00000079377	GO:0005576(extracellular region);GO:0005615(extracellular space);GO:0007275(multicellular organism development);GO:0030178(negative regulation of Wnt signaling pathway);GO:0039706(co-receptor binding);GO:0048019(receptor antagonist activity);GO:0090090(negative regulation of canonical Wnt signaling pathway);GO:2000272(negative regulation of signaling receptor activity);GO:2000272(negative regulat…	NA	NA	NA	dickkopf WNT signaling pathway inhibitor 3 [Source:VGNC Symbol;Acc:VGNC:28081]	169.46	180.63	160.91	68.14	69.31	72.25	2.44	1.28503	3.16e-69	2.22e-67
chr23	17008895	17013149	-	ENSBTAG00000005850	DLK2	ENSBTAT00000007690	GO:0005509(calcium ion binding);GO:0016020(membrane);GO:0016021(integral component of membrane);GO:0042803(protein homodimerization activity);GO:0045598(regulation of fat cell differentiation);GO:0045746(negative regulation of Notch signaling pathway)	NA	NA	NA	delta like non-canonical Notch ligand 2 [Source:VGNC Symbol;Acc:VGNC:28093]	2.17	1.84	1.8	0.47	0.67	0.47	3.61	1.85131	5.68e-17	7.51e-16
chr3	66664210	66707306	-	ENSBTAG00000021752	DNAJB4	ENSBTAT00000028994	GO:0000122(negative regulation of transcription by RNA polymerase II);GO:0001671(ATPase activator activity);GO:0005654(nucleoplasm);GO:0005737(cytoplasm);GO:0005829(cytosol);GO:0005886(plasma membrane);GO:0006457(protein folding);GO:0016020(membrane);GO:0032781(positive regulation of ATPase activity);GO:0051082(unfolded protein binding);GO:0051085(chaperone cofactor-dependent protein refolding);G…	NA	K09510	NA	DnaJ heat shock protein family (Hsp40) member B4 [Source:VGNC Symbol;Acc:VGNC:55166]	115.29	119.59	130.21	79.8	76.52	59.35	1.69	0.759392	1.04e-16	1.34e-15
chr22	49387098	49668868	-	ENSBTAG00000001874	DOCK3	ENSBTAT00000085032;ENSBTAT00000002440;ENSBTAT00000087176;ENSBTAT00000086869;ENSBTAT00000079970;ENSBTAT00000068205	GO:0005085(guanyl-nucleotide exchange factor activity);GO:0005515(protein binding);GO:0005829(cytosol);GO:0007264(small GTPase mediated signal transduction);GO:0007264(small GTPase mediated signal transduction)	NA	K05727	NA	dedicator of cytokinesis 3 [Source:VGNC Symbol;Acc:VGNC:50146]	0.2	0.18	0.24	0.04	0.1	0.04	3.39	1.76029	4.74e-09	3.32e-08
chr8	72443786	72724312	+	ENSBTAG00000015513	DOCK5	ENSBTAT00000067175;ENSBTAT00000020616;ENSBTAT00000071204	GO:0005085(guanyl-nucleotide exchange factor activity);GO:0005515(protein binding);GO:0005737(cytoplasm);GO:0005829(cytosol);GO:0005886(plasma membrane);GO:0007264(small GTPase mediated signal transduction);GO:0010634(positive regulation of epithelial cell migration);GO:1900026(positive regulation of substrate adhesion-dependent cell spreading);GO:1904694(negative regulation of vascular smooth mu…	NA	K17707	NA	dedicator of cytokinesis 5 [Source:VGNC Symbol;Acc:VGNC:28159]	1.67	2.01	1.96	1.15	1.09	1.02	1.73	0.792972	4.06e-12	3.88e-11
chr2	34382575	34466656	+	ENSBTAG00000048246	DPP4	ENSBTAT00000056886;ENSBTAT00000020379;ENSBTAT00000068583	GO:0001618(virus receptor activity);GO:0001662(behavioral fear response);GO:0001666(response to hypoxia);GO:0002020(protease binding);GO:0004177(aminopeptidase activity);GO:0004252(serine-type endopeptidase activity);GO:0005102(signaling receptor binding);GO:0005576(extracellular region);GO:0005886(plasma membrane);GO:0006508(proteolysis);GO:0007155(cell adhesion);GO:0008233(peptidase activity);G…	04974(Protein digestion and absorption);04974(Protein digestion and absorption)	K01278	EC:3.4.14.5	dipeptidyl peptidase 4 [Source:NCBI gene;Acc:281122]	0.33	0.56	0.41	0.21	0.3	0.12	2.05	1.03248	0.000587	0.00197
chr11	106130453	106134589	-	ENSBTAG00000047958	DPP7	ENSBTAT00000064726	GO:0005794(Golgi apparatus);GO:0006508(proteolysis);GO:0008236(serine-type peptidase activity);GO:0008239(dipeptidyl-peptidase activity);GO:0031982(vesicle);GO:0043231(intracellular membrane-bounded organelle)	NA	K01276	EC:3.4.14.2	dipeptidyl peptidase 7 [Source:VGNC Symbol;Acc:VGNC:28188]	28.42	28.83	28.02	14.7	16.49	17.18	1.76	0.81791	1.06e-24	2.09e-23
chr11	72682465	72771830	-	ENSBTAG00000018576	DPYSL5	ENSBTAT00000024720;ENSBTAT00000085592	GO:0005737(cytoplasm);GO:0007399(nervous system development);GO:0007411(axon guidance);GO:0008017(microtubule binding);GO:0016787(hydrolase activity);GO:0016810(hydrolase activity, acting on carbon-nitrogen (but not peptide) bonds);GO:0030425(dendrite);GO:0043025(neuronal cell body);GO:0043025(neuronal cell body)	04360(Axon guidance);04360(Axon guidance)	K07529	NA	dihydropyrimidinase like 5 [Source:VGNC Symbol;Acc:VGNC:28198]	2.6	2.84	2.27	0.15	0.2	0.19	14.39	3.84665	6.31e-102	8.61e-100
chr5	65703174	65738912	+	ENSBTAG00000017287	DRAM1	ENSBTAT00000022976	GO:0005737(cytoplasm);GO:0005764(lysosome);GO:0010506(regulation of autophagy);GO:0016020(membrane);GO:0016021(integral component of membrane)	NA	K21955	NA	DNA damage regulated autophagy modulator 1 [Source:VGNC Symbol;Acc:VGNC:28201]	32.31	31.67	33.02	17.37	18.14	16.57	1.86	0.897197	9.17e-40	3.26e-38
chr24	25603584	25654023	-	ENSBTAG00000021923	DSG2	ENSBTAT00000068999;ENSBTAT00000029228	GO:0002934(desmosome organization);GO:0003165(Purkinje myocyte development);GO:0005509(calcium ion binding);GO:0005886(plasma membrane);GO:0007155(cell adhesion);GO:0007156(homophilic cell adhesion via plasma membrane adhesion molecules);GO:0014704(intercalated disc);GO:0016020(membrane);GO:0016021(integral component of membrane);GO:0030054(cell junction);GO:0030057(desmosome);GO:0043231(intracel…	05412(Arrhythmogenic right ventricular cardiomyopathy (ARVC));05412(Arrhythmogenic right ventricular cardiomyopathy (ARVC))	K07597	NA	desmoglein 2 [Source:VGNC Symbol;Acc:VGNC:28221]	0.73	0.64	0.6	0.42	0.45	0.42	1.54	0.621508	0.000267	0.000966
chr24	22130833	22449938	-	ENSBTAG00000012307	DTNA	ENSBTAT00000061204;ENSBTAT00000079620;ENSBTAT00000048673;ENSBTAT00000085153;ENSBTAT00000084710;ENSBTAT00000082613;ENSBTAT00000067408	GO:0005737(cytoplasm);GO:0008270(zinc ion binding);GO:0032991(protein-containing complex);GO:0046872(metal ion binding);GO:0046872(metal ion binding)	NA	NA	NA	dystrobrevin alpha [Source:VGNC Symbol;Acc:VGNC:28231]	4.31	4.18	4.57	1.2	1.19	1.12	3.72	1.89525	3.21e-81	3.19e-79
chr15	82296009	82339632	+	ENSBTAG00000004046	DTX4	ENSBTAT00000066569;ENSBTAT00000005289	GO:0007219(Notch signaling pathway);GO:0008270(zinc ion binding);GO:0016567(protein ubiquitination);GO:0046872(metal ion binding);GO:0046872(metal ion binding)	04330(Notch signaling pathway);04330(Notch signaling pathway)	K06058	EC:2.3.2.27	deltex E3 ubiquitin ligase 4 [Source:VGNC Symbol;Acc:VGNC:54867]	2.59	2.24	2.43	0.65	0.78	0.96	3.03	1.60056	2.7e-27	5.96e-26
chr23	52251011	52297870	-	ENSBTAG00000027375	DUSP22	ENSBTAT00000071256;ENSBTAT00000039272	GO:0005829(cytosol);GO:0006470(protein dephosphorylation);GO:0007179(transforming growth factor beta receptor signaling pathway);GO:0008138(protein tyrosine/serine/threonine phosphatase activity);GO:0016311(dephosphorylation);GO:0016791(phosphatase activity);GO:0042127(regulation of cell population proliferation);GO:0046330(positive regulation of JNK cascade);GO:0046330(positive regulation of JNK…	NA	K14165	3.1.3.48;EC:3.1.3.16	dual specificity phosphatase 22 [Source:VGNC Symbol;Acc:VGNC:28256]	1.06	1.12	1	0.81	0.62	0.64	1.54	0.619098	0.00412	0.0113
chr3	1605719	1673362	-	ENSBTAG00000008652	DUSP27	ENSBTAT00000011408	GO:0006470(protein dephosphorylation);GO:0008138(protein tyrosine/serine/threonine phosphatase activity);GO:0016311(dephosphorylation);GO:0016791(phosphatase activity)	NA	K14165	3.1.3.48;EC:3.1.3.16	dual specificity phosphatase 27, atypical [Source:VGNC Symbol;Acc:VGNC:49550]	7.78	7.29	7.37	3.31	2.92	3.29	2.35	1.23566	1.76e-44	7.31e-43
chr3	119952858	119954650	+	ENSBTAG00000049766	DUSP28	ENSBTAT00000072929	GO:0006470(protein dephosphorylation);GO:0008138(protein tyrosine/serine/threonine phosphatase activity);GO:0016311(dephosphorylation);GO:0016791(phosphatase activity)	NA	K14165	3.1.3.48;EC:3.1.3.16	dual specificity phosphatase 28 [Source:NCBI gene;Acc:112446050]	8.9	9.33	8.53	5.73	6.49	5.55	1.51	0.590442	2.6e-08	1.69e-07
chr4	60949038	61140520	-	ENSBTAG00000019065	EEPD1	ENSBTAT00000033712	GO:0003677(DNA binding);GO:0006281(DNA repair)	NA	NA	NA	endonuclease/exonuclease/phosphatase family domain containing 1 [Source:VGNC Symbol;Acc:VGNC:28338]	6.58	6.43	5.75	3.14	3.11	3.08	2.01	1.00807	2.86e-23	5.26e-22
chr11	38484912	38554752	-	ENSBTAG00000017448	EFEMP1	ENSBTAT00000023206;ENSBTAT00000086039	GO:0005006(epidermal growth factor-activated receptor activity);GO:0005154(epidermal growth factor receptor binding);GO:0005509(calcium ion binding);GO:0005615(extracellular space);GO:0006355(regulation of transcription, DNA-templated);GO:0007173(epidermal growth factor receptor signaling pathway);GO:0018108(peptidyl-tyrosine phosphorylation);GO:0032331(negative regulation of chondrocyte differen…	NA	K18262	NA	EGF containing fibulin extracellular matrix protein 1 [Source:VGNC Symbol;Acc:VGNC:28348]	4.4	4.96	4.93	3.2	2.91	3.41	1.5	0.585371	2.34e-07	1.37e-06
chr11	104078014	104087183	+	ENSBTAG00000030278	EGFL7	ENSBTAT00000075360	GO:0001938(positive regulation of endothelial cell proliferation);GO:0005102(signaling receptor binding);GO:0005509(calcium ion binding);GO:0005515(protein binding);GO:0005576(extracellular region);GO:0009986(cell surface);GO:0045746(negative regulation of Notch signaling pathway);GO:0048856(anatomical structure development)	NA	NA	NA	EGF like domain multiple 7 [Source:NCBI gene;Acc:613671]	0.59	0.75	0.43	0.49	0.33	0.31	1.56	0.640768	0.0164	0.0378
chr21	44387137	44416154	-	ENSBTAG00000008172	EGLN3	ENSBTAT00000010744	GO:0001666(response to hypoxia);GO:0005506(iron ion binding);GO:0005634(nucleus);GO:0005737(cytoplasm);GO:0005829(cytosol);GO:0006915(apoptotic process);GO:0006919(activation of cysteine-type endopeptidase activity involved in apoptotic process);GO:0016491(oxidoreductase activity);GO:0016705(oxidoreductase activity, acting on paired donors, with incorporation or reduction of molecular oxygen);GO:…	04066(HIF-1 signaling pathway);05200(Pathways in cancer);05211(Renal cell carcinoma)	K09592	EC:1.14.11.29	egl-9 family hypoxia inducible factor 3 [Source:VGNC Symbol;Acc:VGNC:28367]	25.97	31.01	25.92	11.49	12.69	13.08	2.23	1.15412	2.69e-35	8.23e-34
chr7	49825961	49830306	+	ENSBTAG00000010069	EGR1	ENSBTAT00000013284	GO:0000122(negative regulation of transcription by RNA polymerase II);GO:0000976(transcription regulatory region sequence-specific DNA binding);GO:0000977(RNA polymerase II regulatory region sequence-specific DNA binding);GO:0000981(DNA-binding transcription factor activity, RNA polymerase II-specific);GO:0001228(DNA-binding transcription activator activity, RNA polymerase II-specific);GO:0001666…	04371(Apelin signaling pathway);04912(GnRH signaling pathway);04928(Parathyroid hormone synthesis, secretion and action);04933(AGE-RAGE signaling pathway in diabetic complications);05020(Prion diseases);05166(Human T-cell leukemia virus 1 infection)	K09203	NA	early growth response 1 [Source:VGNC Symbol;Acc:VGNC:52766]	56.78	80.45	58.53	43.76	24.77	25.23	2.09	1.0621	2.72e-09	1.97e-08
chr28	18936997	18942296	-	ENSBTAG00000046409	EGR2	ENSBTAT00000064240	GO:0000978(RNA polymerase II proximal promoter sequence-specific DNA binding);GO:0000981(DNA-binding transcription factor activity, RNA polymerase II-specific);GO:0001102(RNA polymerase II activating transcription factor binding);GO:0001228(DNA-binding transcription activator activity, RNA polymerase II-specific);GO:0003676(nucleic acid binding);GO:0003677(DNA binding);GO:0003682(chromatin bindin…	04625(C-type lectin receptor signaling pathway);05161(Hepatitis B);05166(Human T-cell leukemia virus 1 infection);05203(Viral carcinogenesis)	K12496	NA	early growth response 2 [Source:VGNC Symbol;Acc:VGNC:52767]	3.97	8.16	6.11	1.56	1	1.09	4.99	2.31809	6.75e-20	1.05e-18
chr8	69996238	70000191	-	ENSBTAG00000019293	EGR3	ENSBTAT00000073967;ENSBTAT00000025687	GO:0000977(RNA polymerase II regulatory region sequence-specific DNA binding);GO:0000981(DNA-binding transcription factor activity, RNA polymerase II-specific);GO:0001938(positive regulation of endothelial cell proliferation);GO:0002042(cell migration involved in sprouting angiogenesis);GO:0003676(nucleic acid binding);GO:0003677(DNA binding);GO:0005634(nucleus);GO:0006357(regulation of transcrip…	04625(C-type lectin receptor signaling pathway);05161(Hepatitis B);05203(Viral carcinogenesis);05203(Viral carcinogenesis)	K12497	NA	early growth response 3 [Source:VGNC Symbol;Acc:VGNC:28368]	0.67	1.67	1.82	0.75	0.61	0.69	2.02	1.01532	0.000596	0.002
chr4	59867412	60450510	+	ENSBTAG00000003490	ELMO1	ENSBTAT00000082952;ENSBTAT00000039193;ENSBTAT00000079451;ENSBTAT00000004537	GO:0005085(guanyl-nucleotide exchange factor activity);GO:0005737(cytoplasm);GO:0005886(plasma membrane);GO:0006909(phagocytosis);GO:0006911(phagocytosis, engulfment);GO:0016477(cell migration);GO:0016601(Rac protein signal transduction);GO:0017124(SH3 domain binding);GO:0030029(actin filament-based process);GO:0030036(actin cytoskeleton organization);GO:0032045(guanyl-nucleotide exchange factor …	04062(Chemokine signaling pathway);05100(Bacterial invasion of epithelial cells);05100(Bacterial invasion of epithelial cells)	K12366	NA	engulfment and cell motility 1 [Source:VGNC Symbol;Acc:VGNC:28438]	4.54	4.42	4.31	2.6	2.81	2.66	1.64	0.71743	5.49e-16	6.86e-15
chr23	45206988	45255969	+	ENSBTAG00000002497	ELOVL2	ENSBTAT00000074314	GO:0000038(very long-chain fatty acid metabolic process);GO:0005783(endoplasmic reticulum);GO:0005789(endoplasmic reticulum membrane);GO:0006629(lipid metabolic process);GO:0006631(fatty acid metabolic process);GO:0006633(fatty acid biosynthetic process);GO:0006636(unsaturated fatty acid biosynthetic process);GO:0009922(fatty acid elongase activity);GO:0016020(membrane);GO:0016021(integral compon…	00062(Fatty acid elongation);01040(Biosynthesis of unsaturated fatty acids)	K10205	EC:2.3.1.199	ELOVL fatty acid elongase 2 [Source:VGNC Symbol;Acc:VGNC:28448]	0.81	0.94	0.68	0.25	0.32	0.22	3.07	1.62022	4.03e-13	4.11e-12
chr23	25400733	25474020	-	ENSBTAG00000003359	ELOVL5	ENSBTAT00000004358	GO:0005783(endoplasmic reticulum);GO:0005789(endoplasmic reticulum membrane);GO:0006629(lipid metabolic process);GO:0006631(fatty acid metabolic process);GO:0006633(fatty acid biosynthetic process);GO:0006636(unsaturated fatty acid biosynthetic process);GO:0009922(fatty acid elongase activity);GO:0016020(membrane);GO:0016021(integral component of membrane);GO:0016740(transferase activity);GO:0019…	00062(Fatty acid elongation);01040(Biosynthesis of unsaturated fatty acids)	K10244	EC:2.3.1.199	ELOVL fatty acid elongase 5 [Source:VGNC Symbol;Acc:VGNC:28451]	75.29	75.67	77.66	52.16	53.28	46.18	1.51	0.592617	8.33e-19	1.23e-17
chr20	18454411	18531445	+	ENSBTAG00000007704	ELOVL7	ENSBTAT00000069161;ENSBTAT00000010129	GO:0005783(endoplasmic reticulum);GO:0005789(endoplasmic reticulum membrane);GO:0006629(lipid metabolic process);GO:0006631(fatty acid metabolic process);GO:0006633(fatty acid biosynthetic process);GO:0006636(unsaturated fatty acid biosynthetic process);GO:0009922(fatty acid elongase activity);GO:0016020(membrane);GO:0016021(integral component of membrane);GO:0016740(transferase activity);GO:0019…	00062(Fatty acid elongation);01040(Biosynthesis of unsaturated fatty acids);01040(Biosynthesis of unsaturated fatty acids)	K10250	EC:2.3.1.199	ELOVL fatty acid elongase 7 [Source:VGNC Symbol;Acc:VGNC:28453]	37.25	33.62	39.36	18.68	20.89	15.36	2.01	1.0049	7.15e-27	1.54e-25
chr10	100303249	100460074	-	ENSBTAG00000009994	EML5	ENSBTAT00000061574	GO:0005515(protein binding);GO:0008017(microtubule binding);GO:0015630(microtubule cytoskeleton)	NA	K18597	NA	echinoderm microtubule associated protein like 5 [Source:VGNC Symbol;Acc:VGNC:28479]	0.41	0.4	0.39	0.24	0.29	0.25	1.54	0.623704	0.000449	0.00155
chr5	96633068	96654177	-	ENSBTAG00000036078	EMP1	ENSBTAT00000050559	GO:0005886(plasma membrane);GO:0008219(cell death);GO:0016020(membrane);GO:0016021(integral component of membrane);GO:0016049(cell growth);GO:0032060(bleb assembly)	NA	NA	NA	epithelial membrane protein 1 [Source:VGNC Symbol;Acc:VGNC:28481]	62.94	62.5	66.78	28.07	27.34	27.25	2.33	1.21772	7.63e-73	5.94e-71
chr9	69748258	69818319	+	ENSBTAG00000021830	ENPP1	ENSBTAT00000061365	GO:0003676(nucleic acid binding);GO:0003824(catalytic activity);GO:0004527(exonuclease activity);GO:0004528(phosphodiesterase I activity);GO:0004551(nucleotide diphosphatase activity);GO:0005044(scavenger receptor activity);GO:0005158(insulin receptor binding);GO:0005524(ATP binding);GO:0005615(extracellular space);GO:0005886(plasma membrane);GO:0006091(generation of precursor metabolites and ene…	00230(Purine metabolism);00240(Pyrimidine metabolism);00500(Starch and sucrose metabolism);00740(Riboflavin metabolism);00760(Nicotinate and nicotinamide metabolism);00770(Pantothenate and CoA biosynthesis)	K01513	3.6.1.9;EC:3.1.4.1	ectonucleotide pyrophosphatase/phosphodiesterase 1 [Source:VGNC Symbol;Acc:VGNC:28504]	1.12	1.17	1.55	0.97	0.94	0.61	1.53	0.613167	0.00251	0.00722
chr23	19405349	19415720	-	ENSBTAG00000015829	ENPP5	ENSBTAT00000057413	GO:0003824(catalytic activity)	NA	K18398	EC:3.1.-.-	ectonucleotide pyrophosphatase/phosphodiesterase 5 (putative) [Source:NCBI gene;Acc:512304]	1.63	1.72	1.34	0.65	0.52	0.72	2.47	1.30662	4.97e-11	4.31e-10
chr8	74591008	74662149	+	ENSBTAG00000015241	EPHX2	ENSBTAT00000020272	GO:0000287(magnesium ion binding);GO:0003824(catalytic activity);GO:0004301(epoxide hydrolase activity);GO:0005102(signaling receptor binding);GO:0005777(peroxisome);GO:0005829(cytosol);GO:0010628(positive regulation of gene expression);GO:0015643(toxic substance binding);GO:0016311(dephosphorylation);GO:0016787(hydrolase activity);GO:0016791(phosphatase activity);GO:0042577(lipid phosphatase act…	00590(Arachidonic acid metabolism);04146(Peroxisome)	K08726	3.1.3.76;EC:3.3.2.10	epoxide hydrolase 2 [Source:VGNC Symbol;Acc:VGNC:28542]	0.68	0.67	0.55	0.33	0.4	0.34	1.77	0.822382	0.000235	0.00086
chr14	940689	955681	+	ENSBTAG00000045727	EPPK1	ENSBTAT00000065585	GO:0005856(cytoskeleton);GO:0005923(bicellular tight junction);GO:0007010(cytoskeleton organization);GO:0008092(cytoskeletal protein binding);GO:0019215(intermediate filament binding);GO:0030056(hemidesmosome);GO:0030336(negative regulation of cell migration);GO:0042060(wound healing);GO:0045095(keratin filament);GO:0045109(intermediate filament organization);GO:0050680(negative regulation of epi…	NA	NA	NA	epiplakin 1 [Source:NCBI gene;Acc:100337278]	0.46	0.48	0.36	0.15	0.15	0.15	2.91	1.54215	7.81e-16	9.63e-15
chr29	50613286	50629864	-	ENSBTAG00000022147	EPS8L2	ENSBTAT00000029874;ENSBTAT00000073493	GO:0003779(actin binding);GO:0005089(Rho guanyl-nucleotide exchange factor activity);GO:0005515(protein binding);GO:0005829(cytosol);GO:0005886(plasma membrane);GO:0007266(Rho protein signal transduction);GO:0007605(sensory perception of sound);GO:0030676(Rac guanyl-nucleotide exchange factor activity);GO:0032421(stereocilium bundle);GO:0032426(stereocilium tip);GO:0032587(ruffle membrane);GO:003…	NA	K17277	NA	EPS8 like 2 [Source:NCBI gene;Acc:614857]	8.26	9.03	7.53	3.39	3.18	3.33	2.51	1.3271	7.63e-39	2.66e-37
chr5	57215784	57236737	-	ENSBTAG00000010444	ERBB3	ENSBTAT00000013790	GO:0000166(nucleotide binding);GO:0003197(endocardial cushion development);GO:0004672(protein kinase activity);GO:0004713(protein tyrosine kinase activity);GO:0004714(transmembrane receptor protein tyrosine kinase activity);GO:0004888(transmembrane signaling receptor activity);GO:0005524(ATP binding);GO:0005615(extracellular space);GO:0005887(integral component of plasma membrane);GO:0006468(prot…	01521(EGFR tyrosine kinase inhibitor resistance);04010(MAPK signaling pathway);04012(ErbB signaling pathway);04020(Calcium signaling pathway);04151(PI3K-Akt signaling pathway);05205(Proteoglycans in cancer);05206(MicroRNAs in cancer)	K05084	EC:2.7.10.1	erb-b2 receptor tyrosine kinase 3 [Source:VGNC Symbol;Acc:VGNC:28564]	6.16	5.72	5.68	2.3	2.25	2.22	2.6	1.37615	3.76e-56	2.12e-54
chr6	89306902	89325899	+	ENSBTAG00000010273	EREG	ENSBTAT00000013571	GO:0001819(positive regulation of cytokine production);GO:0005154(epidermal growth factor receptor binding);GO:0005615(extracellular space);GO:0007173(epidermal growth factor receptor signaling pathway);GO:0007267(cell-cell signaling);GO:0008083(growth factor activity);GO:0008284(positive regulation of cell population proliferation);GO:0008285(negative regulation of cell population proliferation)…	04010(MAPK signaling pathway);04012(ErbB signaling pathway);04151(PI3K-Akt signaling pathway);05210(Colorectal cancer)	K09784	NA	epiregulin [Source:VGNC Symbol;Acc:VGNC:28575]	0.8	1.02	0.83	0.06	0.08	0.17	8.71	3.12322	1.17e-22	2.1e-21
chr1	150668926	150803833	-	ENSBTAG00000011001	ERG	ENSBTAT00000072024;ENSBTAT00000080229;ENSBTAT00000014608	GO:0000978(RNA polymerase II proximal promoter sequence-specific DNA binding);GO:0000981(DNA-binding transcription factor activity, RNA polymerase II-specific);GO:0003677(DNA binding);GO:0003682(chromatin binding);GO:0003700(DNA-binding transcription factor activity);GO:0005515(protein binding);GO:0005634(nucleus);GO:0006355(regulation of transcription, DNA-templated);GO:0006357(regulation of tra…	05202(Transcriptional misregulation in cancer);05215(Prostate cancer);05215(Prostate cancer)	K09435	NA	ETS transcription factor ERG [Source:VGNC Symbol;Acc:VGNC:50174]	1.31	1.12	1.18	0.18	0.14	0.17	7.34	2.87636	2.65e-39	9.32e-38
chr11	106331417	106383658	-	ENSBTAG00000023788	EXD3	ENSBTAT00000032625	GO:0003676(nucleic acid binding);GO:0006139(nucleobase-containing compound metabolic process);GO:0008408(3'-5' exonuclease activity);GO:0090305(nucleic acid phosphodiester bond hydrolysis)	NA	NA	NA	exonuclease 3'-5' domain containing 3 [Source:VGNC Symbol;Acc:VGNC:28641]	0.63	0.45	0.64	0.28	0.36	0.46	1.58	0.658569	0.00579	0.0152
chr6	3432039	3444791	-	ENSBTAG00000004942	EXOSC9	ENSBTAT00000006502	GO:0000176(nuclear exosome (RNase complex));GO:0000177(cytoplasmic exosome (RNase complex));GO:0000178(exosome (RNase complex));GO:0000228(nuclear chromosome);GO:0000467(exonucleolytic trimming to generate mature 3'-end of 5.8S rRNA from tricistronic rRNA transcript (SSU-rRNA, 5.8S rRNA, LSU-rRNA));GO:0000956(nuclear-transcribed mRNA catabolic process);GO:0005634(nucleus);GO:0005654(nucleoplasm);…	03018(RNA degradation)	K03678	NA	exosome component 9 [Source:VGNC Symbol;Acc:VGNC:28663]	47.59	51.78	51.04	26.44	25.25	23.07	2.01	1.00855	8.08e-40	2.88e-38
chr2	125249517	125390286	+	ENSBTAG00000043989	EYA3	ENSBTAT00000083172;ENSBTAT00000081308;ENSBTAT00000076356;ENSBTAT00000074020;ENSBTAT00000069604	GO:0004721(phosphoprotein phosphatase activity);GO:0004725(protein tyrosine phosphatase activity);GO:0005634(nucleus);GO:0005654(nucleoplasm);GO:0005667(transcription factor complex);GO:0005813(centrosome);GO:0006302(double-strand break repair);GO:0007275(multicellular organism development);GO:0010212(response to ionizing radiation);GO:0016576(histone dephosphorylation);GO:0016787(hydrolase activ…	NA	K17621	EC:3.1.3.48	EYA transcriptional coactivator and phosphatase 3 [Source:VGNC Symbol;Acc:VGNC:28672]	12.51	12.15	12.07	8.1	8.25	7.25	1.56	0.638857	4.15e-20	6.54e-19
chr3	48954585	48965477	+	ENSBTAG00000007101	F3	ENSBTAT00000009341	GO:0001938(positive regulation of endothelial cell proliferation);GO:0002020(protease binding);GO:0002541(activation of plasma proteins involved in acute inflammatory response);GO:0004252(serine-type endopeptidase activity);GO:0004896(cytokine receptor activity);GO:0005515(protein binding);GO:0005543(phospholipid binding);GO:0005615(extracellular space);GO:0005886(plasma membrane);GO:0006919(acti…	04610(Complement and coagulation cascades);04933(AGE-RAGE signaling pathway in diabetic complications)	K03901	NA	coagulation factor III, tissue factor [Source:VGNC Symbol;Acc:VGNC:28687]	5.96	6.37	5.88	2.72	2.97	2.85	2.13	1.09328	1.59e-20	2.58e-19
chr16	37159073	37238306	-	ENSBTAG00000017722	F5	ENSBTAT00000023573	GO:0005507(copper ion binding);GO:0005615(extracellular space);GO:0007596(blood coagulation);GO:0008015(blood circulation);GO:0031091(platelet alpha granule);GO:0046872(metal ion binding)	04610(Complement and coagulation cascades)	K03902	NA	coagulation factor V [Source:VGNC Symbol;Acc:VGNC:28688]	0.24	0.16	0.34	0.12	0.15	0.15	1.79	0.837653	0.00167	0.00504
chr5	29983972	30018827	+	ENSBTAG00000017504	FAIM2	ENSBTAT00000068256;ENSBTAT00000023267	GO:0002931(response to ischemia);GO:0005783(endoplasmic reticulum);GO:0005794(Golgi apparatus);GO:0005886(plasma membrane);GO:0006915(apoptotic process);GO:0016020(membrane);GO:0016021(integral component of membrane);GO:0021549(cerebellum development);GO:0021680(cerebellar Purkinje cell layer development);GO:0021681(cerebellar granular layer development);GO:0021702(cerebellar Purkinje cell differ…	NA	NA	NA	Fas apoptotic inhibitory molecule 2 [Source:VGNC Symbol;Acc:VGNC:28710]	1.61	1.7	1.52	1.16	0.84	1.2	1.5	0.588082	8.74e-05	0.000344
chr7	49404262	49479615	-	ENSBTAG00000020041	FAM13B	ENSBTAT00000079845;ENSBTAT00000063540;ENSBTAT00000072984;ENSBTAT00000026700;ENSBTAT00000076218	GO:0007165(signal transduction);GO:0007165(signal transduction)	NA	NA	NA	family with sequence similarity 13 member B [Source:VGNC Symbol;Acc:VGNC:55222]	7.28	6.81	8	4.65	6	4	1.51	0.593002	6.07e-07	3.36e-06
chr4	99532570	99546135	-	ENSBTAG00000017427	FAM180A	ENSBTAT00000023166	NA	NA	NA	NA	family with sequence similarity 180 member A [Source:VGNC Symbol;Acc:VGNC:28763]	3.84	4.25	4.17	0.89	0.77	1.05	4.51	2.17455	6.03e-26	1.25e-24
chr8	45469516	45532469	+	ENSBTAG00000011173	FAM189A2	ENSBTAT00000014839	GO:0016020(membrane);GO:0016021(integral component of membrane)	NA	NA	NA	family with sequence similarity 189 member A2 [Source:VGNC Symbol;Acc:VGNC:54429]	0.58	0.52	0.47	0.24	0.15	0.31	2.25	1.17312	2.96e-05	0.000127
chr19	61658599	61698312	+	ENSBTAG00000001085	FAM20A	ENSBTAT00000001439	GO:0001934(positive regulation of protein phosphorylation);GO:0005615(extracellular space);GO:0005623(cell);GO:0005783(endoplasmic reticulum);GO:0005794(Golgi apparatus);GO:0009617(response to bacterium);GO:0031214(biomineral tissue development);GO:0043539(protein serine/threonine kinase activator activity);GO:0044691(tooth eruption);GO:0055074(calcium ion homeostasis);GO:0070166(enamel mineraliz…	NA	K21957	NA	FAM20A, golgi associated secretory pathway pseudokinase [Source:VGNC Symbol;Acc:VGNC:28785]	3.59	4.16	3.07	0.42	0.62	0.7	6.22	2.63729	3.43e-31	8.91e-30
chr2	121201977	121202927	+	ENSBTAG00000037902	FAM229A	ENSBTAT00000052158	NA	NA	NA	NA	family with sequence similarity 229 member A [Source:VGNC Symbol;Acc:VGNC:28803]	1.51	1.65	1.36	0.61	0.77	0.58	2.3	1.20102	2.7e-06	1.36e-05
chr4	85865619	85918137	-	ENSBTAG00000007976	FAM3C	ENSBTAT00000030051;ENSBTAT00000073296	GO:0005576(extracellular region);GO:0005794(Golgi apparatus);GO:0007275(multicellular organism development);GO:0031410(cytoplasmic vesicle);GO:0045721(negative regulation of gluconeogenesis);GO:0045721(negative regulation of gluconeogenesis)	NA	NA	NA	family with sequence similarity 3 member C [Source:VGNC Symbol;Acc:VGNC:28811]	54.05	62.18	56.8	30	31.88	26.84	1.95	0.963736	3.59e-33	1.01e-31
chr1	72861563	72862834	-	ENSBTAG00000008462	FAM43A	ENSBTAT00000057417	GO:0005515(protein binding)	NA	NA	NA	family with sequence similarity 43 member A [Source:VGNC Symbol;Acc:VGNC:28813]	1.57	1.3	1.68	0.19	0.36	0.49	4.39	2.13312	2.41e-13	2.5e-12
chr19	34230241	34260820	+	ENSBTAG00000003705	FAM83G	ENSBTAT00000004828	GO:0005634(nucleus);GO:0005829(cytosol);GO:0030509(BMP signaling pathway)	NA	NA	NA	family with sequence similarity 83 member G [Source:VGNC Symbol;Acc:VGNC:28838]	0.28	0.24	0.22	0.05	0.09	0.07	3.36	1.74668	1.5e-10	1.24e-09
chr14	1025239	1039266	+	ENSBTAG00000038682	FAM83H	ENSBTAT00000086728;ENSBTAT00000019225	GO:0019901(protein kinase binding);GO:0030335(positive regulation of cell migration);GO:0044380(protein localization to cytoskeleton);GO:0045095(keratin filament);GO:0045104(intermediate filament cytoskeleton organization);GO:1990254(keratin filament binding);GO:1990254(keratin filament binding)	NA	NA	NA	family with sequence similarity 83 member H [Source:VGNC Symbol;Acc:VGNC:28839]	0.49	0.52	0.44	0.24	0.19	0.29	1.99	0.995711	9.21e-07	4.94e-06
chr2	34192288	34271400	+	ENSBTAG00000008140	FAP	ENSBTAT00000010702;ENSBTAT00000072405	GO:0001525(angiogenesis);GO:0002020(protease binding);GO:0004175(endopeptidase activity);GO:0004252(serine-type endopeptidase activity);GO:0005178(integrin binding);GO:0005576(extracellular region);GO:0005615(extracellular space);GO:0005886(plasma membrane);GO:0006508(proteolysis);GO:0006915(apoptotic process);GO:0007155(cell adhesion);GO:0008233(peptidase activity);GO:0008236(serine-type peptida…	NA	K08674	EC:3.4.21.-	fibroblast activation protein alpha [Source:VGNC Symbol;Acc:VGNC:28862]	108.89	93.62	111.86	38.73	39.9	33.99	2.79	1.4811	3.97e-72	3.02e-70
chr5	80281585	80337660	-	ENSBTAG00000011095	FAR2	ENSBTAT00000014725	GO:0005777(peroxisome);GO:0005778(peroxisomal membrane);GO:0005779(integral component of peroxisomal membrane);GO:0006629(lipid metabolic process);GO:0010025(wax biosynthetic process);GO:0016020(membrane);GO:0016021(integral component of membrane);GO:0016491(oxidoreductase activity);GO:0035336(long-chain fatty-acyl-CoA metabolic process);GO:0055114(oxidation-reduction process);GO:0080019(fatty-ac…	04146(Peroxisome)	K13356	EC:1.2.1.84	fatty acyl-CoA reductase 2 [Source:VGNC Symbol;Acc:VGNC:28864]	5.98	5.88	5.66	3.68	4.14	3.69	1.52	0.606072	4.18e-11	3.66e-10
chr29	1996704	2635494	-	ENSBTAG00000004081	FAT3	ENSBTAT00000005332	GO:0005509(calcium ion binding);GO:0005886(plasma membrane);GO:0007155(cell adhesion);GO:0007156(homophilic cell adhesion via plasma membrane adhesion molecules);GO:0016020(membrane);GO:0016021(integral component of membrane)	NA	K16506	NA	FAT atypical cadherin 3 [Source:VGNC Symbol;Acc:VGNC:28876]	0.26	0.18	0.22	0.07	0.07	0.11	2.63	1.39385	2.49e-09	1.8e-08
chr14	16328949	16361047	+	ENSBTAG00000016194	FBXO32	ENSBTAT00000021554	GO:0005515(protein binding);GO:0005634(nucleus);GO:0005654(nucleoplasm);GO:0005737(cytoplasm);GO:0005829(cytosol);GO:0014894(response to denervation involved in regulation of muscle adaptation);GO:0016567(protein ubiquitination);GO:0019005(SCF ubiquitin ligase complex);GO:0030018(Z disc);GO:0071549(cellular response to dexamethasone stimulus)	04068(FoxO signaling pathway)	K10305	NA	F-box protein 32 [Source:VGNC Symbol;Acc:VGNC:28905]	4.27	4.82	4.88	1.7	1.95	1.26	2.85	1.50913	3.95e-18	5.61e-17
chr16	42023072	42028662	-	ENSBTAG00000032617	FBXO44	ENSBTAT00000009504;ENSBTAT00000054333;ENSBTAT00000086266	GO:0005515(protein binding);GO:0005515(protein binding)	NA	K10103	NA	F-box protein 44 [Source:NCBI gene;Acc:785057]	1.82	2.18	1.71	0.85	1.26	0.74	2.01	1.0041	1.95e-06	1e-05
chr8	7591014	7617546	-	ENSBTAG00000012432	FDFT1	ENSBTAT00000016504	GO:0004310(farnesyl-diphosphate farnesyltransferase activity);GO:0005789(endoplasmic reticulum membrane);GO:0006695(cholesterol biosynthetic process);GO:0006696(ergosterol biosynthetic process);GO:0008610(lipid biosynthetic process);GO:0009058(biosynthetic process);GO:0016021(integral component of membrane);GO:0016740(transferase activity);GO:0016765(transferase activity, transferring alkyl or ar…	00100(Steroid biosynthesis)	K00801	EC:2.5.1.21	farnesyl-diphosphate farnesyltransferase 1 [Source:VGNC Symbol;Acc:VGNC:56966]	23.7	25.68	20.93	7.28	6.36	6.89	3.43	1.77659	5.65e-71	4.19e-69
chr3	15311058	15320377	-	ENSBTAG00000003948	FDPS	ENSBTAT00000014472;ENSBTAT00000009272	GO:0004161(dimethylallyltranstransferase activity);GO:0004337(geranyltranstransferase activity);GO:0005654(nucleoplasm);GO:0005737(cytoplasm);GO:0005829(cytosol);GO:0006629(lipid metabolic process);GO:0006694(steroid biosynthetic process);GO:0006695(cholesterol biosynthetic process);GO:0008202(steroid metabolic process);GO:0008203(cholesterol metabolic process);GO:0008299(isoprenoid biosynthetic …	00900(Terpenoid backbone biosynthesis);05164(Influenza A);05166(Human T-cell leukemia virus 1 infection);05166(Human T-cell leukemia virus 1 infection)	K00787	2.5.1.10;EC:2.5.1.1	farnesyl diphosphate synthase [Source:NCBI gene;Acc:281156]	23.69	24.43	23.37	11.68	11.56	12.9	1.98	0.983979	1.7e-35	5.25e-34
chr20	30504441	30601752	+	ENSBTAG00000051910	FGF10	ENSBTAT00000086367	GO:0000132(establishment of mitotic spindle orientation);GO:0000187(activation of MAPK activity);GO:0001656(metanephros development);GO:0001759(organ induction);GO:0001823(mesonephros development);GO:0001974(blood vessel remodeling);GO:0003338(metanephros morphogenesis);GO:0005104(fibroblast growth factor receptor binding);GO:0005111(type 2 fibroblast growth factor receptor binding);GO:0005576(ex…	04010(MAPK signaling pathway);04014(Ras signaling pathway);04015(Rap1 signaling pathway);04151(PI3K-Akt signaling pathway);04810(Regulation of actin cytoskeleton);05200(Pathways in cancer);05218(Melanoma);05224(Breast cancer);05226(Gastric cancer)	K04358	NA	fibroblast growth factor 10 [Source:NCBI gene;Acc:326285]	3.38	3.18	3.47	0.86	0.92	0.43	4.54	2.18203	1.4e-24	2.76e-23
chr20	3226532	3263206	+	ENSBTAG00000000128	FGF18	ENSBTAT00000000139;ENSBTAT00000072791	GO:0001503(ossification);GO:0001525(angiogenesis);GO:0001957(intramembranous ossification);GO:0001958(endochondral ossification);GO:0002063(chondrocyte development);GO:0005104(fibroblast growth factor receptor binding);GO:0005105(type 1 fibroblast growth factor receptor binding);GO:0005111(type 2 fibroblast growth factor receptor binding);GO:0005576(extracellular region);GO:0005730(nucleolus);GO:…	04010(MAPK signaling pathway);04014(Ras signaling pathway);04015(Rap1 signaling pathway);04151(PI3K-Akt signaling pathway);04810(Regulation of actin cytoskeleton);05200(Pathways in cancer);05218(Melanoma);05224(Breast cancer);05226(Gastric cancer);05226(Gastric cancer)	K04358	NA	fibroblast growth factor 18 [Source:VGNC Symbol;Acc:VGNC:28974]	3.89	4	3.19	0.29	0.32	0.26	12.64	3.65984	7.47e-76	6.31e-74
chr17	34801330	34860849	-	ENSBTAG00000005691	FGF2	ENSBTAT00000007477	GO:0000186(activation of MAPKK activity);GO:0001525(angiogenesis);GO:0001658(branching involved in ureteric bud morphogenesis);GO:0001759(organ induction);GO:0001934(positive regulation of protein phosphorylation);GO:0001938(positive regulation of endothelial cell proliferation);GO:0005104(fibroblast growth factor receptor binding);GO:0005178(integrin binding);GO:0005576(extracellular region);GO:…	01521(EGFR tyrosine kinase inhibitor resistance);04010(MAPK signaling pathway);04014(Ras signaling pathway);04015(Rap1 signaling pathway);04151(PI3K-Akt signaling pathway);04550(Signaling pathways regulating pluripotency of stem cells);04810(Regulation of actin cytoskeleton);05167(Kaposi sarcoma-associated herpesvirus infection);05200(Pathways in cancer);05205(Proteoglycans in cancer);05218(Melan…	K18497	NA	fibroblast growth factor 2 [Source:NCBI gene;Acc:281161]	6.24	4.89	7.14	3.31	4.24	2.95	1.74	0.799523	7.46e-10	5.69e-09
chr2	125688547	125709381	+	ENSBTAG00000011784	FGR	ENSBTAT00000072676;ENSBTAT00000076250;ENSBTAT00000015646;ENSBTAT00000078914	GO:0000166(nucleotide binding);GO:0001784(phosphotyrosine residue binding);GO:0004672(protein kinase activity);GO:0004713(protein tyrosine kinase activity);GO:0004715(non-membrane spanning protein tyrosine kinase activity);GO:0005102(signaling receptor binding);GO:0005515(protein binding);GO:0005524(ATP binding);GO:0005856(cytoskeleton);GO:0005886(plasma membrane);GO:0006468(protein phosphorylati…	04062(Chemokine signaling pathway);04062(Chemokine signaling pathway)	K08891	EC:2.7.10.2	FGR proto-oncogene, Src family tyrosine kinase [Source:VGNC Symbol;Acc:VGNC:28994]	1.73	1.82	1.51	0.19	0.24	0.34	6.51	2.70304	6.52e-40	2.35e-38
chr9	14918898	15136983	-	ENSBTAG00000000053	FILIP1	ENSBTAT00000038128;ENSBTAT00000085924;ENSBTAT00000081390	GO:0005730(nucleolus);GO:0005886(plasma membrane);GO:0015629(actin cytoskeleton);GO:0015629(actin cytoskeleton)	NA	NA	NA	filamin A interacting protein 1 [Source:VGNC Symbol;Acc:VGNC:29012]	8.13	6.72	8.21	1.9	2.1	1.66	4.07	2.02436	9.47e-81	9.36e-79
chr13	72746423	72752451	-	ENSBTAG00000020030	FITM2	ENSBTAT00000026679	GO:0003674(molecular_function);GO:0005783(endoplasmic reticulum);GO:0005789(endoplasmic reticulum membrane);GO:0007010(cytoskeleton organization);GO:0008654(phospholipid biosynthetic process);GO:0010866(regulation of triglyceride biosynthetic process);GO:0010890(positive regulation of sequestering of triglyceride);GO:0016020(membrane);GO:0016021(integral component of membrane);GO:0019915(lipid st…	NA	NA	NA	fat storage inducing transmembrane protein 2 [Source:VGNC Symbol;Acc:VGNC:29016]	28.16	28.17	29.91	16.92	17.44	17.83	1.65	0.724556	5.13e-28	1.16e-26
chr23	9555619	9672159	-	ENSBTAG00000047502	FKBP5	ENSBTAT00000064387	GO:0000413(protein peptidyl-prolyl isomerization);GO:0003755(peptidyl-prolyl cis-trans isomerase activity);GO:0005515(protein binding);GO:0005528(FK506 binding);GO:0005654(nucleoplasm);GO:0005737(cytoplasm);GO:0009617(response to bacterium);GO:0016853(isomerase activity);GO:0031072(heat shock protein binding);GO:0061077(chaperone-mediated protein folding)	04915(Estrogen signaling pathway)	K09571	EC:5.2.1.8	FKBP prolyl isomerase 5 [Source:VGNC Symbol;Acc:VGNC:29024]	15.52	14.97	15.06	6.3	5.86	5.59	2.57	1.35949	6.12e-69	4.27e-67
chr25	2321450	2364796	+	ENSBTAG00000006117	FLYWCH1	ENSBTAT00000077495;ENSBTAT00000073269;ENSBTAT00000076659	GO:0005654(nucleoplasm);GO:0005829(cytosol);GO:0016604(nuclear body);GO:0016604(nuclear body)	NA	NA	NA	FLYWCH-type zinc finger 1 [Source:VGNC Symbol;Acc:VGNC:29045]	1.87	1.37	1.6	1	1.06	0.99	1.59	0.665641	2.29e-06	1.16e-05
chr16	1122157	1132658	-	ENSBTAG00000014912	FMOD	ENSBTAT00000019854	GO:0005515(protein binding);GO:0005576(extracellular region);GO:0030199(collagen fibril organization);GO:0062023(collagen-containing extracellular matrix)	04350(TGF-beta signaling pathway)	K08121	NA	fibromodulin [Source:VGNC Symbol;Acc:VGNC:29054]	344.11	373.14	327.1	198.12	189.54	202.07	1.77	0.824468	1.1e-30	2.79e-29
chr2	103361566	103431472	-	ENSBTAG00000008300	FN1	ENSBTAT00000082918;ENSBTAT00000010922;ENSBTAT00000010926;ENSBTAT00000010925;ENSBTAT00000066855	GO:0001932(regulation of protein phosphorylation);GO:0002020(protease binding);GO:0005102(signaling receptor binding);GO:0005178(integrin binding);GO:0005515(protein binding);GO:0005576(extracellular region);GO:0005577(fibrinogen complex);GO:0005604(basement membrane);GO:0005615(extracellular space);GO:0005793(endoplasmic reticulum-Golgi intermediate compartment);GO:0007044(cell-substrate junctio…	04151(PI3K-Akt signaling pathway);04510(Focal adhesion);04512(ECM-receptor interaction);04810(Regulation of actin cytoskeleton);04933(AGE-RAGE signaling pathway in diabetic complications);05100(Bacterial invasion of epithelial cells);05146(Amoebiasis);05165(Human papillomavirus infection);05200(Pathways in cancer);05205(Proteoglycans in cancer);05222(Small cell lung cancer);05222(Small cell lung …	K05717	NA	fibronectin 1 [Source:VGNC Symbol;Acc:VGNC:29056]	4443.24	4777.48	4274.1	917.33	910.95	955.95	4.85	2.27705	1.48e-202	1.5e-199
chr9	95479831	95591689	+	ENSBTAG00000003938	FNDC1	ENSBTAT00000083987;ENSBTAT00000039897;ENSBTAT00000083694;ENSBTAT00000081675	GO:0005515(protein binding);GO:0016607(nuclear speck);GO:0016607(nuclear speck)	NA	NA	NA	fibronectin type III domain containing 1 [Source:NCBI gene;Acc:100850256]	14.72	16.5	14.11	3.23	3.52	3.43	4.45	2.15442	1.48e-140	4.27e-138
chr1	95121236	95406498	-	ENSBTAG00000019376	FNDC3B	ENSBTAT00000025816	GO:0005515(protein binding);GO:0016020(membrane);GO:0016021(integral component of membrane)	NA	NA	NA	fibronectin type III domain containing 3B [Source:VGNC Symbol;Acc:VGNC:29063]	66.62	65.66	67.68	43.88	46.15	39.37	1.55	0.627791	1.3e-20	2.12e-19
chr17	40112134	40236065	-	ENSBTAG00000011970	FNIP2	ENSBTAT00000070927;ENSBTAT00000015882;ENSBTAT00000067422;ENSBTAT00000085360;ENSBTAT00000081446	GO:0000122(negative regulation of transcription by RNA polymerase II);GO:0001932(regulation of protein phosphorylation);GO:0005737(cytoplasm);GO:0006468(protein phosphorylation);GO:0007005(mitochondrion organization);GO:0008630(intrinsic apoptotic signaling pathway in response to DNA damage);GO:0031334(positive regulation of protein complex assembly);GO:0033138(positive regulation of peptidyl-ser…	04150(mTOR signaling pathway);04150(mTOR signaling pathway)	K20401	NA	folliculin interacting protein 2 [Source:VGNC Symbol;Acc:VGNC:29069]	4.92	4.98	4.55	2.69	2.96	3.11	1.65	0.722918	1.76e-15	2.11e-14
chr18	53074888	53081288	+	ENSBTAG00000008182	FOSB	ENSBTAT00000010762;ENSBTAT00000084387	GO:0000978(RNA polymerase II proximal promoter sequence-specific DNA binding);GO:0001228(DNA-binding transcription activator activity, RNA polymerase II-specific);GO:0003677(DNA binding);GO:0003700(DNA-binding transcription factor activity);GO:0005634(nucleus);GO:0005654(nucleoplasm);GO:0006355(regulation of transcription, DNA-templated);GO:0006357(regulation of transcription by RNA polymerase II…	04380(Osteoclast differentiation);04657(IL-17 signaling pathway);05030(Cocaine addiction);05031(Amphetamine addiction);05034(Alcoholism);05034(Alcoholism)	K09029	NA	FosB proto-oncogene, AP-1 transcription factor subunit [Source:VGNC Symbol;Acc:VGNC:29074]	0.34	0.69	0.6	0.28	0.35	0.24	1.88	0.907692	0.000769	0.0025
chr12	21900230	21991693	+	ENSBTAG00000044105	FOXO1	ENSBTAT00000061127	GO:0000122(negative regulation of transcription by RNA polymerase II);GO:0000981(DNA-binding transcription factor activity, RNA polymerase II-specific);GO:0001227(DNA-binding transcription repressor activity, RNA polymerase II-specific);GO:0001568(blood vessel development);GO:0003677(DNA binding);GO:0003700(DNA-binding transcription factor activity);GO:0005634(nucleus);GO:0005737(cytoplasm);GO:00…	04068(FoxO signaling pathway);04152(AMPK signaling pathway);04211(Longevity regulating pathway);04213(Longevity regulating pathway - multiple species);04218(Cellular senescence);04910(Insulin signaling pathway);04919(Thyroid hormone signaling pathway);04922(Glucagon signaling pathway);04931(Insulin resistance);04933(AGE-RAGE signaling pathway in diabetic complications);05165(Human papillomavirus …	K07201	NA	forkhead box O1 [Source:VGNC Symbol;Acc:VGNC:29098]	12.37	14.17	13.14	6.51	7.29	6.52	1.95	0.96567	2.4e-29	5.75e-28
chr21	23037004	23073729	-	ENSBTAG00000015018	FSD2	ENSBTAT00000019994	GO:0005515(protein binding)	NA	NA	NA	fibronectin type III and SPRY domain containing 2 [Source:VGNC Symbol;Acc:VGNC:29131]	0.4	0.37	0.36	0.21	0.13	0.16	2.25	1.16954	3.57e-06	1.77e-05
chr4	8665915	8670064	+	ENSBTAG00000002107	FZD1	ENSBTAT00000002720	GO:0001934(positive regulation of protein phosphorylation);GO:0003149(membranous septum morphogenesis);GO:0003150(muscular septum morphogenesis);GO:0003151(outflow tract morphogenesis);GO:0004888(transmembrane signaling receptor activity);GO:0005102(signaling receptor binding);GO:0005109(frizzled binding);GO:0005515(protein binding);GO:0005886(plasma membrane);GO:0007166(cell surface receptor sig…	04150(mTOR signaling pathway);04310(Wnt signaling pathway);04390(Hippo signaling pathway);04550(Signaling pathways regulating pluripotency of stem cells);04916(Melanogenesis);04934(Cushing syndrome);05165(Human papillomavirus infection);05200(Pathways in cancer);05205(Proteoglycans in cancer);05217(Basal cell carcinoma);05224(Breast cancer);05225(Hepatocellular carcinoma);05226(Gastric cancer)	K02432	NA	frizzled class receptor 1 [Source:VGNC Symbol;Acc:VGNC:29165]	47.54	44.16	48.59	17.2	17.91	17	2.69	1.42862	8.23e-97	1.03e-94
chr14	61176627	61212948	-	ENSBTAG00000010529	FZD6	ENSBTAT00000085513;ENSBTAT00000061468	GO:0001736(establishment of planar polarity);GO:0001843(neural tube closure);GO:0001942(hair follicle development);GO:0004888(transmembrane signaling receptor activity);GO:0005515(protein binding);GO:0005886(plasma membrane);GO:0007166(cell surface receptor signaling pathway);GO:0007275(multicellular organism development);GO:0016020(membrane);GO:0016021(integral component of membrane);GO:0016055(…	04150(mTOR signaling pathway);04310(Wnt signaling pathway);04390(Hippo signaling pathway);04550(Signaling pathways regulating pluripotency of stem cells);04916(Melanogenesis);04934(Cushing syndrome);05165(Human papillomavirus infection);05200(Pathways in cancer);05205(Proteoglycans in cancer);05217(Basal cell carcinoma);05224(Breast cancer);05225(Hepatocellular carcinoma);05226(Gastric cancer);05…	K02376	NA	frizzled class receptor 6 [Source:VGNC Symbol;Acc:VGNC:29170]	8.37	8.48	10.08	5.4	5.37	5.46	1.66	0.729545	2.33e-17	3.15e-16
chr2	90571270	90573476	+	ENSBTAG00000002283	FZD7	ENSBTAT00000002946	GO:0004888(transmembrane signaling receptor activity);GO:0005109(frizzled binding);GO:0005515(protein binding);GO:0005546(phosphatidylinositol-4,5-bisphosphate binding);GO:0005886(plasma membrane);GO:0006355(regulation of transcription, DNA-templated);GO:0007166(cell surface receptor signaling pathway);GO:0007275(multicellular organism development);GO:0010812(negative regulation of cell-substrate…	04150(mTOR signaling pathway);04310(Wnt signaling pathway);04390(Hippo signaling pathway);04550(Signaling pathways regulating pluripotency of stem cells);04916(Melanogenesis);04934(Cushing syndrome);05165(Human papillomavirus infection);05200(Pathways in cancer);05205(Proteoglycans in cancer);05217(Basal cell carcinoma);05224(Breast cancer);05225(Hepatocellular carcinoma);05226(Gastric cancer)	K02432	NA	frizzled class receptor 7 [Source:VGNC Symbol;Acc:VGNC:29171]	16.25	15.44	16.73	7.92	8.84	9.33	1.85	0.891362	9.18e-25	1.82e-23
chr25	33728953	33736376	-	ENSBTAG00000051341	FZD9	ENSBTAT00000079469	GO:0001503(ossification);GO:0004888(transmembrane signaling receptor activity);GO:0005515(protein binding);GO:0005737(cytoplasm);GO:0005886(plasma membrane);GO:0007166(cell surface receptor signaling pathway);GO:0007405(neuroblast proliferation);GO:0007611(learning or memory);GO:0009986(cell surface);GO:0016020(membrane);GO:0016021(integral component of membrane);GO:0017147(Wnt-protein binding);G…	NA	NA	NA	frizzled class receptor 9 [Source:HGNC Symbol;Acc:HGNC:4047]	3.12	3.52	3.67	1.81	2.18	1.57	1.86	0.893105	8.12e-08	4.99e-07
chr19	52483395	52499075	-	ENSBTAG00000016021	GAA	ENSBTAT00000021325	GO:0000023(maltose metabolic process);GO:0002026(regulation of the force of heart contraction);GO:0002086(diaphragm contraction);GO:0003007(heart morphogenesis);GO:0003824(catalytic activity);GO:0004553(hydrolase activity, hydrolyzing O-glycosyl compounds);GO:0004558(alpha-1,4-glucosidase activity);GO:0005764(lysosome);GO:0005765(lysosomal membrane);GO:0005975(carbohydrate metabolic process);GO:0…	00052(Galactose metabolism);00500(Starch and sucrose metabolism);04142(Lysosome)	K12316	EC:3.2.1.20	glucosidase alpha, acid [Source:VGNC Symbol;Acc:VGNC:29182]	26.19	26.6	23.54	15.48	15.47	17.69	1.57	0.650072	2.78e-16	3.53e-15
chr29	17610531	17792365	+	ENSBTAG00000002922	GAB2	ENSBTAT00000084533;ENSBTAT00000068262;ENSBTAT00000003794	GO:0005068(transmembrane receptor protein tyrosine kinase adaptor activity);GO:0005737(cytoplasm);GO:0005886(plasma membrane);GO:0008284(positive regulation of cell population proliferation);GO:0030316(osteoclast differentiation);GO:0030316(osteoclast differentiation)	04014(Ras signaling pathway);04071(Sphingolipid signaling pathway);04072(Phospholipase D signaling pathway);04380(Osteoclast differentiation);04664(Fc epsilon RI signaling pathway);04666(Fc gamma R-mediated phagocytosis);05220(Chronic myeloid leukemia);05220(Chronic myeloid leukemia)	K08091	NA	GRB2 associated binding protein 2 [Source:NCBI gene;Acc:529346]	14.64	17.4	13.53	6.8	7.31	7.44	2.11	1.0804	2.21e-28	5.08e-27
chr6	64820535	64960787	-	ENSBTAG00000011817	GABRA2	ENSBTAT00000015688	GO:0004888(transmembrane signaling receptor activity);GO:0004890(GABA-A receptor activity);GO:0005216(ion channel activity);GO:0005230(extracellular ligand-gated ion channel activity);GO:0005237(inhibitory extracellular ligand-gated ion channel activity);GO:0005254(chloride channel activity);GO:0005886(plasma membrane);GO:0005887(integral component of plasma membrane);GO:0006811(ion transport);GO…	04080(Neuroactive ligand-receptor interaction);04723(Retrograde endocannabinoid signaling);04727(GABAergic synapse);04742(Taste transduction);05032(Morphine addiction);05033(Nicotine addiction)	K05175	NA	gamma-aminobutyric acid type A receptor alpha2 subunit [Source:NCBI gene;Acc:282236]	0.52	0.33	0.49	0.06	0.24	0.09	3.4	1.76706	2.38e-06	1.21e-05
chr7	72984740	73272177	-	ENSBTAG00000018585	GABRB2	ENSBTAT00000074659;ENSBTAT00000074822;ENSBTAT00000024736	GO:0004888(transmembrane signaling receptor activity);GO:0004890(GABA-A receptor activity);GO:0005216(ion channel activity);GO:0005230(extracellular ligand-gated ion channel activity);GO:0005886(plasma membrane);GO:0005887(integral component of plasma membrane);GO:0006811(ion transport);GO:0007165(signal transduction);GO:0007214(gamma-aminobutyric acid signaling pathway);GO:0007268(chemical synap…	04080(Neuroactive ligand-receptor interaction);04723(Retrograde endocannabinoid signaling);04726(Serotonergic synapse);04727(GABAergic synapse);05032(Morphine addiction);05033(Nicotine addiction);05033(Nicotine addiction)	K05181	NA	gamma-aminobutyric acid type A receptor beta2 subunit [Source:VGNC Symbol;Acc:VGNC:55210]	1.19	1.24	0.79	0.54	0.73	0.68	1.65	0.720099	0.00137	0.0042
chr21	3866347	4146441	-	ENSBTAG00000013422	GABRB3	ENSBTAT00000017858	GO:0004888(transmembrane signaling receptor activity);GO:0004890(GABA-A receptor activity);GO:0005216(ion channel activity);GO:0005230(extracellular ligand-gated ion channel activity);GO:0005886(plasma membrane);GO:0005887(integral component of plasma membrane);GO:0006811(ion transport);GO:0007165(signal transduction);GO:0007214(gamma-aminobutyric acid signaling pathway);GO:0007268(chemical synap…	04080(Neuroactive ligand-receptor interaction);04723(Retrograde endocannabinoid signaling);04726(Serotonergic synapse);04727(GABAergic synapse);05032(Morphine addiction);05033(Nicotine addiction)	K05181	NA	gamma-aminobutyric acid type A receptor beta3 subunit [Source:VGNC Symbol;Acc:VGNC:29197]	3.77	3.73	3.58	2.03	1.87	1.9	1.91	0.9339	1.58e-16	2.02e-15
chr15	41064073	41420001	+	ENSBTAG00000002914	GALNT18	ENSBTAT00000003784	GO:0000139(Golgi membrane);GO:0004653(polypeptide N-acetylgalactosaminyltransferase activity);GO:0005794(Golgi apparatus);GO:0006486(protein glycosylation);GO:0006493(protein O-linked glycosylation);GO:0016020(membrane);GO:0016021(integral component of membrane);GO:0016740(transferase activity);GO:0016757(transferase activity, transferring glycosyl groups);GO:0030246(carbohydrate binding)	00512(Mucin type O-glycan biosynthesis)	K00710	EC:2.4.1.41	polypeptide N-acetylgalactosaminyltransferase 18 [Source:VGNC Symbol;Acc:VGNC:29230]	0.29	0.47	0.52	0.02	0.03	0.12	7.71	2.94584	4.47e-11	3.9e-10
chr10	37638467	37700215	+	ENSBTAG00000008866	GANC	ENSBTAT00000011675;ENSBTAT00000085346	GO:0003824(catalytic activity);GO:0004553(hydrolase activity, hydrolyzing O-glycosyl compounds);GO:0005975(carbohydrate metabolic process);GO:0008152(metabolic process);GO:0016787(hydrolase activity);GO:0016798(hydrolase activity, acting on glycosyl bonds);GO:0030246(carbohydrate binding);GO:0030246(carbohydrate binding)	00052(Galactose metabolism);00500(Starch and sucrose metabolism);00500(Starch and sucrose metabolism)	K12317	EC:3.2.1.20	glucosidase alpha, neutral C [Source:VGNC Symbol;Acc:VGNC:29246]	5.08	5.18	5.71	2.08	2.1	1.7	2.72	1.44128	2.7e-34	7.92e-33
chr12	86810337	86838896	-	ENSBTAG00000019964	GAS6	ENSBTAT00000035307;ENSBTAT00000072030	GO:0001764(neuron migration);GO:0001786(phosphatidylserine binding);GO:0001934(positive regulation of protein phosphorylation);GO:0001961(positive regulation of cytokine-mediated signaling pathway);GO:0003104(positive regulation of glomerular filtration);GO:0005102(signaling receptor binding);GO:0005245(voltage-gated calcium channel activity);GO:0005509(calcium ion binding);GO:0005576(extracellul…	01521(EGFR tyrosine kinase inhibitor resistance);01521(EGFR tyrosine kinase inhibitor resistance)	K05464	NA	growth arrest specific 6 [Source:VGNC Symbol;Acc:VGNC:29261]	5.33	5.29	5.82	2.21	2.36	2.87	2.21	1.14425	1.57e-20	2.55e-19
chr24	34163203	34192624	-	ENSBTAG00000005734	GATA6	ENSBTAT00000007537	GO:0000122(negative regulation of transcription by RNA polymerase II);GO:0000978(RNA polymerase II proximal promoter sequence-specific DNA binding);GO:0000981(DNA-binding transcription factor activity, RNA polymerase II-specific);GO:0001103(RNA polymerase II repressing transcription factor binding);GO:0001701(in utero embryonic development);GO:0001889(liver development);GO:0003148(outflow tract s…	NA	K17897	NA	GATA binding protein 6 [Source:VGNC Symbol;Acc:VGNC:56366]	7.52	7.79	7.9	2.52	2.85	4.11	2.45	1.29223	3.9e-16	4.91e-15
chr10	65098687	65114697	+	ENSBTAG00000005586	GATM	ENSBTAT00000007338	GO:0005739(mitochondrion);GO:0005743(mitochondrial inner membrane);GO:0005758(mitochondrial intermembrane space);GO:0006600(creatine metabolic process);GO:0006601(creatine biosynthetic process);GO:0007275(multicellular organism development);GO:0007611(learning or memory);GO:0014889(muscle atrophy);GO:0015067(amidinotransferase activity);GO:0015068(glycine amidinotransferase activity);GO:0016020(m…	00260(Glycine, serine and threonine metabolism);00330(Arginine and proline metabolism)	K00613	EC:2.1.4.1	glycine amidinotransferase [Source:VGNC Symbol;Acc:VGNC:29274]	3.27	2.92	2.65	1.79	2.16	1.88	1.51	0.598626	1.94e-05	8.58e-05
chr14	37626644	37645604	+	ENSBTAG00000012608	GDAP1	ENSBTAT00000016739	GO:0000266(mitochondrial fission);GO:0005515(protein binding);GO:0005737(cytoplasm);GO:0005739(mitochondrion);GO:0005741(mitochondrial outer membrane);GO:0005829(cytosol);GO:0006626(protein targeting to mitochondrion);GO:0007005(mitochondrion organization);GO:0008053(mitochondrial fusion);GO:0016020(membrane);GO:0016021(integral component of membrane);GO:0031307(integral component of mitochondria…	NA	K22077	NA	ganglioside induced differentiation associated protein 1 [Source:VGNC Symbol;Acc:VGNC:29295]	2.88	3.27	3.4	1.63	1.79	1.49	1.94	0.959617	6.69e-16	8.29e-15
chr13	72715528	72740133	+	ENSBTAG00000002593	GDAP1L1	ENSBTAT00000003358;ENSBTAT00000086062	GO:0005515(protein binding);GO:0016020(membrane);GO:0016021(integral component of membrane);GO:0016021(integral component of membrane)	NA	K22077	NA	ganglioside induced differentiation associated protein 1 like 1 [Source:VGNC Symbol;Acc:VGNC:29296]	1.77	1.61	1.36	0.49	0.44	0.6	3.1	1.63444	3.18e-16	4.02e-15
chr7	864922	910376	+	ENSBTAG00000002215	GFPT2	ENSBTAT00000002867;ENSBTAT00000080457	GO:0004360(glutamine-fructose-6-phosphate transaminase (isomerizing) activity);GO:0006002(fructose 6-phosphate metabolic process);GO:0006047(UDP-N-acetylglucosamine metabolic process);GO:0006048(UDP-N-acetylglucosamine biosynthetic process);GO:0006487(protein N-linked glycosylation);GO:0006541(glutamine metabolic process);GO:0008483(transaminase activity);GO:0016740(transferase activity);GO:00973…	00250(Alanine, aspartate and glutamate metabolism);00520(Amino sugar and nucleotide sugar metabolism);04931(Insulin resistance);04931(Insulin resistance)	K00820	EC:2.6.1.16	glutamine-fructose-6-phosphate transaminase 2 [Source:VGNC Symbol;Acc:VGNC:29331]	44.86	48.27	43.39	14.29	13.87	13.39	3.29	1.71632	1.08e-116	2.08e-114
chr7	49676538	49695901	-	ENSBTAG00000005288	GFRA3	ENSBTAT00000006958;ENSBTAT00000084326	GO:0001764(neuron migration);GO:0005829(cytosol);GO:0005886(plasma membrane);GO:0007399(nervous system development);GO:0007411(axon guidance);GO:0008046(axon guidance receptor activity);GO:0009897(external side of plasma membrane);GO:0038023(signaling receptor activity);GO:0043235(receptor complex);GO:0048485(sympathetic nervous system development);GO:0048666(neuron development);GO:0048666(neuron…	NA	NA	NA	GDNF family receptor alpha 3 [Source:VGNC Symbol;Acc:VGNC:29334]	1.74	2.75	1.91	0.4	0.39	0.25	6.14	2.61795	4.84e-29	1.14e-27
chr9	86800152	86818093	+	ENSBTAG00000000880	GINM1	ENSBTAT00000001170;ENSBTAT00000078814;ENSBTAT00000086662	GO:0016020(membrane);GO:0016021(integral component of membrane);GO:0016021(integral component of membrane)	NA	NA	NA	glycoprotein integral membrane 1 [Source:VGNC Symbol;Acc:VGNC:29359]	47.5	44.29	48.45	29.53	29.7	27.4	1.62	0.694988	1.45e-23	2.72e-22
chr10	30254623	30257816	-	ENSBTAG00000021730	GJD2	ENSBTAT00000028966	GO:0001508(action potential);GO:0005886(plasma membrane);GO:0005921(gap junction);GO:0005922(connexin complex);GO:0007154(cell communication);GO:0007267(cell-cell signaling);GO:0007268(chemical synaptic transmission);GO:0007601(visual perception);GO:0016020(membrane);GO:0016021(integral component of membrane);GO:0030054(cell junction)	04540(Gap junction)	K07373	NA	gap junction protein delta 2 [Source:VGNC Symbol;Acc:VGNC:29385]	0.61	0.5	0.62	0.27	0.27	0.17	2.4	1.26486	5.89e-07	3.27e-06
chr10	16029521	16138025	+	ENSBTAG00000001405	GLCE	ENSBTAT00000001844	GO:0000139(Golgi membrane);GO:0005794(Golgi apparatus);GO:0015012(heparan sulfate proteoglycan biosynthetic process);GO:0016020(membrane);GO:0016021(integral component of membrane);GO:0016853(isomerase activity);GO:0016857(racemase and epimerase activity, acting on carbohydrates and derivatives);GO:0030210(heparin biosynthetic process);GO:0047464(heparosan-N-sulfate-glucuronate 5-epimerase activi…	00534(Glycosaminoglycan biosynthesis - heparan sulfate / heparin)	K01793	EC:5.1.3.17	glucuronic acid epimerase [Source:VGNC Symbol;Acc:VGNC:29394]	17.61	15.72	17.4	10.14	10.14	9.73	1.69	0.757514	6.79e-27	1.47e-25
chr25	3497842	3504227	+	ENSBTAG00000009199	GLIS2	ENSBTAT00000012119	GO:0000122(negative regulation of transcription by RNA polymerase II);GO:0000977(RNA polymerase II regulatory region sequence-specific DNA binding);GO:0000981(DNA-binding transcription factor activity, RNA polymerase II-specific);GO:0001228(DNA-binding transcription activator activity, RNA polymerase II-specific);GO:0001822(kidney development);GO:0003676(nucleic acid binding);GO:0003677(DNA bindi…	NA	K09233	NA	GLIS family zinc finger 2 [Source:VGNC Symbol;Acc:VGNC:29407]	29.54	32.45	28.22	16.22	16.81	17.63	1.78	0.832317	5.5e-28	1.24e-26
chr23	40838499	40899445	-	ENSBTAG00000015743	GMPR	ENSBTAT00000020904	GO:0003824(catalytic activity);GO:0003920(GMP reductase activity);GO:0006144(purine nucleobase metabolic process);GO:0006163(purine nucleotide metabolic process);GO:0009117(nucleotide metabolic process);GO:0015951(purine ribonucleotide interconversion);GO:0016491(oxidoreductase activity);GO:0046872(metal ion binding);GO:0055114(oxidation-reduction process);GO:1902560(GMP reductase complex)	00230(Purine metabolism)	K00364	EC:1.7.1.7	guanosine monophosphate reductase [Source:VGNC Symbol;Acc:VGNC:29442]	5.26	5.09	4.84	2.09	2.35	2.53	2.18	1.12425	1.6e-15	1.93e-14
chr24	42652184	42723588	+	ENSBTAG00000002125	GNAL	ENSBTAT00000002747	GO:0000166(nucleotide binding);GO:0001664(G protein-coupled receptor binding);GO:0003924(GTPase activity);GO:0005525(GTP binding);GO:0005834(heterotrimeric G-protein complex);GO:0007165(signal transduction);GO:0007186(G protein-coupled receptor signaling pathway);GO:0007188(adenylate cyclase-modulating G protein-coupled receptor signaling pathway);GO:0007608(sensory perception of smell);GO:001900…	04020(Calcium signaling pathway);04728(Dopaminergic synapse);04740(Olfactory transduction);05012(Parkinson disease);05142(Chagas disease (American trypanosomiasis));05146(Amoebiasis)	K04633	NA	G protein subunit alpha L [Source:VGNC Symbol;Acc:VGNC:29452]	0.29	0.29	0.29	0.18	0.26	0.12	1.57	0.647795	0.0116	0.028
chr13	57465320	57532635	-	ENSBTAG00000047223	GNAS	ENSBTAT00000023246;ENSBTAT00000064670;ENSBTAT00000064800	GO:0000166(nucleotide binding);GO:0001664(G protein-coupled receptor binding);GO:0003924(GTPase activity);GO:0005159(insulin-like growth factor receptor binding);GO:0005525(GTP binding);GO:0005576(extracellular region);GO:0005834(heterotrimeric G-protein complex);GO:0007165(signal transduction);GO:0007186(G protein-coupled receptor signaling pathway);GO:0007188(adenylate cyclase-modulating G prot…	01522(Endocrine resistance);04015(Rap1 signaling pathway);04020(Calcium signaling pathway);04024(cAMP signaling pathway);04072(Phospholipase D signaling pathway);04261(Adrenergic signaling in cardiomyocytes);04270(Vascular smooth muscle contraction);04540(Gap junction);04611(Platelet activation);04713(Circadian entrainment);04714(Thermogenesis);04724(Glutamatergic synapse);04726(Serotonergic syna…	K04632	NA	GNAS complex locus [Source:NCBI gene;Acc:281793]	10.98	14.24	10.78	0.75	0.53	0.83	17.07	4.093	2.02e-127	4.55e-125
chr7	20959393	21097631	+	ENSBTAG00000007644	GNG7	ENSBTAT00000010058	GO:0001662(behavioral fear response);GO:0003924(GTPase activity);GO:0005834(heterotrimeric G-protein complex);GO:0005886(plasma membrane);GO:0007165(signal transduction);GO:0007168(receptor guanylyl cyclase signaling pathway);GO:0007186(G protein-coupled receptor signaling pathway);GO:0007626(locomotory behavior);GO:0016020(membrane);GO:0045761(regulation of adenylate cyclase activity)	04014(Ras signaling pathway);04062(Chemokine signaling pathway);04151(PI3K-Akt signaling pathway);04371(Apelin signaling pathway);04713(Circadian entrainment);04723(Retrograde endocannabinoid signaling);04724(Glutamatergic synapse);04725(Cholinergic synapse);04726(Serotonergic synapse);04727(GABAergic synapse);04728(Dopaminergic synapse);04740(Olfactory transduction);04926(Relaxin signaling pathw…	K04543	NA	G protein subunit gamma 7 [Source:VGNC Symbol;Acc:VGNC:29468]	2.05	2.18	1.84	1.26	1.05	1.36	1.65	0.724231	1.11e-06	5.88e-06
chr5	65570868	65655965	-	ENSBTAG00000019409	GNPTAB	ENSBTAT00000086179;ENSBTAT00000025859;ENSBTAT00000083649;ENSBTAT00000074108	GO:0000139(Golgi membrane);GO:0003976(UDP-N-acetylglucosamine-lysosomal-enzyme N-acetylglucosaminephosphotransferase activity);GO:0005509(calcium ion binding);GO:0005794(Golgi apparatus);GO:0007040(lysosome organization);GO:0009306(protein secretion);GO:0016020(membrane);GO:0016021(integral component of membrane);GO:0016256(N-glycan processing to lysosome);GO:0016772(transferase activity, transfe…	04142(Lysosome);04142(Lysosome)	K08239	EC:2.7.8.17	N-acetylglucosamine-1-phosphate transferase subunits alpha and beta [Source:VGNC Symbol;Acc:VGNC:29479]	19.72	17.23	19.77	12.49	12.34	12.82	1.51	0.590837	1.45e-17	1.98e-16
chr22	6593877	6690914	+	ENSBTAG00000009826	GPD1L	ENSBTAT00000085789;ENSBTAT00000067794	GO:0001508(action potential);GO:0002027(regulation of heart rate);GO:0004367(glycerol-3-phosphate dehydrogenase [NAD+] activity);GO:0005829(cytosol);GO:0005886(plasma membrane);GO:0005975(carbohydrate metabolic process);GO:0006072(glycerol-3-phosphate metabolic process);GO:0006734(NADH metabolic process);GO:0009331(glycerol-3-phosphate dehydrogenase complex);GO:0010765(positive regulation of sodi…	00564(Glycerophospholipid metabolism);00564(Glycerophospholipid metabolism)	K00006	EC:1.1.1.8	glycerol-3-phosphate dehydrogenase 1 like [Source:VGNC Symbol;Acc:VGNC:29530]	6.04	5	5.17	3.6	3.62	3.19	1.56	0.638286	5.23e-11	4.53e-10
chr4	31876899	31903130	+	ENSBTAG00000000604	GPNMB	ENSBTAT00000000796;ENSBTAT00000067314	GO:0001818(negative regulation of cytokine production);GO:0001934(positive regulation of protein phosphorylation);GO:0005178(integrin binding);GO:0005887(integral component of plasma membrane);GO:0007155(cell adhesion);GO:0007165(signal transduction);GO:0007267(cell-cell signaling);GO:0008201(heparin binding);GO:0010469(regulation of signaling receptor activity);GO:0016020(membrane);GO:0016021(in…	NA	K20732	NA	glycoprotein nmb [Source:VGNC Symbol;Acc:VGNC:29541]	47.24	44.46	47.94	23.45	23.2	22.95	2.01	1.0044	4.8e-52	2.38e-50
chr16	47090061	47101848	+	ENSBTAG00000013071	GPR153	ENSBTAT00000017381	GO:0004930(G protein-coupled receptor activity);GO:0007186(G protein-coupled receptor signaling pathway);GO:0016020(membrane);GO:0016021(integral component of membrane)	NA	K08437	NA	G protein-coupled receptor 153 [Source:VGNC Symbol;Acc:VGNC:29560]	8.48	9.52	8.49	3.66	3.56	3.92	2.38	1.24939	7.39e-43	2.9e-41
chr2	4872953	4878988	-	ENSBTAG00000006261	GPR17	ENSBTAT00000008214	GO:0002862(negative regulation of inflammatory response to antigenic stimulus);GO:0004930(G protein-coupled receptor activity);GO:0005887(integral component of plasma membrane);GO:0007165(signal transduction);GO:0007186(G protein-coupled receptor signaling pathway);GO:0016020(membrane);GO:0016021(integral component of membrane);GO:0035025(positive regulation of Rho protein signal transduction);GO…	NA	K08404	NA	G protein-coupled receptor 17 [Source:VGNC Symbol;Acc:VGNC:29568]	1.12	0.81	0.92	0.67	0.59	0.62	1.52	0.602428	0.00174	0.00524
chr11	36562674	36569539	-	ENSBTAG00000000102	GPR75	ENSBTAT00000000111	GO:0004930(G protein-coupled receptor activity);GO:0005886(plasma membrane);GO:0007186(G protein-coupled receptor signaling pathway);GO:0016020(membrane);GO:0016021(integral component of membrane);GO:0016493(C-C chemokine receptor activity);GO:0070098(chemokine-mediated signaling pathway);GO:1901214(regulation of neuron death)	NA	K08417	NA	G protein-coupled receptor 75 [Source:VGNC Symbol;Acc:VGNC:29598]	2.05	3.1	2.56	0.97	1.42	0.72	2.48	1.31097	2.73e-08	1.77e-07
chr5	96960382	96980220	-	ENSBTAG00000039509	GPRC5A	ENSBTAT00000026124	GO:0004930(G protein-coupled receptor activity);GO:0005730(nucleolus);GO:0005886(plasma membrane);GO:0007175(negative regulation of epidermal growth factor-activated receptor activity);GO:0007186(G protein-coupled receptor signaling pathway);GO:0016020(membrane);GO:0016021(integral component of membrane);GO:0030295(protein kinase activator activity);GO:0031982(vesicle);GO:0032147(activation of pr…	NA	K08468	NA	G protein-coupled receptor class C group 5 member A [Source:VGNC Symbol;Acc:VGNC:29606]	0.67	0.73	0.66	0.55	0.32	0.33	1.72	0.782182	0.0015	0.00457
chr7	62284773	62292964	+	ENSBTAG00000043553	GPX3	ENSBTAT00000060554	GO:0004601(peroxidase activity);GO:0004602(glutathione peroxidase activity);GO:0005576(extracellular region);GO:0005615(extracellular space);GO:0006979(response to oxidative stress);GO:0008430(selenium binding);GO:0016491(oxidoreductase activity);GO:0042744(hydrogen peroxide catabolic process);GO:0051289(protein homotetramerization);GO:0055114(oxidation-reduction process);GO:0098869(cellular oxid…	00480(Glutathione metabolism);00590(Arachidonic acid metabolism);04918(Thyroid hormone synthesis)	K00432	EC:1.11.1.9	glutathione peroxidase 3 [Source:VGNC Symbol;Acc:VGNC:29619]	7.38	9.19	9.27	1.16	1.21	1.58	6.56	2.7128	2.47e-61	1.54e-59
chr15	34027052	34225316	+	ENSBTAG00000001410	GRAMD1B	ENSBTAT00000073316;ENSBTAT00000069615;ENSBTAT00000068586;ENSBTAT00000001849;ENSBTAT00000069546;ENSBTAT00000074465	GO:0001786(phosphatidylserine binding);GO:0005789(endoplasmic reticulum membrane);GO:0005886(plasma membrane);GO:0015485(cholesterol binding);GO:0016020(membrane);GO:0016021(integral component of membrane);GO:0030301(cholesterol transport);GO:0042632(cholesterol homeostasis);GO:0070300(phosphatidic acid binding);GO:0071397(cellular response to cholesterol);GO:0120011(intermembrane sterol transfer…	NA	NA	NA	GRAM domain containing 1B [Source:VGNC Symbol;Acc:VGNC:29623]	2.84	3.23	2.8	1.25	1.66	1.5	2.02	1.01115	1.02e-15	1.25e-14
chr19	56555365	56571477	+	ENSBTAG00000040042	GRIN2C	ENSBTAT00000015137	GO:0004970(ionotropic glutamate receptor activity);GO:0004972(NMDA glutamate receptor activity);GO:0005216(ion channel activity);GO:0005261(cation channel activity);GO:0005886(plasma membrane);GO:0005887(integral component of plasma membrane);GO:0006811(ion transport);GO:0009611(response to wounding);GO:0016020(membrane);GO:0016021(integral component of membrane);GO:0017146(NMDA selective glutama…	04020(Calcium signaling pathway);04024(cAMP signaling pathway);04080(Neuroactive ligand-receptor interaction);04713(Circadian entrainment);04720(Long-term potentiation);04724(Glutamatergic synapse);05010(Alzheimer disease);05014(Amyotrophic lateral sclerosis (ALS));05030(Cocaine addiction);05031(Amphetamine addiction);05033(Nicotine addiction);05034(Alcoholism)	K05211	NA	glutamate ionotropic receptor NMDA type subunit 2C [Source:VGNC Symbol;Acc:VGNC:29648]	0.23	0.21	0.26	0.02	0.02	0.03	9.59	3.26155	8.22e-22	1.43e-20
chr14	826740	830066	-	ENSBTAG00000000312	GRINA	ENSBTAT00000000410;ENSBTAT00000067246;ENSBTAT00000084417	GO:0005783(endoplasmic reticulum);GO:0005794(Golgi apparatus);GO:0016020(membrane);GO:0016021(integral component of membrane);GO:0032469(endoplasmic reticulum calcium ion homeostasis);GO:0044325(ion channel binding);GO:1902236(negative regulation of endoplasmic reticulum stress-induced intrinsic apoptotic signaling pathway);GO:1902236(negative regulation of endoplasmic reticulum stress-induced in…	NA	K06890	NA	glutamate ionotropic receptor NMDA type subunit associated protein 1 [Source:VGNC Symbol;Acc:VGNC:29651]	17.18	20.64	17.87	11.85	10.7	13.3	1.55	0.635559	3.09e-11	2.75e-10
chr22	57706518	57766842	+	ENSBTAG00000011896	GRIP2	ENSBTAT00000075443;ENSBTAT00000015785	GO:0005515(protein binding);GO:0007219(Notch signaling pathway);GO:0014824(artery smooth muscle contraction);GO:0016020(membrane);GO:0030159(receptor signaling complex scaffold activity);GO:0045777(positive regulation of blood pressure);GO:0098887(neurotransmitter receptor transport, endosome to postsynaptic membrane);GO:0098978(glutamatergic synapse);GO:0099003(vesicle-mediated transport in syna…	NA	K20251	NA	glutamate receptor interacting protein 2 [Source:VGNC Symbol;Acc:VGNC:29652]	0.78	1.01	0.92	0.37	0.33	0.57	2.12	1.08599	3.16e-06	1.58e-05
chr26	39360203	39592150	+	ENSBTAG00000007981	GRK5	ENSBTAT00000071544;ENSBTAT00000010492	GO:0000166(nucleotide binding);GO:0004672(protein kinase activity);GO:0004674(protein serine/threonine kinase activity);GO:0004703(G protein-coupled receptor kinase activity);GO:0005524(ATP binding);GO:0005634(nucleus);GO:0005737(cytoplasm);GO:0005829(cytosol);GO:0005886(plasma membrane);GO:0006468(protein phosphorylation);GO:0006915(apoptotic process);GO:0007165(signal transduction);GO:0007217(t…	04062(Chemokine signaling pathway);04144(Endocytosis);05032(Morphine addiction);05032(Morphine addiction)	K08291	EC:2.7.11.16	G protein-coupled receptor kinase 5 [Source:VGNC Symbol;Acc:VGNC:29656]	3.38	3.52	3.5	2.01	2.09	1.87	1.74	0.798799	8.5e-19	1.25e-17
chr2	52388547	52825730	+	ENSBTAG00000001132	GTDC1	ENSBTAT00000070492;ENSBTAT00000082637;ENSBTAT00000086656;ENSBTAT00000084490;ENSBTAT00000001505	GO:0016740(transferase activity);GO:0016757(transferase activity, transferring glycosyl groups);GO:0016757(transferase activity, transferring glycosyl groups)	NA	NA	NA	glycosyltransferase like domain containing 1 [Source:VGNC Symbol;Acc:VGNC:29690]	3.19	3.12	3.14	1.78	1.68	1.36	1.96	0.971026	8.41e-15	9.68e-14
chr23	31829268	31829648	+	ENSBTAG00000052382	H2B	ENSBTAT00000082128	GO:0000786(nucleosome);GO:0002227(innate immune response in mucosa);GO:0003677(DNA binding);GO:0005615(extracellular space);GO:0005654(nucleoplasm);GO:0005829(cytosol);GO:0019731(antibacterial humoral response);GO:0042802(identical protein binding);GO:0046982(protein heterodimerization activity);GO:0050830(defense response to Gram-positive bacterium);GO:0061844(antimicrobial humoral immune respon…	05034(Alcoholism);05203(Viral carcinogenesis);05322(Systemic lupus erythematosus)	K11252	NA	histone H2B type 1 [Source:NCBI gene;Acc:787269]	11.55	8.99	11.58	5.75	7.5	6.02	1.67	0.737266	4.28e-05	0.000179
chr2	122097791	122108116	-	ENSBTAG00000010366	HCRTR1	ENSBTAT00000076106;ENSBTAT00000013687	GO:0004930(G protein-coupled receptor activity);GO:0005886(plasma membrane);GO:0005887(integral component of plasma membrane);GO:0007165(signal transduction);GO:0007186(G protein-coupled receptor signaling pathway);GO:0007218(neuropeptide signaling pathway);GO:0007631(feeding behavior);GO:0016020(membrane);GO:0016021(integral component of membrane);GO:0016499(orexin receptor activity);GO:0051480(…	04080(Neuroactive ligand-receptor interaction);04080(Neuroactive ligand-receptor interaction)	K04238	NA	hypocretin receptor 1 [Source:VGNC Symbol;Acc:VGNC:29781]	1.75	1.66	2	0.81	1.16	0.87	1.9	0.929355	2.27e-08	1.49e-07
chr26	13028066	13101803	+	ENSBTAG00000011651	HECTD2	ENSBTAT00000015476	GO:0004842(ubiquitin-protein transferase activity);GO:0016567(protein ubiquitination);GO:0016740(transferase activity)	NA	K12232	EC:2.3.2.26	HECT domain E3 ubiquitin protein ligase 2 [Source:VGNC Symbol;Acc:VGNC:29801]	0.5	0.44	0.59	0.13	0.09	0.14	4.26	2.09116	7.6e-18	1.06e-16
chr16	72651368	73012821	-	ENSBTAG00000048628	HHAT	ENSBTAT00000078869	GO:0007224(smoothened signaling pathway);GO:0016409(palmitoyltransferase activity);GO:0018345(protein palmitoylation)	NA	NA	NA	hedgehog acyltransferase [Source:NCBI gene;Acc:100336796]	1.04	0.45	0.99	0.58	0.2	0.64	1.75	0.806497	0.0283	0.0602
chr22	14824749	14834446	-	ENSBTAG00000033422	HHATL	ENSBTAT00000047533	GO:0005783(endoplasmic reticulum);GO:0016020(membrane);GO:0016021(integral component of membrane);GO:0016740(transferase activity);GO:0016746(transferase activity, transferring acyl groups);GO:0048471(perinuclear region of cytoplasm);GO:0060262(negative regulation of N-terminal protein palmitoylation)	NA	NA	NA	hedgehog acyltransferase like [Source:VGNC Symbol;Acc:VGNC:29838]	2.09	2.12	2.16	0.91	1.23	0.82	2.15	1.10417	7.55e-09	5.19e-08
chr10	73836334	73881299	+	ENSBTAG00000020935	HIF1A	ENSBTAT00000027885	GO:0000981(DNA-binding transcription factor activity, RNA polymerase II-specific);GO:0001228(DNA-binding transcription activator activity, RNA polymerase II-specific);GO:0001525(angiogenesis);GO:0001568(blood vessel development);GO:0001666(response to hypoxia);GO:0001755(neural crest cell migration);GO:0001837(epithelial to mesenchymal transition);GO:0001892(embryonic placenta development);GO:000…	04066(HIF-1 signaling pathway);04137(Mitophagy - animal);04140(Autophagy - animal);04659(Th17 cell differentiation);04919(Thyroid hormone signaling pathway);05167(Kaposi sarcoma-associated herpesvirus infection);05200(Pathways in cancer);05205(Proteoglycans in cancer);05211(Renal cell carcinoma);05230(Central carbon metabolism in cancer);05231(Choline metabolism in cancer)	K08268	NA	hypoxia inducible factor 1 subunit alpha [Source:VGNC Symbol;Acc:VGNC:29848]	110.87	110.82	111.56	72.9	78.86	61.99	1.56	0.640598	5.99e-17	7.89e-16
chr19	36486101	36487196	+	ENSBTAG00000043979	HILS1	ENSBTAT00000061075	GO:0000786(nucleosome);GO:0001673(male germ cell nucleus);GO:0003677(DNA binding);GO:0003690(double-stranded DNA binding);GO:0005515(protein binding);GO:0005634(nucleus);GO:0006334(nucleosome assembly);GO:0006342(chromatin silencing);GO:0006355(regulation of transcription, DNA-templated);GO:0007281(germ cell development);GO:0007283(spermatogenesis);GO:0016584(nucleosome positioning);GO:0030261(ch…	NA	NA	NA	histone linker H1 domain, spermatid-specific 1 [Source:NCBI gene;Acc:615867]	2.12	2.51	1.73	0.8	1.33	1.15	1.94	0.956172	3.93e-05	0.000166
chr15	63908514	63962613	+	ENSBTAG00000014884	HIPK3	ENSBTAT00000078628;ENSBTAT00000039686	GO:0004672(protein kinase activity);GO:0004674(protein serine/threonine kinase activity);GO:0005524(ATP binding);GO:0005737(cytoplasm);GO:0005829(cytosol);GO:0006468(protein phosphorylation);GO:0009299(mRNA transcription);GO:0016604(nuclear body);GO:0016605(PML body);GO:0018105(peptidyl-serine phosphorylation);GO:0018107(peptidyl-threonine phosphorylation);GO:0043066(negative regulation of apopto…	04218(Cellular senescence);04218(Cellular senescence)	K08826	EC:2.7.11.1	homeodomain interacting protein kinase 3 [Source:VGNC Symbol;Acc:VGNC:29860]	27.34	27.91	26.08	14.96	16.65	16.34	1.7	0.762409	2.53e-27	5.61e-26
chr18	49730322	49738814	-	ENSBTAG00000040067	HIPK4	ENSBTAT00000052307	GO:0004672(protein kinase activity);GO:0005524(ATP binding);GO:0005634(nucleus);GO:0005737(cytoplasm);GO:0006468(protein phosphorylation);GO:0016572(histone phosphorylation);GO:0018105(peptidyl-serine phosphorylation);GO:0046777(protein autophosphorylation);GO:1901796(regulation of signal transduction by p53 class mediator)	04218(Cellular senescence)	K08826	EC:2.7.11.1	homeodomain interacting protein kinase 4 [Source:VGNC Symbol;Acc:VGNC:29861]	0.51	0.69	0.57	0.27	0.33	0.4	1.77	0.8197	0.000259	0.00094
chr23	31876303	31878150	+	ENSBTAG00000011677	HIST1H1C	ENSBTAT00000015499	GO:0000122(negative regulation of transcription by RNA polymerase II);GO:0000786(nucleosome);GO:0003677(DNA binding);GO:0003690(double-stranded DNA binding);GO:0005515(protein binding);GO:0005634(nucleus);GO:0005694(chromosome);GO:0005719(nuclear euchromatin);GO:0006334(nucleosome assembly);GO:0006355(regulation of transcription, DNA-templated);GO:0006357(regulation of transcription by RNA polyme…	NA	NA	NA	Histone H1.2 [Source:UniProtKB/Swiss-Prot;Acc:P02253]	15.73	17.85	18.36	10.75	10.83	7.9	1.76	0.816653	2.86e-10	2.31e-09
chr3	20724732	20748213	+	ENSBTAG00000050122	HIST2H2BE	ENSBTAT00000084598	GO:0000786(nucleosome);GO:0003677(DNA binding);GO:0005634(nucleus);GO:0005694(chromosome);GO:0006334(nucleosome assembly);GO:0046982(protein heterodimerization activity)	NA	NA	NA		9.83	9.41	7.15	4.07	5.81	4.5	1.84	0.875843	3.98e-08	2.53e-07
chr3	21365083	21369973	+	ENSBTAG00000021823	HJV	ENSBTAT00000029092	GO:0000122(negative regulation of transcription by RNA polymerase II);GO:0005102(signaling receptor binding);GO:0005615(extracellular space);GO:0005886(plasma membrane);GO:0006879(cellular iron ion homeostasis);GO:0009986(cell surface);GO:0015026(coreceptor activity);GO:0016540(protein autoprocessing);GO:0030509(BMP signaling pathway);GO:0030514(negative regulation of BMP signaling pathway);GO:00…	04350(TGF-beta signaling pathway)	K23100	NA	hemojuvelin BMP co-receptor [Source:VGNC Symbol;Acc:VGNC:52785]	7.09	7.18	6.81	4.02	3.78	4.05	1.78	0.831263	1.12e-17	1.55e-16
chr10	6763962	6784639	+	ENSBTAG00000007840	HMGCR	ENSBTAT00000010315	GO:0004420(hydroxymethylglutaryl-CoA reductase (NADPH) activity);GO:0005778(peroxisomal membrane);GO:0005783(endoplasmic reticulum);GO:0005789(endoplasmic reticulum membrane);GO:0006629(lipid metabolic process);GO:0006694(steroid biosynthetic process);GO:0006695(cholesterol biosynthetic process);GO:0008202(steroid metabolic process);GO:0008203(cholesterol metabolic process);GO:0008299(isoprenoid …	00900(Terpenoid backbone biosynthesis);04152(AMPK signaling pathway);04976(Bile secretion)	K00021	EC:1.1.1.34	3-hydroxy-3-methylglutaryl-CoA reductase [Source:VGNC Symbol;Acc:VGNC:29879]	23.04	22.27	21.62	10.62	11.29	9.84	2.11	1.07571	9.17e-51	4.39e-49
chr20	31431008	31456871	+	ENSBTAG00000011839	HMGCS1	ENSBTAT00000085392;ENSBTAT00000015713	GO:0003824(catalytic activity);GO:0004421(hydroxymethylglutaryl-CoA synthase activity);GO:0005829(cytosol);GO:0006084(acetyl-CoA metabolic process);GO:0006629(lipid metabolic process);GO:0006694(steroid biosynthetic process);GO:0008202(steroid metabolic process);GO:0008299(isoprenoid biosynthetic process);GO:0010142(farnesyl diphosphate biosynthetic process, mevalonate pathway);GO:0016126(sterol …	00072(Synthesis and degradation of ketone bodies);00280(Valine, leucine and isoleucine degradation);00650(Butanoate metabolism);00900(Terpenoid backbone biosynthesis);00900(Terpenoid backbone biosynthesis)	K01641	EC:2.3.3.10	3-hydroxy-3-methylglutaryl-CoA synthase 1 [Source:VGNC Symbol;Acc:VGNC:29880]	28.66	30.11	27.68	8.54	8.57	8.34	3.4	1.76429	2.94e-133	7.76e-131
chr14	38801752	38831315	+	ENSBTAG00000008280	HNF4G	ENSBTAT00000010892	GO:0000978(RNA polymerase II proximal promoter sequence-specific DNA binding);GO:0003323(type B pancreatic cell development);GO:0003677(DNA binding);GO:0003700(DNA-binding transcription factor activity);GO:0003707(steroid hormone receptor activity);GO:0005634(nucleus);GO:0006355(regulation of transcription, DNA-templated);GO:0008270(zinc ion binding);GO:0043401(steroid hormone mediated signaling …	04950(Maturity onset diabetes of the young)	K08037	NA	hepatocyte nuclear factor 4 gamma [Source:VGNC Symbol;Acc:VGNC:29892]	0.47	0.37	0.32	0.26	0.23	0.25	1.56	0.641895	0.00381	0.0105
chr18	55653320	55661187	-	ENSBTAG00000002853	HRC	ENSBTAT00000043065;ENSBTAT00000074003;ENSBTAT00000073105	GO:0005509(calcium ion binding);GO:0005509(calcium ion binding)	NA	NA	NA	histidine rich calcium binding protein [Source:VGNC Symbol;Acc:VGNC:29952]	6.58	5.99	5.68	1.46	1.73	2.13	3.43	1.77903	9.98e-39	3.45e-37
chr8	60215210	60215554	+	ENSBTAG00000055183	HRCT1	ENSBTAT00000073840	NA	NA	NA	NA	histidine rich carboxyl terminus 1 [Source:NCBI gene;Acc:100847747]	6.07	11.24	7.19	2.7	1.87	2.96	3.26	1.70357	5.64e-10	4.38e-09
chr18	55427042	55447503	-	ENSBTAG00000009174	HSD17B14	ENSBTAT00000070108;ENSBTAT00000012090	GO:0004303(estradiol 17-beta-dehydrogenase activity);GO:0005737(cytoplasm);GO:0005829(cytosol);GO:0006629(lipid metabolic process);GO:0006706(steroid catabolic process);GO:0008202(steroid metabolic process);GO:0016491(oxidoreductase activity);GO:0042802(identical protein binding);GO:0047045(testosterone 17-beta-dehydrogenase (NADP+) activity);GO:0055114(oxidation-reduction process);GO:0055114(oxi…	NA	NA	NA	hydroxysteroid 17-beta dehydrogenase 14 [Source:VGNC Symbol;Acc:VGNC:29972]	0.89	1.23	0.64	0.52	0.55	0.29	2.02	1.01685	0.001	0.00319
chr18	34803086	34807857	+	ENSBTAG00000003514	HSF4	ENSBTAT00000004568	GO:0000122(negative regulation of transcription by RNA polymerase II);GO:0000978(RNA polymerase II proximal promoter sequence-specific DNA binding);GO:0001654(eye development);GO:0003677(DNA binding);GO:0003700(DNA-binding transcription factor activity);GO:0005634(nucleus);GO:0006355(regulation of transcription, DNA-templated);GO:0007601(visual perception);GO:0008284(positive regulation of cell p…	NA	K09417	NA	heat shock transcription factor 4 [Source:VGNC Symbol;Acc:VGNC:29984]	3.45	5.43	5.3	1.94	1.34	1.45	3	1.58339	7.7e-15	8.87e-14
chr23	27520317	27522790	-	ENSBTAG00000025441	HSPA1A	ENSBTAT00000017500	GO:0000166(nucleotide binding);GO:0003714(transcription corepressor activity);GO:0005515(protein binding);GO:0005524(ATP binding);GO:0005634(nucleus);GO:0005737(cytoplasm);GO:0005813(centrosome);GO:0005815(microtubule organizing center);GO:0005829(cytosol);GO:0005856(cytoskeleton);GO:0006986(response to unfolded protein);GO:0007041(lysosomal transport);GO:0008180(COP9 signalosome);GO:0016887(ATPa…	03040(Spliceosome);04010(MAPK signaling pathway);04141(Protein processing in endoplasmic reticulum);04144(Endocytosis);04213(Longevity regulating pathway - multiple species);04612(Antigen processing and presentation);04915(Estrogen signaling pathway);05134(Legionellosis);05145(Toxoplasmosis);05162(Measles);05164(Influenza A)	K03283	NA	heat shock protein family A (Hsp70) member 1A [Source:NCBI gene;Acc:282254]	24.11	23.61	22.2	11.13	11.36	12.73	1.99	0.989578	9.51e-34	2.73e-32
chr15	22246337	22248004	+	ENSBTAG00000000440	HSPB2	ENSBTAT00000000561	GO:0007525(somatic muscle development)	05205(Proteoglycans in cancer)	K09543	NA	heat shock protein family B (small) member 2 [Source:VGNC Symbol;Acc:VGNC:54881]	23.8	22.22	21.79	12.64	14.02	15.33	1.61	0.691525	1.48e-13	1.56e-12
chr20	24638190	24638869	-	ENSBTAG00000022714	HSPB3	ENSBTAT00000030821	GO:0005634(nucleus);GO:0005737(cytoplasm)	NA	K09544	NA	heat shock protein family B (small) member 3 [Source:NCBI gene;Acc:616007]	7.09	6.73	6.65	1.73	1.56	1.15	4.6	2.20223	9.78e-29	2.28e-27
chr17	56156718	56169968	-	ENSBTAG00000001303	HSPB8	ENSBTAT00000001720	GO:0005634(nucleus);GO:0005737(cytoplasm);GO:0005829(cytosol);GO:0034620(cellular response to unfolded protein);GO:0042802(identical protein binding);GO:0042803(protein homodimerization activity);GO:0101031(chaperone complex);GO:1905337(positive regulation of aggrephagy)	NA	K08879	NA	heat shock protein family B (small) member 8 [Source:VGNC Symbol;Acc:VGNC:53907]	202.31	177.47	198.62	118.13	117.81	118.06	1.63	0.708349	3.04e-26	6.4e-25
chr9	17090717	17091928	-	ENSBTAG00000037429	HTR1B	ENSBTAT00000061041	GO:0002031(G protein-coupled receptor internalization);GO:0004930(G protein-coupled receptor activity);GO:0004993(G protein-coupled serotonin receptor activity);GO:0005737(cytoplasm);GO:0005886(plasma membrane);GO:0005887(integral component of plasma membrane);GO:0007165(signal transduction);GO:0007186(G protein-coupled receptor signaling pathway);GO:0007187(G protein-coupled receptor signaling p…	04024(cAMP signaling pathway);04080(Neuroactive ligand-receptor interaction);04726(Serotonergic synapse);04742(Taste transduction)	K04153	NA	5-hydroxytryptamine receptor 1B [Source:VGNC Symbol;Acc:VGNC:29992]	4.72	5.95	5.36	2.96	2.6	2.79	1.92	0.940017	5.51e-10	4.29e-09
chr12	16775264	16842147	-	ENSBTAG00000013498	HTR2A	ENSBTAT00000017943	GO:0004930(G protein-coupled receptor activity);GO:0004993(G protein-coupled serotonin receptor activity);GO:0005886(plasma membrane);GO:0005887(integral component of plasma membrane);GO:0005901(caveola);GO:0006874(cellular calcium ion homeostasis);GO:0007165(signal transduction);GO:0007186(G protein-coupled receptor signaling pathway);GO:0007187(G protein-coupled receptor signaling pathway, coup…	04020(Calcium signaling pathway);04080(Neuroactive ligand-receptor interaction);04540(Gap junction);04726(Serotonergic synapse);04750(Inflammatory mediator regulation of TRP channels)	K04157	NA	5-hydroxytryptamine receptor 2A [Source:VGNC Symbol;Acc:VGNC:29996]	1.82	2.03	2.55	0.58	0.65	0.66	3.41	1.76934	8.26e-26	1.71e-24
chr13	46325275	46328399	+	ENSBTAG00000004075	IDI1	ENSBTAT00000005323	GO:0004452(isopentenyl-diphosphate delta-isomerase activity);GO:0005777(peroxisome);GO:0008299(isoprenoid biosynthetic process);GO:0009240(isopentenyl diphosphate biosynthetic process);GO:0016787(hydrolase activity)	00900(Terpenoid backbone biosynthesis)	K01823	EC:5.3.3.2	isopentenyl-diphosphate delta isomerase 1 [Source:NCBI gene;Acc:514293]	32.26	36.41	30.49	7.3	7.26	7.14	4.57	2.19179	4.46e-114	7.98e-112
chr6	117374270	117388382	-	ENSBTAG00000007002	IDUA	ENSBTAT00000009212;ENSBTAT00000075910	GO:0003940(L-iduronidase activity);GO:0004553(hydrolase activity, hydrolyzing O-glycosyl compounds);GO:0005515(protein binding);GO:0005975(carbohydrate metabolic process);GO:0030209(dermatan sulfate catabolic process);GO:0030211(heparin catabolic process);GO:0030211(heparin catabolic process)	00531(Glycosaminoglycan degradation);04142(Lysosome);04142(Lysosome)	K01217	EC:3.2.1.76	iduronidase, alpha-L- [Source:VGNC Symbol;Acc:VGNC:30037]	15.38	16.31	15.99	7.85	7	7.83	2.1	1.07173	4.34e-35	1.31e-33
chr5	66191602	66264083	-	ENSBTAG00000011082	IGF1	ENSBTAT00000014713;ENSBTAT00000063328;ENSBTAT00000043595	GO:0000187(activation of MAPK activity);GO:0001775(cell activation);GO:0003674(molecular_function);GO:0005158(insulin receptor binding);GO:0005159(insulin-like growth factor receptor binding);GO:0005178(integrin binding);GO:0005179(hormone activity);GO:0005576(extracellular region);GO:0005615(extracellular space);GO:0005623(cell);GO:0005829(cytosol);GO:0008083(growth factor activity);GO:0008283(c…	01521(EGFR tyrosine kinase inhibitor resistance);01522(Endocrine resistance);04010(MAPK signaling pathway);04014(Ras signaling pathway);04015(Rap1 signaling pathway);04066(HIF-1 signaling pathway);04068(FoxO signaling pathway);04114(Oocyte meiosis);04115(p53 signaling pathway);04150(mTOR signaling pathway);04151(PI3K-Akt signaling pathway);04152(AMPK signaling pathway);04211(Longevity regulating …	K05459	NA	insulin like growth factor 1 [Source:VGNC Symbol;Acc:VGNC:30076]	2.42	1.87	2.63	0.22	0.36	0.22	8.67	3.11566	1.23e-37	4.12e-36
chr25	1367532	1371456	-	ENSBTAG00000033299	IGFALS	ENSBTAT00000047326	GO:0005515(protein binding);GO:0005654(nucleoplasm);GO:0042567(insulin-like growth factor ternary complex)	NA	K17256	NA	insulin like growth factor binding protein acid labile subunit [Source:NCBI gene;Acc:532494]	2.94	3.53	3.11	0.97	0.99	1.33	2.91	1.54207	4.72e-21	7.94e-20
chr6	72405716	72486115	-	ENSBTAG00000019368	IGFBP7	ENSBTAT00000025803	GO:0001558(regulation of cell growth);GO:0005515(protein binding);GO:0005520(insulin-like growth factor binding);GO:0005576(extracellular region);GO:0007155(cell adhesion)	NA	NA	NA	insulin like growth factor binding protein 7 [Source:VGNC Symbol;Acc:VGNC:30089]	178.71	206.63	172.89	106.01	114.06	126.14	1.61	0.689219	6.77e-16	8.37e-15
chr1	116623017	116652023	+	ENSBTAG00000001728	IGSF10	ENSBTAT00000002263	GO:0005515(protein binding);GO:0005576(extracellular region);GO:2001222(regulation of neuron migration)	NA	NA	NA	immunoglobulin superfamily member 10 [Source:VGNC Symbol;Acc:VGNC:53582]	0.32	0.3	0.29	0.12	0.09	0.14	2.57	1.36337	3.45e-10	2.75e-09
chr3	26574398	26704608	+	ENSBTAG00000004849	IGSF3	ENSBTAT00000006374	GO:0016020(membrane);GO:0016021(integral component of membrane);GO:0032808(lacrimal gland development)	NA	K06522	NA	immunoglobulin superfamily member 3 [Source:VGNC Symbol;Acc:VGNC:30094]	1.3	1.33	1.27	0.71	0.65	0.65	1.94	0.957042	1.67e-15	2.02e-14
chr22	16828957	16840283	-	ENSBTAG00000033669	IL17RC	ENSBTAT00000061562;ENSBTAT00000067604;ENSBTAT00000074184;ENSBTAT00000071084;ENSBTAT00000075684;ENSBTAT00000014374;ENSBTAT00000072246	GO:0005102(signaling receptor binding);GO:0005886(plasma membrane);GO:0009986(cell surface);GO:0016020(membrane);GO:0016021(integral component of membrane);GO:0019221(cytokine-mediated signaling pathway);GO:0030368(interleukin-17 receptor activity);GO:0050832(defense response to fungus);GO:0071621(granulocyte chemotaxis);GO:1900017(positive regulation of cytokine production involved in inflammato…	04060(Cytokine-cytokine receptor interaction);04657(IL-17 signaling pathway);04657(IL-17 signaling pathway)	K05166	NA	interleukin 17 receptor C [Source:VGNC Symbol;Acc:VGNC:30123]	11.37	12.62	11.87	5.76	5.92	5.67	2.07	1.04673	2.7e-35	8.23e-34
chr11	6876050	6915249	+	ENSBTAG00000005273	IL1R1	ENSBTAT00000006938	GO:0002020(protease binding);GO:0004908(interleukin-1 receptor activity);GO:0004909(interleukin-1, type I, activating receptor activity);GO:0005161(platelet-derived growth factor receptor binding);GO:0005515(protein binding);GO:0007165(signal transduction);GO:0009897(external side of plasma membrane);GO:0009986(cell surface);GO:0016020(membrane);GO:0019221(cytokine-mediated signaling pathway);GO:…	04010(MAPK signaling pathway);04060(Cytokine-cytokine receptor interaction);04064(NF-kappa B signaling pathway);04380(Osteoclast differentiation);04640(Hematopoietic cell lineage);04659(Th17 cell differentiation);04750(Inflammatory mediator regulation of TRP channels);05146(Amoebiasis);05163(Human cytomegalovirus infection);05166(Human T-cell leukemia virus 1 infection);05418(Fluid shear stress a…	K04386	NA	interleukin 1 receptor type 1 [Source:VGNC Symbol;Acc:VGNC:30131]	13.49	13.79	14.88	9.16	9.66	8.9	1.52	0.604756	7e-17	9.18e-16
chr1	76577593	76723526	-	ENSBTAG00000013205	IL1RAP	ENSBTAT00000070445;ENSBTAT00000069588	GO:0002114(interleukin-33 receptor activity);GO:0004908(interleukin-1 receptor activity);GO:0005515(protein binding);GO:0007165(signal transduction);GO:0016020(membrane);GO:0016021(integral component of membrane);GO:0019221(cytokine-mediated signaling pathway);GO:0032736(positive regulation of interleukin-13 production);GO:0032754(positive regulation of interleukin-5 production);GO:0038172(interl…	04010(MAPK signaling pathway);04060(Cytokine-cytokine receptor interaction);04659(Th17 cell differentiation);04750(Inflammatory mediator regulation of TRP channels);04750(Inflammatory mediator regulation of TRP channels)	K04723	NA	interleukin 1 receptor accessory protein [Source:VGNC Symbol;Acc:VGNC:30133]	6.05	6.45	5.77	3.83	3.58	3.43	1.69	0.753558	5.74e-16	7.15e-15
chr7	11641168	11665060	-	ENSBTAG00000016933	IL27RA	ENSBTAT00000022524	GO:0002692(negative regulation of cellular extravasation);GO:0002827(positive regulation of T-helper 1 type immune response);GO:0002829(negative regulation of type 2 immune response);GO:0004896(cytokine receptor activity);GO:0005515(protein binding);GO:0009897(external side of plasma membrane);GO:0019221(cytokine-mediated signaling pathway);GO:0019955(cytokine binding);GO:0032729(positive regulat…	04060(Cytokine-cytokine receptor interaction);04630(Jak-STAT signaling pathway);04659(Th17 cell differentiation)	K19598	NA	interleukin 27 receptor subunit alpha [Source:VGNC Symbol;Acc:VGNC:30151]	28.18	26.84	27.78	15.93	15.61	15.45	1.76	0.817355	1.01e-33	2.88e-32
chr26	23887978	23900120	+	ENSBTAG00000002717	INA	ENSBTAT00000003517	GO:0005198(structural molecule activity);GO:0005654(nucleoplasm);GO:0005882(intermediate filament);GO:0005883(neurofilament);GO:0007275(multicellular organism development);GO:0007399(nervous system development);GO:0030154(cell differentiation);GO:0031965(nuclear membrane);GO:0036464(cytoplasmic ribonucleoprotein granule);GO:0045104(intermediate filament cytoskeleton organization);GO:0045111(inter…	NA	K07608	NA	internexin neuronal intermediate filament protein alpha [Source:VGNC Symbol;Acc:VGNC:30191]	1.45	1.52	1.48	0.89	0.89	0.89	1.67	0.73791	7.9e-07	4.3e-06
chr19	26414113	26419319	+	ENSBTAG00000008593	INCA1	ENSBTAT00000011332	GO:0004861(cyclin-dependent protein serine/threonine kinase inhibitor activity);GO:0005634(nucleus);GO:0005654(nucleoplasm);GO:0005737(cytoplasm);GO:0008285(negative regulation of cell population proliferation);GO:0016604(nuclear body);GO:0030332(cyclin binding);GO:0044877(protein-containing complex binding);GO:0045736(negative regulation of cyclin-dependent protein serine/threonine kinase activi…	NA	NA	NA	inhibitor of CDK, cyclin A1 interacting protein 1 [Source:VGNC Symbol;Acc:VGNC:30193]	0.85	0.65	0.72	0.43	0.34	0.37	1.95	0.959936	4.78e-05	0.000199
chr4	79288772	79302445	+	ENSBTAG00000048508	INHBA	ENSBTAT00000066382	GO:0000082(G1/S transition of mitotic cell cycle);GO:0001541(ovarian follicle development);GO:0001707(mesoderm formation);GO:0001942(hair follicle development);GO:0002244(hematopoietic progenitor cell differentiation);GO:0005102(signaling receptor binding);GO:0005125(cytokine activity);GO:0005160(transforming growth factor beta receptor binding);GO:0005179(hormone activity);GO:0005515(protein bin…	04060(Cytokine-cytokine receptor interaction);04350(TGF-beta signaling pathway);04550(Signaling pathways regulating pluripotency of stem cells)	K04667	NA	inhibin subunit beta A [Source:NCBI gene;Acc:281867]	123.22	144.31	128.59	55.71	55.73	52.44	2.42	1.27321	1.02e-61	6.54e-60
chr2	72108054	72113653	+	ENSBTAG00000049058	INHBB	ENSBTAT00000082364	GO:0005125(cytokine activity);GO:0005160(transforming growth factor beta receptor binding);GO:0005179(hormone activity);GO:0005576(extracellular region);GO:0005615(extracellular space);GO:0008083(growth factor activity);GO:0009267(cellular response to starvation);GO:0009611(response to wounding);GO:0010469(regulation of signaling receptor activity);GO:0010862(positive regulation of pathway-restri…	04060(Cytokine-cytokine receptor interaction);04350(TGF-beta signaling pathway);04550(Signaling pathways regulating pluripotency of stem cells)	K22687	NA	inhibin subunit beta B [Source:NCBI gene;Acc:530430]	6.78	6.23	6.86	2.44	2.15	2.5	2.8	1.48731	9.91e-44	4.03e-42
chr17	15374564	15824212	+	ENSBTAG00000014111	INPP4B	ENSBTAT00000018761;ENSBTAT00000079052	GO:0005737(cytoplasm);GO:0016316(phosphatidylinositol-3,4-bisphosphate 4-phosphatase activity);GO:0036092(phosphatidylinositol-3-phosphate biosynthetic process);GO:0036092(phosphatidylinositol-3-phosphate biosynthetic process)	00562(Inositol phosphate metabolism);04070(Phosphatidylinositol signaling system);04070(Phosphatidylinositol signaling system)	K01109	EC:3.1.3.66	inositol polyphosphate-4-phosphatase type II B [Source:VGNC Symbol;Acc:VGNC:53908]	10.7	10.75	10.72	6.1	6.79	6.44	1.67	0.735755	1.36e-20	2.21e-19
chr19	22622695	22641597	-	ENSBTAG00000011479	INPP5K	ENSBTAT00000015257	GO:0001701(in utero embryonic development);GO:0001726(ruffle);GO:0001933(negative regulation of protein phosphorylation);GO:0004439(phosphatidylinositol-4,5-bisphosphate 5-phosphatase activity);GO:0005000(vasopressin receptor activity);GO:0005634(nucleus);GO:0005737(cytoplasm);GO:0005783(endoplasmic reticulum);GO:0005802(trans-Golgi network);GO:0005829(cytosol);GO:0005886(plasma membrane);GO:0005…	00562(Inositol phosphate metabolism);04070(Phosphatidylinositol signaling system)	K01106	EC:3.1.3.56	inositol polyphosphate-5-phosphatase K [Source:VGNC Symbol;Acc:VGNC:30214]	9.21	9.4	8.5	5.71	4.99	5.15	1.71	0.774601	3.13e-16	3.96e-15
chr4	117125786	117138560	+	ENSBTAG00000001592	INSIG1	ENSBTAT00000002084;ENSBTAT00000069908	GO:0005783(endoplasmic reticulum);GO:0005789(endoplasmic reticulum membrane);GO:0006629(lipid metabolic process);GO:0006641(triglyceride metabolic process);GO:0006695(cholesterol biosynthetic process);GO:0006991(response to sterol depletion);GO:0008202(steroid metabolic process);GO:0008203(cholesterol metabolic process);GO:0010894(negative regulation of steroid biosynthetic process);GO:0016020(me…	NA	NA	NA	insulin induced gene 1 [Source:VGNC Symbol;Acc:VGNC:30217]	5.52	5.06	4.51	2.07	2.53	2.19	2.22	1.15315	2.22e-22	3.92e-21
chr10	20546893	20559337	-	ENSBTAG00000025803	INSYN1	ENSBTAT00000036489	GO:0014069(postsynaptic density);GO:0060080(inhibitory postsynaptic potential)	NA	NA	NA	inhibitory synaptic factor 1 [Source:VGNC Symbol;Acc:VGNC:55116]	1.3	1.17	1.23	0.68	0.67	0.49	2.01	1.0066	1.41e-06	7.4e-06
chr23	7852686	7877221	-	ENSBTAG00000033603	IP6K3	ENSBTAT00000047737	GO:0000828(inositol hexakisphosphate kinase activity);GO:0000831(inositol hexakisphosphate 6-kinase activity);GO:0005634(nucleus);GO:0005737(cytoplasm);GO:0006468(protein phosphorylation);GO:0016301(kinase activity);GO:0016310(phosphorylation);GO:0016740(transferase activity);GO:0032958(inositol phosphate biosynthetic process);GO:0046488(phosphatidylinositol metabolic process)	04070(Phosphatidylinositol signaling system)	K07756	EC:2.7.4.21	inositol hexakisphosphate kinase 3 [Source:NCBI gene;Acc:521960]	0.99	0.79	0.78	0.14	0.15	0.13	6.01	2.58675	3.71e-25	7.47e-24
chr14	1006976	1027840	-	ENSBTAG00000048486	IQANK1	ENSBTAT00000087208;ENSBTAT00000085613;ENSBTAT00000087057	GO:0005515(protein binding);GO:0005515(protein binding)	NA	NA	NA	IQ motif and ankyrin repeat containing 1 [Source:NCBI gene;Acc:506831]	0.54	0.88	0.47	0.14	0.43	0.43	1.88	0.90885	0.00973	0.0239
chr1	70180444	70226096	+	ENSBTAG00000018025	IQCG	ENSBTAT00000023995	GO:0002177(manchette);GO:0005515(protein binding);GO:0005516(calmodulin binding);GO:0005737(cytoplasm);GO:0007286(spermatid development);GO:0007288(sperm axoneme assembly);GO:0030544(Hsp70 protein binding);GO:0031514(motile cilium);GO:0036126(sperm flagellum);GO:0044782(cilium organization)	NA	NA	NA	IQ motif containing G [Source:VGNC Symbol;Acc:VGNC:30256]	1.19	0.72	1.08	0.75	0.53	0.53	1.65	0.722955	0.00201	0.00595
chr12	84650925	84655079	-	ENSBTAG00000012019	IRS2	ENSBTAT00000015938	GO:0002053(positive regulation of mesenchymal cell proliferation);GO:0002903(negative regulation of B cell apoptotic process);GO:0005158(insulin receptor binding);GO:0005829(cytosol);GO:0005886(plasma membrane);GO:0007420(brain development);GO:0008283(cell population proliferation);GO:0008284(positive regulation of cell population proliferation);GO:0008286(insulin receptor signaling pathway);GO:0…	NA	NA	NA	insulin receptor substrate 2 [Source:VGNC Symbol;Acc:VGNC:30284]	2.96	3.87	3.01	1.25	1.29	1.3	2.56	1.35846	3.12e-24	5.98e-23
chr21	34509672	34512801	-	ENSBTAG00000006024	ISLR	ENSBTAT00000007913	GO:0005515(protein binding);GO:0005576(extracellular region)	NA	NA	NA	immunoglobulin superfamily containing leucine rich repeat [Source:VGNC Symbol;Acc:VGNC:30298]	0.83	1.11	0.58	0.24	0.28	0.29	3.11	1.63623	1.95e-09	1.43e-08
chr13	6817156	6909116	+	ENSBTAG00000017188	ISM1	ENSBTAT00000076964;ENSBTAT00000022843	GO:0016525(negative regulation of angiogenesis);GO:0016525(negative regulation of angiogenesis)	NA	NA	NA	isthmin 1 [Source:VGNC Symbol;Acc:VGNC:30300]	0.31	0.45	0.4	0	0.03	0.14	6.62	2.72706	8.18e-06	3.83e-05
chr10	15129322	15262276	-	ENSBTAG00000008380	ITGA11	ENSBTAT00000011032	GO:0005518(collagen binding);GO:0005925(focal adhesion);GO:0006929(substrate-dependent cell migration);GO:0007155(cell adhesion);GO:0007160(cell-matrix adhesion);GO:0007229(integrin-mediated signaling pathway);GO:0008305(integrin complex);GO:0016020(membrane);GO:0016021(integral component of membrane);GO:0033627(cell adhesion mediated by integrin);GO:0034681(integrin alpha11-beta1 complex);GO:003…	04151(PI3K-Akt signaling pathway);04510(Focal adhesion);04512(ECM-receptor interaction);04810(Regulation of actin cytoskeleton);05165(Human papillomavirus infection);05410(Hypertrophic cardiomyopathy (HCM));05412(Arrhythmogenic right ventricular cardiomyopathy (ARVC));05414(Dilated cardiomyopathy (DCM))	K06587	NA	integrin subunit alpha 11 [Source:VGNC Symbol;Acc:VGNC:30312]	41.47	41.72	39.14	23.18	22.99	26.65	1.68	0.748342	8.19e-23	1.48e-21
chr20	25976242	26081369	-	ENSBTAG00000019289	ITGA2	ENSBTAT00000084537;ENSBTAT00000025685	GO:0001540(amyloid-beta binding);GO:0005518(collagen binding);GO:0005886(plasma membrane);GO:0005925(focal adhesion);GO:0006929(substrate-dependent cell migration);GO:0007155(cell adhesion);GO:0007160(cell-matrix adhesion);GO:0007229(integrin-mediated signaling pathway);GO:0008305(integrin complex);GO:0009897(external side of plasma membrane);GO:0009986(cell surface);GO:0016020(membrane);GO:00160…	04145(Phagosome);04151(PI3K-Akt signaling pathway);04510(Focal adhesion);04512(ECM-receptor interaction);04611(Platelet activation);04640(Hematopoietic cell lineage);04810(Regulation of actin cytoskeleton);05165(Human papillomavirus infection);05200(Pathways in cancer);05205(Proteoglycans in cancer);05222(Small cell lung cancer);05410(Hypertrophic cardiomyopathy (HCM));05412(Arrhythmogenic right …	K06481	NA	integrin subunit alpha 2 [Source:VGNC Symbol;Acc:VGNC:30313]	0.35	0.42	0.32	0.23	0.15	0.21	1.83	0.875321	0.000183	0.000685
chr2	15083908	15176065	-	ENSBTAG00000009256	ITGA4	ENSBTAT00000012194	GO:0003366(cell-matrix adhesion involved in ameboidal cell migration);GO:0005886(plasma membrane);GO:0007155(cell adhesion);GO:0007159(leukocyte cell-cell adhesion);GO:0007160(cell-matrix adhesion);GO:0007229(integrin-mediated signaling pathway);GO:0008305(integrin complex);GO:0009986(cell surface);GO:0016020(membrane);GO:0016021(integral component of membrane);GO:0019960(C-X3-C chemokine binding…	04151(PI3K-Akt signaling pathway);04510(Focal adhesion);04512(ECM-receptor interaction);04514(Cell adhesion molecules (CAMs));04640(Hematopoietic cell lineage);04670(Leukocyte transendothelial migration);04672(Intestinal immune network for IgA production);04810(Regulation of actin cytoskeleton);05140(Leishmaniasis);05165(Human papillomavirus infection);05410(Hypertrophic cardiomyopathy (HCM));054…	K06483	NA	integrin subunit alpha 4 [Source:VGNC Symbol;Acc:VGNC:30316]	2.27	2.36	2.61	1.3	1.37	1.25	1.85	0.884673	6.58e-13	6.66e-12
chr2	24091577	24179151	-	ENSBTAG00000017266	ITGA6	ENSBTAT00000022960;ENSBTAT00000085126	GO:0005604(basement membrane);GO:0005886(plasma membrane);GO:0007155(cell adhesion);GO:0007160(cell-matrix adhesion);GO:0007229(integrin-mediated signaling pathway);GO:0008305(integrin complex);GO:0009897(external side of plasma membrane);GO:0009925(basal plasma membrane);GO:0009986(cell surface);GO:0010668(ectodermal cell differentiation);GO:0016020(membrane);GO:0016021(integral component of mem…	04151(PI3K-Akt signaling pathway);04510(Focal adhesion);04512(ECM-receptor interaction);04514(Cell adhesion molecules (CAMs));04640(Hematopoietic cell lineage);04810(Regulation of actin cytoskeleton);05145(Toxoplasmosis);05165(Human papillomavirus infection);05200(Pathways in cancer);05222(Small cell lung cancer);05410(Hypertrophic cardiomyopathy (HCM));05412(Arrhythmogenic right ventricular card…	K06485	NA	integrin subunit alpha 6 [Source:VGNC Symbol;Acc:VGNC:30318]	18.94	20.91	18.12	6.36	6.69	5.84	3.07	1.61765	2.21e-86	2.37e-84
chr2	9644368	9749556	-	ENSBTAG00000019929	ITGAV	ENSBTAT00000082026;ENSBTAT00000026553	GO:0001525(angiogenesis);GO:0001568(blood vessel development);GO:0001846(opsonin binding);GO:0001968(fibronectin binding);GO:0002020(protease binding);GO:0005080(protein kinase C binding);GO:0005178(integrin binding);GO:0005245(voltage-gated calcium channel activity);GO:0005829(cytosol);GO:0005886(plasma membrane);GO:0005925(focal adhesion);GO:0007155(cell adhesion);GO:0007160(cell-matrix adhesio…	04145(Phagosome);04151(PI3K-Akt signaling pathway);04510(Focal adhesion);04512(ECM-receptor interaction);04514(Cell adhesion molecules (CAMs));04810(Regulation of actin cytoskeleton);04919(Thyroid hormone signaling pathway);05163(Human cytomegalovirus infection);05165(Human papillomavirus infection);05200(Pathways in cancer);05205(Proteoglycans in cancer);05222(Small cell lung cancer);05410(Hyper…	K06487	NA	integrin subunit alpha V [Source:VGNC Symbol;Acc:VGNC:30323]	102.55	94.91	104.42	51.29	55.25	54.73	1.87	0.904465	5.04e-41	1.87e-39
chr1	69196881	69312128	-	ENSBTAG00000013755	ITGB5	ENSBTAT00000018278;ENSBTAT00000080405;ENSBTAT00000073544	GO:0005178(integrin binding);GO:0005925(focal adhesion);GO:0007155(cell adhesion);GO:0007160(cell-matrix adhesion);GO:0007179(transforming growth factor beta receptor signaling pathway);GO:0007229(integrin-mediated signaling pathway);GO:0008305(integrin complex);GO:0009986(cell surface);GO:0016020(membrane);GO:0016021(integral component of membrane);GO:0016477(cell migration);GO:0033627(cell adhe…	04145(Phagosome);04151(PI3K-Akt signaling pathway);04510(Focal adhesion);04512(ECM-receptor interaction);04810(Regulation of actin cytoskeleton);05165(Human papillomavirus infection);05205(Proteoglycans in cancer);05410(Hypertrophic cardiomyopathy (HCM));05412(Arrhythmogenic right ventricular cardiomyopathy (ARVC));05414(Dilated cardiomyopathy (DCM));05414(Dilated cardiomyopathy (DCM))	K06588	NA	integrin subunit beta 5 [Source:VGNC Symbol;Acc:VGNC:30330]	57.69	58.88	57.27	32.85	34.48	36.26	1.68	0.746909	1.93e-28	4.43e-27
chr12	77891049	78126514	+	ENSBTAG00000044027	ITGBL1	ENSBTAT00000061277	GO:0005178(integrin binding);GO:0005925(focal adhesion);GO:0007160(cell-matrix adhesion);GO:0007229(integrin-mediated signaling pathway);GO:0008305(integrin complex);GO:0009986(cell surface);GO:0016477(cell migration);GO:0033627(cell adhesion mediated by integrin)	NA	NA	NA	integrin subunit beta like 1 [Source:VGNC Symbol;Acc:VGNC:53818]	1.14	1.29	0.93	0.32	0.17	0.21	4.77	2.25536	2.07e-17	2.81e-16
chr23	7745549	7813182	+	ENSBTAG00000013245	ITPR3	ENSBTAT00000053490;ENSBTAT00000066425	GO:0005216(ion channel activity);GO:0005220(inositol 1,4,5-trisphosphate-sensitive calcium-release channel activity);GO:0005262(calcium channel activity);GO:0005634(nucleus);GO:0005654(nucleoplasm);GO:0005730(nucleolus);GO:0005737(cytoplasm);GO:0005783(endoplasmic reticulum);GO:0005789(endoplasmic reticulum membrane);GO:0005886(plasma membrane);GO:0005887(integral component of plasma membrane);GO…	04020(Calcium signaling pathway);04022(cGMP-PKG signaling pathway);04070(Phosphatidylinositol signaling system);04114(Oocyte meiosis);04210(Apoptosis);04218(Cellular senescence);04270(Vascular smooth muscle contraction);04371(Apelin signaling pathway);04540(Gap junction);04611(Platelet activation);04621(NOD-like receptor signaling pathway);04625(C-type lectin receptor signaling pathway);04713(Cir…	K04960	NA	inositol 1,4,5-trisphosphate receptor type 3 [Source:VGNC Symbol;Acc:VGNC:30348]	0.26	0.17	0.13	0.04	0.09	0.06	2.93	1.54889	7.38e-07	4.04e-06
chr1	10702387	10787934	-	ENSBTAG00000000603	JAM2	ENSBTAT00000080737;ENSBTAT00000000795	GO:0007162(negative regulation of cell adhesion);GO:0016020(membrane);GO:0016021(integral component of membrane);GO:0046982(protein heterodimerization activity);GO:0046982(protein heterodimerization activity)	04514(Cell adhesion molecules (CAMs));04530(Tight junction);04670(Leukocyte transendothelial migration);04670(Leukocyte transendothelial migration)	K06735	NA	junctional adhesion molecule 2 [Source:VGNC Symbol;Acc:VGNC:50011]	16.57	15.58	16.64	8.31	8.44	7.86	1.98	0.988034	1.9e-46	8.33e-45
chr4	67992971	68321145	+	ENSBTAG00000019024	JAZF1	ENSBTAT00000025319	GO:0000122(negative regulation of transcription by RNA polymerase II);GO:0001650(fibrillar center);GO:0003676(nucleic acid binding);GO:0003714(transcription corepressor activity);GO:0005634(nucleus);GO:0005829(cytosol);GO:0017053(transcriptional repressor complex)	NA	K19495	NA	JAZF zinc finger 1 [Source:VGNC Symbol;Acc:VGNC:30372]	9.42	12.31	11.37	5.18	5.84	5.86	1.96	0.971394	9.58e-13	9.57e-12
chr13	35028262	35105654	-	ENSBTAG00000001204	JCAD	ENSBTAT00000001595	GO:0005911(cell-cell junction);GO:0005912(adherens junction);GO:0007155(cell adhesion);GO:0030054(cell junction);GO:0032587(ruffle membrane);GO:0043410(positive regulation of MAPK cascade);GO:0048471(perinuclear region of cytoplasm);GO:0090050(positive regulation of cell migration involved in sprouting angiogenesis);GO:1900748(positive regulation of vascular endothelial growth factor signaling pa…	NA	NA	NA	junctional cadherin 5 associated [Source:VGNC Symbol;Acc:VGNC:56189]	26.74	30.69	26.63	17.37	19.32	17.15	1.56	0.642752	5.86e-17	7.74e-16
chr10	10305686	10375811	+	ENSBTAG00000025856	JMY	ENSBTAT00000076357;ENSBTAT00000061226;ENSBTAT00000082854	GO:0003713(transcription coactivator activity);GO:0003779(actin binding);GO:0005634(nucleus);GO:0005737(cytoplasm);GO:0006357(regulation of transcription by RNA polymerase II);GO:0007050(cell cycle arrest);GO:0031252(cell leading edge);GO:0034314(Arp2/3 complex-mediated actin nucleation);GO:0043065(positive regulation of apoptotic process);GO:0051091(positive regulation of DNA-binding transcripti…	NA	NA	NA	junction mediating and regulatory protein, p53 cofactor [Source:VGNC Symbol;Acc:VGNC:30378]	2.62	2.56	2.6	1.58	1.81	1.62	1.55	0.633371	5.18e-08	3.24e-07
chr14	37502881	37595533	-	ENSBTAG00000008842	JPH1	ENSBTAT00000011643;ENSBTAT00000076976	GO:0005634(nucleus);GO:0005654(nucleoplasm);GO:0005783(endoplasmic reticulum);GO:0005789(endoplasmic reticulum membrane);GO:0005886(plasma membrane);GO:0007517(muscle organ development);GO:0008307(structural constituent of muscle);GO:0014701(junctional sarcoplasmic reticulum membrane);GO:0015278(calcium-release channel activity);GO:0016020(membrane);GO:0016021(integral component of membrane);GO:0…	NA	K19530	NA	junctophilin 1 [Source:VGNC Symbol;Acc:VGNC:30380]	4.63	4.09	4.45	1.57	1.72	1.31	2.86	1.51836	7.9e-40	2.83e-38
chr19	56301937	56318233	+	ENSBTAG00000030170	JPT1	ENSBTAT00000081279;ENSBTAT00000042556	GO:0005634(nucleus);GO:0005730(nucleolus);GO:0005737(cytoplasm);GO:0031965(nuclear membrane);GO:0031965(nuclear membrane)	NA	NA	NA	Jupiter microtubule associated homolog 1 [Source:VGNC Symbol;Acc:VGNC:55841]	26.94	24.23	28.63	14.85	15.88	19.12	1.6	0.679183	1.1e-13	1.17e-12
chr1	68647206	68942661	+	ENSBTAG00000002640	KALRN	ENSBTAT00000032306	GO:0004672(protein kinase activity);GO:0005089(Rho guanyl-nucleotide exchange factor activity);GO:0005515(protein binding);GO:0005524(ATP binding);GO:0006468(protein phosphorylation);GO:0016301(kinase activity);GO:0016310(phosphorylation);GO:0035023(regulation of Rho protein signal transduction)	NA	K15048	EC:2.7.11.1	kalirin RhoGEF kinase [Source:VGNC Symbol;Acc:VGNC:30389]	1.73	1.7	1.65	0.67	0.8	0.75	2.29	1.19759	8.63e-20	1.34e-18
chr8	43770176	43988755	-	ENSBTAG00000010976	KANK1	ENSBTAT00000014571;ENSBTAT00000070518;ENSBTAT00000077869;ENSBTAT00000067563	GO:0005515(protein binding);GO:0005737(cytoplasm);GO:0005886(plasma membrane);GO:0008013(beta-catenin binding);GO:0008283(cell population proliferation);GO:0010977(negative regulation of neuron projection development);GO:0030036(actin cytoskeleton organization);GO:0030177(positive regulation of Wnt signaling pathway);GO:0030336(negative regulation of cell migration);GO:0030837(negative regulation…	NA	K22808	NA	KN motif and ankyrin repeat domains 1 [Source:VGNC Symbol;Acc:VGNC:56976]	11.54	14.12	11.28	5.4	5.4	5.57	2.26	1.17387	9.73e-38	3.26e-36
chr15	1658125	1664400	+	ENSBTAG00000005392	KBTBD3	ENSBTAT00000049639	GO:0005515(protein binding)	NA	K10471	NA	kelch repeat and BTB domain containing 3 [Source:VGNC Symbol;Acc:VGNC:30416]	0.99	0.77	0.49	0.4	0.5	0.34	1.8	0.84468	0.00194	0.00575
chr5	105332833	105369529	-	ENSBTAG00000047191	KCNA6	ENSBTAT00000065475	GO:0005216(ion channel activity);GO:0005244(voltage-gated ion channel activity);GO:0005249(voltage-gated potassium channel activity);GO:0005251(delayed rectifier potassium channel activity);GO:0005267(potassium channel activity);GO:0005515(protein binding);GO:0005887(integral component of plasma membrane);GO:0006811(ion transport);GO:0006813(potassium ion transport);GO:0008076(voltage-gated potas…	NA	K04879	NA	potassium voltage-gated channel subfamily A member 6 [Source:VGNC Symbol;Acc:VGNC:56213]	0.21	0.12	0.2	0.11	0.1	0.13	1.51	0.593486	0.0273	0.0585
chr3	33193740	33216772	-	ENSBTAG00000007352	KCNC4	ENSBTAT00000071160;ENSBTAT00000033676	GO:0005216(ion channel activity);GO:0005244(voltage-gated ion channel activity);GO:0005249(voltage-gated potassium channel activity);GO:0005251(delayed rectifier potassium channel activity);GO:0005267(potassium channel activity);GO:0005515(protein binding);GO:0006811(ion transport);GO:0006813(potassium ion transport);GO:0008076(voltage-gated potassium channel complex);GO:0016020(membrane);GO:0016…	NA	K04890	NA	potassium voltage-gated channel subfamily C member 4 [Source:VGNC Symbol;Acc:VGNC:30433]	0.35	0.32	0.31	0.2	0.21	0.21	1.61	0.68711	0.000192	0.000714
chr15	35113703	35116350	+	ENSBTAG00000016170	KCNJ11	ENSBTAT00000021523	GO:0005242(inward rectifier potassium channel activity);GO:0005244(voltage-gated ion channel activity);GO:0005249(voltage-gated potassium channel activity);GO:0005524(ATP binding);GO:0005886(plasma membrane);GO:0006006(glucose metabolic process);GO:0006811(ion transport);GO:0006813(potassium ion transport);GO:0008282(inward rectifying potassium channel);GO:0015272(ATP-activated inward rectifier p…	04911(Insulin secretion);04930(Type II diabetes mellitus)	K05004	NA	potassium voltage-gated channel subfamily J member 11 [Source:VGNC Symbol;Acc:VGNC:30455]	1.1	1.37	1.04	0.17	0.21	0.27	5.36	2.42132	2.46e-24	4.76e-23
chr11	29914745	29963621	-	ENSBTAG00000017500	KCNK12	ENSBTAT00000023260	GO:0005267(potassium channel activity);GO:0005887(integral component of plasma membrane);GO:0006811(ion transport);GO:0016020(membrane);GO:0016021(integral component of membrane);GO:0022841(potassium ion leak channel activity);GO:0030322(stabilization of membrane potential);GO:0071805(potassium ion transmembrane transport)	NA	K04921	NA	potassium two pore domain channel subfamily K member 12 [Source:VGNC Symbol;Acc:VGNC:30467]	1.7	1.5	1.55	0.88	0.87	1	1.73	0.790363	1.34e-05	6.09e-05
chr28	32616314	33387186	-	ENSBTAG00000013300	KCNMA1	ENSBTAT00000017701;ENSBTAT00000054334;ENSBTAT00000017697;ENSBTAT00000076957	GO:0001666(response to hypoxia);GO:0003779(actin binding);GO:0005216(ion channel activity);GO:0005244(voltage-gated ion channel activity);GO:0005249(voltage-gated potassium channel activity);GO:0005267(potassium channel activity);GO:0005737(cytoplasm);GO:0005783(endoplasmic reticulum);GO:0005886(plasma membrane);GO:0005901(caveola);GO:0006811(ion transport);GO:0006813(potassium ion transport);GO:…	04022(cGMP-PKG signaling pathway);04270(Vascular smooth muscle contraction);04911(Insulin secretion);04924(Renin secretion);04970(Salivary secretion);04972(Pancreatic secretion);04972(Pancreatic secretion)	K04936	NA	potassium calcium-activated channel subfamily M alpha 1 [Source:VGNC Symbol;Acc:VGNC:30479]	2.51	2.44	2.34	1.15	1.27	1.06	2.1	1.06956	3.28e-20	5.21e-19
chr7	5185086	5214413	-	ENSBTAG00000008626	KCNN1	ENSBTAT00000011376	GO:0005516(calmodulin binding);GO:0005886(plasma membrane);GO:0006813(potassium ion transport);GO:0015269(calcium-activated potassium channel activity);GO:0016020(membrane);GO:0016021(integral component of membrane);GO:0016286(small conductance calcium-activated potassium channel activity);GO:0043005(neuron projection);GO:0043025(neuronal cell body);GO:0071805(potassium ion transmembrane transpor…	04911(Insulin secretion)	K04942	NA	potassium calcium-activated channel subfamily N member 1 [Source:VGNC Symbol;Acc:VGNC:30483]	1.87	2.35	2.25	0.38	0.3	0.3	6.63	2.72914	8.97e-39	3.11e-37
chr10	3260025	3428630	+	ENSBTAG00000011076	KCNN2	ENSBTAT00000014706;ENSBTAT00000031197	GO:0005516(calmodulin binding);GO:0005886(plasma membrane);GO:0006813(potassium ion transport);GO:0009986(cell surface);GO:0015269(calcium-activated potassium channel activity);GO:0016020(membrane);GO:0016021(integral component of membrane);GO:0016286(small conductance calcium-activated potassium channel activity);GO:0019904(protein domain specific binding);GO:0042803(protein homodimerization act…	04726(Serotonergic synapse);04911(Insulin secretion);04976(Bile secretion);04976(Bile secretion)	K04943	NA	potassium calcium-activated channel subfamily N member 2 [Source:VGNC Symbol;Acc:VGNC:30484]	1.44	1.59	1.44	0.3	0.25	0.14	6.48	2.69665	4.99e-30	1.23e-28
chr19	27038891	27055354	+	ENSBTAG00000010532	KCTD11	ENSBTAT00000035087;ENSBTAT00000081340	GO:0005096(GTPase activator activity);GO:0005515(protein binding);GO:0043547(positive regulation of GTPase activity);GO:0046872(metal ion binding);GO:0051260(protein homooligomerization);GO:0051260(protein homooligomerization)	04144(Endocytosis);04144(Endocytosis)	K12489	NA	potassium channel tetramerization domain containing 11 [Source:VGNC Symbol;Acc:VGNC:30501]	0.31	0.41	4.96	0.24	0.27	0.44	5.97	2.57828	0.000275	0.000994
chr12	52003904	52004884	-	ENSBTAG00000001414	KCTD12	ENSBTAT00000001854	GO:0005515(protein binding);GO:0042802(identical protein binding);GO:0051260(protein homooligomerization)	NA	K21918	NA	potassium channel tetramerization domain containing 12 [Source:VGNC Symbol;Acc:VGNC:30502]	18.01	19.53	16.62	10.8	9.83	11.23	1.7	0.765388	7.53e-13	7.58e-12
chr23	10377039	10413105	+	ENSBTAG00000020595	KCTD20	ENSBTAT00000027439;ENSBTAT00000078653;ENSBTAT00000067773	GO:0005515(protein binding);GO:0005737(cytoplasm);GO:0042327(positive regulation of phosphorylation);GO:0042327(positive regulation of phosphorylation)	NA	NA	NA	potassium channel tetramerization domain containing 20 [Source:VGNC Symbol;Acc:VGNC:30510]	25.09	25.09	25.57	14.23	15.29	13.99	1.74	0.799938	4.14e-34	1.2e-32
chr25	28204182	28215217	+	ENSBTAG00000017435	KCTD7	ENSBTAT00000023179;ENSBTAT00000079114;ENSBTAT00000067963	GO:0005515(protein binding);GO:0005737(cytoplasm);GO:0005829(cytosol);GO:0005886(plasma membrane);GO:0016020(membrane);GO:0030007(cellular potassium ion homeostasis);GO:0032411(positive regulation of transporter activity);GO:0051260(protein homooligomerization);GO:0060081(membrane hyperpolarization);GO:0090461(glutamate homeostasis);GO:0090461(glutamate homeostasis)	NA	K21917	NA	potassium channel tetramerization domain containing 7 [Source:VGNC Symbol;Acc:VGNC:30515]	2.46	2.35	2.41	1.06	1.15	1.35	2.03	1.01999	1.44e-16	1.85e-15
chr4	103532104	103604495	-	ENSBTAG00000003495	KDM7A	ENSBTAT00000033494;ENSBTAT00000073395	GO:0005506(iron ion binding);GO:0005654(nucleoplasm);GO:0005730(nucleolus);GO:0008270(zinc ion binding);GO:0016706(2-oxoglutarate-dependent dioxygenase activity);GO:0032454(histone demethylase activity (H3-K9 specific));GO:0033169(histone H3-K9 demethylation);GO:0035064(methylated histone binding);GO:0035574(histone H4-K20 demethylation);GO:0035575(histone demethylase activity (H4-K20 specific));…	NA	K11445	EC:1.14.11.-	lysine demethylase 7A [Source:VGNC Symbol;Acc:VGNC:30533]	3.08	2.85	2.86	1.13	1.74	1.32	2.1	1.07153	2.06e-12	2.02e-11
chr14	6400724	6544685	-	ENSBTAG00000002181	KHDRBS3	ENSBTAT00000002827	GO:0003676(nucleic acid binding);GO:0003723(RNA binding);GO:0005634(nucleus);GO:0005654(nucleoplasm);GO:0019904(protein domain specific binding);GO:0042802(identical protein binding);GO:0048024(regulation of mRNA splicing, via spliceosome);GO:0051259(protein complex oligomerization)	NA	K14942	NA	KH RNA binding domain containing, signal transduction associated 3 [Source:VGNC Symbol;Acc:VGNC:30542]	2.04	1.75	2.19	1.19	1.61	1.16	1.51	0.592961	0.000745	0.00243
chr11	72537265	72549970	-	ENSBTAG00000011325	KHK	ENSBTAT00000053651;ENSBTAT00000015052	GO:0004454(ketohexokinase activity);GO:0005737(cytoplasm);GO:0006000(fructose metabolic process);GO:0009744(response to sucrose);GO:0009749(response to glucose);GO:0009750(response to fructose);GO:0010043(response to zinc ion);GO:0016301(kinase activity);GO:0016310(phosphorylation);GO:0016773(phosphotransferase activity, alcohol group as acceptor);GO:0019200(carbohydrate kinase activity);GO:00328…	00051(Fructose and mannose metabolism);00051(Fructose and mannose metabolism)	K00846	EC:2.7.1.3	ketohexokinase [Source:VGNC Symbol;Acc:VGNC:30543]	1.97	1.55	1.61	1.1	1	0.98	1.67	0.736137	0.000143	0.000544
chr16	56399984	56400286	-	ENSBTAG00000017691	KIAA0040	ENSBTAT00000023528	NA	NA	NA	NA	KIAA0040 ortholog [Source:NCBI gene;Acc:100335299]	46.95	47.21	49.45	24.62	24.88	22.75	1.99	0.991186	4.84e-21	8.12e-20
chr9	23829766	23859383	+	ENSBTAG00000003919	KIAA0408	ENSBTAT00000067531;ENSBTAT00000005116	NA	NA	NA	NA	KIAA0408 [Source:VGNC Symbol;Acc:VGNC:30552]	22.09	21.65	21.48	13.03	12.91	11.9	1.72	0.785706	1.06e-27	2.35e-26
chr4	60855915	60915546	+	ENSBTAG00000002011	KIAA0895	ENSBTAT00000002605	NA	NA	NA	NA	KIAA0895 [Source:VGNC Symbol;Acc:VGNC:30557]	2.44	2.15	2.3	1.07	1.33	0.92	2.08	1.05851	1.98e-10	1.62e-09
chr6	71604475	71731154	+	ENSBTAG00000040398	KIAA1211	ENSBTAT00000066524;ENSBTAT00000025002;ENSBTAT00000055862	NA	NA	NA	NA	KIAA1211 ortholog [Source:NCBI gene;Acc:511259]	3.13	3.38	3.6	1.61	1.4	1.44	2.27	1.18233	8.57e-27	1.84e-25
chr17	65153148	65283727	+	ENSBTAG00000044022	KIAA1671	ENSBTAT00000061095;ENSBTAT00000069434;ENSBTAT00000071852	NA	NA	NA	NA	KIAA1671 [Source:VGNC Symbol;Acc:VGNC:30575]	1.48	1.56	1.54	0.86	0.86	0.93	1.73	0.787902	7.73e-11	6.57e-10
chr16	31626657	31942949	-	ENSBTAG00000012715	KIF26B	ENSBTAT00000047614;ENSBTAT00000065948	GO:0000166(nucleotide binding);GO:0003774(motor activity);GO:0003777(microtubule motor activity);GO:0005524(ATP binding);GO:0005871(kinesin complex);GO:0005874(microtubule);GO:0007018(microtubule-based movement);GO:0008017(microtubule binding);GO:0022409(positive regulation of cell-cell adhesion);GO:0030010(establishment of cell polarity);GO:0072092(ureteric bud invasion);GO:0072092(ureteric bud …	NA	K10404	NA	kinesin family member 26B [Source:NCBI gene;Acc:101902369]	4.54	4.16	4.79	2.55	2.35	2.81	1.75	0.806873	9.71e-18	1.35e-16
chr14	470777	478486	-	ENSBTAG00000007753	KIFC2	ENSBTAT00000010194;ENSBTAT00000075175	GO:0000166(nucleotide binding);GO:0003774(motor activity);GO:0003777(microtubule motor activity);GO:0005524(ATP binding);GO:0005871(kinesin complex);GO:0005874(microtubule);GO:0007018(microtubule-based movement);GO:0008017(microtubule binding);GO:0016887(ATPase activity);GO:0016887(ATPase activity)	NA	K10406	NA	kinesin family member C2 [Source:VGNC Symbol;Acc:VGNC:30612]	3.2	2.99	2.87	1.97	1.87	1.8	1.61	0.684777	2.83e-09	2.04e-08
chr11	87547144	87558851	-	ENSBTAG00000046218	KLF11	ENSBTAT00000066246;ENSBTAT00000080078	GO:0000083(regulation of transcription involved in G1/S transition of mitotic cell cycle);GO:0000122(negative regulation of transcription by RNA polymerase II);GO:0000981(DNA-binding transcription factor activity, RNA polymerase II-specific);GO:0003676(nucleic acid binding);GO:0003700(DNA-binding transcription factor activity);GO:0005634(nucleus);GO:0005654(nucleoplasm);GO:0005829(cytosol);GO:000…	NA	K09209	NA	Kruppel like factor 11 [Source:VGNC Symbol;Acc:VGNC:52789]	10.47	9.45	9.73	4.73	5.74	4.47	1.98	0.988806	5.41e-26	1.13e-24
chr21	27672129	27709735	+	ENSBTAG00000051090	KLF13	ENSBTAT00000079732	GO:0000978(RNA polymerase II proximal promoter sequence-specific DNA binding);GO:0001228(DNA-binding transcription activator activity, RNA polymerase II-specific);GO:0003676(nucleic acid binding);GO:0003677(DNA binding);GO:0006357(regulation of transcription by RNA polymerase II);GO:0008285(negative regulation of cell population proliferation);GO:0045647(negative regulation of erythrocyte differe…	NA	K09208	NA	Kruppel like factor 13 [Source:NCBI gene;Acc:789710]	3.89	3.63	3.36	1.74	1.58	1.49	2.26	1.17897	5.48e-12	5.16e-11
chr22	60612131	60624486	+	ENSBTAG00000008313	KLF15	ENSBTAT00000073751;ENSBTAT00000043695	GO:0000977(RNA polymerase II regulatory region sequence-specific DNA binding);GO:0000978(RNA polymerase II proximal promoter sequence-specific DNA binding);GO:0000981(DNA-binding transcription factor activity, RNA polymerase II-specific);GO:0001228(DNA-binding transcription activator activity, RNA polymerase II-specific);GO:0001678(cellular glucose homeostasis);GO:0003676(nucleic acid binding);GO…	NA	K09210	NA	Kruppel like factor 15 [Source:VGNC Symbol;Acc:VGNC:30629]	0.48	0.6	0.59	0.21	0.14	0.24	2.83	1.49895	4.78e-09	3.35e-08
chr12	47799472	47818754	+	ENSBTAG00000002129	KLF5	ENSBTAT00000002751	GO:0000122(negative regulation of transcription by RNA polymerase II);GO:0000978(RNA polymerase II proximal promoter sequence-specific DNA binding);GO:0000981(DNA-binding transcription factor activity, RNA polymerase II-specific);GO:0001228(DNA-binding transcription activator activity, RNA polymerase II-specific);GO:0001525(angiogenesis);GO:0003676(nucleic acid binding);GO:0003677(DNA binding);GO…	NA	K09206	NA	Kruppel like factor 5 [Source:VGNC Symbol;Acc:VGNC:30631]	31.63	34.72	28.96	10.82	11.46	10.51	2.91	1.5397	9.34e-77	8e-75
chr23	6831277	6848149	+	ENSBTAG00000018167	KLHL31	ENSBTAT00000065223;ENSBTAT00000024175	GO:0001933(negative regulation of protein phosphorylation);GO:0005515(protein binding);GO:0005634(nucleus);GO:0005737(cytoplasm);GO:0016020(membrane);GO:0016021(integral component of membrane);GO:0046329(negative regulation of JNK cascade);GO:0046329(negative regulation of JNK cascade)	NA	NA	NA	kelch like family member 31 [Source:VGNC Symbol;Acc:VGNC:30658]	7.91	6.78	7.35	4.07	4.39	4.08	1.76	0.814099	8.27e-21	1.37e-19
chr19	19088871	19247444	+	ENSBTAG00000006601	KSR1	ENSBTAT00000080076;ENSBTAT00000074936;ENSBTAT00000078231;ENSBTAT00000076369;ENSBTAT00000008672	GO:0004672(protein kinase activity);GO:0005078(MAP-kinase scaffold activity);GO:0005524(ATP binding);GO:0005783(endoplasmic reticulum);GO:0006468(protein phosphorylation);GO:0007265(Ras protein signal transduction);GO:0008022(protein C-terminus binding);GO:0016020(membrane);GO:0019933(cAMP-mediated signaling);GO:0031434(mitogen-activated protein kinase kinase binding);GO:0032991(protein-containin…	04014(Ras signaling pathway);04625(C-type lectin receptor signaling pathway);05152(Tuberculosis);05152(Tuberculosis)	K14958	NA	kinase suppressor of ras 1 [Source:VGNC Symbol;Acc:VGNC:30754]	3.62	4.01	3.84	2.36	2.69	2.5	1.52	0.602335	2.02e-08	1.33e-07
chr11	69617500	69644870	-	ENSBTAG00000026111	LBH	ENSBTAT00000037014	GO:0005634(nucleus);GO:0005737(cytoplasm);GO:0006355(regulation of transcription, DNA-templated);GO:0007275(multicellular organism development);GO:0032991(protein-containing complex);GO:0043408(regulation of MAPK cascade);GO:0045892(negative regulation of transcription, DNA-templated);GO:0045893(positive regulation of transcription, DNA-templated)	NA	NA	NA	limb bud and heart development [Source:NCBI gene;Acc:616148]	22.74	19.17	23.1	7.33	7.15	7.31	2.98	1.57686	1.85e-82	1.87e-80
chr28	41325428	41384200	+	ENSBTAG00000018707	LDB3	ENSBTAT00000083205;ENSBTAT00000024904;ENSBTAT00000065403	GO:0005080(protein kinase C binding);GO:0005515(protein binding);GO:0005856(cytoskeleton);GO:0008092(cytoskeletal protein binding);GO:0030018(Z disc);GO:0045214(sarcomere organization);GO:0046872(metal ion binding);GO:0051371(muscle alpha-actinin binding);GO:0051371(muscle alpha-actinin binding)	NA	K19867	NA	LIM domain binding 3 [Source:VGNC Symbol;Acc:VGNC:30823]	7.39	6.01	7.45	2.01	2	1.83	3.57	1.83714	4.93e-74	3.92e-72
chr7	15545282	15579093	+	ENSBTAG00000012314	LDLR	ENSBTAT00000016342;ENSBTAT00000082171;ENSBTAT00000078108;ENSBTAT00000086963	GO:0001540(amyloid-beta binding);GO:0002020(protease binding);GO:0005041(low-density lipoprotein particle receptor activity);GO:0005509(calcium ion binding);GO:0005515(protein binding);GO:0005623(cell);GO:0005764(lysosome);GO:0005768(endosome);GO:0005769(early endosome);GO:0005770(late endosome);GO:0005771(multivesicular body);GO:0005794(Golgi apparatus);GO:0005886(plasma membrane);GO:0005901(cav…	04144(Endocytosis);04913(Ovarian steroidogenesis);04925(Aldosterone synthesis and secretion);04927(Cortisol synthesis and secretion);04934(Cushing syndrome);04976(Bile secretion);04979(Cholesterol metabolism);05145(Toxoplasmosis);05160(Hepatitis C);05160(Hepatitis C)	K12473	NA	low density lipoprotein receptor [Source:VGNC Symbol;Acc:VGNC:55214]	37.34	43.38	35.32	17.21	17	18.34	2.21	1.14319	6.48e-41	2.4e-39
chr24	43310126	43477563	+	ENSBTAG00000009139	LDLRAD4	ENSBTAT00000012044;ENSBTAT00000086706	GO:0005515(protein binding);GO:0005654(nucleoplasm);GO:0010719(negative regulation of epithelial to mesenchymal transition);GO:0010991(negative regulation of SMAD protein complex assembly);GO:0016020(membrane);GO:0016021(integral component of membrane);GO:0030336(negative regulation of cell migration);GO:0030512(negative regulation of transforming growth factor beta receptor signaling pathway);GO…	NA	NA	NA	low density lipoprotein receptor class A domain containing 4 [Source:VGNC Symbol;Acc:VGNC:30829]	3.8	4.47	3.81	1.53	1.89	1.7	2.36	1.23873	1.21e-17	1.68e-16
chr18	62888724	62890331	-	ENSBTAG00000011693	LENG9	ENSBTAT00000015528	GO:0046872(metal ion binding)	NA	NA	NA	leukocyte receptor cluster member 9 [Source:VGNC Symbol;Acc:VGNC:30840]	1.59	1.6	1.12	0.79	1	0.78	1.68	0.749402	0.000368	0.00129
chr6	44589540	44618157	-	ENSBTAG00000017390	LGI2	ENSBTAT00000023124	GO:0005515(protein binding)	NA	NA	NA	leucine rich repeat LGI family member 2 [Source:VGNC Symbol;Acc:VGNC:30857]	0.46	0.45	0.42	0.2	0.15	0.14	2.7	1.43234	8.19e-08	5.03e-07
chr5	1094237	1220337	+	ENSBTAG00000013256	LGR5	ENSBTAT00000017631	GO:0001942(hair follicle development);GO:0004888(transmembrane signaling receptor activity);GO:0004930(G protein-coupled receptor activity);GO:0005515(protein binding);GO:0005794(Golgi apparatus);GO:0005886(plasma membrane);GO:0005887(integral component of plasma membrane);GO:0007165(signal transduction);GO:0007186(G protein-coupled receptor signaling pathway);GO:0007189(adenylate cyclase-activat…	04310(Wnt signaling pathway)	K04308	NA	leucine rich repeat containing G protein-coupled receptor 5 [Source:VGNC Symbol;Acc:VGNC:30862]	9.09	8.1	8.78	1.13	1.18	0.95	7.98	2.99719	1.18e-162	5.11e-160
chr6	60224068	60573254	+	ENSBTAG00000010677	LIMCH1	ENSBTAT00000039655;ENSBTAT00000081117;ENSBTAT00000083472;ENSBTAT00000080808;ENSBTAT00000082358;ENSBTAT00000079657	GO:0003779(actin binding);GO:0005515(protein binding);GO:0031032(actomyosin structure organization);GO:0046872(metal ion binding);GO:0046872(metal ion binding)	NA	NA	NA	LIM and calponin homology domains 1 [Source:VGNC Symbol;Acc:VGNC:30887]	2.63	2.97	2.63	0.77	0.8	0.75	3.54	1.82441	6.4e-55	3.44e-53
chr2	4842239	4887427	+	ENSBTAG00000006262	LIMS2	ENSBTAT00000008216;ENSBTAT00000067215;ENSBTAT00000070942	GO:0005886(plasma membrane);GO:0005925(focal adhesion);GO:0016020(membrane);GO:0030054(cell junction);GO:0043066(negative regulation of apoptotic process);GO:0045216(cell-cell junction organization);GO:0046872(metal ion binding);GO:0050680(negative regulation of epithelial cell proliferation);GO:0098609(cell-cell adhesion);GO:2000178(negative regulation of neural precursor cell proliferation);GO:…	NA	NA	NA	LIM zinc finger domain containing 2 [Source:VGNC Symbol;Acc:VGNC:30891]	18.12	31.09	28.82	15.21	14.81	15.27	1.72	0.785072	1.41e-08	9.46e-08
chr21	32764174	32782312	-	ENSBTAG00000023147	LINGO1	ENSBTAT00000031490	GO:0005154(epidermal growth factor receptor binding);GO:0005515(protein binding);GO:0005615(extracellular space);GO:0016020(membrane);GO:0016021(integral component of membrane);GO:0031012(extracellular matrix)	NA	NA	NA	leucine rich repeat and Ig domain containing 1 [Source:VGNC Symbol;Acc:VGNC:30899]	0.6	0.64	0.55	0.3	0.37	0.47	1.57	0.652871	0.00326	0.00911
chr19	55984816	56020314	-	ENSBTAG00000020067	LLGL2	ENSBTAT00000026738;ENSBTAT00000080644	GO:0005096(GTPase activator activity);GO:0005515(protein binding);GO:0005737(cytoplasm);GO:0005829(cytosol);GO:0005886(plasma membrane);GO:0008593(regulation of Notch signaling pathway);GO:0017137(Rab GTPase binding);GO:0030165(PDZ domain binding);GO:0030864(cortical actin cytoskeleton);GO:0030866(cortical actin cytoskeleton organization);GO:0032878(regulation of establishment or maintenance of c…	04390(Hippo signaling pathway);04530(Tight junction);05165(Human papillomavirus infection);05165(Human papillomavirus infection)	K06094	NA	LLGL2, scribble cell polarity complex component [Source:VGNC Symbol;Acc:VGNC:30916]	0.44	0.43	0.45	0.07	0.12	0.06	5.11	2.35362	3.43e-18	4.89e-17
chr4	87959332	87968300	+	ENSBTAG00000002157	LMOD2	ENSBTAT00000002790	GO:0003779(actin binding);GO:0003785(actin monomer binding);GO:0005523(tropomyosin binding);GO:0005865(striated muscle thin filament);GO:0005884(actin filament);GO:0006936(muscle contraction);GO:0030016(myofibril);GO:0030017(sarcomere);GO:0030041(actin filament polymerization);GO:0030239(myofibril assembly);GO:0030838(positive regulation of actin filament polymerization);GO:0031430(M band);GO:004…	NA	K22030	NA	leiomodin 2 [Source:VGNC Symbol;Acc:VGNC:30939]	13.45	11.74	13.38	3.25	3.04	3.63	3.89	1.95796	8.95e-73	6.93e-71
chr22	32416730	32433834	+	ENSBTAG00000021508	LMOD3	ENSBTAT00000028662	GO:0003779(actin binding);GO:0003785(actin monomer binding);GO:0005523(tropomyosin binding);GO:0005737(cytoplasm);GO:0005865(striated muscle thin filament);GO:0006936(muscle contraction);GO:0006941(striated muscle contraction);GO:0030016(myofibril);GO:0030239(myofibril assembly);GO:0030240(skeletal muscle thin filament assembly);GO:0031430(M band);GO:0031672(A band);GO:0045010(actin nucleation);G…	NA	K22030	NA	leiomodin 3 [Source:VGNC Symbol;Acc:VGNC:30940]	29.61	25.88	28.52	7.06	7.04	7.23	3.94	1.97798	1.39e-143	4.44e-141
chr26	19336344	19358875	-	ENSBTAG00000020895	LOXL4	ENSBTAT00000027838	GO:0004720(protein-lysine 6-oxidase activity);GO:0005044(scavenger receptor activity);GO:0005507(copper ion binding);GO:0005615(extracellular space);GO:0006898(receptor-mediated endocytosis);GO:0016020(membrane);GO:0016641(oxidoreductase activity, acting on the CH-NH2 group of donors, oxygen as acceptor);GO:0018057(peptidyl-lysine oxidation);GO:0030199(collagen fibril organization);GO:0043235(rec…	NA	K00280	EC:1.4.3.-	lysyl oxidase like 4 [Source:VGNC Symbol;Acc:VGNC:55958]	243.34	233.85	251.36	142.84	149.6	162.56	1.6	0.679163	4.45e-23	8.14e-22
chr17	2668435	2675467	-	ENSBTAG00000017167	LRAT	ENSBTAT00000022813	GO:0005623(cell);GO:0006776(vitamin A metabolic process);GO:0008374(O-acyltransferase activity);GO:0009617(response to bacterium);GO:0016020(membrane);GO:0016021(integral component of membrane);GO:0032370(positive regulation of lipid transport);GO:0042572(retinol metabolic process);GO:0047173(phosphatidylcholine-retinol O-acyltransferase activity);GO:1990830(cellular response to leukemia inhibito…	00830(Retinol metabolism);04977(Vitamin digestion and absorption)	K00678	EC:2.3.1.135	lecithin retinol acyltransferase [Source:VGNC Symbol;Acc:VGNC:49555]	0.39	0.47	0.4	0.22	0.22	0.2	1.97	0.975763	9.81e-06	4.54e-05
chr12	16492597	16706784	+	ENSBTAG00000002959	LRCH1	ENSBTAT00000067507;ENSBTAT00000003856	GO:0005515(protein binding);GO:0005737(cytoplasm);GO:0016020(membrane);GO:0016021(integral component of membrane);GO:0034260(negative regulation of GTPase activity);GO:1990869(cellular response to chemokine);GO:2000405(negative regulation of T cell migration);GO:2000405(negative regulation of T cell migration)	NA	NA	NA	leucine rich repeats and calponin homology domain containing 1 [Source:VGNC Symbol;Acc:VGNC:53822]	8.45	8.11	7.55	4.82	4.76	4.24	1.74	0.803044	2.98e-20	4.74e-19
chr22	34953094	35066971	+	ENSBTAG00000010360	LRIG1	ENSBTAT00000030750	GO:0005515(protein binding);GO:0005615(extracellular space);GO:0007605(sensory perception of sound);GO:0016020(membrane);GO:0016021(integral component of membrane);GO:0022405(hair cycle process);GO:0031012(extracellular matrix);GO:0032474(otolith morphogenesis);GO:0060384(innervation)	NA	NA	NA	leucine rich repeats and immunoglobulin like domains 1 [Source:VGNC Symbol;Acc:VGNC:30982]	6.63	7.01	6.26	2.91	2.86	2.82	2.32	1.21366	3.98e-38	1.34e-36
chr5	56230519	56310118	-	ENSBTAG00000010830	LRP1	ENSBTAT00000017556	GO:0005509(calcium ion binding);GO:0005515(protein binding);GO:0005769(early endosome);GO:0005886(plasma membrane);GO:0006898(receptor-mediated endocytosis);GO:0006909(phagocytosis);GO:0010942(positive regulation of cell death);GO:0016020(membrane);GO:0016021(integral component of membrane);GO:0016323(basolateral plasma membrane);GO:0016964(alpha-2 macroglobulin receptor activity);GO:0032050(clat…	04979(Cholesterol metabolism);05010(Alzheimer disease);05144(Malaria)	K04550	NA	LDL receptor related protein 1 [Source:VGNC Symbol;Acc:VGNC:30986]	302.34	301.12	291.58	151.84	167.61	187.02	1.77	0.821448	8.67e-26	1.79e-24
chr4	92143302	92233611	-	ENSBTAG00000010704	LRRC4	ENSBTAT00000063175	GO:0005515(protein binding);GO:0016020(membrane);GO:0016021(integral component of membrane);GO:0043197(dendritic spine);GO:0044309(neuron spine);GO:0045202(synapse);GO:0045211(postsynaptic membrane);GO:0050804(modulation of chemical synaptic transmission);GO:0050807(regulation of synapse organization);GO:0050808(synapse organization);GO:0060076(excitatory synapse);GO:0097119(postsynaptic density …	04360(Axon guidance);04514(Cell adhesion molecules (CAMs))	K16351	NA	leucine rich repeat containing 4 [Source:VGNC Symbol;Acc:VGNC:31014]	1.48	1.77	1.42	0.25	0.31	0.48	4.5	2.16994	7.75e-19	1.14e-17
chr15	80381626	80388802	+	ENSBTAG00000004206	LRRC55	ENSBTAT00000005510	GO:0005249(voltage-gated potassium channel activity);GO:0005515(protein binding);GO:0008076(voltage-gated potassium channel complex);GO:0016020(membrane);GO:0016021(integral component of membrane);GO:0044325(ion channel binding);GO:0099104(potassium channel activator activity)	NA	NA	NA	leucine rich repeat containing 55 [Source:VGNC Symbol;Acc:VGNC:31022]	0.71	0.6	0.53	0.21	0.2	0.25	2.78	1.47764	2.79e-10	2.25e-09
chr1	145889102	145919613	-	ENSBTAG00000018936	LSS	ENSBTAT00000054230;ENSBTAT00000025201	GO:0000250(lanosterol synthase activity);GO:0005811(lipid droplet);GO:0006694(steroid biosynthetic process);GO:0006695(cholesterol biosynthetic process);GO:0016853(isomerase activity);GO:0016866(intramolecular transferase activity);GO:0031647(regulation of protein stability);GO:0031647(regulation of protein stability)	00100(Steroid biosynthesis);00100(Steroid biosynthesis)	K01852	EC:5.4.99.7	lanosterol synthase [Source:VGNC Symbol;Acc:VGNC:31065]	7.98	8.32	6.78	3.44	3.33	3.67	2.21	1.14556	4.02e-31	1.04e-29
chr11	15473232	15930122	+	ENSBTAG00000019839	LTBP1	ENSBTAT00000055559;ENSBTAT00000026435;ENSBTAT00000074954;ENSBTAT00000077023;ENSBTAT00000085972;ENSBTAT00000086953	GO:0001527(microfibril);GO:0003281(ventricular septum development);GO:0005509(calcium ion binding);GO:0031012(extracellular matrix);GO:0032991(protein-containing complex);GO:0035583(sequestering of TGFbeta in extracellular matrix);GO:0035904(aorta development);GO:0050431(transforming growth factor beta binding);GO:0050436(microfibril binding);GO:0060976(coronary vasculature development);GO:006202…	04350(TGF-beta signaling pathway);04350(TGF-beta signaling pathway)	K19559	NA	latent transforming growth factor beta binding protein 1 [Source:VGNC Symbol;Acc:VGNC:31071]	25.9	27.16	25.53	14.32	14.3	13.62	1.86	0.895952	1.97e-41	7.49e-40
chr18	49897503	49924389	+	ENSBTAG00000004757	LTBP4	ENSBTAT00000065855;ENSBTAT00000006244	GO:0005509(calcium ion binding);GO:0007179(transforming growth factor beta receptor signaling pathway);GO:0030162(regulation of proteolysis);GO:0031012(extracellular matrix);GO:0046879(hormone secretion);GO:0050431(transforming growth factor beta binding);GO:0062023(collagen-containing extracellular matrix);GO:0062023(collagen-containing extracellular matrix)	NA	K08023	NA	latent transforming growth factor beta binding protein 4 [Source:VGNC Symbol;Acc:VGNC:31074]	28.16	33.65	27.7	18.32	19.82	20.55	1.53	0.608868	2.37e-13	2.46e-12
chr10	4850840	4929057	+	ENSBTAG00000016644	LVRN	ENSBTAT00000066779;ENSBTAT00000022140;ENSBTAT00000079009	GO:0004177(aminopeptidase activity);GO:0005737(cytoplasm);GO:0005886(plasma membrane);GO:0006508(proteolysis);GO:0008233(peptidase activity);GO:0008237(metallopeptidase activity);GO:0008270(zinc ion binding);GO:0016787(hydrolase activity);GO:0042277(peptide binding);GO:0043171(peptide catabolic process);GO:0046872(metal ion binding);GO:0070006(metalloaminopeptidase activity);GO:0070006(metalloami…	NA	K13724	EC:3.4.11.-	laeverin [Source:VGNC Symbol;Acc:VGNC:31086]	5.83	5.63	6.59	2.76	2.59	2.46	2.31	1.20859	2.09e-33	5.92e-32
chr23	27589914	27592606	+	ENSBTAG00000000585	LY6G6C	ENSBTAT00000000767;ENSBTAT00000084674	GO:0005886(plasma membrane);GO:0009897(external side of plasma membrane);GO:0016020(membrane);GO:0031225(anchored component of membrane);GO:0032991(protein-containing complex);GO:0032991(protein-containing complex)	NA	K06846	NA	lymphocyte antigen 6 family member G6C [Source:VGNC Symbol;Acc:VGNC:31090]	1.02	0.9	1.12	0.46	0.29	0.55	2.32	1.21602	3.48e-06	1.73e-05
chr7	23244080	23265677	-	ENSBTAG00000010961	LYRM7	ENSBTAT00000044164	GO:0005759(mitochondrial matrix);GO:0031966(mitochondrial membrane);GO:0034551(mitochondrial respiratory chain complex III assembly);GO:0045333(cellular respiration)	NA	K18170	NA	LYR motif containing 7 [Source:VGNC Symbol;Acc:VGNC:31111]	7.84	8.33	6.77	4.64	4.06	4.29	1.77	0.820374	4.67e-06	2.27e-05
chr3	106591094	106927295	-	ENSBTAG00000021024	MACF1	ENSBTAT00000087050;ENSBTAT00000033270	GO:0003779(actin binding);GO:0005198(structural molecule activity);GO:0005509(calcium ion binding);GO:0005515(protein binding);GO:0005737(cytoplasm);GO:0005794(Golgi apparatus);GO:0005856(cytoskeleton);GO:0005874(microtubule);GO:0005882(intermediate filament);GO:0005886(plasma membrane);GO:0007010(cytoskeleton organization);GO:0008017(microtubule binding);GO:0008092(cytoskeletal protein binding);…	NA	K19827	NA	microtubule-actin crosslinking factor 1 [Source:VGNC Symbol;Acc:VGNC:55610]	55.89	47.16	56.9	31.86	36.56	33.7	1.57	0.64744	2.12e-17	2.89e-16
chr18	6508023	6526480	-	ENSBTAG00000044192	MAF	ENSBTAT00000061511	GO:0000122(negative regulation of transcription by RNA polymerase II);GO:0000978(RNA polymerase II proximal promoter sequence-specific DNA binding);GO:0001228(DNA-binding transcription activator activity, RNA polymerase II-specific);GO:0001816(cytokine production);GO:0002088(lens development in camera-type eye);GO:0003677(DNA binding);GO:0003700(DNA-binding transcription factor activity);GO:00056…	04658(Th1 and Th2 cell differentiation);05202(Transcriptional misregulation in cancer);05321(Inflammatory bowel disease (IBD))	K09035	NA	MAF bZIP transcription factor [Source:VGNC Symbol;Acc:VGNC:57051]	2.2	2.66	2.19	1.22	1.88	1.24	1.62	0.700358	0.000141	0.000537
chr5	109963621	109972823	+	ENSBTAG00000021435	MAFF	ENSBTAT00000028574	GO:0000978(RNA polymerase II proximal promoter sequence-specific DNA binding);GO:0001701(in utero embryonic development);GO:0003677(DNA binding);GO:0003700(DNA-binding transcription factor activity);GO:0005634(nucleus);GO:0005739(mitochondrion);GO:0006355(regulation of transcription, DNA-templated);GO:0035914(skeletal muscle cell differentiation);GO:0043565(sequence-specific DNA binding);GO:00456…	NA	K09037	NA	MAF bZIP transcription factor F [Source:VGNC Symbol;Acc:VGNC:31140]	5.55	7.77	7.47	4.2	4.61	4.31	1.58	0.664255	1.27e-07	7.62e-07
chr7	12838368	12854497	+	ENSBTAG00000006241	MAN2B1	ENSBTAT00000070599;ENSBTAT00000008193	GO:0003824(catalytic activity);GO:0004559(alpha-mannosidase activity);GO:0005764(lysosome);GO:0005774(vacuolar membrane);GO:0005975(carbohydrate metabolic process);GO:0006013(mannose metabolic process);GO:0006517(protein deglycosylation);GO:0007611(learning or memory);GO:0008152(metabolic process);GO:0016787(hydrolase activity);GO:0016798(hydrolase activity, acting on glycosyl bonds);GO:0030246(c…	00511(Other glycan degradation);04142(Lysosome);04142(Lysosome)	K12311	EC:3.2.1.24	mannosidase alpha class 2B member 1 [Source:NCBI gene;Acc:282272]	30.38	33.94	30.34	16.87	16.79	17.13	1.86	0.898198	2.99e-35	9.1e-34
chr2	125921162	125934238	+	ENSBTAG00000010254	MAP3K6	ENSBTAT00000013549	GO:0000165(MAPK cascade);GO:0000166(nucleotide binding);GO:0000186(activation of MAPKK activity);GO:0000287(magnesium ion binding);GO:0004672(protein kinase activity);GO:0004709(MAP kinase kinase kinase activity);GO:0005524(ATP binding);GO:0006468(protein phosphorylation);GO:0016301(kinase activity);GO:0016310(phosphorylation);GO:0016740(transferase activity)	04010(MAPK signaling pathway)	K04425	EC:2.7.11.25	mitogen-activated protein kinase kinase kinase 6 [Source:VGNC Symbol;Acc:VGNC:31199]	2.98	2.82	2.85	1.77	1.53	1.34	1.87	0.899364	7.67e-14	8.33e-13
chr1	7005502	7053831	-	ENSBTAG00000007444	MAP3K7CL	ENSBTAT00000071361;ENSBTAT00000049195	NA	NA	NA	NA	MAP3K7 C-terminal like [Source:VGNC Symbol;Acc:VGNC:31201]	34.57	31.2	31.74	6.57	6.57	6.94	4.85	2.27922	4.25e-167	2.07e-164
chr13	35293958	35321804	+	ENSBTAG00000011600	MAP3K8	ENSBTAT00000015413;ENSBTAT00000080762	GO:0004672(protein kinase activity);GO:0004674(protein serine/threonine kinase activity);GO:0005524(ATP binding);GO:0005737(cytoplasm);GO:0005829(cytosol);GO:0006468(protein phosphorylation);GO:0023014(signal transduction by protein phosphorylation);GO:0031098(stress-activated protein kinase signaling cascade);GO:0032147(activation of protein kinase activity);GO:0032147(activation of protein kina…	04010(MAPK signaling pathway);04620(Toll-like receptor signaling pathway);04660(T cell receptor signaling pathway);04668(TNF signaling pathway);04668(TNF signaling pathway)	K04415	EC:2.7.11.25	mitogen-activated protein kinase kinase kinase 8 [Source:VGNC Symbol;Acc:VGNC:31202]	0.56	0.61	0.4	0.32	0.33	0.22	1.8	0.848046	0.000222	0.000818
chr5	119628483	119634547	-	ENSBTAG00000030182	MAPK11	ENSBTAT00000022358	GO:0000166(nucleotide binding);GO:0004672(protein kinase activity);GO:0004674(protein serine/threonine kinase activity);GO:0004707(MAP kinase activity);GO:0005524(ATP binding);GO:0005634(nucleus);GO:0005737(cytoplasm);GO:0006468(protein phosphorylation);GO:0010468(regulation of gene expression);GO:0010628(positive regulation of gene expression);GO:0016301(kinase activity);GO:0016310(phosphorylati…	01522(Endocrine resistance);04010(MAPK signaling pathway);04015(Rap1 signaling pathway);04068(FoxO signaling pathway);04071(Sphingolipid signaling pathway);04218(Cellular senescence);04261(Adrenergic signaling in cardiomyocytes);04370(VEGF signaling pathway);04380(Osteoclast differentiation);04550(Signaling pathways regulating pluripotency of stem cells);04611(Platelet activation);04620(Toll-like…	K04441	EC:2.7.11.24	mitogen-activated protein kinase 11 [Source:VGNC Symbol;Acc:VGNC:31214]	1.14	1	0.98	0.28	0.4	0.43	2.8	1.48535	1.51e-11	1.37e-10
chr23	10058481	10067089	+	ENSBTAG00000010007	MAPK13	ENSBTAT00000013198;ENSBTAT00000076896	GO:0000165(MAPK cascade);GO:0000166(nucleotide binding);GO:0004672(protein kinase activity);GO:0004674(protein serine/threonine kinase activity);GO:0004707(MAP kinase activity);GO:0005524(ATP binding);GO:0005634(nucleus);GO:0005737(cytoplasm);GO:0006468(protein phosphorylation);GO:0006970(response to osmotic stress);GO:0010468(regulation of gene expression);GO:0016301(kinase activity);GO:0016310(…	01522(Endocrine resistance);04010(MAPK signaling pathway);04015(Rap1 signaling pathway);04068(FoxO signaling pathway);04071(Sphingolipid signaling pathway);04218(Cellular senescence);04261(Adrenergic signaling in cardiomyocytes);04370(VEGF signaling pathway);04380(Osteoclast differentiation);04550(Signaling pathways regulating pluripotency of stem cells);04611(Platelet activation);04620(Toll-like…	K04441	EC:2.7.11.24	mitogen-activated protein kinase 13 [Source:VGNC Symbol;Acc:VGNC:50213]	2.55	2.63	1.77	1.27	1.44	1.22	1.77	0.8223	2.64e-05	0.000114
chr28	44228057	44339169	+	ENSBTAG00000019537	2021-03-08	ENSBTAT00000039901;ENSBTAT00000086631	GO:0002250(adaptive immune response);GO:0002376(immune system process);GO:0002495(antigen processing and presentation of peptide antigen via MHC class II);GO:0004842(ubiquitin-protein transferase activity);GO:0005764(lysosome);GO:0005765(lysosomal membrane);GO:0005768(endosome);GO:0008270(zinc ion binding);GO:0016020(membrane);GO:0016021(integral component of membrane);GO:0016567(protein ubiquiti…	NA	K10656	EC:2.3.2.27	membrane associated ring-CH-type finger 8 [Source:VGNC Symbol;Acc:VGNC:55990]	10.55	11.42	10.53	6.66	7.03	6.61	1.6	0.678303	6.94e-21	1.15e-19
chr26	18867898	18872334	+	ENSBTAG00000013478	MARVELD1	ENSBTAT00000017923	GO:0016020(membrane);GO:0016021(integral component of membrane);GO:0019911(structural constituent of myelin sheath);GO:0042552(myelination)	NA	NA	NA	MARVEL domain containing 1 [Source:VGNC Symbol;Acc:VGNC:31252]	66.32	68.32	65.04	37.15	37.16	37.14	1.79	0.841268	1.74e-38	5.94e-37
chr20	10317496	10341306	-	ENSBTAG00000040001	MARVELD2	ENSBTAT00000053818	GO:0005737(cytoplasm);GO:0005923(bicellular tight junction);GO:0007605(sensory perception of sound);GO:0016020(membrane);GO:0016021(integral component of membrane);GO:0016323(basolateral plasma membrane);GO:0016324(apical plasma membrane);GO:0030054(cell junction);GO:0031410(cytoplasmic vesicle);GO:0033010(paranodal junction);GO:0043220(Schmidt-Lanterman incisure);GO:0045216(cell-cell junction or…	04530(Tight junction)	K17291	NA	MARVEL domain containing 2 [Source:VGNC Symbol;Acc:VGNC:31253]	2.79	2.69	2.52	1.75	1.23	1.11	1.96	0.968283	5.13e-10	4.01e-09
chr1	80006310	80074215	+	ENSBTAG00000012467	MASP1	ENSBTAT00000016545	GO:0001867(complement activation, lectin pathway);GO:0004252(serine-type endopeptidase activity);GO:0005509(calcium ion binding);GO:0005615(extracellular space);GO:0005654(nucleoplasm);GO:0005829(cytosol);GO:0006508(proteolysis);GO:0008233(peptidase activity);GO:0016787(hydrolase activity);GO:0042803(protein homodimerization activity);GO:0048306(calcium-dependent protein binding)	04610(Complement and coagulation cascades);05150(Staphylococcus aureus infection)	K03992	EC:3.4.21.-	mannan binding lectin serine peptidase 1 [Source:VGNC Symbol;Acc:VGNC:31255]	0.19	0.32	0.15	0.09	0.12	0.12	2.02	1.01619	0.000554	0.00187
chr1	74489024	74609955	+	ENSBTAG00000005430	MB21D2	ENSBTAT00000007148	GO:0044877(protein-containing complex binding)	NA	NA	NA	Mab-21 domain containing 2 [Source:VGNC Symbol;Acc:VGNC:31272]	4.7	5.33	4.89	2.96	2.83	3.29	1.64	0.714997	1.7e-07	1e-06
chr1	83653154	83911446	+	ENSBTAG00000010394	MCF2L2	ENSBTAT00000013720	GO:0005089(Rho guanyl-nucleotide exchange factor activity);GO:0035023(regulation of Rho protein signal transduction)	NA	K20685	NA	MCF.2 cell line derived transforming sequence-like 2 [Source:VGNC Symbol;Acc:VGNC:31303]	1.01	1.11	0.93	0.64	0.61	0.44	1.8	0.848991	4.05e-06	1.99e-05
chr3	59055510	59090386	+	ENSBTAG00000016982	MCOLN3	ENSBTAT00000022589	GO:0005261(cation channel activity);GO:0005737(cytoplasm);GO:0005765(lysosomal membrane);GO:0005886(plasma membrane);GO:0007626(locomotory behavior);GO:0016020(membrane);GO:0016021(integral component of membrane);GO:0034220(ion transmembrane transport);GO:0042491(inner ear auditory receptor cell differentiation);GO:0051209(release of sequestered calcium ion into cytosol);GO:0072345(NAADP-sensitiv…	NA	K04994	NA	mucolipin 3 [Source:VGNC Symbol;Acc:VGNC:31320]	0.35	0.3	0.51	0.19	0.21	0.13	2.22	1.15337	3.27e-05	0.000139
chr4	53442844	53541143	-	ENSBTAG00000021543	MDFIC	ENSBTAT00000028707	GO:0005634(nucleus);GO:0005730(nucleolus);GO:0005737(cytoplasm);GO:0008134(transcription factor binding);GO:0042308(negative regulation of protein import into nucleus);GO:0045892(negative regulation of transcription, DNA-templated);GO:0050434(positive regulation of viral transcription)	NA	NA	NA	MyoD family inhibitor domain containing [Source:VGNC Symbol;Acc:VGNC:31330]	27.6	27.92	29.28	18.13	19.18	15.31	1.61	0.688327	6.32e-19	9.39e-18
chr5	44979892	45005325	-	ENSBTAG00000010422	MDM2	ENSBTAT00000045265;ENSBTAT00000075725;ENSBTAT00000082895	GO:0000122(negative regulation of transcription by RNA polymerase II);GO:0005515(protein binding);GO:0005634(nucleus);GO:0005654(nucleoplasm);GO:0005730(nucleolus);GO:0005737(cytoplasm);GO:0016567(protein ubiquitination);GO:0016740(transferase activity);GO:0043066(negative regulation of apoptotic process);GO:0046872(metal ion binding);GO:0071157(negative regulation of cell cycle arrest);GO:007115…	01522(Endocrine resistance);01524(Platinum drug resistance);04068(FoxO signaling pathway);04110(Cell cycle);04115(p53 signaling pathway);04120(Ubiquitin mediated proteolysis);04144(Endocytosis);04151(PI3K-Akt signaling pathway);04218(Cellular senescence);04625(C-type lectin receptor signaling pathway);04919(Thyroid hormone signaling pathway);05163(Human cytomegalovirus infection);05165(Human papi…	K06643	EC:2.3.2.27	MDM2 proto-oncogene [Source:VGNC Symbol;Acc:VGNC:31336]	34.2	29.75	34.1	20.55	23.24	19.45	1.55	0.632621	1.39e-16	1.79e-15
chr29	8891472	9112311	+	ENSBTAG00000000246	ME3	ENSBTAT00000000306;ENSBTAT00000049300	GO:0004470(malic enzyme activity);GO:0004471(malate dehydrogenase (decarboxylating) (NAD+) activity);GO:0004473(malate dehydrogenase (decarboxylating) (NADP+) activity);GO:0005739(mitochondrion);GO:0006090(pyruvate metabolic process);GO:0006108(malate metabolic process);GO:0016491(oxidoreductase activity);GO:0046872(metal ion binding);GO:0051287(NAD binding);GO:0055114(oxidation-reduction process…	00620(Pyruvate metabolism);00620(Pyruvate metabolism)	K00029	EC:1.1.1.40	malic enzyme 3 [Source:VGNC Symbol;Acc:VGNC:31341]	3.7	3.53	4.04	2.37	1.87	2.02	1.8	0.849452	1.81e-09	1.33e-08
chr12	29997123	30014621	-	ENSBTAG00000008271	MEDAG	ENSBTAT00000010884	GO:0005737(cytoplasm);GO:0045600(positive regulation of fat cell differentiation)	NA	NA	NA	mesenteric estrogen dependent adipogenesis [Source:VGNC Symbol;Acc:VGNC:31371]	17.86	18.86	19.79	11.66	11.03	10.6	1.7	0.763323	1.05e-21	1.81e-20
chr7	88250023	88407702	-	ENSBTAG00000020701	MEF2C	ENSBTAT00000035014;ENSBTAT00000067432;ENSBTAT00000086206;ENSBTAT00000080070	GO:0000122(negative regulation of transcription by RNA polymerase II);GO:0000165(MAPK cascade);GO:0000790(nuclear chromatin);GO:0000977(RNA polymerase II regulatory region sequence-specific DNA binding);GO:0000978(RNA polymerase II proximal promoter sequence-specific DNA binding);GO:0000980(RNA polymerase II distal enhancer sequence-specific DNA binding);GO:0000981(DNA-binding transcription facto…	04010(MAPK signaling pathway);04022(cGMP-PKG signaling pathway);04371(Apelin signaling pathway);04921(Oxytocin signaling pathway);04928(Parathyroid hormone synthesis, secretion and action);05202(Transcriptional misregulation in cancer);05418(Fluid shear stress and atherosclerosis);05418(Fluid shear stress and atherosclerosis)	K04454	NA	myocyte enhancer factor 2C [Source:VGNC Symbol;Acc:VGNC:31373]	71.21	68.21	70.87	7.5	8.04	7.84	8.99	3.16904	0	0
chr8	110032801	110110151	-	ENSBTAG00000013706	MEGF9	ENSBTAT00000043692	GO:0005604(basement membrane);GO:0016020(membrane);GO:0016021(integral component of membrane)	NA	NA	NA	multiple EGF like domains 9 [Source:VGNC Symbol;Acc:VGNC:31377]	4.74	3.99	4.65	2.27	2.27	2.05	2.03	1.02267	4.52e-19	6.79e-18
chr5	112755748	112811605	+	ENSBTAG00000004488	MEI1	ENSBTAT00000028212	GO:0005623(cell);GO:0007141(male meiosis I);GO:0007276(gamete generation);GO:0007286(spermatid development);GO:0045141(meiotic telomere clustering);GO:0051321(meiotic cell cycle)	NA	NA	NA	meiotic double-stranded break formation protein 1 [Source:VGNC Symbol;Acc:VGNC:31378]	0.44	0.2	0.45	0.18	0.25	0.2	1.7	0.766197	0.00717	0.0183
chr2	135611507	135616267	+	ENSBTAG00000003832	MFAP2	ENSBTAT00000004994;ENSBTAT00000082039;ENSBTAT00000075445;ENSBTAT00000086139	GO:0001527(microfibril);GO:0001527(microfibril)	NA	NA	NA	microfibril associated protein 2 [Source:VGNC Symbol;Acc:VGNC:31422]	34.42	37.67	35.12	20.15	18.58	22.82	1.74	0.800631	5.13e-21	8.6e-20
chr5	101190160	101203715	+	ENSBTAG00000000310	MFAP5	ENSBTAT00000071514;ENSBTAT00000079286;ENSBTAT00000066989;ENSBTAT00000000398	GO:0001527(microfibril);GO:0001527(microfibril)	NA	NA	NA	microfibril associated protein 5 [Source:VGNC Symbol;Acc:VGNC:31425]	51.76	55.67	52.74	21.56	19.94	21.28	2.55	1.3513	8.76e-76	7.35e-74
chr2	5820563	5881926	-	ENSBTAG00000007719	MFSD6	ENSBTAT00000084200;ENSBTAT00000010151	GO:0016020(membrane);GO:0016021(integral component of membrane);GO:0016021(integral component of membrane)	NA	NA	NA	major facilitator superfamily domain containing 6 [Source:VGNC Symbol;Acc:VGNC:31441]	0.66	0.62	0.62	0.34	0.53	0.37	1.54	0.619173	0.00349	0.00969
chr11	3840888	3956079	-	ENSBTAG00000010388	MGAT4A	ENSBTAT00000013715	GO:0000139(Golgi membrane);GO:0005576(extracellular region);GO:0005794(Golgi apparatus);GO:0006486(protein glycosylation);GO:0006487(protein N-linked glycosylation);GO:0008375(acetylglucosaminyltransferase activity);GO:0008454(alpha-1,3-mannosylglycoprotein 4-beta-N-acetylglucosaminyltransferase activity);GO:0016020(membrane);GO:0016021(integral component of membrane);GO:0016740(transferase activ…	00510(N-Glycan biosynthesis)	K00738	EC:2.4.1.145	alpha-1,3-mannosyl-glycoprotein 4-beta-N-acetylglucosaminyltransferase A [Source:NCBI gene;Acc:282276]	1.04	0.74	1.06	0.63	0.57	0.67	1.52	0.602833	0.00263	0.00753
chr18	61238819	61255678	+	ENSBTAG00000014328	MGC138914	ENSBTAT00000019910	GO:0000064(L-ornithine transmembrane transporter activity);GO:0006865(amino acid transport);GO:0015181(arginine transmembrane transporter activity);GO:0015189(L-lysine transmembrane transporter activity);GO:0016020(membrane);GO:0016021(integral component of membrane);GO:0022857(transmembrane transporter activity);GO:0055085(transmembrane transport);GO:0097638(L-arginine import across plasma membr…	NA	K13865	NA	uncharacterized LOC512219 [Source:NCBI gene;Acc:512219]	2.28	2.37	2.2	0.74	0.56	0.62	3.57	1.83701	2.95e-28	6.76e-27
chr5	95024682	95028653	+	ENSBTAG00000012370	MGP	ENSBTAT00000082989	NA	NA	K19481	NA	matrix Gla protein [Source:NCBI gene;Acc:282660]	0.66	0.82	0.84	0.11	0.13	0.18	5.55	2.47366	9.29e-15	1.07e-13
chr25	33613971	33632441	+	ENSBTAG00000009153	MLXIPL	ENSBTAT00000012060;ENSBTAT00000087102	GO:0000122(negative regulation of transcription by RNA polymerase II);GO:0000978(RNA polymerase II proximal promoter sequence-specific DNA binding);GO:0001227(DNA-binding transcription repressor activity, RNA polymerase II-specific);GO:0003677(DNA binding);GO:0003700(DNA-binding transcription factor activity);GO:0005634(nucleus);GO:0005667(transcription factor complex);GO:0005737(cytoplasm);GO:00…	04931(Insulin resistance);04932(Non-alcoholic fatty liver disease (NAFLD));04932(Non-alcoholic fatty liver disease (NAFLD))	K09113	NA	MLX interacting protein like [Source:VGNC Symbol;Acc:VGNC:31510]	2.4	2.75	2.64	1.56	1.03	1.44	1.94	0.953423	4.34e-09	3.06e-08
chr18	23752891	23780118	+	ENSBTAG00000019267	MMP2	ENSBTAT00000025657;ENSBTAT00000074999	GO:0001666(response to hypoxia);GO:0001955(blood vessel maturation);GO:0001957(intramembranous ossification);GO:0004222(metalloendopeptidase activity);GO:0005615(extracellular space);GO:0005886(plasma membrane);GO:0006508(proteolysis);GO:0007566(embryo implantation);GO:0008233(peptidase activity);GO:0008237(metallopeptidase activity);GO:0008270(zinc ion binding);GO:0016787(hydrolase activity);GO:…	01522(Endocrine resistance);04670(Leukocyte transendothelial migration);04912(GnRH signaling pathway);04915(Estrogen signaling pathway);04926(Relaxin signaling pathway);04933(AGE-RAGE signaling pathway in diabetic complications);05200(Pathways in cancer);05205(Proteoglycans in cancer);05219(Bladder cancer);05418(Fluid shear stress and atherosclerosis);05418(Fluid shear stress and atherosclerosis)	K01398	EC:3.4.24.24	matrix metallopeptidase 2 [Source:VGNC Symbol;Acc:VGNC:31524]	1724.28	1709.77	1639.92	1075.33	1070.25	1087.99	1.57	0.649986	6.65e-26	1.38e-24
chr24	20888057	20946894	-	ENSBTAG00000012252	MOCOS	ENSBTAT00000048768;ENSBTAT00000065375	GO:0003824(catalytic activity);GO:0005575(cellular_component);GO:0006777(Mo-molybdopterin cofactor biosynthetic process);GO:0008265(Mo-molybdopterin cofactor sulfurase activity);GO:0016740(transferase activity);GO:0016829(lyase activity);GO:0030151(molybdenum ion binding);GO:0030170(pyridoxal phosphate binding);GO:0043545(molybdopterin cofactor metabolic process);GO:0102867(molybdenum cofactor su…	00790(Folate biosynthesis);00790(Folate biosynthesis)	K15631	EC:2.8.1.9	molybdenum cofactor sulfurase [Source:VGNC Symbol;Acc:VGNC:31547]	0.47	0.55	0.47	0.08	0.13	0.12	4.5	2.16933	1.19e-16	1.54e-15
chr15	61161268	61371379	-	ENSBTAG00000020956	MPPED2	ENSBTAT00000027909;ENSBTAT00000053169;ENSBTAT00000081341;ENSBTAT00000075047	GO:0016787(hydrolase activity);GO:0016787(hydrolase activity)	NA	NA	NA	metallophosphoesterase domain containing 2 [Source:VGNC Symbol;Acc:VGNC:31588]	1.01	0.97	0.88	0.36	0.18	0.21	3.81	1.92954	1.1e-14	1.25e-13
chr29	46354537	46364270	-	ENSBTAG00000015185	MRGPRF	ENSBTAT00000015595	GO:0004930(G protein-coupled receptor activity);GO:0007165(signal transduction);GO:0007186(G protein-coupled receptor signaling pathway);GO:0016020(membrane);GO:0016021(integral component of membrane)	NA	K08394	NA	MAS related GPR family member F [Source:VGNC Symbol;Acc:VGNC:31603]	7.94	7.51	7.7	3.42	2.98	3.11	2.44	1.28401	1.43e-32	3.91e-31
chr28	15415504	15432426	-	ENSBTAG00000050076	MRLN	ENSBTAT00000081005	GO:0004857(enzyme inhibitor activity);GO:0009611(response to wounding);GO:0033017(sarcoplasmic reticulum membrane);GO:1902081(negative regulation of calcium ion import into sarcoplasmic reticulum)	NA	K22643	NA	myoregulin [Source:NCBI gene;Acc:101902281]	3.95	3.74	3.81	1.43	2.64	2.71	1.69	0.761217	0.00182	0.00544
chr17	517313	534143	+	ENSBTAG00000003068	MSMO1	ENSBTAT00000003991	GO:0000254(C-4 methylsterol oxidase activity);GO:0005506(iron ion binding);GO:0005789(endoplasmic reticulum membrane);GO:0008610(lipid biosynthetic process);GO:0016020(membrane);GO:0016021(integral component of membrane);GO:0016126(sterol biosynthetic process);GO:0016491(oxidoreductase activity);GO:0055114(oxidation-reduction process)	00100(Steroid biosynthesis)	K07750	EC:1.14.18.9	methylsterol monooxygenase 1 [Source:VGNC Symbol;Acc:VGNC:31701]	35.9	34.49	35.35	12.02	11.54	9.11	3.24	1.6942	2.95e-75	2.41e-73
chr22	50357168	50370270	+	ENSBTAG00000015046	MST1R	ENSBTAT00000020028	GO:0000166(nucleotide binding);GO:0001725(stress fiber);GO:0004672(protein kinase activity);GO:0004713(protein tyrosine kinase activity);GO:0004714(transmembrane receptor protein tyrosine kinase activity);GO:0005515(protein binding);GO:0005524(ATP binding);GO:0005773(vacuole);GO:0005886(plasma membrane);GO:0005887(integral component of plasma membrane);GO:0006468(protein phosphorylation);GO:00071…	NA	K05100	EC:2.7.10.1	macrophage stimulating 1 receptor [Source:VGNC Symbol;Acc:VGNC:31708]	1.4	1.42	1.02	0.76	0.9	0.84	1.54	0.619882	0.000121	0.000466
chr18	24023262	24026381	-	ENSBTAG00000054808	MT1A	ENSBTAT00000069619	GO:0046872(metal ion binding)	04978(Mineral absorption)	K14739	NA	metallothionein-1A [Source:NCBI gene;Acc:404071]	0.7	0.6	0.62	0.19	0.26	0.11	3.46	1.79073	1.07e-09	8.03e-09
chr14	15383762	15553664	+	ENSBTAG00000020407	MTSS1	ENSBTAT00000027195;ENSBTAT00000068659;ENSBTAT00000070757;ENSBTAT00000084675;ENSBTAT00000074791	GO:0003779(actin binding);GO:0003785(actin monomer binding);GO:0005102(signaling receptor binding);GO:0007009(plasma membrane organization);GO:0015629(actin cytoskeleton);GO:0030036(actin cytoskeleton organization);GO:0042802(identical protein binding);GO:0050680(negative regulation of epithelial cell proliferation);GO:0061333(renal tubule morphogenesis);GO:0071498(cellular response to fluid shea…	NA	K20128	NA	MTSS1, I-BAR domain containing [Source:VGNC Symbol;Acc:VGNC:31752]	13.03	13.57	13.48	5.48	5.67	4.95	2.49	1.31574	2.06e-69	1.46e-67
chr6	25005876	25062589	-	ENSBTAG00000011944	MTTP	ENSBTAT00000015850	GO:0005319(lipid transporter activity);GO:0005548(phospholipid transporter activity);GO:0005783(endoplasmic reticulum);GO:0005794(Golgi apparatus);GO:0006497(protein lipidation);GO:0006629(lipid metabolic process);GO:0006641(triglyceride metabolic process);GO:0006869(lipid transport);GO:0007623(circadian rhythm);GO:0015914(phospholipid transport);GO:0016323(basolateral plasma membrane);GO:0042157…	04975(Fat digestion and absorption)	K14463	NA	microsomal triglyceride transfer protein [Source:VGNC Symbol;Acc:VGNC:31754]	0.63	0.81	0.63	0.03	0.03	0.04	20.48	4.35634	1.17e-49	5.5e-48
chr4	66186175	66214450	-	ENSBTAG00000052317	MTURN	ENSBTAT00000081374	NA	NA	NA	NA	maturin, neural progenitor differentiation regulator homolog [Source:NCBI gene;Acc:615685]	36.42	34.92	33.83	10.33	10.45	11.73	3.24	1.69407	5.17e-80	4.94e-78
chr5	65398362	65500279	+	ENSBTAG00000011392	MYBPC1	ENSBTAT00000043649	GO:0005515(protein binding);GO:0005865(striated muscle thin filament);GO:0006936(muscle contraction);GO:0008307(structural constituent of muscle);GO:0030016(myofibril);GO:0030017(sarcomere);GO:0030018(Z disc);GO:0030240(skeletal muscle thin filament assembly);GO:0030241(skeletal muscle myosin thick filament assembly);GO:0031430(M band);GO:0031432(titin binding);GO:0045214(sarcomere organization);…	NA	K12557	NA	myosin binding protein C, slow type [Source:VGNC Symbol;Acc:VGNC:31780]	1.23	1.62	1.55	0.07	0.02	0	47.39	5.56646	1.43e-31	3.77e-30
chr18	56581198	56607181	+	ENSBTAG00000020080	MYBPC2	ENSBTAT00000076718;ENSBTAT00000026756	GO:0005515(protein binding);GO:0005865(striated muscle thin filament);GO:0006936(muscle contraction);GO:0008307(structural constituent of muscle);GO:0030017(sarcomere);GO:0030018(Z disc);GO:0030240(skeletal muscle thin filament assembly);GO:0030241(skeletal muscle myosin thick filament assembly);GO:0031430(M band);GO:0045214(sarcomere organization);GO:0048739(cardiac muscle fiber development);GO:…	NA	K12558	NA	myosin binding protein C, fast type [Source:VGNC Symbol;Acc:VGNC:57354]	1.29	1.39	1.43	0.83	0.81	1.01	1.55	0.631122	2.35e-05	0.000102
chr16	957169	965458	-	ENSBTAG00000011465	MYBPH	ENSBTAT00000015235	GO:0005515(protein binding)	NA	NA	NA	myosin binding protein H [Source:VGNC Symbol;Acc:VGNC:31782]	43.2	42.68	43.18	18.15	19.02	17.95	2.34	1.22729	8.92e-70	6.34e-68
chr3	106185440	106192263	+	ENSBTAG00000054059	MYCL	ENSBTAT00000075663	GO:0003677(DNA binding);GO:0003700(DNA-binding transcription factor activity);GO:0005634(nucleus);GO:0006355(regulation of transcription, DNA-templated);GO:0045607(regulation of inner ear auditory receptor cell differentiation);GO:0046983(protein dimerization activity)	NA	K09110	NA	MYCL proto-oncogene, bHLH transcription factor [Source:NCBI gene;Acc:540350]	0.49	0.37	0.54	0.21	0.18	0.26	2.17	1.12044	2.12e-06	1.09e-05
chr5	10275115	10277301	+	ENSBTAG00000014003	MYF6	ENSBTAT00000018607;ENSBTAT00000073471	GO:0000978(RNA polymerase II proximal promoter sequence-specific DNA binding);GO:0001228(DNA-binding transcription activator activity, RNA polymerase II-specific);GO:0003677(DNA binding);GO:0005634(nucleus);GO:0006355(regulation of transcription, DNA-templated);GO:0007275(multicellular organism development);GO:0007517(muscle organ development);GO:0030154(cell differentiation);GO:0035914(skeletal …	NA	K18485	NA	myogenic factor 6 [Source:VGNC Symbol;Acc:VGNC:31793]	4.35	3.53	3.79	1.94	1.37	1.89	2.24	1.16476	3.95e-12	3.78e-11
chr25	14124964	14252413	-	ENSBTAG00000015988	MYH11	ENSBTAT00000081607;ENSBTAT00000035455	GO:0000166(nucleotide binding);GO:0003774(motor activity);GO:0003779(actin binding);GO:0005515(protein binding);GO:0005524(ATP binding);GO:0008307(structural constituent of muscle);GO:0016459(myosin complex);GO:0032869(cellular response to insulin stimulus);GO:0048251(elastic fiber assembly);GO:0048739(cardiac muscle fiber development);GO:0051015(actin filament binding);GO:0051015(actin filament …	04530(Tight junction);04530(Tight junction)	K10352	NA	myosin heavy chain 11 [Source:VGNC Symbol;Acc:VGNC:31795]	0.55	0.48	0.56	0.25	0.29	0.31	1.88	0.909735	3.8e-07	2.16e-06
chr19	29510066	29536488	-	ENSBTAG00000007090	MYH2	ENSBTAT00000012797	GO:0000166(nucleotide binding);GO:0003774(motor activity);GO:0003779(actin binding);GO:0005515(protein binding);GO:0005524(ATP binding);GO:0006936(muscle contraction);GO:0016459(myosin complex);GO:0030016(myofibril);GO:0032991(protein-containing complex);GO:0051015(actin filament binding)	04530(Tight junction)	K10352	NA	myosin heavy chain 2 [Source:VGNC Symbol;Acc:VGNC:54459]	1.57	1.34	1.59	0.2	0.17	0.11	9.37	3.22763	4.01e-55	2.18e-53
chr19	29601526	29622481	-	ENSBTAG00000011803	MYH3	ENSBTAT00000001120	GO:0000146(microfilament motor activity);GO:0000166(nucleotide binding);GO:0003009(skeletal muscle contraction);GO:0003774(motor activity);GO:0003779(actin binding);GO:0005515(protein binding);GO:0005524(ATP binding);GO:0016459(myosin complex);GO:0042623(ATPase activity, coupled);GO:0043292(contractile fiber);GO:0046034(ATP metabolic process);GO:0051015(actin filament binding)	04530(Tight junction)	K10352	NA	myosin heavy chain 3 [Source:VGNC Symbol;Acc:VGNC:53031]	665.73	670.04	642.18	274.95	274.17	269.87	2.42	1.27208	7.96e-87	8.72e-85
chr10	21515534	21545497	+	ENSBTAG00000040053	MYH6	ENSBTAT00000007359	GO:0000146(microfilament motor activity);GO:0000166(nucleotide binding);GO:0001701(in utero embryonic development);GO:0001725(stress fiber);GO:0002026(regulation of the force of heart contraction);GO:0002027(regulation of heart rate);GO:0003774(motor activity);GO:0003779(actin binding);GO:0005515(protein binding);GO:0005524(ATP binding);GO:0006936(muscle contraction);GO:0006941(striated muscle co…	04260(Cardiac muscle contraction);04261(Adrenergic signaling in cardiomyocytes);05416(Viral myocarditis)	K17751	NA	myosin heavy chain 6 [Source:VGNC Symbol;Acc:VGNC:55126]	0.84	0.48	0.85	0.44	0.42	0.51	1.59	0.66992	0.00182	0.00545
chr10	21490410	21510517	+	ENSBTAG00000009703	MYH7	ENSBTAT00000061306	GO:0000146(microfilament motor activity);GO:0000166(nucleotide binding);GO:0001725(stress fiber);GO:0002026(regulation of the force of heart contraction);GO:0002027(regulation of heart rate);GO:0003009(skeletal muscle contraction);GO:0003774(motor activity);GO:0003779(actin binding);GO:0005515(protein binding);GO:0005524(ATP binding);GO:0005737(cytoplasm);GO:0006936(muscle contraction);GO:0006941…	04260(Cardiac muscle contraction);04261(Adrenergic signaling in cardiomyocytes);05416(Viral myocarditis)	K17751	NA	myosin heavy chain 7 [Source:NCBI gene;Acc:282714]	29.29	16.83	27.5	12.96	12.92	12.54	1.92	0.938003	8.63e-12	8.02e-11
chr19	29403330	29433093	-	ENSBTAG00000009702	MYH8	ENSBTAT00000061119;ENSBTAT00000085880;ENSBTAT00000087465	GO:0000146(microfilament motor activity);GO:0000166(nucleotide binding);GO:0003009(skeletal muscle contraction);GO:0003774(motor activity);GO:0003779(actin binding);GO:0005515(protein binding);GO:0005524(ATP binding);GO:0005737(cytoplasm);GO:0016459(myosin complex);GO:0016887(ATPase activity);GO:0030049(muscle filament sliding);GO:0046034(ATP metabolic process);GO:0051015(actin filament binding);…	04530(Tight junction);04530(Tight junction)	K10352	NA	myosin heavy chain 8 [Source:VGNC Symbol;Acc:VGNC:31797]	4	4.09	4.1	0.64	0.44	0.49	7.81	2.96514	2.2e-106	3.3e-104
chr2	98099886	98125989	-	ENSBTAG00000009707	MYL1	ENSBTAT00000054271	GO:0005509(calcium ion binding);GO:0006936(muscle contraction);GO:0016459(myosin complex);GO:0030016(myofibril)	NA	K05738	NA	myosin light chain 1 [Source:VGNC Symbol;Acc:VGNC:31799]	53.51	44.22	52.26	13.95	15.03	14.07	3.48	1.80043	8.94e-103	1.25e-100
chr17	54706765	54714580	-	ENSBTAG00000018369	MYL2	ENSBTAT00000024444;ENSBTAT00000073633	GO:0003007(heart morphogenesis);GO:0003785(actin monomer binding);GO:0005509(calcium ion binding);GO:0005856(cytoskeleton);GO:0007507(heart development);GO:0009791(post-embryonic development);GO:0015629(actin cytoskeleton);GO:0030016(myofibril);GO:0030308(negative regulation of cell growth);GO:0042694(muscle cell fate specification);GO:0048747(muscle fiber development);GO:0055003(cardiac myofibri…	04260(Cardiac muscle contraction);04261(Adrenergic signaling in cardiomyocytes);04371(Apelin signaling pathway);04510(Focal adhesion);04530(Tight junction);04670(Leukocyte transendothelial migration);04810(Regulation of actin cytoskeleton);05410(Hypertrophic cardiomyopathy (HCM));05414(Dilated cardiomyopathy (DCM));05414(Dilated cardiomyopathy (DCM))	K10351	NA	myosin light chain 2 [Source:VGNC Symbol;Acc:VGNC:31800]	236.17	224.24	227.7	61.28	61.33	62.24	3.72	1.89625	2.13e-168	1.12e-165
chr22	52638016	52644842	+	ENSBTAG00000008394	MYL3	ENSBTAT00000011047	GO:0002026(regulation of the force of heart contraction);GO:0003785(actin monomer binding);GO:0005509(calcium ion binding);GO:0006942(regulation of striated muscle contraction);GO:0016459(myosin complex);GO:0031672(A band);GO:0031674(I band);GO:0055010(ventricular cardiac muscle tissue morphogenesis);GO:0060048(cardiac muscle contraction)	04260(Cardiac muscle contraction);04261(Adrenergic signaling in cardiomyocytes);04371(Apelin signaling pathway);05410(Hypertrophic cardiomyopathy (HCM));05414(Dilated cardiomyopathy (DCM))	K12749	NA	myosin light chain 3 [Source:VGNC Symbol;Acc:VGNC:31801]	0.7	0.47	0.49	0.25	0.26	0.29	2.09	1.06265	5.28e-05	0.000217
chr19	46285322	46300142	+	ENSBTAG00000021916	MYL4	ENSBTAT00000057007	GO:0002026(regulation of the force of heart contraction);GO:0003785(actin monomer binding);GO:0005509(calcium ion binding);GO:0031672(A band);GO:0032781(positive regulation of ATPase activity);GO:0051015(actin filament binding);GO:0060048(cardiac muscle contraction)	04260(Cardiac muscle contraction);04261(Adrenergic signaling in cardiomyocytes);04371(Apelin signaling pathway)	K12750	NA	myosin light chain 4 [Source:VGNC Symbol;Acc:VGNC:31802]	299.19	285.11	281.69	145.05	155.36	189.61	1.77	0.821487	5.77e-20	9.03e-19
chr5	57165321	57168025	-	ENSBTAG00000031217	MYL6B	ENSBTAT00000044205	GO:0005509(calcium ion binding)	04270(Vascular smooth muscle contraction);04530(Tight junction);04921(Oxytocin signaling pathway)	K12751	NA	myosin light chain 6B [Source:VGNC Symbol;Acc:VGNC:31803]	918.03	842.35	934.28	298.58	297.73	316.7	2.95	1.56141	1.41e-106	2.15e-104
chr13	61355025	61369702	+	ENSBTAG00000014930	MYLK2	ENSBTAT00000071955	GO:0000166(nucleotide binding);GO:0004672(protein kinase activity);GO:0004674(protein serine/threonine kinase activity);GO:0004687(myosin light chain kinase activity);GO:0005516(calmodulin binding);GO:0005524(ATP binding);GO:0005634(nucleus);GO:0005737(cytoplasm);GO:0006468(protein phosphorylation);GO:0006941(striated muscle contraction);GO:0007274(neuromuscular synaptic transmission);GO:0010628(…	04020(Calcium signaling pathway);04022(cGMP-PKG signaling pathway);04270(Vascular smooth muscle contraction);04371(Apelin signaling pathway);04510(Focal adhesion);04611(Platelet activation);04810(Regulation of actin cytoskeleton);04921(Oxytocin signaling pathway);04971(Gastric acid secretion)	K00907	EC:2.7.11.18	myosin light chain kinase 2 [Source:VGNC Symbol;Acc:VGNC:31806]	0.34	0.29	0.36	0.06	0.21	0.08	2.79	1.48279	1.55e-05	6.98e-05
chr25	26558869	26561866	+	ENSBTAG00000021218	MYLPF	ENSBTAT00000084345;ENSBTAT00000028269	GO:0005509(calcium ion binding);GO:0007519(skeletal muscle tissue development);GO:0008307(structural constituent of muscle);GO:0016459(myosin complex);GO:0046872(metal ion binding);GO:0046872(metal ion binding)	04510(Focal adhesion);04670(Leukocyte transendothelial migration);04810(Regulation of actin cytoskeleton);04810(Regulation of actin cytoskeleton)	K12758	NA	myosin light chain, phosphorylatable, fast skeletal muscle [Source:VGNC Symbol;Acc:VGNC:31809]	861.77	837.06	900.79	496.5	493.79	539.93	1.7	0.764553	2.63e-30	6.54e-29
chr20	56233771	56495596	+	ENSBTAG00000020126	MYO10	ENSBTAT00000026812	GO:0000166(nucleotide binding);GO:0003774(motor activity);GO:0003779(actin binding);GO:0005515(protein binding);GO:0005524(ATP binding);GO:0005730(nucleolus);GO:0005829(cytosol);GO:0005856(cytoskeleton);GO:0005886(plasma membrane);GO:0007165(signal transduction);GO:0008360(regulation of cell shape);GO:0016459(myosin complex);GO:0022409(positive regulation of cell-cell adhesion);GO:0030175(filopod…	04666(Fc gamma R-mediated phagocytosis)	K12559	NA	myosin X [Source:VGNC Symbol;Acc:VGNC:31811]	6.5	6.19	6.07	2.19	2.48	2.74	2.53	1.33973	4.93e-49	2.27e-47
chr12	83879567	84298506	+	ENSBTAG00000018237	MYO16	ENSBTAT00000024275;ENSBTAT00000068307;ENSBTAT00000086502	GO:0000166(nucleotide binding);GO:0003774(motor activity);GO:0003779(actin binding);GO:0005515(protein binding);GO:0005524(ATP binding);GO:0014065(phosphatidylinositol 3-kinase signaling);GO:0016459(myosin complex);GO:0048812(neuron projection morphogenesis);GO:0048812(neuron projection morphogenesis)	NA	K17481	NA	myosin XVI [Source:VGNC Symbol;Acc:VGNC:53825]	0.96	1.18	0.83	0.09	0.15	0.09	9.26	3.21073	2.19e-42	8.45e-41
chr17	65530211	65744827	+	ENSBTAG00000000698	MYO18B	ENSBTAT00000072322;ENSBTAT00000000932;ENSBTAT00000076647	GO:0000166(nucleotide binding);GO:0001570(vasculogenesis);GO:0001701(in utero embryonic development);GO:0003774(motor activity);GO:0003779(actin binding);GO:0005515(protein binding);GO:0005524(ATP binding);GO:0016459(myosin complex);GO:0016461(unconventional myosin complex);GO:0030018(Z disc);GO:0031941(filamentous actin);GO:0048739(cardiac muscle fiber development);GO:0048739(cardiac muscle fibe…	NA	K10362	NA	myosin XVIIIB [Source:VGNC Symbol;Acc:VGNC:31814]	4.76	4.85	4.47	2.41	2.32	2.25	2.02	1.01231	5.17e-35	1.55e-33
chr19	22596199	22621272	-	ENSBTAG00000001332	MYO1C	ENSBTAT00000084801;ENSBTAT00000029554;ENSBTAT00000084966;ENSBTAT00000085502;ENSBTAT00000029555	GO:0000166(nucleotide binding);GO:0001726(ruffle);GO:0003774(motor activity);GO:0003779(actin binding);GO:0005102(signaling receptor binding);GO:0005515(protein binding);GO:0005516(calmodulin binding);GO:0005524(ATP binding);GO:0005634(nucleus);GO:0005643(nuclear pore);GO:0005654(nucleoplasm);GO:0005730(nucleolus);GO:0005737(cytoplasm);GO:0005886(plasma membrane);GO:0005902(microvillus);GO:000590…	NA	K10356	NA	myosin IC [Source:VGNC Symbol;Acc:VGNC:31818]	83.89	92.55	82.02	55.78	57.69	58.72	1.5	0.585938	2.61e-17	3.52e-16
chr24	49490278	49824858	-	ENSBTAG00000019455	MYO5B	ENSBTAT00000061584	GO:0000166(nucleotide binding);GO:0003774(motor activity);GO:0003779(actin binding);GO:0005515(protein binding);GO:0005524(ATP binding);GO:0016459(myosin complex);GO:0051015(actin filament binding)	NA	K10357	NA	myosin VB [Source:VGNC Symbol;Acc:VGNC:31827]	1.23	1.27	1.06	0.28	0.29	0.29	4.18	2.06405	1.18e-34	3.51e-33
chr10	58061475	58179382	+	ENSBTAG00000003763	MYO5C	ENSBTAT00000004905	GO:0000166(nucleotide binding);GO:0003676(nucleic acid binding);GO:0003774(motor activity);GO:0003779(actin binding);GO:0005515(protein binding);GO:0005524(ATP binding);GO:0016459(myosin complex);GO:0051015(actin filament binding)	NA	K10357	NA	myosin VC [Source:VGNC Symbol;Acc:VGNC:31828]	0.15	0.19	0.25	0.17	0.12	0.07	1.66	0.728256	0.0137	0.0323
chr27	1452466	1516585	+	ENSBTAG00000009387	MYOM2	ENSBTAT00000012351	GO:0005515(protein binding);GO:0005865(striated muscle thin filament);GO:0006936(muscle contraction);GO:0008307(structural constituent of muscle);GO:0019900(kinase binding);GO:0030017(sarcomere);GO:0030018(Z disc);GO:0030240(skeletal muscle thin filament assembly);GO:0030241(skeletal muscle myosin thick filament assembly);GO:0031430(M band);GO:0045214(sarcomere organization);GO:0048739(cardiac mu…	NA	NA	NA	myomesin 2 [Source:VGNC Symbol;Acc:VGNC:31838]	35.03	34.01	33.62	7.48	8.49	8.21	4.25	2.08587	2.14e-169	1.18e-166
chr7	49334671	49357200	+	ENSBTAG00000007782	MYOT	ENSBTAT00000073501;ENSBTAT00000010231	GO:0030018(Z disc);GO:0030018(Z disc)	NA	K19875	NA	myotilin [Source:VGNC Symbol;Acc:VGNC:55225]	41.84	45.21	45.53	9.59	9.46	8.73	4.77	2.25457	1.79e-190	1.56e-187
chr28	29615073	29627462	-	ENSBTAG00000033008	MYOZ1	ENSBTAT00000055220;ENSBTAT00000028159	GO:0000122(negative regulation of transcription by RNA polymerase II);GO:0003779(actin binding);GO:0004865(protein serine/threonine phosphatase inhibitor activity);GO:0005634(nucleus);GO:0007519(skeletal muscle tissue development);GO:0015629(actin cytoskeleton);GO:0030018(Z disc);GO:0031143(pseudopodium);GO:0031433(telethonin binding);GO:0032515(negative regulation of phosphoprotein phosphatase a…	NA	NA	NA	myozenin 1 [Source:VGNC Symbol;Acc:VGNC:31840]	3.88	3.12	4.41	1.96	2.24	1.98	1.85	0.884535	6.31e-10	4.86e-09
chr6	6097581	6135997	-	ENSBTAG00000002574	MYOZ2	ENSBTAT00000003330	GO:0000122(negative regulation of transcription by RNA polymerase II);GO:0003779(actin binding);GO:0005737(cytoplasm);GO:0007519(skeletal muscle tissue development);GO:0015629(actin cytoskeleton);GO:0030018(Z disc);GO:0031433(telethonin binding);GO:0043503(skeletal muscle fiber adaptation);GO:0045214(sarcomere organization);GO:0051373(FATZ binding);GO:0070885(negative regulation of calcineurin-NF…	NA	NA	NA	myozenin 2 [Source:VGNC Symbol;Acc:VGNC:31841]	140.24	133.16	161.99	33.97	45.16	32.47	3.9	1.96399	1.03e-70	7.56e-69
chr7	62030519	62047672	+	ENSBTAG00000025136	MYOZ3	ENSBTAT00000035177	GO:0003779(actin binding);GO:0015629(actin cytoskeleton);GO:0030018(Z disc);GO:0031433(telethonin binding);GO:0051373(FATZ binding)	NA	NA	NA	myozenin 3 [Source:VGNC Symbol;Acc:VGNC:31842]	0.57	0.81	0.8	0.26	0.2	0.34	2.71	1.43952	4.07e-09	2.87e-08
chr28	24593260	24679611	+	ENSBTAG00000017509	MYPN	ENSBTAT00000023273	GO:0008092(cytoskeletal protein binding);GO:0017124(SH3 domain binding);GO:0030017(sarcomere);GO:0030018(Z disc);GO:0031430(M band);GO:0031674(I band);GO:0045214(sarcomere organization);GO:0051015(actin filament binding);GO:0051371(muscle alpha-actinin binding)	NA	K22028	NA	myopalladin [Source:VGNC Symbol;Acc:VGNC:31843]	22.73	18.75	23.05	10.77	10.56	10.61	2.02	1.01466	9.9e-37	3.25e-35
chr29	40197141	40232303	+	ENSBTAG00000006990	MYRF	ENSBTAT00000009187;ENSBTAT00000082975;ENSBTAT00000079738	GO:0003677(DNA binding);GO:0003700(DNA-binding transcription factor activity);GO:0005634(nucleus);GO:0005654(nucleoplasm);GO:0005737(cytoplasm);GO:0005794(Golgi apparatus);GO:0005829(cytosol);GO:0006355(regulation of transcription, DNA-templated);GO:0014003(oligodendrocyte development);GO:0022010(central nervous system myelination);GO:0031643(positive regulation of myelination);GO:0032286(central…	NA	NA	NA	myelin regulatory factor [Source:VGNC Symbol;Acc:VGNC:31844]	1.1	1.12	0.99	0.6	0.67	0.62	1.7	0.762866	2.9e-08	1.87e-07
chr7	39216407	39219191	+	ENSBTAG00000006368	N4BP3	ENSBTAT00000008355	GO:0031410(cytoplasmic vesicle)	NA	NA	NA	NEDD4 binding protein 3 [Source:VGNC Symbol;Acc:VGNC:31853]	4.29	4.43	4.75	1.22	1.42	1.39	3.34	1.73908	5.87e-33	1.62e-31
chr2	64157472	64872456	+	ENSBTAG00000005238	NCKAP5	ENSBTAT00000006893;ENSBTAT00000082522;ENSBTAT00000067020	GO:0001578(microtubule bundle formation);GO:0007019(microtubule depolymerization);GO:0035371(microtubule plus-end);GO:0035371(microtubule plus-end)	NA	NA	NA	NCK associated protein 5 [Source:VGNC Symbol;Acc:VGNC:56130]	1.37	1.42	1.36	0.2	0.2	0.3	5.92	2.56509	1.01e-45	4.32e-44
chr12	54578637	54649183	+	ENSBTAG00000014227	NDFIP2	ENSBTAT00000018911	GO:0005737(cytoplasm);GO:0005739(mitochondrion);GO:0005783(endoplasmic reticulum);GO:0005794(Golgi apparatus);GO:0007034(vacuolar transport);GO:0010629(negative regulation of gene expression);GO:0016020(membrane);GO:0016021(integral component of membrane);GO:0030001(metal ion transport);GO:0031398(positive regulation of protein ubiquitination);GO:0032410(negative regulation of transporter activit…	NA	NA	NA	Nedd4 family interacting protein 2 [Source:VGNC Symbol;Acc:VGNC:31935]	19.25	17.86	18.49	12.26	12.28	10.87	1.57	0.651055	4.08e-20	6.44e-19
chr14	8073208	8129604	+	ENSBTAG00000000711	NDRG1	ENSBTAT00000070564;ENSBTAT00000000950;ENSBTAT00000080522	GO:0005634(nucleus);GO:0005737(cytoplasm);GO:0005813(centrosome);GO:0005829(cytosol);GO:0005874(microtubule);GO:0005886(plasma membrane);GO:0005913(cell-cell adherens junction);GO:0007165(signal transduction);GO:0008017(microtubule binding);GO:0008285(negative regulation of cell population proliferation);GO:0015630(microtubule cytoskeleton);GO:0017137(Rab GTPase binding);GO:0030330(DNA damage res…	NA	K18266	NA	N-myc downstream regulated 1 [Source:VGNC Symbol;Acc:VGNC:53868]	151.53	150.66	157.69	86.85	89.22	89.9	1.73	0.789993	1.19e-35	3.72e-34
chr2	44434401	44651653	+	ENSBTAG00000006907	NEB	ENSBTAT00000061000;ENSBTAT00000082328;ENSBTAT00000086078;ENSBTAT00000087259;ENSBTAT00000074766;ENSBTAT00000087323;ENSBTAT00000079942;ENSBTAT00000073978;ENSBTAT00000086692	GO:0003779(actin binding);GO:0005515(protein binding);GO:0030018(Z disc);GO:0043292(contractile fiber);GO:0048747(muscle fiber development);GO:0051015(actin filament binding);GO:0071691(cardiac muscle thin filament assembly);GO:0071691(cardiac muscle thin filament assembly)	NA	K18267	NA	nebulin [Source:VGNC Symbol;Acc:VGNC:31977]	42.6	35.96	45.22	18.75	20.37	19.84	2.1	1.06997	9.27e-41	3.42e-39
chr3	8403138	8419412	+	ENSBTAG00000017877	NECTIN4	ENSBTAT00000023767;ENSBTAT00000078120	GO:0005886(plasma membrane);GO:0005913(cell-cell adherens junction);GO:0007155(cell adhesion);GO:0007156(homophilic cell adhesion via plasma membrane adhesion molecules);GO:0007157(heterophilic cell-cell adhesion via plasma membrane cell adhesion molecules);GO:0016020(membrane);GO:0016021(integral component of membrane);GO:0038023(signaling receptor activity);GO:0042802(identical protein binding)…	04520(Adherens junction);04520(Adherens junction)	K06593	NA	nectin cell adhesion molecule 4 [Source:VGNC Symbol;Acc:VGNC:55633]	0.2	0.27	0.3	0.08	0.04	0.08	4.05	2.0189	2.74e-10	2.21e-09
chr3	72812247	73845504	+	ENSBTAG00000055278	NEGR1	ENSBTAT00000070784	GO:0005886(plasma membrane);GO:0007626(locomotory behavior);GO:0007631(feeding behavior);GO:0010976(positive regulation of neuron projection development);GO:0098609(cell-cell adhesion)	04514(Cell adhesion molecules (CAMs))	K06775	NA	neuronal growth regulator 1 [Source:NCBI gene;Acc:781106]	1.28	1.18	0.67	0.61	0.54	0.47	1.93	0.946639	0.000766	0.0025
chr26	24085526	24160165	+	ENSBTAG00000003741	NEURL1	ENSBTAT00000046515;ENSBTAT00000071563	GO:0004842(ubiquitin-protein transferase activity);GO:0005737(cytoplasm);GO:0005886(plasma membrane);GO:0006513(protein monoubiquitination);GO:0007288(sperm axoneme assembly);GO:0007399(nervous system development);GO:0007595(lactation);GO:0008285(negative regulation of cell population proliferation);GO:0014069(postsynaptic density);GO:0016567(protein ubiquitination);GO:0030317(flagellated sperm m…	NA	K01931	EC:2.3.2.27	neuralized E3 ubiquitin protein ligase 1 [Source:VGNC Symbol;Acc:VGNC:32013]	3.37	3.56	3.35	0.55	0.78	0.75	4.94	2.30507	7.83e-59	4.69e-57
chr13	74646008	74648793	-	ENSBTAG00000000961	NEURL2	ENSBTAT00000001270	GO:0016567(protein ubiquitination);GO:0035556(intracellular signal transduction);GO:0061630(ubiquitin protein ligase activity)	NA	K16782	NA	neuralized E3 ubiquitin protein ligase 2 [Source:VGNC Symbol;Acc:VGNC:32015]	1.81	2.02	2.09	1.03	1.02	1.1	1.88	0.906958	2.7e-07	1.56e-06
chr10	20800020	20809340	-	ENSBTAG00000006366	NFATC4	ENSBTAT00000039158;ENSBTAT00000083379;ENSBTAT00000086739	GO:0000122(negative regulation of transcription by RNA polymerase II);GO:0000978(RNA polymerase II proximal promoter sequence-specific DNA binding);GO:0000981(DNA-binding transcription factor activity, RNA polymerase II-specific);GO:0001227(DNA-binding transcription repressor activity, RNA polymerase II-specific);GO:0001569(branching involved in blood vessel morphogenesis);GO:0001816(cytokine pro…	04022(cGMP-PKG signaling pathway);04218(Cellular senescence);04310(Wnt signaling pathway);04360(Axon guidance);04625(C-type lectin receptor signaling pathway);04921(Oxytocin signaling pathway);05161(Hepatitis B);05163(Human cytomegalovirus infection);05166(Human T-cell leukemia virus 1 infection);05167(Kaposi sarcoma-associated herpesvirus infection);05170(Human immunodeficiency virus 1 infection…	K17334	NA	nuclear factor of activated T cells 4 [Source:VGNC Symbol;Acc:VGNC:54464]	9.91	10.08	10.26	6.04	5.72	5.9	1.71	0.776111	1.2e-26	2.55e-25
chr3	27948940	28007027	+	ENSBTAG00000007446	NGF	ENSBTAT00000009796;ENSBTAT00000082723;ENSBTAT00000076924	GO:0004857(enzyme inhibitor activity);GO:0005102(signaling receptor binding);GO:0005163(nerve growth factor receptor binding);GO:0005576(extracellular region);GO:0005615(extracellular space);GO:0007169(transmembrane receptor protein tyrosine kinase signaling pathway);GO:0007422(peripheral nervous system development);GO:0007613(memory);GO:0008021(synaptic vesicle);GO:0008083(growth factor activity…	04010(MAPK signaling pathway);04014(Ras signaling pathway);04015(Rap1 signaling pathway);04060(Cytokine-cytokine receptor interaction);04151(PI3K-Akt signaling pathway);04210(Apoptosis);04722(Neurotrophin signaling pathway);04750(Inflammatory mediator regulation of TRP channels);04750(Inflammatory mediator regulation of TRP channels)	K02582	NA	nerve growth factor [Source:VGNC Symbol;Acc:VGNC:32061]	3.45	5.84	5.79	4.06	1.81	1.33	2.1	1.06809	0.000367	0.00129
chr28	8687268	8784180	-	ENSBTAG00000007244	NID1	ENSBTAT00000009531	GO:0005509(calcium ion binding);GO:0005518(collagen binding);GO:0005604(basement membrane);GO:0007160(cell-matrix adhesion);GO:0010811(positive regulation of cell-substrate adhesion);GO:0030198(extracellular matrix organization);GO:0031012(extracellular matrix);GO:0032836(glomerular basement membrane development);GO:0043236(laminin binding);GO:0043237(laminin-1 binding);GO:0043394(proteoglycan bi…	NA	K06826	NA	nidogen 1 [Source:VGNC Symbol;Acc:VGNC:55991]	222.3	219.61	211.59	96.32	98.14	101.67	2.21	1.14196	2.19e-67	1.48e-65
chr10	44846568	44939145	-	ENSBTAG00000021945	NID2	ENSBTAT00000029257	GO:0005509(calcium ion binding);GO:0005604(basement membrane);GO:0005886(plasma membrane);GO:0007160(cell-matrix adhesion);GO:0031012(extracellular matrix)	NA	K06826	NA	nidogen 2 [Source:VGNC Symbol;Acc:VGNC:32074]	292.97	312.7	275.61	193	198.85	191.89	1.51	0.594289	4.33e-19	6.51e-18
chr14	27737786	27998050	+	ENSBTAG00000054400	NKAIN3	ENSBTAT00000078535;ENSBTAT00000077116	NA	NA	K22735	NA	sodium/potassium transporting ATPase interacting 3 [Source:NCBI gene;Acc:788352]	0.58	0.59	0.79	0.4	0.26	0.23	2.19	1.12948	2.26e-05	9.85e-05
chr18	18940443	19034788	+	ENSBTAG00000012295	NKD1	ENSBTAT00000016306	GO:0000159(protein phosphatase type 2A complex);GO:0005509(calcium ion binding);GO:0005737(cytoplasm);GO:0030165(PDZ domain binding);GO:0030178(negative regulation of Wnt signaling pathway);GO:0045732(positive regulation of protein catabolic process);GO:0090090(negative regulation of canonical Wnt signaling pathway);GO:1901231(positive regulation of non-canonical Wnt signaling pathway via JNK cas…	04310(Wnt signaling pathway)	K03213	NA	naked cuticle homolog 1 [Source:VGNC Symbol;Acc:VGNC:32093]	6.32	7.41	6.5	1.03	1.18	1.2	5.95	2.57194	7.63e-116	1.45e-113
chr4	65822126	65911847	+	ENSBTAG00000038235	NOD1	ENSBTAT00000061183;ENSBTAT00000067252;ENSBTAT00000079765	GO:0000166(nucleotide binding);GO:0002606(positive regulation of dendritic cell antigen processing and presentation);GO:0005515(protein binding);GO:0005524(ATP binding);GO:0005737(cytoplasm);GO:0006919(activation of cysteine-type endopeptidase activity involved in apoptotic process);GO:0016045(detection of bacterium);GO:0016323(basolateral plasma membrane);GO:0032755(positive regulation of interl…	04621(NOD-like receptor signaling pathway);05133(Pertussis);05133(Pertussis)	K08727	NA	nucleotide binding oligomerization domain containing 1 [Source:VGNC Symbol;Acc:VGNC:32150]	2.06	2.06	1.8	0.85	0.97	1	2.1	1.06989	1.53e-15	1.85e-14
chr17	57763560	57876534	+	ENSBTAG00000002023	NOS1	ENSBTAT00000069366;ENSBTAT00000076468	GO:0001666(response to hypoxia);GO:0002028(regulation of sodium ion transport);GO:0003958(NADPH-hemoprotein reductase activity);GO:0004517(nitric-oxide synthase activity);GO:0005515(protein binding);GO:0005516(calmodulin binding);GO:0005634(nucleus);GO:0005654(nucleoplasm);GO:0005739(mitochondrion);GO:0005829(cytosol);GO:0005856(cytoskeleton);GO:0005886(plasma membrane);GO:0005901(caveola);GO:000…	00220(Arginine biosynthesis);00330(Arginine and proline metabolism);04020(Calcium signaling pathway);04145(Phagosome);04371(Apelin signaling pathway);04713(Circadian entrainment);04730(Long-term depression);04926(Relaxin signaling pathway);04970(Salivary secretion);05010(Alzheimer disease);05014(Amyotrophic lateral sclerosis (ALS));05014(Amyotrophic lateral sclerosis (ALS))	K13240	EC:1.14.13.39	nitric oxide synthase 1 [Source:VGNC Symbol;Acc:VGNC:32172]	0.37	0.33	0.16	0.22	0.2	0.15	1.51	0.592047	0.0315	0.0659
chr3	23163504	23368572	+	ENSBTAG00000007909	NOTCH2	ENSBTAT00000085176;ENSBTAT00000074376	GO:0003184(pulmonary valve morphogenesis);GO:0005509(calcium ion binding);GO:0005515(protein binding);GO:0005634(nucleus);GO:0005654(nucleoplasm);GO:0005886(plasma membrane);GO:0005887(integral component of plasma membrane);GO:0006355(regulation of transcription, DNA-templated);GO:0007050(cell cycle arrest);GO:0007219(Notch signaling pathway);GO:0007275(multicellular organism development);GO:0009…	01522(Endocrine resistance);04330(Notch signaling pathway);04658(Th1 and Th2 cell differentiation);04919(Thyroid hormone signaling pathway);05165(Human papillomavirus infection);05200(Pathways in cancer);05206(MicroRNAs in cancer);05224(Breast cancer);05224(Breast cancer)	K20994	NA	notch receptor 2 [Source:NCBI gene;Acc:513730]	126.56	124.79	123.77	56.68	59.16	64.26	2.08	1.0585	1.28e-51	6.18e-50
chr29	6120515	6303004	+	ENSBTAG00000018540	NOX4	ENSBTAT00000024676	GO:0000902(cell morphogenesis);GO:0003015(heart process);GO:0005634(nucleus);GO:0005886(plasma membrane);GO:0006801(superoxide metabolic process);GO:0006952(defense response);GO:0007569(cell aging);GO:0008285(negative regulation of cell population proliferation);GO:0010467(gene expression);GO:0016020(membrane);GO:0016021(integral component of membrane);GO:0016175(superoxide-generating NADPH oxida…	04933(AGE-RAGE signaling pathway in diabetic complications)	K21423	EC:1.6.3.-	NADPH oxidase 4 [Source:VGNC Symbol;Acc:VGNC:32184]	0.25	0.33	0.26	0.04	0.05	0.01	8.15	3.02677	1.86e-18	2.69e-17
chr11	106072818	106080084	-	ENSBTAG00000046140	NPDC1	ENSBTAT00000065575	GO:0016020(membrane);GO:0016021(integral component of membrane)	NA	NA	NA	neural proliferation, differentiation and control 1 [Source:VGNC Symbol;Acc:VGNC:55066]	5.2	5.7	4.6	0.79	0.76	1.37	5.29	2.40266	2.04e-33	5.77e-32
chr6	19173926	19254856	-	ENSBTAG00000006686	NPNT	ENSBTAT00000076495;ENSBTAT00000074708;ENSBTAT00000029948;ENSBTAT00000071299	GO:0001657(ureteric bud development);GO:0001658(branching involved in ureteric bud morphogenesis);GO:0005178(integrin binding);GO:0005509(calcium ion binding);GO:0005576(extracellular region);GO:0005604(basement membrane);GO:0007160(cell-matrix adhesion);GO:0010694(positive regulation of alkaline phosphatase activity);GO:0010811(positive regulation of cell-substrate adhesion);GO:0016020(membrane)…	NA	K06824	NA	nephronectin [Source:VGNC Symbol;Acc:VGNC:32209]	0.69	0.93	0.8	0.59	0.59	0.41	1.52	0.606553	0.000656	0.00217
chr20	40918778	40995857	-	ENSBTAG00000007665	NPR3	ENSBTAT00000074857;ENSBTAT00000036705	GO:0001501(skeletal system development);GO:0002158(osteoclast proliferation);GO:0008217(regulation of blood pressure);GO:0016020(membrane);GO:0016021(integral component of membrane);GO:0016941(natriuretic peptide receptor activity);GO:0017046(peptide hormone binding);GO:0031404(chloride ion binding);GO:0032991(protein-containing complex);GO:0033688(regulation of osteoblast proliferation);GO:00358…	NA	K12325	NA	natriuretic peptide receptor 3 [Source:NCBI gene;Acc:281358]	9.51	9.55	9.54	2.76	2.82	2.59	3.5	1.80791	8.8e-103	1.24e-100
chr17	9583647	10018758	+	ENSBTAG00000027182	NR3C2	ENSBTAT00000003291;ENSBTAT00000070997	GO:0003677(DNA binding);GO:0003700(DNA-binding transcription factor activity);GO:0005634(nucleus);GO:0005654(nucleoplasm);GO:0006355(regulation of transcription, DNA-templated);GO:0008270(zinc ion binding);GO:0043235(receptor complex);GO:0043565(sequence-specific DNA binding);GO:0046872(metal ion binding);GO:1901224(positive regulation of NIK/NF-kappaB signaling);GO:1901224(positive regulation of…	04960(Aldosterone-regulated sodium reabsorption);04960(Aldosterone-regulated sodium reabsorption)	K08555	NA	nuclear receptor subfamily 3 group C member 2 [Source:VGNC Symbol;Acc:VGNC:32244]	0.85	0.56	0.65	0.43	0.46	0.45	1.53	0.611525	0.00239	0.00693
chr5	27820352	27839685	-	ENSBTAG00000000507	NR4A1	ENSBTAT00000084818;ENSBTAT00000071983;ENSBTAT00000076548;ENSBTAT00000082220	GO:0000977(RNA polymerase II regulatory region sequence-specific DNA binding);GO:0000978(RNA polymerase II proximal promoter sequence-specific DNA binding);GO:0001228(DNA-binding transcription activator activity, RNA polymerase II-specific);GO:0003677(DNA binding);GO:0003700(DNA-binding transcription factor activity);GO:0003707(steroid hormone receptor activity);GO:0004879(nuclear receptor activi…	04010(MAPK signaling pathway);04151(PI3K-Akt signaling pathway);04925(Aldosterone synthesis and secretion);04927(Cortisol synthesis and secretion);04934(Cushing syndrome);04934(Cushing syndrome)	K04465	NA	nuclear receptor subfamily 4 group A member 1 [Source:VGNC Symbol;Acc:VGNC:32245]	2.11	2.53	2.87	1.01	1.18	1.14	2.26	1.1736	2.76e-17	3.7e-16
chr2	39887966	39905341	+	ENSBTAG00000003650	NR4A2	ENSBTAT00000004758	GO:0000122(negative regulation of transcription by RNA polymerase II);GO:0000977(RNA polymerase II regulatory region sequence-specific DNA binding);GO:0000978(RNA polymerase II proximal promoter sequence-specific DNA binding);GO:0001228(DNA-binding transcription activator activity, RNA polymerase II-specific);GO:0001666(response to hypoxia);GO:0001764(neuron migration);GO:0001975(response to amph…	04925(Aldosterone synthesis and secretion);04928(Parathyroid hormone synthesis, secretion and action)	K08558	NA	nuclear receptor subfamily 4 group A member 2 [Source:VGNC Symbol;Acc:VGNC:32246]	1.15	0.94	1.4	0.8	0.74	0.75	1.52	0.604121	0.000959	0.00307
chr8	64872311	64912348	+	ENSBTAG00000001864	NR4A3	ENSBTAT00000075317;ENSBTAT00000002429	GO:0000122(negative regulation of transcription by RNA polymerase II);GO:0000977(RNA polymerase II regulatory region sequence-specific DNA binding);GO:0000978(RNA polymerase II proximal promoter sequence-specific DNA binding);GO:0001223(transcription coactivator binding);GO:0001228(DNA-binding transcription activator activity, RNA polymerase II-specific);GO:0001707(mesoderm formation);GO:0003677(…	05202(Transcriptional misregulation in cancer);05202(Transcriptional misregulation in cancer)	K08559	NA	nuclear receptor subfamily 4 group A member 3 [Source:VGNC Symbol;Acc:VGNC:32247]	1.8	2.48	2.3	0.74	0.92	0.66	2.83	1.50263	2.59e-17	3.49e-16
chr26	34061695	34145490	-	ENSBTAG00000019327	NRAP	ENSBTAT00000025740;ENSBTAT00000073580;ENSBTAT00000080413	GO:0003779(actin binding);GO:0005916(fascia adherens);GO:0005927(muscle tendon junction);GO:0017166(vinculin binding);GO:0030016(myofibril);GO:0030018(Z disc);GO:0046872(metal ion binding);GO:0048747(muscle fiber development);GO:0051015(actin filament binding);GO:0051371(muscle alpha-actinin binding);GO:0071691(cardiac muscle thin filament assembly);GO:0071691(cardiac muscle thin filament assembl…	NA	NA	NA	nebulin related anchoring protein [Source:VGNC Symbol;Acc:VGNC:32251]	1.09	0.72	1.16	0.61	0.6	0.69	1.56	0.639983	0.00035	0.00123
chr14	961099	968482	+	ENSBTAG00000008079	NRBP2	ENSBTAT00000010627;ENSBTAT00000086809	GO:0004672(protein kinase activity);GO:0004674(protein serine/threonine kinase activity);GO:0005524(ATP binding);GO:0005737(cytoplasm);GO:0006468(protein phosphorylation);GO:0006888(endoplasmic reticulum to Golgi vesicle-mediated transport);GO:0012505(endomembrane system);GO:0016242(negative regulation of macroautophagy);GO:0035556(intracellular signal transduction);GO:0035556(intracellular signa…	NA	K08875	NA	nuclear receptor binding protein 2 [Source:VGNC Symbol;Acc:VGNC:32256]	7.7	8.37	8.27	3.86	3.95	3.76	2.1	1.07297	1.8e-37	5.99e-36
chr4	49248702	49563305	-	ENSBTAG00000006732	NRCAM	ENSBTAT00000066362;ENSBTAT00000077914;ENSBTAT00000008864;ENSBTAT00000073623	GO:0001525(angiogenesis);GO:0005515(protein binding);GO:0005886(plasma membrane);GO:0007156(homophilic cell adhesion via plasma membrane adhesion molecules);GO:0007411(axon guidance);GO:0007417(central nervous system development);GO:0008104(protein localization);GO:0010975(regulation of neuron projection development);GO:0016020(membrane);GO:0016021(integral component of membrane);GO:0019227(neuro…	04514(Cell adhesion molecules (CAMs));04514(Cell adhesion molecules (CAMs))	K06756	NA	neuronal cell adhesion molecule [Source:VGNC Symbol;Acc:VGNC:32257]	0.38	0.32	0.3	0.01	0.06	0.08	6.93	2.79272	2.89e-13	2.98e-12
chr19	34870103	34882343	-	ENSBTAG00000030820	NT5M	ENSBTAT00000043576	GO:0008253(5'-nucleotidase activity);GO:0009264(deoxyribonucleotide catabolic process);GO:0016311(dephosphorylation);GO:0046079(dUMP catabolic process)	00230(Purine metabolism);00240(Pyrimidine metabolism);00760(Nicotinate and nicotinamide metabolism)	K01081	EC:3.1.3.5	5',3'-nucleotidase, mitochondrial [Source:VGNC Symbol;Acc:VGNC:32297]	5.96	6.77	4.95	3.63	3.52	3.85	1.61	0.685125	0.000104	0.000407
chr11	102251087	102324089	+	ENSBTAG00000007235	NTNG2	ENSBTAT00000009516;ENSBTAT00000064483	GO:0005829(cytosol);GO:0005886(plasma membrane);GO:0007409(axonogenesis);GO:0030424(axon);GO:0045171(intercellular bridge);GO:0046658(anchored component of plasma membrane);GO:0050804(modulation of chemical synaptic transmission);GO:0090543(Flemming body);GO:0098685(Schaffer collateral - CA1 synapse);GO:0098698(postsynaptic specialization assembly);GO:0098978(glutamatergic synapse);GO:0099029(anc…	04360(Axon guidance);04514(Cell adhesion molecules (CAMs));04514(Cell adhesion molecules (CAMs))	K16359	NA	netrin G2 [Source:VGNC Symbol;Acc:VGNC:32308]	2.11	2.2	1.89	0.63	0.62	0.76	3.08	1.62334	5.1e-28	1.16e-26
chr5	23191702	23208104	+	ENSBTAG00000007447	NUDT4	ENSBTAT00000009797	GO:0000298(endopolyphosphatase activity);GO:0005634(nucleus);GO:0005737(cytoplasm);GO:0008486(diphosphoinositol-polyphosphate diphosphatase activity);GO:0016787(hydrolase activity);GO:0030515(snoRNA binding);GO:0034431(bis(5'-adenosyl)-hexaphosphatase activity);GO:0034432(bis(5'-adenosyl)-pentaphosphatase activity);GO:0050072(m7G(5')pppN diphosphatase activity);GO:0071543(diphosphoinositol polyph…	NA	K07766	EC:3.6.1.52	nudix hydrolase 4 [Source:NCBI gene;Acc:614183]	42.08	39.87	45.85	28.6	28.86	23.65	1.58	0.655925	1.16e-16	1.5e-15
chr25	26082047	26083376	-	ENSBTAG00000018016	NUPR1	ENSBTAT00000023981	GO:0002526(acute inflammatory response);GO:0003677(DNA binding);GO:0003682(chromatin binding);GO:0003713(transcription coactivator activity);GO:0005634(nucleus);GO:0005737(cytoplasm);GO:0005829(cytosol);GO:0006473(protein acetylation);GO:0008283(cell population proliferation);GO:0008285(negative regulation of cell population proliferation);GO:0008584(male gonad development);GO:0009636(response to…	05202(Transcriptional misregulation in cancer)	K15626	NA	nuclear protein 1, transcriptional regulator [Source:VGNC Symbol;Acc:VGNC:32369]	70.33	70.76	66.61	45.96	40.44	40.06	1.64	0.715868	3.4e-18	4.85e-17
chr25	36066208	36074176	-	ENSBTAG00000017456	NYAP1	ENSBTAT00000023195;ENSBTAT00000085407	GO:0014065(phosphatidylinositol 3-kinase signaling);GO:0048812(neuron projection morphogenesis);GO:0048812(neuron projection morphogenesis)	NA	NA	NA	neuronal tyrosine phosphorylated phosphoinositide-3-kinase adaptor 1 [Source:VGNC Symbol;Acc:VGNC:32386]	4.71	5.36	4.73	2.57	2.58	3	1.82	0.860437	3.02e-16	3.82e-15
chr15	30784117	30802070	+	ENSBTAG00000021338	OAF	ENSBTAT00000028443	NA	NA	NA	NA	out at first homolog [Source:VGNC Symbol;Acc:VGNC:32389]	3.27	3.23	3.6	0.9	1.28	1.85	2.5	1.32298	5.02e-08	3.15e-07
chr7	2685793	2703542	-	ENSBTAG00000040028	OBSCN	ENSBTAT00000057596	GO:0005089(Rho guanyl-nucleotide exchange factor activity);GO:0035023(regulation of Rho protein signal transduction)	NA	K17531	EC:2.7.11.1	obscurin, cytoskeletal calmodulin and titin-interacting RhoGEF [Source:NCBI gene;Acc:537193]	1.32	0.9	1.25	0.3	0.35	0.49	3.03	1.60011	4.97e-12	4.71e-11
chr4	70844945	71041101	+	ENSBTAG00000019342	OSBPL3	ENSBTAT00000025767;ENSBTAT00000085579	GO:0005829(cytosol);GO:0005886(plasma membrane);GO:0006869(lipid transport);GO:0008289(lipid binding);GO:0015248(sterol transporter activity);GO:0015485(cholesterol binding);GO:0015918(sterol transport);GO:0016020(membrane);GO:0031965(nuclear membrane);GO:0032934(sterol binding);GO:0043231(intracellular membrane-bounded organelle);GO:0097038(perinuclear endoplasmic reticulum);GO:0097038(perinucle…	NA	K20463	NA	oxysterol binding protein like 3 [Source:VGNC Symbol;Acc:VGNC:32462]	2.53	2.34	2.48	1.43	1.39	1.11	1.87	0.902529	6.63e-11	5.68e-10
chr9	42052263	42095170	+	ENSBTAG00000010134	OSTM1	ENSBTAT00000013370;ENSBTAT00000079561;ENSBTAT00000085820;ENSBTAT00000079925	GO:0005829(cytosol);GO:0016020(membrane);GO:0016021(integral component of membrane);GO:0030316(osteoclast differentiation);GO:0030316(osteoclast differentiation)	NA	NA	NA	osteoclastogenesis associated transmembrane protein 1 [Source:VGNC Symbol;Acc:VGNC:32480]	23.05	21.96	23.95	13.08	14.37	10.16	1.83	0.874187	2.52e-19	3.81e-18
chr20	58565052	58594909	-	ENSBTAG00000000672	OTULINL	ENSBTAT00000036672;ENSBTAT00000072491	NA	NA	NA	NA	OTU deubiquitinase with linear linkage specificity like [Source:VGNC Symbol;Acc:VGNC:28712]	11.15	12.94	10.44	1.52	1.74	1.16	7.83	2.96903	1.2e-99	1.56e-97
chr13	52113970	52114880	-	ENSBTAG00000008026	OXT	ENSBTAT00000010554	GO:0005179(hormone activity);GO:0005185(neurohypophyseal hormone activity);GO:0005576(extracellular region);GO:0005737(cytoplasm);GO:0010469(regulation of signaling receptor activity);GO:0043627(response to estrogen);GO:0120162(positive regulation of cold-induced thermogenesis)	04024(cAMP signaling pathway);04080(Neuroactive ligand-receptor interaction);04921(Oxytocin signaling pathway)	K05243	NA	oxytocin/neurophysin I prepropeptide [Source:VGNC Symbol;Acc:VGNC:32515]	6.34	4.74	5.33	3.59	3.03	2.32	1.84	0.876686	2.49e-05	0.000108
chr22	17776079	17785745	+	ENSBTAG00000019772	OXTR	ENSBTAT00000026346	GO:0001992(regulation of systemic arterial blood pressure by vasopressin);GO:0004930(G protein-coupled receptor activity);GO:0004990(oxytocin receptor activity);GO:0005000(vasopressin receptor activity);GO:0005886(plasma membrane);GO:0005887(integral component of plasma membrane);GO:0007165(signal transduction);GO:0007186(G protein-coupled receptor signaling pathway);GO:0007565(female pregnancy);…	04020(Calcium signaling pathway);04024(cAMP signaling pathway);04080(Neuroactive ligand-receptor interaction);04921(Oxytocin signaling pathway)	K04229	NA	oxytocin receptor [Source:VGNC Symbol;Acc:VGNC:32516]	1.02	0.84	1.25	0.41	0.43	0.38	2.55	1.35058	7.19e-10	5.5e-09
chr15	53640849	53681795	-	ENSBTAG00000006579	P4HA3	ENSBTAT00000008644	GO:0004656(procollagen-proline 4-dioxygenase activity);GO:0005506(iron ion binding);GO:0005515(protein binding);GO:0005783(endoplasmic reticulum);GO:0005788(endoplasmic reticulum lumen);GO:0016491(oxidoreductase activity);GO:0016702(oxidoreductase activity, acting on single donors with incorporation of molecular oxygen, incorporation of two atoms of oxygen);GO:0016705(oxidoreductase activity, act…	00330(Arginine and proline metabolism)	K00472	EC:1.14.11.2	prolyl 4-hydroxylase subunit alpha 3 [Source:VGNC Symbol;Acc:VGNC:32537]	52.1	59.92	52.48	10.75	10.34	9.69	5.35	2.41824	2.58e-178	1.84e-175
chr15	65950563	66028384	-	ENSBTAG00000012630	PAMR1	ENSBTAT00000016767;ENSBTAT00000086729	GO:0004252(serine-type endopeptidase activity);GO:0005509(calcium ion binding);GO:0006508(proteolysis);GO:0006508(proteolysis)	NA	NA	NA	peptidase domain containing associated with muscle regeneration 1 [Source:VGNC Symbol;Acc:VGNC:32562]	3.85	3.97	3.81	1.13	1.09	1.3	3.29	1.7197	2.97e-41	1.12e-39
chr26	11248533	11303502	-	ENSBTAG00000010442	PANK1	ENSBTAT00000069419;ENSBTAT00000050296	GO:0004594(pantothenate kinase activity);GO:0005524(ATP binding);GO:0015937(coenzyme A biosynthetic process);GO:0016310(phosphorylation);GO:0042803(protein homodimerization activity);GO:0071944(cell periphery);GO:1905502(acetyl-CoA binding);GO:1905502(acetyl-CoA binding)	00770(Pantothenate and CoA biosynthesis);00770(Pantothenate and CoA biosynthesis)	K09680	EC:2.7.1.33	pantothenate kinase 1 [Source:VGNC Symbol;Acc:VGNC:32563]	11.33	9.9	11	3.36	3	3.56	3.25	1.69976	1.11e-52	5.76e-51
chr2	93255171	93626123	+	ENSBTAG00000010293	PARD3B	ENSBTAT00000085442;ENSBTAT00000013618	GO:0000226(microtubule cytoskeleton organization);GO:0005515(protein binding);GO:0005654(nucleoplasm);GO:0005737(cytoplasm);GO:0005912(adherens junction);GO:0005913(cell-cell adherens junction);GO:0005938(cell cortex);GO:0007155(cell adhesion);GO:0008104(protein localization);GO:0016324(apical plasma membrane);GO:0016604(nuclear body);GO:0030010(establishment of cell polarity);GO:0030054(cell jun…	NA	NA	NA	par-3 family cell polarity regulator beta [Source:NCBI gene;Acc:535378]	2.82	3.57	3.65	1.88	1.78	1.98	1.78	0.833507	1.35e-10	1.12e-09
chr12	477004	480875	+	ENSBTAG00000011862	PCDH20	ENSBTAT00000015745	GO:0005509(calcium ion binding);GO:0005886(plasma membrane);GO:0005887(integral component of plasma membrane);GO:0007155(cell adhesion);GO:0007156(homophilic cell adhesion via plasma membrane adhesion molecules);GO:0016020(membrane);GO:0016021(integral component of membrane)	NA	K16498	NA	protocadherin 20 [Source:NCBI gene;Acc:616023]	0.44	0.3	0.44	0.21	0.33	0.2	1.59	0.670767	0.00985	0.0242
chr7	52009933	52103881	+	ENSBTAG00000053546	PCDHAC2	ENSBTAT00000078839;ENSBTAT00000069968	GO:0005509(calcium ion binding);GO:0005886(plasma membrane);GO:0007155(cell adhesion);GO:0007156(homophilic cell adhesion via plasma membrane adhesion molecules);GO:0007399(nervous system development);GO:0016020(membrane);GO:0016020(membrane)	NA	K16493	NA	protocadherin alpha 13 [Source:NCBI gene;Acc:523226]	0.19	0.2	0.16	0.09	0.12	0.08	1.91	0.930729	0.000116	0.000448
chr7	52428705	52436348	+	ENSBTAG00000040473	PCDHGA3	ENSBTAT00000053597	GO:0005509(calcium ion binding);GO:0005886(plasma membrane);GO:0005887(integral component of plasma membrane);GO:0007155(cell adhesion);GO:0007156(homophilic cell adhesion via plasma membrane adhesion molecules);GO:0008333(endosome to lysosome transport);GO:0016020(membrane);GO:0016021(integral component of membrane);GO:0060989(lipid tube assembly involved in organelle fusion)	NA	NA	NA	protocadherin gamma subfamily A, 3 [Source:HGNC Symbol;Acc:HGNC:8701]	1.29	1.15	1.24	0.53	0.69	0.7	1.92	0.940625	3.65e-08	2.33e-07
chr21	28971505	29143668	+	ENSBTAG00000006675	PCSK6	ENSBTAT00000070153;ENSBTAT00000008785	GO:0004175(endopeptidase activity);GO:0004252(serine-type endopeptidase activity);GO:0005615(extracellular space);GO:0006508(proteolysis);GO:0007354(zygotic determination of anterior/posterior axis, embryo);GO:0007368(determination of left/right symmetry);GO:0008201(heparin binding);GO:0008233(peptidase activity);GO:0008236(serine-type peptidase activity);GO:0009100(glycoprotein metabolic process…	NA	K08672	EC:3.4.21.-	proprotein convertase subtilisin/kexin type 6 [Source:VGNC Symbol;Acc:VGNC:57161]	4.74	4.97	4.44	2	2.07	1.95	2.35	1.23371	9.69e-34	2.77e-32
chr5	89133571	89283293	-	ENSBTAG00000017260	PDE3A	ENSBTAT00000072849	GO:0001556(oocyte maturation);GO:0004114(3',5'-cyclic-nucleotide phosphodiesterase activity);GO:0004115(3',5'-cyclic-AMP phosphodiesterase activity);GO:0005829(cytosol);GO:0007165(signal transduction);GO:0008081(phosphoric diester hydrolase activity);GO:0016020(membrane);GO:0016787(hydrolase activity);GO:0019933(cAMP-mediated signaling);GO:0019934(cGMP-mediated signaling);GO:0040020(regulation of…	00230(Purine metabolism);04022(cGMP-PKG signaling pathway);04024(cAMP signaling pathway);04924(Renin secretion);05032(Morphine addiction)	K19021	EC:3.1.4.17	phosphodiesterase 3A [Source:VGNC Symbol;Acc:VGNC:54467]	2.57	2.62	2.84	1.13	0.87	0.98	2.7	1.43117	1.04e-20	1.71e-19
chr3	22756471	23031334	-	ENSBTAG00000001564	PDE4DIP	ENSBTAT00000061284;ENSBTAT00000076768;ENSBTAT00000052249;ENSBTAT00000082210	GO:0005815(microtubule organizing center);GO:0005815(microtubule organizing center)	NA	K16549	NA	phosphodiesterase 4D interacting protein [Source:VGNC Symbol;Acc:VGNC:55072]	40.28	39.89	40.12	14.31	14.69	13.68	2.82	1.4949	8.89e-114	1.57e-111
chr6	5745779	5894011	+	ENSBTAG00000024888	PDE5A	ENSBTAT00000014479;ENSBTAT00000076917;ENSBTAT00000075252	GO:0000166(nucleotide binding);GO:0003824(catalytic activity);GO:0004112(cyclic-nucleotide phosphodiesterase activity);GO:0004114(3',5'-cyclic-nucleotide phosphodiesterase activity);GO:0005515(protein binding);GO:0007165(signal transduction);GO:0008081(phosphoric diester hydrolase activity);GO:0008152(metabolic process);GO:0010613(positive regulation of cardiac muscle hypertrophy);GO:0010749(regu…	00230(Purine metabolism);04022(cGMP-PKG signaling pathway);04022(cGMP-PKG signaling pathway)	K13762	EC:3.1.4.35	phosphodiesterase 5A [Source:VGNC Symbol;Acc:VGNC:32678]	41.79	38.84	42.08	26.1	28.82	25.07	1.53	0.617351	5.96e-20	9.31e-19
chr17	42227069	42478276	+	ENSBTAG00000043959	PDGFC	ENSBTAT00000061070	GO:0005161(platelet-derived growth factor receptor binding);GO:0005576(extracellular region);GO:0005615(extracellular space);GO:0005829(cytosol);GO:0005886(plasma membrane);GO:0007171(activation of transmembrane receptor protein tyrosine kinase activity);GO:0008083(growth factor activity);GO:0008284(positive regulation of cell population proliferation);GO:0009887(animal organ morphogenesis);GO:00…	01521(EGFR tyrosine kinase inhibitor resistance);04010(MAPK signaling pathway);04014(Ras signaling pathway);04015(Rap1 signaling pathway);04072(Phospholipase D signaling pathway);04151(PI3K-Akt signaling pathway);04510(Focal adhesion);04540(Gap junction);04810(Regulation of actin cytoskeleton);05215(Prostate cancer);05218(Melanoma);05231(Choline metabolism in cancer)	K05450	NA	platelet derived growth factor C [Source:VGNC Symbol;Acc:VGNC:53915]	32.65	32.29	32.5	20.64	19.33	17.99	1.68	0.74941	1.35e-21	2.32e-20
chr4	12881889	12895362	-	ENSBTAG00000014069	PDK4	ENSBTAT00000038879	GO:0004672(protein kinase activity);GO:0005524(ATP binding);GO:0006468(protein phosphorylation);GO:0006885(regulation of pH);GO:0008286(insulin receptor signaling pathway);GO:0009267(cellular response to starvation);GO:0010510(regulation of acetyl-CoA biosynthetic process from pyruvate);GO:0010565(regulation of cellular ketone metabolic process);GO:0010906(regulation of glucose metabolic process)…	NA	K00898	EC:2.7.11.2	pyruvate dehydrogenase kinase 4 [Source:VGNC Symbol;Acc:VGNC:32706]	0.72	0.97	0.75	0.21	0.31	0.25	3.12	1.64277	1.52e-13	1.6e-12
chr27	15712971	15743960	-	ENSBTAG00000017183	PDLIM3	ENSBTAT00000074205;ENSBTAT00000022835;ENSBTAT00000075462	GO:0005515(protein binding);GO:0005737(cytoplasm);GO:0007015(actin filament organization);GO:0007507(heart development);GO:0008092(cytoskeletal protein binding);GO:0008307(structural constituent of muscle);GO:0015629(actin cytoskeleton);GO:0030018(Z disc);GO:0046872(metal ion binding);GO:0046872(metal ion binding)	NA	NA	NA	PDZ and LIM domain 3 [Source:VGNC Symbol;Acc:VGNC:32709]	53.41	47.54	53.77	17.46	18.65	20.27	2.74	1.45626	2.37e-72	1.81e-70
chr6	29911322	30142653	-	ENSBTAG00000012818	PDLIM5	ENSBTAT00000064437;ENSBTAT00000080756;ENSBTAT00000017030;ENSBTAT00000068814;ENSBTAT00000079829	GO:0005515(protein binding);GO:0015629(actin cytoskeleton);GO:0046872(metal ion binding);GO:0046872(metal ion binding)	NA	NA	NA	PDZ and LIM domain 5 [Source:VGNC Symbol;Acc:VGNC:32711]	75.41	78.9	78.14	39.1	39.44	37.91	2	0.997162	5.67e-53	2.96e-51
chr16	54008203	54043523	-	ENSBTAG00000001788	PDPN	ENSBTAT00000002341;ENSBTAT00000077710	GO:0016020(membrane);GO:0016021(integral component of membrane);GO:0016021(integral component of membrane)	NA	K16778	NA	podoplanin [Source:VGNC Symbol;Acc:VGNC:50142]	46.4	45.02	47.16	16.51	16.43	13.29	3	1.58368	1.6e-80	1.57e-78
chr3	13938873	13959672	-	ENSBTAG00000012405	PEAR1	ENSBTAT00000033952	GO:0001891(phagocytic cup);GO:0005515(protein binding);GO:0005886(plasma membrane);GO:0014065(phosphatidylinositol 3-kinase signaling);GO:0016020(membrane);GO:0016021(integral component of membrane);GO:0038023(signaling receptor activity);GO:0043491(protein kinase B signaling);GO:0043654(recognition of apoptotic cell);GO:0045746(negative regulation of Notch signaling pathway);GO:0070527(platelet …	NA	NA	NA	platelet endothelial aggregation receptor 1 [Source:VGNC Symbol;Acc:VGNC:32734]	3	3.49	2.69	1.56	1.78	1.76	1.8	0.844932	7.95e-12	7.42e-11
chr18	64099930	64118980	-	ENSBTAG00000054572	PEG3	ENSBTAT00000073956;ENSBTAT00000086868;ENSBTAT00000068700	GO:0003676(nucleic acid binding);GO:0003700(DNA-binding transcription factor activity);GO:0006355(regulation of transcription, DNA-templated);GO:0006355(regulation of transcription, DNA-templated)	NA	K09230	NA	paternally expressed 3 [Source:NCBI gene;Acc:444864]	3.38	3.96	3.17	1.47	1.53	1.43	2.37	1.24708	2.26e-37	7.45e-36
chr19	27778418	27788197	-	ENSBTAG00000003889	PER1	ENSBTAT00000005076	GO:0000122(negative regulation of transcription by RNA polymerase II);GO:0000976(transcription regulatory region sequence-specific DNA binding);GO:0000978(RNA polymerase II proximal promoter sequence-specific DNA binding);GO:0001222(transcription corepressor binding);GO:0002028(regulation of sodium ion transport);GO:0005515(protein binding);GO:0005634(nucleus);GO:0005654(nucleoplasm);GO:0005737(c…	04710(Circadian rhythm);04713(Circadian entrainment)	K21944	NA	period circadian regulator 1 [Source:VGNC Symbol;Acc:VGNC:32748]	2.61	3.13	2.71	1.12	1.24	1.2	2.38	1.24812	1.54e-24	3.02e-23
chr9	75912273	75926756	-	ENSBTAG00000020097	PERP	ENSBTAT00000026774;ENSBTAT00000075760	GO:0002934(desmosome organization);GO:0016020(membrane);GO:0016021(integral component of membrane);GO:0030054(cell junction);GO:0030054(cell junction)	04115(p53 signaling pathway);04115(p53 signaling pathway)	K10136	NA	PERP, TP53 apoptosis effector [Source:NCBI gene;Acc:509485]	19.09	17.85	19.08	12.24	11.5	10.51	1.64	0.709586	8.87e-19	1.3e-17
chr5	103177675	103195053	-	ENSBTAG00000010490	PEX5	ENSBTAT00000052144;ENSBTAT00000013864;ENSBTAT00000080943;ENSBTAT00000074239	GO:0000038(very long-chain fatty acid metabolic process);GO:0001764(neuron migration);GO:0005052(peroxisome matrix targeting signal-1 binding);GO:0005515(protein binding);GO:0005737(cytoplasm);GO:0005777(peroxisome);GO:0005778(peroxisomal membrane);GO:0005782(peroxisomal matrix);GO:0005794(Golgi apparatus);GO:0005829(cytosol);GO:0006625(protein targeting to peroxisome);GO:0006635(fatty acid beta-…	04146(Peroxisome);04146(Peroxisome)	K13342	NA	peroxisomal biogenesis factor 5 [Source:VGNC Symbol;Acc:VGNC:32761]	5.28	5.24	5.14	4.27	2.94	3.03	1.53	0.612782	5.85e-07	3.25e-06
chr13	17205507	17372393	-	ENSBTAG00000008401	PFKFB3	ENSBTAT00000078427;ENSBTAT00000066987;ENSBTAT00000082281;ENSBTAT00000057357;ENSBTAT00000077870;ENSBTAT00000074484;ENSBTAT00000067683	GO:0003824(catalytic activity);GO:0003873(6-phosphofructo-2-kinase activity);GO:0004331(fructose-2,6-bisphosphate 2-phosphatase activity);GO:0005524(ATP binding);GO:0005829(cytosol);GO:0006000(fructose metabolic process);GO:0006003(fructose 2,6-bisphosphate metabolic process);GO:0016301(kinase activity);GO:0016310(phosphorylation);GO:0016311(dephosphorylation);GO:0046835(carbohydrate phosphorylat…	00051(Fructose and mannose metabolism);04066(HIF-1 signaling pathway);04152(AMPK signaling pathway);04152(AMPK signaling pathway)	K01103	3.1.3.46;EC:2.7.1.105	6-phosphofructo-2-kinase/fructose-2,6-biphosphatase 3 [Source:VGNC Symbol;Acc:VGNC:32771]	9.07	9.01	8.24	5.1	5.1	5.45	1.68	0.750636	6.23e-21	1.04e-19
chr15	53707096	53759583	-	ENSBTAG00000000770	PGM2L1	ENSBTAT00000001019	GO:0005975(carbohydrate metabolic process);GO:0016310(phosphorylation);GO:0016868(intramolecular transferase activity, phosphotransferases);GO:0047933(glucose-1,6-bisphosphate synthase activity);GO:0071704(organic substance metabolic process)	00500(Starch and sucrose metabolism)	K11809	EC:2.7.1.106	phosphoglucomutase 2 like 1 [Source:VGNC Symbol;Acc:VGNC:32795]	2.04	1.9	1.58	1.13	1.11	1.2	1.61	0.684653	1.56e-05	7e-05
chr15	29261921	29310613	+	ENSBTAG00000016197	PHLDB1	ENSBTAT00000079193;ENSBTAT00000073717;ENSBTAT00000064299;ENSBTAT00000040023;ENSBTAT00000078919;ENSBTAT00000066839	GO:0005515(protein binding);GO:0010470(regulation of gastrulation);GO:0010717(regulation of epithelial to mesenchymal transition);GO:0045180(basal cortex);GO:0070507(regulation of microtubule cytoskeleton organization);GO:1904261(positive regulation of basement membrane assembly involved in embryonic body morphogenesis);GO:1904261(positive regulation of basement membrane assembly involved in embr…	NA	NA	NA	pleckstrin homology like domain family B member 1 [Source:VGNC Symbol;Acc:VGNC:32837]	12.76	14.06	12.92	7.93	8.11	8.73	1.6	0.681605	2.01e-20	3.24e-19
chr18	51684205	51710421	-	ENSBTAG00000004377	PHLDB3	ENSBTAT00000005744	GO:0019899(enzyme binding)	NA	NA	NA	pleckstrin homology like domain family B member 3 [Source:VGNC Symbol;Acc:VGNC:32839]	4.59	3.87	3.92	2.18	1.96	2.57	1.84	0.882218	6.01e-10	4.65e-09
chr4	43312172	43449891	-	ENSBTAG00000005102	PHTF2	ENSBTAT00000075405;ENSBTAT00000080101;ENSBTAT00000070981;ENSBTAT00000066844;ENSBTAT00000087166	GO:0005783(endoplasmic reticulum);GO:0016020(membrane);GO:0016021(integral component of membrane);GO:0016021(integral component of membrane)	NA	NA	NA	putative homeodomain transcription factor 2 [Source:VGNC Symbol;Acc:VGNC:32849]	9.46	9.14	9.2	6.21	6.59	5.35	1.53	0.61498	7.96e-15	9.16e-14
chr2	117023746	117290403	-	ENSBTAG00000037640	PID1	ENSBTAT00000021532	GO:0001933(negative regulation of protein phosphorylation);GO:0005515(protein binding);GO:0005737(cytoplasm);GO:0010628(positive regulation of gene expression);GO:0042127(regulation of cell population proliferation);GO:0044320(cellular response to leptin stimulus);GO:0045944(positive regulation of transcription by RNA polymerase II);GO:0046325(negative regulation of glucose import);GO:0046627(neg…	NA	NA	NA	phosphotyrosine interaction domain containing 1 [Source:VGNC Symbol;Acc:VGNC:32862]	21.36	22.75	21.57	12.55	12.2	12.18	1.78	0.830684	1.1e-30	2.79e-29
chr17	52428786	52553696	+	ENSBTAG00000001597	PITPNM2	ENSBTAT00000079883;ENSBTAT00000067863;ENSBTAT00000002094;ENSBTAT00000072693;ENSBTAT00000069556;ENSBTAT00000078933	GO:0005509(calcium ion binding);GO:0005548(phospholipid transporter activity);GO:0005622(intracellular);GO:0005737(cytoplasm);GO:0008525(phosphatidylcholine transporter activity);GO:0008526(phosphatidylinositol transporter activity);GO:0015914(phospholipid transport);GO:0030971(receptor tyrosine kinase binding);GO:0031210(phosphatidylcholine binding);GO:0035091(phosphatidylinositol binding);GO:00…	NA	NA	NA	phosphatidylinositol transfer protein membrane associated 2 [Source:VGNC Symbol;Acc:VGNC:32922]	3.52	3.26	3.41	2.23	2.28	2.1	1.54	0.624691	1.48e-15	1.8e-14
chr19	25321703	25411010	+	ENSBTAG00000002982	PITPNM3	ENSBTAT00000069345	GO:0004620(phospholipase activity);GO:0005509(calcium ion binding);GO:0006888(endoplasmic reticulum to Golgi vesicle-mediated transport);GO:0030134(COPII-coated ER to Golgi transport vesicle);GO:0030971(receptor tyrosine kinase binding);GO:0046872(metal ion binding)	NA	NA	NA	PITPNM family member 3 [Source:VGNC Symbol;Acc:VGNC:52807]	0.34	0.26	0.22	0.01	0.02	0.01	18.21	4.18672	2.2e-31	5.78e-30
chr26	22873667	22885585	-	ENSBTAG00000015702	PITX3	ENSBTAT00000084628;ENSBTAT00000020847	GO:0000978(RNA polymerase II proximal promoter sequence-specific DNA binding);GO:0001085(RNA polymerase II transcription factor binding);GO:0001228(DNA-binding transcription activator activity, RNA polymerase II-specific);GO:0002088(lens development in camera-type eye);GO:0002089(lens morphogenesis in camera-type eye);GO:0003677(DNA binding);GO:0003700(DNA-binding transcription factor activity);G…	NA	K09357	NA	paired like homeodomain 3 [Source:VGNC Symbol;Acc:VGNC:32926]	1.06	1.33	1.25	0.84	0.7	0.8	1.55	0.633504	0.000933	0.00299
chr25	1627217	1665417	-	ENSBTAG00000020619	PKD1	ENSBTAT00000027480	NA	NA	K04985	NA	polycystin 1, transient receptor potential channel interacting [Source:VGNC Symbol;Acc:VGNC:32933]	13.48	13.6	13.17	7.89	8.4	8.63	1.62	0.691829	2.8e-25	5.66e-24
chr6	36613501	36672493	-	ENSBTAG00000020031	PKD2	ENSBTAT00000026682;ENSBTAT00000083983	GO:0001658(branching involved in ureteric bud morphogenesis);GO:0001822(kidney development);GO:0001889(liver development);GO:0001892(embryonic placenta development);GO:0001947(heart looping);GO:0002133(polycystin complex);GO:0003127(detection of nodal flow);GO:0005102(signaling receptor binding);GO:0005244(voltage-gated ion channel activity);GO:0005245(voltage-gated calcium channel activity);GO:0…	NA	K04986	NA	polycystin 2, transient receptor potential cation channel [Source:VGNC Symbol;Acc:VGNC:32935]	37.34	35.54	38.58	17.59	19.53	16.48	2.08	1.05635	2.13e-47	9.53e-46
chr11	24464835	24474936	+	ENSBTAG00000019382	PKDCC	ENSBTAT00000025826	GO:0001501(skeletal system development);GO:0004672(protein kinase activity);GO:0004715(non-membrane spanning protein tyrosine kinase activity);GO:0005524(ATP binding);GO:0005576(extracellular region);GO:0005794(Golgi apparatus);GO:0006468(protein phosphorylation);GO:0018108(peptidyl-tyrosine phosphorylation);GO:0030282(bone mineralization);GO:0030501(positive regulation of bone mineralization);GO…	NA	K17548	EC:2.7.10.2	protein kinase domain containing, cytoplasmic [Source:VGNC Symbol;Acc:VGNC:32938]	16.45	16.6	14.25	8.31	8.69	8.61	1.85	0.885023	2.98e-24	5.73e-23
chr14	41721020	41820938	+	ENSBTAG00000008150	PKIA	ENSBTAT00000010711;ENSBTAT00000074880	GO:0004860(protein kinase inhibitor activity);GO:0004862(cAMP-dependent protein kinase inhibitor activity);GO:0005634(nucleus);GO:0005737(cytoplasm);GO:0006469(negative regulation of protein kinase activity);GO:2000480(negative regulation of cAMP-dependent protein kinase activity);GO:2000480(negative regulation of cAMP-dependent protein kinase activity)	05034(Alcoholism);05034(Alcoholism)	K15985	NA	cAMP-dependent protein kinase inhibitor alpha [Source:VGNC Symbol;Acc:VGNC:32940]	16.98	15.9	17.36	7.55	7.64	6.81	2.28	1.19097	9.69e-59	5.75e-57
chr2	36271243	36405254	+	ENSBTAG00000032515	PLA2R1	ENSBTAT00000046112;ENSBTAT00000083341;ENSBTAT00000082708	GO:0001816(cytokine production);GO:0004888(transmembrane signaling receptor activity);GO:0005576(extracellular region);GO:0005886(plasma membrane);GO:0006897(endocytosis);GO:0006898(receptor-mediated endocytosis);GO:0009986(cell surface);GO:0016020(membrane);GO:0016021(integral component of membrane);GO:0030246(carbohydrate binding);GO:0038023(signaling receptor activity);GO:0043235(receptor comp…	04145(Phagosome);05152(Tuberculosis);05152(Tuberculosis)	K06560	NA	phospholipase A2 receptor 1 [Source:VGNC Symbol;Acc:VGNC:32966]	2.55	2.52	2.47	0.7	0.9	0.7	3.28	1.71575	6.28e-44	2.58e-42
chr1	95742044	95963408	+	ENSBTAG00000017490	PLD1	ENSBTAT00000045023;ENSBTAT00000075738;ENSBTAT00000068010	GO:0003824(catalytic activity);GO:0004630(phospholipase D activity);GO:0005768(endosome);GO:0005794(Golgi apparatus);GO:0006654(phosphatidic acid biosynthetic process);GO:0016042(lipid catabolic process);GO:0016324(apical plasma membrane);GO:0016787(hydrolase activity);GO:0030139(endocytic vesicle);GO:0032534(regulation of microvillus assembly);GO:0035091(phosphatidylinositol binding);GO:0048017(…	00564(Glycerophospholipid metabolism);00565(Ether lipid metabolism);04014(Ras signaling pathway);04024(cAMP signaling pathway);04071(Sphingolipid signaling pathway);04072(Phospholipase D signaling pathway);04144(Endocytosis);04666(Fc gamma R-mediated phagocytosis);04724(Glutamatergic synapse);04912(GnRH signaling pathway);04928(Parathyroid hormone synthesis, secretion and action);05231(Choline me…	K01115	EC:3.1.4.4	phospholipase D1 [Source:VGNC Symbol;Acc:VGNC:50244]	2	2.47	2.07	1.13	1.28	1.03	1.9	0.928425	3.44e-12	3.31e-11
chr18	55447604	55471328	-	ENSBTAG00000009177	PLEKHA4	ENSBTAT00000061135	GO:0032266(phosphatidylinositol-3-phosphate binding)	NA	NA	NA	pleckstrin homology domain containing A4 [Source:VGNC Symbol;Acc:VGNC:33006]	18.91	20.36	18.1	10.1	9.95	10.63	1.87	0.902413	7.3e-30	1.78e-28
chr15	35447942	35675946	+	ENSBTAG00000006974	PLEKHA7	ENSBTAT00000070183;ENSBTAT00000075249	GO:0005515(protein binding);GO:0005634(nucleus);GO:0005829(cytosol);GO:0005911(cell-cell junction);GO:0030054(cell junction);GO:0044331(cell-cell adhesion mediated by cadherin);GO:0044331(cell-cell adhesion mediated by cadherin)	NA	NA	NA	pleckstrin homology domain containing A7 [Source:VGNC Symbol;Acc:VGNC:33008]	0.11	0.13	0.22	0.1	0.08	0.08	1.75	0.808946	0.00491	0.0131
chr9	32402831	32413602	-	ENSBTAG00000012931	PLN	ENSBTAT00000017182	GO:0002026(regulation of the force of heart contraction);GO:0005246(calcium channel regulator activity);GO:0005739(mitochondrion);GO:0005783(endoplasmic reticulum);GO:0005789(endoplasmic reticulum membrane);GO:0006816(calcium ion transport);GO:0006874(cellular calcium ion homeostasis);GO:0007219(Notch signaling pathway);GO:0008016(regulation of heart contraction);GO:0010459(negative regulation of…	04020(Calcium signaling pathway);04022(cGMP-PKG signaling pathway);04024(cAMP signaling pathway);04261(Adrenergic signaling in cardiomyocytes);04919(Thyroid hormone signaling pathway);05414(Dilated cardiomyopathy (DCM))	K05852	NA	phospholamban [Source:VGNC Symbol;Acc:VGNC:33038]	1.74	1.09	1.27	0.83	0.88	0.62	1.75	0.809398	0.00011	0.000428
chr20	23636355	23738916	+	ENSBTAG00000010526	PLPP1	ENSBTAT00000047359;ENSBTAT00000069794	GO:0005886(plasma membrane);GO:0005887(integral component of plasma membrane);GO:0006470(protein dephosphorylation);GO:0006629(lipid metabolic process);GO:0006644(phospholipid metabolic process);GO:0008195(phosphatidate phosphatase activity);GO:0016020(membrane);GO:0016021(integral component of membrane);GO:0016791(phosphatase activity);GO:0042577(lipid phosphatase activity);GO:0046839(phospholip…	00561(Glycerolipid metabolism);00564(Glycerophospholipid metabolism);00565(Ether lipid metabolism);00600(Sphingolipid metabolism);04072(Phospholipase D signaling pathway);04666(Fc gamma R-mediated phagocytosis);04975(Fat digestion and absorption);05231(Choline metabolism in cancer);05231(Choline metabolism in cancer)	K01080	EC:3.1.3.4	phospholipid phosphatase 1 [Source:VGNC Symbol;Acc:VGNC:33044]	74.8	84.86	73.34	38.26	37.33	35.6	2.1	1.06721	1.22e-43	4.92e-42
chr3	89608083	89696904	+	ENSBTAG00000011640	PLPP3	ENSBTAT00000015460	GO:0001568(blood vessel development);GO:0001702(gastrulation with mouth forming second);GO:0001933(negative regulation of protein phosphorylation);GO:0005178(integrin binding);GO:0005783(endoplasmic reticulum);GO:0005789(endoplasmic reticulum membrane);GO:0005886(plasma membrane);GO:0005887(integral component of plasma membrane);GO:0006644(phospholipid metabolic process);GO:0007155(cell adhesion)…	00561(Glycerolipid metabolism);00564(Glycerophospholipid metabolism);00565(Ether lipid metabolism);00600(Sphingolipid metabolism);04072(Phospholipase D signaling pathway);04666(Fc gamma R-mediated phagocytosis);04975(Fat digestion and absorption);05231(Choline metabolism in cancer)	K01080	EC:3.1.3.4	phospholipid phosphatase 3 [Source:VGNC Symbol;Acc:VGNC:33046]	10.44	9.37	9.81	2.13	1.95	1.95	4.91	2.29651	6.35e-110	1.02e-107
chr13	21312388	21747796	+	ENSBTAG00000009475	PLXDC2	ENSBTAT00000012472;ENSBTAT00000081379;ENSBTAT00000073828	GO:0016020(membrane);GO:0016021(integral component of membrane);GO:0016021(integral component of membrane)	NA	NA	NA	plexin domain containing 2 [Source:VGNC Symbol;Acc:VGNC:33058]	88.08	85.1	87.87	52.71	52.47	49.29	1.69	0.756873	4.05e-33	1.14e-31
chr4	95795104	95958170	-	ENSBTAG00000014543	PLXNA4	ENSBTAT00000019327	GO:0002116(semaphorin receptor complex);GO:0005515(protein binding);GO:0005887(integral component of plasma membrane);GO:0007162(negative regulation of cell adhesion);GO:0007165(signal transduction);GO:0008360(regulation of cell shape);GO:0016020(membrane);GO:0016021(integral component of membrane);GO:0017154(semaphorin receptor activity);GO:0030334(regulation of cell migration);GO:0043087(regula…	04360(Axon guidance)	K06820	NA	plexin A4 [Source:VGNC Symbol;Acc:VGNC:33060]	0.35	0.39	0.2	0.14	0.04	0.29	1.98	0.987372	0.0329	0.0686
chr5	57343063	57353330	+	ENSBTAG00000004019	PMEL	ENSBTAT00000005250;ENSBTAT00000080714	GO:0005789(endoplasmic reticulum membrane);GO:0005794(Golgi apparatus);GO:0005887(integral component of plasma membrane);GO:0016020(membrane);GO:0016021(integral component of membrane);GO:0032438(melanosome organization);GO:0032585(multivesicular body membrane);GO:0042470(melanosome);GO:0042802(identical protein binding);GO:0042802(identical protein binding)	NA	K17304	NA	premelanosome protein [Source:VGNC Symbol;Acc:VGNC:33069]	0.91	1.13	1.08	0.56	0.56	0.58	1.84	0.878107	6.78e-06	3.22e-05
chr13	58486589	58542578	+	ENSBTAG00000054628	PMEPA1	ENSBTAT00000070312;ENSBTAT00000083052;ENSBTAT00000081045	GO:0010991(negative regulation of SMAD protein complex assembly);GO:0030512(negative regulation of transforming growth factor beta receptor signaling pathway);GO:0070412(R-SMAD binding);GO:0070412(R-SMAD binding)	NA	NA	NA	prostate transmembrane protein, androgen induced 1 [Source:NCBI gene;Acc:617469]	27.64	30.23	26.32	12.34	14.14	12.17	2.18	1.12331	6.41e-44	2.62e-42
chr19	32755609	32781362	-	ENSBTAG00000019070	PMP22	ENSBTAT00000025389	GO:0005886(plasma membrane);GO:0007049(cell cycle);GO:0007050(cell cycle arrest);GO:0008219(cell death);GO:0016020(membrane);GO:0016021(integral component of membrane);GO:0032060(bleb assembly);GO:0032288(myelin assembly);GO:0042552(myelination)	NA	K19289	NA	peripheral myelin protein 22 [Source:VGNC Symbol;Acc:VGNC:33074]	75.34	79.28	75.89	47.6	47.03	43.83	1.66	0.735335	3.74e-28	8.54e-27
chr23	10187681	10245704	+	ENSBTAG00000015118	PNPLA1	ENSBTAT00000020115;ENSBTAT00000081250;ENSBTAT00000073621	GO:0004806(triglyceride lipase activity);GO:0005737(cytoplasm);GO:0005811(lipid droplet);GO:0006629(lipid metabolic process);GO:0016020(membrane);GO:0016042(lipid catabolic process);GO:0016787(hydrolase activity);GO:0019433(triglyceride catabolic process);GO:0055088(lipid homeostasis);GO:0055088(lipid homeostasis)	NA	K16813	EC:3.1.1.-	patatin like phospholipase domain containing 1 [Source:VGNC Symbol;Acc:VGNC:33090]	1.49	1.45	1.07	0.39	0.31	0.48	3.39	1.76133	6.16e-16	7.64e-15
chr9	61031143	61035355	-	ENSBTAG00000019110	PNRC1	ENSBTAT00000025441	GO:0005634(nucleus)	NA	K18774	NA	proline rich nuclear receptor coactivator 1 [Source:VGNC Symbol;Acc:VGNC:33098]	11.42	12.51	9.78	7.05	6.81	6.58	1.65	0.721459	5e-12	4.74e-11
chr3	93157902	93175464	-	ENSBTAG00000012514	PODN	ENSBTAT00000016614	GO:0005515(protein binding);GO:0005518(collagen binding);GO:0005615(extracellular space);GO:0005737(cytoplasm);GO:0008285(negative regulation of cell population proliferation);GO:0030336(negative regulation of cell migration)	NA	NA	NA	podocan [Source:VGNC Symbol;Acc:VGNC:33101]	23.91	23.51	21.64	2.31	1.94	2.56	10.14	3.34176	3.92e-229	5.3e-226
chr7	11759483	11765568	+	ENSBTAG00000006073	PODNL1	ENSBTAT00000083518;ENSBTAT00000007981	GO:0005515(protein binding);GO:0062023(collagen-containing extracellular matrix);GO:0062023(collagen-containing extracellular matrix)	NA	NA	NA	podocan like 1 [Source:VGNC Symbol;Acc:VGNC:33102]	0.81	1.11	0.76	0.34	0.32	0.29	2.81	1.49028	4.19e-11	3.66e-10
chr21	55277905	55318422	-	ENSBTAG00000014005	PPIP5K1	ENSBTAT00000077582;ENSBTAT00000075244;ENSBTAT00000075499;ENSBTAT00000082641;ENSBTAT00000072689;ENSBTAT00000084525	GO:0000166(nucleotide binding);GO:0000827(inositol-1,3,4,5,6-pentakisphosphate kinase activity);GO:0000828(inositol hexakisphosphate kinase activity);GO:0000829(inositol heptakisphosphate kinase activity);GO:0000832(inositol hexakisphosphate 5-kinase activity);GO:0005524(ATP binding);GO:0005654(nucleoplasm);GO:0005737(cytoplasm);GO:0005829(cytosol);GO:0005886(plasma membrane);GO:0006020(inositol …	04070(Phosphatidylinositol signaling system);04070(Phosphatidylinositol signaling system)	K13024	EC:2.7.4.24	diphosphoinositol pentakisphosphate kinase 1 [Source:VGNC Symbol;Acc:VGNC:33206]	1.14	0.92	0.79	0.69	0.59	0.62	1.5	0.588845	0.000149	0.000565
chr25	3948864	3996463	-	ENSBTAG00000002178	PPL	ENSBTAT00000002822;ENSBTAT00000068455	GO:0005198(structural molecule activity);GO:0005737(cytoplasm);GO:0005856(cytoskeleton);GO:0005882(intermediate filament);GO:0009612(response to mechanical stimulus);GO:0016020(membrane);GO:0042060(wound healing);GO:0045104(intermediate filament cytoskeleton organization);GO:0045104(intermediate filament cytoskeleton organization)	NA	K10386	NA	periplakin [Source:VGNC Symbol;Acc:VGNC:33208]	5.19	5.42	5.27	2.37	2.4	2.42	2.21	1.14547	3.85e-41	1.44e-39
chr19	9720415	9936721	+	ENSBTAG00000010788	PPM1E	ENSBTAT00000014279	GO:0003824(catalytic activity);GO:0004721(phosphoprotein phosphatase activity);GO:0004722(protein serine/threonine phosphatase activity);GO:0004724(magnesium-dependent protein serine/threonine phosphatase activity);GO:0005634(nucleus);GO:0005730(nucleolus);GO:0006469(negative regulation of protein kinase activity);GO:0006470(protein dephosphorylation);GO:0016787(hydrolase activity);GO:0032991(pro…	NA	K17501	EC:3.1.3.16	protein phosphatase, Mg2+/Mn2+ dependent 1E [Source:VGNC Symbol;Acc:VGNC:33211]	0.6	0.52	0.52	0.3	0.4	0.2	1.83	0.873387	0.000676	0.00223
chr18	53006181	53021456	-	ENSBTAG00000020689	PPP1R13L	ENSBTAT00000027570;ENSBTAT00000070207	GO:0000122(negative regulation of transcription by RNA polymerase II);GO:0003215(cardiac right ventricle morphogenesis);GO:0003229(ventricular cardiac muscle tissue development);GO:0005515(protein binding);GO:0005829(cytosol);GO:0006351(transcription, DNA-templated);GO:0006915(apoptotic process);GO:0008134(transcription factor binding);GO:0009791(post-embryonic development);GO:0030054(cell juncti…	NA	NA	NA	protein phosphatase 1 regulatory subunit 13 like [Source:VGNC Symbol;Acc:VGNC:33225]	2.86	3.08	2.75	1.54	1.22	1.71	1.94	0.958648	1.24e-12	1.23e-11
chr19	40006305	40015041	+	ENSBTAG00000006035	PPP1R1B	ENSBTAT00000007930;ENSBTAT00000081120	GO:0001975(response to amphetamine);GO:0004864(protein phosphatase inhibitor activity);GO:0005634(nucleus);GO:0005737(cytoplasm);GO:0005829(cytosol);GO:0006351(transcription, DNA-templated);GO:0007165(signal transduction);GO:0007621(negative regulation of female receptivity);GO:0007626(locomotory behavior);GO:0008542(visual learning);GO:0032515(negative regulation of phosphoprotein phosphatase ac…	04024(cAMP signaling pathway);04728(Dopaminergic synapse);05030(Cocaine addiction);05031(Amphetamine addiction);05034(Alcoholism);05034(Alcoholism)	K15494	NA	protein phosphatase 1 regulatory inhibitor subunit 1B [Source:VGNC Symbol;Acc:VGNC:33234]	1.14	1.52	1.13	0.61	0.4	0.77	2.13	1.08956	9.59e-06	4.45e-05
chr4	54551942	54592009	+	ENSBTAG00000006733	PPP1R3A	ENSBTAT00000008851	GO:0005515(protein binding);GO:0016020(membrane);GO:0016021(integral component of membrane)	04910(Insulin signaling pathway);04931(Insulin resistance)	K07189	NA	protein phosphatase 1 regulatory subunit 3A [Source:VGNC Symbol;Acc:VGNC:33242]	9.39	9.43	9.45	0.8	1.08	0.75	10.73	3.42332	9.48e-161	3.72e-158
chr14	31135385	31180312	-	ENSBTAG00000011205	PPP1R42	ENSBTAT00000046974;ENSBTAT00000014881	GO:0002177(manchette);GO:0003779(actin binding);GO:0005515(protein binding);GO:0005813(centrosome);GO:0005815(microtubule organizing center);GO:0010921(regulation of phosphatase activity);GO:0015630(microtubule cytoskeleton);GO:0015631(tubulin binding);GO:0070840(dynein complex binding);GO:0070840(dynein complex binding)	NA	K17579	NA	protein phosphatase 1 regulatory subunit 42 [Source:VGNC Symbol;Acc:VGNC:53877]	0.54	0.37	0.83	0.34	0.25	0.37	1.8	0.851223	0.00517	0.0137
chr7	57796185	58305705	-	ENSBTAG00000001862	PPP2R2B	ENSBTAT00000002427;ENSBTAT00000067103	GO:0000159(protein phosphatase type 2A complex);GO:0000278(mitotic cell cycle);GO:0004722(protein serine/threonine phosphatase activity);GO:0005515(protein binding);GO:0005737(cytoplasm);GO:0005829(cytosol);GO:0005856(cytoskeleton);GO:0016020(membrane);GO:0019888(protein phosphatase regulator activity);GO:0043666(regulation of phosphoprotein phosphatase activity);GO:0070262(peptidyl-serine dephos…	03015(mRNA surveillance pathway);04071(Sphingolipid signaling pathway);04151(PI3K-Akt signaling pathway);04152(AMPK signaling pathway);04261(Adrenergic signaling in cardiomyocytes);04390(Hippo signaling pathway);04530(Tight junction);04728(Dopaminergic synapse);05142(Chagas disease (American trypanosomiasis));05160(Hepatitis C);05165(Human papillomavirus infection);05165(Human papillomavirus infe…	K04354	NA	protein phosphatase 2 regulatory subunit Bbeta [Source:VGNC Symbol;Acc:VGNC:33256]	0.27	0.34	0.36	0.03	0.18	0.17	2.55	1.35233	0.000634	0.00211
chr11	86619510	86632431	-	ENSBTAG00000020297	PQLC3	ENSBTAT00000027051	GO:0016020(membrane);GO:0016021(integral component of membrane)	NA	NA	NA	PQ loop repeat containing 3 [Source:VGNC Symbol;Acc:VGNC:33281]	9.09	8.38	11	5.32	5.57	5.49	1.74	0.798412	3.01e-12	2.92e-11
chr27	24422980	24471208	-	ENSBTAG00000000357	PRAG1	ENSBTAT00000000463;ENSBTAT00000084626	GO:0004672(protein kinase activity);GO:0005524(ATP binding);GO:0005634(nucleus);GO:0005925(focal adhesion);GO:0006468(protein phosphorylation);GO:0008593(regulation of Notch signaling pathway);GO:0016477(cell migration);GO:0042802(identical protein binding);GO:0042802(identical protein binding)	NA	K17537	EC:2.7.10.2	PEAK1 related, kinase-activating pseudokinase 1 [Source:NCBI gene;Acc:533821]	0.79	0.96	0.77	0.58	0.47	0.52	1.61	0.688769	1.16e-05	5.32e-05
chr22	37061676	37323258	+	ENSBTAG00000021835	PRICKLE2	ENSBTAT00000071708;ENSBTAT00000067888	GO:0005737(cytoplasm);GO:0008270(zinc ion binding);GO:0046872(metal ion binding);GO:0046872(metal ion binding)	04310(Wnt signaling pathway);04310(Wnt signaling pathway)	K04511	NA	prickle planar cell polarity protein 2 [Source:VGNC Symbol;Acc:VGNC:33316]	3.3	3.28	3.76	0.85	1.23	1.1	3.25	1.6985	1.28e-31	3.39e-30
chr2	106786779	106794751	-	ENSBTAG00000013492	PRKAG3	ENSBTAT00000017940	GO:0000166(nucleotide binding);GO:0004679(AMP-activated protein kinase activity);GO:0005524(ATP binding);GO:0005978(glycogen biosynthetic process);GO:0006096(glycolytic process);GO:0006468(protein phosphorylation);GO:0006629(lipid metabolic process);GO:0006631(fatty acid metabolic process);GO:0006633(fatty acid biosynthetic process);GO:0014873(response to muscle activity involved in regulation of…	04068(FoxO signaling pathway);04152(AMPK signaling pathway);04211(Longevity regulating pathway);04213(Longevity regulating pathway - multiple species);04371(Apelin signaling pathway);04530(Tight junction);04710(Circadian rhythm);04714(Thermogenesis);04910(Insulin signaling pathway);04920(Adipocytokine signaling pathway);04921(Oxytocin signaling pathway);04922(Glucagon signaling pathway);04931(Ins…	K07200	NA	protein kinase AMP-activated non-catalytic subunit gamma 3 [Source:VGNC Symbol;Acc:VGNC:33323]	0.69	0.81	0.97	0.36	0.34	0.51	2.06	1.04102	7.08e-06	3.36e-05
chr26	6899619	8313722	-	ENSBTAG00000018404	PRKG1	ENSBTAT00000024490;ENSBTAT00000030539	GO:0000166(nucleotide binding);GO:0001764(neuron migration);GO:0003824(catalytic activity);GO:0004672(protein kinase activity);GO:0004674(protein serine/threonine kinase activity);GO:0004692(cGMP-dependent protein kinase activity);GO:0005246(calcium channel regulator activity);GO:0005524(ATP binding);GO:0005737(cytoplasm);GO:0005794(Golgi apparatus);GO:0005829(cytosol);GO:0005886(plasma membrane)…	04022(cGMP-PKG signaling pathway);04270(Vascular smooth muscle contraction);04540(Gap junction);04611(Platelet activation);04713(Circadian entrainment);04714(Thermogenesis);04730(Long-term depression);04740(Olfactory transduction);04923(Regulation of lipolysis in adipocytes);04970(Salivary secretion);04970(Salivary secretion)	K07376	EC:2.7.11.12	protein kinase cGMP-dependent 1 [Source:VGNC Symbol;Acc:VGNC:33340]	5.7	5.06	4.82	2.83	3.58	2.64	1.72	0.782052	1.03e-09	7.72e-09
chr13	47039699	47058759	+	ENSBTAG00000048903	PRNP	ENSBTAT00000080493	GO:0001540(amyloid-beta binding);GO:0001933(negative regulation of protein phosphorylation);GO:0002020(protease binding);GO:0005507(copper ion binding);GO:0005539(glycosaminoglycan binding);GO:0005783(endoplasmic reticulum);GO:0005794(Golgi apparatus);GO:0005829(cytosol);GO:0005886(plasma membrane);GO:0006979(response to oxidative stress);GO:0007611(learning or memory);GO:0008017(microtubule bind…	04216(Ferroptosis);05020(Prion diseases)	K05634	NA	prion protein [Source:NCBI gene;Acc:281427]	42.05	41.46	44.3	25.15	27.91	27.45	1.59	0.666654	9.99e-23	1.79e-21
chr13	12436967	12479175	-	ENSBTAG00000039571	PROSER2	ENSBTAT00000005586	NA	NA	NA	NA	proline and serine rich 2 [Source:VGNC Symbol;Acc:VGNC:33368]	3	2.82	2.1	0.95	1.03	0.69	2.96	1.56472	1e-17	1.39e-16
chr7	33203692	33388684	-	ENSBTAG00000050473	PRR16	ENSBTAT00000079789	GO:0045727(positive regulation of translation);GO:0045793(positive regulation of cell size)	NA	NA	NA	proline rich 16 [Source:NCBI gene;Acc:615789]	4.87	5.11	5.3	2.35	2.46	2.34	2.14	1.09618	3e-15	3.56e-14
chr7	18545676	18548664	+	ENSBTAG00000025550	PRR22	ENSBTAT00000035967	NA	NA	NA	NA	proline rich 22 [Source:VGNC Symbol;Acc:VGNC:52867]	0.62	0.87	0.56	0.42	0.22	0.26	2.3	1.20069	1.7e-05	7.59e-05
chr7	38952342	38953698	+	ENSBTAG00000011398	PRR7	ENSBTAT00000015147	GO:0005886(plasma membrane);GO:0010942(positive regulation of cell death);GO:0016020(membrane);GO:0016021(integral component of membrane);GO:0030217(T cell differentiation);GO:0031397(negative regulation of protein ubiquitination);GO:0036041(long-chain fatty acid binding);GO:0043065(positive regulation of apoptotic process);GO:0044389(ubiquitin-like protein ligase binding);GO:0048471(perinuclear …	NA	NA	NA	proline rich 7, synaptic [Source:VGNC Symbol;Acc:VGNC:33402]	0.71	1.02	1.15	0.57	0.65	0.65	1.54	0.626648	0.0109	0.0266
chr29	8736369	8744974	-	ENSBTAG00000015177	PRSS23	ENSBTAT00000020194	GO:0004252(serine-type endopeptidase activity);GO:0005576(extracellular region);GO:0005634(nucleus);GO:0006508(proteolysis);GO:0008233(peptidase activity);GO:0008236(serine-type peptidase activity);GO:0016787(hydrolase activity)	NA	K09627	EC:3.4.21.-	serine protease 23 [Source:VGNC Symbol;Acc:VGNC:33416]	117.26	118.68	119.24	77.5	75.57	80.65	1.52	0.603784	4.44e-21	7.48e-20
chr9	23440019	23459196	+	ENSBTAG00000052055	PRSS35	ENSBTAT00000068329	GO:0004252(serine-type endopeptidase activity);GO:0005576(extracellular region);GO:0006508(proteolysis)	NA	NA	NA	serine protease 35 [Source:NCBI gene;Acc:614940]	23.81	22.83	22.62	15.07	15.3	14.22	1.55	0.635277	2.04e-21	3.49e-20
chr25	27228651	27233122	-	ENSBTAG00000016973	PRSS8	ENSBTAT00000037413	GO:0004252(serine-type endopeptidase activity);GO:0005886(plasma membrane);GO:0006508(proteolysis);GO:0008233(peptidase activity);GO:0008236(serine-type peptidase activity);GO:0010765(positive regulation of sodium ion transport);GO:0016787(hydrolase activity);GO:0017080(sodium channel regulator activity);GO:0019897(extrinsic component of plasma membrane);GO:0046658(anchored component of plasma me…	NA	K08664	EC:3.4.21.-	serine protease 8 [Source:VGNC Symbol;Acc:VGNC:33426]	0.58	0.55	0.57	0.05	0.11	0.11	6.24	2.64142	2.65e-18	3.81e-17
chr11	100121985	100133453	-	ENSBTAG00000019453	PTGES	ENSBTAT00000025912	GO:0001516(prostaglandin biosynthetic process);GO:0004364(glutathione transferase activity);GO:0005641(nuclear envelope lumen);GO:0005737(cytoplasm);GO:0005739(mitochondrion);GO:0006629(lipid metabolic process);GO:0006631(fatty acid metabolic process);GO:0006633(fatty acid biosynthetic process);GO:0006693(prostaglandin metabolic process);GO:0006749(glutathione metabolic process);GO:0008285(negati…	00590(Arachidonic acid metabolism)	K15729	EC:5.3.99.3	prostaglandin E synthase [Source:VGNC Symbol;Acc:VGNC:33505]	16.06	17.43	13.12	5.81	7.67	9.58	2.02	1.01505	8.46e-10	6.44e-09
chr3	66128213	66193803	-	ENSBTAG00000015902	PTGFR	ENSBTAT00000043776;ENSBTAT00000043774;ENSBTAT00000084964	GO:0004930(G protein-coupled receptor activity);GO:0004955(prostaglandin receptor activity);GO:0004958(prostaglandin F receptor activity);GO:0005576(extracellular region);GO:0005737(cytoplasm);GO:0005886(plasma membrane);GO:0007165(signal transduction);GO:0007186(G protein-coupled receptor signaling pathway);GO:0008284(positive regulation of cell population proliferation);GO:0010628(positive regu…	04020(Calcium signaling pathway);04072(Phospholipase D signaling pathway);04080(Neuroactive ligand-receptor interaction);04080(Neuroactive ligand-receptor interaction)	K04262	NA	prostaglandin F receptor [Source:VGNC Symbol;Acc:VGNC:50251]	9.6	7.66	9.52	2.5	2.7	2.41	3.52	1.81495	1.09e-66	7.34e-65
chr11	93236273	93262107	+	ENSBTAG00000006716	PTGS1	ENSBTAT00000008833;ENSBTAT00000084644	GO:0001516(prostaglandin biosynthetic process);GO:0001750(photoreceptor outer segment);GO:0004601(peroxidase activity);GO:0004666(prostaglandin-endoperoxide synthase activity);GO:0005737(cytoplasm);GO:0005783(endoplasmic reticulum);GO:0005789(endoplasmic reticulum membrane);GO:0005794(Golgi apparatus);GO:0006629(lipid metabolic process);GO:0006631(fatty acid metabolic process);GO:0006633(fatty ac…	00590(Arachidonic acid metabolism);04611(Platelet activation);04726(Serotonergic synapse);04923(Regulation of lipolysis in adipocytes);04923(Regulation of lipolysis in adipocytes)	K00509	EC:1.14.99.1	prostaglandin-endoperoxide synthase 1 [Source:VGNC Symbol;Acc:VGNC:33511]	0.62	0.5	0.5	0.1	0.07	0.09	6.32	2.6602	1.46e-20	2.38e-19
chr16	67728006	67735629	-	ENSBTAG00000014127	PTGS2	ENSBTAT00000018774	GO:0000212(meiotic spindle organization);GO:0001516(prostaglandin biosynthetic process);GO:0001550(ovarian cumulus expansion);GO:0001934(positive regulation of protein phosphorylation);GO:0004601(peroxidase activity);GO:0004666(prostaglandin-endoperoxide synthase activity);GO:0005737(cytoplasm);GO:0005783(endoplasmic reticulum);GO:0006954(inflammatory response);GO:0006979(response to oxidative st…	00590(Arachidonic acid metabolism);04064(NF-kappa B signaling pathway);04370(VEGF signaling pathway);04625(C-type lectin receptor signaling pathway);04657(IL-17 signaling pathway);04668(TNF signaling pathway);04723(Retrograde endocannabinoid signaling);04726(Serotonergic synapse);04913(Ovarian steroidogenesis);04921(Oxytocin signaling pathway);04923(Regulation of lipolysis in adipocytes);05140(Le…	K11987	EC:1.14.99.1	prostaglandin-endoperoxide synthase 2 [Source:VGNC Symbol;Acc:VGNC:33512]	0.77	1.54	1.26	0.56	0.77	0.55	1.9	0.928085	0.00015	0.000568
chr16	69034474	69223706	+	ENSBTAG00000021553	PTPN14	ENSBTAT00000028717;ENSBTAT00000070210	GO:0001946(lymphangiogenesis);GO:0003712(transcription coregulator activity);GO:0004721(phosphoprotein phosphatase activity);GO:0004725(protein tyrosine phosphatase activity);GO:0005634(nucleus);GO:0005654(nucleoplasm);GO:0005737(cytoplasm);GO:0005856(cytoskeleton);GO:0006470(protein dephosphorylation);GO:0008285(negative regulation of cell population proliferation);GO:0016311(dephosphorylation);…	NA	K18025	EC:3.1.3.48	protein tyrosine phosphatase, non-receptor type 14 [Source:VGNC Symbol;Acc:VGNC:33532]	11.74	11.62	10.84	6.97	6.88	7.16	1.63	0.703009	1.28e-23	2.4e-22
chr29	25991833	26050347	+	ENSBTAG00000020257	PTPN5	ENSBTAT00000026996	GO:0001784(phosphotyrosine residue binding);GO:0004721(phosphoprotein phosphatase activity);GO:0004725(protein tyrosine phosphatase activity);GO:0006470(protein dephosphorylation);GO:0016311(dephosphorylation);GO:0016787(hydrolase activity);GO:0016791(phosphatase activity);GO:0035335(peptidyl-tyrosine dephosphorylation)	04010(MAPK signaling pathway)	K18018	EC:3.1.3.48	protein tyrosine phosphatase, non-receptor type 5 [Source:VGNC Symbol;Acc:VGNC:33540]	3.74	3.52	3.66	1.68	1.68	1.87	2.09	1.06119	1.77e-19	2.71e-18
chr24	40329648	40995218	+	ENSBTAG00000024015	PTPRM	ENSBTAT00000061002;ENSBTAT00000077918;ENSBTAT00000071236	GO:0001937(negative regulation of endothelial cell proliferation);GO:0004721(phosphoprotein phosphatase activity);GO:0004725(protein tyrosine phosphatase activity);GO:0005001(transmembrane receptor protein tyrosine phosphatase activity);GO:0005515(protein binding);GO:0005737(cytoplasm);GO:0005886(plasma membrane);GO:0005911(cell-cell junction);GO:0005913(cell-cell adherens junction);GO:0006470(pr…	04514(Cell adhesion molecules (CAMs));04520(Adherens junction);04520(Adherens junction)	K05693	EC:3.1.3.48	protein tyrosine phosphatase, receptor type M [Source:VGNC Symbol;Acc:VGNC:33553]	11.66	11.35	10.71	4.36	4.67	4.53	2.49	1.31415	2.65e-70	1.91e-68
chr2	124237184	124325673	-	ENSBTAG00000012848	PTPRU	ENSBTAT00000080173;ENSBTAT00000017076	GO:0004721(phosphoprotein phosphatase activity);GO:0004725(protein tyrosine phosphatase activity);GO:0005515(protein binding);GO:0005911(cell-cell junction);GO:0006470(protein dephosphorylation);GO:0008013(beta-catenin binding);GO:0008285(negative regulation of cell population proliferation);GO:0016020(membrane);GO:0016021(integral component of membrane);GO:0016311(dephosphorylation);GO:0016787(h…	NA	K16662	EC:3.1.3.48	protein tyrosine phosphatase, receptor type U [Source:VGNC Symbol;Acc:VGNC:33559]	6.2	6.02	5.71	2.25	2.04	2.08	2.82	1.49335	7.6e-63	4.96e-61
chr1	110158198	110164262	-	ENSBTAG00000009012	PTX3	ENSBTAT00000011863	GO:0001550(ovarian cumulus expansion);GO:0001849(complement component C1q binding);GO:0001872((1->3)-beta-D-glucan binding);GO:0001878(response to yeast);GO:0005615(extracellular space);GO:0008228(opsonization);GO:0030198(extracellular matrix organization);GO:0031012(extracellular matrix);GO:0042802(identical protein binding);GO:0044869(negative regulation by host of viral exo-alpha-sialidase act…	NA	NA	NA	pentraxin 3 [Source:VGNC Symbol;Acc:VGNC:33566]	2.33	2.73	2.76	0.43	0.2	0.31	8.36	3.06343	4.67e-34	1.35e-32
[truncated: 17,772 more rows]

## Sheet: DEGs_up in DM_inputvsGM_input
gene_id	gene_name	transcript_id	Description	FPKM.DM_1_input	FPKM.DM_2_input	FPKM.DM_3_input	FPKM.GM_1_input	FPKM.GM_2_input	FPKM.GM_3_input	fc	log2(fc)	pval	qval	regulation
[truncated: 986 more rows]

[truncated: 1 more sheets: DEGs_down in DM_inputvsGM_input]
