# Supplementary material for: Transcriptome-wide N 6-Methyladenosine Methylome Profiling Reveals m6A Regulation of Skeletal Myoblast Differentiation in Cattle (Bos taurus)
Source: Front Cell Dev Biol. 2021 Dec 6;9:785380. doi: 10.3389/fcell.2021.785380 (PMC8685427; doi:10.3389/fcell.2021.785380)
Supplement: Supplementary file 5 [file DataSheet11.XLSX]

## Sheet: KEGG analysis of Overlap genes
Term	Database	ID	Input number	Background number	Ratio	P-Value	Corrected P-Value	Input	Hyperlink
Homologous recombination	KEGG PATHWAY	bta03440	4	42	0.0952381	0.000646783	0.0966007	BRCA1|POLD1|BRCA2|BLM	http://www.genome.jp/kegg-bin/show_pathway?bta03440/bta:507069%09red/bta:534148%09red/bta:281990%09red/bta:353120%09red
Fanconi anemia pathway	KEGG PATHWAY	bta03460	4	52	0.0769231	0.00136163	0.0966007	BRCA1|BLM|BRCA2|REV3L	http://www.genome.jp/kegg-bin/show_pathway?bta03460/bta:507069%09red/bta:534148%09red/bta:353120%09red/bta:517422%09red
Breast cancer	KEGG PATHWAY	bta05224	6	150	0.04	0.00232261	0.0966007	BRCA1|BRCA2|FZD5|FZD9|NOTCH3|FZD3	http://www.genome.jp/kegg-bin/show_pathway?bta05224/bta:538536%09red/bta:789485%09red/bta:507069%09red/bta:353120%09red/bta:521364%09red/bta:445419%09red
Basal cell carcinoma	KEGG PATHWAY	bta05217	4	63	0.0634921	0.00264069	0.0966007	FZD9|GLI1|FZD5|FZD3	http://www.genome.jp/kegg-bin/show_pathway?bta05217/bta:521364%09red/bta:517588%09red/bta:445419%09red/bta:538536%09red
Pathways in cancer	KEGG PATHWAY	bta05200	12	539	0.0222635	0.0030274	0.0966007	BRCA2|TRAF5|FZD9|ITGA6|NOTCH3|MET|GLI1|GSTM1|LPAR2|FZD3|MDM2|FZD5	http://www.genome.jp/kegg-bin/show_pathway?bta05200/bta:280855%09red/bta:538536%09red/bta:535043%09red/bta:509748%09red/bta:783879%09red/bta:507069%09red/bta:517588%09red/bta:507234%09red/bta:445419%09red/bta:521364%09red/bta:540378%09red/bta:789485%09red
Insulin resistance	KEGG PATHWAY	bta04931	5	110	0.0454545	0.00316724	0.0966007	MLXIPL|RPS6KA1|CD36|PYGM|PPP1R3A	http://www.genome.jp/kegg-bin/show_pathway?bta04931/bta:788534%09red/bta:281052%09red/bta:327664%09red/bta:533908%09red/bta:784877%09red
Platinum drug resistance	KEGG PATHWAY	bta01524	4	78	0.0512821	0.00545471	0.12273	BRCA1|GSTM1|MDM2|REV3L	http://www.genome.jp/kegg-bin/show_pathway?bta01524/bta:783879%09red/bta:353120%09red/bta:540378%09red/bta:517422%09red
Axon guidance	KEGG PATHWAY	bta04360	6	180	0.0333333	0.00549076	0.12273	EFNB3|FZD3|SEMA3E|MET|BOC|RGMA	http://www.genome.jp/kegg-bin/show_pathway?bta04360/bta:535644%09red/bta:280855%09red/bta:512018%09red/bta:518756%09red/bta:617714%09red/bta:445419%09red
PPAR signaling pathway	KEGG PATHWAY	bta03320	4	82	0.0487805	0.00644956	0.12273	ACOX2|FABP7|SORBS1|CD36	http://www.genome.jp/kegg-bin/show_pathway?bta03320/bta:281052%09red/bta:504625%09red/bta:514969%09red/bta:777787%09red
Transcriptional misregulation in cancer	KEGG PATHWAY	bta05202	6	188	0.0319149	0.00670657	0.12273	WT1|BCL6|BCL11B|MET|MDM2|NSD2	http://www.genome.jp/kegg-bin/show_pathway?bta05202/bta:280855%09red/bta:540378%09red/bta:539020%09red/bta:540769%09red/bta:782183%09red/bta:783269%09red
Proteoglycans in cancer	KEGG PATHWAY	bta05205	6	202	0.029703	0.00928674	0.144026	FZD3|FZD5|FZD9|TLR2|MET|MDM2	http://www.genome.jp/kegg-bin/show_pathway?bta05205/bta:280855%09red/bta:538536%09red/bta:445419%09red/bta:281534%09red/bta:521364%09red/bta:540378%09red
Hypertrophic cardiomyopathy (HCM)	KEGG PATHWAY	bta05410	4	92	0.0434783	0.00944431	0.144026	MYL3|ATP2A1|ITGA6|ITGA7	http://www.genome.jp/kegg-bin/show_pathway?bta05410/bta:535043%09red/bta:618352%09red/bta:506953%09red/bta:518117%09red
Dilated cardiomyopathy (DCM)	KEGG PATHWAY	bta05414	4	99	0.040404	0.012003	0.168966	MYL3|ATP2A1|ITGA6|ITGA7	http://www.genome.jp/kegg-bin/show_pathway?bta05414/bta:535043%09red/bta:618352%09red/bta:506953%09red/bta:518117%09red
Neuroactive ligand-receptor interaction	KEGG PATHWAY	bta04080	8	363	0.0220386	0.0151462	0.182064	PTGFR|CALCRL|SST|LPAR2|HRH2|HCRTR1|GABRB3|P2RX7	http://www.genome.jp/kegg-bin/show_pathway?bta04080/bta:527140%09red/bta:521257%09red/bta:509748%09red/bta:529593%09red/bta:282248%09red/bta:280932%09red/bta:286814%09red/bta:282020%09red
Malaria	KEGG PATHWAY	bta05144	3	59	0.0508475	0.016208	0.182064	TLR2|MET|CD36	http://www.genome.jp/kegg-bin/show_pathway?bta05144/bta:280855%09red/bta:281534%09red/bta:281052%09red
Hematopoietic cell lineage	KEGG PATHWAY	bta04640	4	110	0.0363636	0.0168526	0.182064	CD36|ANPEP|ITGA6|CD55	http://www.genome.jp/kegg-bin/show_pathway?bta04640/bta:535043%09red/bta:404191%09red/bta:518609%09red/bta:281052%09red
Glutathione metabolism	KEGG PATHWAY	bta00480	3	60	0.05	0.016913	0.182064	GSTM1|ANPEP|RRM1	http://www.genome.jp/kegg-bin/show_pathway?bta00480/bta:783879%09red/bta:404191%09red/bta:505537%09red
Hepatocellular carcinoma	KEGG PATHWAY	bta05225	5	174	0.0287356	0.0192978	0.196194	MET|FZD3|FZD5|GSTM1|FZD9	http://www.genome.jp/kegg-bin/show_pathway?bta05225/bta:280855%09red/bta:521364%09red/bta:445419%09red/bta:783879%09red/bta:538536%09red
Arrhythmogenic right ventricular cardiomyopathy (ARVC)	KEGG PATHWAY	bta05412	3	76	0.0394737	0.0305055	0.277721	ATP2A1|ITGA6|ITGA7	http://www.genome.jp/kegg-bin/show_pathway?bta05412/bta:535043%09red/bta:506953%09red/bta:518117%09red
Drug metabolism - other enzymes	KEGG PATHWAY	bta00983	3	76	0.0394737	0.0305055	0.277721	GSTM1|RRM1|TK1	http://www.genome.jp/kegg-bin/show_pathway?bta00983/bta:504652%09red/bta:505537%09red/bta:783879%09red
Human papillomavirus infection	KEGG PATHWAY	bta05165	7	345	0.0202899	0.0327237	0.277721	FZD3|FZD5|FZD9|ITGA6|NOTCH3|MDM2|ITGA7	http://www.genome.jp/kegg-bin/show_pathway?bta05165/bta:538536%09red/bta:535043%09red/bta:789485%09red/bta:445419%09red/bta:521364%09red/bta:540378%09red/bta:506953%09red
Calcium signaling pathway	KEGG PATHWAY	bta04020	5	203	0.0246305	0.033881	0.277721	PTGFR|HRH2|ATP2A1|P2RX7|CACNA1G	http://www.genome.jp/kegg-bin/show_pathway?bta04020/bta:286814%09red/bta:282411%09red/bta:521257%09red/bta:518117%09red/bta:282020%09red
Signaling pathways regulating pluripotency of stem cells	KEGG PATHWAY	bta04550	4	139	0.028777	0.0349049	0.277721	FZD9|FZD3|INHBE|FZD5	http://www.genome.jp/kegg-bin/show_pathway?bta04550/bta:445419%09red/bta:521364%09red/bta:517587%09red/bta:538536%09red
ECM-receptor interaction	KEGG PATHWAY	bta04512	3	87	0.0344828	0.0423552	0.29906	CD36|ITGA6|ITGA7	http://www.genome.jp/kegg-bin/show_pathway?bta04512/bta:535043%09red/bta:506953%09red/bta:281052%09red
Complement and coagulation cascades	KEGG PATHWAY	bta04610	3	87	0.0344828	0.0423552	0.29906	F3|CD55|C8G	http://www.genome.jp/kegg-bin/show_pathway?bta04610/bta:518609%09red/bta:517356%09red/bta:280686%09red
Cardiac muscle contraction	KEGG PATHWAY	bta04260	3	90	0.0333333	0.0459324	0.29906	COX7A1|ATP2A1|MYL3	http://www.genome.jp/kegg-bin/show_pathway?bta04260/bta:618352%09red/bta:338086%09red/bta:518117%09red
PI3K-Akt signaling pathway	KEGG PATHWAY	bta04151	7	373	0.0187668	0.0461749	0.29906	BRCA1|ITGA6|ITGA7|TLR2|MET|LPAR2|MDM2	http://www.genome.jp/kegg-bin/show_pathway?bta04151/bta:280855%09red/bta:535043%09red/bta:509748%09red/bta:353120%09red/bta:281534%09red/bta:540378%09red/bta:506953%09red
Gastric cancer	KEGG PATHWAY	bta05226	4	153	0.0261438	0.0464919	0.29906	MET|FZD3|FZD5|FZD9	http://www.genome.jp/kegg-bin/show_pathway?bta05226/bta:280855%09red/bta:521364%09red/bta:445419%09red/bta:538536%09red
mTOR signaling pathway	KEGG PATHWAY	bta04150	4	154	0.025974	0.047392	0.29906	FZD9|FZD3|FZD5|RPS6KA1	http://www.genome.jp/kegg-bin/show_pathway?bta04150/bta:521364%09red/bta:445419%09red/bta:533908%09red/bta:538536%09red
Cushing syndrome	KEGG PATHWAY	bta04934	4	156	0.025641	0.0492213	0.30025	FZD9|FZD3|FZD5|CACNA1G	http://www.genome.jp/kegg-bin/show_pathway?bta04934/bta:521364%09red/bta:282411%09red/bta:445419%09red/bta:538536%09red
Melanogenesis	KEGG PATHWAY	bta04916	3	102	0.0294118	0.0616656	0.358032	FZD9|FZD3|FZD5	http://www.genome.jp/kegg-bin/show_pathway?bta04916/bta:521364%09red/bta:445419%09red/bta:538536%09red
Hedgehog signaling pathway	KEGG PATHWAY	bta04340	2	47	0.0425532	0.0660991	0.358032	BOC|GLI1	http://www.genome.jp/kegg-bin/show_pathway?bta04340/bta:512018%09red/bta:517588%09red
Mineral absorption	KEGG PATHWAY	bta04978	2	47	0.0425532	0.0660991	0.358032	STEAP2|SLC40A1	http://www.genome.jp/kegg-bin/show_pathway?bta04978/bta:527023%09red/bta:504616%09red
C-type lectin receptor signaling pathway	KEGG PATHWAY	bta04625	3	106	0.0283019	0.0673985	0.358032	EGR3|MDM2|KSR1	http://www.genome.jp/kegg-bin/show_pathway?bta04625/bta:540378%09red/bta:526233%09red/bta:100138565%09red
Fat digestion and absorption	KEGG PATHWAY	bta04975	2	48	0.0416667	0.0684761	0.358032	CD36|ABCA1	http://www.genome.jp/kegg-bin/show_pathway?bta04975/bta:281052%09red/bta:535379%09red
Cholesterol metabolism	KEGG PATHWAY	bta04979	2	50	0.04	0.0733129	0.362602	CD36|ABCA1	http://www.genome.jp/kegg-bin/show_pathway?bta04979/bta:281052%09red/bta:535379%09red
Amino sugar and nucleotide sugar metabolism	KEGG PATHWAY	bta00520	2	50	0.04	0.0733129	0.362602	AMDHD2|UAP1L1	http://www.genome.jp/kegg-bin/show_pathway?bta00520/bta:521401%09red/bta:100299558%09red
Protein digestion and absorption	KEGG PATHWAY	bta04974	3	113	0.0265487	0.0779892	0.37558	COL18A1|COL5A3|SLC1A1	http://www.genome.jp/kegg-bin/show_pathway?bta04974/bta:508076%09red/bta:282353%09red/bta:507881%09red
Thyroid hormone signaling pathway	KEGG PATHWAY	bta04919	3	118	0.0254237	0.0859714	0.395451	MDM2|ATP2A1|NOTCH3	http://www.genome.jp/kegg-bin/show_pathway?bta04919/bta:789485%09red/bta:540378%09red/bta:518117%09red
Pyrimidine metabolism	KEGG PATHWAY	bta00240	2	56	0.0357143	0.0884416	0.395451	RRM1|TK1	http://www.genome.jp/kegg-bin/show_pathway?bta00240/bta:504652%09red/bta:505537%09red
MicroRNAs in cancer	KEGG PATHWAY	bta05206	5	270	0.0185185	0.0885982	0.395451	BRCA1|MET|MDM2|FZD3|NOTCH3	http://www.genome.jp/kegg-bin/show_pathway?bta05206/bta:280855%09red/bta:789485%09red/bta:353120%09red/bta:540378%09red/bta:445419%09red
FoxO signaling pathway	KEGG PATHWAY	bta04068	3	132	0.0227273	0.110036	0.479441	MDM2|BCL6|FBXO32	http://www.genome.jp/kegg-bin/show_pathway?bta04068/bta:539020%09red/bta:513776%09red/bta:540378%09red
Insulin signaling pathway	KEGG PATHWAY	bta04910	3	137	0.0218978	0.119195	0.503839	SORBS1|PYGM|PPP1R3A	http://www.genome.jp/kegg-bin/show_pathway?bta04910/bta:327664%09red/bta:504625%09red/bta:784877%09red
Inflammatory bowel disease (IBD)	KEGG PATHWAY	bta05321	2	69	0.0289855	0.123895	0.503839	TLR2|IL18R1	http://www.genome.jp/kegg-bin/show_pathway?bta05321/bta:281534%09red/bta:407221%09red
Adherens junction	KEGG PATHWAY	bta04520	2	69	0.0289855	0.123895	0.503839	SORBS1|MET	http://www.genome.jp/kegg-bin/show_pathway?bta04520/bta:280855%09red/bta:504625%09red
Melanoma	KEGG PATHWAY	bta05218	2	73	0.0273973	0.1354	0.50912	MET|MDM2	http://www.genome.jp/kegg-bin/show_pathway?bta05218/bta:280855%09red/bta:540378%09red
Glycosphingolipid biosynthesis - ganglio series	KEGG PATHWAY	bta00604	1	16	0.0625	0.136102	0.50912	ST3GAL5	http://www.genome.jp/kegg-bin/show_pathway?bta00604/bta:404164%09red
Gastric acid secretion	KEGG PATHWAY	bta04971	2	74	0.027027	0.138313	0.50912	SST|HRH2	http://www.genome.jp/kegg-bin/show_pathway?bta04971/bta:280932%09red/bta:521257%09red
Metabolic pathways	KEGG PATHWAY	bta01100	17	1468	0.0115804	0.138391	0.50912	MSMO1|RRM1|ST3GAL5|ACOX2|GSTM1|AMDHD2|AMPD3|CHST9|CKM|MBOAT1|UAP1L1|ANPEP|HMGCR|TK1|COX7A1|GALNT7|PYGM	http://www.genome.jp/kegg-bin/show_pathway?bta01100/bta:783879%09red/bta:404191%09red/bta:541284%09red/bta:519803%09red/bta:286822%09red/bta:404164%09red/bta:521401%09red/bta:514969%09red/bta:504652%09red/bta:505537%09red/bta:504481%09red/bta:525909%09red/bta:338086%09red/bta:407159%09red/bta:100299558%09red/bta:327664%09red/bta:524529%09red
cAMP signaling pathway	KEGG PATHWAY	bta04024	4	228	0.0175439	0.139104	0.50912	SST|SOX9|ATP2A1|GLI1	http://www.genome.jp/kegg-bin/show_pathway?bta04024/bta:100336535%09red/bta:517588%09red/bta:280932%09red/bta:518117%09red
Primary bile acid biosynthesis	KEGG PATHWAY	bta00120	1	17	0.0588235	0.143507	0.514637	ACOX2	http://www.genome.jp/kegg-bin/show_pathway?bta00120/bta:514969%09red
Hippo signaling pathway	KEGG PATHWAY	bta04390	3	151	0.0198676	0.146236	0.514637	FZD9|FZD3|FZD5	http://www.genome.jp/kegg-bin/show_pathway?bta04390/bta:521364%09red/bta:445419%09red/bta:538536%09red
Cytokine-cytokine receptor interaction	KEGG PATHWAY	bta04060	5	323	0.0154799	0.151995	0.524812	ACKR4|TNFRSF21|TNFSF18|INHBE|IL18R1	http://www.genome.jp/kegg-bin/show_pathway?bta04060/bta:537922%09red/bta:768081%09red/bta:517587%09red/bta:407221%09red/bta:281672%09red
Steroid biosynthesis	KEGG PATHWAY	bta00100	1	19	0.0526316	0.158128	0.535877	MSMO1	http://www.genome.jp/kegg-bin/show_pathway?bta00100/bta:504481%09red
Cell adhesion molecules (CAMs)	KEGG PATHWAY	bta04514	3	159	0.0188679	0.162507	0.539762	CD274|ITGA6|JAM2	http://www.genome.jp/kegg-bin/show_pathway?bta04514/bta:535043%09red/bta:538846%09red/bta:533834%09red
Wnt signaling pathway	KEGG PATHWAY	bta04310	3	161	0.0186335	0.166657	0.539762	FZD9|FZD3|FZD5	http://www.genome.jp/kegg-bin/show_pathway?bta04310/bta:521364%09red/bta:445419%09red/bta:538536%09red
Peroxisome	KEGG PATHWAY	bta04146	2	84	0.0238095	0.168123	0.539762	ACOX2|PRDX1	http://www.genome.jp/kegg-bin/show_pathway?bta04146/bta:514969%09red/bta:281997%09red
Terpenoid backbone biosynthesis	KEGG PATHWAY	bta00900	1	21	0.047619	0.1725	0.544267	HMGCR	http://www.genome.jp/kegg-bin/show_pathway?bta00900/bta:407159%09red
Mismatch repair	KEGG PATHWAY	bta03430	1	23	0.0434783	0.186628	0.568698	POLD1	http://www.genome.jp/kegg-bin/show_pathway?bta03430/bta:281990%09red
Morphine addiction	KEGG PATHWAY	bta05032	2	92	0.0217391	0.192677	0.568698	GRK5|GABRB3	http://www.genome.jp/kegg-bin/show_pathway?bta05032/bta:281801%09red/bta:529593%09red
PD-L1 expression and PD-1 checkpoint pathway in cancer	KEGG PATHWAY	bta05235	2	93	0.0215054	0.19578	0.568698	TLR2|CD274	http://www.genome.jp/kegg-bin/show_pathway?bta05235/bta:281534%09red/bta:533834%09red
TGF-beta signaling pathway	KEGG PATHWAY	bta04350	2	93	0.0215054	0.19578	0.568698	INHBE|RGMA	http://www.genome.jp/kegg-bin/show_pathway?bta04350/bta:518756%09red/bta:517587%09red
Small cell lung cancer	KEGG PATHWAY	bta05222	2	94	0.0212766	0.198889	0.568698	TRAF5|ITGA6	http://www.genome.jp/kegg-bin/show_pathway?bta05222/bta:535043%09red/bta:507234%09red
Endocrine resistance	KEGG PATHWAY	bta01522	2	94	0.0212766	0.198889	0.568698	MDM2|NOTCH3	http://www.genome.jp/kegg-bin/show_pathway?bta01522/bta:789485%09red/bta:540378%09red
Viral protein interaction with cytokine and cytokine receptor	KEGG PATHWAY	bta04061	2	95	0.0210526	0.202004	0.568719	ACKR4|IL18R1	http://www.genome.jp/kegg-bin/show_pathway?bta04061/bta:281672%09red/bta:407221%09red
Renin-angiotensin system	KEGG PATHWAY	bta04614	1	26	0.0384615	0.207371	0.572763	ANPEP	http://www.genome.jp/kegg-bin/show_pathway?bta04614/bta:404191%09red
NOD-like receptor signaling pathway	KEGG PATHWAY	bta04621	3	181	0.0165746	0.2097	0.572763	CASP4|TRAF5|P2RX7	http://www.genome.jp/kegg-bin/show_pathway?bta04621/bta:338039%09red/bta:507234%09red/bta:286814%09red
Amoebiasis	KEGG PATHWAY	bta05146	2	100	0.02	0.217657	0.577264	TLR2|C8G	http://www.genome.jp/kegg-bin/show_pathway?bta05146/bta:517356%09red/bta:281534%09red
Circadian entrainment	KEGG PATHWAY	bta04713	2	100	0.02	0.217657	0.577264	PRKG1|CACNA1G	http://www.genome.jp/kegg-bin/show_pathway?bta04713/bta:282004%09red/bta:282411%09red
Glycerophospholipid metabolism	KEGG PATHWAY	bta00564	2	103	0.0194175	0.2271	0.585341	GPD1L|MBOAT1	http://www.genome.jp/kegg-bin/show_pathway?bta00564/bta:541284%09red/bta:514456%09red
AGE-RAGE signaling pathway in diabetic complications	KEGG PATHWAY	bta04933	2	103	0.0194175	0.2271	0.585341	F3|AGER	http://www.genome.jp/kegg-bin/show_pathway?bta04933/bta:280986%09red/bta:280686%09red
Mucin type O-glycan biosynthesis	KEGG PATHWAY	bta00512	1	31	0.0322581	0.240777	0.605077	GALNT7	http://www.genome.jp/kegg-bin/show_pathway?bta00512/bta:524529%09red
Prion diseases	KEGG PATHWAY	bta05020	1	32	0.03125	0.247288	0.605077	C8G	http://www.genome.jp/kegg-bin/show_pathway?bta05020/bta:517356%09red
Starch and sucrose metabolism	KEGG PATHWAY	bta00500	1	32	0.03125	0.247288	0.605077	PYGM	http://www.genome.jp/kegg-bin/show_pathway?bta00500/bta:327664%09red
Focal adhesion	KEGG PATHWAY	bta04510	3	198	0.0151515	0.247982	0.605077	MET|ITGA6|ITGA7	http://www.genome.jp/kegg-bin/show_pathway?bta04510/bta:280855%09red/bta:506953%09red/bta:535043%09red
Base excision repair	KEGG PATHWAY	bta03410	1	33	0.030303	0.253744	0.607043	POLD1	http://www.genome.jp/kegg-bin/show_pathway?bta03410/bta:281990%09red
Toxoplasmosis	KEGG PATHWAY	bta05145	2	113	0.0176991	0.25874	0.607043	TLR2|ITGA6	http://www.genome.jp/kegg-bin/show_pathway?bta05145/bta:535043%09red/bta:281534%09red
Glutamatergic synapse	KEGG PATHWAY	bta04724	2	113	0.0176991	0.25874	0.607043	SLC1A1|SHANK1	http://www.genome.jp/kegg-bin/show_pathway?bta04724/bta:282353%09red/bta:518970%09red
DNA replication	KEGG PATHWAY	bta03030	1	36	0.0277778	0.272781	0.61007	POLD1	http://www.genome.jp/kegg-bin/show_pathway?bta03030/bta:281990%09red
TNF signaling pathway	KEGG PATHWAY	bta04668	2	118	0.0169492	0.274595	0.61007	TRAF5|IL18R1	http://www.genome.jp/kegg-bin/show_pathway?bta04668/bta:507234%09red/bta:407221%09red
Aldosterone-regulated sodium reabsorption	KEGG PATHWAY	bta04960	1	37	0.027027	0.279019	0.61007	NR3C2	http://www.genome.jp/kegg-bin/show_pathway?bta04960/bta:537614%09red
Regulation of actin cytoskeleton	KEGG PATHWAY	bta04810	3	212	0.0141509	0.28025	0.61007	LPAR2|ITGA6|ITGA7	http://www.genome.jp/kegg-bin/show_pathway?bta04810/bta:535043%09red/bta:509748%09red/bta:506953%09red
Rap1 signaling pathway	KEGG PATHWAY	bta04015	3	216	0.0138889	0.289547	0.61007	LPAR2|SIPA1L1|MET	http://www.genome.jp/kegg-bin/show_pathway?bta04015/bta:280855%09red/bta:509748%09red/bta:787248%09red
Lysosome	KEGG PATHWAY	bta04142	2	123	0.0162602	0.290435	0.61007	ARSA|CTSF	http://www.genome.jp/kegg-bin/show_pathway?bta04142/bta:509715%09red/bta:505514%09red
AMPK signaling pathway	KEGG PATHWAY	bta04152	2	123	0.0162602	0.290435	0.61007	CD36|HMGCR	http://www.genome.jp/kegg-bin/show_pathway?bta04152/bta:281052%09red/bta:407159%09red
Cell cycle	KEGG PATHWAY	bta04110	2	123	0.0162602	0.290435	0.61007	CDC45|MDM2	http://www.genome.jp/kegg-bin/show_pathway?bta04110/bta:507122%09red/bta:540378%09red
Nicotine addiction	KEGG PATHWAY	bta05033	1	40	0.025	0.297414	0.61007	GABRB3	http://www.genome.jp/kegg-bin/show_pathway?bta05033/bta:529593%09red
Bladder cancer	KEGG PATHWAY	bta05219	1	43	0.0232558	0.315342	0.61007	MDM2	http://www.genome.jp/kegg-bin/show_pathway?bta05219/bta:540378%09red
Yersinia infection	KEGG PATHWAY	bta05135	2	131	0.0152672	0.315681	0.61007	ARHGEF28|RPS6KA1	http://www.genome.jp/kegg-bin/show_pathway?bta05135/bta:533908%09red/bta:616969%09red
Epstein-Barr virus infection	KEGG PATHWAY	bta05169	3	228	0.0131579	0.317551	0.61007	TLR2|MDM2|TRAF5	http://www.genome.jp/kegg-bin/show_pathway?bta05169/bta:281534%09red/bta:507234%09red/bta:540378%09red
Vascular smooth muscle contraction	KEGG PATHWAY	bta04270	2	133	0.0150376	0.321963	0.61007	PRKG1|CALCRL	http://www.genome.jp/kegg-bin/show_pathway?bta04270/bta:282004%09red/bta:527140%09red
Nucleotide excision repair	KEGG PATHWAY	bta03420	1	45	0.0222222	0.32704	0.61007	POLD1	http://www.genome.jp/kegg-bin/show_pathway?bta03420/bta:281990%09red
Ferroptosis	KEGG PATHWAY	bta04216	1	45	0.0222222	0.32704	0.61007	SLC40A1	http://www.genome.jp/kegg-bin/show_pathway?bta04216/bta:527023%09red
Purine metabolism	KEGG PATHWAY	bta00230	2	135	0.0148148	0.328232	0.61007	AMPD3|RRM1	http://www.genome.jp/kegg-bin/show_pathway?bta00230/bta:505537%09red/bta:519803%09red
Human immunodeficiency virus 1 infection	KEGG PATHWAY	bta05170	3	234	0.0128205	0.331578	0.61007	TLR2|TRAF5|CGAS	http://www.genome.jp/kegg-bin/show_pathway?bta05170/bta:281534%09red/bta:507234%09red/bta:782472%09red
Type II diabetes mellitus	KEGG PATHWAY	bta04930	1	46	0.0217391	0.332814	0.61007	CACNA1G	http://www.genome.jp/kegg-bin/show_pathway?bta04930/bta:282411%09red
Proteasome	KEGG PATHWAY	bta03050	1	46	0.0217391	0.332814	0.61007	PSMB8	http://www.genome.jp/kegg-bin/show_pathway?bta03050/bta:282013%09red
Thermogenesis	KEGG PATHWAY	bta04714	3	239	0.0125523	0.343263	0.61007	COX7A1|PRKG1|RPS6KA1	http://www.genome.jp/kegg-bin/show_pathway?bta04714/bta:282004%09red/bta:338086%09red/bta:533908%09red
Apelin signaling pathway	KEGG PATHWAY	bta04371	2	140	0.0142857	0.343832	0.61007	MYL3|NOTCH3	http://www.genome.jp/kegg-bin/show_pathway?bta04371/bta:789485%09red/bta:618352%09red
Ubiquitin mediated proteolysis	KEGG PATHWAY	bta04120	2	140	0.0142857	0.343832	0.61007	BRCA1|MDM2	http://www.genome.jp/kegg-bin/show_pathway?bta04120/bta:353120%09red/bta:540378%09red
Arginine and proline metabolism	KEGG PATHWAY	bta00330	1	48	0.0208333	0.344215	0.61007	CKM	http://www.genome.jp/kegg-bin/show_pathway?bta00330/bta:286822%09red
Notch signaling pathway	KEGG PATHWAY	bta04330	1	48	0.0208333	0.344215	0.61007	NOTCH3	http://www.genome.jp/kegg-bin/show_pathway?bta04330/bta:789485%09red
Viral carcinogenesis	KEGG PATHWAY	bta05203	3	241	0.0124481	0.347933	0.61007	EGR3|MDM2|TRAF5	http://www.genome.jp/kegg-bin/show_pathway?bta05203/bta:540378%09red/bta:507234%09red/bta:526233%09red
Sphingolipid metabolism	KEGG PATHWAY	bta00600	1	49	0.0204082	0.349842	0.61007	ARSA	http://www.genome.jp/kegg-bin/show_pathway?bta00600/bta:505514%09red
Apoptosis	KEGG PATHWAY	bta04210	2	142	0.0140845	0.35004	0.61007	LMNB1|CTSF	http://www.genome.jp/kegg-bin/show_pathway?bta04210/bta:509715%09red/bta:540643%09red
Human cytomegalovirus infection	KEGG PATHWAY	bta05163	3	245	0.0122449	0.357263	0.611614	MDM2|TRAF5|CGAS	http://www.genome.jp/kegg-bin/show_pathway?bta05163/bta:540378%09red/bta:507234%09red/bta:782472%09red
Endocytosis	KEGG PATHWAY	bta04144	3	246	0.0121951	0.359592	0.611614	MDM2|GRK5|PSD	http://www.genome.jp/kegg-bin/show_pathway?bta04144/bta:281801%09red/bta:540378%09red/bta:523124%09red
Amyotrophic lateral sclerosis (ALS)	KEGG PATHWAY	bta05014	1	51	0.0196078	0.360953	0.611614	NEFH	http://www.genome.jp/kegg-bin/show_pathway?bta05014/bta:528842%09red
Adrenergic signaling in cardiomyocytes	KEGG PATHWAY	bta04261	2	150	0.0133333	0.374662	0.629021	ATP2A1|MYL3	http://www.genome.jp/kegg-bin/show_pathway?bta04261/bta:618352%09red/bta:518117%09red
Phospholipase D signaling pathway	KEGG PATHWAY	bta04072	2	152	0.0131579	0.38076	0.633447	LPAR2|PTGFR	http://www.genome.jp/kegg-bin/show_pathway?bta04072/bta:509748%09red/bta:282020%09red
Legionellosis	KEGG PATHWAY	bta05134	1	56	0.0178571	0.387909	0.635045	TLR2	http://www.genome.jp/kegg-bin/show_pathway?bta05134/bta:281534%09red
Regulation of lipolysis in adipocytes	KEGG PATHWAY	bta04923	1	58	0.0172414	0.398372	0.635045	PRKG1	http://www.genome.jp/kegg-bin/show_pathway?bta04923/bta:282004%09red
Non-alcoholic fatty liver disease (NAFLD)	KEGG PATHWAY	bta04932	2	158	0.0126582	0.398899	0.635045	MLXIPL|COX7A1	http://www.genome.jp/kegg-bin/show_pathway?bta04932/bta:788534%09red/bta:338086%09red
Type I diabetes mellitus	KEGG PATHWAY	bta04940	1	59	0.0169492	0.403536	0.635045	PTPRN	http://www.genome.jp/kegg-bin/show_pathway?bta04940/bta:286810%09red
ABC transporters	KEGG PATHWAY	bta02010	1	60	0.0166667	0.408657	0.635045	ABCA1	http://www.genome.jp/kegg-bin/show_pathway?bta02010/bta:535379%09red
Long-term depression	KEGG PATHWAY	bta04730	1	60	0.0166667	0.408657	0.635045	PRKG1	http://www.genome.jp/kegg-bin/show_pathway?bta04730/bta:282004%09red
Drug metabolism - cytochrome P450	KEGG PATHWAY	bta00982	1	63	0.015873	0.423756	0.635045	GSTM1	http://www.genome.jp/kegg-bin/show_pathway?bta00982/bta:783879%09red
Lysine degradation	KEGG PATHWAY	bta00310	1	64	0.015625	0.428703	0.635045	NSD2	http://www.genome.jp/kegg-bin/show_pathway?bta00310/bta:540769%09red
cGMP-PKG signaling pathway	KEGG PATHWAY	bta04022	2	169	0.0118343	0.43149	0.635045	PRKG1|ATP2A1	http://www.genome.jp/kegg-bin/show_pathway?bta04022/bta:282004%09red/bta:518117%09red
Central carbon metabolism in cancer	KEGG PATHWAY	bta05230	1	65	0.0153846	0.433608	0.635045	MET	http://www.genome.jp/kegg-bin/show_pathway?bta05230/bta:280855%09red
Cortisol synthesis and secretion	KEGG PATHWAY	bta04927	1	65	0.0153846	0.433608	0.635045	CACNA1G	http://www.genome.jp/kegg-bin/show_pathway?bta04927/bta:282411%09red
Phagosome	KEGG PATHWAY	bta04145	2	170	0.0117647	0.434406	0.635045	TLR2|CD36	http://www.genome.jp/kegg-bin/show_pathway?bta04145/bta:281052%09red/bta:281534%09red
Hepatitis B	KEGG PATHWAY	bta05161	2	172	0.0116279	0.440216	0.635045	TLR2|EGR3	http://www.genome.jp/kegg-bin/show_pathway?bta05161/bta:281534%09red/bta:526233%09red
Metabolism of xenobiotics by cytochrome P450	KEGG PATHWAY	bta00980	1	67	0.0149254	0.443293	0.635045	GSTM1	http://www.genome.jp/kegg-bin/show_pathway?bta00980/bta:783879%09red
Cytosolic DNA-sensing pathway	KEGG PATHWAY	bta04623	1	67	0.0149254	0.443293	0.635045	CGAS	http://www.genome.jp/kegg-bin/show_pathway?bta04623/bta:782472%09red
Glycerolipid metabolism	KEGG PATHWAY	bta00561	1	67	0.0149254	0.443293	0.635045	MBOAT1	http://www.genome.jp/kegg-bin/show_pathway?bta00561/bta:541284%09red
Long-term potentiation	KEGG PATHWAY	bta04720	1	69	0.0144928	0.452812	0.635045	RPS6KA1	http://www.genome.jp/kegg-bin/show_pathway?bta04720/bta:533908%09red
Necroptosis	KEGG PATHWAY	bta04217	2	177	0.0112994	0.454595	0.635045	PYGM|TRAF5	http://www.genome.jp/kegg-bin/show_pathway?bta04217/bta:327664%09red/bta:507234%09red
Renal cell carcinoma	KEGG PATHWAY	bta05211	1	71	0.0140845	0.46217	0.635045	MET	http://www.genome.jp/kegg-bin/show_pathway?bta05211/bta:280855%09red
Alzheimer disease	KEGG PATHWAY	bta05010	2	180	0.0111111	0.463121	0.635045	COX7A1|ATP2A1	http://www.genome.jp/kegg-bin/show_pathway?bta05010/bta:338086%09red/bta:518117%09red
MAPK signaling pathway	KEGG PATHWAY	bta04010	3	292	0.010274	0.464387	0.635045	MET|RPS6KA1|CACNA1G	http://www.genome.jp/kegg-bin/show_pathway?bta04010/bta:280855%09red/bta:282411%09red/bta:533908%09red
Herpes simplex virus 1 infection	KEGG PATHWAY	bta05168	4	405	0.00987654	0.4654	0.635045	TLR2|ZNF853|TRAF5|CGAS	http://www.genome.jp/kegg-bin/show_pathway?bta05168/bta:618217%09red/bta:281534%09red/bta:507234%09red/bta:782472%09red
Adipocytokine signaling pathway	KEGG PATHWAY	bta04920	1	72	0.0138889	0.466789	0.635045	CD36	http://www.genome.jp/kegg-bin/show_pathway?bta04920/bta:281052%09red
Bacterial invasion of epithelial cells	KEGG PATHWAY	bta05100	1	74	0.0135135	0.475908	0.635045	MET	http://www.genome.jp/kegg-bin/show_pathway?bta05100/bta:280855%09red
Pancreatic cancer	KEGG PATHWAY	bta05212	1	74	0.0135135	0.475908	0.635045	BRCA2	http://www.genome.jp/kegg-bin/show_pathway?bta05212/bta:507069%09red
Chronic myeloid leukemia	KEGG PATHWAY	bta05220	1	76	0.0131579	0.484872	0.635045	MDM2	http://www.genome.jp/kegg-bin/show_pathway?bta05220/bta:540378%09red
Leishmaniasis	KEGG PATHWAY	bta05140	1	76	0.0131579	0.484872	0.635045	TLR2	http://www.genome.jp/kegg-bin/show_pathway?bta05140/bta:281534%09red
Viral myocarditis	KEGG PATHWAY	bta05416	1	76	0.0131579	0.484872	0.635045	CD55	http://www.genome.jp/kegg-bin/show_pathway?bta05416/bta:518609%09red
p53 signaling pathway	KEGG PATHWAY	bta04115	1	77	0.012987	0.489297	0.635045	MDM2	http://www.genome.jp/kegg-bin/show_pathway?bta04115/bta:540378%09red
Chemical carcinogenesis	KEGG PATHWAY	bta05204	1	77	0.012987	0.489297	0.635045	GSTM1	http://www.genome.jp/kegg-bin/show_pathway?bta05204/bta:783879%09red
Glioma	KEGG PATHWAY	bta05214	1	77	0.012987	0.489297	0.635045	MDM2	http://www.genome.jp/kegg-bin/show_pathway?bta05214/bta:540378%09red
Synaptic vesicle cycle	KEGG PATHWAY	bta04721	1	78	0.0128205	0.493683	0.636226	SLC1A1	http://www.genome.jp/kegg-bin/show_pathway?bta04721/bta:282353%09red
EGFR tyrosine kinase inhibitor resistance	KEGG PATHWAY	bta01521	1	80	0.0125	0.502345	0.642861	MET	http://www.genome.jp/kegg-bin/show_pathway?bta01521/bta:280855%09red
Tuberculosis	KEGG PATHWAY	bta05152	2	198	0.010101	0.512582	0.64559	TLR2|KSR1	http://www.genome.jp/kegg-bin/show_pathway?bta05152/bta:281534%09red/bta:100138565%09red
Bile secretion	KEGG PATHWAY	bta04976	1	83	0.0120482	0.515061	0.64559	HMGCR	http://www.genome.jp/kegg-bin/show_pathway?bta04976/bta:407159%09red
Ribosome biogenesis in eukaryotes	KEGG PATHWAY	bta03008	1	83	0.0120482	0.515061	0.64559	XPO1	http://www.genome.jp/kegg-bin/show_pathway?bta03008/bta:510568%09red
Progesterone-mediated oocyte maturation	KEGG PATHWAY	bta04914	1	88	0.0113636	0.535538	0.666691	RPS6KA1	http://www.genome.jp/kegg-bin/show_pathway?bta04914/bta:533908%09red
Gap junction	KEGG PATHWAY	bta04540	1	90	0.0111111	0.543486	0.667503	PRKG1	http://www.genome.jp/kegg-bin/show_pathway?bta04540/bta:282004%09red
GABAergic synapse	KEGG PATHWAY	bta04727	1	90	0.0111111	0.543486	0.667503	GABRB3	http://www.genome.jp/kegg-bin/show_pathway?bta04727/bta:529593%09red
IL-17 signaling pathway	KEGG PATHWAY	bta04657	1	91	0.010989	0.547409	0.667839	TRAF5	http://www.genome.jp/kegg-bin/show_pathway?bta04657/bta:507234%09red
Salivary secretion	KEGG PATHWAY	bta04970	1	93	0.0107527	0.555155	0.672804	PRKG1	http://www.genome.jp/kegg-bin/show_pathway?bta04970/bta:282004%09red
Fc gamma R-mediated phagocytosis	KEGG PATHWAY	bta04666	1	94	0.0106383	0.558978	0.67298	MYO10	http://www.genome.jp/kegg-bin/show_pathway?bta04666/bta:281935%09red
Prostate cancer	KEGG PATHWAY	bta05215	1	95	0.0105263	0.562769	0.673115	MDM2	http://www.genome.jp/kegg-bin/show_pathway?bta05215/bta:540378%09red
Aldosterone synthesis and secretion	KEGG PATHWAY	bta04925	1	96	0.0104167	0.566526	0.67321	CACNA1G	http://www.genome.jp/kegg-bin/show_pathway?bta04925/bta:282411%09red
Pancreatic secretion	KEGG PATHWAY	bta04972	1	97	0.0103093	0.570252	0.673263	ATP2A1	http://www.genome.jp/kegg-bin/show_pathway?bta04972/bta:518117%09red
Th1 and Th2 cell differentiation	KEGG PATHWAY	bta04658	1	98	0.0102041	0.573946	0.673263	NOTCH3	http://www.genome.jp/kegg-bin/show_pathway?bta04658/bta:789485%09red
Phosphatidylinositol signaling system	KEGG PATHWAY	bta04070	1	99	0.010101	0.577608	0.673263	PPIP5K1	http://www.genome.jp/kegg-bin/show_pathway?bta04070/bta:510684%09red
NF-kappa B signaling pathway	KEGG PATHWAY	bta04064	1	102	0.00980392	0.588408	0.677225	TRAF5	http://www.genome.jp/kegg-bin/show_pathway?bta04064/bta:507234%09red
Rheumatoid arthritis	KEGG PATHWAY	bta05323	1	102	0.00980392	0.588408	0.677225	TLR2	http://www.genome.jp/kegg-bin/show_pathway?bta05323/bta:281534%09red
Glucagon signaling pathway	KEGG PATHWAY	bta04922	1	104	0.00961539	0.595455	0.681051	PYGM	http://www.genome.jp/kegg-bin/show_pathway?bta04922/bta:327664%09red
Toll-like receptor signaling pathway	KEGG PATHWAY	bta04620	1	110	0.00909091	0.615882	0.700039	TLR2	http://www.genome.jp/kegg-bin/show_pathway?bta04620/bta:281534%09red
Ras signaling pathway	KEGG PATHWAY	bta04014	2	242	0.00826446	0.620264	0.700669	MET|KSR1	http://www.genome.jp/kegg-bin/show_pathway?bta04014/bta:280855%09red/bta:100138565%09red
Leukocyte transendothelial migration	KEGG PATHWAY	bta04670	1	113	0.00884956	0.625707	0.70248	JAM2	http://www.genome.jp/kegg-bin/show_pathway?bta04670/bta:538846%09red
Serotonergic synapse	KEGG PATHWAY	bta04726	1	116	0.00862069	0.635281	0.704584	GABRB3	http://www.genome.jp/kegg-bin/show_pathway?bta04726/bta:529593%09red
Chagas disease (American trypanosomiasis)	KEGG PATHWAY	bta05142	1	116	0.00862069	0.635281	0.704584	TLR2	http://www.genome.jp/kegg-bin/show_pathway?bta05142/bta:281534%09red
Oocyte meiosis	KEGG PATHWAY	bta04114	1	119	0.00840336	0.644612	0.710626	RPS6KA1	http://www.genome.jp/kegg-bin/show_pathway?bta04114/bta:533908%09red
Platelet activation	KEGG PATHWAY	bta04611	1	121	0.00826446	0.6507	0.712071	PRKG1	http://www.genome.jp/kegg-bin/show_pathway?bta04611/bta:282004%09red
Neurotrophin signaling pathway	KEGG PATHWAY	bta04722	1	122	0.00819672	0.653704	0.712071	RPS6KA1	http://www.genome.jp/kegg-bin/show_pathway?bta04722/bta:533908%09red
Spliceosome	KEGG PATHWAY	bta03040	1	133	0.0075188	0.685106	0.741861	HNRNPA1	http://www.genome.jp/kegg-bin/show_pathway?bta03040/bta:505093%09red
Oxidative phosphorylation	KEGG PATHWAY	bta00190	1	140	0.00714286	0.703596	0.7574	COX7A1	http://www.genome.jp/kegg-bin/show_pathway?bta00190/bta:338086%09red
Fluid shear stress and atherosclerosis	KEGG PATHWAY	bta05418	1	145	0.00689655	0.716136	0.766391	GSTM1	http://www.genome.jp/kegg-bin/show_pathway?bta05418/bta:783879%09red
Parkinson disease	KEGG PATHWAY	bta05012	1	150	0.00666667	0.728148	0.770714	COX7A1	http://www.genome.jp/kegg-bin/show_pathway?bta05012/bta:338086%09red
Retrograde endocannabinoid signaling	KEGG PATHWAY	bta04723	1	152	0.00657895	0.73281	0.770714	GABRB3	http://www.genome.jp/kegg-bin/show_pathway?bta04723/bta:529593%09red
Measles	KEGG PATHWAY	bta05162	1	152	0.00657895	0.73281	0.770714	TLR2	http://www.genome.jp/kegg-bin/show_pathway?bta05162/bta:281534%09red
RNA transport	KEGG PATHWAY	bta03013	1	164	0.00609756	0.759156	0.793646	XPO1	http://www.genome.jp/kegg-bin/show_pathway?bta03013/bta:510568%09red
Cellular senescence	KEGG PATHWAY	bta04218	1	166	0.0060241	0.763288	0.793646	MDM2	http://www.genome.jp/kegg-bin/show_pathway?bta04218/bta:540378%09red
Influenza A	KEGG PATHWAY	bta05164	1	178	0.00561798	0.786639	0.808735	XPO1	http://www.genome.jp/kegg-bin/show_pathway?bta05164/bta:510568%09red
Tight junction	KEGG PATHWAY	bta04530	1	178	0.00561798	0.786639	0.808735	JAM2	http://www.genome.jp/kegg-bin/show_pathway?bta04530/bta:538846%09red
Systemic lupus erythematosus	KEGG PATHWAY	bta05322	1	182	0.00549451	0.793901	0.811642	C8G	http://www.genome.jp/kegg-bin/show_pathway?bta05322/bta:517356%09red
Chemokine signaling pathway	KEGG PATHWAY	bta04062	1	189	0.005291	0.806022	0.819456	GRK5	http://www.genome.jp/kegg-bin/show_pathway?bta04062/bta:281801%09red
Huntington disease	KEGG PATHWAY	bta05016	1	198	0.00505051	0.820569	0.829636	COX7A1	http://www.genome.jp/kegg-bin/show_pathway?bta05016/bta:338086%09red
Human T-cell leukemia virus 1 infection	KEGG PATHWAY	bta05166	1	234	0.0042735	0.868667	0.873439	XPO1	http://www.genome.jp/kegg-bin/show_pathway?bta05166/bta:510568%09red
Olfactory transduction	KEGG PATHWAY	bta04740	1	1161	0.000861326	0.999963	0.999963	PRKG1	http://www.genome.jp/kegg-bin/show_pathway?bta04740/bta:282004%09red
