# Supplementary material for: Transcriptome-wide N 6-Methyladenosine Methylome Profiling Reveals m6A Regulation of Skeletal Myoblast Differentiation in Cattle (Bos taurus)
Source: Front Cell Dev Biol. 2021 Dec 6;9:785380. doi: 10.3389/fcell.2021.785380 (PMC8685427; doi:10.3389/fcell.2021.785380)
Supplement: Supplementary file 6 [file DataSheet9.XLSX]

## Sheet: List of Overlap_results_genes
716 genes included exclusively in "m6A_up":	445 genes included exclusively in "m6A_down":	852 genes included exclusively in "mRNA_up":	1137 genes included exclusively in "mRNA_down":	67 common genes in "m6A_up" and "mRNA_up":	83 common genes in "m6A_up" and "mRNA_down":	65 common genes in "m6A_down" and "mRNA_up":	46 common genes in "m6A_down" and "mRNA_down":	8 common genes in "m6A_up" and "m6A_down":	2 common genes in "m6A_up", "m6A_down" and "mRNA_up":	5 common genes in "m6A_up", "m6A_down" and "mRNA_down":
MRPS30	UBL7	APOD	AAAS	CD274	CGAS	GRINA	CORO6	BDP1	LDB3	NFIA
RIT1	VPS33B	BACE2	AANAT	JAM2	JAKMIP3	AMDHD2	MKI67	TRIM24	CASZ1	TICRR
VPS54	SNAPC4	C1H21orf62	ABCC6	MYOZ2	OTOG	PYGM	PSMB8	TUT4		LMNB1
N4BP2	MPDU1	CAMK2N2	ABRACL	SORBS1	BRCA2	BCL6	PSD	SORCS3		ENSBTAG00000020100
MAP2K5	USP40	CHRD	ACAT1	TMEM132D	IL18R1	AUTS2	CDC45	DIDO1		CYYR1
NHSL1	MSLN	COL6A5	ACRBP	ADAMTSL1	HNRNPA1	KLF5	IGFBP2	KMT2D
HDHD3	FLAD1	COL6A6	ACSF2	MSMO1	LRIG3	SLC35E4	MMP11	MAP3K10
SPG11	SLC25A20	COL8A1	ACSL5	STEAP2	APOLD1	TNS1	SULT4A1	ENSBTAG00000020440
TSHZ1	TCIRG1	ERG	ACSL6	FAT3	RGS10	INA	CENPT
RBM4B	IMPDH1	FAM43A	ACSS3	SLC16A12	SPATA6	ADAMTSL4	INHBE
BDH1	PIM1	FNDC3B	ACTA1	CDKL1	LRRCC1	MFAP2	GLI1
CCDC89	WDR54	IGSF10	ACTB	NCKAP5	RGS20	LTBP4	TK1
CNST	PLTP	IL1RAP	ACTRT3	ENSBTAG00000005261	PRDX1	GFRA3	CRLF1
ZNF684	ABHD16A	IQCG	ACVR2B	KBTBD3	ACOX2	CCN2	NSD2
CCDC14	TUBGCP6	ITGB5	ACVRL1	TBC1D24	RELL1	TNNT1	TROAP
DOP1A	NFATC1	KALRN	ADA	ARHGEF28	LPAR2	ATP2A1	CIT
CSDE1	PGS1	LSS	ADAM8	APOBEC2	LRR1	KSR1	ARHGAP33
ENSBTAG00000000682	NQO2	MAP3K7CL	ADAMTS1	N4BP3	CEMIP2	ENSBTAG00000006864	PODXL
POC1B	HOMER3	MASP1	ADAMTS14	PPP1R3A	MET	RNPEPL1	POLD1
ZNF597	LZTS1	MB21D2	ADAMTS9	CMYA5	MINAR1	ARPP21	CDH24
PASK	FBXL6	MCF2L2	ADD3	CD55	ASPM	MYL3	ITGA7
ZNF667	TRIM27	PLD1	ADGRG1	F3	TLR2	MLXIPL	NEFH
OBI1	MAPK7	RNF168	ADGRL1	NUDT4	TRIM59	SNAP91	UNC13D
CAST	OSCAR	TAGLN3	ADH5	HMGCR	KBTBD6	CACNA1G	PTPRN
TMEM17	PALLD	THPO	ADM	GRK5	P2RX7	HCRTR1	FOXP4
GLT8D2	SMOX	TP63	ADORA1	CALCRL	SLC40A1	KCTD11	FAM234B
DET1	SRRT	WWTR1	AGBL5	PTX3	BCHE	CTSF	AGER
SLC30A5	UNC93B1	ZMAT3	AGO2	GPD1L	CENPP	PRR7	RPS6KA1
MAP4K2	SLC25A22	ENSBTAG00000052803	AGTR1	COL5A3	STK33	PTPRU	ENSBTAG00000014467
MXD1	ADAMTS7	ENSBTAG00000054797	AHCY	MDM2	TRAF5	SHANK1	CAND2
SUPV3L1	PHF1	ENSBTAG00000053238	ALCAM	REV3L	SLF2	CKM	PRELP
KLHL23	RFXANK	ENSBTAG00000052750	ALDH16A1	ST3GAL5	RACGAP1	COX7A1	TSTD1
PRKD3	SIRT2	ANKRD31	ALDH5A1	PCDH20	SPAG5	PITX3	LAYN
GALC	CATSPERD	BMP4	ALG8	CDH6	RRM1	ZFPM1	BCL11B
ACAD10	PNKP	CAPN3	AMIGO2	GABRB3	ADAMTS4	SIPA1L1	CLEC3B
USPL1	C15H11orf16	CBLN3	ANGPT2	BOC	XPO1	ARSA	CCNF
ANKRD46	TRABD	CCDC9B	ANGPT4	PPIP5K1	FER1L6	DHRS12	PPP1R27
RALGAPA1	KLC3	DACT1	ANKRD10	ARHGEF3	DLGAP3	ABHD4	FABP7
CFAP91	ERCC2	EML5	ANKRD28	MGC138914	RTKN2	ANPEP	HMGA1
CENPC	MPPE1	GANC	ANLN	SEMA3E	CHST9	AVIL	GSTM1
GHR	SMPD4	GATM	ANO1	MST1R	CDCA8	RHBDL1	NOTCH3
FBXO11	HAGHL	GJD2	ANP32A	PTGFR	TMEM26	SST	HRH2
MCUR1	PFKP	GLCE	ANXA2	FBXO32	NEMP1	TMEM108	SOX9
CDK17	ARID1B	HIF1A	ANXA6	ADAMTS6	PTRHD1	RGMA	SPEG
NFE2	KMT2B	INSYN1	AP1S1	ITGA6	AMPD3	DCUN1D2	DCBLD1
LSM1	IGFLR1	ITGA11	APELA	CD36	ERGIC1	EGR3	HSPB7
SNTB2	PTPN23	JMY	APOBEC3H	PRKG1	RNF122	MYO5B
PDF	PPFIA3	KCNN2	AQP11	SLC1A1	MBOAT1	YPEL2
CMTM8	D2HGDH	LVRN	AQP4	ACKR4	SLC39A10	SAMD15
BORCS6	FURIN	MYH6	ARAP3	ASB16	GALNT7	PKD1
TUT7	IMPACT	MYH7	ARF3	MYO10	CENPJ	PPP1R13L
DYRK1A	SYNJ1	MYO5C	ARG2	RASL11B	PRORSD1	ZNF219
HYKK	ANAPC5	NFATC4	ARHGAP26	HSPB3	CBLN4	SLC26A10
CEP295	PEX16	NID2	ARHGAP45	NR3C2	STIL	COL18A1
ZNF514	IQSEC1	RAB15	ARHGDIB	QRICH2	KBTBD11	PRR22
BMPR1B	ACAD9	SCG5	ARHGEF39	CTXN3	ATAD5	FAM229A
GDE1	AURKC	SPTB	ARID3A	SH3RF3	TNFRSF21	SH3D21
RAB3D	SYT12	SV2C	ARL3	ENSBTAG00000038849	GEN1	RNASE13
RNF7	PPP1R13B	THBS4	ARL6IP1	VGLL2	BLM	CCER2
CHRNA2	TRIM3	TMOD2	ARMH4	WT1	ABCA1	DPP7
YEATS4	PCED1A	TTC9	ARTN	TNFSF18	CEP78	UAP1L1
ZNF354C	NECAB3	VASH1	AS3MT	ST8SIA2	CASP4	C23H6orf132
FHAD1	SGCA	ZFHX2	ASF1B	ENSBTAG00000048996	FZD5	ENSBTAG00000051385
UBE3A	MTA3	ZNF106	ATAD2	ENSBTAG00000049042	ZBTB3	C8G
ENSBTAG00000002550	BICRA	ENSBTAG00000013836	ATAD2	FZD9	AUNIP	ZNF853
MRPL19	MLXIP	ENSBTAG00000040590	ATOH8	MYCL	BRCA1
MAP3K7	CCS	ENSBTAG00000052965	ATP1A2	PEG3	CENPF
KCNQ4	ARHGAP42	ABCA2	ATP5F1E		ZGRF1
PKP2	KANSL3	ADAMTSL2	ATP5IF1		ODAD1
CDC27	SPPL2B	AIF1L	ATP5MC3		ENSBTAG00000033740
ACAA2	GALNS	ANGPTL2	ATP5ME		FZD3
ARL4A	PHC2	ANKRD23	ATP8A1		7SK
CPED1	PYGB	ANTXR1	ATP8B4		LCA5
SETD2	PLEKHA6	B3GNT2	ATXN7L1		SPIB
CFAP94	SHKBP1	BCL2L11	AUH		H2AC19
KIAA0825	TRMT44	DPYSL5	AURKA		FRMPD1
ASAP1	HOXD3	EFEMP1	AURKB		ENSBTAG00000048540
RAB29	NAA60	EGFL7	BAHCC1		ENSBTAG00000049323
ZNF132	ANKRD17	EXD3	BANK1		ENSBTAG00000051596
NAIP	CDCA7L	GPR75	BCAM		EFNB3
RPP40	SYVN1	IL1R1	BCAR3		ENSBTAG00000052741
SLC35B4	RHBDD2	KCNK12	BCAT1		KNL1
SYDE2	PNPLA2	KHK	BCKDHB		PEG10
ENSBTAG00000003447	CHERP	KLF11	BCO2
ZNF606	MED26	LBH	BICD1
ZKSCAN7	VRK3	LTBP1	BIRC5
TDRD7	POLR2J	MGAT4A	BLVRB
MTMR9	USP7	NPDC1	BORA
AKIRIN2	PRMT2	NTNG2	BRIP1
ZUP1	SKIV2L	PKDCC	BSG
SMIM20	LRRC20	SLC66A3	BTBD11
CCP110	EHMT2	PTGES	BUB1
POLK	STRN4	PTGS1	BUB1B
PP2D1	SAP130	RAPGEF1	C13H20orf96
GTF3C4	NFKB2	REEP1	C16H1orf112
VPS33A	CC2D1A	SIRT3	HROB
ZBTB37	MAP1LC3A	SMYD1	C19H17orf67
IL23A	CARD9	SOX11	C24H18orf54
MTPAP	NUDT16L1	ST6GAL2	C29H11orf98
DGKE	ERGIC3	STON1	C4H7orf57
B4GALNT1	LTBP3	TMEM182	C5orf49
KCNK1	CA11	TOR1B	C6orf52
FAM78A	ATAT1	TRIM54	CA3
C10H15orf48	DHX16	XDH	CA4
SNAPC3	BRD9	ENSBTAG00000012827	CADM1
ADAMTSL3	PPP2R5B	ENSBTAG00000052834	CALML4
AKIRIN1	ENSBTAG00000007075	CLYBL	CALR
POLR3B	ABHD1	FOXO1	CAMK2G
MRPL35	EDC3	GAS6	CARD10
KIF21A	JAG2	HTR2A	CASP8
KPNA3	EIF3B	IRS2	CATSPER2
AGPAT5	NCOA3	ITGBL1	CBX2
ENSBTAG00000004925	FAAH	KCTD12	CCDC102B
DNAAF2	UBE2Q1	LRCH1	CCDC12
NEMF	IFI6	MEDAG	CCDC158
FDXACB1	ZNF414	MYO16	CCDC167
RESF1	MKX	NDFIP2	CCDC18
LPGAT1	REX1BD	RUBCNL	CCDC34
HPS5	PPP1R36	SERTM1	CCDC50
ZNF200	GPT	SGCG	CCDC69
LYPD1	WTIP	SHISA2	CCDC88B
ZNF605	PSIP1	WASF3	CCN1
DIP2B	PPP5C	ENSBTAG00000018955	CCN3
FRMD3	CDPF1	ABHD16B	CCN5
ICE2	SOX13	ACSS2	CCNA2
ADI1	HOXA3	APBB1IP	CCNB1
SHQ1	ZC2HC1B	ATP9A	CCNB2
MIER1	SLC39A7	CCDC3	CCND2
SLC35D1	ATP13A2	DBNDD2	CCSAP
PATZ1	SEPTIN5	FITM2	CD200
NOP58	TMEM54	GDAP1L1	CD37
NEPRO	CPSF1	GNAS	CD44
FBXL4	APBA3	IDI1	CDC20
CHD6	PGAP2	ISM1	CDC25A
BCCIP	GCAT	JCAD	CDC25B
PRTG	ACCS	MAP3K8	CDC25C
TOPORS	MED25	MYLK2	CDC42EP1
PARD6G	ARHGEF10	NEURL2	CDC6
MINPP1	CAMTA2	OXT	CDCA2
RSPH3	ESRRA	PFKFB3	CDCA3
DAAM1	SLC6A9	PLXDC2	CDCA5
UHRF1BP1L	SMYD5	PMEPA1	CDCA7
TSN	SLC9A1	PRNP	CDH18
PINK1	DCAF15	PROSER2	CDK1
MMP28	RFX1	R3HDML	CDK3
PIP5K1A	RIPOR1	SPINT3	CDKN1C
SLF1	PACS1	SVIL	CDKN2C
MRPS9	RAB4B	TNNC2	CDKN2D
BTBD8	SLC7A4	TSHZ2	CDKN3
IRAK2	LPIN3	ENSBTAG00000048553	CDON
SLC25A17	STXBP2	ABRA	CDT1
ST13	PAX9	C14H8orf34	CENPA
KIAA1614	EVL	CA2	CENPE
CYLD	MAPKAPK5	CCN4	CENPH
KATNBL1	EDRF1	CRH	CENPK
EMC4	TAF6L	EPPK1	CENPL
ERI2	PRMT7	FAM83H	CENPN
ZMYM1	USP2	FZD6	CENPO
SEC22C	RAB32	GDAP1	CENPQ
BCL2L12	GNAQ	HNF4G	CENPS
CSTF1	ACAP3	IQANK1	CENPU
RB1	GSE1	JPH1	CENPW
TANK	TSNARE1	KHDRBS3	CENPX
RICTOR	DOT1L	KIFC2	CEP128
PTGDR	REEP2	MTSS1	CEP152
FBXO8	FLOT2	NDRG1	CEP55
STAC	TCF7L1	NKAIN3	CEP72
HOXC11	SLITRK5	NRBP2	CERK
PIK3CB	ESPNL	PKIA	CETN4
LMO2	ZNF318	PPP1R42	CFAP61
ZNF432	NOP9	RIMS2	CHAF1A
ZKSCAN8	LSP1	SNTB1	CHAF1B
HSPB11	WIZ	SQLE	CHCHD10
ARRDC3	GPS2	TRAPPC9	CHD5
WSB2	MAP2K3	TRIM55	CHEK1
ZMYM5	SH3GLB2	TRPA1	CHEK2
THAP6	ADGRB2	ENSBTAG00000049478	CHL1
MYO9A	ADAM15	ABTB2	CHRNA3
AKAP9	GLI3	ARAP1	CHST1
ZFP90	BICC1	C15H11orf96	CHST11
ZGPAT	VARS2	C1QTNF5	CHST15
PGAM5	MIB2	CALCB	CHST6
BMT2	MMP23	CLMP	CHTF18
SELENOI	PROSER1	DKK3	CIART
C1H3orf38	NFKBIZ	DTX4	CIP2A
CORO1C	FOXG1	GALNT18	CISD1
OSCP1	CARD19	GRAMD1B	CISH
ZNF382	ATXN7	HIPK3	CKAP2
PCSK5	DNM1	HSPB2	CKAP2L
STK17A	DBN1	KCNJ11	CKB
ZNF713	TESK1	LRRC55	CKS1B
FEM1B	NPR2	MPPED2	CKS2
METTL25	NPEPPS	OAF	CLDND1
LARP1	CARS2	P4HA3	CLMN
POGLUT1	MLLT6	PAMR1	CLSPN
INTS9	KIF1A	PGM2L1	CMC2
TMTC3	PDCD1	PHLDB1	CNDP2
TMEM177	RECQL5	PLEKHA7	CNTNAP4
DDX6	EML3	SC5D	COL17A1
ING5	ACVR1	SCN3B	COPS9
POLI	LMTK3	SCUBE2	CORO1A
SCN5A	CARM1	SERPING1	COX17
SLC35B3	ARRDC1	SLN	COX7A2
ANKRD49	GNA11	SMPD1	COX8A
DNAJC28	AP5Z1	SOX6	COX8B
ZBTB44	SHARPIN	TNKS1BP1	CPA5
PIK3CA	POLD2	UBE2L6	CPT1C
MFSD4B	ZNF524	YPEL4	CPXM1
LXN	PARP16	ENSBTAG00000032859	CRB2
PNMA8A	SMAD7	ANGPTL1	CREB5
EVI2A	RTN4RL2	CACNA1S	CRISPLD1
GDF9	UBE2M	CFH	CSE1L
DBI	KLC4	F5	CSKMT
ALKBH3	SRF	FBXO44	CSTB
TRIM23	ENSBTAG00000012793	FMOD	CTC1
ZNF565	LRSAM1	GPR153	CTH
NUBP1	MMP15	HHAT	CTNNA2
NRN1	ULK1	KIAA0040	CTNNA3
PTCH1	AMPD2	KIF26B	CTSC
PIP5K1B	IGF2	MYBPH	CTSO
E4F1	GFRA4	PDPN	CXCL10
ERC2	RTTN	PTGS2	CXCL2
ZNF350	POLR3A	PTPN14	CXCL3
AK9	SIX5	QSOX1	CXCL5
SUCO	PLXNB1	SERTAD4	CYP2B6
MBTPS1	OSBPL7	SHISA4	DAAM2
PTPRD	CMIP	TMEM63A	DAPP1
DCLRE1C	PHYKPL	TMEM88B	DAZAP1
ZNF24	CLASRP	TNN	DBF4
GGNBP2	KLHL17	TNNI1	DBF4B
ICAM1	SIPA1	TNNT2	DBP
EZR	LARP4B	ENSBTAG00000033252	DCBLD2
B3GNT5	PRKAR2A	ADGRD1	DDAH1
PTPN2	ADAMTS10	CPE	DDIAS
C2H2orf76	DOP1B	DCLK2	DDIT4
TRIM46	HLX	FGF2	DDR1
MEF2A	ISG20	FNIP2	DDX39A
EFNA4	GMEB2	HSPB8	DECR1
RALGPS2	NT5DC2	INPP4B	DEPDC1
CNNM3	MICAL2	KIAA1671	DEPDC1B
CRTC3	CNOT3	LRAT	DEPTOR
RAE1	GALK1	MYL2	DGKB
ENSBTAG00000011052	PTGDS	MYO18B	DHX58
MON2	FBXO9	NOS1	DIAPH3
NUP205	CITED4	PDGFC	DICER1
PUM2	CDK20	PITPNM2	DIPK2A
ALMS1	FAM193B	RIMBP2	DKK2
ZNF644	UBOX5	RNF34	DKKL1
MSANTD2	RBM24	TMEM132B	DLGAP1
MOB2	DCHS1	ENSBTAG00000053952	DLGAP5
TMEM64	PDLIM4	ENSBTAG00000051225	DLL1
NADK2	ZFPL1	ADCY7	DLX1
UNC13B	MYO1D	B3GNT8	DLX2
ETF1	SAP30	BEAN1	DLX3
ZNF184	THEMIS	CADM4	DNA2
SPG21	TNFRSF4	CDH1	DNAH11
CDC14B	APBB1	CDH11	DNAJC12
OSTC	PML	CES2	DNAJC15
C24H18orf21	DHX30	FOSB	DNAJC22
MED13	ARHGEF4	HIPK4	DNAJC6
ETAA1	STK40	HRC	DNMT1
SGMS1	HOXD10	HSD17B14	DOK5
CLUH	GNB3	HSF4	DOK6
ENSBTAG00000011844	CSRP1	LENG9	DPYSL4
MORC3	TMEM120A	MAF	DSC3
LAMC1	ENSBTAG00000016148	MMP2	DSN1
RSKR	ZNF394	MT1A	DSP
ZMIZ2	EP300	MYBPC2	DTL
JAK2	TGM2	NKD1	DTYMK
PADI4	RNF157	PHLDB3	DUSP16
TNFRSF12A	XRCC1	PLEKHA4	DUSP7
RSPH6A	RPL30	PVR	DUSP8
GPBP1	GPD1	RYR1	DUT
LARP1B	ROGDI	SLC22A31	E2F1
RANBP6	SATB2	SLC6A16	E2F2
DENND2C	CDC42BPB	TTC9B	E2F7
SLC37A3	DNAJC4	WFDC1	E2F8
POLR1E	HBQ1	ZFP1	ECSCR
AGO1	FAM234A	ZFP36	ECT2
ZFC3H1	RAB11FIP3	ZNF345	EEF1A1
TMEM19	CAPN15	ZNF568	EHBP1
MRPS23	ZNF202	ENSBTAG00000054003	EHHADH
KLHL9	NCDN	ENSBTAG00000053442	EIF3F
IFNGR1	C7H19orf67	ENSBTAG00000038326	ELN
MAP10	PRX	ABCA10	EMILIN1
MRPS6	HGFAC	ABCA6	EMILIN2
HAUS4	PCDHGC3	ABCC3	ENO1
GPR65	PPARD	ABHD15	EPB41L2
CCPG1	RIN1	AOC2	EPDR1
YIPF5	CARNS1	AOC3	EPHB6
TRIAP1	RHBDD3	ARHGAP44	EPSTI1
DCUN1D1	BAZ2A	ARL4D	ERICH5
ENSBTAG00000012868	ZYX	ARSG	ERO1A
CUL5	MED15	C1QTNF1	ERRFI1
CEP85L	OGFOD3	CACNG1	ESCO2
CYP2U1	SIPA1L3	CACNG4	ESM1
PPCS	ACTN1	CCL2	ESPL1
ZNF84	RERE	CCL5	ETV1
CCDC126	WWP2	CDK5R1	EXO1
PLAA	NAV2	CNTNAP1	EXTL1
EXOC5	SLC25A34	CTNS	EYA1
MFSD2A	RPAP2	FAM20A	EYA2
GGPS1	TAF1C	FAM83G	EZH2
IQCB1	NELFCD	GAA	FABP3
SNX19	GRN	GRIN2C	FADS6
MYNN	RING1	H1-9	FAM107B
CEP19	ARHGEF1	INCA1	FAM110A
TTC19	COMMD9	INPP5K	FAM13C
ANAPC10	PLD3	JPT1	FAM149A
ZNF274	ATP6V0A1	LLGL2	FAM161A
CAP1	SH2B1	MYH2	CYRIA
COPS2	GPS1	MYH3	FAM72A
TRAF3	CCDC57	MYH8	FAM83D
SKP2	SCARF2	MYL4	FAM89A
ZNF248	CNKSR1	MYO1C	FANCD2
DGKZ	NDUFS7	NT5M	FANCI
NR2C2	CTDNEP1	PER1	FBL
ADSS2	ELP5	PITPNM3	FBLIM1
HERC4	FANCE	PMP22	FBN2
TLR10	CD151	PPM1E	FBXO5
SNX13	GRID1	PPP1R1B	FCGR1A
METTL14	TRIM41	RAB40B	FEN1
PCNX4	TMUB2	RAP1GAP2	FGF1
RNF111	ATXN7L3	RFLNB	FGF22
MIER3	BAG6	RGS9	FGF5
ATL1	CD276	RILP	FGF7
QSER1	LMF1	RNF227	FGFR2
RPL22	TAB1	SDK2	FGFR4
RFC1	CPEB2	SEPTIN4	FHL2
ETV6	MAPK15	SERPINF1	FIGNL1
CSPP1	DGCR8	SHBG	FILIP1L
ENOPH1	ASXL2	SLC43A2	FITM1
ENSBTAG00000014880	TMC4	SMIM5	FKBP11
LATS1	RDH10	TEX14	FMN1
MGA	DBNDD1	TIMP2	FOXE3
DZIP1L	TBL3	TMEM98	FOXK1
B4GALT1	MAST2	ULK2	FOXM1
COX19	TSC2	TRIM16	FPGT
TIGD2	PRSS12	ENSBTAG00000050314	FRMD4A
MPP6	HIVEP3	ENSBTAG00000009029	FRMD4B
TSPAN12	GSK3A	ENSBTAG00000051146	FRRS1
ZNF189	USP33	ANKRD44	FST
CTDSPL2	TRIM66	C2H2orf80	FUT10
RASA2	CTU2	CD302	G2E3
SLC27A4	SUSD4	CELA3B	GABRG1
TTI2	TMEM190	COL16A1	GALM
FADS2	VPS9D1	CYTIP	GAPDH
KIAA0753	SBF1	DPP4	GAS2L3
IMPG2	TRANK1	EYA3	GASK1B
CRIPT	MUS81	FAP	GATA2
STOML1	ZBTB7B	FGR	GBP5
TRMT13	TCF7L2	FN1	GCNT1
CCDC171	MADD	FZD7	GDF11
CCDC65	TBX3	GPR17	GDNF
PROKR2	DOC2G	GTDC1	GGT5
RORA	HMGCL	INHBB	GGT7
PDE8A	CELSR3	ITGA4	GHITM
DNAJA4	NELFB	ITGAV	GINS1
NOL11	SEMA4C	LIMS2	GINS2
GCC2	PPFIA1	MAP3K6	GINS4
TRIB2	ACTN3	MFSD6	GIPC3
C21H14orf28	TCTA	MYL1	GJA5
RBM43	BRI3	NEB	GJB3
SLC25A27	GRIN2D	NR4A2	GJC1
CDC7	FUT1	PARD3B	GLIPR2
ENSBTAG00000016347	LIN7B	PID1	GLP1R
OGFRL1	DENND6B	PLA2R1	GLRB
METTL8	ALKBH5	PRKAG3	GMNN
RETREG1	SF3A2	RAPGEF4	GNAT1
NAT1	RNASE2	SLC4A3	GNG2
LINS1	NRSN2	STK17B	GPAT3
RPF2	PPME1	TENT5B	GPRC5C
ABHD6	ENSBTAG00000027716	THEMIS2	GRAMD2A
ISL2	ENSBTAG00000029990	TMBIM1	GRIA1
PIGN	ARHGDIA	TRIM63	GRID2
PTER	NSMF	WIPF1	GRIK2
NFKBIA	ALDH4A1	ZBTB8A	GRIP1
NT5C3A	IFFO2	ENSBTAG00000052709	GRO1
YWHAB	ZNF217	ENSBTAG00000053626	GRP
SNIP1	KCTD17	ENSBTAG00000053833	GSDMD
WDR59	DACT3	ENSBTAG00000005140	ENSBTAG00000017765
C11H2orf42	TLE5	ENSBTAG00000053976	GSTM3
ORC3	ASXL1	ENSBTAG00000053974	GTSE1
RYK	FXYD5	ENSBTAG00000054051	GUCY1A1
FAM8A1	PFAS	ADAMTS16	GUCY1B1
ZNF354B	ZSCAN26	ARL15	H2AZ2
CDC37L1	NLGN1	CDH10	H2AZ1
CGRRF1	SCAF8	DAB2	H4C4
SH3TC2	ATXN2L	ELOVL7	HAPLN3
AP4S1	ACY1	FGF10	HDDC2
PRPF18	TULP1	FGF18	HDGF
RUNX1T1	MKS1	HMGCS1	HELLS
LACTB	AKAP13	ITGA2	HENMT1
KLHL24	bta-mir-1842	MARVELD2	HES1
KITLG	ENSBTAG00000037565	NPR3	HEXIM2
CSNK1G3	QTRT1	OTULINL	HEY1
QRSL1	FLT3LG	PLPP1	HEYL
ENSBTAG00000017595	ZDHHC1	SELENOP	HIBADH
ESCO1	EFS	SEMA5A	HIGD1A
KIF17	PHYHD1	SLC12A7	HJURP
ENSBTAG00000017651	TMEM145	SLIT3	HLF
CRACR2B	HGH1	UBE2QL1	HMGA2
RBMS2	FBRSL1	ENSBTAG00000026527	HMGB1
DOLPP1	GYS1	ENSBTAG00000049547	HMGB2
CD164	U6	ENSBTAG00000034138	HMGN1
TNRC6A	ST6GALNAC6	ENSBTAG00000049355	HMMR
IL27	ENSBTAG00000044275	ACAN	HNMT
TGFBR1	SGSM2	ADAMTS17	HNRNPD
SPATA2	LRRC41	AHNAK2	HOGA1
KMT2A	SCAMP4	BDKRB2	HOPX
PARN	CHRNG	CCDC88C	HPGD
ACVR2A	CDC42EP5	CSPG4	HR
HELQ	ANAPC2	CTSH	HSP90B1
ARRDC4	MEF2D	EGLN3	HUNK
CDKN1B	ZDHHC18	FSD2	HYAL3
WAC	GGT1	ISLR	HYLS1
MBNL2	NDOR1	KLF13	IARS1
AGO3	LRFN1	LINGO1	ID1
ZDHHC14	MED16	PCSK6	ID2
GAS2L2	CRIP1	SNX33	ID3
USP45	DGCR6L	STRA6	ID4
HP1BP3	ZNF580	ABHD5	IDH2
CBR3	MTA1	ASB14	IER3
MPLKIP	TSSC4	BSN	IFI35
CEP290	TAF4	C22H3orf62	IFI44L
SUZ12	ENSBTAG00000048497	CADPS	IFIH1
HSDL1	ENSBTAG00000048885	CHCHD6	IFIT1
PMS1	ENSBTAG00000049395	CIDEC	IGFBP3
PTPN3	ENSBTAG00000049676	CTDSPL	IGFBP5
EXTL2	ENSBTAG00000050449	CTNNB1	IGFBP6
GABPA	ENSBTAG00000050526	DOCK3	IKZF2
MAP9	NOL12	GRIP2	IL10RB
ATG16L2	AGBL2	HHATL	IL15
SHLD2	CRIP2	IL17RC	IL1RL1
CHRNB1	ENSBTAG00000052078	KLF15	IL31RA
MLH3	HAP1	LMOD3	IL6
USP25	ENSBTAG00000052551	LRIG1	IL7R
PCDH9	ENSBTAG00000052917	OXTR	INCENP
STIM2	GPR27	PRICKLE2	INPP4A
MALSU1	ENSBTAG00000053202	SEMA3B	INTS7
ASB3	TOP3B	SLMAP	IPPK
MED4	ENSBTAG00000053667	STAB1	IQCD
CRBN	CCDC71L	SYNPR	IQGAP2
RLF	CMTM3	TMEM158	IQGAP3
RCE1	ENSBTAG00000055145	TNNC1	IRF1
TASOR		ZBTB47	IRS1
SLC16A9		ZNF502	IRX3
FBXO43		ENSBTAG00000007966	ISG12(B)
FUT8		DNAH12	ISL1
HAUS6		ENSBTAG00000048957	ITGA1
PKD1L3		BEND6	ITGB4
ZNF800		BMP6	ITIH5
KLHL28		BRPF3	ITPRIP
MON1A		C2	JAKMIP2
CATHL5		C4A	KANK4
UBE2O		CFB	KARS1
RNASEH2B		CLIC5	KCNAB2
TIGD7		CYP21	KCNH2
MSS51		CYP39A1	KCNH7
CCDC186		DDAH2	KCNK5
NCOA2		DLK2	KCTD8
GOLPH3L		DUSP22	KDM6B
RNF139		ELOVL2	KERA
KIF27		ELOVL5	ELAPOR2
ASCC3		ENPP5	KIAA1549
ACP1		FKBP5	KIF11
SLC10A5		GMPR	KIF14
PRDM2		H2BC4	KIF15
PRDM6		H1-2	KIF18A
AASDH		HSPA1A	KIF18B
ERCC6L2		IP6K3	KIF20A
UTP18		ITPR3	KIF20B
ZC3H6		KCTD20	KIF21B
LNX1		KLHL31	KIF22
LTB		LY6G6C	KIF23
HECW2		MAPK13	KIF24
HELB		PNPLA1	KIF2C
UHRF2		RAB23	KIF5A
PTPRK		RANBP9	KIFAP3
CHD1		RNF144B	KIFC1
SNAPC1		STK19	KIFC3
DUSP19		STK38	KLHL32
RIF1		TFAP2A	KNSTRN
RMI1		TNXB	KNTC1
DNMT3A		TRIM31	KPNA2
SATB1		ENSBTAG00000050626	LACC1
FBXL5		ENSBTAG00000053551	LAMA1
PRDM15		ASXL3	LAMA5
SLC16A7		CABLES1	LAPTM5
POGZ		CCBE1	LBR
ZNF518A		COLEC12	LBX1
SEPTIN11		DSG2	LCP1
EPHA7		DTNA	LDHB
ENSBTAG00000021433		GATA6	LFNG
STAT3		GNAL	LGALS1
WDR11		LDLRAD4	LGALS3BP
KANSL1L		MOCOS	LIG1
GPR155		PTPRM	LIN7A
SPECC1L		SMAD2	LIN9
JADE2		TTR	LIPG
CCIN		ENSBTAG00000023026	LIPT2
INPP5F		ENSBTAG00000049105	LITAF
ADGRE5		ABCA3	LMNB2
IFNAR1		ADAP1	LNP1
TCEA2		BAIAP2L1	LONP1
SLC41A2		CTF1	LPCAT1
ZMYM6		CYP3A4	LPCAT3
ISCA2		FLYWCH1	LPL
TMEM168		GLIS2	LPP
EYA4		IGFALS	LRRC15
SHC4		KCTD7	LRRC32
KCTD6		MYH11	LRRC49
GABPB1		MYLPF	LRRN3
CACUL1		NUPR1	LSM3
HEATR5A		NYAP1	LSM4
UBE2V2		PPL	LSM6
N4BP2L2		PRSS8	LURAP1L
PPP2R3A		RABGEF1	LYN
ENSBTAG00000023464		RBFOX1	MACC1
C23H6orf47		SDK1	MAGOHB
ZNF654		SNX29	MAP1LC3C
YPEL5		SPSB3	MAP3K11
ENSBTAG00000023846		STX1A	MAP3K21
TRMT10C		SULT1A1	MAP4K4
PPP1R9A		TFR2	MAPK8IP1
HAUS3		XYLT1	MARCHF3
FAM214A		ZNF3	MARCKS
ENSBTAG00000025146		ENSBTAG00000005448	MARCKSL1
ENSBTAG00000025165		ABLIM1	MASTL
ZFP36L1		ANKRD2	MATN2
RYR3		ATRNL1	MBP
ENSBTAG00000025908		CNNM2	MCCC1
LYRM2		CRTAC1	MCM10
TAF12		HECTD2	MCM2
IBTK		LOXL4	MCM3
RASSF9		MARVELD1	MCM4
C2H2orf88		NEURL1	MCM5
ZBTB8OS		NRAP	MCM7
NUDT12		PANK1	MCM8
BIRC6		SCD	MCUB
U1		SFRP5	MDFI
ZBED8		TACC2	MDH1
IFFO1		ASB5	MDH2
ENSBTAG00000030470		CYP4V2	MDK
ALG10		MYOM2	MEGF10
APPL2		PDLIM3	MEGF6
SSC5D		PRAG1	MELK
ZNF557		SFRP1	MEOX1
UQCC1		TENM3	MEST
CDRT4		THRB	MGLL
SLC6A20		ENSBTAG00000054394	MGME1
THAP12		ENSBTAG00000047749	MGST3
ZNF484		ENSBTAG00000003275	MIF
HMGN4		ACTN2	MIS18A
RHEB		ADK	MIS18BP1
H2BC15		ANXA8L1	MMP19
RSBN1		C28H10orf71	MMS22L
ZNF19		CCSER2	MND1
ENSBTAG00000032034		CFAP70	MNF1
RBIS		DEPP1	MOB3B
RETREG3		EGR2	MOGAT1
SPRED1		KCNMA1	MOV10
TMEM150C		MARCHF8	MPP7
EXOC1		MRLN	MRC1
CEP20		MYOZ1	MRPS15
THOC7		MYPN	MRPS24
RPL15		NID1	MRTFA
TRAPPC3L		SYNPO2L	MSH2
ENSBTAG00000033642		ENSBTAG00000050189	MSTN
HLCS		CEND1	MT2A
MKKS		CPT1A	MTBP
CYHR1		CSRP3	MTFR2
TBPL1		CST6	MTMR7
ENSBTAG00000035572		DDX25	MTUS1
FAM111B		DHCR7	MX1
ZNF639		EPS8L2	MXD3
JRKL		GAB2	MYB
ZNF197		ME3	MYBL1
ZNF22		MRGPRF	MYBL2
ZNF420		MYRF	MYEF2
ENSBTAG00000038088		NOX4	MYF5
ZNF25		PRSS23	MYOD1
CCDC174		PTPN5	NABP1
ENSBTAG00000038322		RAB3IL1	NACA
ADAM20		ENSBTAG00000051307	NANOG
ZBTB26		TMEM132A	NAP1L1
ENSBTAG00000038627		TNNI2	NAP1L5
ZNF677		TNNT3	NASP
ZBTB9		VEGFB	NCALD
TSTD3		ENSBTAG00000039129	NCAPD2
ZNF10		ENSBTAG00000019689	NCAPD3
ZFP69		ACKR3	NCAPG
ZNF341		AGL	NCAPG2
ZNF268		AMIGO1	NCAPH
GCNT2		AMPD1	NCOR2
HOXB4		AMY2B	NDC1
BLOC1S5		bta-mir-2416	NDC80
RPH3AL		CASQ2	NDRG4
NARS2		CD247	NDUFA12
ENSBTAG00000040063		CGN	NDUFA4
SLC9B2		CLCA3	NDUFA4L2
ZNF770		CRABP2	NDUFC1
UTP23		CTSK	NDUFS4
ENSBTAG00000040442		DAB1	NEDD9
KCNB2		DHCR24	NEIL3
ZNF175		DNAJB4	NEK2
7SK		STYXL2	NES
SNORA62		DUSP28	NETO1
7SK		FDPS	NIPSNAP1
TDRP		ENSBTAG00000050122	NIPSNAP3A
SLC2A13		HJV	NME2
TEX10		IGSF3	NNAT
POLR3G		KCNC4	NOG
PRELID2		MACF1	NOTCH1
ZMPSTE24		MCOLN3	NPC2
RAB2B		NECTIN4	NPM3
bta-mir-2284z-2		NEGR1	NR1D1
ENSBTAG00000044521		NGF	NRM
MTERF1		NOTCH2	NRP1
C10H15orf61		PDE4DIP	NT5DC1
LRRC14B		PEAR1	NT5E
ZNF470		PLPP3	NTRK2
B3GALNT1		PODN	NTS
SMIM13		RGS4	ENSBTAG00000018774
ZNF705A		ROR1	NUDT1
BICD2		RSPO1	NUDT14
LCORL		S100A1	NUDT5
DNAJB9		S100A13	NUF2
ENSBTAG00000046755		SLC44A3	NUP210L
SCN10A		SNED1	NUSAP1
STYX		SORT1	OCIAD2
GON7		SYPL2	OGG1
CRYBG3		TBX15	OGN
ZNF793		TGFBR3	OIP5
CMTR2		THBS3	OLFML2A
FAM78B		VAV3	OR51D1
KIAA2026		DNAI4	ORC1
PAK2		ENSBTAG00000053696	P2RY1
ENSBTAG00000047940		AEBP1	P3H2
TSSK2		AGMO	P4HB
E2F6		AHR	PAG1
DCC		BPGM	PAGR1
ENSBTAG00000048389		CAMK2B	PAK4
ENSBTAG00000048407		CAV2	PAK6
ENSBTAG00000048438		CHN2	PAN2
CARHSP1		CREB3L2	PAPPA
ENSBTAG00000048460		CYP51A1	PARM1
ENSBTAG00000048558		EEPD1	PARPBP
ENSBTAG00000048635		ELMO1	PAX3
ENSBTAG00000048729		FAM180A	PAX7
ENSBTAG00000048740		FAM3C	PAX8
PET100		FZD1	PBK
ENSBTAG00000048908		GPNMB	PC
ENSBTAG00000049059		INHBA	PCBP3
ENSBTAG00000049142		INSIG1	PCCB
ZNF596		JAZF1	PCDH1
ENSBTAG00000049314		KDM7A	PCDH17
ENSBTAG00000049661		KIAA0895	PCDH18
ENSBTAG00000049773		LMOD2	PCED1B
bta-mir-2285ax-3		LRRC4	PCK2
NCR3LG1		MDFIC	PCLAF
ZNF177		MTURN	PCNA
ENSBTAG00000050359		NOD1	PCOLCE2
BBS10		NRCAM	PCP4L1
ENSBTAG00000050479		OSBPL3	PCSK4
ENSBTAG00000050562		PDK4	PCTP
HAS3		PHTF2	PDE1B
ENSBTAG00000050928		PLXNA4	PDE3B
SMIM26		RARRES2	PDE4B
ENSBTAG00000051325		SCRN1	PDE7B
ENSBTAG00000051367		SEMA3C	PDGFA
ZFP30		SFRP4	PDIA3
U2		STEAP1	PDIA4
ENSBTAG00000051883		STRIP2	PDIA6
CYB5D1		THAP5	PDLIM1
ENSBTAG00000051975		TNS3	PER2
METTL21A		TSPAN13	PFN1
ENSBTAG00000052124		TSPAN33	PGAM1
MSANTD3		WIPF3	PGAM2
ENSBTAG00000052221		ENSBTAG00000049855	PHACTR1
SELENOF		ENSBTAG00000052279	PHF19
ENSBTAG00000052324		ENSBTAG00000015666	PHGDH
ENSBTAG00000052433		ABCC9	PHKG1
ENSBTAG00000052475		ADCY6	PIANP
ENSBTAG00000052501		ARNTL2	PIK3R3
bta-mir-2285cw-2		BEST3	PIMREG
ENSBTAG00000052626		BHLHE41	PIWIL4
ENSBTAG00000052642		C1R	PKHD1
ENSBTAG00000052696		C1S	PLA2G7
ENSBTAG00000052722		CACNA1C	PLCB1
ENSBTAG00000052790		CD9	PLCD4
ENSBTAG00000052916		CECR2	PLCG2
PURB		CPM	PLEK2
TMEM69		CPT1B	PLEKHG4
SAMD9		CSRP2	PLIN3
COX5B		DRAM1	PLK1
ENSBTAG00000053160		EMP1	PLK4
ENSBTAG00000053208		ERBB3	PLXNA2
ENSBTAG00000053290		FAIM2	PM20D1
ENSBTAG00000053323		FAR2	PMF1
SPSB2		GNPTAB	PNKD
ENSBTAG00000053353		GPRC5A	POC1A
ZNF70		IGF1	POLA2
U2		KCNA6	POLE
SPX		LGR5	POLE2
WDR5B		LRP1	POLE4
ZNF75A		MAFF	POLQ
ENSBTAG00000054536		MAPK11	POLR1D
COMMD6		MEI1	POP1
ENSBTAG00000054588		MFAP5	POR
ENSBTAG00000054635		MGP	POSTN
ENSBTAG00000054697		MYBPC1	POU2F1
ENSBTAG00000054879		MYF6	PPARG
ENSBTAG00000054996		MYL6B	PPIF
FAM200B		NR4A1	PPP1R3B
ENSBTAG00000055063		PDE3A	PPP4C
		PEX5	PRC1
		PMEL	PRDX5
		REP15	PRKAR1B
		SREBF2	PRKCB
		SYNGR1	PRKCQ
		TIMP3	PRKG2
		TMTC2	PROM1
		VAMP1	PRR11
		VWF	PSAT1
		ENSBTAG00000050644	PSD4
		ENSBTAG00000046324	PSMB5
		ENSBTAG00000052187	PSMB6
		ABLIM2	PSMC3IP
		ADGRL3	PSMD8
		AFF1	PSPH
		APBB2	PSRC1
		ARAP2	PSTK
		C6H4orf54	PSTPIP1
		CCKAR	PTCH2
		CPZ	PTMA
		EREG	PTMA
		EXOSC9	PTPRN2
		GABRA2	PTPRR
		IDUA	PTTG1
		IGFBP7	PYCARD
		CRACD	QPRT
		LGI2	RAB26
		LIMCH1	RAB3A
		MTTP	RABGGTB
		NPNT	RAD18
		PDE5A	RAD51
		PDLIM5	RAD51AP1
		PKD2	RAD51C
		SEL1L3	RAD54B
		SPP1	RAD54L
		USP53	RANGAP1
		ENSBTAG00000054580	RAP2B
		ABLIM3	RAPGEF3
		AFAP1L1	RARRES1
		ANGPTL4	RASSF4
		APC2	RBM44
		ARSK	RCN3
		C1QTNF2	RCOR2
		C3	RCSD1
		CAMK2A	RDM1
		ODAD3	RECQL4
		EGR1	REEP4
		FAM13B	5_8S_rRNA
		GABRB2	Metazoa_SRP
		GFPT2	SNORD96
		GNG7	SNORD24
		GPX3	SNORA62
		IL27RA	SNORD81
		KCNN1	ENSBTAG00000042482
		LDLR	ENSBTAG00000042280
		LYRM7	RFFL
		MAN2B1	RFX3
		MEF2C	RFX5
		MYOT	RGMB
		MYOZ3	RGS17
		ENSBTAG00000040028	RGS3
		PCDHAC2	RHBDF2
		PCDHGA3	RHNO1
		PODNL1	RIMS3
		PPP2R2B	RMI2
		PRR16	RNASE4
		RASGRF2	RNASEH2A
		RGL3	RNASEH2C
		RGS14	RNF145
		SEMA6A	RNFT2
		SGCD	RPA3
		SLC25A23	RPGRIP1L
		SLC25A42	RPL11
		SLC36A1	RPL17
		SNX24	RPL22L1
		SPOCK1	RPL24
		SYNPO	RPL27A
		TLE2	RPL3
		TMEM38A	RPL35A
		TNPO2	RPL37
		ENSBTAG00000050008	RPL7
		ENSBTAG00000030474	RPLP2
		ACER2	RPN2
		ADAMDEC1	RPRM
		ALDH1A1	RPS10
		APBA1	RPS23
		CAVIN4	RPS28
		CORO2A	RPS29
		CTSB	RRAS2
		CTSV	RRM2
		DOCK5	RSRC1
		EPHX2	RTP4
		FAM189A2	RUNDC3A
		FDFT1	RUNX2
		HRCT1	RUVBL1
		KANK1	SAMD11
		MEGF9	SAPCD2
		NR4A3	SARS1
		RECK	SCFD2
		RUSC2	SCN1A
		S1PR3	SCN7A
		SVEP1	SDF2L1
		TBC1D2	SELENBP1
		TLE1	SEM1
		TLR4	SEMA3F
		TRPM6	SEMA6B
		ZNF618	SERPINH1
		ZNF782	SF3B5
		ENSBTAG00000051504	SGO1
		ENSBTAG00000054894	SGO2
		CALHM5	SGPL1
		COL12A1	SH2B2
		ENPP1	SH2D3C
		FILIP1	SH3BGR
		FNDC1	SH3BP1
		GINM1	SHCBP1
		HTR1B	SHISAL1
		KIAA0408	SHMT2
		OSTM1	SHROOM3
		PERP	SHTN1
		PLN	SIM2
		PNRC1	SIX1
		PRSS35	SKA1
		RNF217	SKA3
		RRAGD	SLC14A1
		SGK1	SLC16A1
		SMOC2	SLC16A11
		SMPDL3A	SLC22A23
		SOBP	SLC24A5
		SOD2	SLC25A37
		SYNJ2	SLC38A3
		THBS2	SLC39A8
		TXLNB	SLC6A13
		VNN1	SLC6A17
		ENSBTAG00000053911	SLC7A11
		ENSBTAG00000003921	SLC7A5
			SLC7A8
			SLC9A9
			SLCO5A1
			SLFN11
			SMAD6
			SMAD9
			SMC2
			SMC4
			SMIM4
			SMIM8
			SMOC1
			SMTN
			SMTNL2
			SMURF2
			SNAI1
			SNAI2
			SNRPA
			SNRPE
			SOCS2
			SOD1
			SORD
			SOX12
			SOX8
			ENSBTAG00000009664
			SP7
			SPARCL1
			SPC24
			SPC25
			SPCS3
			SPDL1
			SPINK5
			SPSB4
			SRSF12
			SRSF7
			ST3GAL6
			ST6GAL1
			ST8SIA1
			ST8SIA4
			STAC2
			STC2
			STK31
			STK32C
			STMN1
			STMN2
			STON2
			STX3
			STXBP6
			SUB1
			SUCLG2
			SUSD2
			SUSD5
			SV2A
			SVOP
			SYCE2
			SYT17
			TACC3
			TAGLN2
			TANC2
			TC2N
			TCAM1
			TCF19
			DYNLT2B
			TDP1
			TET1
			TGFB3
			TGFBI
			THSD7A
			TIAM1
			TINAGL1
			TM6SF2
			TMEM106A
			TMEM160
			STING1
			TMEM196
			TMEM200C
			TMEM258
			TMEM40
			TMEM59L
			TMEM65
			TMPO
			TNC
			TNFRSF6B
			TNFSF13
			TNFSF15
			TNFSF8
			TOMM5
			TONSL
			TOP1
			TOP2A
			TOR2A
			TPX2
			TRAF1
			TRAIP
			TRERF1
			TRIM34
			TRIM47
			TRIP13
			TSPAN11
			TSPAN15
			TSPAN2
			TSPAN5
			TSPAN9
			TSPO
			TTF2
			TTK
			TTLL7
			TTYH3
			TUBA1B
			TUBA1C
			TUBA8
			TUBB
			TUBB2A
			TUBB2B
			TUBB4B
			TUBB6
			TWIST1
			POLR1F
			TXN
			TXNDC17
			TYMS
			UBA7
			UBALD2
			UBASH3B
			UBE2C
			UBE2S
			UBXN2A
			UCHL1
			UCP2
			UGCG
			UHRF1
			ULK4
			UPP1
			UROS
			VANGL2
			VASN
			VCAN
			VEGFC
			VGF
			VIM
			VRK1
			VWA3B
			WDHD1
			WDR86
			WNT10B
			WNT9A
			WSCD1
			WWC1
			XKR8
			XRCC2
			ZBTB18
			ZBTB25
			ZCCHC3
			ZNF462
			ZWILCH
			ZYG11A
			ENSBTAG00000054182
			ENSBTAG00000001143
			ENSBTAG00000027629
			ENSBTAG00000017670
			ENSBTAG00000053187
			ENSBTAG00000052346
			ENSBTAG00000037775
			ENSBTAG00000054745
			ENSBTAG00000047354
			ENSBTAG00000045568
			ENSBTAG00000049161
			YJEFN3
			ENSBTAG00000048426
			ENSBTAG00000048648
			ENSBTAG00000048631
			MAN1B1
			ENSBTAG00000052953
			ENSBTAG00000040518
			IGFN1
			ENSBTAG00000049914
			ENSBTAG00000002900
			ENSBTAG00000053812
			ENSBTAG00000015149
			ENSBTAG00000027610
			ENSBTAG00000014862
			ENSBTAG00000046172
			ENSBTAG00000009049
			ENSBTAG00000047029
			ENSBTAG00000027426
			ENSBTAG00000020550
			ENSBTAG00000032217
			ENSBTAG00000023274
			ENSBTAG00000054811
			ENSBTAG00000052600
			ENSBTAG00000050406
			ENSBTAG00000046120
			ENSBTAG00000048842
			ENSBTAG00000053905
			ENSBTAG00000019994
			ENSBTAG00000050341
			ENSBTAG00000034220
			ENSBTAG00000052866
			ENSBTAG00000012276
			ENSBTAG00000024964
			ENSBTAG00000053313
			CEBPZOS
			ENSBTAG00000048931
			ENSBTAG00000052862
			ENSBTAG00000024578
			ENSBTAG00000035926
			ENSBTAG00000048312
			ENSBTAG00000027525
			ENSBTAG00000033389
			ENSBTAG00000027715
			ENSBTAG00000048169
			ENSBTAG00000052736
			ENSBTAG00000004415
			ENSBTAG00000052173
			ENSBTAG00000051299
			ENSBTAG00000051677
			ENSBTAG00000038770
			ENSBTAG00000048613
			ENSBTAG00000018312
			ENSBTAG00000052361
			ENSBTAG00000023471
			ENSBTAG00000047136
			ENSBTAG00000053992
			ENSBTAG00000004920
			ENSBTAG00000048722
			ENSBTAG00000032831
			ENSBTAG00000049333
			ENSBTAG00000034662
			ENSBTAG00000053071
			ENSBTAG00000053198
			ENSBTAG00000048625
			ENSBTAG00000052716
			ENSBTAG00000035199
			ENSBTAG00000045772
			ENSBTAG00000022762
			ENSBTAG00000001538
			ENSBTAG00000051801
			ENSBTAG00000051859
			ENSBTAG00000053587
			ENSBTAG00000037415
			ENSBTAG00000048257
			ENSBTAG00000011511
			ENSBTAG00000025219
			ENSBTAG00000034182
			ENSBTAG00000006815
			ENSBTAG00000046237
			ENSBTAG00000024125
			ENSBTAG00000021649
			ENSBTAG00000049321
			ENSBTAG00000035855
			ENSBTAG00000003560
			ENSBTAG00000053606
			ENSBTAG00000051247
			ENSBTAG00000054467
			ENSBTAG00000021755
			ENSBTAG00000006813
			ENSBTAG00000040146
			ENSBTAG00000007443
			ENSBTAG00000047787
			ENSBTAG00000047133
			ENSBTAG00000045914
			ENSBTAG00000053268
			ENSBTAG00000032057
			ENSBTAG00000054597
			ENSBTAG00000022199
			ENSBTAG00000048353
			ENSBTAG00000053827
			ENSBTAG00000014662
			ENSBTAG00000000242
			ENSBTAG00000038233
			ENSBTAG00000053344
			TLCD4
			ENSBTAG00000020685
			ENSBTAG00000050859
			ENSBTAG00000016391
			ENSBTAG00000053742
			ENSBTAG00000054938
			ENSBTAG00000005495
			ENSBTAG00000052619
			ENSBTAG00000048329
			ENSBTAG00000051832
			ENSBTAG00000054535
			ENSBTAG00000051419
			H2AC18
			ENSBTAG00000007093
			ENSBTAG00000006397

## Sheet: overlap_genes DMPs and DEGs
seqnames	start	end	width	gene_id	transcript_id	geneName	Description	peak_annotation	diff.lg.fdr	diff.p	diff.log2.fc	DM_1_IP	DM_2_IP	DM_3_IP	GM_1_IP	GM_2_IP	GM_3_IP	FPKM.DM_1_input	FPKM.DM_2_input	FPKM.DM_3_input	FPKM.GM_1_input	FPKM.GM_2_input	FPKM.GM_3_input	fc	log2.fc.	pval	qval
chr3	84597313	84597552	240	ENSBTAG00000000074	ENSBTAT00000033431;ENSBTAT00000068271;ENSBTAT00000075773;ENSBTAT00000066700	NFIA	nuclear factor I A [Source:VGNC Symbol;Acc:VGNC:32038]	5' UTR	-1.51	0.0102	-0.922	3.7711	3.4879	2.9769	5.05813	5.15171	5.21762	0.86	0.83	1.06	1.53	1.37	1.48	0.63	-0.672547	6.1e-05	0.000248
chr3	84341378	84594746	253369	ENSBTAG00000000074	ENSBTAT00000033431;ENSBTAT00000068271;ENSBTAT00000075773;ENSBTAT00000066700	NFIA	nuclear factor I A [Source:VGNC Symbol;Acc:VGNC:32038]	5' UTR	-2.42	0.000933	0.637	3.7711	3.4879	2.9769	5.05813	5.15171	5.21762	0.86	0.83	1.06	1.53	1.37	1.48	0.63	-0.672547	6.1e-05	0.000248
chr8	39246075	39257415	11341	ENSBTAG00000000095	ENSBTAT00000008067	CD274	CD274 molecule [Source:VGNC Symbol;Acc:VGNC:27019]	3' UTR	-3.13	0.000148	0.669	6.25782	5.57805	6.9452	1.74891	2.53554	2.22044	3.51	3	4.17	1.56	1.37	1.14	2.62	1.39139	1.1e-13	1.17e-12
chr14	826740	827249	510	ENSBTAG00000000312	ENSBTAT00000000410;ENSBTAT00000067246;ENSBTAT00000084417	GRINA	glutamate ionotropic receptor NMDA type subunit associated protein 1 [Source:VGNC Symbol;Acc:VGNC:29651]	3' UTR	-13.3	2.51e-15	-0.684	17.0609	13.3867	15.6717	24.1468	12.1413	12.5213	17.18	20.64	17.87	11.85	10.7	13.3	1.55	0.635559	3.09e-11	2.75e-10
chr1	10702596	10704060	1465	ENSBTAG00000000603	ENSBTAT00000080737;ENSBTAT00000000795	JAM2	junctional adhesion molecule 2 [Source:VGNC Symbol;Acc:VGNC:50011]	3' UTR	-4.89	1.82e-06	0.596	19.5512	16.3259	17.0869	7.83919	7.38135	7.31998	16.57	15.58	16.64	8.31	8.44	7.86	1.98	0.988034	1.9e-46	8.33e-45
chr9	12935523	12951112	15590	ENSBTAG00000000892	ENSBTAT00000001184	CGAS	cyclic GMP-AMP synthase [Source:VGNC Symbol;Acc:VGNC:31271]	Exon (ENSBTAT00000001184/ENSBTAG00000000892, exon 2 of 5)	-2.54	0.000661	0.89	1.56039	2.04474	1.80815	2.11941	1.9973	2.04101	0.59	0.55	0.35	1.28	1.22	0.81	0.45	-1.14804	2.29e-05	9.96e-05
chr26	51737783	51752132	14350	ENSBTAG00000000951	ENSBTAT00000075309;ENSBTAT00000038931;ENSBTAT00000081165;ENSBTAT00000071765	JAKMIP3	Janus kinase and microtubule interacting protein 3 [Source:VGNC Symbol;Acc:VGNC:30369]	Exon (ENSBTAT00000038931/ENSBTAG00000000951, exon 1 of 21)	-2.22	0.00155	1.31	0.549925	0.675184	0.672586	0.823831	0.79519	0.956306	0.46	0.45	0.35	0.6	0.9	0.75	0.56	-0.83458	0.000923	0.00296
chr15	34899863	34900401	539	ENSBTAG00000000987	ENSBTAT00000001310	OTOG	otogelin [Source:VGNC Symbol;Acc:VGNC:32485]	Exon (ENSBTAT00000001310/ENSBTAG00000000987, exon 36 of 56)	-1.04	0.0372	1.19	0.5498	0.413457	0.539437	0.88702	0.637757	0.673514	0.37	0.51	0.45	1.04	1.12	1.14	0.4	-1.30892	5.79e-16	7.2e-15
chr12	28651758	28652567	810	ENSBTAG00000000988	ENSBTAT00000001311;ENSBTAT00000068431	BRCA2	BRCA2, DNA repair associated [Source:VGNC Symbol;Acc:VGNC:26554]	Exon (ENSBTAT00000068431/ENSBTAG00000000988, exon 4 of 20)	-5.37	5.5e-07	1.17	2.69267	3.14469	2.81742	2.23649	3.66121	3.41674	1.02	1.03	1.14	1.62	2.06	1.6	0.6	-0.72763	2.82e-08	1.82e-07
chr12	28655274	28655573	300	ENSBTAG00000000988	ENSBTAT00000001311;ENSBTAT00000068431	BRCA2	BRCA2, DNA repair associated [Source:VGNC Symbol;Acc:VGNC:26554]	Exon (ENSBTAT00000068431/ENSBTAG00000000988, exon 3 of 20)	-1.46	0.0115	1.01	2.69267	3.14469	2.81742	2.23649	3.66121	3.41674	1.02	1.03	1.14	1.62	2.06	1.6	0.6	-0.72763	2.82e-08	1.82e-07
chr25	2017109	2017519	411	ENSBTAG00000001022	ENSBTAT00000084975;ENSBTAT00000074115;ENSBTAT00000001355	AMDHD2	amidohydrolase domain containing 2 [Source:NCBI gene;Acc:521401]	5' UTR	-59.5	2e-62	-0.769	59.2163	60.4718	45.7443	90.6805	59.2016	60.0634	7.8	23.15	19.28	4.52	6.04	4.84	3.26	1.70575	8.72e-11	7.37e-10
chr29	42985611	42985940	330	ENSBTAG00000001032	ENSBTAT00000001373	PYGM	glycogen phosphorylase, muscle associated [Source:VGNC Symbol;Acc:VGNC:33589]	3' UTR	-3.79	2.82e-05	-1.24	1.6149	1.23388	2.0917	1.94763	0.980918	1.48202	3.59	2.82	3.25	1.88	1.95	2.04	1.65	0.71813	7.67e-09	5.27e-08
chr11	7193114	7193294	181	ENSBTAG00000001034	ENSBTAT00000001371	IL18R1	interleukin 18 receptor 1 [Source:VGNC Symbol;Acc:VGNC:30127]	3' UTR	-4.74	2.63e-06	0.708	23.2014	26.6417	26.4638	25.8098	47.6359	43.1109	7.95	7.14	9.03	16.28	16.97	15.45	0.5	-1.01327	7.13e-26	1.48e-24
chr19	20865348	20865975	628	ENSBTAG00000001120	ENSBTAT00000068823;ENSBTAT00000001490;ENSBTAT00000069597	CORO6	coronin 6 [Source:VGNC Symbol;Acc:VGNC:27625]	3' UTR	-3.48	6.03e-05	-0.685	4.20672	3.60081	3.34515	9.21539	5.83897	6.02639	1.62	2.02	1.91	2.63	3.2	3.21	0.61	-0.703749	2.06e-05	9.06e-05
chr1	79602017	79603634	1618	ENSBTAG00000001511	ENSBTAT00000071778	BCL6	BCL6, transcription repressor [Source:NCBI gene;Acc:539020]	Exon (ENSBTAT00000001978/ENSBTAG00000001511, exon 5 of 10)	-48.6	2e-51	-0.717	44.9251	41.2868	41.7712	43.0134	25.9817	26.3328	23.96	24.13	21.46	13.27	12.28	12.55	1.83	0.868014	5.72e-31	1.47e-29
chr5	25779619	25781146	1528	ENSBTAG00000001553	ENSBTAT00000002033;ENSBTAT00000013110	HNRNPA1	heterogeneous nuclear ribonucleoprotein A1 [Source:NCBI gene;Acc:505093]	3' UTR	-6.55	3.09e-08	0.73	77.9584	83.3836	141.958	163.49	225.517	236.931	271.6	308.33	281.31	547.36	520	484.31	0.56	-0.849336	2.1e-24	4.08e-23
chr25	29814345	29814912	568	ENSBTAG00000002083	ENSBTAT00000067784;ENSBTAT00000002697;ENSBTAT00000083495	AUTS2	AUTS2, activator of transcription and developmental regulator [Source:VGNC Symbol;Acc:VGNC:26352]	Exon (ENSBTAT00000083495/ENSBTAG00000002083, exon 1 of 11)	-6.63	2.45e-08	-1.22	19.448	18.0901	16.4253	16.3282	11.4481	10.2589	6.22	4.54	5.35	3.46	2.51	2.48	1.9	0.92843	2.42e-12	2.36e-11
chr12	47799472	47799741	270	ENSBTAG00000002129	ENSBTAT00000002751	KLF5	Kruppel like factor 5 [Source:VGNC Symbol;Acc:VGNC:30631]	5' UTR	-1.98	0.00288	-0.675	75.0845	65.7553	65.5022	42.8118	26.8557	27.0495	31.63	34.72	28.96	10.82	11.46	10.51	2.91	1.5397	9.34e-77	8e-75
chr5	54609948	54611967	2020	ENSBTAG00000002227	ENSBTAT00000002883	LRIG3	leucine rich repeats and immunoglobulin like domains 3 [Source:VGNC Symbol;Acc:VGNC:30984]	3' UTR	-38	1.26e-40	0.699	16.7386	17.8541	17.0267	16.9602	22.6024	20.4872	17.87	14.14	15.91	27.23	26.36	24.05	0.62	-0.696034	2.46e-13	2.54e-12
chr5	97050274	97050811	538	ENSBTAG00000002362	ENSBTAT00000003055	APOLD1	apolipoprotein L domain containing 1 [Source:VGNC Symbol;Acc:VGNC:26033]	3' UTR	-1.97	0.00302	0.606	3.23053	2.8943	3.14234	3.55613	4.56606	3.79587	1.26	1.38	1.36	3.14	3	1.96	0.49	-1.02249	1.59e-08	1.06e-07
chr17	69600757	69601352	596	ENSBTAG00000002385	ENSBTAT00000003082	SLC35E4	solute carrier family 35 member E4 [Source:VGNC Symbol;Acc:VGNC:34832]	5' UTR	-2.5	0.000741	-0.944	7.4204	7.50254	7.58838	6.22928	4.95649	5.0864	2.13	1.79	1.91	1.07	1.21	1.01	1.77	0.820062	1.11e-06	5.9e-06
chr21	21050012	21050281	270	ENSBTAG00000002418	ENSBTAT00000003143	TICRR	TOPBP1 interacting checkpoint and replication regulator [Source:VGNC Symbol;Acc:VGNC:35860]	Exon (ENSBTAT00000003143/ENSBTAG00000002418, exon 20 of 22)	-1.03	0.038	-1.09	1.03984	1.06209	0.982488	3.05456	2.57486	2.62596	0.19	0.25	0.21	0.99	1.04	1.02	0.22	-2.21305	1.95e-30	4.9e-29
chr21	21053121	21053211	91	ENSBTAG00000002418	ENSBTAT00000003143	TICRR	TOPBP1 interacting checkpoint and replication regulator [Source:VGNC Symbol;Acc:VGNC:35860]	Exon (ENSBTAT00000003143/ENSBTAG00000002418, exon 22 of 22)	-1.34	0.0158	1.95	1.03984	1.06209	0.982488	3.05456	2.57486	2.62596	0.19	0.25	0.21	0.99	1.04	1.02	0.22	-2.21305	1.95e-30	4.9e-29
chr26	47527428	47528297	870	ENSBTAG00000002444	ENSBTAT00000003173	MKI67	marker of proliferation Ki-67 [Source:VGNC Symbol;Acc:VGNC:55960]	Exon (ENSBTAT00000003173/ENSBTAG00000002444, exon 7 of 15)	-4.72	2.75e-06	-1.07	2.73939	4.69447	2.73606	87.8516	72.8563	68.2836	0.77	1.2	0.71	18.68	18.3	16.52	0.05	-4.31747	8.33e-147	2.81e-144
chr2	106049578	106049668	91	ENSBTAG00000002485	ENSBTAT00000086283;ENSBTAT00000067607;ENSBTAT00000083258;ENSBTAT00000086292;ENSBTAT00000066888;ENSBTAT00000003229;ENSBTAT00000080123;ENSBTAT00000068040	TNS1	tensin 1 [Source:VGNC Symbol;Acc:VGNC:36207]	5' UTR	-4.1	1.29e-05	-0.782	130.271	126.262	131.033	111.919	90.5268	90.6578	55.15	57.48	55.5	34.63	37.31	37.28	1.54	0.622341	6.83e-22	1.19e-20
chr2	105916823	105932323	15501	ENSBTAG00000002485	ENSBTAT00000086283;ENSBTAT00000067607;ENSBTAT00000083258;ENSBTAT00000086292;ENSBTAT00000066888;ENSBTAT00000003229;ENSBTAT00000080123;ENSBTAT00000068040	TNS1	tensin 1 [Source:VGNC Symbol;Acc:VGNC:36207]	Exon (ENSBTAT00000086283/ENSBTAG00000002485, exon 21 of 32)	-68.3	2.51e-71	-0.591	130.271	126.262	131.033	111.919	90.5268	90.6578	55.15	57.48	55.5	34.63	37.31	37.28	1.54	0.622341	6.83e-22	1.19e-20
chr6	6135938	6135997	60	ENSBTAG00000002574	ENSBTAT00000003330	MYOZ2	myozenin 2 [Source:VGNC Symbol;Acc:VGNC:31841]	5' UTR	-8.85	1.15e-10	0.894	54.9423	52.9619	68.9365	9.11058	11.3584	15.1155	140.24	133.16	161.99	33.97	45.16	32.47	3.9	1.96399	1.03e-70	7.56e-69
chr26	39633276	39661183	27908	ENSBTAG00000002647	ENSBTAT00000003425;ENSBTAT00000082429	RGS10	regulator of G protein signaling 10 [Source:VGNC Symbol;Acc:VGNC:33911]	3' UTR	-1.67	0.00661	0.754	1.23132	1.89634	1.78418	2.92316	2.62519	2.5231	0.37	0.47	0.52	1.35	1.59	1.46	0.31	-1.7047	3.74e-10	2.96e-09
chr26	23899763	23900120	358	ENSBTAG00000002717	ENSBTAT00000003517	INA	internexin neuronal intermediate filament protein alpha [Source:VGNC Symbol;Acc:VGNC:30191]	3' UTR	-1.05	0.0355	-1.07	1.87233	2.99866	2.33899	1.34334	1.05677	1.28436	1.45	1.52	1.48	0.89	0.89	0.89	1.67	0.73791	7.9e-07	4.3e-06
chr26	16822616	16842466	19851	ENSBTAG00000002880	ENSBTAT00000069154;ENSBTAT00000078922;ENSBTAT00000003743;ENSBTAT00000071095;ENSBTAT00000067165	SORBS1	sorbin and SH3 domain containing 1 [Source:VGNC Symbol;Acc:VGNC:55972]	3' UTR	-0.96	0.0457	0.787	1.94108	1.89367	1.97583	0.333707	0.332246	0.325287	2.17	1.25	1.76	0.32	0.47	0.3	4.72	2.23874	4.71e-25	9.45e-24
chr7	27175471	27175620	150	ENSBTAG00000002882	ENSBTAT00000072055;ENSBTAT00000075973;ENSBTAT00000052423	LMNB1	lamin B1 [Source:VGNC Symbol;Acc:VGNC:30930]	5' UTR	-1.8	0.00457	-0.81	3.63859	4.1537	3.61472	18.6639	20.5392	19.6309	3.59	3.91	3.79	20.75	19.9	18.53	0.19	-2.38956	8.79e-161	3.56e-158
chr7	27122942	27123210	269	ENSBTAG00000002882	ENSBTAT00000072055;ENSBTAT00000075973;ENSBTAT00000052423	LMNB1	lamin B1 [Source:VGNC Symbol;Acc:VGNC:30930]	3' UTR	-1.31	0.0174	0.75	3.63859	4.1537	3.61472	18.6639	20.5392	19.6309	3.59	3.91	3.79	20.75	19.9	18.53	0.19	-2.38956	8.79e-161	3.56e-158
chr17	47429797	47430186	390	ENSBTAG00000002950	ENSBTAT00000003842	TMEM132D	transmembrane protein 132D [Source:NCBI gene;Acc:100297935]	Exon (ENSBTAT00000003842/ENSBTAG00000002950, exon 2 of 9)	-6.92	1.26e-08	1.12	17.5355	18.9891	18.9783	9.00503	10.1798	8.38176	6.34	5.34	6.2	3.36	3.65	3.99	1.63	0.701098	1.38e-11	1.26e-10
chr8	25329010	25329490	481	ENSBTAG00000002997	ENSBTAT00000061071;ENSBTAT00000071592	ADAMTSL1	ADAMTS like 1 [Source:NCBI gene;Acc:101909640]	3' UTR	-2.6	0.000575	0.597	4.35394	4.3413	4.58119	1.73621	1.7726	1.48043	5.12	4.64	5.11	1.79	1.72	1.9	2.75	1.45901	2.9e-61	1.8e-59
chr23	7173038	7173213	176	ENSBTAG00000003039	ENSBTAT00000003955	PSMB8	proteasome subunit beta 8 [Source:VGNC Symbol;Acc:VGNC:33452]	3' UTR	-1.79	0.00479	-0.994	1.89006	1.70972	1.80718	6.96098	4.10849	5.40215	4.49	5.27	3.21	9.27	8.64	8.06	0.5	-1.00183	8.94e-08	5.45e-07
chr17	530388	533399	3012	ENSBTAG00000003068	ENSBTAT00000003991	MSMO1	methylsterol monooxygenase 1 [Source:VGNC Symbol;Acc:VGNC:31701]	3' UTR	-17.2	2e-19	0.747	36.4216	53.0277	36.4655	2.43739	9.79786	10.3772	35.9	34.49	35.35	12.02	11.54	9.11	3.24	1.6942	2.95e-75	2.41e-73
chr3	97926995	97942749	15755	ENSBTAG00000003128	ENSBTAT00000004068;ENSBTAT00000056338	SPATA6	spermatogenesis associated 6 [Source:VGNC Symbol;Acc:VGNC:35189]	Exon (ENSBTAT00000004068/ENSBTAG00000003128, exon 12 of 13)	-4.87	1.91e-06	1.11	2.72766	3.01625	3.54342	3.18042	4.13457	3.34084	4.73	6.06	5.49	8.04	8.73	7.88	0.66	-0.598753	1.21e-05	5.54e-05
chr14	77455881	77464150	8270	ENSBTAG00000003338	ENSBTAT00000004335	LRRCC1	leucine rich repeat and coiled-coil centrosomal protein 1 [Source:VGNC Symbol;Acc:VGNC:52802]	Exon (ENSBTAT00000004335/ENSBTAG00000003338, exon 9 of 19)	-15.2	2.51e-17	0.608	7.45622	8.38651	7.38034	6.87526	10.2228	10.6535	19.07	18.15	18.77	33.98	34.49	27.45	0.58	-0.776572	7.46e-17	9.74e-16
chr14	21953688	21955104	1417	ENSBTAG00000003454	ENSBTAT00000052352;ENSBTAT00000004487	RGS20	regulator of G protein signaling 20 [Source:VGNC Symbol;Acc:VGNC:33919]	3' UTR	-2.43	0.000891	0.889	1.97813	2.21553	2.03575	2.06762	2.17815	3.01826	0.4	0.38	0.51	0.58	1.1	0.8	0.52	-0.939954	0.000701	0.0023
chr4	74425110	74430857	5748	ENSBTAG00000003506	ENSBTAT00000004557	STEAP2	STEAP2 metalloreductase [Source:VGNC Symbol;Acc:VGNC:35379]	3' UTR	-7.53	2.82e-09	0.693	14.0529	13.9029	15.103	2.51865	5.95631	5.25229	8	5.89	8.51	3.7	3.56	3.5	2.08	1.05822	5.74e-17	7.59e-16
chr4	74421638	74424782	3145	ENSBTAG00000003506	ENSBTAT00000004557	STEAP2	STEAP2 metalloreductase [Source:VGNC Symbol;Acc:VGNC:35379]	Exon (ENSBTAT00000004557/ENSBTAG00000003506, exon 2 of 5)	-4.03	1.55e-05	0.709	14.0529	13.9029	15.103	2.51865	5.95631	5.25229	8	5.89	8.51	3.7	3.56	3.5	2.08	1.05822	5.74e-17	7.59e-16
chr26	23026186	23026484	299	ENSBTAG00000003580	ENSBTAT00000004659	PSD	pleckstrin and Sec7 domain containing [Source:NCBI gene;Acc:523124]	3' UTR	-1.02	0.0389	-0.606	1.32842	1.4332	1.91962	3.53472	2.36205	2.47827	1.15	1.21	1.31	2.03	1.86	2.12	0.61	-0.711477	4.56e-06	2.22e-05
chr3	20150613	20151183	571	ENSBTAG00000003604	ENSBTAT00000004686;ENSBTAT00000068865;ENSBTAT00000081541	ADAMTSL4	ADAMTS like 4 [Source:VGNC Symbol;Acc:VGNC:25632]	Exon (ENSBTAT00000068865/ENSBTAG00000003604, exon 5 of 18)	-17.2	2.51e-19	-0.739	24.2104	24.6863	22.3531	19.8248	11.075	11.8236	18.57	20.82	17.72	7.82	8.15	8.35	2.35	1.23158	1.34e-52	6.89e-51
chr3	100565018	100565166	149	ENSBTAG00000003642	ENSBTAT00000004751	PRDX1	peroxiredoxin 1 [Source:VGNC Symbol;Acc:VGNC:33299]	3' UTR	-27.3	1e-29	0.618	49.2689	50.3179	53.3337	44.2346	68.7718	67.8421	227.64	245.97	234.15	423.76	387.62	418.23	0.58	-0.796886	1.59e-23	2.96e-22
chr2	135615587	135616030	444	ENSBTAG00000003832	ENSBTAT00000004994;ENSBTAT00000082039;ENSBTAT00000075445;ENSBTAT00000086139	MFAP2	microfibril associated protein 2 [Source:VGNC Symbol;Acc:VGNC:31422]	3' UTR	-30.5	6.31e-33	-1.04	23.0549	21.993	23.3708	34.7256	14.008	18.9316	34.42	37.67	35.12	20.15	18.58	22.82	1.74	0.800631	5.13e-21	8.6e-20
chr29	2634295	2634565	271	ENSBTAG00000004081	ENSBTAT00000005332	FAT3	FAT atypical cadherin 3 [Source:VGNC Symbol;Acc:VGNC:28876]	Exon (ENSBTAT00000005332/ENSBTAG00000004081, exon 1 of 25)	-1.03	0.038	2.32	0.734611	0.532766	0.753334	0.1762	0.241358	0.1951	0.26	0.18	0.22	0.07	0.07	0.11	2.63	1.39385	2.49e-09	1.8e-08
chr22	42867116	42867384	269	ENSBTAG00000004178	ENSBTAT00000005472	ACOX2	acyl-CoA oxidase 2 [Source:VGNC Symbol;Acc:VGNC:25553]	3' UTR	-2.81	0.000331	1.51	1.2157	0.70897	0.967129	1.12548	0.867198	1.1803	1.12	1.04	1.13	1.58	1.63	1.99	0.63	-0.660904	0.000816	0.00264
chr17	72729735	72731968	2234	ENSBTAG00000004286	ENSBTAT00000043910;ENSBTAT00000066582;ENSBTAT00000005623	CDC45	cell division cycle 45 [Source:VGNC Symbol;Acc:VGNC:27079]	3' UTR	-1.04	0.0363	-0.633	0.905001	1.12145	1.06631	1.0996	0.717799	0.796806	1.72	1.65	1.24	4.14	4.12	4.42	0.36	-1.45551	1.79e-21	3.06e-20
chr6	56947686	56965244	17559	ENSBTAG00000004329	ENSBTAT00000005668	RELL1	RELT like 1 [Source:VGNC Symbol;Acc:VGNC:33860]	3' UTR	-1.5	0.0105	0.66	4.94736	4.969	4.97016	4.68003	7.07428	6.26553	4.76	4.57	5.93	9.48	9.17	8.86	0.55	-0.850868	1.17e-13	1.24e-12
chr7	3707073	3707822	750	ENSBTAG00000004652	ENSBTAT00000071208;ENSBTAT00000006105	LPAR2	lysophosphatidic acid receptor 2 [Source:VGNC Symbol;Acc:VGNC:30956]	3' UTR	-2.94	0.000245	1.11	0.960198	1.37286	1.03947	1.87696	2.13138	2.17094	0.26	0.13	0.23	0.6	0.55	0.61	0.35	-1.50056	2.73e-08	1.77e-07
chr26	11104691	11114233	9543	ENSBTAG00000004662	ENSBTAT00000067650;ENSBTAT00000006118	SLC16A12	solute carrier family 16 member 12 [Source:VGNC Symbol;Acc:VGNC:34686]	3' UTR	-1.45	0.0117	0.727	2.51217	2.67758	2.68496	0.606286	1.10239	0.808322	0.47	0.21	0.39	0.23	0.15	0.2	1.81	0.853324	0.00425	0.0115
chr18	49923101	49924389	1289	ENSBTAG00000004757	ENSBTAT00000065855;ENSBTAT00000006244	LTBP4	latent transforming growth factor beta binding protein 4 [Source:VGNC Symbol;Acc:VGNC:31074]	Exon (ENSBTAT00000065855/ENSBTAG00000004757, exon 31 of 32)	-6.89	1.35e-08	-0.634	5.23461	5.89972	5.40203	9.09798	4.16027	4.61561	28.16	33.65	27.7	18.32	19.82	20.55	1.53	0.608868	2.37e-13	2.46e-12
chr10	43233761	43234027	267	ENSBTAG00000004780	ENSBTAT00000036046	CDKL1	cyclin dependent kinase like 1 [Source:VGNC Symbol;Acc:VGNC:27138]	3' UTR	-1.46	0.0115	1.46	1.40153	1.213	1.19331	0.266529	0.278502	0.496751	0.55	0.75	0.65	0.32	0.4	0.24	2	1.00062	8.74e-05	0.000344
chr10	42644327	42650927	6601	ENSBTAG00000004926	ENSBTAT00000006480	LRR1	leucine rich repeat protein 1 [Source:VGNC Symbol;Acc:VGNC:30997]	5' UTR	-2.53	0.000692	0.803	3.45504	2.729	2.2759	2.14847	3.31357	3.76856	0.48	0.39	0.69	1.39	1.33	0.85	0.44	-1.19718	1.82e-05	8.06e-05
chr8	47925767	47925826	60	ENSBTAG00000005090	ENSBTAT00000006709;ENSBTAT00000077502	CEMIP2	cell migration inducing hyaluronidase 2 [Source:VGNC Symbol;Acc:VGNC:36021]	Exon (ENSBTAT00000077502/ENSBTAG00000005090, exon 24 of 24)	-3.77	3.02e-05	0.975	10.5454	11.1217	10.6109	14.4051	21.0897	20.3059	7.86	7.31	8.41	18.06	17.63	15.93	0.46	-1.13041	8.26e-43	3.23e-41
chr2	64734413	64735811	1399	ENSBTAG00000005238	ENSBTAT00000006893;ENSBTAT00000082522;ENSBTAT00000067020	NCKAP5	NCK associated protein 5 [Source:VGNC Symbol;Acc:VGNC:56130]	Exon (ENSBTAT00000006893/ENSBTAG00000005238, exon 11 of 17)	-1.04	0.0372	0.835	4.84192	5.19579	4.85854	0.73858	0.580432	0.582714	1.37	1.42	1.36	0.2	0.2	0.3	5.92	2.56509	1.01e-45	4.32e-44
chr18	49408375	49416394	8020	ENSBTAG00000005261	ENSBTAT00000006924		Fc fragment of IgG binding protein [Source:NCBI gene;Acc:534348]	3' UTR	-1.03	0.038	1.87	0.165534	0.363981	0.33183	0.073788	0.037168	0.036776	0.18	0.17	0.13	0	0.01	0.03	11.49	3.52228	1.02e-19	1.58e-18
chr7	49677998	49678356	359	ENSBTAG00000005288	ENSBTAT00000006958;ENSBTAT00000084326	GFRA3	GDNF family receptor alpha 3 [Source:VGNC Symbol;Acc:VGNC:29334]	3' UTR	-1.4	0.0135	-1.01	1.8187	2.30728	2.08631	0.519467	0.493268	0.441848	1.74	2.75	1.91	0.4	0.39	0.25	6.14	2.61795	4.84e-29	1.14e-27
chr15	1662881	1663030	150	ENSBTAG00000005392	ENSBTAT00000049639	KBTBD3	kelch repeat and BTB domain containing 3 [Source:VGNC Symbol;Acc:VGNC:30416]	Exon (ENSBTAT00000049639/ENSBTAG00000005392, exon 2 of 2)	-1.17	0.0257	1.46	1.65809	1.03958	1.30534	0	0.535866	0.824079	0.99	0.77	0.49	0.4	0.5	0.34	1.8	0.84468	0.00194	0.00575
chr25	2005480	2006139	660	ENSBTAG00000005458	ENSBTAT00000079471;ENSBTAT00000007182;ENSBTAT00000083750;ENSBTAT00000072406;ENSBTAT00000073450;ENSBTAT00000077823;ENSBTAT00000086064	TBC1D24	TBC1 domain family member 24 [Source:NCBI gene;Acc:529002]	3' UTR	-3.88	2.24e-05	0.656	27.4014	25.7838	22.9714	15.2354	14.451	15.1729	6.11	6.44	5.8	4.07	3.95	4.21	1.5	0.586213	7.98e-14	8.64e-13
chr2	104648899	104649017	119	ENSBTAG00000005596	ENSBTAT00000007349	IGFBP2	insulin like growth factor binding protein 2 [Source:VGNC Symbol;Acc:VGNC:30084]	3' UTR	-3.19	0.000129	-0.708	22.939	21.8525	25.4113	85.1223	55.7927	51.8474	60.92	71.14	58.11	106.22	103.74	129.98	0.56	-0.838047	7.76e-14	8.41e-13
chr20	7684088	7717462	33375	ENSBTAG00000005633	ENSBTAT00000068151;ENSBTAT00000070856;ENSBTAT00000074225;ENSBTAT00000007406	ARHGEF28	Rho guanine nucleotide exchange factor 28 [Source:VGNC Symbol;Acc:VGNC:26114]	3' UTR	-2.93	0.000251	1.18	2.3201	2.66833	2.40026	0.422382	0.563116	0.317784	0.88	0.8	0.63	0.28	0.31	0.26	2.72	1.44453	1.5e-15	1.82e-14
chr23	14987084	14990590	3507	ENSBTAG00000005974	ENSBTAT00000036043	APOBEC2	apolipoprotein B mRNA editing enzyme catalytic subunit 2 [Source:VGNC Symbol;Acc:VGNC:26028]	3' UTR	-2.73	0.000407	0.644	9.97137	12.4219	10.8947	3.26796	2.83534	2.98766	3.58	4.76	3.99	1.51	1.43	1.05	3.09	1.62696	7.54e-17	9.83e-16
chr17	71231434	71236247	4814	ENSBTAG00000006108	ENSBTAT00000008025	MMP11	matrix metallopeptidase 11 [Source:VGNC Symbol;Acc:VGNC:31517]	Exon (ENSBTAT00000008025/ENSBTAG00000006108, exon 1 of 8)	-1.45	0.0117	-1.01	1.1342	1.51509	1.11104	2.27127	2.4721	2.28588	2.45	2.34	2.09	3.77	3.69	4.77	0.56	-0.830027	5.66e-06	2.72e-05
chr4	51703973	51735443	31471	ENSBTAG00000006161	ENSBTAT00000008102;ENSBTAT00000086401	MET	MET proto-oncogene, receptor tyrosine kinase [Source:VGNC Symbol;Acc:VGNC:31394]	5' UTR	-8.96	7.94e-11	0.627	9.23945	8.32268	8.03101	13.4024	18.5857	17.0927	3.59	3.67	4.08	11.53	11.53	11.22	0.33	-1.5949	6.98e-78	6.29e-76
chr5	114522219	114522695	477	ENSBTAG00000006273	ENSBTAT00000008234;ENSBTAT00000075086	SULT4A1	sulfotransferase family 4A member 1 [Source:VGNC Symbol;Acc:VGNC:35469]	3' UTR	-0.94	0.049	-0.591	1.27862	0.878087	1.60869	3.45266	2.16256	2.45024	0.36	0.41	0.22	0.64	0.41	0.85	0.52	-0.951351	0.0038	0.0105
chr9	69890103	69890493	391	ENSBTAG00000006367	ENSBTAT00000008357;ENSBTAT00000074642	CCN2	cellular communication network factor 2 [Source:VGNC Symbol;Acc:VGNC:27794]	5' UTR	-434	0	-0.639	1349.25	1488.84	1435.54	833.608	919.885	891.382	1229.89	1363.1	1446.54	816.6	793.09	828.01	1.66	0.728666	1.01e-24	2e-23
chr7	39217369	39219191	1823	ENSBTAG00000006368	ENSBTAT00000008355	N4BP3	NEDD4 binding protein 3 [Source:VGNC Symbol;Acc:VGNC:31853]	3' UTR	-6.15	8.13e-08	0.722	21.9963	21.4801	21.3547	6.1335	6.03202	5.58788	4.29	4.43	4.75	1.22	1.42	1.39	3.34	1.73908	5.87e-33	1.62e-31
chr18	35338638	35339978	1341	ENSBTAG00000006404	ENSBTAT00000008396;ENSBTAT00000064627	CENPT	centromere protein T [Source:VGNC Symbol;Acc:VGNC:27185]	3' UTR	-2.74	0.000398	-0.783	1.34906	1.18243	1.13032	12.1131	5.93098	7.73553	1.23	1.49	1.19	6.26	5.35	6.04	0.22	-2.17726	2.86e-44	1.18e-42
chr18	62285624	62285833	210	ENSBTAG00000006419	ENSBTAT00000064903;ENSBTAT00000080263;ENSBTAT00000008420;ENSBTAT00000073174	TNNT1	troponin T1, slow skeletal type [Source:VGNC Symbol;Acc:VGNC:36194]	3' UTR	-2.26	0.00138	-0.811	14.1754	17.0845	18.2112	18.2603	14.263	18.5559	56.44	43.17	50.51	23.56	24.24	23.29	2.11	1.07846	2.51e-36	8.06e-35
chr25	25929240	25930563	1324	ENSBTAG00000006541	ENSBTAT00000008593	ATP2A1	ATPase sarcoplasmic/endoplasmic reticulum Ca2+ transporting 1 [Source:VGNC Symbol;Acc:VGNC:26290]	3' UTR	-37.3	6.31e-40	-0.817	13.0687	11.3272	13.0268	15.8451	9.10251	9.96634	45.1	41.6	44.48	25.09	26.35	25.67	1.7	0.766379	1.05e-31	2.8e-30
chr25	25928763	25929296	534	ENSBTAG00000006541	ENSBTAT00000008593	ATP2A1	ATPase sarcoplasmic/endoplasmic reticulum Ca2+ transporting 1 [Source:VGNC Symbol;Acc:VGNC:26290]	3' UTR	-6.01	1.15e-07	-0.789	13.0687	11.3272	13.0268	15.8451	9.10251	9.96634	45.1	41.6	44.48	25.09	26.35	25.67	1.7	0.766379	1.05e-31	2.8e-30
chr5	56005014	56006779	1766	ENSBTAG00000006599	ENSBTAT00000008663	INHBE	inhibin subunit beta E [Source:VGNC Symbol;Acc:VGNC:30203]	3' UTR	-5.66	2.75e-07	-0.662	6.2127	6.32267	6.13512	28.3637	33.6668	31.6262	1.25	1.17	1.08	4.82	5.08	6.12	0.22	-2.19833	2.01e-36	6.51e-35
chr19	19221662	19224187	2526	ENSBTAG00000006601	ENSBTAT00000080076;ENSBTAT00000074936;ENSBTAT00000078231;ENSBTAT00000076369;ENSBTAT00000008672	KSR1	kinase suppressor of ras 1 [Source:VGNC Symbol;Acc:VGNC:30754]	Exon (ENSBTAT00000008672/ENSBTAG00000006601, exon 7 of 17)	-6.04	1.07e-07	-0.864	3.8475	2.95537	3.85001	3.25928	2.14492	2.28417	3.62	4.01	3.84	2.36	2.69	2.5	1.52	0.602335	2.02e-08	1.33e-07
chr5	55993552	55993970	419	ENSBTAG00000006631	ENSBTAT00000008704	GLI1	GLI family zinc finger 1 [Source:VGNC Symbol;Acc:VGNC:29399]	Exon (ENSBTAT00000008704/ENSBTAG00000006631, exon 12 of 12)	-1.69	0.00631	-1.25	0.718904	0.663591	0.578749	1.71572	1.23351	1.41508	0.26	0.39	0.31	0.58	0.75	0.8	0.45	-1.15789	2.23e-06	1.14e-05
chr4	54551942	54552691	750	ENSBTAG00000006733	ENSBTAT00000008851	PPP1R3A	protein phosphatase 1 regulatory subunit 3A [Source:VGNC Symbol;Acc:VGNC:33242]	Exon (ENSBTAT00000008851/ENSBTAG00000006733, exon 1 of 4)	-1.99	0.00288	0.763	35.0031	37.8595	33.9058	1.62933	2.22047	2.84651	9.39	9.43	9.45	0.8	1.08	0.75	10.73	3.42332	9.48e-161	3.72e-158
chr4	54589253	54591560	2308	ENSBTAG00000006733	ENSBTAT00000008851	PPP1R3A	protein phosphatase 1 regulatory subunit 3A [Source:VGNC Symbol;Acc:VGNC:33242]	Exon (ENSBTAT00000008851/ENSBTAG00000006733, exon 4 of 4)	-7.25	5.5e-09	0.724	35.0031	37.8595	33.9058	1.62933	2.22047	2.84651	9.39	9.43	9.45	0.8	1.08	0.75	10.73	3.42332	9.48e-161	3.72e-158
chr10	10728000	10729679	1680	ENSBTAG00000006823	ENSBTAT00000008967;ENSBTAT00000075459;ENSBTAT00000076900	CMYA5	cardiomyopathy associated 5 [Source:VGNC Symbol;Acc:VGNC:27491]	Exon (ENSBTAT00000008967/ENSBTAG00000006823, exon 2 of 13)	-12	6.31e-14	0.613	26.7471	26.9981	27.3664	6.05907	7.35724	7.00098	8.45	7.48	8.38	2.12	2.54	2.08	3.61	1.85246	4.39e-103	6.28e-101
chr23	27333830	27334796	967	ENSBTAG00000006864	ENSBTAT00000045468		complement C4-like [Source:NCBI gene;Acc:107131209]	Exon (ENSBTAT00000045468/ENSBTAG00000006864, exon 39 of 42)	-2.42	0.000933	-2.23	0.34471	0.41522	0.388337	0.083745	0.065902	0.079682	0.49	0.54	0.62	0.03	0.04	0.03	15.65	3.96806	1.08e-48	4.92e-47
chr16	5260869	5265882	5014	ENSBTAG00000006984	ENSBTAT00000078403;ENSBTAT00000009178;ENSBTAT00000054952;ENSBTAT00000009180	CD55	CD55 molecule (Cromer blood group) [Source:NCBI gene;Acc:518609]	Exon (ENSBTAT00000054952/ENSBTAG00000006984, exon 7 of 8)	-4.26	8.71e-06	0.665	7.32701	8.41573	5.69802	3.8311	3.28463	3.39747	1.11	0.96	0.97	0.52	0.56	0.74	1.67	0.739824	7.65e-06	3.61e-05
chr21	25623322	25623951	630	ENSBTAG00000007094	ENSBTAT00000009330	MINAR1	membrane integral NOTCH2 associated receptor 1 [Source:VGNC Symbol;Acc:VGNC:30561]	3' UTR	-1.17	0.0257	0.633	2.25038	2.35376	2.06197	3.1992	3.10402	2.95824	0.59	0.63	0.62	0.97	1.09	0.98	0.61	-0.718691	0.000119	0.000459
chr3	48964490	48965208	719	ENSBTAG00000007101	ENSBTAT00000009341	F3	coagulation factor III, tissue factor [Source:VGNC Symbol;Acc:VGNC:28687]	3' UTR	-7.16	6.92e-09	0.915	12.1119	15.4684	12.5734	3.86338	5.27411	4.23202	5.96	6.37	5.88	2.72	2.97	2.85	2.13	1.09328	1.59e-20	2.58e-19
chr19	53990727	53991174	448	ENSBTAG00000007121	ENSBTAT00000034713;ENSBTAT00000073714	TK1	thymidine kinase 1 [Source:VGNC Symbol;Acc:VGNC:35884]	3' UTR	-1.62	0.00759	-0.622	2.18972	1.89012	2.31612	7.07293	0.39314	5.87242	3.05	2.9	2.89	6.44	5.39	6.41	0.48	-1.04502	4.22e-15	4.97e-14
chr3	119958670	119958909	240	ENSBTAG00000007215	ENSBTAT00000009492	RNPEPL1	arginyl aminopeptidase like 1 [Source:VGNC Symbol;Acc:VGNC:55076]	5' UTR	-10.5	2e-12	-1.01	32.1327	30.0217	29.0297	36.0152	23.3148	24.4947	22.84	25.52	23.41	15.49	14.98	16.72	1.52	0.604793	2.06e-15	2.47e-14
chr5	23207717	23207776	60	ENSBTAG00000007447	ENSBTAT00000009797	NUDT4	nudix hydrolase 4 [Source:NCBI gene;Acc:614183]	3' UTR	-2.5	0.000741	0.598	26.166	29.0192	27.645	6.54812	13.0792	13.753	42.08	39.87	45.85	28.6	28.86	23.65	1.58	0.655925	1.16e-16	1.5e-15
chr22	9698539	9700858	2320	ENSBTAG00000007732	ENSBTAT00000010173;ENSBTAT00000049002;ENSBTAT00000072191;ENSBTAT00000061057;ENSBTAT00000086775	ARPP21	cAMP regulated phosphoprotein 21 [Source:NCBI gene;Acc:618648]	Exon (ENSBTAT00000072191/ENSBTAG00000007732, exon 16 of 21)	-4.97	1.48e-06	-0.736	17.4107	19.7894	16.8311	8.46491	7.26322	7.02642	15.28	15.08	15.31	6.45	7.13	6.48	2.28	1.18694	2.74e-62	1.77e-60
chr7	4595856	4598156	2301	ENSBTAG00000007741	ENSBTAT00000078048;ENSBTAT00000010179;ENSBTAT00000074594	CRLF1	cytokine receptor like factor 1 [Source:VGNC Symbol;Acc:VGNC:27717]	Exon (ENSBTAT00000074594/ENSBTAG00000007741, exon 4 of 5)	-0.95	0.0479	-0.851	0	0.320659	0.269499	2.64383	1.53178	1.29989	0.61	0.98	0.97	2.01	1.77	2.09	0.43	-1.20423	6.18e-07	3.42e-06
chr10	6784102	6784639	538	ENSBTAG00000007840	ENSBTAT00000010315	HMGCR	3-hydroxy-3-methylglutaryl-CoA reductase [Source:VGNC Symbol;Acc:VGNC:29879]	3' UTR	-4.66	3.24e-06	0.673	13.3579	16.3125	12.9096	3.53053	5.55541	5.46021	23.04	22.27	21.62	10.62	11.29	9.84	2.11	1.07571	9.17e-51	4.39e-49
chr16	76041235	76041684	450	ENSBTAG00000007860	ENSBTAT00000010340	ASPM	abnormal spindle microtubule assembly [Source:NCBI gene;Acc:534849]	Exon (ENSBTAT00000010340/ENSBTAG00000007860, exon 19 of 29)	-1.33	0.0166	1.57	0.31983	0.610271	0.333397	9.10773	9.8821	9.38891	0.12	0.2	0.14	4.88	5.31	4.62	0.03	-4.98828	1.51e-272	4.59e-269
chr26	39585291	39588268	2978	ENSBTAG00000007981	ENSBTAT00000071544;ENSBTAT00000010492	GRK5	G protein-coupled receptor kinase 5 [Source:VGNC Symbol;Acc:VGNC:29656]	3' UTR	-3.19	0.000126	0.622	3.62876	3.94666	3.57356	1.65905	1.85234	1.84874	3.38	3.52	3.5	2.01	2.09	1.87	1.74	0.798799	8.5e-19	1.25e-17
chr6	116642528	116643277	750	ENSBTAG00000007986	ENSBTAT00000010497;ENSBTAT00000080572	NSD2	nuclear receptor binding SET domain protein 2 [Source:VGNC Symbol;Acc:VGNC:32272]	3' UTR	-3.69	3.55e-05	-0.604	6.41448	7.02688	6.36521	11.2126	11.6637	9.89703	3.75	3.86	3.84	6.93	7.44	7.3	0.53	-0.919394	1.34e-26	2.84e-25
chr17	3957144	3967093	9950	ENSBTAG00000008008	ENSBTAT00000010530	TLR2	toll like receptor 2 [Source:VGNC Symbol;Acc:VGNC:49982]	5' UTR	-1.13	0.0288	1.04	4.70263	4.24688	5.32669	6.67443	10.7038	10.1336	1.02	0.71	1.15	2.36	2.6	2.03	0.41	-1.28423	3.46e-11	3.06e-10
chr1	107030192	107042224	12033	ENSBTAG00000008078	ENSBTAT00000010623	TRIM59	tripartite motif containing 59 [Source:VGNC Symbol;Acc:VGNC:36344]	5' UTR	-10.8	1.26e-12	0.72	16.3574	17.1535	16.7632	10.0137	23.8275	21.8725	3.78	3.34	3.9	6.68	7.08	5.59	0.57	-0.81244	4.37e-07	2.47e-06
chr22	52643885	52644094	210	ENSBTAG00000008394	ENSBTAT00000011047	MYL3	myosin light chain 3 [Source:VGNC Symbol;Acc:VGNC:31801]	3' UTR	-1.28	0.0186	-2.6	0	0.179732	0.286331	0.157503	0.274995	0.267484	0.7	0.47	0.49	0.25	0.26	0.29	2.09	1.06265	5.28e-05	0.000217
chr2	9013806	9017665	3860	ENSBTAG00000008483	ENSBTAT00000011169	CALCRL	calcitonin receptor like receptor [Source:VGNC Symbol;Acc:VGNC:26705]	3' UTR	-3.92	2.04e-05	1.02	2.75594	3.50059	2.84207	0.689811	1.22614	1.16543	5.34	4.26	5.37	2.74	3.06	2.31	1.85	0.885509	2.53e-14	2.82e-13
chr5	30487099	30490348	3250	ENSBTAG00000008499	ENSBTAT00000011203;ENSBTAT00000082190;ENSBTAT00000082242;ENSBTAT00000073143	TROAP	trophinin associated protein [Source:VGNC Symbol;Acc:VGNC:36378]	3' UTR	-3.61	4.37e-05	-1.25	0.490155	0.432897	0.239095	8.48545	4.11097	4.16177	0.23	0.57	0.43	4.52	5.02	5.07	0.08	-3.56358	1.2e-50	5.73e-49
chr12	11334094	11335259	1166	ENSBTAG00000008656	ENSBTAT00000011412	KBTBD6	kelch repeat and BTB domain containing 6 [Source:VGNC Symbol;Acc:VGNC:53819]	Exon (ENSBTAT00000011412/ENSBTAG00000008656, exon 1 of 2)	-1.32	0.0166	0.754	1.16347	1.41178	1.27132	2.4733	2.67808	1.99277	0.29	0.3	0.16	0.62	0.43	0.99	0.37	-1.44913	6.06e-05	0.000246
chr17	53970346	53975435	5090	ENSBTAG00000008948	ENSBTAT00000011779;ENSBTAT00000074885	P2RX7	purinergic receptor P2X 7 [Source:VGNC Symbol;Acc:VGNC:32522]	Exon (ENSBTAT00000011779/ENSBTAG00000008948, exon 12 of 13)	-1.98	0.00288	0.768	1.54972	1.16659	1.48838	2.10099	2.10088	1.87764	0.85	0.56	0.94	1.48	1.59	1.55	0.51	-0.974527	5.29e-06	2.55e-05
chr17	55659871	55689251	29381	ENSBTAG00000008963	ENSBTAT00000082825;ENSBTAT00000079495;ENSBTAT00000081216;ENSBTAT00000083370;ENSBTAT00000080015	CIT	citron rho-interacting serine/threonine kinase [Source:VGNC Symbol;Acc:VGNC:27375]	Exon (ENSBTAT00000061505/ENSBTAG00000008963, exon 11 of 46)	-6.59	2.82e-08	-0.662	0.517585	0.717547	0.496105	2.99299	1.87298	1.78782	1.35	1.49	1.18	3.81	4.18	3.78	0.34	-1.55097	9.05e-41	3.34e-39
chr1	110158732	110163555	4824	ENSBTAG00000009012	ENSBTAT00000011863	PTX3	pentraxin 3 [Source:VGNC Symbol;Acc:VGNC:33566]	3' UTR	-2.77	0.000372	0.902	9.69059	12.5265	11.9769	0.91846	1.16965	0.944606	2.33	2.73	2.76	0.43	0.2	0.31	8.36	3.06343	4.67e-34	1.35e-32
chr25	33624039	33629520	5482	ENSBTAG00000009153	ENSBTAT00000012060;ENSBTAT00000087102	MLXIPL	MLX interacting protein like [Source:VGNC Symbol;Acc:VGNC:31510]	Exon (ENSBTAT00000012060/ENSBTAG00000009153, exon 7 of 17)	-6.19	7.24e-08	-1.03	7.19704	4.88111	6.47105	3.88964	4.22397	5.09298	2.4	2.75	2.64	1.56	1.03	1.44	1.94	0.953423	4.34e-09	3.06e-08
chr9	23517788	23518217	430	ENSBTAG00000009355	ENSBTAT00000012314	SNAP91	synaptosome associated protein 91 [Source:NCBI gene;Acc:516917]	Exon (ENSBTAT00000012314/ENSBTAG00000009355, exon 14 of 25)	-7.83	1.35e-09	-1.11	2.71419	2.12998	2.72766	2.78419	1.70893	1.64032	17.77	17.69	16.42	7.2	7.31	7.39	2.37	1.24368	2.44e-53	1.28e-51
chr18	46499098	46500286	1189	ENSBTAG00000009714	ENSBTAT00000012813	ARHGAP33	Rho GTPase activating protein 33 [Source:VGNC Symbol;Acc:VGNC:26091]	Exon (ENSBTAT00000012813/ENSBTAG00000009714, exon 21 of 22)	-1.15	0.0269	-0.665	0.652999	0.697695	0.646485	3.09294	1.45984	1.63455	0.35	0.26	0.18	0.51	0.48	0.64	0.48	-1.04417	0.000157	0.000594
chr22	6647269	6655286	8018	ENSBTAG00000009826	ENSBTAT00000085789;ENSBTAT00000067794	GPD1L	glycerol-3-phosphate dehydrogenase 1 like [Source:VGNC Symbol;Acc:VGNC:29530]	3' UTR	-2.85	0.000309	0.635	4.80099	4.83802	4.29247	1.50921	2.50407	2.09599	6.04	5	5.17	3.6	3.62	3.19	1.56	0.638286	5.23e-11	4.53e-10
chr19	36149327	36149776	450	ENSBTAG00000009835	ENSBTAT00000012985;ENSBTAT00000075989;ENSBTAT00000066790;ENSBTAT00000084730;ENSBTAT00000079905	CACNA1G	calcium voltage-gated channel subunit alpha1 G [Source:VGNC Symbol;Acc:VGNC:26677]	Exon (ENSBTAT00000066790/ENSBTAG00000009835, exon 7 of 34)	-1.99	0.00282	-0.923	2.02843	2.07408	2.0119	2.31309	1.61861	1.81387	1.49	1.63	1.4	1.02	0.86	1	1.56	0.645813	3.59e-08	2.29e-07
chr19	36102537	36103823	1287	ENSBTAG00000009835	ENSBTAT00000012985;ENSBTAT00000075989;ENSBTAT00000066790;ENSBTAT00000084730;ENSBTAT00000079905	CACNA1G	calcium voltage-gated channel subunit alpha1 G [Source:VGNC Symbol;Acc:VGNC:26677]	3' UTR	-3.58	4.79e-05	-0.79	2.02843	2.07408	2.0119	2.31309	1.61861	1.81387	1.49	1.63	1.4	1.02	0.86	1	1.56	0.645813	3.59e-08	2.29e-07
chr7	14555301	14557599	2299	ENSBTAG00000010179	ENSBTAT00000013440	COL5A3	collagen type V alpha 3 chain [Source:VGNC Symbol;Acc:VGNC:27569]	Exon (ENSBTAT00000013440/ENSBTAG00000010179, exon 43 of 67)	-3.01	0.000204	0.995	2.38177	2.09619	2.32005	0.999124	0.847601	0.911472	3.61	3.18	2.84	0.9	1.07	1.01	3.24	1.69487	1.35e-43	5.43e-42
chr7	14587172	14587262	91	ENSBTAG00000010179	ENSBTAT00000013440	COL5A3	collagen type V alpha 3 chain [Source:VGNC Symbol;Acc:VGNC:27569]	5' UTR	-1.09	0.0316	2.98	2.38177	2.09619	2.32005	0.999124	0.847601	0.911472	3.61	3.18	2.84	0.9	1.07	1.01	3.24	1.69487	1.35e-43	5.43e-42
chr2	122098149	122098806	658	ENSBTAG00000010366	ENSBTAT00000076106;ENSBTAT00000013687	HCRTR1	hypocretin receptor 1 [Source:VGNC Symbol;Acc:VGNC:29781]	3' UTR	-2.1	0.00214	-0.612	4.88313	3.82356	4.12	4.12001	2.50813	3.30261	1.75	1.66	2	0.81	1.16	0.87	1.9	0.929355	2.27e-08	1.49e-07
chr2	122099045	122100956	1912	ENSBTAG00000010366	ENSBTAT00000076106;ENSBTAT00000013687	HCRTR1	hypocretin receptor 1 [Source:VGNC Symbol;Acc:VGNC:29781]	Exon (ENSBTAT00000076106/ENSBTAG00000010366, exon 8 of 9)	-1.28	0.0191	-1.51	4.88313	3.82356	4.12	4.12001	2.50813	3.30261	1.75	1.66	2	0.81	1.16	0.87	1.9	0.929355	2.27e-08	1.49e-07
chr5	44979922	44980191	270	ENSBTAG00000010422	ENSBTAT00000045265;ENSBTAT00000075725;ENSBTAT00000082895	MDM2	MDM2 proto-oncogene [Source:VGNC Symbol;Acc:VGNC:31336]	3' UTR	-6.81	1.62e-08	0.903	43.9846	49.024	49.3323	13.3557	23.0475	25.2294	34.2	29.75	34.1	20.55	23.24	19.45	1.55	0.632621	1.39e-16	1.79e-15
chr4	95253330	95254709	1380	ENSBTAG00000010452	ENSBTAT00000013799	PODXL	podocalyxin like [Source:VGNC Symbol;Acc:VGNC:53665]	Exon (ENSBTAT00000013799/ENSBTAG00000010452, exon 2 of 8)	-2.74	0.000407	-1.18	0.821953	0.869929	0.748538	3.90821	2.85917	2.1459	0.46	0.41	0.43	0.92	0.88	1.41	0.4	-1.31163	4.1e-07	2.32e-06
chr2	6795924	6798575	2652	ENSBTAG00000010498	ENSBTAT00000048226	SLC40A1	solute carrier family 40 member 1 [Source:VGNC Symbol;Acc:VGNC:34872]	Exon (ENSBTAT00000048226/ENSBTAG00000010498, exon 7 of 9)	-8.36	3.72e-10	0.667	5.69028	6.12682	5.96648	4.00001	8.36178	8.64797	3.69	3.29	3.98	6.78	6.76	7.04	0.53	-0.907707	1.66e-16	2.13e-15
chr19	27051668	27052117	450	ENSBTAG00000010532	ENSBTAT00000035087;ENSBTAT00000081340	KCTD11	potassium channel tetramerization domain containing 11 [Source:VGNC Symbol;Acc:VGNC:30501]	3' UTR	-1.4	0.0135	-2.21	26.6427	25.2004	24.4838	20.9957	19.2599	19.4905	0.31	0.41	4.96	0.24	0.27	0.44	5.97	2.57828	0.000275	0.000994
chr9	39034355	39035644	1290	ENSBTAG00000010760	ENSBTAT00000060948;ENSBTAT00000084568	REV3L	REV3 like, DNA directed polymerase zeta catalytic subunit [Source:VGNC Symbol;Acc:VGNC:33883]	Exon (ENSBTAT00000060948/ENSBTAG00000010760, exon 13 of 32)	-12	6.31e-14	0.833	14.7454	15.6213	14.9404	3.10012	5.63761	6.10711	8.61	8.2	8.58	3.82	4.22	3.24	2.25	1.17042	9.5e-43	3.7e-41
chr29	44596854	44597121	268	ENSBTAG00000010994	ENSBTAT00000014587	CTSF	cathepsin F [Source:VGNC Symbol;Acc:VGNC:27815]	3' UTR	-7.88	1.2e-09	-0.86	10.9421	12.606	11.7895	10.927	8.11857	11.2834	31.5	31.35	31.98	18.39	18.47	20.35	1.66	0.729366	2.52e-24	4.86e-23
chr18	56572211	56572271	61	ENSBTAG00000011083	ENSBTAT00000014714	POLD1	DNA polymerase delta 1, catalytic subunit [Source:VGNC Symbol;Acc:VGNC:33113]	3' UTR	-0.96	0.0457	-1.06	0.67891	0.371253	0.250305	1.34898	0.655314	0.962131	3.38	3.28	2.93	4.65	5.28	5.85	0.61	-0.717813	3.62e-08	2.32e-07
chr1	101522744	101530756	8013	ENSBTAG00000011139	ENSBTAT00000014794;ENSBTAT00000068356	BCHE	butyrylcholinesterase [Source:VGNC Symbol;Acc:VGNC:26443]	5' UTR	-34.5	3.98e-37	0.639	22.0604	26.3143	22.6254	23.4562	50.082	48.2466	5.56	6.06	5.62	16.39	15.36	14.26	0.37	-1.41698	4.44e-52	2.22e-50
chr10	21811280	21812054	775	ENSBTAG00000011349	ENSBTAT00000015083	CDH24	cadherin 24 [Source:VGNC Symbol;Acc:VGNC:27101]	3' UTR	-1.25	0.02	-0.624	0.829343	0.742938	0.742207	2.00704	1.32636	1.17111	0.41	0.5	0.62	0.64	0.94	0.79	0.65	-0.624265	0.0127	0.0302
chr7	38952612	38953698	1087	ENSBTAG00000011398	ENSBTAT00000015147	PRR7	proline rich 7, synaptic [Source:VGNC Symbol;Acc:VGNC:33402]	3' UTR	-2.88	0.000282	-0.978	1.90903	1.95172	4.32232	5.30874	3.18566	3.50907	0.71	1.02	1.15	0.57	0.65	0.65	1.54	0.626648	0.0109	0.0266
chr11	49029313	49034683	5371	ENSBTAG00000011601	ENSBTAT00000071618	ST3GAL5	ST3 beta-galactoside alpha-2,3-sialyltransferase 5 [Source:VGNC Symbol;Acc:VGNC:35334]	3' UTR	-5.86	1.66e-07	0.724	8.52148	13.1365	9.09543	4.17312	4.71772	5.12692	5.6	5.64	4.6	3.48	3.46	3.13	1.57	0.653683	3.29e-08	2.11e-07
chr8	84046607	84047202	596	ENSBTAG00000011814	ENSBTAT00000068875;ENSBTAT00000015681	CENPP	centromere protein P [Source:NCBI gene;Acc:504630]	Exon (ENSBTAT00000015704/ENSBTAG00000011836, exon 2 of 3)	-12	5.01e-14	0.855	0.442752	0.663744	0.779666	1.71482	2.18447	2.18489	1.68	1.27	1.67	7.09	8.3	6.52	0.21	-2.24693	2.89e-36	9.25e-35
chr12	478168	479595	1428	ENSBTAG00000011862	ENSBTAT00000015745	PCDH20	protocadherin 20 [Source:NCBI gene;Acc:616023]	Exon (ENSBTAT00000015745/ENSBTAG00000011862, exon 2 of 3)	-1.03	0.038	0.707	2.48231	3.8592	2.86784	0.653437	1.32824	1.35004	0.44	0.3	0.44	0.21	0.33	0.2	1.59	0.670767	0.00985	0.0242
chr15	44135745	44151956	16212	ENSBTAG00000011910	ENSBTAT00000045559;ENSBTAT00000067707	STK33	serine/threonine kinase 33 [Source:VGNC Symbol;Acc:VGNC:35396]	3' UTR	-1.59	0.00813	1.32	0.292063	0.386765	0.411475	0.282418	0.455478	0.520982	0.21	0.29	0.32	0.48	0.55	0.58	0.51	-0.963239	0.000212	0.000784
chr16	71997686	72000734	3049	ENSBTAG00000012020	ENSBTAT00000015940;ENSBTAT00000071553	TRAF5	TNF receptor associated factor 5 [Source:VGNC Symbol;Acc:VGNC:36277]	3' UTR	-20.2	2e-22	0.728	13.9694	14.2095	15.2662	11.8927	18.4701	16.951	5.24	4.85	4.73	8.23	8.6	7.02	0.62	-0.686453	3.11e-10	2.49e-09
chr26	21796721	21800952	4232	ENSBTAG00000012077	ENSBTAT00000072997;ENSBTAT00000055745	SLF2	SMC5-SMC6 complex localization factor 2 [Source:VGNC Symbol;Acc:VGNC:34958]	3' UTR	-20.3	1.26e-22	1.08	21.7348	22.8192	23.0295	21.7131	29.3001	27.5325	12.82	11.65	13.76	19.57	21.2	17.81	0.65	-0.615871	1.63e-11	1.48e-10
chr5	29863199	29870494	7296	ENSBTAG00000012784	ENSBTAT00000074795;ENSBTAT00000016988;ENSBTAT00000077350;ENSBTAT00000070704	RACGAP1	Rac GTPase activating protein 1 [Source:VGNC Symbol;Acc:VGNC:33675]	5' UTR	-2.14	0.00191	0.62	4.5647	4.4756	4.88467	6.53153	10.6366	11.6795	6.35	7.03	7.13	18.6	18.15	17.46	0.38	-1.40238	1.87e-68	1.29e-66
chr2	124237572	124237781	210	ENSBTAG00000012848	ENSBTAT00000080173;ENSBTAT00000017076	PTPRU	protein tyrosine phosphatase, receptor type U [Source:VGNC Symbol;Acc:VGNC:33559]	3' UTR	-2.51	0.000724	-0.803	2.75498	2.39501	2.62423	1.99569	0.912207	1.13308	6.2	6.02	5.71	2.25	2.04	2.08	2.82	1.49335	7.6e-63	4.96e-61
chr5	57571624	57572012	389	ENSBTAG00000012897	ENSBTAT00000017145	ITGA7	integrin subunit alpha 7 [Source:VGNC Symbol;Acc:VGNC:56212]	3' UTR	-5.98	1.23e-07	-0.94	2.58521	2.25854	2.72718	11.9305	11.0954	13.2677	5.69	4.79	5	21.59	21.78	21.73	0.24	-2.07186	5e-130	1.22e-127
chr20	42209870	42210140	271	ENSBTAG00000012992	ENSBTAT00000017274	CDH6	cadherin 6 [Source:VGNC Symbol;Acc:VGNC:27105]	Exon (ENSBTAT00000017274/ENSBTAG00000012992, exon 12 of 12)	-1.19	0.0245	2.39	1.21944	1.08767	1.05516	0.485712	0.548607	0.546981	1.03	0.86	0.91	0.46	0.44	0.46	2.06	1.04006	5.23e-08	3.27e-07
chr19	20048642	20049509	868	ENSBTAG00000013100	ENSBTAT00000017417	SPAG5	sperm associated antigen 5 [Source:VGNC Symbol;Acc:VGNC:55873]	Exon (ENSBTAT00000017417/ENSBTAG00000013100, exon 3 of 24)	-1.8	0.00468	0.808	0.487858	0.740838	0.322484	6.04717	7.57869	7.12984	0.29	0.45	0.25	8.25	7.94	8.22	0.04	-4.62778	1.32e-171	7.65e-169
chr18	56749907	56765698	15792	ENSBTAG00000013107	ENSBTAT00000050235	SHANK1	SH3 and multiple ankyrin repeat domains 1 [Source:VGNC Symbol;Acc:VGNC:34585]	Exon (ENSBTAT00000050235/ENSBTAG00000013107, exon 20 of 26)	-3.08	0.00017	-0.822	1.47363	1.29368	1.27272	1.46657	0.887236	0.994426	0.39	0.41	0.44	0.19	0.18	0.24	2.01	1.00396	2.73e-07	1.58e-06
chr15	50969980	50970247	268	ENSBTAG00000013111	ENSBTAT00000017428;ENSBTAT00000070847	RRM1	ribonucleotide reductase catalytic subunit M1 [Source:VGNC Symbol;Acc:VGNC:34164]	3' UTR	-4.96	1.51e-06	0.703	7.34146	7.01495	7.08181	7.79997	9.39574	9.84297	16.03	16.01	16.07	28.92	28.58	24.73	0.58	-0.773522	2.8e-20	4.47e-19
chr17	68689981	68690220	240	ENSBTAG00000013147	ENSBTAT00000029508	NEFH	neurofilament heavy [Source:VGNC Symbol;Acc:VGNC:31985]	Exon (ENSBTAT00000029508/ENSBTAG00000013147, exon 4 of 4)	-1.3	0.0178	-1.1	1.93935	2.19064	1.90071	7.88743	5.1952	5.16409	0.41	0.49	0.42	0.97	0.87	0.99	0.47	-1.10085	3.48e-08	2.23e-07
chr3	8311510	8311838	329	ENSBTAG00000013210	ENSBTAT00000017583	ADAMTS4	ADAM metallopeptidase with thrombospondin type 1 motif 4 [Source:VGNC Symbol;Acc:VGNC:25627]	3' UTR	-1.05	0.0355	0.853	3.98735	3.71652	3.80161	6.83133	6.8461	7.25039	2.01	1.65	1.48	3.91	3.47	4.05	0.45	-1.15109	9.91e-16	1.21e-14
chr11	60176460	60178374	1915	ENSBTAG00000013254	ENSBTAT00000017629	XPO1	exportin 1 [Source:VGNC Symbol;Acc:VGNC:36997]	5' UTR	-3.97	1.78e-05	0.629	2.78642	2.72373	2.14765	1.2453	3.37946	3.73848	15.6	14.31	14.98	23.65	25.41	19.8	0.65	-0.61729	1.43e-10	1.19e-09
chr21	3867843	3880242	12400	ENSBTAG00000013422	ENSBTAT00000017858	GABRB3	gamma-aminobutyric acid type A receptor beta3 subunit [Source:VGNC Symbol;Acc:VGNC:29197]	Exon (ENSBTAT00000017858/ENSBTAG00000013422, exon 8 of 9)	-1.87	0.00389	0.603	4.2907	3.76296	3.13885	1.15043	1.5604	1.59971	3.77	3.73	3.58	2.03	1.87	1.9	1.91	0.9339	1.58e-16	2.02e-15
chr14	15865318	15876727	11410	ENSBTAG00000013537	ENSBTAT00000025707;ENSBTAT00000074507;ENSBTAT00000082202;ENSBTAT00000086323	FER1L6	fer-1 like family member 6 [Source:VGNC Symbol;Acc:VGNC:28950]	Exon (ENSBTAT00000082202/ENSBTAG00000013537, exon 34 of 36)	-1.68	0.00646	1.23	0.342935	0.217414	0.415473	0.567422	0.520766	0.481947	0.59	0.58	0.7	1.47	1.1	1.28	0.49	-1.0437	8.89e-10	6.73e-09
chr19	55785615	55786245	631	ENSBTAG00000013556	ENSBTAT00000018027;ENSBTAT00000074408	UNC13D	unc-13 homolog D [Source:VGNC Symbol;Acc:VGNC:36666]	3' UTR	-1.76	0.00513	-0.695	0.064664	0.048373	0.033673	0.212862	0.120035	0.227467	0.01	0.09	0.09	0.27	0.21	0.19	0.27	-1.87228	8.65e-05	0.000341
chr2	107236854	107237271	418	ENSBTAG00000013798	ENSBTAT00000018336;ENSBTAT00000082545	PTPRN	protein tyrosine phosphatase, receptor type N [Source:VGNC Symbol;Acc:VGNC:33554]	3' UTR	-2.6	0.000575	-0.972	0.644325	0.492898	0.743399	3.98184	1.99925	2.4034	1.3	0.84	1.01	2.5	2.55	2.63	0.41	-1.2839	1.03e-13	1.1e-12
chr3	110789805	110790341	537	ENSBTAG00000013867	ENSBTAT00000006420	DLGAP3	DLG associated protein 3 [Source:VGNC Symbol;Acc:VGNC:28089]	Exon (ENSBTAT00000006420/ENSBTAG00000013867, exon 3 of 12)	-1.4	0.0135	1.01	1.92406	1.68256	1.66082	2.33779	1.68935	1.95849	0.69	0.6	0.69	0.98	0.77	1.25	0.66	-0.599557	0.00973	0.0239
chr1	58021145	58021744	600	ENSBTAG00000013909	ENSBTAT00000018474	BOC	BOC cell adhesion associated, oncogene regulated [Source:VGNC Symbol;Acc:VGNC:26536]	3' UTR	-4.02	1.58e-05	0.8	5.24499	5.88282	5.88483	1.73445	1.34153	1.79835	3.83	3.99	4.24	1.29	1.31	1.2	3.18	1.66734	9.21e-59	5.49e-57
chr18	52956472	52956740	269	ENSBTAG00000013921	ENSBTAT00000018492;ENSBTAT00000081515	CKM	creatine kinase, M-type [Source:VGNC Symbol;Acc:VGNC:27385]	3' UTR	-11.4	2.51e-13	-1.14	23.6699	21.5109	24.4784	7.64525	6.41582	7.2546	43.17	39.69	44.67	9.23	9.52	11.8	4.17	2.06154	1.12e-100	1.48e-98
chr21	55277905	55278235	331	ENSBTAG00000014005	ENSBTAT00000077582;ENSBTAT00000075244;ENSBTAT00000075499;ENSBTAT00000082641;ENSBTAT00000072689;ENSBTAT00000084525	PPIP5K1	diphosphoinositol pentakisphosphate kinase 1 [Source:VGNC Symbol;Acc:VGNC:33206]	3' UTR	-1.76	0.00513	1.46	1.49179	1.67937	1.42515	0.806622	0.982568	0.768691	1.14	0.92	0.79	0.69	0.59	0.62	1.5	0.588845	0.000149	0.000565
chr28	18284719	18285226	508	ENSBTAG00000014020	ENSBTAT00000018637	RTKN2	rhotekin 2 [Source:VGNC Symbol;Acc:VGNC:34198]	3' UTR	-2.17	0.00178	1.66	0.7971	0.677234	0.744241	0.271103	0.904507	0.834416	0.45	0.28	0.39	0.71	0.71	0.57	0.57	-0.816818	0.00106	0.00336
chr24	29820788	29966226	145439	ENSBTAG00000014082	ENSBTAT00000068924;ENSBTAT00000031067;ENSBTAT00000069097	CHST9	carbohydrate sulfotransferase 9 [Source:VGNC Symbol;Acc:VGNC:27349]	3' UTR	-19.4	1.26e-21	0.61	21.0131	22.5163	23.211	22.5425	33.2758	29.0891	7.88	7.85	8.44	14.58	15.26	13.85	0.55	-0.854433	3.08e-17	4.14e-16
chr22	44317459	44330467	13009	ENSBTAG00000014091	ENSBTAT00000069507;ENSBTAT00000068976;ENSBTAT00000018734;ENSBTAT00000077427	ARHGEF3	Rho guanine nucleotide exchange factor 3 [Source:VGNC Symbol;Acc:VGNC:26115]	3' UTR	-8.16	6.03e-10	0.663	12.6804	13.6183	12.5392	2.54651	4.61976	5.18746	2.42	2.21	2.53	1.1	1.29	1.1	2.05	1.03427	1.25e-17	1.72e-16
chr23	15366336	15396428	30093	ENSBTAG00000014211	ENSBTAT00000018905;ENSBTAT00000070319;ENSBTAT00000076077	FOXP4	forkhead box P4 [Source:VGNC Symbol;Acc:VGNC:29103]	5' UTR	-8.88	1.07e-10	-1.07	13.2059	13.1682	13.1747	41.2755	27.3173	26.1562	8.94	9.16	8.69	16.75	16.76	17.77	0.52	-0.93624	3.78e-31	9.77e-30
chr5	96786665	96787024	360	ENSBTAG00000014322	ENSBTAT00000019045	FAM234B	family with sequence similarity 234 member B [Source:VGNC Symbol;Acc:VGNC:28805]	3' UTR	-1.18	0.0245	-0.591	1.08793	1.02052	0.893637	2.33138	1.65315	1.62671	1.56	1.41	1.1	2.36	2.13	2.27	0.6	-0.73481	2.17e-06	1.11e-05
chr3	108198791	108200661	1871	ENSBTAG00000014326	ENSBTAT00000019049	CDCA8	cell division cycle associated 8 [Source:VGNC Symbol;Acc:VGNC:27088]	3' UTR	-1.53	0.00955	0.59	1.17462	2.05874	1.26583	13.2924	11.2441	11.1119	0.67	0.83	0.35	6.49	7.76	6.78	0.09	-3.51161	4.44e-52	2.22e-50
chr18	61254629	61255112	484	ENSBTAG00000014328	ENSBTAT00000019910	MGC138914	uncharacterized LOC512219 [Source:NCBI gene;Acc:512219]	3' UTR	-1.2	0.0234	0.758	3.20838	3.33064	2.94129	0.358987	0.705042	0.665337	2.28	2.37	2.2	0.74	0.56	0.62	3.57	1.83701	2.95e-28	6.76e-27
chr23	27208267	27209324	1058	ENSBTAG00000014420	ENSBTAT00000019179;ENSBTAT00000065259;ENSBTAT00000066156;ENSBTAT00000063820	AGER	advanced glycosylation end-product specific receptor [Source:VGNC Symbol;Acc:VGNC:25724]	3' UTR	-1.89	0.00372	-0.82	1.33296	1.69731	1.5755	6.25066	2.28926	3.31384	0.56	0.58	0.6	1.01	0.78	0.94	0.64	-0.641908	0.0094	0.0232
chr2	126574964	126575530	567	ENSBTAG00000014447	ENSBTAT00000037922;ENSBTAT00000087315;ENSBTAT00000073341;ENSBTAT00000085315	RPS6KA1	ribosomal protein S6 kinase A1 [Source:VGNC Symbol;Acc:VGNC:34140]	3' UTR	-1.21	0.0229	-0.804	0.488285	0.7225	0.388571	1.46248	1.43118	1.42764	0.54	0.5	0.57	1.33	1.08	1.19	0.45	-1.15858	3.65e-09	2.6e-08
chr8	40644690	40644749	60	ENSBTAG00000014467	ENSBTAT00000047471		GLIS family zinc finger 3 [Source:NCBI gene;Acc:524909]	Exon (ENSBTAT00000047471/ENSBTAG00000014467, exon 5 of 8)	-1.34	0.0162	-1.02	1.44235	2.65584	2.14506	3.76503	2.83138	2.99786	2.12	3.02	2.56	4.08	4.66	4.69	0.57	-0.801669	4.57e-05	0.000191
chr28	17262994	17264155	1162	ENSBTAG00000014484	ENSBTAT00000019258	TMEM26	transmembrane protein 26 [Source:VGNC Symbol;Acc:VGNC:36068]	3' UTR	-12.6	1.26e-14	0.638	14.1288	13.9901	15.3248	11.0612	21.8596	21.2854	5.16	4.68	4.9	8.81	10.04	9.56	0.52	-0.946765	1.68e-19	2.56e-18
chr5	56372089	56372269	181	ENSBTAG00000014659	ENSBTAT00000019519	NEMP1	nuclear envelope integral membrane protein 1 [Source:VGNC Symbol;Acc:VGNC:56223]	3' UTR	-1.12	0.0295	1.1	0.875407	1.01326	1.11176	0.804299	1.40518	1.24611	1.35	0.85	1.06	2.15	1.97	1.65	0.56	-0.82464	8.3e-06	3.89e-05
chr18	46806391	46808010	1620	ENSBTAG00000014878	ENSBTAT00000019808	COX7A1	cytochrome c oxidase subunit 7A1 [Source:VGNC Symbol;Acc:VGNC:27639]	3' UTR	-4.08	1.35e-05	-0.64	0.968702	0.935483	0.861197	1.37279	1.53505	1.11384	8.88	10.4	9.83	6.06	6.22	5.52	1.64	0.709455	2.8e-06	1.41e-05
chr4	37207158	37236684	29527	ENSBTAG00000014920	ENSBTAT00000019866	SEMA3E	semaphorin 3E [Source:VGNC Symbol;Acc:VGNC:34430]	3' UTR	-1.41	0.0132	0.666	3.10373	3.80835	2.94706	0.240884	0.481875	0.498139	2.94	3.45	3.13	0.6	0.57	0.53	5.57	2.4785	6.59e-59	3.96e-57
chr11	74432712	74433130	419	ENSBTAG00000015012	ENSBTAT00000019984	PTRHD1	peptidyl-tRNA hydrolase domain containing 1 [Source:VGNC Symbol;Acc:VGNC:33563]	5' UTR	-0.97	0.0447	0.729	9.90373	9.75664	9.11901	15.2049	14.1765	13.645	4.19	5.51	4.84	8.55	8.46	9.52	0.55	-0.866853	1.22e-09	9.07e-09
chr22	50369911	50370240	330	ENSBTAG00000015046	ENSBTAT00000020028	MST1R	macrophage stimulating 1 receptor [Source:VGNC Symbol;Acc:VGNC:31708]	3' UTR	-1.48	0.011	1.51	0.898005	1.1141	1.00177	0.517837	0.604936	0.569888	1.4	1.42	1.02	0.76	0.9	0.84	1.54	0.619882	0.000121	0.000466
chr22	56353669	56359017	5349	ENSBTAG00000015273	ENSBTAT00000044086	CAND2	cullin associated and neddylation dissociated 2 (putative) [Source:NCBI gene;Acc:533826]	Exon (ENSBTAT00000044086/ENSBTAG00000015273, exon 10 of 15)	-3.29	0.0001	-0.73	3.5363	3.54518	4.04586	8.9774	6.25032	5.95096	3.63	3.3	3.37	5.85	5.36	5.89	0.6	-0.731433	1.38e-11	1.26e-10
chr26	22873844	22874228	385	ENSBTAG00000015702	ENSBTAT00000084628;ENSBTAT00000020847	PITX3	paired like homeodomain 3 [Source:VGNC Symbol;Acc:VGNC:32926]	3' UTR	-0.96	0.0457	-0.786	1.10402	2.00471	1.98517	1.80359	1.63384	2.02657	1.06	1.33	1.25	0.84	0.7	0.8	1.55	0.633504	0.000933	0.00299
chr18	13778938	13781533	2596	ENSBTAG00000015766	ENSBTAT00000063705;ENSBTAT00000047968	ZFPM1	zinc finger protein, FOG family member 1 [Source:NCBI gene;Acc:528338]	3' UTR	-4.49	4.9e-06	-0.849	2.18736	2.49757	1.94831	3.5193	1.77397	2.35538	0.69	0.86	0.71	0.53	0.4	0.43	1.66	0.730408	0.000217	0.000798
chr10	83274180	83274329	150	ENSBTAG00000015805	ENSBTAT00000075982;ENSBTAT00000035650	SIPA1L1	signal induced proliferation associated 1 like 1 [Source:VGNC Symbol;Acc:VGNC:34628]	3' UTR	-1.01	0.0398	-0.82	12.212	12.9168	12.1001	7.52112	8.25965	8.79565	5.32	5.81	5.71	3.51	3.8	3.73	1.53	0.610047	1.58e-14	1.78e-13
chr15	42183600	42186577	2978	ENSBTAG00000015821	ENSBTAT00000021018	AMPD3	adenosine monophosphate deaminase 3 [Source:VGNC Symbol;Acc:VGNC:50189]	Exon (ENSBTAT00000021018/ENSBTAG00000015821, exon 9 of 11)	-1.16	0.0263	1.28	0.460875	0.202345	0.284508	0.943496	0.598862	1.2162	0.54	0.45	0.61	1.16	1.53	1.33	0.4	-1.33048	1.98e-08	1.3e-07
chr3	66191059	66193564	2506	ENSBTAG00000015902	ENSBTAT00000043776;ENSBTAT00000043774;ENSBTAT00000084964	PTGFR	prostaglandin F receptor [Source:VGNC Symbol;Acc:VGNC:50251]	5' UTR	-6.06	1.02e-07	0.679	28.94	27.1938	25.9637	3.24465	7.39583	6.32447	9.6	7.66	9.52	2.5	2.7	2.41	3.52	1.81495	1.09e-66	7.34e-65
chr20	4659585	4660450	866	ENSBTAG00000015955	ENSBTAT00000021218;ENSBTAT00000086583	ERGIC1	endoplasmic reticulum-golgi intermediate compartment 1 [Source:VGNC Symbol;Acc:VGNC:28578]	3' UTR	-3.24	0.000112	1.06	61.3117	59.9003	57.5013	94.9369	80.386	80.8612	41.19	45.13	42.37	62.36	63.93	68.43	0.66	-0.597509	8.16e-13	8.18e-12
chr5	119942686	119943223	538	ENSBTAG00000016053	ENSBTAT00000021364;ENSBTAT00000067748	ARSA	arylsulfatase A [Source:VGNC Symbol;Acc:VGNC:50217]	3' UTR	-5.6	3.16e-07	-0.626	12.7312	13.2377	11.5925	9.02021	7.76101	7.92108	17.38	18.8	17.17	8.22	9.36	9.59	1.96	0.973349	3.11e-27	6.83e-26
chr12	21205865	21205984	120	ENSBTAG00000016109	ENSBTAT00000021443;ENSBTAT00000076501;ENSBTAT00000071572	DHRS12	dehydrogenase/reductase 12 [Source:VGNC Symbol;Acc:VGNC:28041]	3' UTR	-1.32	0.017	-1.34	2.46221	1.69909	2.01029	1.86534	1.44745	1.07152	2.72	3.18	2.6	1.57	1.57	1.66	1.77	0.824619	1.38e-08	9.21e-08
chr14	16358680	16361047	2368	ENSBTAG00000016194	ENSBTAT00000021554	FBXO32	F-box protein 32 [Source:VGNC Symbol;Acc:VGNC:28905]	3' UTR	-3.3	9.77e-05	0.722	9.11602	8.84028	8.21404	1.3685	2.71688	2.67736	4.27	4.82	4.88	1.7	1.95	1.26	2.85	1.50913	3.95e-18	5.61e-17
chr27	29247829	29248214	386	ENSBTAG00000016411	ENSBTAT00000021827	RNF122	ring finger protein 122 [Source:VGNC Symbol;Acc:VGNC:34015]	3' UTR	-2.07	0.00234	0.853	6.14585	5.28677	6.04414	7.47274	7.47685	7.74952	2.79	3.23	2.89	4.81	4.83	5.05	0.61	-0.720727	2.1e-07	1.23e-06
chr23	37820640	37834247	13608	ENSBTAG00000016519	ENSBTAT00000021975;ENSBTAT00000078086;ENSBTAT00000066356	MBOAT1	membrane bound O-acyltransferase domain containing 1 [Source:VGNC Symbol;Acc:VGNC:31286]	3' UTR	-20.8	5.01e-23	0.704	8.45086	10.8599	9.75266	14.727	21.3414	18.7403	4.56	3.93	4	11.11	11.81	9.37	0.39	-1.37019	2.04e-35	6.29e-34
chr10	22200351	22200680	330	ENSBTAG00000016658	ENSBTAT00000022154	ABHD4	abhydrolase domain containing 4 [Source:VGNC Symbol;Acc:VGNC:25501]	3' UTR	-8.6	2.09e-10	-0.64	15.9026	16.536	15.9716	18.1732	12.2129	12.9849	24.27	27.97	24.27	15.76	16	18.99	1.51	0.592251	2.12e-11	1.9e-10
chr2	84337776	84338433	658	ENSBTAG00000016782	ENSBTAT00000085990;ENSBTAT00000081885;ENSBTAT00000022316;ENSBTAT00000072718;ENSBTAT00000076921	SLC39A10	solute carrier family 39 member 10 [Source:VGNC Symbol;Acc:VGNC:34858]	Exon (ENSBTAT00000022316/ENSBTAG00000016782, exon 3 of 11)	-12.6	1.58e-14	0.619	10.4095	10.9615	10.1189	10.5047	12.7704	12.9163	4.73	3.93	4.77	7.83	7.84	6.8	0.6	-0.742197	1.11e-13	1.18e-12
chr8	5720108	5725752	5645	ENSBTAG00000016845	ENSBTAT00000056644;ENSBTAT00000081514	GALNT7	polypeptide N-acetylgalactosaminyltransferase 7 [Source:VGNC Symbol;Acc:VGNC:29235]	3' UTR	-9.56	2e-11	0.647	11.1603	11.5009	11.295	11.4619	16.987	16.2894	9.11	8.43	8.84	16.24	17.21	14.32	0.55	-0.85684	3.75e-21	6.34e-20
chr21	21212454	21212842	389	ENSBTAG00000016881	ENSBTAT00000068383;ENSBTAT00000022456	ANPEP	alanyl aminopeptidase, membrane [Source:VGNC Symbol;Acc:VGNC:25960]	5' UTR	-3.68	3.72e-05	-1.11	3.29033	3.79689	2.92028	3.86449	2.09586	2.17641	3.89	5.1	3.52	2.33	2.1	2.41	1.83	0.870074	3.59e-10	2.85e-09
chr5	55675655	55676192	538	ENSBTAG00000016913	ENSBTAT00000084348;ENSBTAT00000022497	AVIL	advillin [Source:VGNC Symbol;Acc:VGNC:26354]	3' UTR	-1.11	0.0302	-1.8	0.616615	0.705421	0.657874	0.34153	0.136497	0.118463	0.67	1.02	0.78	0.16	0.28	0.23	3.71	1.89226	1.25e-13	1.32e-12
chr20	14055062	14055122	61	ENSBTAG00000016963	ENSBTAT00000068817;ENSBTAT00000061189	ADAMTS6	ADAM metallopeptidase with thrombospondin type 1 motif 6 [Source:VGNC Symbol;Acc:VGNC:25628]	5' UTR	-1.53	0.00955	1.09	14.8248	16.9515	14.4926	4.32446	6.43012	6.12682	10.8	11.01	10.09	5.52	5.72	5.32	1.93	0.946093	4.28e-39	1.49e-37
chr20	14055392	14058553	3162	ENSBTAG00000016963	ENSBTAT00000068817;ENSBTAT00000061189	ADAMTS6	ADAM metallopeptidase with thrombospondin type 1 motif 6 [Source:VGNC Symbol;Acc:VGNC:25628]	Exon (ENSBTAT00000061189/ENSBTAG00000016963, exon 2 of 25)	-3.67	3.8e-05	0.607	14.8248	16.9515	14.4926	4.32446	6.43012	6.12682	10.8	11.01	10.09	5.52	5.72	5.32	1.93	0.946093	4.28e-39	1.49e-37
chr12	36495746	36497239	1494	ENSBTAG00000017048	ENSBTAT00000022667;ENSBTAT00000085273;ENSBTAT00000073180;ENSBTAT00000085726	CENPJ	centromere protein J [Source:VGNC Symbol;Acc:VGNC:50039]	Exon (ENSBTAT00000022667/ENSBTAG00000017048, exon 6 of 16)	-3.9	2.14e-05	0.658	3.29887	3.1491	2.97484	2.63575	4.33122	5.04873	0.81	0.79	0.83	1.45	1.44	1.51	0.55	-0.856935	1.42e-09	1.05e-08
chr12	36486712	36491387	4676	ENSBTAG00000017048	ENSBTAT00000022667;ENSBTAT00000085273;ENSBTAT00000073180;ENSBTAT00000085726	CENPJ	centromere protein J [Source:VGNC Symbol;Acc:VGNC:50039]	5' UTR	-1.48	0.011	0.618	3.29887	3.1491	2.97484	2.63575	4.33122	5.04873	0.81	0.79	0.83	1.45	1.44	1.51	0.55	-0.856935	1.42e-09	1.05e-08
chr2	24092475	24092895	421	ENSBTAG00000017266	ENSBTAT00000022960;ENSBTAT00000085126	ITGA6	integrin subunit alpha 6 [Source:VGNC Symbol;Acc:VGNC:30318]	3' UTR	-9.27	3.98e-11	0.997	27.8098	34.7136	26.4538	6.26086	8.31492	7.50815	18.94	20.91	18.12	6.36	6.69	5.84	3.07	1.61765	2.21e-86	2.37e-84
chr25	582032	582397	366	ENSBTAG00000017284	ENSBTAT00000022975	RHBDL1	rhomboid like 1 [Source:VGNC Symbol;Acc:VGNC:33935]	Exon (ENSBTAT00000022975/ENSBTAG00000017284, exon 7 of 8)	-4.25	8.91e-06	-1.01	7.55871	4.92058	4.5298	9.35733	3.10349	3.98934	4.03	4.81	4.65	1.87	2.43	2.42	2.01	1.00681	6.75e-09	4.68e-08
chr1	79659081	79659377	297	ENSBTAG00000017312	ENSBTAT00000023020	SST	somatostatin [Source:VGNC Symbol;Acc:VGNC:35324]	3' UTR	-1.44	0.012	-1.58	6.88859	7.22376	6.4386	0.886513	0.733174	0.657347	3.22	3.51	3.48	0.12	0.23	0.28	16.08	4.00739	1.81e-52	9.27e-51
chr11	38005839	38007987	2149	ENSBTAG00000017460	ENSBTAT00000023208	PRORSD1	prdX-deacylase domain-containing protein 1 [Source:NCBI gene;Acc:526913]	Exon (ENSBTAT00000023208/ENSBTAG00000017460, exon 1 of 2)	-17.5	1.26e-19	0.649	16.7571	19.193	18.6943	14.7469	23.7158	29.2856	5.16	5.31	5.12	9.41	8.62	13.4	0.5	-1.01165	1.82e-09	1.34e-08
chr13	83257828	83257947	120	ENSBTAG00000017524	ENSBTAT00000043123;ENSBTAT00000079880	CBLN4	cerebellin 4 precursor [Source:VGNC Symbol;Acc:VGNC:26814]	5' UTR	-1.02	0.0389	1.4	4.35311	3.65438	3.78676	12.5159	14.124	7.62806	1.68	1.1	1.63	5.97	6	5.43	0.25	-1.9818	5.56e-33	1.54e-31
chr16	1252289	1252736	448	ENSBTAG00000017834	ENSBTAT00000023709	PRELP	proline and arginine rich end leucine rich repeat protein [Source:VGNC Symbol;Acc:VGNC:33309]	3' UTR	-5.6	3.16e-07	-0.608	29.3056	31.51	28.6215	70.0719	52.2687	48.0761	9.93	11.66	9.89	17.66	17.2	18.4	0.59	-0.758271	1.68e-15	2.03e-14
chr3	98979965	98989600	9636	ENSBTAG00000017844	ENSBTAT00000023728	STIL	STIL, centriolar assembly protein [Source:VGNC Symbol;Acc:VGNC:35382]	Exon (ENSBTAT00000023728/ENSBTAG00000017844, exon 15 of 16)	-2.21	0.00158	0.684	1.9007	2.1433	1.93827	3.80708	5.32828	4.83408	0.6	0.61	0.73	2.15	2.02	1.71	0.33	-1.60151	3.93e-22	6.91e-21
chr3	8443166	8444112	947	ENSBTAG00000017856	ENSBTAT00000023735	TSTD1	thiosulfate sulfurtransferase like domain containing 1 [Source:VGNC Symbol;Acc:VGNC:50177]	Exon (ENSBTAT00000023735/ENSBTAG00000017856, exon 2 of 4)	-1.54	0.00912	-0.835	2.40613	2.44186	1.63189	3.50501	3.69207	4.56991	1.32	1.84	1.91	1.86	3.73	3.68	0.55	-0.872368	0.01	0.0245
chr4	40381944	40386684	4741	ENSBTAG00000017866	ENSBTAT00000073723;ENSBTAT00000063596	CD36	CD36 molecule [Source:NCBI gene;Acc:281052]	3' UTR	-1.21	0.0229	0.771	1.42104	0.871708	1.46647	0.150688	0.172601	0.281615	0.59	0.5	0.68	0.24	0.29	0.16	2.55	1.35249	6.12e-09	4.26e-08
chr15	21879708	21880303	596	ENSBTAG00000017901	ENSBTAT00000023791;ENSBTAT00000084695;ENSBTAT00000079608	LAYN	layilin [Source:VGNC Symbol;Acc:VGNC:30803]	3' UTR	-1.4	0.0135	-0.953	0.903994	1.0731	0.945344	2.08346	2.01821	2.48339	0.39	0.39	0.13	0.59	0.63	0.45	0.55	-0.863061	0.0182	0.0412
chr21	64194370	64194608	239	ENSBTAG00000018019	ENSBTAT00000082484;ENSBTAT00000023987	BCL11B	BCL11B, BAF complex component [Source:NCBI gene;Acc:783269]	Exon (ENSBTAT00000023987/ENSBTAG00000018019, exon 4 of 4)	-0.96	0.0468	-1.83	0.56624	0.380179	0.283208	0.968009	1.29738	1.16949	0.06	0.14	0.09	0.41	0.29	0.26	0.29	-1.77723	2.99e-07	1.72e-06
chr27	1429244	1429511	268	ENSBTAG00000018284	ENSBTAT00000024334	KBTBD11	kelch repeat and BTB domain containing 11 [Source:VGNC Symbol;Acc:VGNC:30412]	Exon (ENSBTAT00000024334/ENSBTAG00000018284, exon 1 of 1)	-1.28	0.0191	1.96	1.04964	1.18067	1.3177	2.25898	1.96312	2.76585	0.25	0.31	0.33	0.8	0.58	0.65	0.44	-1.18364	1.64e-05	7.32e-05
chr22	54163108	54163438	331	ENSBTAG00000018331	ENSBTAT00000024391;ENSBTAT00000075737	CLEC3B	C-type lectin domain family 3 member B [Source:VGNC Symbol;Acc:VGNC:27429]	5' UTR	-1.3	0.0178	-0.604	3.62297	5.23188	4.6791	9.51075	8.96778	9.92746	2.28	3.04	2.85	6.42	5.89	8.54	0.39	-1.3511	4.83e-12	4.58e-11
chr19	18092472	18092741	270	ENSBTAG00000018383	ENSBTAT00000024464	ATAD5	ATPase family, AAA domain containing 5 [Source:VGNC Symbol;Acc:VGNC:26235]	Exon (ENSBTAT00000024464/ENSBTAG00000018383, exon 2 of 24)	-1.76	0.00525	1.28	1.02504	0.906533	0.666831	1.00908	1.46368	1.48232	0.65	0.49	0.62	1.04	1.44	1.12	0.49	-1.03938	1.01e-08	6.9e-08
chr26	6899619	6913406	13788	ENSBTAG00000018404	ENSBTAT00000024490;ENSBTAT00000030539	PRKG1	protein kinase cGMP-dependent 1 [Source:VGNC Symbol;Acc:VGNC:33340]	Exon (ENSBTAT00000030539/ENSBTAG00000018404, exon 13 of 18)	-5.02	1.32e-06	0.683	2.71634	2.02794	2.46765	1.60143	1.33942	1.0458	5.7	5.06	4.82	2.83	3.58	2.64	1.72	0.782052	1.03e-09	7.72e-09
chr1	136046878	136051805	4928	ENSBTAG00000018508	ENSBTAT00000085114	TMEM108	transmembrane protein 108 [Source:VGNC Symbol;Acc:VGNC:35948]	Exon (ENSBTAT00000085114/ENSBTAG00000018508, exon 2 of 4)	-2.75	0.000389	-1.42	1.60343	1.03845	1.2754	1.77504	1.04429	0.991403	0.54	0.37	0.39	0.18	0.32	0.26	1.68	0.751745	0.00347	0.00963
chr21	14020602	14030718	10117	ENSBTAG00000018603	ENSBTAT00000024758;ENSBTAT00000087470	RGMA	repulsive guidance molecule BMP co-receptor a [Source:VGNC Symbol;Acc:VGNC:33906]	3' UTR	-4.04	1.51e-05	-0.857	5.26858	4.18839	4.48009	3.24234	2.18072	2.13596	1.13	1.36	1.06	0.33	0.42	0.45	2.94	1.55458	3.06e-14	3.39e-13
chr12	86663971	86664538	568	ENSBTAG00000018671	ENSBTAT00000024848	DCUN1D2	defective in cullin neddylation 1 domain containing 2 [Source:VGNC Symbol;Acc:VGNC:27936]	3' UTR	-1.27	0.0195	-0.712	2.95739	2.81943	2.97288	1.84693	1.84148	1.54805	1.87	1.22	1.94	0.64	1.1	0.96	1.86	0.896508	0.000211	0.00078
chr28	41373092	41383004	9913	ENSBTAG00000018707	ENSBTAT00000083205;ENSBTAT00000024904;ENSBTAT00000065403	LDB3	LIM domain binding 3 [Source:VGNC Symbol;Acc:VGNC:30823]	3' UTR	-13.1	3.98e-15	0.998	17.1099	13.894	15.8519	4.35032	3.25293	4.79268	7.39	6.01	7.45	2.01	2	1.83	3.57	1.83714	4.93e-74	3.92e-72
chr28	41355253	41370590	15338	ENSBTAG00000018707	ENSBTAT00000083205;ENSBTAT00000024904;ENSBTAT00000065403	LDB3	LIM domain binding 3 [Source:VGNC Symbol;Acc:VGNC:30823]	3' UTR	-3.04	0.000186	-0.909	17.1099	13.894	15.8519	4.35032	3.25293	4.79268	7.39	6.01	7.45	2.01	2	1.83	3.57	1.83714	4.93e-74	3.92e-72
chr8	39929660	39930077	418	ENSBTAG00000019125	ENSBTAT00000025456	SLC1A1	solute carrier family 1 member 1 [Source:VGNC Symbol;Acc:VGNC:34711]	3' UTR	-3.16	0.000138	1.81	1.70179	1.90144	2.2727	0.168721	0.300234	0.23231	1.07	1.1	1.07	0.33	0.38	0.36	3.06	1.61266	6.54e-19	9.71e-18
chr8	69996567	69996897	331	ENSBTAG00000019293	ENSBTAT00000073967;ENSBTAT00000025687	EGR3	early growth response 3 [Source:VGNC Symbol;Acc:VGNC:28368]	3' UTR	-1.13	0.0282	-0.889	3.38966	6.5536	7.6257	4.73685	2.20014	2.44647	0.67	1.67	1.82	0.75	0.61	0.69	2.02	1.01532	0.000596	0.002
chr24	49511001	49525509	14509	ENSBTAG00000019455	ENSBTAT00000061584	MYO5B	myosin VB [Source:VGNC Symbol;Acc:VGNC:31827]	Exon (ENSBTAT00000061584/ENSBTAG00000019455, exon 29 of 39)	-1.28	0.0191	-1.18	0.361831	0.455916	0.345041	0	0.188651	0.118464	1.23	1.27	1.06	0.28	0.29	0.29	4.18	2.06405	1.18e-34	3.51e-33
chr1	136981543	136982582	1040	ENSBTAG00000019577	ENSBTAT00000026082	ACKR4	atypical chemokine receptor 4 [Source:VGNC Symbol;Acc:VGNC:25542]	3' UTR	-1.05	0.0355	2.64	4.91266	5.46824	5.04573	0	0.031202	0	0.59	1.09	0.83	0.01	0.02	0	70.13	6.13187	3.86e-38	1.3e-36
chr19	43996760	43997148	389	ENSBTAG00000019658	ENSBTAT00000026197;ENSBTAT00000080278	ASB16	ankyrin repeat and SOCS box containing 16 [Source:VGNC Symbol;Acc:VGNC:26193]	3' UTR	-1.78	0.0049	0.897	3.5584	2.78224	3.2134	1.90106	1.22565	1.27063	1	1.2	1.04	0.62	0.59	0.6	1.79	0.837312	6.45e-07	3.56e-06
chr19	10299297	10315055	15759	ENSBTAG00000019806	ENSBTAT00000026389;ENSBTAT00000084961	YPEL2	yippee like 2 [Source:VGNC Symbol;Acc:VGNC:37035]	5' UTR	-2.47	0.000813	-0.948	55.2106	51.9722	49.1567	34.5563	26.8399	28.022	16.39	16.81	16.2	9.82	10.13	11.3	1.58	0.661374	8.87e-12	8.23e-11
chr16	42936572	42940015	3444	ENSBTAG00000019818	ENSBTAT00000068068;ENSBTAT00000068354;ENSBTAT00000026402;ENSBTAT00000070912	CASZ1	castor zinc finger 1 [Source:VGNC Symbol;Acc:VGNC:50113]	Exon (ENSBTAT00000068068/ENSBTAG00000019818, exon 5 of 20)	-1.66	0.00661	-0.77	3.52061	3.47212	3.50516	2.19093	1.34854	1.27022	1.49	1.52	1.45	0.39	0.35	0.48	3.65	1.86726	2.25e-34	6.62e-33
chr16	42954824	42955154	331	ENSBTAG00000019818	ENSBTAT00000068068;ENSBTAT00000068354;ENSBTAT00000026402;ENSBTAT00000070912	CASZ1	castor zinc finger 1 [Source:VGNC Symbol;Acc:VGNC:50113]	3' UTR	-1.11	0.0302	1.27	3.52061	3.47212	3.50516	2.19093	1.34854	1.27022	1.49	1.52	1.45	0.39	0.35	0.48	3.65	1.86726	2.25e-34	6.62e-33
chr16	42942381	42947313	4933	ENSBTAG00000019818	ENSBTAT00000068068;ENSBTAT00000068354;ENSBTAT00000026402;ENSBTAT00000070912	CASZ1	castor zinc finger 1 [Source:VGNC Symbol;Acc:VGNC:50113]	Exon (ENSBTAT00000068068/ENSBTAG00000019818, exon 10 of 20)	-2.93	0.000251	-0.794	3.52061	3.47212	3.50516	2.19093	1.34854	1.27022	1.49	1.52	1.45	0.39	0.35	0.48	3.65	1.86726	2.25e-34	6.62e-33
chr23	20418222	20418730	509	ENSBTAG00000020054	ENSBTAT00000026719	TNFRSF21	TNF receptor superfamily member 21 [Source:VGNC Symbol;Acc:VGNC:36166]	3' UTR	-3.7	3.47e-05	0.611	13.4095	15.525	15.7272	18.889	23.7085	22.7218	5.96	5.6	5.72	10.59	10.48	9.65	0.56	-0.830078	5.49e-20	8.6e-19
chr11	80823305	80824503	1199	ENSBTAG00000020059	ENSBTAT00000043571	GEN1	GEN1, Holliday junction 5' flap endonuclease [Source:VGNC Symbol;Acc:VGNC:29322]	3' UTR	-5.6	3.16e-07	1.18	1.08403	1.23805	1.23962	1.0594	3.00243	2.32032	0.32	0.25	0.36	1.24	1.08	0.96	0.28	-1.81871	5.56e-17	7.36e-16
chr10	30081320	30087255	5936	ENSBTAG00000020100	ENSBTAT00000035838;ENSBTAT00000072404		Rho GTPase activating protein 11A [Source:NCBI gene;Acc:617811]	5' UTR	-6.18	7.41e-08	-0.738	12.5692	13.6703	12.2991	18.3695	29.9092	29.7465	5.38	4.42	5.42	9.81	10.21	4.92	0.61	-0.712859	0.000701	0.0023
chr10	30065985	30070335	4351	ENSBTAG00000020100	ENSBTAT00000035838;ENSBTAT00000072404		Rho GTPase activating protein 11A [Source:NCBI gene;Acc:617811]	Exon (ENSBTAT00000035838/ENSBTAG00000020100, exon 9 of 12)	-46.6	2e-49	0.919	12.5692	13.6703	12.2991	18.3695	29.9092	29.7465	5.38	4.42	5.42	9.81	10.21	4.92	0.61	-0.712859	0.000701	0.0023
chr20	56494429	56494908	480	ENSBTAG00000020126	ENSBTAT00000026812	MYO10	myosin X [Source:VGNC Symbol;Acc:VGNC:31811]	3' UTR	-2.99	0.000214	0.718	6.03083	5.82125	5.42589	2.07723	2.31136	2.14068	6.5	6.19	6.07	2.19	2.48	2.74	2.53	1.33973	4.93e-49	2.27e-47
chr21	21840568	21845010	4443	ENSBTAG00000020301	ENSBTAT00000027057	BLM	BLM RecQ like helicase [Source:VGNC Symbol;Acc:VGNC:57310]	3' UTR	-1.94	0.00324	0.806	2.35852	2.38974	2.35434	3.33993	3.45842	3.09022	1.29	1.19	1.41	2.34	2.11	1.78	0.62	-0.681391	7.99e-06	3.75e-05
chr10	88581733	88583105	1373	ENSBTAG00000020471	ENSBTAT00000064189	SAMD15	sterile alpha motif domain containing 15 [Source:VGNC Symbol;Acc:VGNC:34270]	Exon (ENSBTAT00000064189/ENSBTAG00000020471, exon 1 of 3)	-1.62	0.00759	-0.728	2.14155	1.83793	2.06169	1.78774	1.27098	1.61589	0.54	0.49	0.33	0.26	0.27	0.21	1.85	0.891407	0.000231	0.000846
chr25	1627217	1627607	391	ENSBTAG00000020619	ENSBTAT00000027480	PKD1	polycystin 1, transient receptor potential channel interacting [Source:VGNC Symbol;Acc:VGNC:32933]	Exon (ENSBTAT00000027480/ENSBTAG00000020619, exon 46 of 46)	-13.1	3.98e-15	-0.801	17.7481	19.5878	18.9021	13.9307	11.3188	10.2646	13.48	13.6	13.17	7.89	8.4	8.63	1.62	0.691829	2.8e-25	5.66e-24
chr6	68534513	68534720	208	ENSBTAG00000020647	ENSBTAT00000027515	RASL11B	RAS like family 11 member B [Source:VGNC Symbol;Acc:VGNC:33755]	3' UTR	-3.95	1.86e-05	0.906	47.8283	47.7968	43.3769	22.6951	25.3048	23.4719	15.16	14.08	15.15	8.71	9.85	8.83	1.62	0.696637	3.87e-17	5.18e-16
chr8	94603892	94604732	841	ENSBTAG00000020661	ENSBTAT00000027538	ABCA1	ATP binding cassette subfamily A member 1 [Source:VGNC Symbol;Acc:VGNC:25455]	Exon (ENSBTAT00000027538/ENSBTAG00000020661, exon 49 of 50)	-1.92	0.00339	1.62	0.093375	0.209473	0.199327	0.351047	0.48043	0.48956	0.73	0.7	0.64	2.05	2.41	2.37	0.3	-1.71954	2.92e-41	1.1e-39
chr18	53013557	53013736	180	ENSBTAG00000020689	ENSBTAT00000027570;ENSBTAT00000070207	PPP1R13L	protein phosphatase 1 regulatory subunit 13 like [Source:VGNC Symbol;Acc:VGNC:33225]	Exon (ENSBTAT00000027570/ENSBTAG00000020689, exon 8 of 14)	-2.23	0.00151	-1.23	2.29375	2.35106	2.26313	2.24153	1.78224	1.77981	2.86	3.08	2.75	1.54	1.22	1.71	1.94	0.958648	1.24e-12	1.23e-11
chr8	54182166	54183957	1792	ENSBTAG00000020752	ENSBTAT00000036653;ENSBTAT00000081004	CEP78	centrosomal protein 78 [Source:VGNC Symbol;Acc:VGNC:27214]	3' UTR	-11.7	1e-13	0.86	4.44577	5.00067	4.43887	4.80246	8.36099	7.4657	4.79	4.2	4.54	9.89	9.64	9.58	0.46	-1.10487	8.56e-31	2.19e-29
chr15	3263613	3269214	5602	ENSBTAG00000020884	ENSBTAT00000027820;ENSBTAT00000052006	CASP4	caspase 4, apoptosis-related cysteine peptidase [Source:NCBI gene;Acc:338039]	3' UTR	-14.4	1.58e-16	0.704	14.8962	18.5426	17.3255	12.0432	20.2153	19.531	17.75	16.61	19.95	30.89	26.45	24.38	0.66	-0.589276	4.69e-08	2.96e-07
chr2	96039194	96039432	239	ENSBTAG00000020957	ENSBTAT00000027911	FZD5	frizzled class receptor 5 [Source:VGNC Symbol;Acc:VGNC:29169]	Exon (ENSBTAT00000027911/ENSBTAG00000020957, exon 1 of 1)	-1.19	0.0245	2.98	0.910673	1.26709	1.0439	2.34756	2.06157	2.22369	0.18	0.18	0.36	0.55	0.55	0.57	0.43	-1.23063	0.000135	0.000516
chr10	25998871	25999020	150	ENSBTAG00000021008	ENSBTAT00000027974	ZNF219	zinc finger protein 219 [Source:VGNC Symbol;Acc:VGNC:37229]	Exon (ENSBTAT00000027974/ENSBTAG00000021008, exon 2 of 4)	-1.04	0.0372	-0.652	6.87429	6.53768	6.75851	5.84228	3.78645	3.80348	3.73	3.33	3.34	2.13	1.84	1.75	1.82	0.860241	6.59e-10	5.06e-09
chr29	41057707	41058092	386	ENSBTAG00000021329	ENSBTAT00000028434	ZBTB3	zinc finger and BTB domain containing 3 [Source:VGNC Symbol;Acc:VGNC:37071]	Exon (ENSBTAT00000028434/ENSBTAG00000021329, exon 1 of 1)	-2.01	0.00269	0.966	3.69972	4.79318	3.71308	4.70747	4.6155	4.10091	0.83	0.98	0.79	1.41	1.14	1.36	0.67	-0.587165	0.0139	0.0327
chr29	41057440	41057648	209	ENSBTAG00000021329	ENSBTAT00000028434	ZBTB3	zinc finger and BTB domain containing 3 [Source:VGNC Symbol;Acc:VGNC:37071]	Exon (ENSBTAT00000028434/ENSBTAG00000021329, exon 1 of 1)	-1.06	0.0347	0.934	3.69972	4.79318	3.71308	4.70747	4.6155	4.10091	0.83	0.98	0.79	1.41	1.14	1.36	0.67	-0.587165	0.0139	0.0327
chr2	127225518	127236830	11313	ENSBTAG00000021786	ENSBTAT00000029039	AUNIP	aurora kinase A and ninein interacting protein [Source:VGNC Symbol;Acc:VGNC:26347]	5' UTR	-1.06	0.0347	1.28	2.58275	2.67619	1.92498	3.28154	3.53574	2.77607	0.89	0.61	0.73	1.19	1.01	1.42	0.61	-0.704371	0.00699	0.0179
chr19	43113768	43114545	778	ENSBTAG00000022520	ENSBTAT00000067174;ENSBTAT00000011616;ENSBTAT00000082527	BRCA1	BRCA1, DNA repair associated [Source:VGNC Symbol;Acc:VGNC:55781]	Exon (ENSBTAT00000067174/ENSBTAG00000022520, exon 1 of 14)	-2.38	0.00102	0.65	2.00007	3.06112	2.42132	5.31518	6.54715	6.61142	1.2	1.56	1.54	4.7	5.13	3.9	0.31	-1.67542	5.32e-36	1.7e-34
chr20	24638190	24638869	680	ENSBTAG00000022714	ENSBTAT00000030821	HSPB3	heat shock protein family B (small) member 3 [Source:NCBI gene;Acc:616007]	5' UTR	-2.8	0.000347	0.622	48.9769	46.2534	49.3727	11.1793	10.6409	11.3569	7.09	6.73	6.65	1.73	1.56	1.15	4.6	2.20223	9.78e-29	2.28e-27
chr5	55863909	55864803	895	ENSBTAG00000023289	ENSBTAT00000023967	SLC26A10	solute carrier family 26 member 10 [Source:NCBI gene;Acc:506076]	3' UTR	-2.22	0.00155	-1.14	0.974022	0.717458	1.04111	1.33443	0.82394	1.19177	1.17	1.38	1.45	0.87	0.86	0.9	1.52	0.603029	0.00054	0.00182
chr1	145244646	145257815	13170	ENSBTAG00000023907	ENSBTAT00000083892;ENSBTAT00000034655	COL18A1	collagen type XVIII alpha 1 chain [Source:VGNC Symbol;Acc:VGNC:27559]	Exon (ENSBTAT00000083892/ENSBTAG00000023907, exon 3 of 42)	-1.57	0.00851	-0.861	9.41985	9.81843	9.20103	7.04166	5.29971	6.64148	11.73	10.79	10.26	5.74	5.74	6.17	1.86	0.893401	4.98e-29	1.17e-27
chr16	68956758	68958226	1469	ENSBTAG00000024449	ENSBTAT00000033913	CENPF	centromere protein F [Source:VGNC Symbol;Acc:VGNC:27176]	Exon (ENSBTAT00000033913/ENSBTAG00000024449, exon 12 of 20)	-2.95	0.000234	0.929	0.792666	1.30687	0.798996	16.4614	22.6374	20.1685	0.25	0.43	0.2	8.76	8.65	6.93	0.04	-4.79097	4.93e-98	6.31e-96
chr25	1970535	1970954	420	ENSBTAG00000024884	ENSBTAT00000034643;ENSBTAT00000034642	CCNF	cyclin F [Source:NCBI gene;Acc:505200]	3' UTR	-1.9	0.00355	-0.837	1.36444	1.08274	1.39952	2.86857	1.89098	2.22671	1.15	1.16	1.23	2.55	2.95	2.52	0.44	-1.17925	2.66e-20	4.25e-19
chr19	51049626	51050321	696	ENSBTAG00000024929	ENSBTAT00000065817	PPP1R27	protein phosphatase 1 regulatory subunit 27 [Source:VGNC Symbol;Acc:VGNC:33238]	3' UTR	-2.42	0.000912	-0.948	0.916579	0.813633	1.22228	5.60891	4.29195	4.79756	0.75	0.34	0.42	2.35	1.98	3.02	0.21	-2.2767	1.14e-14	1.3e-13
chr7	18546661	18548664	2004	ENSBTAG00000025550	ENSBTAT00000035967	PRR22	proline rich 22 [Source:VGNC Symbol;Acc:VGNC:52867]	5' UTR	-3.05	0.000186	-0.949	2.28805	1.78201	2.30766	4.1979	1.82773	1.85251	0.62	0.87	0.56	0.42	0.22	0.26	2.3	1.20069	1.7e-05	7.59e-05
chr6	12999056	13000413	1358	ENSBTAG00000026936	ENSBTAT00000049376	ZGRF1	zinc finger GRF-type containing 1 [Source:NCBI gene;Acc:539572]	Exon (ENSBTAT00000049376/ENSBTAG00000026936, exon 4 of 29)	-2.03	0.00257	0.736	1.65804	1.79689	1.51911	0.873161	2.34625	1.76107	1.04	0.79	1.01	1.81	2.11	1.74	0.5	-0.995621	3.86e-11	3.39e-10
chr6	13001668	13007649	5982	ENSBTAG00000026936	ENSBTAT00000049376	ZGRF1	zinc finger GRF-type containing 1 [Source:NCBI gene;Acc:539572]	Exon (ENSBTAT00000049376/ENSBTAG00000026936, exon 5 of 29)	-1	0.0417	0.601	1.65804	1.79689	1.51911	0.873161	2.34625	1.76107	1.04	0.79	1.01	1.81	2.11	1.74	0.5	-0.995621	3.86e-11	3.39e-10
chr17	9978124	10018728	40605	ENSBTAG00000027182	ENSBTAT00000003291;ENSBTAT00000070997	NR3C2	nuclear receptor subfamily 3 group C member 2 [Source:VGNC Symbol;Acc:VGNC:32244]	Exon (ENSBTAT00000070997/ENSBTAG00000027182, exon 9 of 10)	-1.08	0.0331	1.42	1.11826	1.49994	1.44845	0.650631	0.942857	0.906005	0.85	0.56	0.65	0.43	0.46	0.45	1.53	0.611525	0.00239	0.00693
chr19	55424383	55426108	1726	ENSBTAG00000030173	ENSBTAT00000065208;ENSBTAT00000018337;ENSBTAT00000064147	QRICH2	glutamine rich 2 [Source:VGNC Symbol;Acc:VGNC:33603]	Exon (ENSBTAT00000064147/ENSBTAG00000030173, exon 5 of 18)	-1.34	0.0162	2.18	0.466018	0.557059	0.524334	0.17851	0.190535	0.102479	0.16	0.17	0.24	0.05	0.05	0.06	3.42	1.77208	4.54e-10	3.57e-09
chr18	55008781	55009200	420	ENSBTAG00000030667	ENSBTAT00000043347	CCDC114	coiled-coil domain containing 114 [Source:VGNC Symbol;Acc:VGNC:26836]	Exon (ENSBTAT00000043347/ENSBTAG00000030667, exon 14 of 14)	-1.34	0.0158	0.928	1.34081	1.32119	1.33029	2.26897	1.13321	1.30706	0.73	0.68	0.52	0.99	0.96	0.99	0.66	-0.606576	0.0106	0.0259
chr7	26301735	26311310	9576	ENSBTAG00000031135	ENSBTAT00000044060	CTXN3	cortexin 3 [Source:VGNC Symbol;Acc:VGNC:27827]	5' UTR	-1.45	0.0117	0.693	5.96645	4.12081	7.04333	0.806878	0.9125	0.939755	1.17	0.62	1.02	0.25	0.26	0.21	3.9	1.96249	2.62e-11	2.34e-10
chr1	115264273	115264638	366	ENSBTAG00000033740	ENSBTAT00000033854			Exon (ENSBTAT00000033854/ENSBTAG00000033740, exon 1 of 1)	-6.72	2e-08	0.951	21.4857	22.5608	19.2688	14.2901	28.6474	26.4876	6.33	7.25	6.1	10.77	9.97	8.97	0.66	-0.594507	0.00356	0.00986
chr9	28478367	28479847	1481	ENSBTAG00000033803	ENSBTAT00000017593	FABP7	fatty acid binding protein 7 [Source:VGNC Symbol;Acc:VGNC:28699]	5' UTR	-2.15	0.00186	-0.643	2.01265	2.22251	2.03426	3.42989	4.61472	4.40556	2.5	3.03	1.34	4.57	4.61	4.28	0.51	-0.971833	0.00045	0.00155
chr23	8321396	8321516	121	ENSBTAG00000034529	ENSBTAT00000048910;ENSBTAT00000086503;ENSBTAT00000070411	HMGA1	high mobility group AT-hook 1 [Source:VGNC Symbol;Acc:VGNC:29874]	3' UTR	-1.58	0.00851	-0.759	17.4831	12.4961	15.8818	45.5173	27.4186	27.3205	12.5	11.92	11.42	20.56	20.1	21.12	0.58	-0.785351	1.34e-19	2.06e-18
chr8	10190058	10205864	15807	ENSBTAG00000035084	ENSBTAT00000061597;ENSBTAT00000068394	FZD3	frizzled class receptor 3 [Source:NCBI gene;Acc:445419]	Exon (ENSBTAT00000061597/ENSBTAG00000035084, exon 3 of 7)	-2.54	0.000676	0.728	9.57992	10.9127	11.1494	8.47915	12.8998	12.9333	5.54	5.21	5.42	8.6	9.67	8.1	0.61	-0.705048	3.56e-11	3.14e-10
chr3	33759204	33759593	390	ENSBTAG00000037673	ENSBTAT00000021896	GSTM1	glutathione S-transferase mu 1 [Source:NCBI gene;Acc:783879]	3' UTR	-1.13	0.0282	-0.616	1.04091	1.13372	1.56495	5.09017	3.92096	5.15089	0.95	1.58	0.88	3.56	3.06	3.44	0.34	-1.5601	3.13e-10	2.51e-09
chr2	121202444	121202838	395	ENSBTAG00000037902	ENSBTAT00000052158	FAM229A	family with sequence similarity 229 member A [Source:VGNC Symbol;Acc:VGNC:28803]	3' UTR	-0.95	0.0468	-0.931	1.92909	1.45311	1.47521	1.79736	1.04747	1.77743	1.51	1.65	1.36	0.61	0.77	0.58	2.3	1.20102	2.7e-06	1.36e-05
chr11	44340266	44340684	419	ENSBTAG00000038011	ENSBTAT00000055080;ENSBTAT00000071250	SH3RF3	SH3 domain containing ring finger 3 [Source:VGNC Symbol;Acc:VGNC:34581]	3' UTR	-1.36	0.0151	0.744	3.9607	4.00607	3.319	1.54882	1.2947	1.00605	2.11	2.04	1.98	0.81	0.79	0.82	2.52	1.33519	1.69e-21	2.9e-20
chr3	109537600	109538423	824	ENSBTAG00000038617	ENSBTAT00000052178	SH3D21	SH3 domain containing 21 [Source:VGNC Symbol;Acc:VGNC:34571]	3' UTR	-1.93	0.00331	-1.26	0.882782	1.53366	0.671841	1.11192	0.937047	0.861645	0.6	0.72	0.44	0.46	0.34	0.29	1.61	0.690979	0.0067	0.0173
chr9	27784155	27784215	61	ENSBTAG00000038849	ENSBTAT00000056240;ENSBTAT00000084161		triadin [Source:NCBI gene;Acc:534061]	Exon (ENSBTAT00000056240/ENSBTAG00000038849, exon 3 of 3)	-0.95	0.0479	1.01	3.00226	2.27852	3.5907	1.56427	1.15767	1.03606	1.29	1.02	1.3	0.71	0.76	0.44	1.89	0.91605	4.3e-05	0.00018
chr23	25224255	25224585	331	ENSBTAG00000043250	ENSBTAT00000060242	RF00100		Exon (ENSBTAT00000060242/ENSBTAG00000043250, exon 1 of 1)	-40.9	1.26e-43	1.64	40.9096	23.3443	34.4194	39.3066	28.3838	39.937	5.11	8.51	12.29	25.29	37.13	12.93	0.34	-1.54001	1.21e-05	5.52e-05
chr9	19102966	19107448	4483	ENSBTAG00000043950	ENSBTAT00000068631;ENSBTAT00000061609	LCA5	LCA5, lebercilin [Source:VGNC Symbol;Acc:VGNC:30807]	Exon (ENSBTAT00000068631/ENSBTAG00000043950, exon 4 of 7)	-2.76	0.00038	0.793	2.20859	1.88627	1.78883	1.43798	2.85224	2.60076	0.41	0.21	0.37	0.92	0.57	1.01	0.39	-1.34902	5.99e-06	2.87e-05
chr18	56578841	56579049	209	ENSBTAG00000043953	ENSBTAT00000061114	SPIB	Spi-B transcription factor [Source:NCBI gene;Acc:784460]	3' UTR	-1.28	0.0186	1.28	0.606759	0.884879	0.539617	6.61223	5.53208	5.1745	0.29	0.36	0.34	3.95	3.61	3.7	0.09	-3.5059	1.49e-85	1.59e-83
chr7	7950177	7950476	300	ENSBTAG00000043971	ENSBTAT00000060960	NOTCH3	notch receptor 3 [Source:VGNC Symbol;Acc:VGNC:32178]	3' UTR	-3.04	0.000186	-1.88	0.628429	0.677611	0.486347	3.08144	1.60371	1.97845	0.73	0.92	0.91	2.1	1.99	2.29	0.4	-1.31477	1.24e-22	2.22e-21
chr10	5450074	5450312	239	ENSBTAG00000044071	ENSBTAT00000061359	HRH2	histamine receptor H2 [Source:VGNC Symbol;Acc:VGNC:29954]	3' UTR	-1.66	0.00676	-1.92	1.62742	1.55614	2.10415	3.61864	3.24823	3.33599	0.6	0.47	0.57	0.84	0.89	1.07	0.58	-0.776444	0.000244	0.000888
chr19	58920321	58921246	926	ENSBTAG00000045824	ENSBTAT00000084141;ENSBTAT00000063815	SOX9	SRY-box 9 [Source:NCBI gene;Acc:100336535]	Exon (ENSBTAT00000063815/ENSBTAG00000045824, exon 2 of 4)	-1.92	0.00339	-1.25	2.75175	2.81739	2.00712	7.39426	3.31904	4.69065	0.8	0.79	0.52	1.15	1	1.24	0.62	-0.687129	0.00628	0.0163
chr3	20725479	20748153	22675	ENSBTAG00000046003	ENSBTAT00000055068	HIST2H2AC	histone cluster 2 H2A family member c [Source:HGNC Symbol;Acc:HGNC:4738]	Exon (ENSBTAT00000084598/ENSBTAG00000050122, exon 1 of 2)	-9.27	3.98e-11	0.681	5.88421	3.60722	4.25602	4.59907	3.69322	5.75987	1.39	1.6	1.46	2.51	2.08	2.61	0.62	-0.693256	0.0145	0.034
chr2	107414869	107421080	6212	ENSBTAG00000046176	ENSBTAT00000066051	SPEG	striated muscle enriched protein kinase [Source:VGNC Symbol;Acc:VGNC:52830]	Exon (ENSBTAT00000066051/ENSBTAG00000046176, exon 31 of 42)	-13.2	3.16e-15	-0.701	4.71591	4.75359	4.84872	13.793	8.32445	7.95733	3.83	3.42	3.88	5.87	5.94	6.42	0.61	-0.712445	3.18e-16	4.02e-15
chr10	26069931	26071721	1791	ENSBTAG00000046189	ENSBTAT00000064229	RNASE13	ribonuclease A family member 13 (inactive) [Source:NCBI gene;Acc:539741]	5' UTR	-2.87	0.000288	-0.687	4.78585	4.10393	3.55213	3.05774	2.74738	2.74205	1.37	1.23	1.11	0.31	0.61	0.51	2.58	1.36853	1.78e-08	1.18e-07
chr9	33499557	33502155	2599	ENSBTAG00000046282	ENSBTAT00000063492	VGLL2	vestigial like family member 2 [Source:VGNC Symbol;Acc:VGNC:36791]	3' UTR	-6.44	4.07e-08	0.857	17.2235	16.0662	14.7321	2.98247	4.24575	3.82308	3.12	3.35	2.85	0.85	0.87	0.84	3.65	1.86714	6.62e-33	1.83e-31
chr18	48625060	48627486	2427	ENSBTAG00000046295	ENSBTAT00000063324	CCER2	coiled-coil glutamate rich protein 2 [Source:VGNC Symbol;Acc:VGNC:52185]	3' UTR	-4.61	3.63e-06	-1.07	4.5617	5.45814	5.20229	9.50572	5.12289	7.05049	1	0.74	1.23	0.79	0.61	0.4	1.66	0.732462	0.00852	0.0213
chr8	61859199	61859528	330	ENSBTAG00000046574	ENSBTAT00000063702;ENSBTAT00000084106	FRMPD1	FERM and PDZ domain containing 1 [Source:VGNC Symbol;Acc:VGNC:52780]	Exon (ENSBTAT00000070127/ENSBTAG00000046574, exon 15 of 16)	-2.16	0.00178	1.27	4.43545	6.95811	4.68101	7.23597	7.602	6.85954	1.27	1.34	1.24	2.07	2.02	2.05	0.63	-0.669858	1.05e-07	6.36e-07
chr15	63118477	63121717	3241	ENSBTAG00000047268	ENSBTAT00000077035;ENSBTAT00000063508	WT1	Wilms tumor 1 [Source:NCBI gene;Acc:782183]	3' UTR	-2.69	0.000457	0.608	5.88703	4.8339	5.43916	1.64962	2.28644	1.92827	1.98	1.61	1.41	0.65	0.83	0.86	2.14	1.09461	6.8e-08	4.21e-07
chr9	33324324	33325287	964	ENSBTAG00000047338	ENSBTAT00000063169	DCBLD1	discoidin, CUB and LCCL domain containing 1 [Source:VGNC Symbol;Acc:VGNC:27908]	5' UTR	-2.38	0.00102	-1.01	7.70961	7.13912	7.60804	20.4619	13.0985	11.9102	8.81	8.5	9.02	13.86	14.74	13.21	0.63	-0.666579	2.17e-13	2.26e-12
chr16	40653971	40654150	180	ENSBTAG00000047412	ENSBTAT00000064406	TNFSF18	TNF superfamily member 18 [Source:VGNC Symbol;Acc:VGNC:36175]	3' UTR	-10.3	3.16e-12	1.03	137.369	146.997	136.076	8.69388	16.1745	15.1579	60.97	58.66	65.71	8.64	8.45	7.3	7.6	2.92551	3.9e-269	9.48e-266
chr16	40651795	40652004	210	ENSBTAG00000047412	ENSBTAT00000064406	TNFSF18	TNF superfamily member 18 [Source:VGNC Symbol;Acc:VGNC:36175]	3' UTR	-1.18	0.0245	0.592	137.369	146.997	136.076	8.69388	16.1745	15.1579	60.97	58.66	65.71	8.64	8.45	7.3	7.6	2.92551	3.9e-269	9.48e-266
chr11	106130453	106131461	1009	ENSBTAG00000047958	ENSBTAT00000064726	DPP7	dipeptidyl peptidase 7 [Source:VGNC Symbol;Acc:VGNC:28188]	3' UTR	-12.2	3.16e-14	-0.609	15.7832	12.3694	12.4202	15.2202	8.92626	11.4311	28.42	28.83	28.02	14.7	16.49	17.18	1.76	0.81791	1.06e-24	2.09e-23
chr11	106113584	106114601	1018	ENSBTAG00000048054	ENSBTAT00000065653	UAP1L1	UDP-N-acetylglucosamine pyrophosphorylase 1 like 1 [Source:VGNC Symbol;Acc:VGNC:36560]	3' UTR	-5.71	2.4e-07	-0.676	6.60522	6.45638	6.30589	7.0257	4.3745	5.10049	6.24	6.03	5.96	3.69	3.84	4.2	1.55	0.63565	7.04e-15	8.16e-14
chr21	14525910	14526479	570	ENSBTAG00000048501	ENSBTAT00000077891	ST8SIA2	ST8 alpha-N-acetyl-neuraminide alpha-2,8-sialyltransferase 2 [Source:NCBI gene;Acc:540267]	3' UTR	-4.52	4.57e-06	0.702	50.1878	49.2844	48.3341	17.1473	17.283	16.646	14.6	14.26	14.3	5.68	5.94	5.4	2.54	1.34208	7.66e-79	7.06e-77
chr27	1429045	1429164	120	ENSBTAG00000048540	ENSBTAT00000075394			Exon (ENSBTAT00000075394/ENSBTAG00000048540, exon 2 of 2)	-1.05	0.0363	1.52	0.873811	1.11496	1.04187	1.74985	1.76725	1.64726	0.41	0	0.19	0.62	0.75	0.62	0.3	-1.72682	0.0182	0.0412
chr23	30357005	30357525	521	ENSBTAG00000048996	ENSBTAT00000075743			Exon (ENSBTAT00000075743/ENSBTAG00000048996, exon 2 of 3)	-1.22	0.0219	1.63	2.38025	2.53968	2.44875	0.461934	1.12115	0.988195	0.44	0.5	0.42	0.25	0.33	0.31	1.55	0.631818	0.00422	0.0115
chr13	11212039	11212960	922	ENSBTAG00000049042	ENSBTAT00000077574			Exon (ENSBTAT00000077574/ENSBTAG00000049042, exon 1 of 1)	-3.78	2.88e-05	0.623	23.4278	22.2606	20.738	7.20037	11.7846	9.43063	3.9	3.33	3.28	1.97	1.95	2.07	1.76	0.811814	2.07e-06	1.06e-05
chr15	29674441	29675958	1518	ENSBTAG00000049323	ENSBTAT00000086481			Exon (ENSBTAT00000086481/ENSBTAG00000049323, exon 1 of 2)	-1.69	0.00631	0.622	63.691	66.8416	62.8787	80.9289	88.2747	93.4458	5.01	5.66	6.47	10.16	9.36	12.38	0.54	-0.896452	0.000272	0.000982
chr1	9980343	9980403	61	ENSBTAG00000050914	ENSBTAT00000049039;ENSBTAT00000067905;ENSBTAT00000066972	CYYR1	cysteine and tyrosine rich 1 [Source:NCBI gene;Acc:768230]	Exon (ENSBTAT00000067905/ENSBTAG00000050914, exon 4 of 4)	-1.17	0.0257	-3.44	0.848076	1.22291	0.798911	2.76849	3.34265	3.73481	0.04	0.06	0.06	0.38	0.34	0.24	0.16	-2.65106	2.52e-19	3.81e-18
chr1	9983120	9984197	1078	ENSBTAG00000050914	ENSBTAT00000049039;ENSBTAT00000067905;ENSBTAT00000066972	CYYR1	cysteine and tyrosine rich 1 [Source:NCBI gene;Acc:768230]	3' UTR	-1.41	0.0129	0.781	0.848076	1.22291	0.798911	2.76849	3.34265	3.73481	0.04	0.06	0.06	0.38	0.34	0.24	0.16	-2.65106	2.52e-19	3.81e-18
chr23	15835700	15854758	19059	ENSBTAG00000051116	ENSBTAT00000073204	C6orf132	chromosome 23 C6orf132 homolog [Source:NCBI gene;Acc:100295626]	Exon (ENSBTAT00000073204/ENSBTAG00000051116, exon 2 of 5)	-2.16	0.00182	-1.04	3.33901	3.20131	3.58673	1.3213	1.04711	1.27232	0.74	0.78	0.84	0.23	0.17	0.2	3.92	1.97052	4.12e-24	7.88e-23
chr25	33733822	33734942	1121	ENSBTAG00000051341	ENSBTAT00000079469	FZD9	frizzled class receptor 9 [Source:HGNC Symbol;Acc:HGNC:4047]	Exon (ENSBTAT00000079469/ENSBTAG00000051341, exon 2 of 5)	-4.42	5.89e-06	0.654	10.2208	12.8427	10.1453	4.16432	3.83683	3.95506	3.12	3.52	3.67	1.81	2.18	1.57	1.86	0.893105	8.12e-08	4.99e-07
chr19	62042637	62043234	598	ENSBTAG00000051385	ENSBTAT00000077522;ENSBTAT00000084900			Exon (ENSBTAT00000077522/ENSBTAG00000051385, exon 2 of 2)	-1.74	0.00537	-3.16	1.68806	0.880306	1.17581	0.807389	0.885579	0.384056	0.44	0.46	0.46	0.16	0.2	0.17	2.6	1.3765	4.65e-10	3.65e-09
chr26	37824175	37824264	90	ENSBTAG00000051596	ENSBTAT00000068212			Exon (ENSBTAT00000068212/ENSBTAG00000051596, exon 2 of 2)	-1.39	0.0138	2.58	0.965541	1.25836	0.795723	0.992548	1.34768	0.91964	0.21	0.23	0.36	0.59	0.52	0.47	0.51	-0.968856	0.000831	0.00268
chr19	27407770	27408249	480	ENSBTAG00000052025	ENSBTAT00000086732	EFNB3	ephrin B3 [Source:NCBI gene;Acc:617714]	3' UTR	-2.26	0.00138	2.58	0.384727	0.519609	0.416392	1.08339	0.742142	1.28962	0.11	0.12	0.04	0.19	0.6	0.41	0.23	-2.15115	1.01e-06	5.41e-06
chr18	62892834	62893249	416	ENSBTAG00000052741	ENSBTAT00000085371;ENSBTAT00000086984;ENSBTAT00000069243;ENSBTAT00000075411			Exon (ENSBTAT00000085371/ENSBTAG00000052741, exon 3 of 3)	-2.61	0.000562	0.696	11.1877	11.1038	11.9408	9.80924	9.93508	9.66044	6.31	5.61	6.76	10.16	10.91	11.43	0.58	-0.798243	3.3e-12	3.19e-11
chr11	105985459	105986123	665	ENSBTAG00000052909	ENSBTAT00000069052;ENSBTAT00000056838;ENSBTAT00000084848;ENSBTAT00000071699;ENSBTAT00000070475	C8G	complement C8 gamma chain [Source:NCBI gene;Acc:517356]	Exon (ENSBTAT00000070475/ENSBTAG00000052909, exon 1 of 3)	-3.28	0.000102	-0.829	3.71017	2.20032	2.8749	5.77456	1.83285	2.53754	1.38	1.26	1.37	0.99	0.65	0.88	1.6	0.674005	0.000284	0.00102
chr10	36210441	36210680	240	ENSBTAG00000053398	ENSBTAT00000068526	KNL1	kinetochore scaffold 1 [Source:NCBI gene;Acc:787969]	Exon (ENSBTAT00000068526/ENSBTAG00000053398, exon 10 of 23)	-1.53	0.00955	1.64	0.793367	1.49678	0.837798	3.65198	6.95484	6.64706	0.38	0.44	0.36	4.2	4.5	3.65	0.1	-3.39218	6.02e-148	2.09e-145
chr4	12074797	12075067	271	ENSBTAG00000053735	ENSBTAT00000080204	PEG10	paternally expressed 10 [Source:NCBI gene;Acc:618138]	3' UTR	-16.4	1.26e-18	0.752	85.3766	77.9944	78.9218	108.032	131.645	127.662	25.72	23.8	24.53	47.76	48.17	44.78	0.53	-0.926049	8.58e-36	2.7e-34
chr4	12076026	12076086	61	ENSBTAG00000053735	ENSBTAT00000080204	PEG10	paternally expressed 10 [Source:NCBI gene;Acc:618138]	3' UTR	-3.54	5.25e-05	0.737	85.3766	77.9944	78.9218	108.032	131.645	127.662	25.72	23.8	24.53	47.76	48.17	44.78	0.53	-0.926049	8.58e-36	2.7e-34
chr25	38443997	38444801	805	ENSBTAG00000053996	ENSBTAT00000087364;ENSBTAT00000086209	ZNF853	zinc finger protein 853 [Source:NCBI gene;Acc:618217]	Exon (ENSBTAT00000086209/ENSBTAG00000053996, exon 4 of 4)	-1.15	0.0275	-1	1.57938	2.04656	1.47291	0.687133	0.569254	0.469797	0.34	0.42	0.41	0.18	0.12	0.13	2.66	1.41257	3.71e-09	2.63e-08
chr3	106186393	106191220	4828	ENSBTAG00000054059	ENSBTAT00000075663	MYCL	MYCL proto-oncogene, bHLH transcription factor [Source:NCBI gene;Acc:540350]	3' UTR	-2.19	0.00166	0.848	2.86689	2.50079	2.28666	0.796933	0.809924	0.76683	0.49	0.37	0.54	0.21	0.18	0.26	2.17	1.12044	2.12e-06	1.09e-05
chr18	64103559	64104398	840	ENSBTAG00000054572	ENSBTAT00000073956;ENSBTAT00000086868;ENSBTAT00000068700	PEG3	paternally expressed 3 [Source:NCBI gene;Acc:444864]	Exon (ENSBTAT00000086868/ENSBTAG00000054572, exon 5 of 5)	-2.27	0.00138	0.667	8.04282	9.21495	7.80614	4.96869	3.58386	3.86218	3.38	3.96	3.17	1.47	1.53	1.43	2.37	1.24708	2.26e-37	7.45e-36
chr2	136054097	136056141	2045	ENSBTAG00000055045	ENSBTAT00000079646	HSPB7	heat shock protein family B (small) member 7 [Source:NCBI gene;Acc:512251]	5' UTR	-16	3.98e-18	-0.72	19.7029	20.8209	21.5312	63.8803	39.7254	38.0951	16.06	16.6	16.43	31.76	32.02	30.82	0.52	-0.946146	9.47e-36	2.97e-34

## Sheet: DEGs
gene_id	gene_name	transcript_id	Description	FPKM.DM_1_input	FPKM.DM_2_input	FPKM.DM_3_input	FPKM.GM_1_input	FPKM.GM_2_input	FPKM.GM_3_input	fc	log2.fc.	pval	qval
ENSBTAG00000006797	ENSBTAG00000006797	ENSBTAT00000008938	membrane associated ring-CH-type finger 3 [Source:VGNC Symbol;Acc:VGNC:31239]	30.82	29.62	31.39	43.91	46.35	50.59	0.65	-0.617077	7.65e-13	7.69e-12
ENSBTAG00000019537	ENSBTAG00000019537	ENSBTAT00000039901;ENSBTAT00000086631	membrane associated ring-CH-type finger 8 [Source:VGNC Symbol;Acc:VGNC:55990]	10.55	11.42	10.53	6.66	7.03	6.61	1.6	0.678303	6.94e-21	1.15e-19
ENSBTAG00000015368	ENSBTAG00000015368	ENSBTAT00000068515;ENSBTAT00000086118;ENSBTAT00000076211	septin 4 [Source:VGNC Symbol;Acc:VGNC:34456]	2.17	3.57	1.39	0.6	0.53	0.5	4.39	2.13463	1.41e-12	1.39e-11
ENSBTAG00000020179	AAAS	ENSBTAT00000026878	aladin WD repeat nucleoporin [Source:VGNC Symbol;Acc:VGNC:25437]	7.87	7.6	8.01	14.95	14.39	15.45	0.52	-0.931226	5.99e-21	1e-19
ENSBTAG00000050098	AANAT	ENSBTAT00000019543	aralkylamine N-acetyltransferase [Source:NCBI gene;Acc:281583]	1.33	1.37	1.21	3.3	4.25	4.42	0.33	-1.61455	3.3e-14	3.64e-13
ENSBTAG00000020661	ABCA1	ENSBTAT00000027538	ATP binding cassette subfamily A member 1 [Source:VGNC Symbol;Acc:VGNC:25455]	0.73	0.7	0.64	2.05	2.41	2.37	0.3	-1.71954	2.92e-41	1.1e-39
ENSBTAG00000006937	ABCA10	ENSBTAT00000040376	ATP binding cassette subfamily A member 10 [Source:VGNC Symbol;Acc:VGNC:50149]	1.59	1.32	1.84	0.39	0.24	0.32	5.01	2.32578	3.15e-23	5.77e-22
ENSBTAG00000047254	ABCA2	ENSBTAT00000065373	ATP binding cassette subfamily A member 2 [Source:VGNC Symbol;Acc:VGNC:25457]	1.74	1.97	1.68	0.65	0.78	0.94	2.28	1.18929	7.01e-17	9.19e-16
ENSBTAG00000014903	ABCA3	ENSBTAT00000019840	ATP binding cassette subfamily A member 3 [Source:VGNC Symbol;Acc:VGNC:50168]	2.96	3.15	2.61	1.32	1.45	1.64	1.98	0.983671	2.41e-17	3.26e-16
ENSBTAG00000006921	ABCA6	ENSBTAT00000067631;ENSBTAT00000078556;ENSBTAT00000009089;ENSBTAT00000086682;ENSBTAT00000073686;ENSBTAT00000075280;ENSBTAT00000067127;ENSBTAT00000077100	ATP binding cassette subfamily A member 6 [Source:VGNC Symbol;Acc:VGNC:25460]	7.86	7.91	7.72	2.73	2.7	2.55	2.94	1.55611	2.95e-83	3.04e-81
ENSBTAG00000020070	ABCC3	ENSBTAT00000026744	ATP binding cassette subfamily C member 3 [Source:VGNC Symbol;Acc:VGNC:25473]	3.89	3.86	3.5	2.29	2.52	2.58	1.52	0.60324	3.48e-10	2.77e-09
ENSBTAG00000015191	ABCC6	ENSBTAT00000050284;ENSBTAT00000076899	ATP binding cassette subfamily C member 6 [Source:VGNC Symbol;Acc:VGNC:50200]	0.03	0.13	0.02	0.22	0.24	0.12	0.33	-1.61734	0.00224	0.00653
ENSBTAG00000019294	ABCC9	ENSBTAT00000068051;ENSBTAT00000043069;ENSBTAT00000071976;ENSBTAT00000078258;ENSBTAT00000071196;ENSBTAT00000087214;ENSBTAT00000073196;ENSBTAT00000081785;ENSBTAT00000076242	ATP binding cassette subfamily C member 9 [Source:VGNC Symbol;Acc:VGNC:25476]	1.72	1.51	1.86	0.56	0.5	0.43	3.4	1.76747	4.55e-30	1.12e-28
ENSBTAG00000025167	ABHD15	ENSBTAT00000035254	abhydrolase domain containing 15 [Source:VGNC Symbol;Acc:VGNC:25494]	1.8	1.91	1.61	0.69	0.85	0.85	2.23	1.15541	5.54e-09	3.87e-08
ENSBTAG00000031906	ABHD16B	ENSBTAT00000045249	abhydrolase domain containing 16B [Source:VGNC Symbol;Acc:VGNC:25496]	1.47	0.91	1.07	0.72	0.7	0.88	1.5	0.586067	0.00717	0.0183
ENSBTAG00000016658	ABHD4	ENSBTAT00000022154	abhydrolase domain containing 4 [Source:VGNC Symbol;Acc:VGNC:25501]	24.27	27.97	24.27	15.76	16	18.99	1.51	0.592251	2.12e-11	1.9e-10
ENSBTAG00000008416	ABHD5	ENSBTAT00000030667;ENSBTAT00000068379	abhydrolase domain containing 5 [Source:VGNC Symbol;Acc:VGNC:25502]	3.06	3.36	3.49	2.01	1.73	1.63	1.85	0.884807	1.14e-09	8.5e-09
ENSBTAG00000004899	ABLIM1	ENSBTAT00000066909;ENSBTAT00000066506;ENSBTAT00000076022;ENSBTAT00000077471;ENSBTAT00000078609	actin binding LIM protein 1 [Source:VGNC Symbol;Acc:VGNC:55931]	2.37	2.78	2.35	0.58	0.57	0.63	4.23	2.08165	2.46e-40	8.94e-39
ENSBTAG00000015926	ABLIM2	ENSBTAT00000074350;ENSBTAT00000074488	actin binding LIM protein family member 2 [Source:VGNC Symbol;Acc:VGNC:25508]	1.37	1.24	1.47	0.78	0.7	0.64	1.93	0.947791	2.63e-07	1.53e-06
ENSBTAG00000004896	ABLIM3	ENSBTAT00000006442;ENSBTAT00000070131;ENSBTAT00000078694	actin binding LIM protein family member 3 [Source:VGNC Symbol;Acc:VGNC:25509]	26.92	29.02	24.51	12.36	12.12	13.09	2.14	1.09851	1.72e-40	6.29e-39
ENSBTAG00000018352	ABRA	ENSBTAT00000024417	actin binding Rho activating protein [Source:VGNC Symbol;Acc:VGNC:25512]	13.25	14.54	13.29	4.44	5.99	5.48	2.58	1.36842	8.25e-32	2.2e-30
ENSBTAG00000001446	ABRACL	ENSBTAT00000001895	ABRA C-terminal like [Source:VGNC Symbol;Acc:VGNC:25513]	6.32	7.81	8.74	18.26	19.13	16.67	0.42	-1.24033	5.63e-18	7.93e-17
ENSBTAG00000005923	ABTB2	ENSBTAT00000007781	ankyrin repeat and BTB domain containing 2 [Source:VGNC Symbol;Acc:VGNC:25516]	0.76	0.65	0.73	0.32	0.29	0.34	2.27	1.18194	4.97e-11	4.31e-10
ENSBTAG00000016158	ACAN	ENSBTAT00000021514;ENSBTAT00000021512	aggrecan [Source:VGNC Symbol;Acc:VGNC:25525]	0.16	0.18	0.24	0.11	0.07	0.13	1.86	0.898137	0.000333	0.00118
ENSBTAG00000012885	ACAT1	ENSBTAT00000017122	acetyl-CoA acetyltransferase 1 [Source:VGNC Symbol;Acc:VGNC:25529]	36.94	37.29	35.33	62.15	60.55	60.17	0.6	-0.739108	4.07e-22	7.12e-21
ENSBTAG00000010821	ACER2	ENSBTAT00000014354	alkaline ceramidase 2 [Source:VGNC Symbol;Acc:VGNC:25537]	1.23	1.61	1.31	0.58	0.72	0.41	2.43	1.2785	6.42e-07	3.54e-06
ENSBTAG00000018424	ACKR3	ENSBTAT00000024512	atypical chemokine receptor 3 [Source:VGNC Symbol;Acc:VGNC:25541]	114.28	120.39	110.26	39.74	40.97	49.45	2.65	1.40608	2.16e-55	1.19e-53
ENSBTAG00000019577	ACKR4	ENSBTAT00000026082	atypical chemokine receptor 4 [Source:VGNC Symbol;Acc:VGNC:25542]	0.59	1.09	0.83	0.01	0.02	0	70.13	6.13187	3.86e-38	1.3e-36
ENSBTAG00000004178	ACOX2	ENSBTAT00000005472	acyl-CoA oxidase 2 [Source:VGNC Symbol;Acc:VGNC:25553]	1.12	1.04	1.13	1.58	1.63	1.99	0.63	-0.660904	0.000816	0.00264
ENSBTAG00000034246	ACRBP	ENSBTAT00000048539	acrosin binding protein [Source:VGNC Symbol;Acc:VGNC:25558]	0.91	0.52	0.64	1.08	0.84	1.54	0.6	-0.736814	0.0142	0.0332
ENSBTAG00000021301	ACSF2	ENSBTAT00000028385;ENSBTAT00000085240	acyl-CoA synthetase family member 2 [Source:VGNC Symbol;Acc:VGNC:25562]	7.28	8.44	7.84	13.7	14.68	16.81	0.52	-0.940007	1.24e-17	1.7e-16
ENSBTAG00000006707	ACSL5	ENSBTAT00000064114	acyl-CoA synthetase long chain family member 5 [Source:VGNC Symbol;Acc:VGNC:25567]	5.76	5.46	5.03	8.34	7.78	8.27	0.67	-0.586217	1.22e-07	7.33e-07
ENSBTAG00000019708	ACSL6	ENSBTAT00000084313;ENSBTAT00000076388;ENSBTAT00000080693	acyl-CoA synthetase long chain family member 6 [Source:VGNC Symbol;Acc:VGNC:55153]	0.08	0.12	0.14	0.33	0.47	0.21	0.33	-1.5905	9.9e-07	5.3e-06
ENSBTAG00000013303	ACSS2	ENSBTAT00000017694;ENSBTAT00000078990	acyl-CoA synthetase short chain family member 2 [Source:VGNC Symbol;Acc:VGNC:25571]	0.72	0.72	0.72	0.43	0.51	0.41	1.61	0.683239	0.000288	0.00103
ENSBTAG00000018694	ACSS3	ENSBTAT00000024880;ENSBTAT00000081091	acyl-CoA synthetase short chain family member 3 [Source:VGNC Symbol;Acc:VGNC:25572]	1.88	1.94	1.96	4.89	4.93	4.58	0.4	-1.3189	2.03e-33	5.76e-32
ENSBTAG00000046332	ACTA1	ENSBTAT00000006532;ENSBTAT00000006534	actin, alpha 1, skeletal muscle [Source:VGNC Symbol;Acc:VGNC:25573]	76.95	57.34	75.6	87.27	115.42	128.02	0.63	-0.65599	4.23e-06	2.06e-05
ENSBTAG00000026199	ACTB	ENSBTAT00000036888	actin beta [Source:NCBI gene;Acc:280979]	1672.05	1694.95	1662.12	2645.92	2764.4	2606.32	0.63	-0.672689	1e-20	1.65e-19
ENSBTAG00000009696	ACTN2	ENSBTAT00000012786;ENSBTAT00000073885;ENSBTAT00000073391;ENSBTAT00000067510	actinin alpha 2 [Source:VGNC Symbol;Acc:VGNC:25582]	52.5	43.15	50.17	12.43	13.52	13.46	3.7	1.88716	2.46e-114	4.46e-112
ENSBTAG00000013141	ACTRT3	ENSBTAT00000071730;ENSBTAT00000017467	actin related protein T3 [Source:VGNC Symbol;Acc:VGNC:25591]	0.98	0.88	0.97	1.46	1.45	1.6	0.63	-0.674294	0.000212	0.000783
ENSBTAG00000018105	ACVR2B	ENSBTAT00000077971;ENSBTAT00000024095;ENSBTAT00000084197;ENSBTAT00000068804	activin A receptor type 2B [Source:VGNC Symbol;Acc:VGNC:25596]	0.38	0.26	0.42	0.73	0.61	0.62	0.54	-0.889309	0.00031	0.0011
ENSBTAG00000013843	ACVRL1	ENSBTAT00000074015;ENSBTAT00000080234	activin A receptor like type 1 [Source:VGNC Symbol;Acc:VGNC:25597]	0.28	0.33	0.2	0.4	0.47	0.42	0.63	-0.661247	0.0162	0.0373
ENSBTAG00000005280	ADA	ENSBTAT00000006947;ENSBTAT00000079329;ENSBTAT00000082012	adenosine deaminase [Source:VGNC Symbol;Acc:VGNC:25600]	0.77	1.35	1.06	2.25	2.28	3.15	0.41	-1.27251	2.62e-07	1.52e-06
ENSBTAG00000023832	ADAM8	ENSBTAT00000032716;ENSBTAT00000070157	ADAM metallopeptidase domain 8 [Source:VGNC Symbol;Acc:VGNC:25612]	0.29	0.17	0.26	0.53	0.54	0.59	0.44	-1.17356	2.93e-06	1.47e-05
ENSBTAG00000001125	ADAMDEC1	ENSBTAT00000001496	ADAM-like, decysin 1 [Source:NCBI gene;Acc:505890]	1.5	1.14	1.43	0.59	0.52	0.71	2.23	1.16004	1.06e-08	7.24e-08
ENSBTAG00000000706	ADAMTS1	ENSBTAT00000000944	ADAM metallopeptidase with thrombospondin type 1 motif 1 [Source:VGNC Symbol;Acc:VGNC:25614]	3.19	3.09	3.59	8.85	8.47	8.77	0.38	-1.40277	4.13e-50	1.95e-48
ENSBTAG00000021177	ADAMTS14	ENSBTAT00000028224	ADAM metallopeptidase with thrombospondin type 1 motif 14 [Source:VGNC Symbol;Acc:VGNC:25618]	1.2	0.79	1.02	2.76	2.57	3.09	0.36	-1.48513	1.26e-20	2.05e-19
ENSBTAG00000018460	ADAMTS16	ENSBTAT00000024569;ENSBTAT00000075794;ENSBTAT00000073987	ADAM metallopeptidase with thrombospondin type 1 motif 16 [Source:VGNC Symbol;Acc:VGNC:25620]	9.98	8.91	9.53	4.14	4.87	4.6	2.09	1.0636	4.48e-34	1.3e-32
ENSBTAG00000019823	ADAMTS17	ENSBTAT00000026411;ENSBTAT00000079673;ENSBTAT00000063309	ADAM metallopeptidase with thrombospondin type 1 motif 17 [Source:VGNC Symbol;Acc:VGNC:25621]	1.11	1.13	0.96	0.04	0.13	0.09	12.85	3.6835	4.56e-35	1.37e-33
ENSBTAG00000013210	ADAMTS4	ENSBTAT00000017583	ADAM metallopeptidase with thrombospondin type 1 motif 4 [Source:VGNC Symbol;Acc:VGNC:25627]	2.01	1.65	1.48	3.91	3.47	4.05	0.45	-1.15109	9.91e-16	1.21e-14
ENSBTAG00000016963	ADAMTS6	ENSBTAT00000068817;ENSBTAT00000061189	ADAM metallopeptidase with thrombospondin type 1 motif 6 [Source:VGNC Symbol;Acc:VGNC:25628]	10.8	11.01	10.09	5.52	5.72	5.32	1.93	0.946093	4.28e-39	1.49e-37
ENSBTAG00000003165	ADAMTS9	ENSBTAT00000004113	ADAM metallopeptidase with thrombospondin type 1 motif 9 [Source:VGNC Symbol;Acc:VGNC:25630]	3.34	3.49	3.59	7.84	7.45	7.26	0.46	-1.11401	5.51e-40	1.99e-38
ENSBTAG00000002997	ADAMTSL1	ENSBTAT00000061071;ENSBTAT00000071592	ADAMTS like 1 [Source:NCBI gene;Acc:101909640]	5.12	4.64	5.11	1.79	1.72	1.9	2.75	1.45901	2.9e-61	1.8e-59
ENSBTAG00000007492	ADAMTSL2	ENSBTAT00000066662;ENSBTAT00000009855	ADAMTS like 2 [Source:VGNC Symbol;Acc:VGNC:25631]	0.3	0.23	0.18	0.05	0.03	0.05	5.56	2.47468	7.73e-14	8.39e-13
ENSBTAG00000003604	ADAMTSL4	ENSBTAT00000004686;ENSBTAT00000068865;ENSBTAT00000081541	ADAMTS like 4 [Source:VGNC Symbol;Acc:VGNC:25632]	18.57	20.82	17.72	7.82	8.15	8.35	2.35	1.23158	1.34e-52	6.89e-51
ENSBTAG00000015952	ADAP1	ENSBTAT00000086231;ENSBTAT00000053527	ArfGAP with dual PH domains 1 [Source:VGNC Symbol;Acc:VGNC:25633]	3.31	3.62	3.18	1.82	1.52	2.13	1.85	0.884865	9.32e-09	6.36e-08
ENSBTAG00000005464	ADCY6	ENSBTAT00000007187	adenylate cyclase 6 [Source:VGNC Symbol;Acc:VGNC:25647]	7.08	6.57	6.24	4	4.41	4.7	1.52	0.60207	1.54e-12	1.52e-11
ENSBTAG00000006208	ADCY7	ENSBTAT00000008153;ENSBTAT00000076894;ENSBTAT00000070746;ENSBTAT00000066869;ENSBTAT00000068248	adenylate cyclase 7 [Source:VGNC Symbol;Acc:VGNC:25648]	8.1	8.14	7.7	4.24	4.27	4.99	1.77	0.825769	2e-23	3.71e-22
ENSBTAG00000003265	ADD3	ENSBTAT00000053363;ENSBTAT00000086993;ENSBTAT00000082092;ENSBTAT00000079433;ENSBTAT00000068652	adducin 3 [Source:VGNC Symbol;Acc:VGNC:25655]	6.25	6.82	6.08	10.84	10.55	8.55	0.64	-0.645581	1.75e-09	1.29e-08
ENSBTAG00000013848	ADGRD1	ENSBTAT00000018394;ENSBTAT00000027783	adhesion G protein-coupled receptor D1 [Source:VGNC Symbol;Acc:VGNC:53887]	4.92	5.13	4.39	0.72	0.58	0.5	8.05	3.0093	4.82e-109	7.51e-107
ENSBTAG00000038141	ADGRG1	ENSBTAT00000066681;ENSBTAT00000053037;ENSBTAT00000066025	adhesion G protein-coupled receptor G1 [Source:NCBI gene;Acc:509703]	0.06	0.01	0.04	0.36	0.52	0.63	0.08	-3.67877	1.74e-23	3.25e-22
ENSBTAG00000003675	ADGRL1	ENSBTAT00000081054	adhesion G protein-coupled receptor L1 [Source:VGNC Symbol;Acc:VGNC:25671]	0.15	0.18	0.1	0.29	0.26	0.4	0.45	-1.15197	3.84e-05	0.000163
ENSBTAG00000013918	ADGRL3	ENSBTAT00000051991	adhesion G protein-coupled receptor L3 [Source:VGNC Symbol;Acc:VGNC:53686]	1.64	1.42	1.39	0.7	0.73	0.72	2.07	1.04865	1.83e-13	1.91e-12
ENSBTAG00000016007	ADH5	ENSBTAT00000021304;ENSBTAT00000085812	alcohol dehydrogenase 5 (class III), chi polypeptide [Source:NCBI gene;Acc:505515]	26.23	24.64	26.93	39	39.35	39.59	0.66	-0.600217	1.16e-13	1.23e-12
ENSBTAG00000011072	ADK	ENSBTAT00000014702;ENSBTAT00000071820	adenosine kinase [Source:NCBI gene;Acc:783572]	41.25	42.6	41.42	23.78	23.02	19.37	1.89	0.920717	8.75e-31	2.23e-29
ENSBTAG00000021048	ADM	ENSBTAT00000028036;ENSBTAT00000068104;ENSBTAT00000063482	adrenomedullin [Source:VGNC Symbol;Acc:VGNC:25681]	16.25	16.35	13.67	38.08	40.49	39.99	0.39	-1.3576	3.49e-50	1.65e-48
ENSBTAG00000011461	ADORA1	ENSBTAT00000072690;ENSBTAT00000015230	adenosine A1 receptor [Source:VGNC Symbol;Acc:VGNC:25686]	4.35	3.02	3.65	7.07	7.4	7.81	0.49	-1.01637	6.38e-15	7.41e-14
ENSBTAG00000012237	AEBP1	ENSBTAT00000033669	AE binding protein 1 [Source:VGNC Symbol;Acc:VGNC:25703]	260.11	274.99	250.26	147.92	157.92	160.49	1.68	0.751987	3.48e-28	7.96e-27
ENSBTAG00000019948	AFAP1L1	ENSBTAT00000087224;ENSBTAT00000086159	actin filament associated protein 1 like 1 [Source:VGNC Symbol;Acc:VGNC:25707]	6.04	6.59	5.61	1.09	1.45	1.23	4.84	2.27475	5.82e-72	4.36e-70
ENSBTAG00000018488	AFF1	ENSBTAT00000024607;ENSBTAT00000070038	AF4/FMR2 family member 1 [Source:VGNC Symbol;Acc:VGNC:25710]	7.9	8.34	8.36	4.84	5.19	5.02	1.64	0.709798	6.06e-22	1.06e-20
ENSBTAG00000013403	AGBL5	ENSBTAT00000079929;ENSBTAT00000017831;ENSBTAT00000073422	ATP/GTP binding protein like 5 [Source:VGNC Symbol;Acc:VGNC:25723]	5.99	5.14	5.48	9.62	9.43	8.25	0.61	-0.716491	2.54e-12	2.48e-11
ENSBTAG00000014420	AGER	ENSBTAT00000019179;ENSBTAT00000065259;ENSBTAT00000066156;ENSBTAT00000063820	advanced glycosylation end-product specific receptor [Source:VGNC Symbol;Acc:VGNC:25724]	0.56	0.58	0.6	1.01	0.78	0.94	0.64	-0.641908	0.0094	0.0232
ENSBTAG00000006491	AGL	ENSBTAT00000008518	amylo-alpha-1, 6-glucosidase, 4-alpha-glucanotransferase [Source:VGNC Symbol;Acc:VGNC:25729]	11.97	10	11.63	6.47	6.84	6	1.74	0.798925	1.47e-23	2.75e-22
ENSBTAG00000034154	AGMO	ENSBTAT00000048415;ENSBTAT00000079787	alkylglycerol monooxygenase [Source:VGNC Symbol;Acc:VGNC:25731]	5.13	4.92	5.81	3.28	2.75	2.51	1.86	0.893473	2.12e-11	1.9e-10
ENSBTAG00000001579	AGO2	ENSBTAT00000002068	argonaute 2, RISC catalytic component [Source:VGNC Symbol;Acc:VGNC:50167]	7.4	7.51	7.7	10.84	11.24	12.61	0.65	-0.61781	9.6e-10	7.25e-09
ENSBTAG00000045633	AGTR1	ENSBTAT00000063575	angiotensin II receptor type 1 [Source:VGNC Symbol;Acc:VGNC:25745]	2.88	2.32	2.09	4.88	4.16	3.36	0.59	-0.768238	6.38e-06	3.05e-05
ENSBTAG00000018101	AHCY	ENSBTAT00000024092;ENSBTAT00000075480	adenosylhomocysteinase [Source:VGNC Symbol;Acc:VGNC:25750]	26.94	30.81	28.36	59.3	62.55	62.51	0.47	-1.09835	1.49e-40	5.47e-39
ENSBTAG00000048906	AHNAK2	ENSBTAT00000087374;ENSBTAT00000070434	AHNAK nucleoprotein 2 [Source:NCBI gene;Acc:527701]	1.05	1.1	1.03	0.58	0.68	0.55	1.76	0.811657	1.15e-14	1.3e-13
ENSBTAG00000007746	AHR	ENSBTAT00000010187	aryl hydrocarbon receptor [Source:NCBI gene;Acc:280714]	1.51	1.54	1.8	1.16	0.83	1.14	1.55	0.63032	0.000245	0.000892
ENSBTAG00000052140	AIF1L	ENSBTAT00000076033;ENSBTAT00000085638	allograft inflammatory factor 1 like [Source:NCBI gene;Acc:617493]	74.53	81.15	75.3	28.32	29.2	28.38	2.69	1.42706	1.57e-92	1.87e-90
ENSBTAG00000000088	ALCAM	ENSBTAT00000000097;ENSBTAT00000071366	activated leukocyte cell adhesion molecule [Source:VGNC Symbol;Acc:VGNC:25805]	31.33	32.59	32.71	48.29	59.39	50.26	0.61	-0.70889	3.58e-15	4.23e-14
ENSBTAG00000000330	ALDH16A1	ENSBTAT00000043139;ENSBTAT00000070408	aldehyde dehydrogenase 16 family member A1 [Source:VGNC Symbol;Acc:VGNC:25806]	5.06	4.43	4.8	7.78	8.04	8	0.6	-0.73757	8.6e-13	8.62e-12
ENSBTAG00000008103	ALDH1A1	ENSBTAT00000010661	aldehyde dehydrogenase 1 family member A1 [Source:VGNC Symbol;Acc:VGNC:25808]	18.51	16.2	19.71	7.93	9.03	7.32	2.24	1.16437	4.17e-33	1.17e-31
ENSBTAG00000021902	ALDH5A1	ENSBTAT00000029203	aldehyde dehydrogenase 5 family member A1 [Source:VGNC Symbol;Acc:VGNC:25816]	2.54	2.28	2.31	3.91	4	3.69	0.61	-0.702808	6.6e-08	4.1e-07
ENSBTAG00000018192	ALG8	ENSBTAT00000057333	ALG8, alpha-1,3-glucosyltransferase [Source:VGNC Symbol;Acc:VGNC:25831]	7.23	8.03	8.4	12.73	12.67	10.5	0.66	-0.60114	3.69e-07	2.1e-06
ENSBTAG00000001022	AMDHD2	ENSBTAT00000084975;ENSBTAT00000074115;ENSBTAT00000001355	amidohydrolase domain containing 2 [Source:NCBI gene;Acc:521401]	7.8	23.15	19.28	4.52	6.04	4.84	3.26	1.70575	8.72e-11	7.37e-10
ENSBTAG00000014083	AMIGO1	ENSBTAT00000018722	adhesion molecule with Ig like domain 1 [Source:VGNC Symbol;Acc:VGNC:25865]	0.33	0.32	0.42	0.18	0.21	0.19	1.86	0.897781	1.86e-05	8.24e-05
ENSBTAG00000002025	AMIGO2	ENSBTAT00000002625	adhesion molecule with Ig like domain 2 [Source:VGNC Symbol;Acc:VGNC:25866]	4.03	3.59	3.61	8.32	7.67	7.42	0.48	-1.06015	8.63e-23	1.56e-21
ENSBTAG00000011548	AMPD1	ENSBTAT00000015348	adenosine monophosphate deaminase 1 [Source:VGNC Symbol;Acc:VGNC:25873]	13.27	11.06	14.2	2.2	1.93	1.89	6.4	2.67792	2.59e-111	4.31e-109
ENSBTAG00000015821	AMPD3	ENSBTAT00000021018	adenosine monophosphate deaminase 3 [Source:VGNC Symbol;Acc:VGNC:50189]	0.54	0.45	0.61	1.16	1.53	1.33	0.4	-1.33048	1.98e-08	1.3e-07
ENSBTAG00000019093	AMY2B	ENSBTAT00000082976;ENSBTAT00000025421	amylase, alpha 2B (pancreatic) [Source:NCBI gene;Acc:505049]	2.45	1.94	2.3	1.13	1.22	0.88	2.06	1.04605	1.23e-08	8.29e-08
ENSBTAG00000011034	ANGPT2	ENSBTAT00000014656	angiopoietin 2 [Source:VGNC Symbol;Acc:VGNC:25888]	0.07	0.09	0.09	0.24	0.26	0.37	0.29	-1.76168	8.54e-10	6.49e-09
ENSBTAG00000021811	ANGPT4	ENSBTAT00000029073	angiopoietin 4 [Source:VGNC Symbol;Acc:VGNC:25889]	0.16	0.14	0.12	1.66	2.08	1.68	0.08	-3.69455	5.77e-55	3.13e-53
ENSBTAG00000010719	ANGPTL1	ENSBTAT00000014193	angiopoietin like 1 [Source:VGNC Symbol;Acc:VGNC:25890]	2.21	2.64	2.01	1.72	1.33	1.28	1.58	0.663006	5.37e-05	0.00022
ENSBTAG00000011810	ANGPTL2	ENSBTAT00000015677;ENSBTAT00000085282	angiopoietin like 2 [Source:VGNC Symbol;Acc:VGNC:25891]	111.15	118.8	101.39	54.21	52.58	59.07	2	0.998416	1.21e-35	3.75e-34
ENSBTAG00000002473	ANGPTL4	ENSBTAT00000003204;ENSBTAT00000069471	angiopoietin like 4 [Source:VGNC Symbol;Acc:VGNC:25893]	14.84	14.17	14.77	2.78	2.76	2.62	5.37	2.42494	7.43e-133	1.88e-130
ENSBTAG00000004041	ANKRD10	ENSBTAT00000072883;ENSBTAT00000063159;ENSBTAT00000005283;ENSBTAT00000077569	ankyrin repeat domain 10 [Source:VGNC Symbol;Acc:VGNC:25909]	13.06	11.4	12.91	19.47	19.91	19	0.64	-0.643546	2.39e-13	2.48e-12
ENSBTAG00000012720	ANKRD2	ENSBTAT00000016907	ankyrin repeat domain 2 [Source:VGNC Symbol;Acc:VGNC:25915]	13.19	10.47	11.67	5.76	5.36	6.19	2.04	1.02863	2.13e-18	3.07e-17
ENSBTAG00000010849	ANKRD23	ENSBTAT00000014398;ENSBTAT00000079307	ankyrin repeat domain 23 [Source:VGNC Symbol;Acc:VGNC:25917]	0.94	0.95	0.76	0.64	0.53	0.5	1.59	0.665068	0.00328	0.00915
ENSBTAG00000024815	ANKRD28	ENSBTAT00000034553	ankyrin repeat domain 28 [Source:VGNC Symbol;Acc:VGNC:25920]	5.47	5.41	5.29	9.15	9.68	10.17	0.56	-0.843684	1.05e-18	1.53e-17
ENSBTAG00000024878	ANKRD31	ENSBTAT00000086214;ENSBTAT00000048409;ENSBTAT00000084602	ankyrin repeat domain 31 [Source:NCBI gene;Acc:515838]	0.24	0.19	0.2	0.09	0.17	0.09	1.83	0.87053	0.00123	0.00381
ENSBTAG00000031696	ANKRD44	ENSBTAT00000029218;ENSBTAT00000087223;ENSBTAT00000074309;ENSBTAT00000074287	ankyrin repeat domain 44 [Source:VGNC Symbol;Acc:VGNC:55324]	8	8.91	8.23	3.5	3.38	3.88	2.34	1.22514	1.77e-39	6.24e-38
ENSBTAG00000009218	ANLN	ENSBTAT00000046371	anillin actin binding protein [Source:VGNC Symbol;Acc:VGNC:25950]	19.62	19.93	22.5	50.5	50.1	41.73	0.44	-1.1976	8.1e-39	2.81e-37
ENSBTAG00000009997	ANO1	ENSBTAT00000013189;ENSBTAT00000067569;ENSBTAT00000080746	anoctamin 1 [Source:VGNC Symbol;Acc:VGNC:50077]	0.39	0.3	0.36	0.49	0.57	0.57	0.64	-0.647408	0.00367	0.0101
ENSBTAG00000012365	ANP32A	ENSBTAT00000071155;ENSBTAT00000016410;ENSBTAT00000067220	acidic nuclear phosphoprotein 32 family member A [Source:NCBI gene;Acc:538427]	28.86	27.5	25.26	45.03	41.56	38.91	0.65	-0.620777	4.37e-12	4.17e-11
ENSBTAG00000016881	ANPEP	ENSBTAT00000068383;ENSBTAT00000022456	alanyl aminopeptidase, membrane [Source:VGNC Symbol;Acc:VGNC:25960]	3.89	5.1	3.52	2.33	2.1	2.41	1.83	0.870074	3.59e-10	2.85e-09
ENSBTAG00000007808	ANTXR1	ENSBTAT00000072891;ENSBTAT00000061292	ANTXR cell adhesion molecule 1 [Source:VGNC Symbol;Acc:VGNC:25961]	37.48	40.85	37.13	22.88	21.97	21.7	1.74	0.794985	6.54e-30	1.6e-28
ENSBTAG00000009615	ANXA2	ENSBTAT00000012655	annexin A2 [Source:NCBI gene;Acc:282689]	870.97	859.94	877.22	1475.11	1414.67	1585.13	0.58	-0.778841	8.39e-24	1.59e-22
ENSBTAG00000014809	ANXA6	ENSBTAT00000019719;ENSBTAT00000077482;ENSBTAT00000068847;ENSBTAT00000069517	annexin A6 [Source:VGNC Symbol;Acc:VGNC:25968]	132.22	136.06	132.03	204.11	205.05	221.53	0.63	-0.655825	2.25e-17	3.05e-16
ENSBTAG00000018499	ANXA8L1	ENSBTAT00000046510;ENSBTAT00000068445	annexin A8-like 1 [Source:NCBI gene;Acc:281627]	120.3	132.58	124.75	26.19	27.63	28.04	4.61	2.2058	1.05e-187	8.54e-185
ENSBTAG00000030334	AOC2	ENSBTAT00000042833	amine oxidase, copper containing 2 [Source:VGNC Symbol;Acc:VGNC:25973]	1.24	1.47	1.23	0.98	0.8	0.83	1.51	0.597105	0.000206	0.000764
ENSBTAG00000030333	AOC3	ENSBTAT00000042831	amine oxidase, copper containing 3 [Source:NCBI gene;Acc:281002]	1.64	1.51	1.39	0.87	1.12	0.9	1.57	0.65088	9.18e-06	4.27e-05
ENSBTAG00000014468	AP1S1	ENSBTAT00000076282;ENSBTAT00000019237	adaptor related protein complex 1 subunit sigma 1 [Source:VGNC Symbol;Acc:VGNC:25981]	17.44	18.99	27.88	37.4	34.79	39.26	0.58	-0.793537	5.53e-08	3.46e-07
ENSBTAG00000008877	APBA1	ENSBTAT00000011688;ENSBTAT00000068028;ENSBTAT00000079326	amyloid beta precursor protein binding family A member 1 [Source:VGNC Symbol;Acc:VGNC:26000]	2.37	2.54	2.48	1.59	1.49	1.65	1.56	0.638451	3.75e-11	3.3e-10
ENSBTAG00000012526	APBB1IP	ENSBTAT00000016629	amyloid beta precursor protein binding family B member 1 interacting protein [Source:VGNC Symbol;Acc:VGNC:26004]	2.68	3.24	2.84	1.76	1.96	1.6	1.65	0.719904	3.48e-07	1.99e-06
ENSBTAG00000027569	APBB2	ENSBTAT00000039647;ENSBTAT00000066378;ENSBTAT00000074557;ENSBTAT00000077807	amyloid beta precursor protein binding family B member 2 [Source:VGNC Symbol;Acc:VGNC:26005]	31.9	32.34	33.04	19.99	21.14	19.37	1.61	0.685193	1.25e-26	2.67e-25
ENSBTAG00000015433	APC2	ENSBTAT00000077910	APC2, WNT signaling pathway regulator [Source:VGNC Symbol;Acc:VGNC:26006]	0.37	0.37	0.4	0.18	0.24	0.28	1.64	0.714076	0.000304	0.00108
ENSBTAG00000053871	APELA	ENSBTAT00000069677	apelin receptor early endogenous ligand [Source:NCBI gene;Acc:101905445]	0.66	0.94	0.66	0.98	1.46	1.57	0.56	-0.824583	0.00473	0.0127
ENSBTAG00000005974	APOBEC2	ENSBTAT00000036043	apolipoprotein B mRNA editing enzyme catalytic subunit 2 [Source:VGNC Symbol;Acc:VGNC:26028]	3.58	4.76	3.99	1.51	1.43	1.05	3.09	1.62696	7.54e-17	9.83e-16
ENSBTAG00000007755	APOBEC3H	ENSBTAT00000065727;ENSBTAT00000003115;ENSBTAT00000067296	apolipoprotein B mRNA editing enzyme catalytic subunit 3H [Source:NCBI gene;Acc:108771180]	0.24	0.32	0.28	0.71	0.9	1.06	0.32	-1.66628	6.06e-10	4.67e-09
ENSBTAG00000023600	APOD	ENSBTAT00000046493	apolipoprotein D [Source:VGNC Symbol;Acc:VGNC:26031]	10.81	11.37	10.49	1.62	0.9	1.61	7.92	2.98503	6.21e-55	3.36e-53
ENSBTAG00000002362	APOLD1	ENSBTAT00000003055	apolipoprotein L domain containing 1 [Source:VGNC Symbol;Acc:VGNC:26033]	1.26	1.38	1.36	3.14	3	1.96	0.49	-1.02249	1.59e-08	1.06e-07
ENSBTAG00000019928	AQP11	ENSBTAT00000026547	aquaporin 11 [Source:VGNC Symbol;Acc:VGNC:26045]	1.22	1.63	1.23	4.15	4.39	3.91	0.33	-1.60837	2.22e-15	2.65e-14
ENSBTAG00000051072	AQP4	ENSBTAT00000082069	aquaporin 4 [Source:NCBI gene;Acc:281008]	0.1	0.06	0.1	0.21	0.22	0.18	0.41	-1.27963	4.86e-06	2.35e-05
ENSBTAG00000002051	ARAP1	ENSBTAT00000079568;ENSBTAT00000078192	ArfGAP with RhoGAP domain, ankyrin repeat and PH domain 1 [Source:NCBI gene;Acc:511889]	9.46	10.62	9.16	6.16	5.36	5.84	1.68	0.751689	1.53e-18	2.23e-17
ENSBTAG00000039922	ARAP2	ENSBTAT00000047153;ENSBTAT00000081161;ENSBTAT00000075265	ArfGAP with RhoGAP domain, ankyrin repeat and PH domain 2 [Source:VGNC Symbol;Acc:VGNC:26055]	1.75	2.02	2.03	0.49	0.61	0.51	3.59	1.84575	3.49e-43	1.39e-41
ENSBTAG00000015938	ARAP3	ENSBTAT00000021198;ENSBTAT00000084139;ENSBTAT00000086753	ArfGAP with RhoGAP domain, ankyrin repeat and PH domain 3 [Source:NCBI gene;Acc:112447442]	0.16	0.21	0.12	0.58	0.55	0.5	0.3	-1.72052	3.26e-12	3.15e-11
ENSBTAG00000051755	ARF3	ENSBTAT00000072252	ADP ribosylation factor 3 [Source:NCBI gene;Acc:510994]	44.56	45.41	44.62	71.97	65.1	80.79	0.62	-0.694838	6.72e-13	6.8e-12
ENSBTAG00000001945	ARG2	ENSBTAT00000067346;ENSBTAT00000002529	arginase 2 [Source:VGNC Symbol;Acc:VGNC:26071]	1.05	1.07	1.02	1.65	1.75	1.63	0.63	-0.676369	0.000378	0.00133
ENSBTAG00000027151	ARHGAP26	ENSBTAT00000073051;ENSBTAT00000074787;ENSBTAT00000075058	Rho GTPase activating protein 26 [Source:VGNC Symbol;Acc:VGNC:26084]	0.14	0.12	0.11	0.36	0.5	0.29	0.33	-1.60734	2.66e-09	1.92e-08
ENSBTAG00000009714	ARHGAP33	ENSBTAT00000012813	Rho GTPase activating protein 33 [Source:VGNC Symbol;Acc:VGNC:26091]	0.35	0.26	0.18	0.51	0.48	0.64	0.48	-1.04417	0.000157	0.000594
ENSBTAG00000021938	ARHGAP44	ENSBTAT00000083346;ENSBTAT00000071388	Rho GTPase activating protein 44 [Source:VGNC Symbol;Acc:VGNC:26097]	0.34	0.3	0.39	0.13	0.18	0.2	1.98	0.986189	4.22e-05	0.000177
ENSBTAG00000020772	ARHGAP45	ENSBTAT00000027682	Rho GTPase activating protein 45 [Source:NCBI gene;Acc:512972]	0.08	0.16	0.11	0.31	0.28	0.32	0.38	-1.38826	1.02e-05	4.74e-05
ENSBTAG00000006039	ARHGDIB	ENSBTAT00000007933	Rho GDP dissociation inhibitor beta [Source:VGNC Symbol;Acc:VGNC:26102]	0	0	0	1.03	0.85	0.84	#NAME?	#NAME?	2.49e-50	1.18e-48
ENSBTAG00000005633	ARHGEF28	ENSBTAT00000068151;ENSBTAT00000070856;ENSBTAT00000074225;ENSBTAT00000007406	Rho guanine nucleotide exchange factor 28 [Source:VGNC Symbol;Acc:VGNC:26114]	0.88	0.8	0.63	0.28	0.31	0.26	2.72	1.44453	1.5e-15	1.82e-14
ENSBTAG00000014091	ARHGEF3	ENSBTAT00000069507;ENSBTAT00000068976;ENSBTAT00000018734;ENSBTAT00000077427	Rho guanine nucleotide exchange factor 3 [Source:VGNC Symbol;Acc:VGNC:26115]	2.42	2.21	2.53	1.1	1.29	1.1	2.05	1.03427	1.25e-17	1.72e-16
ENSBTAG00000011416	ARHGEF39	ENSBTAT00000015167	Rho guanine nucleotide exchange factor 39 [Source:VGNC Symbol;Acc:VGNC:26117]	1.3	0.87	1.09	5.33	5.71	5.48	0.2	-2.34133	7.53e-37	2.48e-35
ENSBTAG00000008607	ARID3A	ENSBTAT00000011354	AT-rich interaction domain 3A [Source:VGNC Symbol;Acc:VGNC:26126]	5.73	5.97	5.05	11.54	11.04	11.64	0.49	-1.03083	1.21e-22	2.17e-21
ENSBTAG00000019834	ARL15	ENSBTAT00000026428	ADP ribosylation factor like GTPase 15 [Source:HGNC Symbol;Acc:HGNC:25945]	2.82	4.56	5.43	2.7	2.87	2.76	1.54	0.620764	0.00928	0.023
ENSBTAG00000004318	ARL3	ENSBTAT00000005655	ADP ribosylation factor like GTPase 3 [Source:VGNC Symbol;Acc:VGNC:26143]	40.42	40.35	38.12	62.68	62.69	60.26	0.64	-0.642842	3.7e-14	4.08e-13
ENSBTAG00000016847	ARL4D	ENSBTAT00000022409	ADP ribosylation factor like GTPase 4D [Source:VGNC Symbol;Acc:VGNC:26146]	6.25	6.43	5.74	4.39	3.67	3.87	1.54	0.627368	1.16e-06	6.16e-06
ENSBTAG00000049516	ARL6IP1	ENSBTAT00000075741	ADP ribosylation factor like GTPase 6 interacting protein 1 [Source:NCBI gene;Acc:777773]	18.88	19.23	19.38	33.77	34.37	33.81	0.56	-0.826608	6.13e-29	1.44e-27
ENSBTAG00000020880	ARMH4	ENSBTAT00000027817	armadillo-like helical domain containing 4 [Source:VGNC Symbol;Acc:VGNC:55104]	5.65	5.56	5.65	16.26	15.84	16.38	0.35	-1.52376	1.52e-68	1.05e-66
ENSBTAG00000011804	ARNTL2	ENSBTAT00000043261	aryl hydrocarbon receptor nuclear translocator like 2 [Source:VGNC Symbol;Acc:VGNC:49075]	0.99	0.95	1.11	0.44	0.37	0.36	2.61	1.3827	1.48e-10	1.23e-09
ENSBTAG00000007732	ARPP21	ENSBTAT00000010173;ENSBTAT00000049002;ENSBTAT00000072191;ENSBTAT00000061057;ENSBTAT00000086775	cAMP regulated phosphoprotein 21 [Source:NCBI gene;Acc:618648]	15.28	15.08	15.31	6.45	7.13	6.48	2.28	1.18694	2.74e-62	1.77e-60
ENSBTAG00000016053	ARSA	ENSBTAT00000021364;ENSBTAT00000067748	arylsulfatase A [Source:VGNC Symbol;Acc:VGNC:50217]	17.38	18.8	17.17	8.22	9.36	9.59	1.96	0.973349	3.11e-27	6.83e-26
ENSBTAG00000010637	ARSG	ENSBTAT00000014061	arylsulfatase G [Source:VGNC Symbol;Acc:VGNC:55034]	2.21	1.57	1.97	0.95	0.99	1.12	1.88	0.908255	2.33e-08	1.52e-07
ENSBTAG00000020178	ARSK	ENSBTAT00000026877	arylsulfatase family member K [Source:VGNC Symbol;Acc:VGNC:26179]	0.84	0.78	0.87	0.25	0.36	0.27	2.85	1.5096	5.68e-13	5.77e-12
ENSBTAG00000040060	ARTN	ENSBTAT00000023553	artemin [Source:VGNC Symbol;Acc:VGNC:26181]	0.83	0.95	0.9	1.22	1.48	1.54	0.63	-0.666186	0.0198	0.0443
ENSBTAG00000036127	AS3MT	ENSBTAT00000050619;ENSBTAT00000069974	arsenite methyltransferase [Source:NCBI gene;Acc:505482]	2.23	2.35	2.05	4.42	4.29	4.02	0.52	-0.939525	3.01e-09	2.16e-08
ENSBTAG00000016013	ASB14	ENSBTAT00000066678	ankyrin repeat and SOCS box containing 14 [Source:VGNC Symbol;Acc:VGNC:26191]	0.64	0.45	0.62	0.37	0.45	0.27	1.58	0.65844	0.00317	0.00887
ENSBTAG00000019658	ASB16	ENSBTAT00000026197;ENSBTAT00000080278	ankyrin repeat and SOCS box containing 16 [Source:VGNC Symbol;Acc:VGNC:26193]	1	1.2	1.04	0.62	0.59	0.6	1.79	0.837312	6.45e-07	3.56e-06
ENSBTAG00000014143	ASB5	ENSBTAT00000018799	ankyrin repeat and SOCS box containing 5 [Source:VGNC Symbol;Acc:VGNC:26198]	40.97	37.6	44.38	16.39	17.63	17.13	2.4	1.26503	1.37e-63	8.99e-62
ENSBTAG00000004085	ASF1B	ENSBTAT00000005338	anti-silencing function 1B histone chaperone [Source:VGNC Symbol;Acc:VGNC:50605]	0.71	0.83	0.67	4.51	4.28	3.83	0.17	-2.51596	1.76e-42	6.82e-41
ENSBTAG00000007860	ASPM	ENSBTAT00000010340	abnormal spindle microtubule assembly [Source:NCBI gene;Acc:534849]	0.12	0.2	0.14	4.88	5.31	4.62	0.03	-4.98828	1.51e-272	4.59e-269
ENSBTAG00000047003	ASXL3	ENSBTAT00000064050	ASXL transcriptional regulator 3 [Source:VGNC Symbol;Acc:VGNC:26230]	1.25	0.99	1.17	0.72	0.74	0.73	1.56	0.639791	2.54e-06	1.29e-05
ENSBTAG00000002002	ATAD2	ENSBTAT00000084513;ENSBTAT00000082618;ENSBTAT00000070713;ENSBTAT00000082436;ENSBTAT00000061524	ATPase family, AAA domain containing 2 [Source:VGNC Symbol;Acc:VGNC:26233]	3.69	4.11	4.11	7.7	8.74	6.91	0.51	-0.971925	9.41e-20	1.46e-18
ENSBTAG00000051782	ATAD2	ENSBTAT00000052450;ENSBTAT00000086760	ATPase family, AAA domain containing 2 [Source:NCBI gene;Acc:522920]	3.75	4.62	4.41	7.81	8.01	6.59	0.57	-0.810243	8.71e-08	5.32e-07
ENSBTAG00000018383	ATAD5	ENSBTAT00000024464	ATPase family, AAA domain containing 5 [Source:VGNC Symbol;Acc:VGNC:26235]	0.65	0.49	0.62	1.04	1.44	1.12	0.49	-1.03938	1.01e-08	6.9e-08
ENSBTAG00000024000	ATOH8	ENSBTAT00000033053	atonal bHLH transcription factor 8 [Source:VGNC Symbol;Acc:VGNC:26272]	1.56	1.87	1.69	4.59	4.94	5.29	0.35	-1.53138	2.41e-35	7.39e-34
ENSBTAG00000010551	ATP1A2	ENSBTAT00000049161	ATPase Na+/K+ transporting subunit alpha 2 [Source:VGNC Symbol;Acc:VGNC:53849]	2.31	2.24	2.02	3.14	3.48	3.68	0.64	-0.648645	1.43e-07	8.5e-07
ENSBTAG00000006541	ATP2A1	ENSBTAT00000008593	ATPase sarcoplasmic/endoplasmic reticulum Ca2+ transporting 1 [Source:VGNC Symbol;Acc:VGNC:26290]	45.1	41.6	44.48	25.09	26.35	25.67	1.7	0.766379	1.05e-31	2.8e-30
ENSBTAG00000039208	ATP5F1E	ENSBTAT00000056576	ATP synthase F1 subunit epsilon [Source:NCBI gene;Acc:617230]	100.96	102.98	97.19	131.53	127.54	196.26	0.66	-0.596515	5.78e-05	0.000236
ENSBTAG00000006342	ATP5IF1	ENSBTAT00000008319	ATP synthase inhibitory factor subunit 1 [Source:NCBI gene;Acc:327699]	107.98	115.64	109.94	160.32	158.13	192.79	0.65	-0.616018	4.74e-10	3.71e-09
ENSBTAG00000002944	ATP5MC3	ENSBTAT00000003832	ATP synthase membrane subunit c locus 3 [Source:NCBI gene;Acc:540176]	45.3	43.5	46.86	65.82	65.47	81.51	0.64	-0.649567	2.84e-10	2.29e-09
ENSBTAG00000017496	ATP5ME	ENSBTAT00000023255;ENSBTAT00000085274	ATP synthase membrane subunit e [Source:NCBI gene;Acc:338040]	17.74	18.05	19.46	24.75	25.99	39.94	0.61	-0.714771	1.23e-05	5.62e-05
ENSBTAG00000011156	ATP8A1	ENSBTAT00000069515;ENSBTAT00000014818;ENSBTAT00000085787	ATPase phospholipid transporting 8A1 [Source:VGNC Symbol;Acc:VGNC:26329]	0	0	0.05	0.34	0.18	0.31	0.06	-4.17446	1.27e-11	1.17e-10
ENSBTAG00000011936	ATP8B4	ENSBTAT00000069044;ENSBTAT00000080010;ENSBTAT00000034569;ENSBTAT00000015838	ATPase phospholipid transporting 8B4 (putative) [Source:NCBI gene;Acc:100137953]	0.69	0.84	0.86	1.9	1.88	1.7	0.44	-1.19771	1.66e-14	1.87e-13
ENSBTAG00000007962	ATP9A	ENSBTAT00000073955;ENSBTAT00000010474;ENSBTAT00000077796	ATPase phospholipid transporting 9A (putative) [Source:NCBI gene;Acc:516579]	7.78	8.03	7.47	3.2	3.67	4.07	2.13	1.0895	1.74e-29	4.18e-28
ENSBTAG00000017709	ATRNL1	ENSBTAT00000076056;ENSBTAT00000023559	attractin like 1 [Source:VGNC Symbol;Acc:VGNC:55934]	1.07	1.04	0.82	0.51	0.44	0.34	2.27	1.18188	2.53e-09	1.83e-08
ENSBTAG00000049733	ATXN7L1	ENSBTAT00000033748;ENSBTAT00000076636	ataxin 7 like 1 [Source:NCBI gene;Acc:534448]	0.62	0.65	0.43	1.35	1.26	1.53	0.41	-1.28003	3.72e-08	2.37e-07
ENSBTAG00000047649	AUH	ENSBTAT00000063867;ENSBTAT00000068139	AU RNA binding methylglutaconyl-CoA hydratase [Source:NCBI gene;Acc:614716]	5.1	4.67	5.52	6.95	7.99	8.1	0.66	-0.591694	0.000254	0.000924
ENSBTAG00000021786	AUNIP	ENSBTAT00000029039	aurora kinase A and ninein interacting protein [Source:VGNC Symbol;Acc:VGNC:26347]	0.89	0.61	0.73	1.19	1.01	1.42	0.61	-0.704371	0.00699	0.0179
ENSBTAG00000013009	AURKA	ENSBTAT00000044590	aurora kinase A [Source:VGNC Symbol;Acc:VGNC:26349]	2.28	2.42	2.53	9.84	10.71	9.93	0.24	-2.0768	5.39e-70	3.86e-68
ENSBTAG00000001717	AURKB	ENSBTAT00000002250	aurora kinase B [Source:VGNC Symbol;Acc:VGNC:26351]	2.37	2.96	2.42	9.02	9.3	8.56	0.29	-1.79352	7.78e-44	3.17e-42
ENSBTAG00000002083	AUTS2	ENSBTAT00000067784;ENSBTAT00000002697;ENSBTAT00000083495	AUTS2, activator of transcription and developmental regulator [Source:VGNC Symbol;Acc:VGNC:26352]	6.22	4.54	5.35	3.46	2.51	2.48	1.9	0.92843	2.42e-12	2.36e-11
ENSBTAG00000016913	AVIL	ENSBTAT00000084348;ENSBTAT00000022497	advillin [Source:VGNC Symbol;Acc:VGNC:26354]	0.67	1.02	0.78	0.16	0.28	0.23	3.71	1.89226	1.25e-13	1.32e-12
ENSBTAG00000018046	B3GNT2	ENSBTAT00000024024	UDP-GlcNAc:betaGal beta-1,3-N-acetylglucosaminyltransferase 2 [Source:NCBI gene;Acc:515585]	13.67	14.14	15.02	7.68	8.34	6.95	1.87	0.899315	2.09e-26	4.42e-25
ENSBTAG00000016041	B3GNT8	ENSBTAT00000021344	UDP-GlcNAc:betaGal beta-1,3-N-acetylglucosaminyltransferase 8 [Source:VGNC Symbol;Acc:VGNC:26384]	2.56	2.71	1.58	1.51	1.52	1.39	1.55	0.629997	0.00249	0.00719
ENSBTAG00000000394	BACE2	ENSBTAT00000000507	beta-secretase 2 [Source:VGNC Symbol;Acc:VGNC:26401]	55.57	57.29	56.34	25.02	25.98	26.77	2.18	1.12141	5.65e-60	3.44e-58
ENSBTAG00000016776	BAHCC1	ENSBTAT00000022317;ENSBTAT00000072100	BAH domain and coiled-coil containing 1 [Source:VGNC Symbol;Acc:VGNC:55774]	2.06	2.11	2.13	3.44	3.65	3.5	0.59	-0.750829	1.59e-15	1.93e-14
ENSBTAG00000019181	BAIAP2L1	ENSBTAT00000030984	BAI1 associated protein 2 like 1 [Source:VGNC Symbol;Acc:VGNC:26413]	0.48	0.36	0.43	0.16	0.06	0.14	3.57	1.83589	2.3e-09	1.67e-08
ENSBTAG00000015297	BANK1	ENSBTAT00000020342	B cell scaffold protein with ankyrin repeats 1 [Source:NCBI gene;Acc:100299906]	0.19	0.14	0.08	1.16	0.98	0.94	0.13	-2.93068	2.22e-26	4.69e-25
ENSBTAG00000009495	BCAM	ENSBTAT00000012495	basal cell adhesion molecule [Source:VGNC Symbol;Acc:VGNC:49138]	14.48	12.53	12.47	23.14	24.63	25.88	0.54	-0.899753	4.25e-23	7.79e-22
ENSBTAG00000003245	BCAR3	ENSBTAT00000085760;ENSBTAT00000063777;ENSBTAT00000073790;ENSBTAT00000083159	BCAR3, NSP family adaptor protein [Source:VGNC Symbol;Acc:VGNC:53850]	4.67	4.57	5.07	7.66	8.11	8.1	0.6	-0.738299	7.47e-16	9.22e-15
ENSBTAG00000013825	BCAT1	ENSBTAT00000018370;ENSBTAT00000086973;ENSBTAT00000072488;ENSBTAT00000087140	branched chain amino acid transaminase 1 [Source:VGNC Symbol;Acc:VGNC:26439]	27.38	25.34	28.64	40.44	43.33	39.11	0.66	-0.594893	3.51e-13	3.59e-12
ENSBTAG00000011139	BCHE	ENSBTAT00000014794;ENSBTAT00000068356	butyrylcholinesterase [Source:VGNC Symbol;Acc:VGNC:26443]	5.56	6.06	5.62	16.39	15.36	14.26	0.37	-1.41698	4.44e-52	2.22e-50
ENSBTAG00000012096	BCKDHB	ENSBTAT00000016044	branched chain keto acid dehydrogenase E1 subunit beta [Source:NCBI gene;Acc:282150]	4.37	4.44	4.65	8.02	7.85	7.75	0.57	-0.811267	2.91e-11	2.58e-10
ENSBTAG00000018019	BCL11B	ENSBTAT00000082484;ENSBTAT00000023987	BCL11B, BAF complex component [Source:NCBI gene;Acc:783269]	0.06	0.14	0.09	0.41	0.29	0.26	0.29	-1.77723	2.99e-07	1.72e-06
ENSBTAG00000024105	BCL2L11	ENSBTAT00000078264;ENSBTAT00000069927	BCL2 like 11 [Source:VGNC Symbol;Acc:VGNC:50256]	1.87	2.12	1.3	1.05	1.06	0.92	1.75	0.807581	4.17e-06	2.04e-05
ENSBTAG00000001511	BCL6	ENSBTAT00000071778	BCL6, transcription repressor [Source:NCBI gene;Acc:539020]	23.96	24.13	21.46	13.27	12.28	12.55	1.83	0.868014	5.72e-31	1.47e-29
ENSBTAG00000034193	BCO2	ENSBTAT00000048395	beta-carotene oxygenase 2 [Source:VGNC Symbol;Acc:VGNC:26454]	2.78	3.21	3.79	5.31	5.06	4.86	0.64	-0.637708	9.13e-06	4.25e-05
ENSBTAG00000021717	BDKRB2	ENSBTAT00000078035;ENSBTAT00000070432;ENSBTAT00000028949	bradykinin receptor B2 [Source:VGNC Symbol;Acc:VGNC:26460]	6.04	6.56	6.29	2.99	3.55	3.74	1.84	0.878871	6.3e-19	9.38e-18
ENSBTAG00000009762	BEAN1	ENSBTAT00000012871	brain expressed associated with NEDD4 1 [Source:VGNC Symbol;Acc:VGNC:55036]	0.8	0.99	0.99	0.22	0.27	0.17	4.24	2.08444	1.35e-18	1.97e-17
ENSBTAG00000008228	BEND6	ENSBTAT00000010825	BEN domain containing 6 [Source:VGNC Symbol;Acc:VGNC:26469]	0.69	1.01	0.54	0.38	0.37	0.65	1.6	0.678286	0.0149	0.0347
ENSBTAG00000002931	BEST3	ENSBTAT00000003810	bestrophin 3 [Source:VGNC Symbol;Acc:VGNC:26473]	1.24	0.88	1.29	0.39	0.35	0.31	3.24	1.69652	1.69e-13	1.78e-12
ENSBTAG00000030575	BHLHE41	ENSBTAT00000043182	basic helix-loop-helix family member e41 [Source:VGNC Symbol;Acc:VGNC:26487]	1.11	1.18	1.35	0.47	0.67	0.6	2.09	1.06195	1.54e-06	8.04e-06
ENSBTAG00000006734	BICD1	ENSBTAT00000079187;ENSBTAT00000086409;ENSBTAT00000037944;ENSBTAT00000065397	BICD cargo adaptor 1 [Source:VGNC Symbol;Acc:VGNC:26491]	7.33	8.11	8.77	14.4	14.45	13.83	0.57	-0.818513	4.2e-18	5.94e-17
ENSBTAG00000013573	BIRC5	ENSBTAT00000018046	baculoviral IAP repeat containing 5 [Source:VGNC Symbol;Acc:VGNC:26501]	2.31	2.41	2.95	28.2	28.06	27.41	0.09	-3.44821	6.08e-233	9.24e-230
ENSBTAG00000020301	BLM	ENSBTAT00000027057	BLM RecQ like helicase [Source:VGNC Symbol;Acc:VGNC:57310]	1.29	1.19	1.41	2.34	2.11	1.78	0.62	-0.681391	7.99e-06	3.75e-05
ENSBTAG00000010508	BLVRB	ENSBTAT00000013889;ENSBTAT00000081129	biliverdin reductase B [Source:VGNC Symbol;Acc:VGNC:26511]	9.36	8.75	9.36	15.85	15.92	19.75	0.53	-0.907002	2.51e-13	2.6e-12
ENSBTAG00000003835	BMP4	ENSBTAT00000004992	bone morphogenetic protein 4 [Source:VGNC Symbol;Acc:VGNC:26519]	2.69	3.03	2.75	1.11	1.15	1.02	2.58	1.36628	2.33e-17	3.15e-16
ENSBTAG00000019234	BMP6	ENSBTAT00000025614;ENSBTAT00000069287	bone morphogenetic protein 6 [Source:VGNC Symbol;Acc:VGNC:26521]	1.78	2.07	1.95	0.46	0.36	0.61	4.06	2.02221	3.84e-20	6.09e-19
ENSBTAG00000013909	BOC	ENSBTAT00000018474	BOC cell adhesion associated, oncogene regulated [Source:VGNC Symbol;Acc:VGNC:26536]	3.83	3.99	4.24	1.29	1.31	1.2	3.18	1.66734	9.21e-59	5.49e-57
ENSBTAG00000019886	BORA	ENSBTAT00000026496	bora, aurora kinase A activator [Source:VGNC Symbol;Acc:VGNC:26541]	3.19	2.96	3.23	7.41	7.82	6.62	0.43	-1.21976	7.64e-29	1.79e-27
ENSBTAG00000008895	BPGM	ENSBTAT00000011713	bisphosphoglycerate mutase [Source:NCBI gene;Acc:533785]	16.39	20.72	19.95	7.44	8.64	9.93	2.19	1.13365	3.73e-20	5.92e-19
ENSBTAG00000022520	BRCA1	ENSBTAT00000067174;ENSBTAT00000011616;ENSBTAT00000082527	BRCA1, DNA repair associated [Source:VGNC Symbol;Acc:VGNC:55781]	1.2	1.56	1.54	4.7	5.13	3.9	0.31	-1.67542	5.32e-36	1.7e-34
ENSBTAG00000000988	BRCA2	ENSBTAT00000001311;ENSBTAT00000068431	BRCA2, DNA repair associated [Source:VGNC Symbol;Acc:VGNC:26554]	1.02	1.03	1.14	1.62	2.06	1.6	0.6	-0.72763	2.82e-08	1.82e-07
ENSBTAG00000012068	BRIP1	ENSBTAT00000061499	BRCA1 interacting protein C-terminal helicase 1 [Source:VGNC Symbol;Acc:VGNC:50067]	0.69	0.48	0.65	0.89	1.15	1.22	0.56	-0.843827	0.000196	0.000727
ENSBTAG00000013316	BRPF3	ENSBTAT00000079099;ENSBTAT00000017711	bromodomain and PHD finger containing 3 [Source:VGNC Symbol;Acc:VGNC:26573]	30.2	29.75	28.31	15.85	16.3	14.7	1.88	0.913646	4.68e-41	1.75e-39
ENSBTAG00000016648	BSG	ENSBTAT00000040082	basigin [Source:VGNC Symbol;Acc:VGNC:52220]	343.82	377.29	347.71	650.26	642.81	709.55	0.53	-0.905864	1.35e-28	3.12e-27
ENSBTAG00000011581	BSN	ENSBTAT00000078534	bassoon presynaptic cytomatrix protein [Source:NCBI gene;Acc:522724]	0.09	0.09	0.11	0.04	0.03	0.05	2.48	1.31262	1.02e-06	5.44e-06
ENSBTAG00000044292	bta-mir-2416	ENSBTAT00000061725	bta-mir-2416 [Source:miRBase;Acc:MI0011462]	15.06	12.31	14.08	4.61	7.99	8.61	1.95	0.965579	0.000279	0.001
ENSBTAG00000027064	BTBD11	ENSBTAT00000061102	BTB domain containing 11 [Source:VGNC Symbol;Acc:VGNC:26585]	0.76	0.93	1	1.57	2.02	1.5	0.53	-0.921498	4.43e-07	2.49e-06
ENSBTAG00000021181	BUB1	ENSBTAT00000028226	BUB1 mitotic checkpoint serine/threonine kinase [Source:VGNC Symbol;Acc:VGNC:26604]	0.89	1.25	0.8	9.55	9.41	7.81	0.11	-3.1872	5.56e-92	6.56e-90
ENSBTAG00000007237	BUB1B	ENSBTAT00000009521	BUB1 mitotic checkpoint serine/threonine kinase B [Source:VGNC Symbol;Acc:VGNC:26605]	0.81	0.84	0.67	11.23	10.57	9.93	0.07	-3.76948	6.21e-213	6.86e-210
ENSBTAG00000002115	C13H20orf96	ENSBTAT00000002731	chromosome 13 C20orf96 homolog [Source:VGNC Symbol;Acc:VGNC:49173]	2.16	2.39	2.57	4.09	3.82	4.07	0.59	-0.752365	2.12e-05	9.29e-05
ENSBTAG00000022588	C14H8orf34	ENSBTAT00000082132;ENSBTAT00000085859;ENSBTAT00000039224	chromosome 14 C8orf34 homolog [Source:VGNC Symbol;Acc:VGNC:52625]	0.76	0.52	0.7	0.55	0.41	0.19	1.72	0.78422	0.00874	0.0218
ENSBTAG00000045822	C15H11orf96	ENSBTAT00000064839	chromosome 15 C11orf96 homolog [Source:NCBI gene;Acc:100270684]	26.65	28.7	33.13	15.64	16.41	19.22	1.73	0.78709	4.44e-15	5.21e-14
ENSBTAG00000014793	C16H1orf112	ENSBTAT00000019683;ENSBTAT00000072782	chromosome 16 C1orf112 homolog [Source:VGNC Symbol;Acc:VGNC:52639]	0.86	0.58	0.92	2.12	2.33	2.05	0.36	-1.46485	6.34e-14	6.91e-13
ENSBTAG00000004464	C19H17orf53	ENSBTAT00000005861;ENSBTAT00000076286	chromosome 19 C17orf53 homolog [Source:VGNC Symbol;Acc:VGNC:52654]	0.25	0.24	0.07	0.54	0.53	0.37	0.38	-1.38016	0.000278	0.001
ENSBTAG00000035147	C19H17orf67	ENSBTAT00000049635	chromosome 19 C17orf67 homolog [Source:VGNC Symbol;Acc:VGNC:52657]	0.91	1.98	0.87	4.95	6.28	4.06	0.25	-2.02601	2.98e-09	2.14e-08
ENSBTAG00000043993	C1H21orf62	ENSBTAT00000061032	chromosome 1 C21orf62 homolog [Source:VGNC Symbol;Acc:VGNC:52663]	0.79	0.67	0.62	0.37	0.38	0.34	1.92	0.942851	0.000112	0.000435
ENSBTAG00000006276	C1QTNF1	ENSBTAT00000008228;ENSBTAT00000079936	C1q and TNF related 1 [Source:VGNC Symbol;Acc:VGNC:26622]	11.87	13.24	11.79	3.68	3.5	4.16	3.25	1.7024	1.69e-61	1.07e-59
ENSBTAG00000054287	C1QTNF2	ENSBTAT00000082205;ENSBTAT00000080305	C1q and TNF related 2 [Source:NCBI gene;Acc:539842]	1.04	1.22	1.18	0.64	0.55	0.51	2.03	1.01885	1.9e-08	1.25e-07
ENSBTAG00000027766	C1QTNF5	ENSBTAT00000040033	C1q and TNF related 5 [Source:VGNC Symbol;Acc:VGNC:26625]	14.35	15.38	14.09	8.11	7.16	6.83	1.98	0.986673	4.85e-21	8.13e-20
ENSBTAG00000008612	C1R	ENSBTAT00000011362;ENSBTAT00000073935	complement C1r [Source:VGNC Symbol;Acc:VGNC:56194]	25.51	26.09	23.93	1.94	2.34	2.5	11.14	3.47817	8.97e-253	1.82e-249
ENSBTAG00000004840	C1S	ENSBTAT00000006358;ENSBTAT00000086353	complement C1s [Source:VGNC Symbol;Acc:VGNC:26630]	49.75	52.05	50.35	3.64	4.47	3.99	12.58	3.65259	0	0
ENSBTAG00000007450	C2	ENSBTAT00000045436;ENSBTAT00000009798	complement C2 [Source:VGNC Symbol;Acc:VGNC:53959]	0.81	0.97	0.69	0.17	0.15	0.12	5.61	2.48734	2.01e-22	3.57e-21
ENSBTAG00000011894	C22H3orf62	ENSBTAT00000015778;ENSBTAT00000074820	chromosome 22 C3orf62 homolog [Source:VGNC Symbol;Acc:VGNC:49185]	0.93	0.81	0.45	0.24	0.65	0.45	1.64	0.715404	0.0321	0.067
ENSBTAG00000008169	C24H18orf54	ENSBTAT00000073968;ENSBTAT00000069031;ENSBTAT00000010737	chromosome 24 C18orf54 homolog [Source:VGNC Symbol;Acc:VGNC:52683]	1.02	0.65	0.84	1.68	2.08	1.13	0.51	-0.961827	0.000281	0.00101
ENSBTAG00000047155	C28H10orf71	ENSBTAT00000065455	chromosome 28 C10orf71 homolog [Source:VGNC Symbol;Acc:VGNC:52696]	0.46	0.3	0.41	0.21	0.2	0.19	1.94	0.95416	3.08e-05	0.000132
ENSBTAG00000010465	C29H11orf98	ENSBTAT00000082526;ENSBTAT00000030135	chromosome 29 C11orf98 homolog [Source:NCBI gene;Acc:616423]	14.4	17.85	15.34	25.92	22.84	24.5	0.65	-0.622397	3.95e-08	2.51e-07
ENSBTAG00000012888	C2H2orf80	ENSBTAT00000035293;ENSBTAT00000044265	chromosome 2 C2orf80 homolog [Source:VGNC Symbol;Acc:VGNC:52704]	3.86	2.44	4.67	0.47	0.26	0.34	10.26	3.35897	2.07e-30	5.18e-29
ENSBTAG00000017280	C3	ENSBTAT00000022979	complement C3 [Source:VGNC Symbol;Acc:VGNC:26638]	1.37	1.64	1.26	0.11	0.05	0.07	18.9	4.24055	1.97e-70	1.44e-68
ENSBTAG00000037533	C4A	ENSBTAT00000009019	complement component 4A [Source:NCBI gene;Acc:280678]	4.38	3.82	3.95	0.39	0.28	0.32	12.28	3.61767	4.15e-141	1.23e-138
ENSBTAG00000035064	C4H7orf57	ENSBTAT00000049538;ENSBTAT00000074187	chromosome 4 C7orf57 homolog [Source:NCBI gene;Acc:614195]	0.43	0.38	0.52	2.46	2.54	2.23	0.18	-2.45117	1.98e-32	5.38e-31
ENSBTAG00000046333	C4orf54	ENSBTAT00000064829	chromosome 6 C4orf54 homolog [Source:NCBI gene;Acc:101904203]	4.29	5.05	4.22	0.95	1.24	1.33	3.86	1.94717	2.89e-47	1.29e-45
ENSBTAG00000055034	C5orf49	ENSBTAT00000070084	chromosome 20 C5orf49 homolog [Source:NCBI gene;Acc:100140616]	1.43	2.55	1.54	2.18	2.9	3.37	0.65	-0.617086	0.0392	0.0797
ENSBTAG00000051116	C6orf132	ENSBTAT00000073204	chromosome 23 C6orf132 homolog [Source:NCBI gene;Acc:100295626]	0.74	0.78	0.84	0.23	0.17	0.2	3.92	1.97052	4.12e-24	7.88e-23
ENSBTAG00000049554	C6orf52	ENSBTAT00000085123	chromosome 6 open reading frame 52 [Source:HGNC Symbol;Acc:HGNC:20881]	2.61	1.84	2.23	3.61	3.76	4.18	0.58	-0.789484	0.00122	0.00378
ENSBTAG00000052909	C8G	ENSBTAT00000069052;ENSBTAT00000056838;ENSBTAT00000084848;ENSBTAT00000071699;ENSBTAT00000070475	complement C8 gamma chain [Source:NCBI gene;Acc:517356]	1.38	1.26	1.37	0.99	0.65	0.88	1.6	0.674005	0.000284	0.00102
ENSBTAG00000017733	CA2	ENSBTAT00000023581;ENSBTAT00000070385	carbonic anhydrase II [Source:NCBI gene;Acc:280740]	36.6	29.78	36.66	21.27	20.34	20.17	1.67	0.738202	1.8e-18	2.61e-17
ENSBTAG00000015214	CA3	ENSBTAT00000020243	carbonic anhydrase 3 [Source:VGNC Symbol;Acc:VGNC:26653]	1.39	0.4	1.26	2.78	3.26	2.96	0.34	-1.5589	5.16e-06	2.48e-05
ENSBTAG00000017969	CA4	ENSBTAT00000084636;ENSBTAT00000023909	carbonic anhydrase 4 [Source:VGNC Symbol;Acc:VGNC:26654]	0.3	0.39	0.22	0.5	0.6	0.45	0.59	-0.756264	0.00667	0.0172
ENSBTAG00000008705	CABLES1	ENSBTAT00000081591;ENSBTAT00000011471	Cdk5 and Abl enzyme substrate 1 [Source:VGNC Symbol;Acc:VGNC:26664]	0.85	1.11	0.84	0.24	0.24	0.29	3.67	1.87671	4.13e-14	4.53e-13
ENSBTAG00000010660	CACNA1C	ENSBTAT00000014104;ENSBTAT00000084716;ENSBTAT00000069019;ENSBTAT00000063537;ENSBTAT00000077988	calcium voltage-gated channel subunit alpha1 C [Source:NCBI gene;Acc:408015]	0.74	0.68	0.67	0.19	0.15	0.15	4.32	2.11177	8.97e-30	2.17e-28
ENSBTAG00000009835	CACNA1G	ENSBTAT00000012985;ENSBTAT00000075989;ENSBTAT00000066790;ENSBTAT00000084730;ENSBTAT00000079905	calcium voltage-gated channel subunit alpha1 G [Source:VGNC Symbol;Acc:VGNC:26677]	1.49	1.63	1.4	1.02	0.86	1	1.56	0.645813	3.59e-08	2.29e-07
ENSBTAG00000047491	CACNA1S	ENSBTAT00000065901;ENSBTAT00000065568;ENSBTAT00000069318;ENSBTAT00000070520;ENSBTAT00000068152;ENSBTAT00000076942;ENSBTAT00000073862	calcium voltage-gated channel subunit alpha1 S [Source:NCBI gene;Acc:100337204]	2.16	2.07	1.96	1.29	1.23	1.32	1.61	0.690401	3.18e-12	3.08e-11
ENSBTAG00000007547	CACNG1	ENSBTAT00000009930	calcium voltage-gated channel auxiliary subunit gamma 1 [Source:VGNC Symbol;Acc:VGNC:26686]	3.59	3.4	3.02	1.42	1.03	1.69	2.42	1.2775	7.2e-10	5.5e-09
ENSBTAG00000054931	CACNG4	ENSBTAT00000078365	calcium voltage-gated channel auxiliary subunit gamma 4 [Source:NCBI gene;Acc:519331]	1.55	1.27	1.33	0.63	0.71	0.63	2.12	1.08087	5.43e-10	4.23e-09
ENSBTAG00000000977	CADM1	ENSBTAT00000036932	cell adhesion molecule 1 [Source:VGNC Symbol;Acc:VGNC:26694]	2.84	2.81	3.19	6.37	6.49	7.78	0.43	-1.22532	5.89e-15	6.86e-14
ENSBTAG00000015984	CADM4	ENSBTAT00000021263	cell adhesion molecule 4 [Source:VGNC Symbol;Acc:VGNC:26697]	1.33	1.01	0.99	0.56	0.45	0.85	1.8	0.84731	0.000535	0.00181
ENSBTAG00000005321	CADPS	ENSBTAT00000070647	calcium dependent secretion activator [Source:VGNC Symbol;Acc:VGNC:26698]	1.42	1.38	1.56	0.99	0.86	0.81	1.64	0.709967	8.29e-07	4.49e-06
ENSBTAG00000047380	CALCB	ENSBTAT00000066189;ENSBTAT00000085300	calcitonin related polypeptide beta [Source:NCBI gene;Acc:514876]	6.92	6.16	8.13	4.43	4.24	4.4	1.62	0.699274	1.53e-09	1.14e-08
ENSBTAG00000008483	CALCRL	ENSBTAT00000011169	calcitonin receptor like receptor [Source:VGNC Symbol;Acc:VGNC:26705]	5.34	4.26	5.37	2.74	3.06	2.31	1.85	0.885509	2.53e-14	2.82e-13
ENSBTAG00000045879	CALHM5	ENSBTAT00000063525;ENSBTAT00000072397	calcium homeostasis modulator family member 5 [Source:VGNC Symbol;Acc:VGNC:26711]	8.48	7.43	8.26	3.08	2.77	2.75	2.81	1.48936	8.88e-28	1.99e-26
ENSBTAG00000025822	CALML4	ENSBTAT00000036523	calmodulin like 4 [Source:VGNC Symbol;Acc:VGNC:26713]	9.53	10.06	8.38	14.15	14.57	16.95	0.61	-0.706638	7.14e-07	3.91e-06
ENSBTAG00000015114	CALR	ENSBTAT00000020111	calreticulin [Source:VGNC Symbol;Acc:VGNC:26715]	425.12	474.7	436.17	793.67	757.78	781.24	0.57	-0.804096	1.7e-24	3.33e-23
ENSBTAG00000020087	CAMK2A	ENSBTAT00000073084;ENSBTAT00000026762;ENSBTAT00000073457;ENSBTAT00000066579	calcium/calmodulin dependent protein kinase II alpha [Source:VGNC Symbol;Acc:VGNC:26721]	1	0.79	0.74	0.55	0.53	0.53	1.57	0.650423	0.000131	0.000504
ENSBTAG00000012653	CAMK2B	ENSBTAT00000072316;ENSBTAT00000084257;ENSBTAT00000086175	calcium/calmodulin dependent protein kinase II beta [Source:VGNC Symbol;Acc:VGNC:26722]	0.64	0.78	0.7	0.35	0.35	0.17	2.45	1.29012	3.22e-07	1.85e-06
ENSBTAG00000012667	CAMK2G	ENSBTAT00000068749;ENSBTAT00000071649;ENSBTAT00000080860;ENSBTAT00000071058;ENSBTAT00000075797;ENSBTAT00000078262;ENSBTAT00000077892;ENSBTAT00000071596;ENSBTAT00000016830;ENSBTAT00000031316	calcium/calmodulin dependent protein kinase II gamma [Source:VGNC Symbol;Acc:VGNC:55982]	4.58	4.11	2.65	5.75	6.12	5.55	0.65	-0.619194	0.00025	0.000911
ENSBTAG00000005657	CAMK2N2	ENSBTAT00000007431	calcium/calmodulin dependent protein kinase II inhibitor 2 [Source:VGNC Symbol;Acc:VGNC:26724]	1.22	1.22	0.81	0.75	0.63	0.74	1.54	0.618428	0.00687	0.0176
ENSBTAG00000015273	CAND2	ENSBTAT00000044086	cullin associated and neddylation dissociated 2 (putative) [Source:NCBI gene;Acc:533826]	3.63	3.3	3.37	5.85	5.36	5.89	0.6	-0.731433	1.38e-11	1.26e-10
ENSBTAG00000008868	CAPN3	ENSBTAT00000075278;ENSBTAT00000011677	calpain 3 [Source:VGNC Symbol;Acc:VGNC:26747]	0.72	0.4	0.6	0.04	0.01	0.04	20.9	4.38551	2.97e-29	7.07e-28
ENSBTAG00000015044	CARD10	ENSBTAT00000020024;ENSBTAT00000071948	caspase recruitment domain family member 10 [Source:VGNC Symbol;Acc:VGNC:26760]	3.35	2.58	2.2	4.4	4.43	4.16	0.63	-0.675395	4.15e-06	2.03e-05
ENSBTAG00000020884	CASP4	ENSBTAT00000027820;ENSBTAT00000052006	caspase 4, apoptosis-related cysteine peptidase [Source:NCBI gene;Acc:338039]	17.75	16.61	19.95	30.89	26.45	24.38	0.66	-0.589276	4.69e-08	2.96e-07
ENSBTAG00000015718	CASP8	ENSBTAT00000038313;ENSBTAT00000075852	caspase 8 [Source:VGNC Symbol;Acc:VGNC:26784]	3.24	3.46	3.13	6.05	5.8	4.58	0.6	-0.741271	2.02e-08	1.33e-07
ENSBTAG00000011500	CASQ2	ENSBTAT00000015285;ENSBTAT00000085305;ENSBTAT00000087392	calsequestrin 2 [Source:VGNC Symbol;Acc:VGNC:26787]	101.46	88.45	102.56	20.61	20.3	21.21	4.71	2.23524	9.85e-184	7.48e-181
ENSBTAG00000019818	CASZ1	ENSBTAT00000068068;ENSBTAT00000068354;ENSBTAT00000026402;ENSBTAT00000070912	castor zinc finger 1 [Source:VGNC Symbol;Acc:VGNC:50113]	1.49	1.52	1.45	0.39	0.35	0.48	3.65	1.86726	2.25e-34	6.62e-33
ENSBTAG00000032130	CATSPER2	ENSBTAT00000045580	cation channel sperm associated 2 [Source:VGNC Symbol;Acc:VGNC:26794]	0.54	0.49	0.5	1.13	0.82	0.76	0.57	-0.823184	0.000968	0.00309
ENSBTAG00000049397	CAV2	ENSBTAT00000077494	caveolin 2 [Source:NCBI gene;Acc:493642]	38.96	37.84	43.51	23.77	24.06	22.35	1.71	0.777662	2.21e-24	4.28e-23
ENSBTAG00000021992	CAVIN4	ENSBTAT00000073253;ENSBTAT00000029327	caveolae associated protein 4 [Source:VGNC Symbol;Acc:VGNC:26805]	20.91	17.35	19.96	7.68	8.1	6.97	2.56	1.35537	6.71e-56	3.76e-54
ENSBTAG00000010665	CBLN3	ENSBTAT00000014103;ENSBTAT00000070110	cerebellin 3 precursor [Source:VGNC Symbol;Acc:VGNC:26813]	4.78	5.85	5.06	2.39	1.86	3.01	2.16	1.10994	1.59e-10	1.31e-09
ENSBTAG00000017524	CBLN4	ENSBTAT00000043123;ENSBTAT00000079880	cerebellin 4 precursor [Source:VGNC Symbol;Acc:VGNC:26814]	1.68	1.1	1.63	5.97	6	5.43	0.25	-1.9818	5.56e-33	1.54e-31
ENSBTAG00000038306	CBX2	ENSBTAT00000061326	chromobox 2 [Source:VGNC Symbol;Acc:VGNC:26817]	1.65	1.7	1.46	2.37	2.39	2.69	0.64	-0.633212	1.7e-05	7.58e-05
ENSBTAG00000008723	CCBE1	ENSBTAT00000011491	collagen and calcium binding EGF domains 1 [Source:VGNC Symbol;Acc:VGNC:26828]	4.54	4.67	4.91	1.51	2.07	2.13	2.48	1.30827	2.2e-14	2.46e-13
ENSBTAG00000006726	CCDC102B	ENSBTAT00000008842;ENSBTAT00000079784	coiled-coil domain containing 102B [Source:VGNC Symbol;Acc:VGNC:56364]	2.95	3.33	3.17	5.1	5.09	4.01	0.66	-0.589419	1.76e-05	7.81e-05
ENSBTAG00000030667	CCDC114	ENSBTAT00000043347	coiled-coil domain containing 114 [Source:VGNC Symbol;Acc:VGNC:26836]	0.73	0.68	0.52	0.99	0.96	0.99	0.66	-0.606576	0.0106	0.0259
ENSBTAG00000011311	CCDC12	ENSBTAT00000015026;ENSBTAT00000071139	coiled-coil domain containing 12 [Source:VGNC Symbol;Acc:VGNC:26838]	7.68	7.25	8.04	10.19	10.4	15.68	0.63	-0.658984	0.000182	0.000683
ENSBTAG00000008201	CCDC151	ENSBTAT00000010785	coiled-coil domain containing 151 [Source:VGNC Symbol;Acc:VGNC:26856]	1.87	2.14	1.73	0.92	1.17	1.39	1.65	0.720613	0.000151	0.000571
ENSBTAG00000012157	CCDC158	ENSBTAT00000016131	coiled-coil domain containing 158 [Source:VGNC Symbol;Acc:VGNC:26862]	0.14	0.28	0.2	0.52	0.34	0.4	0.49	-1.01715	0.00119	0.00372
ENSBTAG00000012069	CCDC167	ENSBTAT00000016009	coiled-coil domain containing 167 [Source:NCBI gene;Acc:507353]	15.13	20.87	16.98	32.59	29.4	28.96	0.58	-0.779774	2.82e-08	1.82e-07
ENSBTAG00000027321	CCDC18	ENSBTAT00000026887	coiled-coil domain containing 18 [Source:VGNC Symbol;Acc:VGNC:26875]	0.55	0.46	0.44	0.88	0.83	1.16	0.51	-0.984056	2.15e-06	1.1e-05
ENSBTAG00000040490	CCDC3	ENSBTAT00000056087	coiled-coil domain containing 3 [Source:NCBI gene;Acc:509875]	15.7	16.05	15.76	6.37	6.31	7.78	2.32	1.21555	1.81e-36	5.89e-35
ENSBTAG00000021346	CCDC34	ENSBTAT00000028456	coiled-coil domain containing 34 [Source:VGNC Symbol;Acc:VGNC:54860]	5.65	4.88	5.17	13.43	12.05	10.45	0.44	-1.19325	3.52e-18	5.01e-17
ENSBTAG00000006945	CCDC50	ENSBTAT00000009121;ENSBTAT00000075658	coiled-coil domain containing 50 [Source:VGNC Symbol;Acc:VGNC:26898]	17.25	14.94	17.86	25.81	25.68	24.59	0.66	-0.604227	3.23e-11	2.86e-10
ENSBTAG00000002834	CCDC69	ENSBTAT00000042846	coiled-coil domain containing 69 [Source:VGNC Symbol;Acc:VGNC:26911]	0.33	0.32	0.25	0.52	0.57	0.48	0.57	-0.819289	0.000887	0.00285
ENSBTAG00000040190	CCDC88B	ENSBTAT00000074378	coiled-coil domain containing 88B [Source:VGNC Symbol;Acc:VGNC:26928]	0.22	0.17	0.19	0.55	0.54	0.4	0.39	-1.34991	6.68e-09	4.63e-08
ENSBTAG00000000838	CCDC88C	ENSBTAT00000061454;ENSBTAT00000055799	coiled-coil domain containing 88C [Source:VGNC Symbol;Acc:VGNC:55038]	0.39	0.4	0.39	0.15	0.24	0.15	2.17	1.11684	8.64e-08	5.28e-07
ENSBTAG00000013774	CCDC9B	ENSBTAT00000067417;ENSBTAT00000064341	coiled-coil domain containing 9B [Source:VGNC Symbol;Acc:VGNC:55108]	4.49	4.34	3.76	2.51	2.76	2.91	1.54	0.619576	1.17e-09	8.75e-09
ENSBTAG00000046295	CCER2	ENSBTAT00000063324	coiled-coil glutamate rich protein 2 [Source:VGNC Symbol;Acc:VGNC:52185]	1	0.74	1.23	0.79	0.61	0.4	1.66	0.732462	0.00852	0.0213
ENSBTAG00000004988	CCKAR	ENSBTAT00000078711;ENSBTAT00000006565;ENSBTAT00000079206	cholecystokinin A receptor [Source:VGNC Symbol;Acc:VGNC:26941]	3.06	2.67	3.1	0.03	0	0.02	178.42	7.4791	1.34e-164	6.27e-162
ENSBTAG00000037811	CCL2	ENSBTAT00000013146	chemokine (C-C motif) ligand 2 [Source:NCBI gene;Acc:281043]	11.82	15.77	17.32	3.18	2.92	3.22	4.82	2.26914	7.45e-57	4.27e-55
ENSBTAG00000053649	CCL5	ENSBTAT00000082438	C-C motif chemokine ligand 5 [Source:NCBI gene;Acc:327712]	0.79	0.79	1.27	0.25	0.27	0.37	3.24	1.69412	6.7e-10	5.13e-09
ENSBTAG00000009844	CCN1	ENSBTAT00000012977;ENSBTAT00000074422	cellular communication network factor 1 [Source:VGNC Symbol;Acc:VGNC:50270]	230.76	260.74	223.63	461.14	413.65	273.47	0.62	-0.683176	8.36e-06	3.91e-05
ENSBTAG00000006367	CCN2	ENSBTAT00000008357;ENSBTAT00000074642	cellular communication network factor 2 [Source:VGNC Symbol;Acc:VGNC:27794]	1229.89	1363.1	1446.54	816.6	793.09	828.01	1.66	0.728666	1.01e-24	2e-23
ENSBTAG00000002080	CCN3	ENSBTAT00000002689	cellular communication network factor 3 [Source:VGNC Symbol;Acc:VGNC:57785]	508.48	572.37	513.24	963.54	1012.23	994.77	0.54	-0.897996	1.68e-29	4.05e-28
ENSBTAG00000000707	CCN4	ENSBTAT00000000946	cellular communication network factor 4 [Source:VGNC Symbol;Acc:VGNC:36944]	37.64	35.71	37.33	14.74	15.85	15.29	2.41	1.2707	1.61e-77	1.43e-75
ENSBTAG00000006037	CCN5	ENSBTAT00000007931	cellular communication network factor 5 [Source:VGNC Symbol;Acc:VGNC:36945]	1.87	2.36	1.79	3.42	4.34	3.81	0.52	-0.943899	2.17e-07	1.27e-06
ENSBTAG00000004943	CCNA2	ENSBTAT00000006503	cyclin A2 [Source:VGNC Symbol;Acc:VGNC:26957]	2.14	2.73	2.34	19.39	18.05	14.89	0.14	-2.85801	3.06e-101	4.08e-99
ENSBTAG00000014239	CCNB1	ENSBTAT00000025670	cyclin B1 [Source:VGNC Symbol;Acc:VGNC:26958]	2.16	2.56	1.8	25.56	26.93	25.16	0.08	-3.5743	7.73e-174	4.7e-171
ENSBTAG00000005269	CCNB2	ENSBTAT00000006943	cyclin B2 [Source:VGNC Symbol;Acc:VGNC:26960]	0.69	0.91	0.7	10.38	9.31	9.47	0.08	-3.66653	2.11e-112	3.67e-110
ENSBTAG00000016649	CCND2	ENSBTAT00000022145	cyclin D2 [Source:VGNC Symbol;Acc:VGNC:26963]	13.81	13.34	13.18	33.19	31.71	35.63	0.4	-1.31761	9.62e-52	4.68e-50
ENSBTAG00000024884	CCNF	ENSBTAT00000034643;ENSBTAT00000034642	cyclin F [Source:NCBI gene;Acc:505200]	1.15	1.16	1.23	2.55	2.95	2.52	0.44	-1.17925	2.66e-20	4.25e-19
ENSBTAG00000000079	CCSAP	ENSBTAT00000000087	centriole, cilia and spindle associated protein [Source:VGNC Symbol;Acc:VGNC:26992]	3.54	3.54	2.76	5.18	5.16	6.76	0.58	-0.796482	0.000127	0.00049
ENSBTAG00000017611	CCSER2	ENSBTAT00000023416;ENSBTAT00000073393;ENSBTAT00000066789;ENSBTAT00000068296;ENSBTAT00000075535;ENSBTAT00000073525;ENSBTAT00000078757	coiled-coil serine rich protein 2 [Source:VGNC Symbol;Acc:VGNC:26994]	23.88	24.52	25.21	16.09	16.84	12.36	1.63	0.700528	7.65e-15	8.82e-14
ENSBTAG00000033319	CD200	ENSBTAT00000027169	CD200 molecule [Source:VGNC Symbol;Acc:VGNC:27010]	14.87	12.43	14.3	22.77	20.46	23.05	0.63	-0.672131	6.31e-09	4.39e-08
ENSBTAG00000012700	CD247	ENSBTAT00000016878	CD247 molecule [Source:VGNC Symbol;Acc:VGNC:27016]	3.04	3.92	2.84	1.95	2.03	2.35	1.55	0.630867	8.69e-05	0.000343
ENSBTAG00000000095	CD274	ENSBTAT00000008067	CD274 molecule [Source:VGNC Symbol;Acc:VGNC:27019]	3.51	3	4.17	1.56	1.37	1.14	2.62	1.39139	1.1e-13	1.17e-12
ENSBTAG00000038195	CD302	ENSBTAT00000056635;ENSBTAT00000063513	CD302 molecule [Source:VGNC Symbol;Acc:VGNC:55333]	13.04	12.26	12.15	6.14	6.18	4.69	2.2	1.13813	1.75e-32	4.77e-31
ENSBTAG00000017866	CD36	ENSBTAT00000073723;ENSBTAT00000063596	CD36 molecule [Source:NCBI gene;Acc:281052]	0.59	0.5	0.68	0.24	0.29	0.16	2.55	1.35249	6.12e-09	4.26e-08
ENSBTAG00000011421	CD37	ENSBTAT00000015173	CD37 molecule [Source:VGNC Symbol;Acc:VGNC:27026]	1.07	1.12	1.15	1.94	1.67	1.85	0.61	-0.710791	0.000861	0.00277
ENSBTAG00000011578	CD44	ENSBTAT00000015381;ENSBTAT00000082456;ENSBTAT00000069059;ENSBTAT00000053073;ENSBTAT00000072415;ENSBTAT00000067988;ENSBTAT00000083407;ENSBTAT00000055025	CD44 molecule [Source:VGNC Symbol;Acc:VGNC:54629]	45.19	49.02	45.59	96.15	101	95.52	0.48	-1.06589	1.33e-44	5.54e-43
ENSBTAG00000006984	CD55	ENSBTAT00000078403;ENSBTAT00000009178;ENSBTAT00000054952;ENSBTAT00000009180	CD55 molecule (Cromer blood group) [Source:NCBI gene;Acc:518609]	1.11	0.96	0.97	0.52	0.56	0.74	1.67	0.739824	7.65e-06	3.61e-05
ENSBTAG00000014764	CD9	ENSBTAT00000019643	CD9 molecule [Source:VGNC Symbol;Acc:VGNC:27053]	145.46	166.83	156.97	69.34	71.7	66.37	2.26	1.17786	2.32e-57	1.35e-55
ENSBTAG00000009819	CDC20	ENSBTAT00000012945;ENSBTAT00000077512	cell division cycle 20 [Source:VGNC Symbol;Acc:VGNC:27060]	0.69	0.79	0.82	13.78	13.25	12.87	0.06	-4.1139	1.46e-241	2.53e-238
ENSBTAG00000009586	CDC25A	ENSBTAT00000086301	cell division cycle 25A [Source:VGNC Symbol;Acc:VGNC:27062]	1.78	2	1.8	4.44	4.69	4.22	0.42	-1.25765	1.06e-26	2.26e-25
ENSBTAG00000008436	CDC25B	ENSBTAT00000075264;ENSBTAT00000077852;ENSBTAT00000011100	cell division cycle 25B [Source:VGNC Symbol;Acc:VGNC:27063]	0.35	0.61	0.41	4.91	4.81	4.74	0.09	-3.40045	1.08e-75	9.02e-74
ENSBTAG00000005293	CDC25C	ENSBTAT00000006968;ENSBTAT00000078272	cell division cycle 25C [Source:VGNC Symbol;Acc:VGNC:27064]	0.81	1.01	0.86	2.87	2.85	2.61	0.32	-1.63647	1.25e-21	2.15e-20
ENSBTAG00000030258	CDC42EP1	ENSBTAT00000028798	CDC42 effector protein 1 [Source:VGNC Symbol;Acc:VGNC:27072]	12.12	14.36	13.28	20.19	19.94	19.97	0.66	-0.59577	3.29e-10	2.64e-09
ENSBTAG00000004286	CDC45	ENSBTAT00000043910;ENSBTAT00000066582;ENSBTAT00000005623	cell division cycle 45 [Source:VGNC Symbol;Acc:VGNC:27079]	1.72	1.65	1.24	4.14	4.12	4.42	0.36	-1.45551	1.79e-21	3.06e-20
ENSBTAG00000010384	CDC6	ENSBTAT00000013706	cell division cycle 6 [Source:VGNC Symbol;Acc:VGNC:27081]	0.3	0.63	0.53	1.14	1.32	0.99	0.42	-1.23838	4.55e-06	2.21e-05
ENSBTAG00000002756	CDCA2	ENSBTAT00000003573	cell division cycle associated 2 [Source:NCBI gene;Acc:515287]	0.78	0.88	0.83	9.05	8.77	7	0.1	-3.31463	1.21e-127	2.78e-125
ENSBTAG00000019777	CDCA3	ENSBTAT00000026353;ENSBTAT00000070465	cell division cycle associated 3 [Source:VGNC Symbol;Acc:VGNC:27084]	0.43	0.52	0.27	8.02	6.8	7.45	0.05	-4.19968	8.18e-96	1e-93
ENSBTAG00000026971	CDCA5	ENSBTAT00000045602	cell division cycle associated 5 [Source:VGNC Symbol;Acc:VGNC:56261]	0.16	0.19	0.11	1.07	0.94	1.14	0.15	-2.78193	1.17e-21	2.02e-20
ENSBTAG00000003458	CDCA7	ENSBTAT00000004495	cell division cycle associated 7 [Source:VGNC Symbol;Acc:VGNC:27086]	1.39	1.34	1.98	4.09	3.99	3.97	0.39	-1.35648	1.5e-15	1.82e-14
ENSBTAG00000014326	CDCA8	ENSBTAT00000019049	cell division cycle associated 8 [Source:VGNC Symbol;Acc:VGNC:27088]	0.67	0.83	0.35	6.49	7.76	6.78	0.09	-3.51161	4.44e-52	2.22e-50
ENSBTAG00000015991	CDH1	ENSBTAT00000087488;ENSBTAT00000021272	cadherin 1 [Source:VGNC Symbol;Acc:VGNC:27090]	14.76	16.96	14.56	8.88	8.95	8.74	1.74	0.800665	2.02e-24	3.93e-23
ENSBTAG00000002845	CDH10	ENSBTAT00000084008	cadherin 10 [Source:VGNC Symbol;Acc:VGNC:27091]	0.49	0.37	0.38	0.26	0.21	0.21	1.81	0.854816	0.000164	0.000618
ENSBTAG00000032092	CDH11	ENSBTAT00000081011;ENSBTAT00000045521	cadherin 11 [Source:VGNC Symbol;Acc:VGNC:27092]	366.24	388.56	376.64	183.78	181.6	179.61	2.08	1.05386	2.48e-60	1.52e-58
ENSBTAG00000037844	CDH18	ENSBTAT00000031090	cadherin 18 [Source:VGNC Symbol;Acc:VGNC:27097]	0.9	1.04	0.8	1.76	1.5	1.54	0.57	-0.808275	3.41e-05	0.000145
ENSBTAG00000011349	CDH24	ENSBTAT00000015083	cadherin 24 [Source:VGNC Symbol;Acc:VGNC:27101]	0.41	0.5	0.62	0.64	0.94	0.79	0.65	-0.624265	0.0127	0.0302
ENSBTAG00000012992	CDH6	ENSBTAT00000017274	cadherin 6 [Source:VGNC Symbol;Acc:VGNC:27105]	1.03	0.86	0.91	0.46	0.44	0.46	2.06	1.04006	5.23e-08	3.27e-07
ENSBTAG00000010109	CDK1	ENSBTAT00000013337;ENSBTAT00000076563	cyclin dependent kinase 1 [Source:VGNC Symbol;Acc:VGNC:27115]	0.92	1.31	0.81	5.08	5.72	4.63	0.2	-2.34661	5.77e-36	1.84e-34
ENSBTAG00000010509	CDK3	ENSBTAT00000013885	cyclin dependent kinase 3 [Source:VGNC Symbol;Acc:VGNC:55794]	0.74	0.69	0.53	1.07	1.15	1.34	0.55	-0.863534	0.00018	0.000678
ENSBTAG00000004475	CDK5R1	ENSBTAT00000056064	cyclin dependent kinase 5 regulatory subunit 1 [Source:VGNC Symbol;Acc:VGNC:27128]	3.32	2.61	2.99	1.43	1.81	2.1	1.67	0.738629	9.26e-05	0.000364
ENSBTAG00000004780	CDKL1	ENSBTAT00000036046	cyclin dependent kinase like 1 [Source:VGNC Symbol;Acc:VGNC:27138]	0.55	0.75	0.65	0.32	0.4	0.24	2	1.00062	8.74e-05	0.000344
ENSBTAG00000031184	CDKN1C	ENSBTAT00000044159;ENSBTAT00000078789	cyclin dependent kinase inhibitor 1C [Source:VGNC Symbol;Acc:VGNC:27144]	51.54	46.21	51.68	88.21	101.82	90.73	0.53	-0.909816	8.46e-28	1.9e-26
ENSBTAG00000011059	CDKN2C	ENSBTAT00000014685	cyclin dependent kinase inhibitor 2C [Source:VGNC Symbol;Acc:VGNC:27146]	0.59	0.57	0.86	2.41	2.15	1.75	0.32	-1.64404	2.4e-12	2.35e-11
ENSBTAG00000010731	CDKN2D	ENSBTAT00000078336;ENSBTAT00000014209	cyclin dependent kinase inhibitor 2D [Source:VGNC Symbol;Acc:VGNC:27147]	1.97	2.46	2.45	3.63	4.24	3.23	0.62	-0.690862	0.000132	0.000506
ENSBTAG00000019496	CDKN3	ENSBTAT00000043712	cyclin dependent kinase inhibitor 3 [Source:VGNC Symbol;Acc:VGNC:27148]	0.49	0.35	0.78	5.49	5.58	4.97	0.1	-3.29766	3.09e-36	9.88e-35
ENSBTAG00000009315	CDON	ENSBTAT00000012270;ENSBTAT00000080826;ENSBTAT00000078436;ENSBTAT00000074996;ENSBTAT00000071980	cell adhesion associated, oncogene regulated [Source:VGNC Symbol;Acc:VGNC:27151]	2.65	2.65	2.29	4.54	5.04	4.97	0.52	-0.938039	5.38e-20	8.44e-19
ENSBTAG00000000638	CDT1	ENSBTAT00000054406;ENSBTAT00000067336	chromatin licensing and DNA replication factor 1 [Source:VGNC Symbol;Acc:VGNC:27158]	0.59	0.74	0.75	1.41	1.48	1.79	0.44	-1.17883	5.66e-08	3.53e-07
ENSBTAG00000009704	CECR2	ENSBTAT00000056494	CECR2, histone acetyl-lysine reader [Source:VGNC Symbol;Acc:VGNC:49053]	1.15	1.22	1.2	0.63	0.74	0.73	1.7	0.766785	4.8e-07	2.69e-06
ENSBTAG00000013085	CELA3B	ENSBTAT00000017401	chymotrypsin-like elastase family, member 3B [Source:NCBI gene;Acc:281752]	7.62	8.85	7.82	2.16	1.92	2.18	3.88	1.95605	9.36e-34	2.69e-32
ENSBTAG00000005090	CEMIP2	ENSBTAT00000006709;ENSBTAT00000077502	cell migration inducing hyaluronidase 2 [Source:VGNC Symbol;Acc:VGNC:36021]	7.86	7.31	8.41	18.06	17.63	15.93	0.46	-1.13041	8.26e-43	3.23e-41
ENSBTAG00000001228	CEND1	ENSBTAT00000001623	cell cycle exit and neuronal differentiation 1 [Source:VGNC Symbol;Acc:VGNC:27173]	0.96	0.99	0.92	0.53	0.48	0.76	1.63	0.701467	0.00192	0.0057
ENSBTAG00000023938	CENPA	ENSBTAT00000032931;ENSBTAT00000077090	centromere protein A [Source:NCBI gene;Acc:613898]	0.35	0.47	0.2	8.93	8.95	8.32	0.04	-4.67654	7.27e-124	1.5e-121
ENSBTAG00000009035	CENPE	ENSBTAT00000063749;ENSBTAT00000011898	centromere protein E [Source:VGNC Symbol;Acc:VGNC:27175]	0.53	0.56	0.48	4.93	5.22	3.74	0.11	-3.13891	9.17e-122	1.83e-119
ENSBTAG00000024449	CENPF	ENSBTAT00000033913	centromere protein F [Source:VGNC Symbol;Acc:VGNC:27176]	0.25	0.43	0.2	8.76	8.65	6.93	0.04	-4.79097	4.93e-98	6.31e-96
ENSBTAG00000014246	CENPH	ENSBTAT00000036817;ENSBTAT00000069425	centromere protein H [Source:VGNC Symbol;Acc:VGNC:27177]	3.14	2.73	2.77	5.29	5.39	5.69	0.53	-0.920981	3.84e-09	2.72e-08
ENSBTAG00000017048	CENPJ	ENSBTAT00000022667;ENSBTAT00000085273;ENSBTAT00000073180;ENSBTAT00000085726	centromere protein J [Source:VGNC Symbol;Acc:VGNC:50039]	0.81	0.79	0.83	1.45	1.44	1.51	0.55	-0.856935	1.42e-09	1.05e-08
ENSBTAG00000044175	CENPK	ENSBTAT00000061053	centromere protein K [Source:VGNC Symbol;Acc:VGNC:27179]	2.25	1.73	1.38	6.01	5.13	3.97	0.35	-1.49648	3.39e-12	3.27e-11
ENSBTAG00000006925	CENPL	ENSBTAT00000009094	centromere protein L [Source:VGNC Symbol;Acc:VGNC:27180]	1.7	1.49	1.66	3.34	2.75	2.41	0.57	-0.808791	6.12e-06	2.93e-05
ENSBTAG00000011635	CENPN	ENSBTAT00000015452	centromere protein N [Source:VGNC Symbol;Acc:VGNC:27182]	0.28	0.51	0.6	4.33	4.72	3.26	0.11	-3.14497	9.17e-33	2.52e-31
ENSBTAG00000015014	CENPO	ENSBTAT00000032953	centromere protein O [Source:VGNC Symbol;Acc:VGNC:27183]	1.98	1.68	1.79	4.58	5.09	4	0.4	-1.32462	4.32e-16	5.42e-15
ENSBTAG00000011814	CENPP	ENSBTAT00000068875;ENSBTAT00000015681	centromere protein P [Source:NCBI gene;Acc:504630]	1.68	1.27	1.67	7.09	8.3	6.52	0.21	-2.24693	2.89e-36	9.25e-35
ENSBTAG00000020710	CENPQ	ENSBTAT00000027600	centromere protein Q [Source:VGNC Symbol;Acc:VGNC:27184]	2.37	2.32	2.72	7.69	7.38	5.33	0.36	-1.46101	8.06e-19	1.19e-17
ENSBTAG00000013531	CENPS	ENSBTAT00000017996;ENSBTAT00000070410	apoptosis-inducing, TAF9-like domain 1 [Source:NCBI gene;Acc:613732]	4.4	4.82	4.57	16.25	12.85	13.27	0.33	-1.61901	4.06e-26	8.51e-25
ENSBTAG00000006404	CENPT	ENSBTAT00000008396;ENSBTAT00000064627	centromere protein T [Source:VGNC Symbol;Acc:VGNC:27185]	1.23	1.49	1.19	6.26	5.35	6.04	0.22	-2.17726	2.86e-44	1.18e-42
ENSBTAG00000018864	CENPU	ENSBTAT00000025113	centromere protein U [Source:VGNC Symbol;Acc:VGNC:27186]	2.42	2.47	2.87	5.69	5.43	4.83	0.49	-1.03872	1.19e-11	1.09e-10
ENSBTAG00000026704	CENPW	ENSBTAT00000048435	centromere protein W [Source:VGNC Symbol;Acc:VGNC:27187]	2.85	3.03	3.13	11.59	10.38	8.7	0.29	-1.76613	2.9e-27	6.38e-26
ENSBTAG00000004108	CENPX	ENSBTAT00000005369	centromere protein X [Source:VGNC Symbol;Acc:VGNC:27188]	7.4	7.5	9.49	15.85	14.15	16.88	0.52	-0.942829	3.56e-10	2.83e-09
ENSBTAG00000021708	CEP128	ENSBTAT00000061224;ENSBTAT00000074636;ENSBTAT00000075442;ENSBTAT00000068141	centrosomal protein 128 [Source:VGNC Symbol;Acc:VGNC:53080]	0.65	0.47	0.51	1.06	1.03	1.19	0.5	-1.01333	4.05e-07	2.29e-06
ENSBTAG00000011661	CEP152	ENSBTAT00000080332;ENSBTAT00000085073;ENSBTAT00000086595	centrosomal protein 152 [Source:VGNC Symbol;Acc:VGNC:27194]	0.9	1	0.97	1.61	1.67	1.61	0.59	-0.768134	8.22e-08	5.04e-07
ENSBTAG00000005129	CEP55	ENSBTAT00000006763	centrosomal protein 55 [Source:VGNC Symbol;Acc:VGNC:27206]	0.95	1.12	0.74	7.88	9.03	6.05	0.12	-3.03335	2.12e-62	1.38e-60
ENSBTAG00000011405	CEP72	ENSBTAT00000064971;ENSBTAT00000015158	centrosomal protein 72 [Source:VGNC Symbol;Acc:VGNC:27212]	0.26	0.4	0.28	1.44	1.37	1.33	0.23	-2.13062	1.07e-19	1.64e-18
ENSBTAG00000020752	CEP78	ENSBTAT00000036653;ENSBTAT00000081004	centrosomal protein 78 [Source:VGNC Symbol;Acc:VGNC:27214]	4.79	4.2	4.54	9.89	9.64	9.58	0.46	-1.10487	8.56e-31	2.19e-29
ENSBTAG00000046654	CERK	ENSBTAT00000064397	ceramide kinase [Source:VGNC Symbol;Acc:VGNC:55885]	6.82	6.58	6.52	9.66	10.63	10.38	0.65	-0.62237	2.8e-11	2.5e-10
ENSBTAG00000005093	CES2	ENSBTAT00000032343	carboxylesterase 2 [Source:VGNC Symbol;Acc:VGNC:27229]	2.16	2.57	2.91	1.16	1.19	1.47	2	1.00087	2.63e-08	1.71e-07
ENSBTAG00000016147	CETN4	ENSBTAT00000021491	centrin 4 [Source:NCBI gene;Acc:505789]	13.03	13.83	13.87	27.33	25.32	23.72	0.53	-0.907093	2.43e-18	3.48e-17
ENSBTAG00000009291	CFAP61	ENSBTAT00000039379	cilia and flagella associated protein 61 [Source:VGNC Symbol;Acc:VGNC:27248]	0.22	0.27	0.34	0.42	0.43	0.44	0.65	-0.631317	0.0114	0.0274
ENSBTAG00000050814	CFAP70	ENSBTAT00000076960	cilia and flagella associated protein 70 [Source:NCBI gene;Acc:529891]	0.21	0.4	0.41	0.13	0.15	0.21	2.09	1.06188	0.000451	0.00155
ENSBTAG00000046158	CFB	ENSBTAT00000009800	complement factor B [Source:NCBI gene;Acc:514076]	8.79	10.13	7.96	0.64	0.87	0.91	11.11	3.4737	2.32e-110	3.81e-108
ENSBTAG00000023177	CFH	ENSBTAT00000072650;ENSBTAT00000074139;ENSBTAT00000087464	complement factor H [Source:NCBI gene;Acc:280816]	2.15	2.04	2.42	0.9	1.05	0.77	2.43	1.27904	7.46e-18	1.04e-16
ENSBTAG00000000892	CGAS	ENSBTAT00000001184	cyclic GMP-AMP synthase [Source:VGNC Symbol;Acc:VGNC:31271]	0.59	0.55	0.35	1.28	1.22	0.81	0.45	-1.14804	2.29e-05	9.96e-05
ENSBTAG00000017564	CGN	ENSBTAT00000023352;ENSBTAT00000070500;ENSBTAT00000082640	cingulin [Source:VGNC Symbol;Acc:VGNC:27258]	7.99	7.56	7.55	3.82	3.33	3.67	2.14	1.09433	1.79e-38	6.11e-37
ENSBTAG00000008181	CHAF1A	ENSBTAT00000010763;ENSBTAT00000074143	chromatin assembly factor 1 subunit A [Source:VGNC Symbol;Acc:VGNC:27266]	1.75	2.07	1.81	3.92	4	3.93	0.47	-1.07599	4.1e-18	5.81e-17
ENSBTAG00000011880	CHAF1B	ENSBTAT00000015764;ENSBTAT00000082170	chromatin assembly factor 1 subunit B [Source:VGNC Symbol;Acc:VGNC:27267]	5.34	5.44	4.18	9.89	9.34	10.05	0.51	-0.96901	4.28e-15	5.04e-14
ENSBTAG00000022032	CHCHD10	ENSBTAT00000029468;ENSBTAT00000080388	coiled-coil-helix-coiled-coil-helix domain containing 10 [Source:VGNC Symbol;Acc:VGNC:27271]	3.27	5.49	3.49	5.84	5.63	9.07	0.6	-0.745544	0.00397	0.0109
ENSBTAG00000030855	CHCHD6	ENSBTAT00000043631;ENSBTAT00000071229	coiled-coil-helix-coiled-coil-helix domain containing 6 [Source:VGNC Symbol;Acc:VGNC:27274]	0.58	0.52	0.62	0.24	0.38	0.41	1.67	0.74261	0.00163	0.00493
ENSBTAG00000040477	CHD5	ENSBTAT00000083255;ENSBTAT00000077250;ENSBTAT00000010688	chromodomain helicase DNA binding protein 5 [Source:NCBI gene;Acc:530880]	0.17	0.09	0.12	0.29	0.24	0.34	0.44	-1.19958	1.32e-05	6.01e-05
ENSBTAG00000017582	CHEK1	ENSBTAT00000023380;ENSBTAT00000083143	checkpoint kinase 1 [Source:VGNC Symbol;Acc:VGNC:50058]	1.68	1.69	1.91	3.9	4.37	3.19	0.46	-1.12023	2.91e-13	3e-12
ENSBTAG00000004956	CHEK2	ENSBTAT00000006518	checkpoint kinase 2 [Source:VGNC Symbol;Acc:VGNC:27286]	1.49	1.36	1.36	2.72	2.4	2.17	0.58	-0.793795	1.36e-08	9.09e-08
ENSBTAG00000002471	CHL1	ENSBTAT00000074126;ENSBTAT00000075585;ENSBTAT00000075473;ENSBTAT00000032069;ENSBTAT00000074349;ENSBTAT00000081946	cell adhesion molecule L1 like [Source:VGNC Symbol;Acc:VGNC:27296]	0.44	0.23	0.38	1.71	2.06	1.67	0.19	-2.37863	1.67e-28	3.87e-27
ENSBTAG00000020931	CHN2	ENSBTAT00000027880	chimerin 2 [Source:VGNC Symbol;Acc:VGNC:50060]	8.61	9.57	8.99	4.69	4.57	4.48	1.98	0.982458	2.2e-21	3.75e-20
ENSBTAG00000002878	CHRD	ENSBTAT00000045854;ENSBTAT00000083438	chordin [Source:VGNC Symbol;Acc:VGNC:27316]	6.04	6.35	6.11	2.31	2.39	2.21	2.68	1.42015	5.54e-46	2.39e-44
ENSBTAG00000003130	CHRNA3	ENSBTAT00000004070	cholinergic receptor nicotinic alpha 3 subunit [Source:VGNC Symbol;Acc:VGNC:27325]	0.2	0.55	0.39	0.93	0.98	1.05	0.39	-1.37254	1.7e-05	7.57e-05
ENSBTAG00000003721	CHST1	ENSBTAT00000004844	carbohydrate sulfotransferase 1 [Source:VGNC Symbol;Acc:VGNC:27337]	3.55	3.15	2.8	4.88	4.48	5.24	0.65	-0.621013	2.24e-05	9.79e-05
ENSBTAG00000010644	CHST11	ENSBTAT00000014069	carbohydrate sulfotransferase 11 [Source:VGNC Symbol;Acc:VGNC:27339]	4.55	4.48	4.87	6.4	6.81	7.68	0.67	-0.588042	1.44e-05	6.52e-05
ENSBTAG00000003312	CHST15	ENSBTAT00000004287	carbohydrate sulfotransferase 15 [Source:VGNC Symbol;Acc:VGNC:27343]	0.5	0.54	0.49	1.83	1.99	2.13	0.26	-1.95288	8.51e-24	1.61e-22
ENSBTAG00000040000	CHST6	ENSBTAT00000056191	carbohydrate (N-acetylglucosamine 6-O) sulfotransferase 6 [Source:NCBI gene;Acc:538464]	2	1.84	1.73	2.62	2.85	4	0.59	-0.763405	0.00078	0.00254
ENSBTAG00000014082	CHST9	ENSBTAT00000068924;ENSBTAT00000031067;ENSBTAT00000069097	carbohydrate sulfotransferase 9 [Source:VGNC Symbol;Acc:VGNC:27349]	7.88	7.85	8.44	14.58	15.26	13.85	0.55	-0.854433	3.08e-17	4.14e-16
ENSBTAG00000019743	CHTF18	ENSBTAT00000026311	chromosome transmission fidelity factor 18 [Source:VGNC Symbol;Acc:VGNC:27352]	0.27	0.41	0.43	1.41	1.56	1.7	0.24	-2.07216	9.5e-22	1.65e-20
ENSBTAG00000021487	CIART	ENSBTAT00000028639;ENSBTAT00000076935	circadian associated repressor of transcription [Source:VGNC Symbol;Acc:VGNC:27358]	0.73	0.55	0.77	0.9	1.14	1.11	0.65	-0.622593	0.00962	0.0237
ENSBTAG00000007969	CIDEC	ENSBTAT00000010479;ENSBTAT00000079299	cell death inducing DFFA like effector c [Source:VGNC Symbol;Acc:VGNC:27365]	0.74	0.97	0.68	0.15	0.15	0.08	6.28	2.6515	4.13e-16	5.19e-15
ENSBTAG00000017140	CIP2A	ENSBTAT00000022784	cell proliferation regulating inhibitor of protein phosphatase 2A [Source:VGNC Symbol;Acc:VGNC:27369]	2.6	2.25	2.33	4.3	4.81	4.1	0.54	-0.881016	1.65e-11	1.49e-10
ENSBTAG00000003634	CISD1	ENSBTAT00000004739	CDGSH iron sulfur domain 1 [Source:VGNC Symbol;Acc:VGNC:27371]	9.87	8.68	10.44	15.77	12.91	18.42	0.62	-0.70011	1.27e-05	5.77e-05
ENSBTAG00000022622	CISH	ENSBTAT00000030652	cytokine inducible SH2 containing protein [Source:VGNC Symbol;Acc:VGNC:27374]	0.59	0.96	0.84	1.26	1.79	1.46	0.53	-0.915481	0.000162	0.000612
ENSBTAG00000008963	CIT	ENSBTAT00000082825;ENSBTAT00000079495;ENSBTAT00000081216;ENSBTAT00000083370;ENSBTAT00000080015	citron rho-interacting serine/threonine kinase [Source:VGNC Symbol;Acc:VGNC:27375]	1.35	1.49	1.18	3.81	4.18	3.78	0.34	-1.55097	9.05e-41	3.34e-39
ENSBTAG00000021162	CKAP2	ENSBTAT00000052675;ENSBTAT00000072918;ENSBTAT00000075334	cytoskeleton associated protein 2 [Source:VGNC Symbol;Acc:VGNC:27380]	5.36	6.11	5.55	28.58	26.79	21.73	0.22	-2.17951	1.2e-94	1.46e-92
ENSBTAG00000002298	CKAP2L	ENSBTAT00000002964;ENSBTAT00000070078	cytoskeleton associated protein 2 like [Source:VGNC Symbol;Acc:VGNC:27381]	1.67	2.28	2.56	9.87	10.1	8.53	0.23	-2.13106	2.87e-49	1.33e-47
ENSBTAG00000035998	CKB	ENSBTAT00000050490	creatine kinase B [Source:VGNC Symbol;Acc:VGNC:27384]	3.07	3.23	2.44	11	11.74	13.46	0.24	-2.04998	1.36e-44	5.68e-43
ENSBTAG00000013921	CKM	ENSBTAT00000018492;ENSBTAT00000081515	creatine kinase, M-type [Source:VGNC Symbol;Acc:VGNC:27385]	43.17	39.69	44.67	9.23	9.52	11.8	4.17	2.06154	1.12e-100	1.48e-98
ENSBTAG00000024476	CKS1B	ENSBTAT00000033975	CDC28 protein kinase regulatory subunit 1B [Source:VGNC Symbol;Acc:VGNC:27387]	12.43	11.27	12.23	28.97	30.1	32.95	0.39	-1.35695	2.38e-23	4.41e-22
ENSBTAG00000001938	CKS2	ENSBTAT00000002522	CDC28 protein kinase regulatory subunit 2 [Source:VGNC Symbol;Acc:VGNC:27388]	3.66	4.31	3.15	29.07	30.95	41.58	0.11	-3.19268	1.19e-77	1.06e-75
ENSBTAG00000016712	CLCA3	ENSBTAT00000033510;ENSBTAT00000023675;ENSBTAT00000033511	chloride channel regulator 3 [Source:NCBI gene;Acc:281694]	0.36	0.23	0.35	0.03	0.03	0.03	10.77	3.42869	2.09e-24	4.06e-23
ENSBTAG00000020996	CLDND1	ENSBTAT00000080474;ENSBTAT00000027961	claudin domain containing 1 [Source:VGNC Symbol;Acc:VGNC:27421]	16.51	17.55	16.26	16.31	40.87	33.77	0.55	-0.853826	0.000284	0.00102
ENSBTAG00000018331	CLEC3B	ENSBTAT00000024391;ENSBTAT00000075737	C-type lectin domain family 3 member B [Source:VGNC Symbol;Acc:VGNC:27429]	2.28	3.04	2.85	6.42	5.89	8.54	0.39	-1.3511	4.83e-12	4.58e-11
ENSBTAG00000010244	CLIC5	ENSBTAT00000013537;ENSBTAT00000073323	chloride intracellular channel 5 [Source:NCBI gene;Acc:281696]	1.63	1.75	1.22	0.79	0.7	0.81	1.99	0.995684	1.08e-07	6.48e-07
ENSBTAG00000019916	CLMN	ENSBTAT00000026533;ENSBTAT00000079431;ENSBTAT00000072374	calmin [Source:VGNC Symbol;Acc:VGNC:27452]	0.28	0.35	0.35	0.67	0.73	0.69	0.47	-1.10078	1.42e-07	8.5e-07
ENSBTAG00000020046	CLMP	ENSBTAT00000026710;ENSBTAT00000072699	CXADR like membrane protein [Source:VGNC Symbol;Acc:VGNC:50091]	54.88	53.54	53.31	31.18	31.51	29.43	1.76	0.81202	1.27e-35	3.93e-34
ENSBTAG00000002826	CLSPN	ENSBTAT00000003659;ENSBTAT00000074281;ENSBTAT00000080775	claspin [Source:VGNC Symbol;Acc:VGNC:27465]	0.48	0.53	0.34	2.26	1.81	1.49	0.24	-2.0378	1.14e-20	1.87e-19
ENSBTAG00000004165	CLYBL	ENSBTAT00000070273;ENSBTAT00000005451;ENSBTAT00000068964	citrate lyase beta like [Source:VGNC Symbol;Acc:VGNC:27475]	4.94	4.77	4.98	3.53	3.5	2.68	1.51	0.597508	1.83e-07	1.07e-06
ENSBTAG00000017009	CMC2	ENSBTAT00000022619	C-X9-C motif containing 2 [Source:NCBI gene;Acc:614078]	19.3	19.35	21.47	31.26	34.51	36.74	0.59	-0.769993	6.05e-12	5.68e-11
ENSBTAG00000006823	CMYA5	ENSBTAT00000008967;ENSBTAT00000075459;ENSBTAT00000076900	cardiomyopathy associated 5 [Source:VGNC Symbol;Acc:VGNC:27491]	8.45	7.48	8.38	2.12	2.54	2.08	3.61	1.85246	4.39e-103	6.28e-101
ENSBTAG00000009841	CNDP2	ENSBTAT00000031107;ENSBTAT00000079470	carnosine dipeptidase 2 [Source:VGNC Symbol;Acc:VGNC:27494]	13.93	15.53	13.63	21.12	20.79	26.16	0.63	-0.659368	2.83e-09	2.04e-08
ENSBTAG00000012857	CNNM2	ENSBTAT00000017085;ENSBTAT00000070051	cyclin and CBS domain divalent metal cation transport mediator 2 [Source:VGNC Symbol;Acc:VGNC:27511]	5.58	6.31	6.26	4.04	4.01	3.25	1.61	0.684073	5.99e-11	5.16e-10
ENSBTAG00000019097	CNTNAP1	ENSBTAT00000025424	contactin associated protein 1 [Source:VGNC Symbol;Acc:VGNC:27540]	1.38	1.4	1.16	0.78	0.63	0.79	1.79	0.839299	1.38e-07	8.27e-07
ENSBTAG00000026004	CNTNAP4	ENSBTAT00000078139;ENSBTAT00000077031;ENSBTAT00000036878	contactin associated protein like 4 [Source:VGNC Symbol;Acc:VGNC:27541]	0.13	0.09	0.13	0.46	0.5	0.5	0.24	-2.06519	1.78e-19	2.72e-18
ENSBTAG00000020056	COL12A1	ENSBTAT00000026725	collagen type XII alpha 1 chain [Source:VGNC Symbol;Acc:VGNC:52756]	1681.65	1614.02	1681.22	832.85	881.27	820.96	1.96	0.973211	1.05e-53	5.57e-52
ENSBTAG00000010050	COL16A1	ENSBTAT00000065364	collagen type XVI alpha 1 chain [Source:VGNC Symbol;Acc:VGNC:27557]	42.28	41.59	42.5	27.2	27.92	28.81	1.51	0.590463	7.94e-21	1.32e-19
ENSBTAG00000002430	COL17A1	ENSBTAT00000013271;ENSBTAT00000075946	collagen type XVII alpha 1 chain [Source:VGNC Symbol;Acc:VGNC:27558]	0.16	0.11	0.12	0.28	0.25	0.21	0.53	-0.911757	0.000993	0.00316
ENSBTAG00000023907	COL18A1	ENSBTAT00000083892;ENSBTAT00000034655	collagen type XVIII alpha 1 chain [Source:VGNC Symbol;Acc:VGNC:27559]	11.73	10.79	10.26	5.74	5.74	6.17	1.86	0.893401	4.98e-29	1.17e-27
ENSBTAG00000010179	COL5A3	ENSBTAT00000013440	collagen type V alpha 3 chain [Source:VGNC Symbol;Acc:VGNC:27569]	3.61	3.18	2.84	0.9	1.07	1.01	3.24	1.69487	1.35e-43	5.43e-42
ENSBTAG00000049122	COL6A5	ENSBTAT00000078699;ENSBTAT00000080845;ENSBTAT00000072186;ENSBTAT00000066997	collagen type VI alpha 5 chain [Source:NCBI gene;Acc:785805]	19.89	21.27	19.9	12.8	12.43	12.88	1.6	0.679938	9.76e-25	1.93e-23
ENSBTAG00000012837	COL6A6	ENSBTAT00000017057;ENSBTAT00000073797	collagen type VI alpha 6 chain [Source:VGNC Symbol;Acc:VGNC:56214]	0.35	0.25	0.38	0.02	0.03	0.03	11.44	3.51663	6.37e-30	1.56e-28
ENSBTAG00000013662	COL8A1	ENSBTAT00000018159	collagen type VIII alpha 1 chain [Source:VGNC Symbol;Acc:VGNC:27574]	3.87	4.1	4.04	0.77	0.91	0.66	5.12	2.35485	4.64e-79	4.34e-77
ENSBTAG00000007705	COLEC12	ENSBTAT00000047455	collectin subfamily member 12 [Source:VGNC Symbol;Acc:VGNC:27579]	12.11	13.2	11.54	3.55	3.63	3.38	3.49	1.8019	8.33e-91	9.46e-89
ENSBTAG00000010910	COPS9	ENSBTAT00000014490	COP9 signalosome subunit 9 [Source:VGNC Symbol;Acc:VGNC:54910]	55.93	54.74	55.93	81.6	86.79	101.89	0.62	-0.698089	3.41e-11	3.02e-10
ENSBTAG00000008631	CORO1A	ENSBTAT00000011382	coronin 1A [Source:VGNC Symbol;Acc:VGNC:27620]	0.39	0.57	0.61	0.77	0.72	0.93	0.65	-0.623944	0.0235	0.0515
ENSBTAG00000007659	CORO2A	ENSBTAT00000016014	coronin 2A [Source:VGNC Symbol;Acc:VGNC:27623]	2.74	2.95	3.13	1.09	0.97	0.84	3.05	1.60712	6.97e-35	2.07e-33
ENSBTAG00000001120	CORO6	ENSBTAT00000068823;ENSBTAT00000001490;ENSBTAT00000069597	coronin 6 [Source:VGNC Symbol;Acc:VGNC:27625]	1.62	2.02	1.91	2.63	3.2	3.21	0.61	-0.703749	2.06e-05	9.06e-05
ENSBTAG00000002182	COX17	ENSBTAT00000002828	cytochrome c oxidase copper chaperone COX17 [Source:VGNC Symbol;Acc:VGNC:27631]	44.59	43.06	45.9	65.5	68.67	101.37	0.57	-0.81856	7.39e-08	4.55e-07
ENSBTAG00000014878	COX7A1	ENSBTAT00000019808	cytochrome c oxidase subunit 7A1 [Source:VGNC Symbol;Acc:VGNC:27639]	8.88	10.4	9.83	6.06	6.22	5.52	1.64	0.709455	2.8e-06	1.41e-05
ENSBTAG00000005096	COX7A2	ENSBTAT00000006715	cytochrome c oxidase subunit 7A2 [Source:VGNC Symbol;Acc:VGNC:53788]	86.66	82.13	90.02	131.97	125.18	144.93	0.64	-0.635635	1.44e-12	1.42e-11
ENSBTAG00000052272	COX8A	ENSBTAT00000071400	cytochrome c oxidase subunit VIIIA (ubiquitous) [Source:NCBI gene;Acc:281091]	75.04	80.19	79.62	135.73	122.78	151.93	0.57	-0.805444	5.12e-17	6.78e-16
ENSBTAG00000002046	COX8B	ENSBTAT00000002651	cytochrome c oxidase subunit VIII-H (heart/muscle) [Source:NCBI gene;Acc:615757]	0.4	0.33	0.4	0.78	0.36	0.97	0.54	-0.901098	0.0128	0.0304
ENSBTAG00000013476	CPA5	ENSBTAT00000084237;ENSBTAT00000086694;ENSBTAT00000017924	carboxypeptidase A5 [Source:NCBI gene;Acc:511416]	0.07	0.15	0.07	0.6	0.68	0.83	0.14	-2.85707	4.95e-20	7.77e-19
ENSBTAG00000016514	CPE	ENSBTAT00000021955	carboxypeptidase E [Source:VGNC Symbol;Acc:VGNC:27648]	10.62	9.42	10.08	6.55	6.2	5.74	1.63	0.703933	7.06e-17	9.24e-16
ENSBTAG00000013496	CPM	ENSBTAT00000017941;ENSBTAT00000072626	carboxypeptidase M [Source:VGNC Symbol;Acc:VGNC:27655]	2.24	1.88	2.34	1.46	1.31	1.1	1.67	0.73976	4.94e-08	3.1e-07
ENSBTAG00000021999	CPT1A	ENSBTAT00000068819;ENSBTAT00000069870;ENSBTAT00000029336	carnitine palmitoyltransferase 1A [Source:VGNC Symbol;Acc:VGNC:27676]	23.5	23.22	24.03	10.99	11.94	11.06	2.08	1.05755	7.48e-56	4.15e-54
ENSBTAG00000016048	CPT1B	ENSBTAT00000021357	carnitine palmitoyltransferase 1B [Source:VGNC Symbol;Acc:VGNC:27677]	1.68	1.26	1.34	0.54	0.54	0.73	2.36	1.24003	1.68e-10	1.38e-09
ENSBTAG00000012205	CPT1C	ENSBTAT00000016188;ENSBTAT00000067977;ENSBTAT00000082830;ENSBTAT00000073294;ENSBTAT00000069242	carnitine palmitoyltransferase 1C [Source:VGNC Symbol;Acc:VGNC:27678]	0.3	0.32	0.37	0.6	0.49	0.53	0.61	-0.706696	0.00445	0.012
ENSBTAG00000011458	CPXM1	ENSBTAT00000039309	carboxypeptidase X, M14 family member 1 [Source:VGNC Symbol;Acc:VGNC:27681]	0.38	0.73	0.46	1.24	1.36	1.12	0.42	-1.23628	8.23e-07	4.46e-06
ENSBTAG00000014803	CPZ	ENSBTAT00000019695;ENSBTAT00000077386	carboxypeptidase Z [Source:VGNC Symbol;Acc:VGNC:27683]	9.32	9	8.51	4.94	5.19	5.44	1.72	0.785166	3.84e-19	5.78e-18
ENSBTAG00000005716	CRABP2	ENSBTAT00000007515;ENSBTAT00000087158	cellular retinoic acid binding protein 2 [Source:VGNC Symbol;Acc:VGNC:27686]	42.31	40.59	39.9	23.34	22.11	24.23	1.76	0.817494	2.53e-30	6.33e-29
ENSBTAG00000014391	CRB2	ENSBTAT00000043337	crumbs 2, cell polarity complex component [Source:VGNC Symbol;Acc:VGNC:27689]	0.02	0.02	0.1	0.16	0.4	0.35	0.15	-2.73664	4.19e-08	2.66e-07
ENSBTAG00000015802	CREB3L2	ENSBTAT00000020987	cAMP responsive element binding protein 3 like 2 [Source:VGNC Symbol;Acc:VGNC:27695]	19.42	22.62	20.06	12.61	12.84	12.77	1.63	0.700442	7.03e-20	1.09e-18
ENSBTAG00000018909	CREB5	ENSBTAT00000068556;ENSBTAT00000025165;ENSBTAT00000055853;ENSBTAT00000070000;ENSBTAT00000066834	cAMP responsive element binding protein 5 [Source:NCBI gene;Acc:534129]	0.69	0.63	0.78	1.73	1.8	1.52	0.41	-1.26989	3.25e-22	5.75e-21
ENSBTAG00000033128	CRH	ENSBTAT00000047063	corticotropin releasing hormone [Source:VGNC Symbol;Acc:VGNC:27707]	2.76	2.04	2.49	1.15	1.54	1.19	1.88	0.907318	1.43e-05	6.48e-05
ENSBTAG00000004411	CRISPLD1	ENSBTAT00000005784	cysteine rich secretory protein LCCL domain containing 1 [Source:VGNC Symbol;Acc:VGNC:27714]	0.08	0.2	0.05	0.54	0.56	0.47	0.21	-2.26659	1.21e-09	8.99e-09
ENSBTAG00000007741	CRLF1	ENSBTAT00000078048;ENSBTAT00000010179;ENSBTAT00000074594	cytokine receptor like factor 1 [Source:VGNC Symbol;Acc:VGNC:27717]	0.61	0.98	0.97	2.01	1.77	2.09	0.43	-1.20423	6.18e-07	3.42e-06
ENSBTAG00000008102	CRTAC1	ENSBTAT00000084335	cartilage acidic protein 1 [Source:VGNC Symbol;Acc:VGNC:27725]	0.37	0.6	0.41	0.31	0.17	0.29	1.82	0.862304	0.00239	0.00692
ENSBTAG00000005957	CSE1L	ENSBTAT00000057219	chromosome segregation 1 like [Source:VGNC Symbol;Acc:VGNC:27752]	22.17	21.69	22.9	34.59	35.63	29.95	0.67	-0.585533	1.04e-11	9.59e-11
ENSBTAG00000022293	CSKMT	ENSBTAT00000030134;ENSBTAT00000073261	citrate synthase lysine methyltransferase [Source:VGNC Symbol;Acc:VGNC:31402]	4.78	3.9	4.04	7.7	8.07	7.86	0.54	-0.893881	3.19e-12	3.09e-11
ENSBTAG00000012219	CSPG4	ENSBTAT00000016206	chondroitin sulfate proteoglycan 4 [Source:VGNC Symbol;Acc:VGNC:57158]	5.67	6.13	5.67	2.83	3.09	3.29	1.9	0.922522	1.17e-28	2.73e-27
ENSBTAG00000013406	CSRP2	ENSBTAT00000017835	cysteine and glycine rich protein 2 [Source:VGNC Symbol;Acc:VGNC:27774]	46.45	45.21	47.14	13.3	14.98	14.77	3.22	1.68906	6.83e-98	8.65e-96
ENSBTAG00000011869	CSRP3	ENSBTAT00000030320	cysteine and glycine rich protein 3 [Source:VGNC Symbol;Acc:VGNC:27775]	21.45	15.09	20.13	2.94	2.73	3.1	6.46	2.69109	6.26e-73	4.91e-71
ENSBTAG00000046587	CST6	ENSBTAT00000064987	cystatin E/M [Source:NCBI gene;Acc:503685]	28.87	33.49	30.32	13.26	13.09	19.96	2	1.0012	1.8e-11	1.62e-10
ENSBTAG00000018189	CSTB	ENSBTAT00000024208	cystatin B (stefin B) [Source:NCBI gene;Acc:514170]	8.32	10.46	7.48	20.11	20.14	23.23	0.41	-1.27377	1.02e-16	1.33e-15
ENSBTAG00000007117	CTC1	ENSBTAT00000044661;ENSBTAT00000074627;ENSBTAT00000083631	CST telomere replication complex component 1 [Source:VGNC Symbol;Acc:VGNC:27787]	1.53	1.79	1.79	2.48	2.62	2.57	0.66	-0.588978	1.14e-05	5.22e-05
ENSBTAG00000053223	CTDSPL	ENSBTAT00000077151;ENSBTAT00000017828	CTD small phosphatase like [Source:NCBI gene;Acc:538425]	9.09	8.94	9.03	5.94	6.09	3.79	1.71	0.773387	5.92e-10	4.58e-09
ENSBTAG00000017697	CTF1	ENSBTAT00000072779;ENSBTAT00000083897;ENSBTAT00000023537	cardiotrophin 1 [Source:VGNC Symbol;Acc:VGNC:27793]	3.17	3.64	2.89	1.5	0.78	1.13	2.86	1.51378	2.42e-12	2.37e-11
ENSBTAG00000014791	CTH	ENSBTAT00000019679;ENSBTAT00000063885	cystathionine gamma-lyase [Source:VGNC Symbol;Acc:VGNC:27795]	20.02	21.64	23.21	38	40	32.77	0.59	-0.771839	4.84e-16	6.07e-15
ENSBTAG00000031669	CTNNA2	ENSBTAT00000064988;ENSBTAT00000044898	catenin alpha 2 [Source:NCBI gene;Acc:527492]	2.08	1.55	1.79	5.98	6.32	6.11	0.29	-1.76448	6.19e-44	2.55e-42
ENSBTAG00000045699	CTNNA3	ENSBTAT00000063012	catenin alpha 3 [Source:VGNC Symbol;Acc:VGNC:27800]	0.23	0.31	0.39	1.69	1.57	1.24	0.2	-2.28754	7.32e-21	1.22e-19
ENSBTAG00000016420	CTNNB1	ENSBTAT00000021838;ENSBTAT00000073683;ENSBTAT00000070918	catenin beta 1 [Source:VGNC Symbol;Acc:VGNC:27802]	151.16	150.17	147.04	84.41	90.04	87.15	1.71	0.777345	1.78e-34	5.27e-33
ENSBTAG00000000831	CTNS	ENSBTAT00000056260;ENSBTAT00000076688;ENSBTAT00000071830	cystinosin, lysosomal cystine transporter [Source:VGNC Symbol;Acc:VGNC:27807]	3.49	3.69	3.24	2.13	1.58	1.13	2.16	1.10809	1.21e-10	1.01e-09
ENSBTAG00000012442	CTSB	ENSBTAT00000036795	cathepsin B [Source:VGNC Symbol;Acc:VGNC:27813]	371.12	351.48	377.79	177.2	181.37	178.24	2.05	1.03554	1.73e-58	1.02e-56
ENSBTAG00000011100	CTSC	ENSBTAT00000014735	cathepsin C [Source:VGNC Symbol;Acc:VGNC:27814]	18.56	17.73	19.92	41.4	42.04	41.44	0.45	-1.15146	2.71e-52	1.38e-50
ENSBTAG00000010994	CTSF	ENSBTAT00000014587	cathepsin F [Source:VGNC Symbol;Acc:VGNC:27815]	31.5	31.35	31.98	18.39	18.47	20.35	1.66	0.729366	2.52e-24	4.86e-23
ENSBTAG00000010992	CTSH	ENSBTAT00000014593;ENSBTAT00000075429	cathepsin H [Source:VGNC Symbol;Acc:VGNC:27816]	203.56	209.62	204.93	78.35	84.6	85.31	2.49	1.31602	2.03e-80	1.97e-78
ENSBTAG00000021035	CTSK	ENSBTAT00000028016	cathepsin K [Source:VGNC Symbol;Acc:VGNC:27817]	1216.04	1117.75	1264.34	728.01	704.46	709.48	1.68	0.748326	1.21e-30	3.06e-29
ENSBTAG00000011063	CTSO	ENSBTAT00000014691	cathepsin O [Source:VGNC Symbol;Acc:VGNC:53898]	1	0.78	1.55	1.69	1.87	1.64	0.64	-0.645858	0.0259	0.056
ENSBTAG00000017077	CTSV	ENSBTAT00000022710	cathepsin V [Source:NCBI gene;Acc:281108]	69.21	70.02	66.31	42.32	41.38	42.55	1.63	0.703013	2.8e-27	6.18e-26
ENSBTAG00000031135	CTXN3	ENSBTAT00000044060	cortexin 3 [Source:VGNC Symbol;Acc:VGNC:27827]	1.17	0.62	1.02	0.25	0.26	0.21	3.9	1.96249	2.62e-11	2.34e-10
ENSBTAG00000001725	CXCL10	ENSBTAT00000039533;ENSBTAT00000074648	C-X-C motif chemokine ligand 10 [Source:VGNC Symbol;Acc:VGNC:27846]	0.14	0.16	0.1	1.91	2.33	3	0.06	-4.15898	1.84e-46	8.09e-45
ENSBTAG00000027513	CXCL2	ENSBTAT00000039536	chemokine (C-X-C motif) ligand 2 [Source:NCBI gene;Acc:281214]	0.66	1.25	1.54	2.38	2.48	3.06	0.43	-1.20208	3.8e-05	0.000161
ENSBTAG00000037778	CXCL3	ENSBTAT00000045994	chemokine (C-X-C motif) ligand 3 [Source:NCBI gene;Acc:613667]	1.04	1.55	1.11	3.03	3.76	3.63	0.36	-1.49179	1.86e-11	1.67e-10
ENSBTAG00000009812	CXCL5	ENSBTAT00000012939	chemokine (C-X-C motif) ligand 5 [Source:NCBI gene;Acc:281735]	32.62	26.81	35.01	55.32	60.89	51.07	0.56	-0.824856	1.72e-15	2.07e-14
ENSBTAG00000047039	CYP21	ENSBTAT00000063123	Bos taurus cytochrome P450, family 21, subfamily A, polypeptide 2 (CYP21A2), mRNA. [Source:RefSeq mRNA;Acc:NM_174639]	0.65	1.15	0.54	0.26	0.13	0.22	3.89	1.95994	4.59e-09	3.23e-08
ENSBTAG00000003871	CYP2B6	ENSBTAT00000043951	cytochrome P450 subfamily 2B [Source:NCBI gene;Acc:504769]	0.35	0.17	0.22	0.73	0.8	1.13	0.28	-1.82897	1.02e-09	7.66e-09
ENSBTAG00000003632	CYP39A1	ENSBTAT00000004736;ENSBTAT00000073796;ENSBTAT00000076437	cytochrome P450, family 39, subfamily A, polypeptide 1 [Source:NCBI gene;Acc:511195]	4.87	4.87	4.68	2.4	2.71	2.5	1.9	0.923677	1.98e-24	3.87e-23
ENSBTAG00000052665	CYP3A4	ENSBTAT00000007170;ENSBTAT00000077421	cytochrome P450, subfamily IIIA, polypeptide 4 [Source:NCBI gene;Acc:507988]	34.9	30.81	36.33	17.67	17.48	16.69	1.97	0.977114	1.63e-37	5.44e-36
ENSBTAG00000021263	CYP4V2	ENSBTAT00000002785;ENSBTAT00000085962	cytochrome P450, family 4, subfamily V, polypeptide 2 [Source:NCBI gene;Acc:510156]	2.15	2.59	2.1	1.25	1.48	1.23	1.72	0.785052	1.76e-09	1.3e-08
ENSBTAG00000001992	CYP51A1	ENSBTAT00000002582	cytochrome P450, family 51, subfamily A, polypeptide 1 [Source:NCBI gene;Acc:505060]	42.04	42.09	39.73	12.29	12.34	10.24	3.55	1.82899	6.24e-110	1.01e-107
ENSBTAG00000008329	CYTIP	ENSBTAT00000010968	cytohesin 1 interacting protein [Source:VGNC Symbol;Acc:VGNC:49051]	3.95	2.86	3.9	0.58	0.59	0.61	6.02	2.58952	2.86e-43	1.14e-41
ENSBTAG00000050914	CYYR1	ENSBTAT00000049039;ENSBTAT00000067905;ENSBTAT00000066972	cysteine and tyrosine rich 1 [Source:NCBI gene;Acc:768230]	0.04	0.06	0.06	0.38	0.34	0.24	0.16	-2.65106	2.52e-19	3.81e-18
ENSBTAG00000021381	DAAM2	ENSBTAT00000036988;ENSBTAT00000067771;ENSBTAT00000068369;ENSBTAT00000070242;ENSBTAT00000067222;ENSBTAT00000078947;ENSBTAT00000070329	dishevelled associated activator of morphogenesis 2 [Source:VGNC Symbol;Acc:VGNC:27863]	0.31	0.32	0.25	0.8	0.89	0.96	0.33	-1.60196	2.07e-15	2.48e-14
ENSBTAG00000013802	DAB1	ENSBTAT00000074902;ENSBTAT00000033403;ENSBTAT00000079283	DAB1, reelin adaptor protein [Source:VGNC Symbol;Acc:VGNC:27864]	0.47	0.41	0.33	0.09	0.03	0.17	4.05	2.01785	1.08e-07	6.48e-07
ENSBTAG00000016152	DAB2	ENSBTAT00000068286;ENSBTAT00000021501;ENSBTAT00000079720;ENSBTAT00000070511;ENSBTAT00000078306;ENSBTAT00000071253	DAB2, clathrin adaptor protein [Source:VGNC Symbol;Acc:VGNC:27865]	154.52	171.74	155.23	97.33	96.88	87.97	1.71	0.77083	4.78e-27	1.04e-25
ENSBTAG00000019421	DACT1	ENSBTAT00000025871	dishevelled binding antagonist of beta catenin 1 [Source:VGNC Symbol;Acc:VGNC:27867]	25.02	28.15	23.78	10.7	10.73	10.23	2.43	1.28136	7.48e-52	3.68e-50
ENSBTAG00000007921	DAPP1	ENSBTAT00000010415;ENSBTAT00000086180	dual adaptor of phosphotyrosine and 3-phosphoinositides 1 [Source:VGNC Symbol;Acc:VGNC:27880]	0.31	0.25	0.12	0.43	0.43	0.6	0.46	-1.10635	0.00105	0.00333
ENSBTAG00000019714	DAZAP1	ENSBTAT00000077591;ENSBTAT00000026274	DAZ associated protein 1 [Source:VGNC Symbol;Acc:VGNC:27885]	17.39	18.49	17.78	25.33	27.34	28.04	0.66	-0.588771	5.43e-12	5.12e-11
ENSBTAG00000014711	DBF4	ENSBTAT00000035138;ENSBTAT00000019578;ENSBTAT00000071395	DBF4 zinc finger [Source:VGNC Symbol;Acc:VGNC:27887]	3.25	3.66	3.36	7.12	6.4	5.77	0.53	-0.909091	1.15e-12	1.15e-11
ENSBTAG00000005696	DBF4B	ENSBTAT00000007484	DBF4 zinc finger B [Source:VGNC Symbol;Acc:VGNC:55812]	0.16	0.25	0.26	0.65	0.66	0.6	0.35	-1.52152	9.96e-10	7.48e-09
ENSBTAG00000005186	DBNDD2	ENSBTAT00000006835	dysbindin domain containing 2 [Source:VGNC Symbol;Acc:VGNC:27892]	11.93	12.08	12.06	4.73	5.47	5.08	2.36	1.23788	2.01e-34	5.94e-33
ENSBTAG00000006754	DBP	ENSBTAT00000008883	D-box binding PAR bZIP transcription factor [Source:VGNC Symbol;Acc:VGNC:27894]	0.28	0.3	0.43	1.2	0.53	0.65	0.42	-1.25041	0.00028	0.00101
ENSBTAG00000047338	DCBLD1	ENSBTAT00000063169	discoidin, CUB and LCCL domain containing 1 [Source:VGNC Symbol;Acc:VGNC:27908]	8.81	8.5	9.02	13.86	14.74	13.21	0.63	-0.666579	2.17e-13	2.26e-12
ENSBTAG00000014889	DCBLD2	ENSBTAT00000019822	discoidin, CUB and LCCL domain containing 2 [Source:VGNC Symbol;Acc:VGNC:27909]	55.63	59.52	57.51	101.83	109.37	99.12	0.56	-0.845818	3.2e-28	7.32e-27
ENSBTAG00000008098	DCLK2	ENSBTAT00000086009;ENSBTAT00000010653;ENSBTAT00000069170;ENSBTAT00000075113	doublecortin like kinase 2 [Source:VGNC Symbol;Acc:VGNC:27915]	2.59	2.34	2.34	0.5	0.76	0.83	3.48	1.7992	4.5e-20	7.08e-19
ENSBTAG00000018671	DCUN1D2	ENSBTAT00000024848	defective in cullin neddylation 1 domain containing 2 [Source:VGNC Symbol;Acc:VGNC:27936]	1.87	1.22	1.94	0.64	1.1	0.96	1.86	0.896508	0.000211	0.00078
ENSBTAG00000034776	DDAH1	ENSBTAT00000049235	dimethylarginine dimethylaminohydrolase 1 [Source:VGNC Symbol;Acc:VGNC:27939]	24.64	22.62	25.5	51.02	53.98	40.65	0.5	-1.00111	2.06e-23	3.82e-22
ENSBTAG00000013530	DDAH2	ENSBTAT00000017991;ENSBTAT00000085909	dimethylarginine dimethylaminohydrolase 2 [Source:VGNC Symbol;Acc:VGNC:27940]	74.94	75.7	76.38	42.65	43.47	48.51	1.69	0.753907	1.03e-25	2.12e-24
ENSBTAG00000011636	DDIAS	ENSBTAT00000015454	DNA damage induced apoptosis suppressor [Source:VGNC Symbol;Acc:VGNC:27946]	0.73	0.8	0.96	2.47	2.19	1.62	0.4	-1.32648	4.68e-12	4.46e-11
ENSBTAG00000000163	DDIT4	ENSBTAT00000000187	DNA damage inducible transcript 4 [Source:VGNC Symbol;Acc:VGNC:27948]	48.55	39.96	43.76	73.92	84.29	92.77	0.53	-0.924103	1.21e-19	1.86e-18
ENSBTAG00000010682	DDR1	ENSBTAT00000046062;ENSBTAT00000014143	discoidin domain receptor tyrosine kinase 1 [Source:VGNC Symbol;Acc:VGNC:53966]	8.8	8.95	8.32	12.65	13.46	13.41	0.66	-0.600217	6.34e-12	5.94e-11
ENSBTAG00000004266	DDX25	ENSBTAT00000067456;ENSBTAT00000005587	DEAD-box helicase 25 [Source:VGNC Symbol;Acc:VGNC:27961]	0.77	0.73	0.99	0.6	0.48	0.45	1.64	0.709586	0.000502	0.00171
ENSBTAG00000021820	DDX39A	ENSBTAT00000066612;ENSBTAT00000029088	DExD-box helicase 39A [Source:VGNC Symbol;Acc:VGNC:27964]	7.87	7.95	8.56	12.89	13.02	14.35	0.61	-0.723452	2.09e-14	2.34e-13
ENSBTAG00000019663	DECR1	ENSBTAT00000026202	2,4-dienoyl-CoA reductase 1 [Source:VGNC Symbol;Acc:VGNC:27982]	3.19	4.24	3.51	6.3	6.1	5.04	0.63	-0.671671	4.9e-05	0.000203
ENSBTAG00000001343	DEPDC1	ENSBTAT00000040383	DEP domain containing 1 [Source:VGNC Symbol;Acc:VGNC:55165]	0.66	0.58	0.64	8.27	8.32	7.43	0.08	-3.67708	3.42e-162	1.43e-159
ENSBTAG00000017026	DEPDC1B	ENSBTAT00000022639	DEP domain containing 1B [Source:VGNC Symbol;Acc:VGNC:28005]	0.54	0.74	0.65	2.93	2.96	2.42	0.23	-2.10719	3.63e-22	6.4e-21
ENSBTAG00000002670	DEPP1	ENSBTAT00000003460	DEPP1, autophagy regulator [Source:VGNC Symbol;Acc:VGNC:49544]	14.43	12.17	10.62	3.68	3.35	4.29	3.29	1.71739	3.96e-27	8.66e-26
ENSBTAG00000015341	DEPTOR	ENSBTAT00000082475;ENSBTAT00000020394;ENSBTAT00000083301;ENSBTAT00000080972	DEP domain containing MTOR interacting protein [Source:VGNC Symbol;Acc:VGNC:28008]	0.24	0.19	0.3	0.4	0.47	0.27	0.64	-0.640941	0.0465	0.0922
ENSBTAG00000021905	DGKB	ENSBTAT00000082627;ENSBTAT00000061250;ENSBTAT00000075431;ENSBTAT00000069589	diacylglycerol kinase beta [Source:VGNC Symbol;Acc:VGNC:28025]	0.16	0.15	0.23	0.31	0.33	0.38	0.54	-0.902015	0.000817	0.00265
ENSBTAG00000004688	DHCR24	ENSBTAT00000006153	24-dehydrocholesterol reductase [Source:VGNC Symbol;Acc:VGNC:28033]	10.03	12.15	9.71	4.12	4.02	3.92	2.64	1.40224	2.15e-43	8.63e-42
ENSBTAG00000016465	DHCR7	ENSBTAT00000021892	7-dehydrocholesterol reductase [Source:VGNC Symbol;Acc:VGNC:28034]	16.16	19.5	15	7.68	7	7.79	2.25	1.17237	3.34e-31	8.7e-30
ENSBTAG00000016109	DHRS12	ENSBTAT00000021443;ENSBTAT00000076501;ENSBTAT00000071572	dehydrogenase/reductase 12 [Source:VGNC Symbol;Acc:VGNC:28041]	2.72	3.18	2.6	1.57	1.57	1.66	1.77	0.824619	1.38e-08	9.21e-08
ENSBTAG00000046580	DHX58	ENSBTAT00000065634;ENSBTAT00000065738	DExH-box helicase 58 [Source:VGNC Symbol;Acc:VGNC:28058]	0.3	0.34	0.25	0.48	0.61	0.6	0.52	-0.941553	0.000187	0.000697
ENSBTAG00000012443	DIAPH3	ENSBTAT00000061079	diaphanous related formin 3 [Source:VGNC Symbol;Acc:VGNC:28062]	3.81	3.88	3.43	13.47	13.22	12.01	0.29	-1.79933	2.35e-78	2.13e-76
ENSBTAG00000012852	DICER1	ENSBTAT00000017080;ENSBTAT00000081075;ENSBTAT00000080920	dicer 1, ribonuclease III [Source:VGNC Symbol;Acc:VGNC:28063]	9.14	9.15	9.37	14.22	14.25	13.24	0.66	-0.592437	3.56e-14	3.92e-13
ENSBTAG00000007933	DIPK2A	ENSBTAT00000010430	divergent protein kinase domain 2A [Source:VGNC Symbol;Acc:VGNC:52667]	7.65	6.92	8.2	11.7	12.43	10.1	0.67	-0.588051	9.23e-09	6.31e-08
ENSBTAG00000012969	DKK2	ENSBTAT00000017242	dickkopf WNT signaling pathway inhibitor 2 [Source:VGNC Symbol;Acc:VGNC:28080]	1.72	2.27	1.81	4.5	4.45	3.73	0.46	-1.12902	2.22e-11	1.99e-10
ENSBTAG00000004275	DKK3	ENSBTAT00000005599;ENSBTAT00000079377	dickkopf WNT signaling pathway inhibitor 3 [Source:VGNC Symbol;Acc:VGNC:28081]	169.46	180.63	160.91	68.14	69.31	72.25	2.44	1.28503	3.16e-69	2.22e-67
ENSBTAG00000012186	DKKL1	ENSBTAT00000016164;ENSBTAT00000081570;ENSBTAT00000069412	dickkopf like acrosomal protein 1 [Source:VGNC Symbol;Acc:VGNC:28083]	8.05	8.54	8.2	20.33	17.41	18.73	0.44	-1.18751	6.41e-31	1.64e-29
ENSBTAG00000005372	DLGAP1	ENSBTAT00000084157;ENSBTAT00000007067	DLG associated protein 1 [Source:VGNC Symbol;Acc:VGNC:28088]	0.04	0.1	0.05	0.29	0.39	0.35	0.19	-2.41879	2.34e-13	2.43e-12
ENSBTAG00000013867	DLGAP3	ENSBTAT00000006420	DLG associated protein 3 [Source:VGNC Symbol;Acc:VGNC:28089]	0.69	0.6	0.69	0.98	0.77	1.25	0.66	-0.599557	0.00973	0.0239
ENSBTAG00000002331	DLGAP5	ENSBTAT00000003008	DLG associated protein 5 [Source:VGNC Symbol;Acc:VGNC:28091]	0.34	0.59	0.35	8.79	9.15	6.95	0.05	-4.27899	3.61e-102	4.99e-100
ENSBTAG00000005850	DLK2	ENSBTAT00000007690	delta like non-canonical Notch ligand 2 [Source:VGNC Symbol;Acc:VGNC:28093]	2.17	1.84	1.8	0.47	0.67	0.47	3.61	1.85131	5.68e-17	7.51e-16
ENSBTAG00000031476	DLL1	ENSBTAT00000044610;ENSBTAT00000068088	delta like canonical Notch ligand 1 [Source:VGNC Symbol;Acc:VGNC:28094]	1.71	1.68	1.89	3.31	3.2	3.13	0.55	-0.867107	5.82e-12	5.47e-11
ENSBTAG00000015217	DLX1	ENSBTAT00000020246	distal-less homeobox 1 [Source:VGNC Symbol;Acc:VGNC:28098]	1.76	1.35	1.29	2.67	2.65	2.33	0.58	-0.795824	2.05e-05	9.04e-05
ENSBTAG00000005741	DLX2	ENSBTAT00000046765	distal-less homeobox 2 [Source:VGNC Symbol;Acc:VGNC:28099]	2.04	1.47	1.61	3.23	3.64	3.64	0.49	-1.0338	5.01e-08	3.15e-07
ENSBTAG00000017409	DLX3	ENSBTAT00000023142	distal-less homeobox 3 [Source:VGNC Symbol;Acc:VGNC:55816]	0.18	0.06	0.06	0.28	0.4	0.52	0.26	-1.96314	7.07e-07	3.88e-06
ENSBTAG00000002620	DNA2	ENSBTAT00000003395	DNA replication helicase/nuclease 2 [Source:VGNC Symbol;Acc:VGNC:28118]	0.12	0.32	0.28	1.14	1.28	0.95	0.22	-2.21584	1.03e-13	1.1e-12
ENSBTAG00000013078	DNAH11	ENSBTAT00000061103;ENSBTAT00000081830;ENSBTAT00000078932;ENSBTAT00000082597;ENSBTAT00000072701	dynein heavy chain 11, axonemal [Source:NCBI gene;Acc:104968411]	0.17	0.2	0.15	0.25	0.27	0.28	0.65	-0.623609	0.00307	0.00863
ENSBTAG00000021752	DNAJB4	ENSBTAT00000028994	DnaJ heat shock protein family (Hsp40) member B4 [Source:VGNC Symbol;Acc:VGNC:55166]	115.29	119.59	130.21	79.8	76.52	59.35	1.69	0.759392	1.04e-16	1.34e-15
ENSBTAG00000010932	DNAJC12	ENSBTAT00000052518	DnaJ heat shock protein family (Hsp40) member C12 [Source:VGNC Symbol;Acc:VGNC:55984]	5.72	5.67	6.61	10.91	9.54	6.89	0.66	-0.602415	0.000649	0.00215
ENSBTAG00000034785	DNAJC15	ENSBTAT00000049233;ENSBTAT00000072409	DnaJ heat shock protein family (Hsp40) member C15 [Source:VGNC Symbol;Acc:VGNC:53812]	20.67	20.04	19.3	35.41	33.55	34.36	0.58	-0.783847	7.18e-15	8.3e-14
ENSBTAG00000016398	DNAJC22	ENSBTAT00000063126	DnaJ heat shock protein family (Hsp40) member C22 [Source:NCBI gene;Acc:515215]	0.11	0.13	0.09	0.65	0.91	0.8	0.14	-2.84487	2.77e-18	3.97e-17
ENSBTAG00000030749	DNAJC6	ENSBTAT00000078297;ENSBTAT00000086081	DnaJ heat shock protein family (Hsp40) member C6 [Source:VGNC Symbol;Acc:VGNC:55167]	0.12	0.13	0.21	0.32	0.36	0.3	0.47	-1.08409	6.79e-05	0.000273
ENSBTAG00000002736	DNMT1	ENSBTAT00000003549;ENSBTAT00000080632	DNA methyltransferase 1 [Source:VGNC Symbol;Acc:VGNC:28145]	8.42	8.54	8.41	13.72	13.73	12.14	0.64	-0.64176	2.24e-14	2.5e-13
ENSBTAG00000001874	DOCK3	ENSBTAT00000085032;ENSBTAT00000002440;ENSBTAT00000087176;ENSBTAT00000086869;ENSBTAT00000079970;ENSBTAT00000068205	dedicator of cytokinesis 3 [Source:VGNC Symbol;Acc:VGNC:50146]	0.2	0.18	0.24	0.04	0.1	0.04	3.39	1.76029	4.74e-09	3.32e-08
ENSBTAG00000015513	DOCK5	ENSBTAT00000067175;ENSBTAT00000020616;ENSBTAT00000071204	dedicator of cytokinesis 5 [Source:VGNC Symbol;Acc:VGNC:28159]	1.67	2.01	1.96	1.15	1.09	1.02	1.73	0.792972	4.06e-12	3.88e-11
ENSBTAG00000047975	DOK5	ENSBTAT00000064819	docking protein 5 [Source:VGNC Symbol;Acc:VGNC:56184]	8.6	7.44	7.27	11.84	12.86	11.57	0.64	-0.637929	2.48e-08	1.62e-07
ENSBTAG00000046957	DOK6	ENSBTAT00000064953	docking protein 6 [Source:VGNC Symbol;Acc:VGNC:28169]	2.69	2.52	2.17	4.44	3.69	4.84	0.57	-0.812392	8.02e-05	0.000318
ENSBTAG00000048246	DPP4	ENSBTAT00000056886;ENSBTAT00000020379;ENSBTAT00000068583	dipeptidyl peptidase 4 [Source:NCBI gene;Acc:281122]	0.33	0.56	0.41	0.21	0.3	0.12	2.05	1.03248	0.000587	0.00197
ENSBTAG00000047958	DPP7	ENSBTAT00000064726	dipeptidyl peptidase 7 [Source:VGNC Symbol;Acc:VGNC:28188]	28.42	28.83	28.02	14.7	16.49	17.18	1.76	0.81791	1.06e-24	2.09e-23
ENSBTAG00000017780	DPYSL4	ENSBTAT00000023643	dihydropyrimidinase like 4 [Source:VGNC Symbol;Acc:VGNC:28197]	0.26	0.38	0.4	0.68	0.88	0.55	0.49	-1.01547	0.000216	0.000795
ENSBTAG00000018576	DPYSL5	ENSBTAT00000024720;ENSBTAT00000085592	dihydropyrimidinase like 5 [Source:VGNC Symbol;Acc:VGNC:28198]	2.6	2.84	2.27	0.15	0.2	0.19	14.39	3.84665	6.31e-102	8.61e-100
ENSBTAG00000017287	DRAM1	ENSBTAT00000022976	DNA damage regulated autophagy modulator 1 [Source:VGNC Symbol;Acc:VGNC:28201]	32.31	31.67	33.02	17.37	18.14	16.57	1.86	0.897197	9.17e-40	3.26e-38
ENSBTAG00000015238	DSC3	ENSBTAT00000048309;ENSBTAT00000048327;ENSBTAT00000020274	desmocollin 3 [Source:VGNC Symbol;Acc:VGNC:28214]	2.01	1.94	2.2	4.69	4.86	4.87	0.43	-1.2291	8.69e-26	1.79e-24
ENSBTAG00000021923	DSG2	ENSBTAT00000068999;ENSBTAT00000029228	desmoglein 2 [Source:VGNC Symbol;Acc:VGNC:28221]	0.73	0.64	0.6	0.42	0.45	0.42	1.54	0.621508	0.000267	0.000966
ENSBTAG00000013915	DSN1	ENSBTAT00000034528	DSN1 homolog, MIS12 kinetochore complex component [Source:VGNC Symbol;Acc:VGNC:28224]	6.16	6.98	7.31	14.09	13.26	12.39	0.51	-0.95865	1.81e-19	2.76e-18
ENSBTAG00000015106	DSP	ENSBTAT00000020103	desmoplakin [Source:VGNC Symbol;Acc:VGNC:28225]	0.06	0.05	0.05	0.13	0.11	0.06	0.52	-0.95382	0.00382	0.0105
ENSBTAG00000018142	DTL	ENSBTAT00000074215;ENSBTAT00000024147	denticleless E3 ubiquitin protein ligase homolog [Source:VGNC Symbol;Acc:VGNC:28230]	1.33	1.57	1.23	3.1	2.96	2.51	0.48	-1.05132	1.48e-11	1.35e-10
ENSBTAG00000012307	DTNA	ENSBTAT00000061204;ENSBTAT00000079620;ENSBTAT00000048673;ENSBTAT00000085153;ENSBTAT00000084710;ENSBTAT00000082613;ENSBTAT00000067408	dystrobrevin alpha [Source:VGNC Symbol;Acc:VGNC:28231]	4.31	4.18	4.57	1.2	1.19	1.12	3.72	1.89525	3.21e-81	3.19e-79
ENSBTAG00000004046	DTX4	ENSBTAT00000066569;ENSBTAT00000005289	deltex E3 ubiquitin ligase 4 [Source:VGNC Symbol;Acc:VGNC:54867]	2.59	2.24	2.43	0.65	0.78	0.96	3.03	1.60056	2.7e-27	5.96e-26
ENSBTAG00000015408	DTYMK	ENSBTAT00000020478;ENSBTAT00000069715	deoxythymidylate kinase [Source:VGNC Symbol;Acc:VGNC:28240]	1.91	1.89	2.2	4.12	4.37	5.03	0.44	-1.17071	9.56e-15	1.09e-13
ENSBTAG00000010763	DUSP16	ENSBTAT00000000929	dual specificity phosphatase 16 [Source:VGNC Symbol;Acc:VGNC:28253]	2.08	1.82	1.66	3.5	3.57	2.9	0.56	-0.842366	4.15e-07	2.34e-06
ENSBTAG00000027375	DUSP22	ENSBTAT00000071256;ENSBTAT00000039272	dual specificity phosphatase 22 [Source:VGNC Symbol;Acc:VGNC:28256]	1.06	1.12	1	0.81	0.62	0.64	1.54	0.619098	0.00412	0.0113
ENSBTAG00000008652	DUSP27	ENSBTAT00000011408	dual specificity phosphatase 27, atypical [Source:VGNC Symbol;Acc:VGNC:49550]	7.78	7.29	7.37	3.31	2.92	3.29	2.35	1.23566	1.76e-44	7.31e-43
ENSBTAG00000049766	DUSP28	ENSBTAT00000072929	dual specificity phosphatase 28 [Source:NCBI gene;Acc:112446050]	8.9	9.33	8.53	5.73	6.49	5.55	1.51	0.590442	2.6e-08	1.69e-07
ENSBTAG00000021912	DUSP7	ENSBTAT00000029212	dual specificity phosphatase 7 [Source:VGNC Symbol;Acc:VGNC:28263]	5.97	4.61	4.77	8.17	7.82	7.44	0.66	-0.610281	6.5e-07	3.58e-06
ENSBTAG00000051211	DUSP8	ENSBTAT00000073489	dual specificity phosphatase 8 [Source:NCBI gene;Acc:615727]	0.9	0.94	1.02	1.73	2.04	1.93	0.5	-0.995951	8.84e-11	7.47e-10
ENSBTAG00000011998	DUT	ENSBTAT00000031441;ENSBTAT00000068577;ENSBTAT00000070515	deoxyuridine triphosphatase [Source:NCBI gene;Acc:507945]	9.59	10.65	8.55	45.68	44.03	50.93	0.2	-2.28846	4.69e-93	5.64e-91
ENSBTAG00000003971	E2F1	ENSBTAT00000005182	E2F transcription factor 1 [Source:VGNC Symbol;Acc:VGNC:28286]	2.05	2.33	1.74	2.88	3.57	3.74	0.6	-0.736027	5.52e-05	0.000226
ENSBTAG00000014400	E2F2	ENSBTAT00000023554	E2F transcription factor 2 [Source:VGNC Symbol;Acc:VGNC:54420]	0.24	0.3	0.23	0.55	0.63	0.4	0.48	-1.05403	3.52e-05	0.000149
ENSBTAG00000016931	E2F7	ENSBTAT00000022518;ENSBTAT00000074071	E2F transcription factor 7 [Source:VGNC Symbol;Acc:VGNC:28291]	0.08	0.15	0.06	0.6	0.68	0.67	0.14	-2.79525	1.97e-21	3.37e-20
ENSBTAG00000017446	E2F8	ENSBTAT00000086675;ENSBTAT00000023190	E2F transcription factor 8 [Source:VGNC Symbol;Acc:VGNC:28292]	0.12	0.24	0.14	2.5	2.39	2.28	0.07	-3.8633	2.11e-59	1.28e-57
ENSBTAG00000030518	ECSCR	ENSBTAT00000076446;ENSBTAT00000073615;ENSBTAT00000084149	endothelial cell surface expressed chemotaxis and apoptosis regulator [Source:NCBI gene;Acc:511765]	0	0.09	0.1	0.78	0.69	0.47	0.09	-3.42172	1.22e-12	1.21e-11
ENSBTAG00000023814	ECT2	ENSBTAT00000032677;ENSBTAT00000066418;ENSBTAT00000074122;ENSBTAT00000068893;ENSBTAT00000080807	epithelial cell transforming 2 [Source:VGNC Symbol;Acc:VGNC:28314]	2.98	2.89	3.72	7.99	8.24	6.37	0.42	-1.237	3.08e-23	5.66e-22
ENSBTAG00000014534	EEF1A1	ENSBTAT00000019318;ENSBTAT00000087016	eukaryotic translation elongation factor 1 alpha 1 [Source:VGNC Symbol;Acc:VGNC:56362]	931.99	1014.17	1262.53	1889.62	1758.65	1864.7	0.58	-0.780844	9.31e-14	1.01e-12
ENSBTAG00000019065	EEPD1	ENSBTAT00000033712	endonuclease/exonuclease/phosphatase family domain containing 1 [Source:VGNC Symbol;Acc:VGNC:28338]	6.58	6.43	5.75	3.14	3.11	3.08	2.01	1.00807	2.86e-23	5.26e-22
ENSBTAG00000017448	EFEMP1	ENSBTAT00000023206;ENSBTAT00000086039	EGF containing fibulin extracellular matrix protein 1 [Source:VGNC Symbol;Acc:VGNC:28348]	4.4	4.96	4.93	3.2	2.91	3.41	1.5	0.585371	2.34e-07	1.37e-06
ENSBTAG00000052025	EFNB3	ENSBTAT00000086732	ephrin B3 [Source:NCBI gene;Acc:617714]	0.11	0.12	0.04	0.19	0.6	0.41	0.23	-2.15115	1.01e-06	5.41e-06
ENSBTAG00000030278	EGFL7	ENSBTAT00000075360	EGF like domain multiple 7 [Source:NCBI gene;Acc:613671]	0.59	0.75	0.43	0.49	0.33	0.31	1.56	0.640768	0.0164	0.0378
ENSBTAG00000008172	EGLN3	ENSBTAT00000010744	egl-9 family hypoxia inducible factor 3 [Source:VGNC Symbol;Acc:VGNC:28367]	25.97	31.01	25.92	11.49	12.69	13.08	2.23	1.15412	2.69e-35	8.23e-34
ENSBTAG00000010069	EGR1	ENSBTAT00000013284	early growth response 1 [Source:VGNC Symbol;Acc:VGNC:52766]	56.78	80.45	58.53	43.76	24.77	25.23	2.09	1.0621	2.72e-09	1.97e-08
ENSBTAG00000046409	EGR2	ENSBTAT00000064240	early growth response 2 [Source:VGNC Symbol;Acc:VGNC:52767]	3.97	8.16	6.11	1.56	1	1.09	4.99	2.31809	6.75e-20	1.05e-18
ENSBTAG00000019293	EGR3	ENSBTAT00000073967;ENSBTAT00000025687	early growth response 3 [Source:VGNC Symbol;Acc:VGNC:28368]	0.67	1.67	1.82	0.75	0.61	0.69	2.02	1.01532	0.000596	0.002
ENSBTAG00000044173	EHBP1	ENSBTAT00000073339;ENSBTAT00000085927;ENSBTAT00000061137	EH domain binding protein 1 [Source:VGNC Symbol;Acc:VGNC:28370]	8.51	8.16	8.16	13.61	14.12	12.41	0.62	-0.692842	7.19e-17	9.4e-16
ENSBTAG00000019625	EHHADH	ENSBTAT00000061513;ENSBTAT00000085824;ENSBTAT00000036047	enoyl-CoA hydratase and 3-hydroxyacyl CoA dehydrogenase [Source:VGNC Symbol;Acc:VGNC:53541]	0.28	0.3	0.29	0.51	0.66	0.4	0.56	-0.838939	0.000384	0.00134
ENSBTAG00000004861	EIF3F	ENSBTAT00000049219	eukaryotic translation initiation factor 3 subunit F [Source:VGNC Symbol;Acc:VGNC:28396]	79.97	79.69	80.19	112.62	118.32	131.31	0.66	-0.594917	4.81e-12	4.57e-11
ENSBTAG00000003490	ELMO1	ENSBTAT00000082952;ENSBTAT00000039193;ENSBTAT00000079451;ENSBTAT00000004537	engulfment and cell motility 1 [Source:VGNC Symbol;Acc:VGNC:28438]	4.54	4.42	4.31	2.6	2.81	2.66	1.64	0.71743	5.49e-16	6.86e-15
ENSBTAG00000019517	ELN	ENSBTAT00000057593;ENSBTAT00000076322;ENSBTAT00000068399;ENSBTAT00000080208;ENSBTAT00000074048	elastin [Source:NCBI gene;Acc:280781]	3.76	4.73	3.78	8.56	9.93	10.32	0.43	-1.23182	2.23e-24	4.31e-23
ENSBTAG00000002497	ELOVL2	ENSBTAT00000074314	ELOVL fatty acid elongase 2 [Source:VGNC Symbol;Acc:VGNC:28448]	0.81	0.94	0.68	0.25	0.32	0.22	3.07	1.62022	4.03e-13	4.11e-12
ENSBTAG00000003359	ELOVL5	ENSBTAT00000004358	ELOVL fatty acid elongase 5 [Source:VGNC Symbol;Acc:VGNC:28451]	75.29	75.67	77.66	52.16	53.28	46.18	1.51	0.592617	8.33e-19	1.23e-17
ENSBTAG00000007704	ELOVL7	ENSBTAT00000069161;ENSBTAT00000010129	ELOVL fatty acid elongase 7 [Source:VGNC Symbol;Acc:VGNC:28453]	37.25	33.62	39.36	18.68	20.89	15.36	2.01	1.0049	7.15e-27	1.54e-25
ENSBTAG00000011324	EMILIN1	ENSBTAT00000015049	elastin microfibril interfacer 1 [Source:VGNC Symbol;Acc:VGNC:28473]	16.14	15.4	14.71	27.95	27.77	32.25	0.53	-0.927331	2.59e-25	5.25e-24
ENSBTAG00000003880	EMILIN2	ENSBTAT00000080161;ENSBTAT00000005074	elastin microfibril interfacer 2 [Source:VGNC Symbol;Acc:VGNC:28474]	41.32	44.22	41.36	77.41	79.46	81.47	0.53	-0.909374	1.94e-32	5.27e-31
ENSBTAG00000009994	EML5	ENSBTAT00000061574	echinoderm microtubule associated protein like 5 [Source:VGNC Symbol;Acc:VGNC:28479]	0.41	0.4	0.39	0.24	0.29	0.25	1.54	0.623704	0.000449	0.00155
ENSBTAG00000036078	EMP1	ENSBTAT00000050559	epithelial membrane protein 1 [Source:VGNC Symbol;Acc:VGNC:28481]	62.94	62.5	66.78	28.07	27.34	27.25	2.33	1.21772	7.63e-73	5.94e-71
ENSBTAG00000013411	ENO1	ENSBTAT00000017839;ENSBTAT00000085415;ENSBTAT00000072167	enolase 1 [Source:NCBI gene;Acc:281141]	387.67	405.16	407.76	663.19	668.23	689.31	0.59	-0.751131	1.44e-24	2.84e-23
ENSBTAG00000021830	ENPP1	ENSBTAT00000061365	ectonucleotide pyrophosphatase/phosphodiesterase 1 [Source:VGNC Symbol;Acc:VGNC:28504]	1.12	1.17	1.55	0.97	0.94	0.61	1.53	0.613167	0.00251	0.00722
ENSBTAG00000015829	ENPP5	ENSBTAT00000057413	ectonucleotide pyrophosphatase/phosphodiesterase 5 (putative) [Source:NCBI gene;Acc:512304]	1.63	1.72	1.34	0.65	0.52	0.72	2.47	1.30662	4.97e-11	4.31e-10
ENSBTAG00000005960	EPB41L2	ENSBTAT00000075847;ENSBTAT00000074611;ENSBTAT00000068564;ENSBTAT00000086113;ENSBTAT00000078809;ENSBTAT00000069717;ENSBTAT00000083479;ENSBTAT00000079069	erythrocyte membrane protein band 4.1 like 2 [Source:VGNC Symbol;Acc:VGNC:28521]	25.31	26.89	23.91	43.66	43.4	44.73	0.58	-0.792112	6.39e-23	1.16e-21
ENSBTAG00000033197	EPDR1	ENSBTAT00000047158	ependymin related 1 [Source:VGNC Symbol;Acc:VGNC:28530]	4.11	3.97	3.83	7.63	7.33	6.85	0.55	-0.872439	5.98e-15	6.96e-14
ENSBTAG00000015510	EPHB6	ENSBTAT00000033428	EPH receptor B6 [Source:NCBI gene;Acc:529800]	0.04	0.03	0.01	0.3	0.38	0.3	0.09	-3.46934	1.02e-21	1.77e-20
ENSBTAG00000015241	EPHX2	ENSBTAT00000020272	epoxide hydrolase 2 [Source:VGNC Symbol;Acc:VGNC:28542]	0.68	0.67	0.55	0.33	0.4	0.34	1.77	0.822382	0.000235	0.00086
ENSBTAG00000045727	EPPK1	ENSBTAT00000065585	epiplakin 1 [Source:NCBI gene;Acc:100337278]	0.46	0.48	0.36	0.15	0.15	0.15	2.91	1.54215	7.81e-16	9.63e-15
ENSBTAG00000022147	EPS8L2	ENSBTAT00000029874;ENSBTAT00000073493	EPS8 like 2 [Source:NCBI gene;Acc:614857]	8.26	9.03	7.53	3.39	3.18	3.33	2.51	1.3271	7.63e-39	2.66e-37
ENSBTAG00000019054	EPSTI1	ENSBTAT00000025365	epithelial stromal interaction 1 [Source:VGNC Symbol;Acc:VGNC:28557]	6.26	5.7	4.9	13.1	12.58	12.37	0.44	-1.17462	7.78e-21	1.29e-19
ENSBTAG00000010444	ERBB3	ENSBTAT00000013790	erb-b2 receptor tyrosine kinase 3 [Source:VGNC Symbol;Acc:VGNC:28564]	6.16	5.72	5.68	2.3	2.25	2.22	2.6	1.37615	3.76e-56	2.12e-54
ENSBTAG00000010273	EREG	ENSBTAT00000013571	epiregulin [Source:VGNC Symbol;Acc:VGNC:28575]	0.8	1.02	0.83	0.06	0.08	0.17	8.71	3.12322	1.17e-22	2.1e-21
ENSBTAG00000011001	ERG	ENSBTAT00000072024;ENSBTAT00000080229;ENSBTAT00000014608	ETS transcription factor ERG [Source:VGNC Symbol;Acc:VGNC:50174]	1.31	1.12	1.18	0.18	0.14	0.17	7.34	2.87636	2.65e-39	9.32e-38
ENSBTAG00000015955	ERGIC1	ENSBTAT00000021218;ENSBTAT00000086583	endoplasmic reticulum-golgi intermediate compartment 1 [Source:VGNC Symbol;Acc:VGNC:28578]	41.19	45.13	42.37	62.36	63.93	68.43	0.66	-0.597509	8.16e-13	8.18e-12
ENSBTAG00000018493	ERICH5	ENSBTAT00000024611;ENSBTAT00000083997	glutamate rich 5 [Source:VGNC Symbol;Acc:VGNC:28585]	1.4	1.36	0.57	3.61	3.75	3.26	0.31	-1.67279	2.24e-10	1.82e-09
ENSBTAG00000015716	ERO1A	ENSBTAT00000079359;ENSBTAT00000020878;ENSBTAT00000079822	endoplasmic reticulum oxidoreductase 1 alpha [Source:VGNC Symbol;Acc:VGNC:28594]	24.05	23.03	26.56	41.67	46.12	34.48	0.6	-0.731341	2.89e-12	2.81e-11
ENSBTAG00000006609	ERRFI1	ENSBTAT00000008675	ERBB receptor feedback inhibitor 1 [Source:VGNC Symbol;Acc:VGNC:28598]	20.8	33.05	33.56	69.02	61.96	61.32	0.45	-1.13745	1.77e-14	2e-13
ENSBTAG00000006551	ESCO2	ENSBTAT00000008606	establishment of sister chromatid cohesion N-acetyltransferase 2 [Source:NCBI gene;Acc:538949]	0.49	0.67	0.51	3.66	2.98	2.78	0.18	-2.49017	1.44e-38	4.95e-37
ENSBTAG00000004221	ESM1	ENSBTAT00000005529	endothelial cell specific molecule 1 [Source:VGNC Symbol;Acc:VGNC:28602]	1.54	1.17	1.92	9.25	8.14	6.94	0.19	-2.39306	2.15e-42	8.3e-41
ENSBTAG00000008934	ESPL1	ENSBTAT00000011761	extra spindle pole bodies like 1, separase [Source:VGNC Symbol;Acc:VGNC:28603]	0.41	0.45	0.31	3.63	3.68	3.41	0.11	-3.1942	2.17e-111	3.67e-109
ENSBTAG00000015981	ETV1	ENSBTAT00000021259;ENSBTAT00000085090;ENSBTAT00000075156	ETS variant 1 [Source:VGNC Symbol;Acc:VGNC:28628]	5.99	7.26	6.61	11.88	10.57	10.27	0.61	-0.720809	4.32e-11	3.77e-10
ENSBTAG00000023788	EXD3	ENSBTAT00000032625	exonuclease 3'-5' domain containing 3 [Source:VGNC Symbol;Acc:VGNC:28641]	0.63	0.45	0.64	0.28	0.36	0.46	1.58	0.658569	0.00579	0.0152
ENSBTAG00000009396	EXO1	ENSBTAT00000012365	exonuclease 1 [Source:VGNC Symbol;Acc:VGNC:28642]	0.16	0.15	0.11	0.99	1.11	0.83	0.14	-2.79594	2.4e-36	7.73e-35
ENSBTAG00000004942	EXOSC9	ENSBTAT00000006502	exosome component 9 [Source:VGNC Symbol;Acc:VGNC:28663]	47.59	51.78	51.04	26.44	25.25	23.07	2.01	1.00855	8.08e-40	2.88e-38
ENSBTAG00000006349	EXTL1	ENSBTAT00000083482	exostosin like glycosyltransferase 1 [Source:VGNC Symbol;Acc:VGNC:28667]	0.34	0.22	0.28	0.42	0.37	0.51	0.64	-0.648904	0.0138	0.0325
ENSBTAG00000011298	EYA1	ENSBTAT00000087085;ENSBTAT00000015010;ENSBTAT00000080357	EYA transcriptional coactivator and phosphatase 1 [Source:VGNC Symbol;Acc:VGNC:28670]	0.59	0.76	0.52	1.03	1	0.98	0.62	-0.689726	0.00097	0.0031
ENSBTAG00000013336	EYA2	ENSBTAT00000017737;ENSBTAT00000086434	EYA transcriptional coactivator and phosphatase 2 [Source:VGNC Symbol;Acc:VGNC:28671]	3.14	2.93	3.96	7.15	6.48	6.69	0.49	-1.01877	1.49e-13	1.58e-12
ENSBTAG00000043989	EYA3	ENSBTAT00000083172;ENSBTAT00000081308;ENSBTAT00000076356;ENSBTAT00000074020;ENSBTAT00000069604	EYA transcriptional coactivator and phosphatase 3 [Source:VGNC Symbol;Acc:VGNC:28672]	12.51	12.15	12.07	8.1	8.25	7.25	1.56	0.638857	4.15e-20	6.54e-19
ENSBTAG00000009426	EZH2	ENSBTAT00000084115;ENSBTAT00000012405;ENSBTAT00000072213;ENSBTAT00000085702	enhancer of zeste 2 polycomb repressive complex 2 subunit [Source:VGNC Symbol;Acc:VGNC:28675]	4.63	4.2	5.11	9.59	10.03	9.42	0.48	-1.05981	4.71e-25	9.45e-24
ENSBTAG00000007101	F3	ENSBTAT00000009341	coagulation factor III, tissue factor [Source:VGNC Symbol;Acc:VGNC:28687]	5.96	6.37	5.88	2.72	2.97	2.85	2.13	1.09328	1.59e-20	2.58e-19
ENSBTAG00000017722	F5	ENSBTAT00000023573	coagulation factor V [Source:VGNC Symbol;Acc:VGNC:28688]	0.24	0.16	0.34	0.12	0.15	0.15	1.79	0.837653	0.00167	0.00504
ENSBTAG00000016819	FABP3	ENSBTAT00000022375	fatty acid binding protein 3 [Source:VGNC Symbol;Acc:VGNC:28697]	10.56	11.89	11.63	23.14	21.05	26.16	0.48	-1.04547	1.18e-20	1.93e-19
ENSBTAG00000033803	FABP7	ENSBTAT00000017593	fatty acid binding protein 7 [Source:VGNC Symbol;Acc:VGNC:28699]	2.5	3.03	1.34	4.57	4.61	4.28	0.51	-0.971833	0.00045	0.00155
ENSBTAG00000017242	FADS6	ENSBTAT00000022906	fatty acid desaturase 6 [Source:VGNC Symbol;Acc:VGNC:28704]	0.87	0.81	0.35	1.19	1.34	0.85	0.6	-0.737227	0.0306	0.0643
ENSBTAG00000017504	FAIM2	ENSBTAT00000068256;ENSBTAT00000023267	Fas apoptotic inhibitory molecule 2 [Source:VGNC Symbol;Acc:VGNC:28710]	1.61	1.7	1.52	1.16	0.84	1.2	1.5	0.588082	8.74e-05	0.000344
ENSBTAG00000010023	FAM107B	ENSBTAT00000013221;ENSBTAT00000082421	family with sequence similarity 107 member B [Source:VGNC Symbol;Acc:VGNC:57007]	2.41	1.67	1.95	2.93	3.42	2.73	0.66	-0.592649	0.00435	0.0118
ENSBTAG00000008638	FAM110A	ENSBTAT00000011392	family with sequence similarity 110 member A [Source:VGNC Symbol;Acc:VGNC:28716]	0.36	0.32	0.14	0.85	0.84	0.96	0.31	-1.69191	4.68e-08	2.95e-07
ENSBTAG00000020041	FAM13B	ENSBTAT00000079845;ENSBTAT00000063540;ENSBTAT00000072984;ENSBTAT00000026700;ENSBTAT00000076218	family with sequence similarity 13 member B [Source:VGNC Symbol;Acc:VGNC:55222]	7.28	6.81	8	4.65	6	4	1.51	0.593002	6.07e-07	3.36e-06
ENSBTAG00000017540	FAM13C	ENSBTAT00000023314	family with sequence similarity 13 member C [Source:VGNC Symbol;Acc:VGNC:28732]	7.01	7.6	7.23	11.19	11.23	10.86	0.66	-0.607547	1.8e-08	1.19e-07
ENSBTAG00000034393	FAM149A	ENSBTAT00000071920;ENSBTAT00000004650	family with sequence similarity 149 member A [Source:VGNC Symbol;Acc:VGNC:55045]	0.26	0.24	0.27	0.49	0.69	0.4	0.49	-1.03008	5.87e-05	0.000239
ENSBTAG00000009290	FAM161A	ENSBTAT00000012239	FAM161A, centrosomal protein [Source:VGNC Symbol;Acc:VGNC:28742]	3.87	3.69	2.87	6.31	6.02	5.28	0.59	-0.755689	6.65e-06	3.17e-05
ENSBTAG00000017427	FAM180A	ENSBTAT00000023166	family with sequence similarity 180 member A [Source:VGNC Symbol;Acc:VGNC:28763]	3.84	4.25	4.17	0.89	0.77	1.05	4.51	2.17455	6.03e-26	1.25e-24
ENSBTAG00000011173	FAM189A2	ENSBTAT00000014839	family with sequence similarity 189 member A2 [Source:VGNC Symbol;Acc:VGNC:54429]	0.58	0.52	0.47	0.24	0.15	0.31	2.25	1.17312	2.96e-05	0.000127
ENSBTAG00000001085	FAM20A	ENSBTAT00000001439	FAM20A, golgi associated secretory pathway pseudokinase [Source:VGNC Symbol;Acc:VGNC:28785]	3.59	4.16	3.07	0.42	0.62	0.7	6.22	2.63729	3.43e-31	8.91e-30
ENSBTAG00000037902	FAM229A	ENSBTAT00000052158	family with sequence similarity 229 member A [Source:VGNC Symbol;Acc:VGNC:28803]	1.51	1.65	1.36	0.61	0.77	0.58	2.3	1.20102	2.7e-06	1.36e-05
ENSBTAG00000014322	FAM234B	ENSBTAT00000019045	family with sequence similarity 234 member B [Source:VGNC Symbol;Acc:VGNC:28805]	1.56	1.41	1.1	2.36	2.13	2.27	0.6	-0.73481	2.17e-06	1.11e-05
ENSBTAG00000007976	FAM3C	ENSBTAT00000030051;ENSBTAT00000073296	family with sequence similarity 3 member C [Source:VGNC Symbol;Acc:VGNC:28811]	54.05	62.18	56.8	30	31.88	26.84	1.95	0.963736	3.59e-33	1.01e-31
ENSBTAG00000008462	FAM43A	ENSBTAT00000057417	family with sequence similarity 43 member A [Source:VGNC Symbol;Acc:VGNC:28813]	1.57	1.3	1.68	0.19	0.36	0.49	4.39	2.13312	2.41e-13	2.5e-12
ENSBTAG00000012779	FAM49A	ENSBTAT00000070326;ENSBTAT00000016983	family with sequence similarity 49 member A [Source:VGNC Symbol;Acc:VGNC:28818]	0.33	0.35	0.37	2.26	2.53	2.44	0.15	-2.78379	4.99e-46	2.16e-44
ENSBTAG00000020227	FAM72A	ENSBTAT00000026937	family with sequence similarity 72 member A [Source:NCBI gene;Acc:616965]	0.27	0.28	0.35	3.51	3.08	2.84	0.1	-3.38277	1.4e-56	7.98e-55
ENSBTAG00000000660	FAM83D	ENSBTAT00000000862	family with sequence similarity 83 member D [Source:VGNC Symbol;Acc:VGNC:28835]	0.13	0.25	0.21	2.44	2.57	1.81	0.09	-3.53897	2.32e-41	8.8e-40
ENSBTAG00000003705	FAM83G	ENSBTAT00000004828	family with sequence similarity 83 member G [Source:VGNC Symbol;Acc:VGNC:28838]	0.28	0.24	0.22	0.05	0.09	0.07	3.36	1.74668	1.5e-10	1.24e-09
ENSBTAG00000038682	FAM83H	ENSBTAT00000086728;ENSBTAT00000019225	family with sequence similarity 83 member H [Source:VGNC Symbol;Acc:VGNC:28839]	0.49	0.52	0.44	0.24	0.19	0.29	1.99	0.995711	9.21e-07	4.94e-06
ENSBTAG00000023073	FAM89A	ENSBTAT00000031376	family with sequence similarity 89 member A [Source:VGNC Symbol;Acc:VGNC:28842]	3.12	2.58	3.23	5.13	5.4	6.05	0.54	-0.894646	4.35e-08	2.75e-07
ENSBTAG00000010077	FANCD2	ENSBTAT00000013299	FA complementation group D2 [Source:VGNC Symbol;Acc:VGNC:28855]	0.7	0.97	0.91	4.88	4.76	4.62	0.18	-2.46925	7.46e-79	6.93e-77
ENSBTAG00000009097	FANCI	ENSBTAT00000083264;ENSBTAT00000011991	FA complementation group I [Source:VGNC Symbol;Acc:VGNC:28859]	1.04	1.82	1.25	5.63	5.41	4.4	0.27	-1.90824	5e-26	1.04e-24
ENSBTAG00000008140	FAP	ENSBTAT00000010702;ENSBTAT00000072405	fibroblast activation protein alpha [Source:VGNC Symbol;Acc:VGNC:28862]	108.89	93.62	111.86	38.73	39.9	33.99	2.79	1.4811	3.97e-72	3.02e-70
ENSBTAG00000011095	FAR2	ENSBTAT00000014725	fatty acyl-CoA reductase 2 [Source:VGNC Symbol;Acc:VGNC:28864]	5.98	5.88	5.66	3.68	4.14	3.69	1.52	0.606072	4.18e-11	3.66e-10
ENSBTAG00000004081	FAT3	ENSBTAT00000005332	FAT atypical cadherin 3 [Source:VGNC Symbol;Acc:VGNC:28876]	0.26	0.18	0.22	0.07	0.07	0.11	2.63	1.39385	2.49e-09	1.8e-08
ENSBTAG00000002579	FBL	ENSBTAT00000003340	fibrillarin [Source:VGNC Symbol;Acc:VGNC:28879]	40.78	40.66	47.47	64.9	60.09	71.52	0.66	-0.6081	1.16e-09	8.68e-09
ENSBTAG00000018725	FBLIM1	ENSBTAT00000024926;ENSBTAT00000078169	filamin binding LIM protein 1 [Source:VGNC Symbol;Acc:VGNC:28880]	42.14	43.39	42.26	65.26	66.04	68.21	0.64	-0.64262	2.13e-17	2.89e-16
ENSBTAG00000015307	FBN2	ENSBTAT00000020360	fibrillin 2 [Source:VGNC Symbol;Acc:VGNC:52231]	1	1.21	1.14	2.15	2.37	2.18	0.5	-1.00344	7.48e-19	1.11e-17
ENSBTAG00000016194	FBXO32	ENSBTAT00000021554	F-box protein 32 [Source:VGNC Symbol;Acc:VGNC:28905]	4.27	4.82	4.88	1.7	1.95	1.26	2.85	1.50913	3.95e-18	5.61e-17
ENSBTAG00000032617	FBXO44	ENSBTAT00000009504;ENSBTAT00000054333;ENSBTAT00000086266	F-box protein 44 [Source:NCBI gene;Acc:785057]	1.82	2.18	1.71	0.85	1.26	0.74	2.01	1.0041	1.95e-06	1e-05
ENSBTAG00000021193	FBXO5	ENSBTAT00000083057;ENSBTAT00000055097	F-box protein 5 [Source:VGNC Symbol;Acc:VGNC:28917]	0.92	0.77	0.91	4.72	4.73	3.49	0.2	-2.31112	2.59e-30	6.46e-29
ENSBTAG00000008592	FCGR1A	ENSBTAT00000073891;ENSBTAT00000011333	Fc fragment of IgG receptor Ia [Source:NCBI gene;Acc:282227]	1.43	2.09	1.82	3.42	3.39	3.81	0.5	-0.991841	6.13e-07	3.39e-06
ENSBTAG00000012432	FDFT1	ENSBTAT00000016504	farnesyl-diphosphate farnesyltransferase 1 [Source:VGNC Symbol;Acc:VGNC:56966]	23.7	25.68	20.93	7.28	6.36	6.89	3.43	1.77659	5.65e-71	4.19e-69
ENSBTAG00000003948	FDPS	ENSBTAT00000014472;ENSBTAT00000009272	farnesyl diphosphate synthase [Source:NCBI gene;Acc:281156]	23.69	24.43	23.37	11.68	11.56	12.9	1.98	0.983979	1.7e-35	5.25e-34
ENSBTAG00000000064	FEN1	ENSBTAT00000000071	flap structure-specific endonuclease 1 [Source:VGNC Symbol;Acc:VGNC:28947]	4.29	3.82	3.9	6.63	6.51	6.71	0.61	-0.724499	3.79e-09	2.69e-08
ENSBTAG00000013537	FER1L6	ENSBTAT00000025707;ENSBTAT00000074507;ENSBTAT00000082202;ENSBTAT00000086323	fer-1 like family member 6 [Source:VGNC Symbol;Acc:VGNC:28950]	0.59	0.58	0.7	1.47	1.1	1.28	0.49	-1.0437	8.89e-10	6.73e-09
ENSBTAG00000005198	FGF1	ENSBTAT00000078959;ENSBTAT00000072959;ENSBTAT00000068787	fibroblast growth factor 1 [Source:VGNC Symbol;Acc:VGNC:28970]	0.19	0.19	0.2	0.67	0.73	0.79	0.27	-1.895	1.3e-18	1.89e-17
ENSBTAG00000051910	FGF10	ENSBTAT00000086367	fibroblast growth factor 10 [Source:NCBI gene;Acc:326285]	3.38	3.18	3.47	0.86	0.92	0.43	4.54	2.18203	1.4e-24	2.76e-23
ENSBTAG00000000128	FGF18	ENSBTAT00000000139;ENSBTAT00000072791	fibroblast growth factor 18 [Source:VGNC Symbol;Acc:VGNC:28974]	3.89	4	3.19	0.29	0.32	0.26	12.64	3.65984	7.47e-76	6.31e-74
ENSBTAG00000005691	FGF2	ENSBTAT00000007477	fibroblast growth factor 2 [Source:NCBI gene;Acc:281161]	6.24	4.89	7.14	3.31	4.24	2.95	1.74	0.799523	7.46e-10	5.69e-09
ENSBTAG00000027357	FGF22	ENSBTAT00000039235;ENSBTAT00000086016	fibroblast growth factor 22 [Source:VGNC Symbol;Acc:VGNC:52233]	0.95	0.5	0.78	1.64	1.46	2.1	0.43	-1.22475	5.72e-06	2.75e-05
ENSBTAG00000017348	FGF5	ENSBTAT00000023064;ENSBTAT00000076939	fibroblast growth factor 5 [Source:VGNC Symbol;Acc:VGNC:28980]	0.47	0.38	0.67	2.37	2.5	2.18	0.22	-2.21519	2.37e-23	4.39e-22
ENSBTAG00000051898	FGF7	ENSBTAT00000073054	fibroblast growth factor 7 [Source:NCBI gene;Acc:616885]	13.94	14.66	14.39	49.13	43.55	37.37	0.33	-1.59664	1.27e-61	8.11e-60
ENSBTAG00000014064	FGFR2	ENSBTAT00000086185;ENSBTAT00000068161;ENSBTAT00000081525;ENSBTAT00000072473;ENSBTAT00000018708	fibroblast growth factor receptor 2 [Source:VGNC Symbol;Acc:VGNC:28987]	2.73	3.41	3.26	6.72	6.93	4.87	0.51	-0.977647	3.86e-12	3.7e-11
ENSBTAG00000010543	FGFR4	ENSBTAT00000013942	fibroblast growth factor receptor 4 [Source:VGNC Symbol;Acc:VGNC:28988]	0.03	0.11	0.1	3.87	3.41	3.56	0.02	-5.52888	9.5e-107	1.46e-104
ENSBTAG00000011784	FGR	ENSBTAT00000072676;ENSBTAT00000076250;ENSBTAT00000015646;ENSBTAT00000078914	FGR proto-oncogene, Src family tyrosine kinase [Source:VGNC Symbol;Acc:VGNC:28994]	1.73	1.82	1.51	0.19	0.24	0.34	6.51	2.70304	6.52e-40	2.35e-38
ENSBTAG00000001086	FHL2	ENSBTAT00000001440	four and a half LIM domains 2 [Source:VGNC Symbol;Acc:VGNC:29000]	39.24	44.83	38.78	69.04	61.52	81.07	0.58	-0.784717	3.8e-12	3.65e-11
ENSBTAG00000001500	FIGNL1	ENSBTAT00000001962	fidgetin like 1 [Source:VGNC Symbol;Acc:VGNC:29011]	0.93	1.03	0.84	2.25	2.22	1.8	0.45	-1.16687	1.71e-09	1.26e-08
ENSBTAG00000000053	FILIP1	ENSBTAT00000038128;ENSBTAT00000085924;ENSBTAT00000081390	filamin A interacting protein 1 [Source:VGNC Symbol;Acc:VGNC:29012]	8.13	6.72	8.21	1.9	2.1	1.66	4.07	2.02436	9.47e-81	9.36e-79
ENSBTAG00000013664	FILIP1L	ENSBTAT00000018161	filamin A interacting protein 1 like [Source:VGNC Symbol;Acc:VGNC:29013]	27.65	32.46	28.76	62.31	61.32	55.72	0.5	-1.01299	6.96e-31	1.78e-29
ENSBTAG00000021394	FITM1	ENSBTAT00000028518	fat storage inducing transmembrane protein 1 [Source:VGNC Symbol;Acc:VGNC:29015]	3.17	2.88	3.69	6.34	7.34	6.7	0.48	-1.0662	1.23e-13	1.3e-12
ENSBTAG00000020030	FITM2	ENSBTAT00000026679	fat storage inducing transmembrane protein 2 [Source:VGNC Symbol;Acc:VGNC:29016]	28.16	28.17	29.91	16.92	17.44	17.83	1.65	0.724556	5.13e-28	1.16e-26
ENSBTAG00000015828	FKBP11	ENSBTAT00000067323;ENSBTAT00000021025;ENSBTAT00000077430	FKBP prolyl isomerase 11 [Source:VGNC Symbol;Acc:VGNC:29018]	11.94	12.53	11.38	20.55	19.89	21.84	0.58	-0.79692	1.69e-18	2.45e-17
ENSBTAG00000047502	FKBP5	ENSBTAT00000064387	FKBP prolyl isomerase 5 [Source:VGNC Symbol;Acc:VGNC:29024]	15.52	14.97	15.06	6.3	5.86	5.59	2.57	1.35949	6.12e-69	4.27e-67
ENSBTAG00000006117	FLYWCH1	ENSBTAT00000077495;ENSBTAT00000073269;ENSBTAT00000076659	FLYWCH-type zinc finger 1 [Source:VGNC Symbol;Acc:VGNC:29045]	1.87	1.37	1.6	1	1.06	0.99	1.59	0.665641	2.29e-06	1.16e-05
ENSBTAG00000025634	FMN1	ENSBTAT00000024613;ENSBTAT00000065510	formin 1 [Source:NCBI gene;Acc:786165]	1.17	1.19	1.31	2.65	2.72	2.63	0.46	-1.12243	3.77e-21	6.37e-20
ENSBTAG00000014912	FMOD	ENSBTAT00000019854	fibromodulin [Source:VGNC Symbol;Acc:VGNC:29054]	344.11	373.14	327.1	198.12	189.54	202.07	1.77	0.824468	1.1e-30	2.79e-29
ENSBTAG00000008300	FN1	ENSBTAT00000082918;ENSBTAT00000010922;ENSBTAT00000010926;ENSBTAT00000010925;ENSBTAT00000066855	fibronectin 1 [Source:VGNC Symbol;Acc:VGNC:29056]	4443.24	4777.48	4274.1	917.33	910.95	955.95	4.85	2.27705	1.48e-202	1.5e-199
ENSBTAG00000003938	FNDC1	ENSBTAT00000083987;ENSBTAT00000039897;ENSBTAT00000083694;ENSBTAT00000081675	fibronectin type III domain containing 1 [Source:NCBI gene;Acc:100850256]	14.72	16.5	14.11	3.23	3.52	3.43	4.45	2.15442	1.48e-140	4.27e-138
ENSBTAG00000019376	FNDC3B	ENSBTAT00000025816	fibronectin type III domain containing 3B [Source:VGNC Symbol;Acc:VGNC:29063]	66.62	65.66	67.68	43.88	46.15	39.37	1.55	0.627791	1.3e-20	2.12e-19
ENSBTAG00000011970	FNIP2	ENSBTAT00000070927;ENSBTAT00000015882;ENSBTAT00000067422;ENSBTAT00000085360;ENSBTAT00000081446	folliculin interacting protein 2 [Source:VGNC Symbol;Acc:VGNC:29069]	4.92	4.98	4.55	2.69	2.96	3.11	1.65	0.722918	1.76e-15	2.11e-14
ENSBTAG00000008182	FOSB	ENSBTAT00000010762;ENSBTAT00000084387	FosB proto-oncogene, AP-1 transcription factor subunit [Source:VGNC Symbol;Acc:VGNC:29074]	0.34	0.69	0.6	0.28	0.35	0.24	1.88	0.907692	0.000769	0.0025
ENSBTAG00000051575	FOXE3	ENSBTAT00000068203	forkhead box E3 [Source:NCBI gene;Acc:787258]	0.45	0.28	0.24	0.44	0.55	0.79	0.55	-0.868583	0.00882	0.022
ENSBTAG00000019310	FOXK1	ENSBTAT00000025710	forkhead box K1 [Source:NCBI gene;Acc:781626]	3.8	4.38	3.45	6.57	6.48	6.33	0.6	-0.73838	3.52e-08	2.25e-07
ENSBTAG00000015875	FOXM1	ENSBTAT00000021101	forkhead box M1 [Source:VGNC Symbol;Acc:VGNC:29094]	0.13	0.18	0.12	1.94	2.02	2	0.07	-3.79183	1.17e-68	8.12e-67
ENSBTAG00000044105	FOXO1	ENSBTAT00000061127	forkhead box O1 [Source:VGNC Symbol;Acc:VGNC:29098]	12.37	14.17	13.14	6.51	7.29	6.52	1.95	0.96567	2.4e-29	5.75e-28
ENSBTAG00000014211	FOXP4	ENSBTAT00000018905;ENSBTAT00000070319;ENSBTAT00000076077	forkhead box P4 [Source:VGNC Symbol;Acc:VGNC:29103]	8.94	9.16	8.69	16.75	16.76	17.77	0.52	-0.93624	3.78e-31	9.77e-30
ENSBTAG00000038480	FPGT	ENSBTAT00000055149	fucose-1-phosphate guanylyltransferase [Source:VGNC Symbol;Acc:VGNC:29109]	3.01	2.9	3.13	4.39	5.56	3.92	0.65	-0.615623	2.09e-05	9.18e-05
ENSBTAG00000008279	FRMD4A	ENSBTAT00000010894	FERM domain containing 4A [Source:VGNC Symbol;Acc:VGNC:29114]	3.24	3.51	3.52	5.79	5.5	5.84	0.6	-0.738861	7.43e-13	7.48e-12
ENSBTAG00000007624	FRMD4B	ENSBTAT00000066679;ENSBTAT00000080373;ENSBTAT00000030760	FERM domain containing 4B [Source:VGNC Symbol;Acc:VGNC:29115]	0.39	0.36	0.33	0.64	0.79	0.67	0.51	-0.969143	1.05e-07	6.34e-07
ENSBTAG00000046574	FRMPD1	ENSBTAT00000063702;ENSBTAT00000084106	FERM and PDZ domain containing 1 [Source:VGNC Symbol;Acc:VGNC:52780]	1.27	1.34	1.24	2.07	2.02	2.05	0.63	-0.669858	1.05e-07	6.36e-07
ENSBTAG00000003440	FRRS1	ENSBTAT00000004475	ferric chelate reductase 1 [Source:NCBI gene;Acc:516522]	0.53	0.61	0.43	0.84	1.19	0.75	0.56	-0.83139	0.00121	0.00378
ENSBTAG00000015018	FSD2	ENSBTAT00000019994	fibronectin type III and SPRY domain containing 2 [Source:VGNC Symbol;Acc:VGNC:29131]	0.4	0.37	0.36	0.21	0.13	0.16	2.25	1.16954	3.57e-06	1.77e-05
ENSBTAG00000003329	FST	ENSBTAT00000004318	follistatin [Source:VGNC Symbol;Acc:VGNC:29134]	7.35	7.21	7.52	36.92	38.74	35.79	0.2	-2.33557	1.03e-196	9.63e-194
ENSBTAG00000005454	FUT10	ENSBTAT00000007176	fucosyltransferase 10 [Source:VGNC Symbol;Acc:VGNC:29148]	3.43	3.55	3.44	5.98	5.72	6.13	0.58	-0.774052	1.06e-07	6.42e-07
ENSBTAG00000002107	FZD1	ENSBTAT00000002720	frizzled class receptor 1 [Source:VGNC Symbol;Acc:VGNC:29165]	47.54	44.16	48.59	17.2	17.91	17	2.69	1.42862	8.23e-97	1.03e-94
ENSBTAG00000035084	FZD3	ENSBTAT00000061597;ENSBTAT00000068394	frizzled class receptor 3 [Source:NCBI gene;Acc:445419]	5.54	5.21	5.42	8.6	9.67	8.1	0.61	-0.705048	3.56e-11	3.14e-10
ENSBTAG00000020957	FZD5	ENSBTAT00000027911	frizzled class receptor 5 [Source:VGNC Symbol;Acc:VGNC:29169]	0.18	0.18	0.36	0.55	0.55	0.57	0.43	-1.23063	0.000135	0.000516
ENSBTAG00000010529	FZD6	ENSBTAT00000085513;ENSBTAT00000061468	frizzled class receptor 6 [Source:VGNC Symbol;Acc:VGNC:29170]	8.37	8.48	10.08	5.4	5.37	5.46	1.66	0.729545	2.33e-17	3.15e-16
ENSBTAG00000002283	FZD7	ENSBTAT00000002946	frizzled class receptor 7 [Source:VGNC Symbol;Acc:VGNC:29171]	16.25	15.44	16.73	7.92	8.84	9.33	1.85	0.891362	9.18e-25	1.82e-23
ENSBTAG00000051341	FZD9	ENSBTAT00000079469	frizzled class receptor 9 [Source:HGNC Symbol;Acc:HGNC:4047]	3.12	3.52	3.67	1.81	2.18	1.57	1.86	0.893105	8.12e-08	4.99e-07
ENSBTAG00000001617	G2E3	ENSBTAT00000002121;ENSBTAT00000081132	G2/M-phase specific E3 ubiquitin protein ligase [Source:VGNC Symbol;Acc:VGNC:29175]	3.7	3.75	3.96	7.53	7.61	5.93	0.54	-0.884583	1.16e-12	1.16e-11
ENSBTAG00000016021	GAA	ENSBTAT00000021325	glucosidase alpha, acid [Source:VGNC Symbol;Acc:VGNC:29182]	26.19	26.6	23.54	15.48	15.47	17.69	1.57	0.650072	2.78e-16	3.53e-15
ENSBTAG00000002922	GAB2	ENSBTAT00000084533;ENSBTAT00000068262;ENSBTAT00000003794	GRB2 associated binding protein 2 [Source:NCBI gene;Acc:529346]	14.64	17.4	13.53	6.8	7.31	7.44	2.11	1.0804	2.21e-28	5.08e-27
ENSBTAG00000011817	GABRA2	ENSBTAT00000015688	gamma-aminobutyric acid type A receptor alpha2 subunit [Source:NCBI gene;Acc:282236]	0.52	0.33	0.49	0.06	0.24	0.09	3.4	1.76706	2.38e-06	1.21e-05
ENSBTAG00000018585	GABRB2	ENSBTAT00000074659;ENSBTAT00000074822;ENSBTAT00000024736	gamma-aminobutyric acid type A receptor beta2 subunit [Source:VGNC Symbol;Acc:VGNC:55210]	1.19	1.24	0.79	0.54	0.73	0.68	1.65	0.720099	0.00137	0.0042
ENSBTAG00000013422	GABRB3	ENSBTAT00000017858	gamma-aminobutyric acid type A receptor beta3 subunit [Source:VGNC Symbol;Acc:VGNC:29197]	3.77	3.73	3.58	2.03	1.87	1.9	1.91	0.9339	1.58e-16	2.02e-15
ENSBTAG00000012296	GABRG1	ENSBTAT00000016309	gamma-aminobutyric acid type A receptor gamma1 subunit [Source:VGNC Symbol;Acc:VGNC:55048]	0.12	0.02	0	0.56	0.67	0.39	0.08	-3.59815	1.37e-06	7.16e-06
ENSBTAG00000021102	GALM	ENSBTAT00000028111	galactose mutarotase [Source:VGNC Symbol;Acc:VGNC:29221]	11.26	9.95	11.67	19.14	18.49	19.02	0.58	-0.785294	2.29e-18	3.29e-17
ENSBTAG00000002914	GALNT18	ENSBTAT00000003784	polypeptide N-acetylgalactosaminyltransferase 18 [Source:VGNC Symbol;Acc:VGNC:29230]	0.29	0.47	0.52	0.02	0.03	0.12	7.71	2.94584	4.47e-11	3.9e-10
ENSBTAG00000016845	GALNT7	ENSBTAT00000056644;ENSBTAT00000081514	polypeptide N-acetylgalactosaminyltransferase 7 [Source:VGNC Symbol;Acc:VGNC:29235]	9.11	8.43	8.84	16.24	17.21	14.32	0.55	-0.85684	3.75e-21	6.34e-20
ENSBTAG00000008866	GANC	ENSBTAT00000011675;ENSBTAT00000085346	glucosidase alpha, neutral C [Source:VGNC Symbol;Acc:VGNC:29246]	5.08	5.18	5.71	2.08	2.1	1.7	2.72	1.44128	2.7e-34	7.92e-33
ENSBTAG00000014731	GAPDH	ENSBTAT00000037753;ENSBTAT00000078656;ENSBTAT00000067004	glyceraldehyde-3-phosphate dehydrogenase [Source:NCBI gene;Acc:281181]	826.68	864.47	826.97	1269.67	1189.02	1508.17	0.63	-0.655655	3.19e-11	2.83e-10
ENSBTAG00000049308	GAS2L3	ENSBTAT00000018363;ENSBTAT00000080275;ENSBTAT00000071568	growth arrest specific 2 like 3 [Source:NCBI gene;Acc:782903]	0.55	0.56	0.44	3.16	3.1	2.26	0.18	-2.46713	9.24e-45	3.89e-43
ENSBTAG00000019964	GAS6	ENSBTAT00000035307;ENSBTAT00000072030	growth arrest specific 6 [Source:VGNC Symbol;Acc:VGNC:29261]	5.33	5.29	5.82	2.21	2.36	2.87	2.21	1.14425	1.57e-20	2.55e-19
ENSBTAG00000017069	GASK1B	ENSBTAT00000022701;ENSBTAT00000071687	golgi associated kinase 1B [Source:VGNC Symbol;Acc:VGNC:53900]	3.32	3.46	3.46	5.6	5.8	5.65	0.6	-0.737216	1.4e-11	1.28e-10
ENSBTAG00000019707	GATA2	ENSBTAT00000026265;ENSBTAT00000066877;ENSBTAT00000080490	GATA binding protein 2 [Source:VGNC Symbol;Acc:VGNC:29266]	1.19	1.06	0.75	1.76	1.56	1.42	0.63	-0.662774	0.00123	0.00383
ENSBTAG00000005734	GATA6	ENSBTAT00000007537	GATA binding protein 6 [Source:VGNC Symbol;Acc:VGNC:56366]	7.52	7.79	7.9	2.52	2.85	4.11	2.45	1.29223	3.9e-16	4.91e-15
ENSBTAG00000005586	GATM	ENSBTAT00000007338	glycine amidinotransferase [Source:VGNC Symbol;Acc:VGNC:29274]	3.27	2.92	2.65	1.79	2.16	1.88	1.51	0.598626	1.94e-05	8.58e-05
ENSBTAG00000015060	GBP5	ENSBTAT00000020043	guanylate binding protein 5 [Source:NCBI gene;Acc:516949]	1.02	1.22	0.85	2.55	2.72	2.08	0.42	-1.24858	1.79e-09	1.32e-08
ENSBTAG00000012757	GCNT1	ENSBTAT00000016953	glucosaminyl (N-acetyl) transferase 1 [Source:VGNC Symbol;Acc:VGNC:56968]	0.12	0.04	0.15	0.3	0.28	0.3	0.35	-1.49447	1.33e-05	6.06e-05
ENSBTAG00000012608	GDAP1	ENSBTAT00000016739	ganglioside induced differentiation associated protein 1 [Source:VGNC Symbol;Acc:VGNC:29295]	2.88	3.27	3.4	1.63	1.79	1.49	1.94	0.959617	6.69e-16	8.29e-15
ENSBTAG00000002593	GDAP1L1	ENSBTAT00000003358;ENSBTAT00000086062	ganglioside induced differentiation associated protein 1 like 1 [Source:VGNC Symbol;Acc:VGNC:29296]	1.77	1.61	1.36	0.49	0.44	0.6	3.1	1.63444	3.18e-16	4.02e-15
ENSBTAG00000007417	GDF11	ENSBTAT00000009755	growth differentiation factor 11 [Source:VGNC Symbol;Acc:VGNC:29300]	3.77	3.78	3.24	5.29	5.42	6.47	0.63	-0.672895	8.38e-05	0.000331
ENSBTAG00000005176	GDNF	ENSBTAT00000006816	glial cell derived neurotrophic factor [Source:VGNC Symbol;Acc:VGNC:29309]	2.43	1.56	2.05	3.43	3.23	3.16	0.62	-0.700677	0.00168	0.00507
ENSBTAG00000020059	GEN1	ENSBTAT00000043571	GEN1, Holliday junction 5' flap endonuclease [Source:VGNC Symbol;Acc:VGNC:29322]	0.32	0.25	0.36	1.24	1.08	0.96	0.28	-1.81871	5.56e-17	7.36e-16
ENSBTAG00000002215	GFPT2	ENSBTAT00000002867;ENSBTAT00000080457	glutamine-fructose-6-phosphate transaminase 2 [Source:VGNC Symbol;Acc:VGNC:29331]	44.86	48.27	43.39	14.29	13.87	13.39	3.29	1.71632	1.08e-116	2.08e-114
ENSBTAG00000005288	GFRA3	ENSBTAT00000006958;ENSBTAT00000084326	GDNF family receptor alpha 3 [Source:VGNC Symbol;Acc:VGNC:29334]	1.74	2.75	1.91	0.4	0.39	0.25	6.14	2.61795	4.84e-29	1.14e-27
ENSBTAG00000006608	GGT5	ENSBTAT00000023658	gamma-glutamyltransferase 5 [Source:VGNC Symbol;Acc:VGNC:29344]	0.82	0.83	0.87	1.51	1.61	1.87	0.51	-0.982191	5.28e-07	2.94e-06
ENSBTAG00000013301	GGT7	ENSBTAT00000017688	gamma-glutamyltransferase 7 [Source:VGNC Symbol;Acc:VGNC:29346]	0.52	0.46	0.45	0.87	0.85	0.96	0.53	-0.906518	1.52e-05	6.83e-05
ENSBTAG00000032829	GHITM	ENSBTAT00000085277;ENSBTAT00000046599	growth hormone inducible transmembrane protein [Source:VGNC Symbol;Acc:VGNC:29348]	75.62	72.78	78.56	118.52	117.92	111.7	0.65	-0.61727	1.95e-16	2.49e-15
ENSBTAG00000000880	GINM1	ENSBTAT00000001170;ENSBTAT00000078814;ENSBTAT00000086662	glycoprotein integral membrane 1 [Source:VGNC Symbol;Acc:VGNC:29359]	47.5	44.29	48.45	29.53	29.7	27.4	1.62	0.694988	1.45e-23	2.72e-22
ENSBTAG00000019984	GINS1	ENSBTAT00000026619	GINS complex subunit 1 [Source:VGNC Symbol;Acc:VGNC:29360]	5.07	4.59	5.18	8.23	8.25	7.19	0.63	-0.674412	5.91e-11	5.1e-10
ENSBTAG00000044006	GINS2	ENSBTAT00000061540	GINS complex subunit 2 [Source:VGNC Symbol;Acc:VGNC:29361]	1.3	1.74	1.86	5.76	6.09	4.47	0.3	-1.73803	1.6e-17	2.18e-16
ENSBTAG00000017133	GINS4	ENSBTAT00000022773	GINS complex subunit 4 [Source:VGNC Symbol;Acc:VGNC:29363]	1.2	1.45	1.55	3.19	2.88	3.17	0.45	-1.13805	8.9e-13	8.91e-12
ENSBTAG00000050809	GIPC3	ENSBTAT00000068002	GIPC PDZ domain containing family member 3 [Source:NCBI gene;Acc:618265]	0.87	1.08	0.78	2.31	2.03	3.31	0.36	-1.48724	2.57e-08	1.67e-07
ENSBTAG00000006720	GJA5	ENSBTAT00000008837	gap junction protein alpha 5 [Source:VGNC Symbol;Acc:VGNC:29374]	3.4	4.05	4.27	8.03	8.59	8.81	0.46	-1.11836	2.7e-19	4.08e-18
ENSBTAG00000012584	GJB3	ENSBTAT00000016705	gap junction protein beta 3 [Source:VGNC Symbol;Acc:VGNC:29378]	0.52	0.47	0.52	1.06	1.45	1.53	0.37	-1.41954	9.33e-10	7.05e-09
ENSBTAG00000004036	GJC1	ENSBTAT00000005277;ENSBTAT00000086354	gap junction protein gamma 1 [Source:VGNC Symbol;Acc:VGNC:29382]	3.06	2.48	2.22	4.2	4.14	3.4	0.66	-0.597697	0.000892	0.00286
ENSBTAG00000021730	GJD2	ENSBTAT00000028966	gap junction protein delta 2 [Source:VGNC Symbol;Acc:VGNC:29385]	0.61	0.5	0.62	0.27	0.27	0.17	2.4	1.26486	5.89e-07	3.27e-06
ENSBTAG00000001405	GLCE	ENSBTAT00000001844	glucuronic acid epimerase [Source:VGNC Symbol;Acc:VGNC:29394]	17.61	15.72	17.4	10.14	10.14	9.73	1.69	0.757514	6.79e-27	1.47e-25
ENSBTAG00000006631	GLI1	ENSBTAT00000008704	GLI family zinc finger 1 [Source:VGNC Symbol;Acc:VGNC:29399]	0.26	0.39	0.31	0.58	0.75	0.8	0.45	-1.15789	2.23e-06	1.14e-05
ENSBTAG00000000078	GLIPR2	ENSBTAT00000079154;ENSBTAT00000000086	GLI pathogenesis related 2 [Source:VGNC Symbol;Acc:VGNC:29405]	44.19	47.22	44.1	73.08	73.83	77.5	0.6	-0.727733	3.22e-20	5.11e-19
ENSBTAG00000009199	GLIS2	ENSBTAT00000012119	GLIS family zinc finger 2 [Source:VGNC Symbol;Acc:VGNC:29407]	29.54	32.45	28.22	16.22	16.81	17.63	1.78	0.832317	5.5e-28	1.24e-26
ENSBTAG00000018224	GLP1R	ENSBTAT00000078944;ENSBTAT00000067625	glucagon like peptide 1 receptor [Source:VGNC Symbol;Acc:VGNC:29410]	0.72	0.86	0.67	1.55	1.73	1.52	0.47	-1.09169	4.65e-07	2.61e-06
ENSBTAG00000021764	GLRB	ENSBTAT00000029010	glycine receptor beta [Source:VGNC Symbol;Acc:VGNC:29415]	0.47	0.61	0.48	0.91	0.99	0.69	0.6	-0.729711	0.00143	0.00438
ENSBTAG00000017329	GMNN	ENSBTAT00000023040	geminin, DNA replication inhibitor [Source:VGNC Symbol;Acc:VGNC:29439]	8.46	8.36	7.9	15.8	14.74	12.41	0.58	-0.79697	1.17e-09	8.73e-09
ENSBTAG00000015743	GMPR	ENSBTAT00000020904	guanosine monophosphate reductase [Source:VGNC Symbol;Acc:VGNC:29442]	5.26	5.09	4.84	2.09	2.35	2.53	2.18	1.12425	1.6e-15	1.93e-14
ENSBTAG00000002125	GNAL	ENSBTAT00000002747	G protein subunit alpha L [Source:VGNC Symbol;Acc:VGNC:29452]	0.29	0.29	0.29	0.18	0.26	0.12	1.57	0.647795	0.0116	0.028
ENSBTAG00000047223	GNAS	ENSBTAT00000023246;ENSBTAT00000064670;ENSBTAT00000064800	GNAS complex locus [Source:NCBI gene;Acc:281793]	10.98	14.24	10.78	0.75	0.53	0.83	17.07	4.093	2.02e-127	4.55e-125
ENSBTAG00000018020	GNAT1	ENSBTAT00000023990	G protein subunit alpha transducin 1 [Source:VGNC Symbol;Acc:VGNC:29454]	1.17	0.61	0.76	2.63	2.36	2.55	0.34	-1.56429	9.56e-12	8.84e-11
ENSBTAG00000003043	GNG2	ENSBTAT00000003959	G protein subunit gamma 2 [Source:VGNC Symbol;Acc:VGNC:29465]	113.48	136.55	115.5	205.93	203.55	186.29	0.61	-0.704752	8.58e-14	9.27e-13
ENSBTAG00000007644	GNG7	ENSBTAT00000010058	G protein subunit gamma 7 [Source:VGNC Symbol;Acc:VGNC:29468]	2.05	2.18	1.84	1.26	1.05	1.36	1.65	0.724231	1.11e-06	5.88e-06
ENSBTAG00000019409	GNPTAB	ENSBTAT00000086179;ENSBTAT00000025859;ENSBTAT00000083649;ENSBTAT00000074108	N-acetylglucosamine-1-phosphate transferase subunits alpha and beta [Source:VGNC Symbol;Acc:VGNC:29479]	19.72	17.23	19.77	12.49	12.34	12.82	1.51	0.590837	1.45e-17	1.98e-16
ENSBTAG00000017592	GPAT3	ENSBTAT00000023396	glycerol-3-phosphate acyltransferase 3 [Source:VGNC Symbol;Acc:VGNC:29513]	11.66	9.83	11.47	17.18	17.77	15.59	0.65	-0.616258	5.47e-10	4.27e-09
ENSBTAG00000009826	GPD1L	ENSBTAT00000085789;ENSBTAT00000067794	glycerol-3-phosphate dehydrogenase 1 like [Source:VGNC Symbol;Acc:VGNC:29530]	6.04	5	5.17	3.6	3.62	3.19	1.56	0.638286	5.23e-11	4.53e-10
ENSBTAG00000000604	GPNMB	ENSBTAT00000000796;ENSBTAT00000067314	glycoprotein nmb [Source:VGNC Symbol;Acc:VGNC:29541]	47.24	44.46	47.94	23.45	23.2	22.95	2.01	1.0044	4.8e-52	2.38e-50
ENSBTAG00000013071	GPR153	ENSBTAT00000017381	G protein-coupled receptor 153 [Source:VGNC Symbol;Acc:VGNC:29560]	8.48	9.52	8.49	3.66	3.56	3.92	2.38	1.24939	7.39e-43	2.9e-41
ENSBTAG00000006261	GPR17	ENSBTAT00000008214	G protein-coupled receptor 17 [Source:VGNC Symbol;Acc:VGNC:29568]	1.12	0.81	0.92	0.67	0.59	0.62	1.52	0.602428	0.00174	0.00524
ENSBTAG00000000102	GPR75	ENSBTAT00000000111	G protein-coupled receptor 75 [Source:VGNC Symbol;Acc:VGNC:29598]	2.05	3.1	2.56	0.97	1.42	0.72	2.48	1.31097	2.73e-08	1.77e-07
ENSBTAG00000039509	GPRC5A	ENSBTAT00000026124	G protein-coupled receptor class C group 5 member A [Source:VGNC Symbol;Acc:VGNC:29606]	0.67	0.73	0.66	0.55	0.32	0.33	1.72	0.782182	0.0015	0.00457
ENSBTAG00000018663	GPRC5C	ENSBTAT00000087035;ENSBTAT00000024834	G protein-coupled receptor class C group 5 member C [Source:NCBI gene;Acc:535664]	0.9	1.25	1.21	1.61	1.55	1.96	0.66	-0.610384	0.00177	0.00532
ENSBTAG00000043553	GPX3	ENSBTAT00000060554	glutathione peroxidase 3 [Source:VGNC Symbol;Acc:VGNC:29619]	7.38	9.19	9.27	1.16	1.21	1.58	6.56	2.7128	2.47e-61	1.54e-59
ENSBTAG00000001410	GRAMD1B	ENSBTAT00000073316;ENSBTAT00000069615;ENSBTAT00000068586;ENSBTAT00000001849;ENSBTAT00000069546;ENSBTAT00000074465	GRAM domain containing 1B [Source:VGNC Symbol;Acc:VGNC:29623]	2.84	3.23	2.8	1.25	1.66	1.5	2.02	1.01115	1.02e-15	1.25e-14
ENSBTAG00000046391	GRAMD2A	ENSBTAT00000064241;ENSBTAT00000047402	GRAM domain containing 2A [Source:VGNC Symbol;Acc:VGNC:29625]	2.03	1.74	1.85	3.58	3.72	2.09	0.6	-0.73985	0.000135	0.000516
ENSBTAG00000005800	GRIA1	ENSBTAT00000082647	glutamate ionotropic receptor AMPA type subunit 1 [Source:VGNC Symbol;Acc:VGNC:29638]	4.14	4.02	3.85	6.5	6.36	6.22	0.63	-0.667244	1.54e-10	1.27e-09
ENSBTAG00000046413	GRID2	ENSBTAT00000064348	glutamate ionotropic receptor delta type subunit 2 [Source:NCBI gene;Acc:536367]	0.13	0.12	0.11	0.49	0.61	0.39	0.24	-2.05467	1.42e-13	1.5e-12
ENSBTAG00000033153	GRIK2	ENSBTAT00000082667;ENSBTAT00000015563;ENSBTAT00000067226;ENSBTAT00000082592	glutamate ionotropic receptor kainate type subunit 2 [Source:VGNC Symbol;Acc:VGNC:29643]	2.89	2.67	3.13	6.74	6.33	5.9	0.46	-1.12676	1.1e-22	1.98e-21
ENSBTAG00000040042	GRIN2C	ENSBTAT00000015137	glutamate ionotropic receptor NMDA type subunit 2C [Source:VGNC Symbol;Acc:VGNC:29648]	0.23	0.21	0.26	0.02	0.02	0.03	9.59	3.26155	8.22e-22	1.43e-20
ENSBTAG00000000312	GRINA	ENSBTAT00000000410;ENSBTAT00000067246;ENSBTAT00000084417	glutamate ionotropic receptor NMDA type subunit associated protein 1 [Source:VGNC Symbol;Acc:VGNC:29651]	17.18	20.64	17.87	11.85	10.7	13.3	1.55	0.635559	3.09e-11	2.75e-10
ENSBTAG00000033726	GRIP1	ENSBTAT00000063440;ENSBTAT00000086134	glutamate receptor interacting protein 1 [Source:VGNC Symbol;Acc:VGNC:56205]	0.39	0.33	0.52	1.01	0.86	0.94	0.44	-1.17723	7.25e-08	4.48e-07
ENSBTAG00000011896	GRIP2	ENSBTAT00000075443;ENSBTAT00000015785	glutamate receptor interacting protein 2 [Source:VGNC Symbol;Acc:VGNC:29652]	0.78	1.01	0.92	0.37	0.33	0.57	2.12	1.08599	3.16e-06	1.58e-05
ENSBTAG00000007981	GRK5	ENSBTAT00000071544;ENSBTAT00000010492	G protein-coupled receptor kinase 5 [Source:VGNC Symbol;Acc:VGNC:29656]	3.38	3.52	3.5	2.01	2.09	1.87	1.74	0.798799	8.5e-19	1.25e-17
ENSBTAG00000037558	GRO1	ENSBTAT00000022366	chemokine (C-X-C motif) ligand 1 (melanoma growth stimulating activity, alpha) [Source:NCBI gene;Acc:281212]	0.22	0.43	0.42	0.66	0.89	0.81	0.46	-1.12811	0.000234	0.000857
ENSBTAG00000004796	GRP	ENSBTAT00000006297;ENSBTAT00000086198	gastrin releasing peptide [Source:VGNC Symbol;Acc:VGNC:29664]	0.52	0.24	0.52	4.15	3.29	4.54	0.11	-3.22116	6.91e-32	1.85e-30
ENSBTAG00000021474	GSDMD	ENSBTAT00000076782;ENSBTAT00000087110;ENSBTAT00000028627	gasdermin D [Source:VGNC Symbol;Acc:VGNC:29675]	1.95	2.33	1.4	2.92	3.48	2.99	0.6	-0.728563	0.000192	0.000714
ENSBTAG00000017765	GSTM1	ENSBTAT00000074125;ENSBTAT00000023622;ENSBTAT00000086483;ENSBTAT00000023627;ENSBTAT00000075425;ENSBTAT00000045072;ENSBTAT00000081372	Bos taurus glutathione S-transferase M1 (GSTM1), mRNA. [Source:RefSeq mRNA;Acc:NM_175825]	2.24	2.33	2.09	4.74	4.62	4.48	0.48	-1.0543	7.03e-30	1.72e-28
ENSBTAG00000037673	GSTM1	ENSBTAT00000021896	glutathione S-transferase mu 1 [Source:NCBI gene;Acc:783879]	0.95	1.58	0.88	3.56	3.06	3.44	0.34	-1.5601	3.13e-10	2.51e-09
ENSBTAG00000001842	GSTM3	ENSBTAT00000016865;ENSBTAT00000085178	glutathione S-transferase mu 3 [Source:VGNC Symbol;Acc:VGNC:29686]	2.22	2.36	1.77	4.82	4.98	4.81	0.44	-1.20076	1.49e-11	1.36e-10
ENSBTAG00000001132	GTDC1	ENSBTAT00000070492;ENSBTAT00000082637;ENSBTAT00000086656;ENSBTAT00000084490;ENSBTAT00000001505	glycosyltransferase like domain containing 1 [Source:VGNC Symbol;Acc:VGNC:29690]	3.19	3.12	3.14	1.78	1.68	1.36	1.96	0.971026	8.41e-15	9.68e-14
ENSBTAG00000007102	GTSE1	ENSBTAT00000054392;ENSBTAT00000009339	G2 and S-phase expressed 1 [Source:VGNC Symbol;Acc:VGNC:29711]	1.01	1.31	0.73	4.38	4.66	4.02	0.23	-2.09867	1.49e-30	3.75e-29
ENSBTAG00000014576	GUCY1A1	ENSBTAT00000074007;ENSBTAT00000072427	guanylate cyclase 1 soluble subunit alpha 1 [Source:VGNC Symbol;Acc:VGNC:29720]	0.09	0.06	0.11	0.12	0.13	0.14	0.64	-0.643817	0.0184	0.0417
ENSBTAG00000003840	GUCY1B1	ENSBTAT00000005009	guanylate cyclase 1 soluble subunit beta 1 [Source:VGNC Symbol;Acc:VGNC:29721]	2.52	2.22	2.21	4.63	4.69	5.02	0.48	-1.04679	1.21e-17	1.68e-16
ENSBTAG00000016975	H2AFV	ENSBTAT00000022576;ENSBTAT00000071296	H2A histone family, member V [Source:NCBI gene;Acc:613618]	22.68	25.06	25.35	42.63	45.6	58.46	0.5	-1.00511	1.71e-15	2.06e-14
ENSBTAG00000004428	H2AFZ	ENSBTAT00000005802	H2A histone family, member Z [Source:NCBI gene;Acc:287016]	33.99	36.59	37.68	120.26	114.4	125.61	0.3	-1.73464	2.5e-101	3.37e-99
ENSBTAG00000052382	H2B	ENSBTAT00000082128	histone H2B type 1 [Source:NCBI gene;Acc:787269]	11.55	8.99	11.58	5.75	7.5	6.02	1.67	0.737266	4.28e-05	0.000179
ENSBTAG00000040277	H4	ENSBTAT00000052402	germinal histone H4-like [Source:NCBI gene;Acc:530773]	0.19	0.22	0.45	1.3	1.06	1.74	0.21	-2.26292	1.12e-10	9.39e-10
ENSBTAG00000001740	HAPLN3	ENSBTAT00000002282	hyaluronan and proteoglycan link protein 3 [Source:VGNC Symbol;Acc:VGNC:29751]	9.52	10.42	10.05	16.5	18.57	17.66	0.57	-0.813894	4.5e-17	5.99e-16
ENSBTAG00000010366	HCRTR1	ENSBTAT00000076106;ENSBTAT00000013687	hypocretin receptor 1 [Source:VGNC Symbol;Acc:VGNC:29781]	1.75	1.66	2	0.81	1.16	0.87	1.9	0.929355	2.27e-08	1.49e-07
ENSBTAG00000003340	HDDC2	ENSBTAT00000004334;ENSBTAT00000066803	HD domain containing 2 [Source:VGNC Symbol;Acc:VGNC:29785]	12.89	14.27	13.57	25.37	25.68	27.91	0.52	-0.955118	1.29e-25	2.65e-24
ENSBTAG00000039793	HDGF	ENSBTAT00000008609;ENSBTAT00000069500;ENSBTAT00000075077	heparin binding growth factor [Source:VGNC Symbol;Acc:VGNC:29787]	48.49	51.72	48.9	77.65	77.12	77.32	0.64	-0.638215	5.03e-17	6.67e-16
ENSBTAG00000011651	HECTD2	ENSBTAT00000015476	HECT domain E3 ubiquitin protein ligase 2 [Source:VGNC Symbol;Acc:VGNC:29801]	0.5	0.44	0.59	0.13	0.09	0.14	4.26	2.09116	7.6e-18	1.06e-16
ENSBTAG00000005979	HELLS	ENSBTAT00000007848	helicase, lymphoid specific [Source:VGNC Symbol;Acc:VGNC:29805]	6.53	6.44	6.34	10.75	11.31	9.39	0.61	-0.702941	1.25e-12	1.24e-11
ENSBTAG00000008467	HENMT1	ENSBTAT00000011142;ENSBTAT00000086275	HEN methyltransferase 1 [Source:VGNC Symbol;Acc:VGNC:29809]	0.24	0.27	0.3	0.68	0.78	0.87	0.35	-1.52556	1.56e-10	1.29e-09
ENSBTAG00000000569	HES1	ENSBTAT00000000742	hes family bHLH transcription factor 1 [Source:VGNC Symbol;Acc:VGNC:29818]	11.09	12.81	14.62	21.26	22.85	20.97	0.59	-0.756772	1.1e-11	1.01e-10
ENSBTAG00000024974	HEXIM2	ENSBTAT00000079474;ENSBTAT00000034824	hexamethylene bisacetamide inducible 2 [Source:VGNC Symbol;Acc:VGNC:29827]	1.61	1.71	1.62	2.87	2.49	2.58	0.62	-0.682616	0.000364	0.00128
ENSBTAG00000015717	HEY1	ENSBTAT00000020864	hes related family bHLH transcription factor with YRPW motif 1 [Source:VGNC Symbol;Acc:VGNC:29828]	2.05	2.23	2.21	3.64	4.48	3.46	0.56	-0.836175	7.57e-06	3.57e-05
ENSBTAG00000008688	HEYL	ENSBTAT00000078888;ENSBTAT00000011453	hes related family bHLH transcription factor with YRPW motif-like [Source:VGNC Symbol;Acc:VGNC:29830]	1.79	1.55	1.51	4.38	4.21	3.83	0.39	-1.35833	2.8e-26	5.92e-25
ENSBTAG00000048628	HHAT	ENSBTAT00000078869	hedgehog acyltransferase [Source:NCBI gene;Acc:100336796]	1.04	0.45	0.99	0.58	0.2	0.64	1.75	0.806497	0.0283	0.0602
ENSBTAG00000033422	HHATL	ENSBTAT00000047533	hedgehog acyltransferase like [Source:VGNC Symbol;Acc:VGNC:29838]	2.09	2.12	2.16	0.91	1.23	0.82	2.15	1.10417	7.55e-09	5.19e-08
ENSBTAG00000001036	HIBADH	ENSBTAT00000001374;ENSBTAT00000076756	3-hydroxyisobutyrate dehydrogenase [Source:VGNC Symbol;Acc:VGNC:29844]	39.2	34.62	37.79	62.42	60.56	49.98	0.65	-0.632114	5.35e-11	4.63e-10
ENSBTAG00000020935	HIF1A	ENSBTAT00000027885	hypoxia inducible factor 1 subunit alpha [Source:VGNC Symbol;Acc:VGNC:29848]	110.87	110.82	111.56	72.9	78.86	61.99	1.56	0.640598	5.99e-17	7.89e-16
ENSBTAG00000031731	HIGD1A	ENSBTAT00000044991	HIG1 domain family member 1A, mitochondrial [Source:NCBI gene;Acc:101907084]	11.51	11.27	18.12	27.39	19.03	15.67	0.66	-0.602312	0.0187	0.0422
ENSBTAG00000043979	HILS1	ENSBTAT00000061075	histone linker H1 domain, spermatid-specific 1 [Source:NCBI gene;Acc:615867]	2.12	2.51	1.73	0.8	1.33	1.15	1.94	0.956172	3.93e-05	0.000166
ENSBTAG00000014884	HIPK3	ENSBTAT00000078628;ENSBTAT00000039686	homeodomain interacting protein kinase 3 [Source:VGNC Symbol;Acc:VGNC:29860]	27.34	27.91	26.08	14.96	16.65	16.34	1.7	0.762409	2.53e-27	5.61e-26
ENSBTAG00000040067	HIPK4	ENSBTAT00000052307	homeodomain interacting protein kinase 4 [Source:VGNC Symbol;Acc:VGNC:29861]	0.51	0.69	0.57	0.27	0.33	0.4	1.77	0.8197	0.000259	0.00094
ENSBTAG00000011677	HIST1H1C	ENSBTAT00000015499	Histone H1.2 [Source:UniProtKB/Swiss-Prot;Acc:P02253]	15.73	17.85	18.36	10.75	10.83	7.9	1.76	0.816653	2.86e-10	2.31e-09
ENSBTAG00000046003	HIST2H2AC	ENSBTAT00000055068	histone cluster 2 H2A family member c [Source:HGNC Symbol;Acc:HGNC:4738]	1.39	1.6	1.46	2.51	2.08	2.61	0.62	-0.693256	0.0145	0.034
ENSBTAG00000050122	HIST2H2BE	ENSBTAT00000084598		9.83	9.41	7.15	4.07	5.81	4.5	1.84	0.875843	3.98e-08	2.53e-07
ENSBTAG00000024726	HJURP	ENSBTAT00000042677	Holliday junction recognition protein [Source:VGNC Symbol;Acc:VGNC:29863]	0.22	0.52	0.33	6.75	6.83	6.72	0.05	-4.23254	1.96e-87	2.18e-85
ENSBTAG00000021823	HJV	ENSBTAT00000029092	hemojuvelin BMP co-receptor [Source:VGNC Symbol;Acc:VGNC:52785]	7.09	7.18	6.81	4.02	3.78	4.05	1.78	0.831263	1.12e-17	1.55e-16
ENSBTAG00000006618	HLF	ENSBTAT00000085797;ENSBTAT00000008682	HLF, PAR bZIP transcription factor [Source:VGNC Symbol;Acc:VGNC:50275]	0.98	1.05	0.64	1.55	1.9	1.45	0.54	-0.878708	5.93e-05	0.000241
ENSBTAG00000034529	HMGA1	ENSBTAT00000048910;ENSBTAT00000086503;ENSBTAT00000070411	high mobility group AT-hook 1 [Source:VGNC Symbol;Acc:VGNC:29874]	12.5	11.92	11.42	20.56	20.1	21.12	0.58	-0.785351	1.34e-19	2.06e-18
ENSBTAG00000044118	HMGA2	ENSBTAT00000061005;ENSBTAT00000069895	high mobility group AT-hook 2 [Source:VGNC Symbol;Acc:VGNC:29875]	0.36	0.67	0.59	3.51	2.51	2.38	0.19	-2.38009	4.32e-17	5.77e-16
ENSBTAG00000018103	HMGB1	ENSBTAT00000024094	high mobility group box 1 [Source:VGNC Symbol;Acc:VGNC:53816]	64.01	71.5	70.79	136.16	120.94	115.35	0.55	-0.852297	3.96e-22	6.95e-21
ENSBTAG00000015101	HMGB2	ENSBTAT00000020096	high mobility group box 2 [Source:NCBI gene;Acc:540444]	23.4	27.42	24.34	61.33	56.15	58.54	0.43	-1.22756	3.53e-42	1.36e-40
ENSBTAG00000007840	HMGCR	ENSBTAT00000010315	3-hydroxy-3-methylglutaryl-CoA reductase [Source:VGNC Symbol;Acc:VGNC:29879]	23.04	22.27	21.62	10.62	11.29	9.84	2.11	1.07571	9.17e-51	4.39e-49
ENSBTAG00000011839	HMGCS1	ENSBTAT00000085392;ENSBTAT00000015713	3-hydroxy-3-methylglutaryl-CoA synthase 1 [Source:VGNC Symbol;Acc:VGNC:29880]	28.66	30.11	27.68	8.54	8.57	8.34	3.4	1.76429	2.94e-133	7.76e-131
ENSBTAG00000018768	HMGN1	ENSBTAT00000008696	high mobility group nucleosome binding domain 1 [Source:NCBI gene;Acc:614915]	70.86	65.72	71.13	155.27	154.28	133.71	0.47	-1.09361	3.65e-41	1.37e-39
ENSBTAG00000014773	HMMR	ENSBTAT00000080269;ENSBTAT00000019652	hyaluronan mediated motility receptor [Source:VGNC Symbol;Acc:VGNC:29884]	2.2	2.41	2.48	12.08	12.84	8.41	0.21	-2.23179	6.32e-56	3.56e-54
ENSBTAG00000008280	HNF4G	ENSBTAT00000010892	hepatocyte nuclear factor 4 gamma [Source:VGNC Symbol;Acc:VGNC:29892]	0.47	0.37	0.32	0.26	0.23	0.25	1.56	0.641895	0.00381	0.0105
ENSBTAG00000014432	HNMT	ENSBTAT00000019196	histamine N-methyltransferase [Source:VGNC Symbol;Acc:VGNC:29893]	1.92	1.49	1.52	2.89	3.27	3.4	0.52	-0.954296	8.38e-09	5.75e-08
ENSBTAG00000001553	HNRNPA1	ENSBTAT00000002033;ENSBTAT00000013110	heterogeneous nuclear ribonucleoprotein A1 [Source:NCBI gene;Acc:505093]	271.6	308.33	281.31	547.36	520	484.31	0.56	-0.849336	2.1e-24	4.08e-23
ENSBTAG00000013952	HNRNPD	ENSBTAT00000018540;ENSBTAT00000056365;ENSBTAT00000075547	heterogeneous nuclear ribonucleoprotein D [Source:VGNC Symbol;Acc:VGNC:52786]	97.44	96.89	97.95	153.77	151.09	144.21	0.65	-0.619616	6.91e-17	9.09e-16
ENSBTAG00000012721	HOGA1	ENSBTAT00000070252	4-hydroxy-2-oxoglutarate aldolase 1 [Source:VGNC Symbol;Acc:VGNC:29900]	0.17	0.31	0.51	1.35	0.95	1.14	0.29	-1.79409	1.02e-07	6.17e-07
ENSBTAG00000002333	HOPX	ENSBTAT00000003013	HOP homeobox [Source:VGNC Symbol;Acc:VGNC:29907]	2.13	1.71	1.62	4.36	4.49	3.99	0.43	-1.234	2.61e-10	2.11e-09
ENSBTAG00000025942	HPGD	ENSBTAT00000027024	15-hydroxyprostaglandin dehydrogenase [Source:VGNC Symbol;Acc:VGNC:56973]	0.18	0.3	0.3	1.31	1.39	0.77	0.22	-2.15816	3.89e-13	3.97e-12
ENSBTAG00000012036	HR	ENSBTAT00000015967	HR, lysine demethylase and nuclear receptor corepressor [Source:VGNC Symbol;Acc:VGNC:29950]	0.32	0.24	0.17	0.54	0.51	0.71	0.41	-1.27608	1.16e-06	6.16e-06
ENSBTAG00000002853	HRC	ENSBTAT00000043065;ENSBTAT00000074003;ENSBTAT00000073105	histidine rich calcium binding protein [Source:VGNC Symbol;Acc:VGNC:29952]	6.58	5.99	5.68	1.46	1.73	2.13	3.43	1.77903	9.98e-39	3.45e-37
ENSBTAG00000055183	HRCT1	ENSBTAT00000073840	histidine rich carboxyl terminus 1 [Source:NCBI gene;Acc:100847747]	6.07	11.24	7.19	2.7	1.87	2.96	3.26	1.70357	5.64e-10	4.38e-09
ENSBTAG00000044071	HRH2	ENSBTAT00000061359	histamine receptor H2 [Source:VGNC Symbol;Acc:VGNC:29954]	0.6	0.47	0.57	0.84	0.89	1.07	0.58	-0.776444	0.000244	0.000888
ENSBTAG00000009174	HSD17B14	ENSBTAT00000070108;ENSBTAT00000012090	hydroxysteroid 17-beta dehydrogenase 14 [Source:VGNC Symbol;Acc:VGNC:29972]	0.89	1.23	0.64	0.52	0.55	0.29	2.02	1.01685	0.001	0.00319
ENSBTAG00000003514	HSF4	ENSBTAT00000004568	heat shock transcription factor 4 [Source:VGNC Symbol;Acc:VGNC:29984]	3.45	5.43	5.3	1.94	1.34	1.45	3	1.58339	7.7e-15	8.87e-14
ENSBTAG00000003362	HSP90B1	ENSBTAT00000004364	heat shock protein 90 beta family member 1 [Source:VGNC Symbol;Acc:VGNC:49984]	326.89	328.71	330.19	591.86	558.76	539.68	0.58	-0.77791	2.03e-26	4.32e-25
ENSBTAG00000025441	HSPA1A	ENSBTAT00000017500	heat shock protein family A (Hsp70) member 1A [Source:NCBI gene;Acc:282254]	24.11	23.61	22.2	11.13	11.36	12.73	1.99	0.989578	9.51e-34	2.73e-32
ENSBTAG00000000440	HSPB2	ENSBTAT00000000561	heat shock protein family B (small) member 2 [Source:VGNC Symbol;Acc:VGNC:54881]	23.8	22.22	21.79	12.64	14.02	15.33	1.61	0.691525	1.48e-13	1.56e-12
ENSBTAG00000022714	HSPB3	ENSBTAT00000030821	heat shock protein family B (small) member 3 [Source:NCBI gene;Acc:616007]	7.09	6.73	6.65	1.73	1.56	1.15	4.6	2.20223	9.78e-29	2.28e-27
ENSBTAG00000055045	HSPB7	ENSBTAT00000079646	heat shock protein family B (small) member 7 [Source:NCBI gene;Acc:512251]	16.06	16.6	16.43	31.76	32.02	30.82	0.52	-0.946146	9.47e-36	2.97e-34
ENSBTAG00000001303	HSPB8	ENSBTAT00000001720	heat shock protein family B (small) member 8 [Source:VGNC Symbol;Acc:VGNC:53907]	202.31	177.47	198.62	118.13	117.81	118.06	1.63	0.708349	3.04e-26	6.4e-25
ENSBTAG00000037429	HTR1B	ENSBTAT00000061041	5-hydroxytryptamine receptor 1B [Source:VGNC Symbol;Acc:VGNC:29992]	4.72	5.95	5.36	2.96	2.6	2.79	1.92	0.940017	5.51e-10	4.29e-09
ENSBTAG00000013498	HTR2A	ENSBTAT00000017943	5-hydroxytryptamine receptor 2A [Source:VGNC Symbol;Acc:VGNC:29996]	1.82	2.03	2.55	0.58	0.65	0.66	3.41	1.76934	8.26e-26	1.71e-24
ENSBTAG00000020762	HUNK	ENSBTAT00000027668;ENSBTAT00000074986	hormonally up-regulated Neu-associated kinase [Source:VGNC Symbol;Acc:VGNC:49999]	0.24	0.32	0.24	0.58	0.84	0.79	0.36	-1.45721	6.57e-08	4.08e-07
ENSBTAG00000052388	HYAL3	ENSBTAT00000067923	hyaluronidase 3 [Source:NCBI gene;Acc:616562]	0.95	1.16	0.7	1.48	1.32	1.52	0.65	-0.618448	0.0137	0.0323
ENSBTAG00000010859	HYLS1	ENSBTAT00000053219	HYLS1, centriolar and ciliogenesis associated [Source:VGNC Symbol;Acc:VGNC:30014]	0.73	0.77	0.9	1.29	1.6	1.12	0.6	-0.740664	0.000252	0.000916
ENSBTAG00000000974	IARS	ENSBTAT00000001290	isoleucyl-tRNA synthetase [Source:VGNC Symbol;Acc:VGNC:30018]	76.32	73.13	78.91	118.73	120.41	109.58	0.65	-0.610731	2.09e-15	2.5e-14
ENSBTAG00000016169	ID1	ENSBTAT00000021521	inhibitor of DNA binding 1, HLH protein [Source:VGNC Symbol;Acc:VGNC:30031]	1	1.27	1.52	15.29	17.36	18.09	0.07	-3.74638	1.76e-143	5.49e-141
ENSBTAG00000021187	ID2	ENSBTAT00000028235	inhibitor of DNA binding 2 [Source:NCBI gene;Acc:505025]	15.86	18.08	16.22	46.58	45.69	44.65	0.37	-1.44893	1.93e-61	1.22e-59
ENSBTAG00000030425	ID3	ENSBTAT00000019148	inhibitor of DNA binding 3, HLH protein [Source:VGNC Symbol;Acc:VGNC:30032]	30.69	28.33	32.35	97.89	102.21	106.73	0.3	-1.7477	4.55e-99	5.88e-97
ENSBTAG00000052562	ID4	ENSBTAT00000082930	inhibitor of DNA binding 4, HLH protein [Source:NCBI gene;Acc:100848012]	2.67	3.44	3.7	4.82	5.78	4.15	0.66	-0.589433	0.00952	0.0235
ENSBTAG00000014093	IDH2	ENSBTAT00000018741	isocitrate dehydrogenase (NADP(+)) 2, mitochondrial [Source:VGNC Symbol;Acc:VGNC:53941]	12.56	11.39	10.54	19.71	19.77	19	0.59	-0.761911	1.2e-14	1.36e-13
ENSBTAG00000004075	IDI1	ENSBTAT00000005323	isopentenyl-diphosphate delta isomerase 1 [Source:NCBI gene;Acc:514293]	32.26	36.41	30.49	7.3	7.26	7.14	4.57	2.19179	4.46e-114	7.98e-112
ENSBTAG00000007002	IDUA	ENSBTAT00000009212;ENSBTAT00000075910	iduronidase, alpha-L- [Source:VGNC Symbol;Acc:VGNC:30037]	15.38	16.31	15.99	7.85	7	7.83	2.1	1.07173	4.34e-35	1.31e-33
ENSBTAG00000011358	IER3	ENSBTAT00000015092	immediate early response 3 [Source:VGNC Symbol;Acc:VGNC:30039]	57	61.45	58.54	130.78	112.7	112.1	0.5	-1.00651	4.47e-31	1.15e-29
ENSBTAG00000007389	IFI35	ENSBTAT00000009714	interferon induced protein 35 [Source:VGNC Symbol;Acc:VGNC:30044]	2.4	2.31	2.3	4.53	4.32	5.1	0.5	-0.994086	9.06e-12	8.39e-11
ENSBTAG00000030932	IFI44L	ENSBTAT00000031066	interferon induced protein 44 like [Source:VGNC Symbol;Acc:VGNC:30046]	0.37	0.35	0.32	0.59	0.62	0.64	0.56	-0.834061	0.000967	0.00309
ENSBTAG00000008142	IFIH1	ENSBTAT00000010703	interferon induced with helicase C domain 1 [Source:VGNC Symbol;Acc:VGNC:30048]	0.25	0.24	0.16	0.42	0.46	0.43	0.5	-1.0122	0.000129	0.000497
ENSBTAG00000007881	IFIT1	ENSBTAT00000010366	interferon-induced protein with tetratricopeptide repeats 1 [Source:NCBI gene;Acc:100139670]	42.82	40.08	47.02	80.37	80.26	66.66	0.57	-0.806886	6.95e-18	9.73e-17
ENSBTAG00000011082	IGF1	ENSBTAT00000014713;ENSBTAT00000063328;ENSBTAT00000043595	insulin like growth factor 1 [Source:VGNC Symbol;Acc:VGNC:30076]	2.42	1.87	2.63	0.22	0.36	0.22	8.67	3.11566	1.23e-37	4.12e-36
ENSBTAG00000033299	IGFALS	ENSBTAT00000047326	insulin like growth factor binding protein acid labile subunit [Source:NCBI gene;Acc:532494]	2.94	3.53	3.11	0.97	0.99	1.33	2.91	1.54207	4.72e-21	7.94e-20
ENSBTAG00000005596	IGFBP2	ENSBTAT00000007349	insulin like growth factor binding protein 2 [Source:VGNC Symbol;Acc:VGNC:30084]	60.92	71.14	58.11	106.22	103.74	129.98	0.56	-0.838047	7.76e-14	8.41e-13
ENSBTAG00000003994	IGFBP3	ENSBTAT00000053426	insulin like growth factor binding protein 3 [Source:VGNC Symbol;Acc:VGNC:30085]	8.77	9.07	9.09	24.77	25.12	24.14	0.36	-1.45905	1.46e-73	1.15e-71
ENSBTAG00000054218	IGFBP5	ENSBTAT00000078855	insulin like growth factor binding protein 5 [Source:NCBI gene;Acc:404185]	7.27	8.96	6.66	106.22	102.8	89.03	0.08	-3.70295	2.36e-219	2.87e-216
ENSBTAG00000021467	IGFBP6	ENSBTAT00000073855	insulin like growth factor binding protein 6 [Source:VGNC Symbol;Acc:VGNC:30088]	38.01	41.72	38.47	78.07	77.75	84.12	0.49	-1.02148	2.23e-35	6.86e-34
ENSBTAG00000019368	IGFBP7	ENSBTAT00000025803	insulin like growth factor binding protein 7 [Source:VGNC Symbol;Acc:VGNC:30089]	178.71	206.63	172.89	106.01	114.06	126.14	1.61	0.689219	6.77e-16	8.37e-15
ENSBTAG00000001728	IGSF10	ENSBTAT00000002263	immunoglobulin superfamily member 10 [Source:VGNC Symbol;Acc:VGNC:53582]	0.32	0.3	0.29	0.12	0.09	0.14	2.57	1.36337	3.45e-10	2.75e-09
ENSBTAG00000004849	IGSF3	ENSBTAT00000006374	immunoglobulin superfamily member 3 [Source:VGNC Symbol;Acc:VGNC:30094]	1.3	1.33	1.27	0.71	0.65	0.65	1.94	0.957042	1.67e-15	2.02e-14
ENSBTAG00000037804	IKZF2	ENSBTAT00000034358;ENSBTAT00000072994;ENSBTAT00000035854;ENSBTAT00000074106;ENSBTAT00000085918	IKAROS family zinc finger 2 [Source:VGNC Symbol;Acc:VGNC:56125]	0.55	0.36	0.33	0.67	0.88	0.86	0.51	-0.969844	6.19e-05	0.000251
ENSBTAG00000019404	IL10RB	ENSBTAT00000025852;ENSBTAT00000073488	interleukin 10 receptor subunit beta [Source:VGNC Symbol;Acc:VGNC:56219]	6.45	6.55	6.62	10.88	10.73	9.51	0.63	-0.665084	5.32e-10	4.15e-09
ENSBTAG00000018200	IL15	ENSBTAT00000024226;ENSBTAT00000084366	interleukin 15 [Source:VGNC Symbol;Acc:VGNC:30116]	0.78	0.63	0.56	1.38	1.37	1.1	0.51	-0.96603	2.25e-05	9.81e-05
ENSBTAG00000033669	IL17RC	ENSBTAT00000061562;ENSBTAT00000067604;ENSBTAT00000074184;ENSBTAT00000071084;ENSBTAT00000075684;ENSBTAT00000014374;ENSBTAT00000072246	interleukin 17 receptor C [Source:VGNC Symbol;Acc:VGNC:30123]	11.37	12.62	11.87	5.76	5.92	5.67	2.07	1.04673	2.7e-35	8.23e-34
ENSBTAG00000001034	IL18R1	ENSBTAT00000001371	interleukin 18 receptor 1 [Source:VGNC Symbol;Acc:VGNC:30127]	7.95	7.14	9.03	16.28	16.97	15.45	0.5	-1.01327	7.13e-26	1.48e-24
ENSBTAG00000005273	IL1R1	ENSBTAT00000006938	interleukin 1 receptor type 1 [Source:VGNC Symbol;Acc:VGNC:30131]	13.49	13.79	14.88	9.16	9.66	8.9	1.52	0.604756	7e-17	9.18e-16
ENSBTAG00000013205	IL1RAP	ENSBTAT00000070445;ENSBTAT00000069588	interleukin 1 receptor accessory protein [Source:VGNC Symbol;Acc:VGNC:30133]	6.05	6.45	5.77	3.83	3.58	3.43	1.69	0.753558	5.74e-16	7.15e-15
ENSBTAG00000018571	IL1RL1	ENSBTAT00000024715;ENSBTAT00000076869	interleukin 1 receptor like 1 [Source:VGNC Symbol;Acc:VGNC:30134]	1.46	1.6	1.79	7.06	7.39	6.9	0.23	-2.13811	7.24e-64	4.78e-62
ENSBTAG00000016933	IL27RA	ENSBTAT00000022524	interleukin 27 receptor subunit alpha [Source:VGNC Symbol;Acc:VGNC:30151]	28.18	26.84	27.78	15.93	15.61	15.45	1.76	0.817355	1.01e-33	2.88e-32
ENSBTAG00000004351	IL31RA	ENSBTAT00000005692	interleukin 31 receptor A [Source:VGNC Symbol;Acc:VGNC:30154]	0.24	0.03	0.14	0.43	0.56	0.64	0.25	-1.98144	3.85e-06	1.9e-05
ENSBTAG00000014921	IL6	ENSBTAT00000019865	interleukin 6 [Source:VGNC Symbol;Acc:VGNC:30166]	0.35	0.47	0.86	2.91	2.76	2.42	0.21	-2.26653	6.17e-15	7.18e-14
ENSBTAG00000019975	IL7R	ENSBTAT00000026608	interleukin 7 receptor [Source:VGNC Symbol;Acc:VGNC:30170]	0.12	0.17	0.25	0.41	0.48	0.36	0.44	-1.18398	5.54e-05	0.000227
ENSBTAG00000002717	INA	ENSBTAT00000003517	internexin neuronal intermediate filament protein alpha [Source:VGNC Symbol;Acc:VGNC:30191]	1.45	1.52	1.48	0.89	0.89	0.89	1.67	0.73791	7.9e-07	4.3e-06
ENSBTAG00000008593	INCA1	ENSBTAT00000011332	inhibitor of CDK, cyclin A1 interacting protein 1 [Source:VGNC Symbol;Acc:VGNC:30193]	0.85	0.65	0.72	0.43	0.34	0.37	1.95	0.959936	4.78e-05	0.000199
ENSBTAG00000050061	INCENP	ENSBTAT00000081145	inner centromere protein [Source:NCBI gene;Acc:507693]	3.39	3.44	3.52	7.85	7.66	7.95	0.44	-1.18034	1.78e-28	4.1e-27
ENSBTAG00000048508	INHBA	ENSBTAT00000066382	inhibin subunit beta A [Source:NCBI gene;Acc:281867]	123.22	144.31	128.59	55.71	55.73	52.44	2.42	1.27321	1.02e-61	6.54e-60
ENSBTAG00000049058	INHBB	ENSBTAT00000082364	inhibin subunit beta B [Source:NCBI gene;Acc:530430]	6.78	6.23	6.86	2.44	2.15	2.5	2.8	1.48731	9.91e-44	4.03e-42
ENSBTAG00000006599	INHBE	ENSBTAT00000008663	inhibin subunit beta E [Source:VGNC Symbol;Acc:VGNC:30203]	1.25	1.17	1.08	4.82	5.08	6.12	0.22	-2.19833	2.01e-36	6.51e-35
ENSBTAG00000004814	INPP4A	ENSBTAT00000080816;ENSBTAT00000086291;ENSBTAT00000087266;ENSBTAT00000072605;ENSBTAT00000006322	inositol polyphosphate-4-phosphatase type I A [Source:VGNC Symbol;Acc:VGNC:30209]	9.55	9.32	9.71	15.88	16.84	16.21	0.58	-0.77605	2.26e-25	4.61e-24
ENSBTAG00000014111	INPP4B	ENSBTAT00000018761;ENSBTAT00000079052	inositol polyphosphate-4-phosphatase type II B [Source:VGNC Symbol;Acc:VGNC:53908]	10.7	10.75	10.72	6.1	6.79	6.44	1.67	0.735755	1.36e-20	2.21e-19
ENSBTAG00000011479	INPP5K	ENSBTAT00000015257	inositol polyphosphate-5-phosphatase K [Source:VGNC Symbol;Acc:VGNC:30214]	9.21	9.4	8.5	5.71	4.99	5.15	1.71	0.774601	3.13e-16	3.96e-15
ENSBTAG00000001592	INSIG1	ENSBTAT00000002084;ENSBTAT00000069908	insulin induced gene 1 [Source:VGNC Symbol;Acc:VGNC:30217]	5.52	5.06	4.51	2.07	2.53	2.19	2.22	1.15315	2.22e-22	3.92e-21
ENSBTAG00000025803	INSYN1	ENSBTAT00000036489	inhibitory synaptic factor 1 [Source:VGNC Symbol;Acc:VGNC:55116]	1.3	1.17	1.23	0.68	0.67	0.49	2.01	1.0066	1.41e-06	7.4e-06
ENSBTAG00000018548	INTS7	ENSBTAT00000024684	integrator complex subunit 7 [Source:VGNC Symbol;Acc:VGNC:30233]	7.04	6.75	7.78	11.81	11.51	10.06	0.65	-0.629268	6.91e-11	5.91e-10
ENSBTAG00000033603	IP6K3	ENSBTAT00000047737	inositol hexakisphosphate kinase 3 [Source:NCBI gene;Acc:521960]	0.99	0.79	0.78	0.14	0.15	0.13	6.01	2.58675	3.71e-25	7.47e-24
ENSBTAG00000011859	IPPK	ENSBTAT00000015737	inositol-pentakisphosphate 2-kinase [Source:VGNC Symbol;Acc:VGNC:56974]	7.63	6.72	7.38	10.33	11.78	11.25	0.65	-0.618529	2.8e-11	2.5e-10
ENSBTAG00000048486	IQANK1	ENSBTAT00000087208;ENSBTAT00000085613;ENSBTAT00000087057	IQ motif and ankyrin repeat containing 1 [Source:NCBI gene;Acc:506831]	0.54	0.88	0.47	0.14	0.43	0.43	1.88	0.90885	0.00973	0.0239
ENSBTAG00000001806	IQCD	ENSBTAT00000029527	IQ motif containing D [Source:VGNC Symbol;Acc:VGNC:30252]	0.66	0.84	0.61	1.62	1.23	1.23	0.52	-0.947741	6.64e-06	3.16e-05
ENSBTAG00000018025	IQCG	ENSBTAT00000023995	IQ motif containing G [Source:VGNC Symbol;Acc:VGNC:30256]	1.19	0.72	1.08	0.75	0.53	0.53	1.65	0.722955	0.00201	0.00595
ENSBTAG00000000897	IQGAP2	ENSBTAT00000001190	IQ motif containing GTPase activating protein 2 [Source:VGNC Symbol;Acc:VGNC:30259]	0.23	0.23	0.21	0.46	0.65	0.48	0.42	-1.26031	1.09e-08	7.39e-08
ENSBTAG00000006882	IQGAP3	ENSBTAT00000046733	IQ motif containing GTPase activating protein 3 [Source:VGNC Symbol;Acc:VGNC:30260]	0.22	0.43	0.24	4.6	4.73	4.8	0.06	-3.97575	4.98e-87	5.5e-85
ENSBTAG00000031231	IRF1	ENSBTAT00000044218	interferon regulatory factor 1 [Source:VGNC Symbol;Acc:VGNC:30270]	4.65	5.77	6.44	14	13.34	15.14	0.4	-1.33208	1.33e-28	3.08e-27
ENSBTAG00000021308	IRS1	ENSBTAT00000028392	insulin receptor substrate 1 [Source:VGNC Symbol;Acc:VGNC:30283]	3.32	3.92	3.48	5.7	5.74	5.95	0.62	-0.698125	1.33e-09	9.91e-09
ENSBTAG00000012019	IRS2	ENSBTAT00000015938	insulin receptor substrate 2 [Source:VGNC Symbol;Acc:VGNC:30284]	2.96	3.87	3.01	1.25	1.29	1.3	2.56	1.35846	3.12e-24	5.98e-23
ENSBTAG00000012083	IRX3	ENSBTAT00000082463;ENSBTAT00000016022	iroquois homeobox 3 [Source:VGNC Symbol;Acc:VGNC:30287]	6.75	7.49	8.46	12.73	13.49	14.08	0.56	-0.828414	1.15e-14	1.3e-13
ENSBTAG00000004272	ISG12(B)	ENSBTAT00000005596;ENSBTAT00000076068	TLH29 protein precursor-like [Source:NCBI gene;Acc:617420]	7.82	9.03	9.42	36.63	37.9	38.17	0.23	-2.10104	7.82e-92	9.14e-90
ENSBTAG00000001241	ISL1	ENSBTAT00000001638	ISL LIM homeobox 1 [Source:VGNC Symbol;Acc:VGNC:30296]	1.76	1.82	1.61	5.64	5.75	4.35	0.33	-1.59995	2.27e-25	4.61e-24
ENSBTAG00000006024	ISLR	ENSBTAT00000007913	immunoglobulin superfamily containing leucine rich repeat [Source:VGNC Symbol;Acc:VGNC:30298]	0.83	1.11	0.58	0.24	0.28	0.29	3.11	1.63623	1.95e-09	1.43e-08
ENSBTAG00000017188	ISM1	ENSBTAT00000076964;ENSBTAT00000022843	isthmin 1 [Source:VGNC Symbol;Acc:VGNC:30300]	0.31	0.45	0.4	0	0.03	0.14	6.62	2.72706	8.18e-06	3.83e-05
ENSBTAG00000016525	ITGA1	ENSBTAT00000034583	integrin subunit alpha 1 [Source:VGNC Symbol;Acc:VGNC:30310]	12.6	12.26	13.11	19.29	20.16	17.72	0.66	-0.590542	6.95e-13	7.02e-12
ENSBTAG00000008380	ITGA11	ENSBTAT00000011032	integrin subunit alpha 11 [Source:VGNC Symbol;Acc:VGNC:30312]	41.47	41.72	39.14	23.18	22.99	26.65	1.68	0.748342	8.19e-23	1.48e-21
ENSBTAG00000019289	ITGA2	ENSBTAT00000084537;ENSBTAT00000025685	integrin subunit alpha 2 [Source:VGNC Symbol;Acc:VGNC:30313]	0.35	0.42	0.32	0.23	0.15	0.21	1.83	0.875321	0.000183	0.000685
ENSBTAG00000009256	ITGA4	ENSBTAT00000012194	integrin subunit alpha 4 [Source:VGNC Symbol;Acc:VGNC:30316]	2.27	2.36	2.61	1.3	1.37	1.25	1.85	0.884673	6.58e-13	6.66e-12
ENSBTAG00000017266	ITGA6	ENSBTAT00000022960;ENSBTAT00000085126	integrin subunit alpha 6 [Source:VGNC Symbol;Acc:VGNC:30318]	18.94	20.91	18.12	6.36	6.69	5.84	3.07	1.61765	2.21e-86	2.37e-84
ENSBTAG00000012897	ITGA7	ENSBTAT00000017145	integrin subunit alpha 7 [Source:VGNC Symbol;Acc:VGNC:56212]	5.69	4.79	5	21.59	21.78	21.73	0.24	-2.07186	5e-130	1.22e-127
ENSBTAG00000019929	ITGAV	ENSBTAT00000082026;ENSBTAT00000026553	integrin subunit alpha V [Source:VGNC Symbol;Acc:VGNC:30323]	102.55	94.91	104.42	51.29	55.25	54.73	1.87	0.904465	5.04e-41	1.87e-39
ENSBTAG00000018169	ITGB4	ENSBTAT00000079531;ENSBTAT00000042566	integrin subunit beta 4 [Source:VGNC Symbol;Acc:VGNC:30329]	0.25	0.25	0.2	0.32	0.33	0.47	0.63	-0.675666	0.00704	0.018
ENSBTAG00000013755	ITGB5	ENSBTAT00000018278;ENSBTAT00000080405;ENSBTAT00000073544	integrin subunit beta 5 [Source:VGNC Symbol;Acc:VGNC:30330]	57.69	58.88	57.27	32.85	34.48	36.26	1.68	0.746909	1.93e-28	4.43e-27
ENSBTAG00000044027	ITGBL1	ENSBTAT00000061277	integrin subunit beta like 1 [Source:VGNC Symbol;Acc:VGNC:53818]	1.14	1.29	0.93	0.32	0.17	0.21	4.77	2.25536	2.07e-17	2.81e-16
ENSBTAG00000013004	ITIH5	ENSBTAT00000048699	inter-alpha-trypsin inhibitor heavy chain family member 5 [Source:VGNC Symbol;Acc:VGNC:30337]	0.6	0.56	0.45	5.14	4.62	5.13	0.11	-3.20999	3.49e-105	5.11e-103
ENSBTAG00000013245	ITPR3	ENSBTAT00000053490;ENSBTAT00000066425	inositol 1,4,5-trisphosphate receptor type 3 [Source:VGNC Symbol;Acc:VGNC:30348]	0.26	0.17	0.13	0.04	0.09	0.06	2.93	1.54889	7.38e-07	4.04e-06
ENSBTAG00000003990	ITPRIP	ENSBTAT00000005212	inositol 1,4,5-trisphosphate receptor interacting protein [Source:VGNC Symbol;Acc:VGNC:30349]	3.78	3.81	3.76	5.81	5.92	5.74	0.65	-0.622257	7.71e-10	5.87e-09
ENSBTAG00000003349	JAKMIP2	ENSBTAT00000004348;ENSBTAT00000081759;ENSBTAT00000072239;ENSBTAT00000071435	janus kinase and microtubule interacting protein 2 [Source:VGNC Symbol;Acc:VGNC:30368]	1.85	1.9	1.94	3.49	2.88	2.84	0.62	-0.692776	5e-07	2.79e-06
ENSBTAG00000000951	JAKMIP3	ENSBTAT00000075309;ENSBTAT00000038931;ENSBTAT00000081165;ENSBTAT00000071765	Janus kinase and microtubule interacting protein 3 [Source:VGNC Symbol;Acc:VGNC:30369]	0.46	0.45	0.35	0.6	0.9	0.75	0.56	-0.83458	0.000923	0.00296
ENSBTAG00000000603	JAM2	ENSBTAT00000080737;ENSBTAT00000000795	junctional adhesion molecule 2 [Source:VGNC Symbol;Acc:VGNC:50011]	16.57	15.58	16.64	8.31	8.44	7.86	1.98	0.988034	1.9e-46	8.33e-45
ENSBTAG00000019024	JAZF1	ENSBTAT00000025319	JAZF zinc finger 1 [Source:VGNC Symbol;Acc:VGNC:30372]	9.42	12.31	11.37	5.18	5.84	5.86	1.96	0.971394	9.58e-13	9.57e-12
ENSBTAG00000001204	JCAD	ENSBTAT00000001595	junctional cadherin 5 associated [Source:VGNC Symbol;Acc:VGNC:56189]	26.74	30.69	26.63	17.37	19.32	17.15	1.56	0.642752	5.86e-17	7.74e-16
ENSBTAG00000025856	JMY	ENSBTAT00000076357;ENSBTAT00000061226;ENSBTAT00000082854	junction mediating and regulatory protein, p53 cofactor [Source:VGNC Symbol;Acc:VGNC:30378]	2.62	2.56	2.6	1.58	1.81	1.62	1.55	0.633371	5.18e-08	3.24e-07
ENSBTAG00000008842	JPH1	ENSBTAT00000011643;ENSBTAT00000076976	junctophilin 1 [Source:VGNC Symbol;Acc:VGNC:30380]	4.63	4.09	4.45	1.57	1.72	1.31	2.86	1.51836	7.9e-40	2.83e-38
ENSBTAG00000030170	JPT1	ENSBTAT00000081279;ENSBTAT00000042556	Jupiter microtubule associated homolog 1 [Source:VGNC Symbol;Acc:VGNC:55841]	26.94	24.23	28.63	14.85	15.88	19.12	1.6	0.679183	1.1e-13	1.17e-12
ENSBTAG00000002640	KALRN	ENSBTAT00000032306	kalirin RhoGEF kinase [Source:VGNC Symbol;Acc:VGNC:30389]	1.73	1.7	1.65	0.67	0.8	0.75	2.29	1.19759	8.63e-20	1.34e-18
ENSBTAG00000010976	KANK1	ENSBTAT00000014571;ENSBTAT00000070518;ENSBTAT00000077869;ENSBTAT00000067563	KN motif and ankyrin repeat domains 1 [Source:VGNC Symbol;Acc:VGNC:56976]	11.54	14.12	11.28	5.4	5.4	5.57	2.26	1.17387	9.73e-38	3.26e-36
ENSBTAG00000014382	KANK4	ENSBTAT00000081251;ENSBTAT00000070961;ENSBTAT00000019125	KN motif and ankyrin repeat domains 4 [Source:VGNC Symbol;Acc:VGNC:55243]	0.54	0.71	0.56	1.33	1.34	1.08	0.48	-1.05355	4.98e-09	3.48e-08
ENSBTAG00000015677	KARS	ENSBTAT00000020818	lysyl-tRNA synthetase [Source:VGNC Symbol;Acc:VGNC:30396]	75.77	74.85	76.93	117.19	116.31	108.08	0.67	-0.586066	7.27e-15	8.39e-14
ENSBTAG00000018284	KBTBD11	ENSBTAT00000024334	kelch repeat and BTB domain containing 11 [Source:VGNC Symbol;Acc:VGNC:30412]	0.25	0.31	0.33	0.8	0.58	0.65	0.44	-1.18364	1.64e-05	7.32e-05
ENSBTAG00000005392	KBTBD3	ENSBTAT00000049639	kelch repeat and BTB domain containing 3 [Source:VGNC Symbol;Acc:VGNC:30416]	0.99	0.77	0.49	0.4	0.5	0.34	1.8	0.84468	0.00194	0.00575
ENSBTAG00000008656	KBTBD6	ENSBTAT00000011412	kelch repeat and BTB domain containing 6 [Source:VGNC Symbol;Acc:VGNC:53819]	0.29	0.3	0.16	0.62	0.43	0.99	0.37	-1.44913	6.06e-05	0.000246
ENSBTAG00000047191	KCNA6	ENSBTAT00000065475	potassium voltage-gated channel subfamily A member 6 [Source:VGNC Symbol;Acc:VGNC:56213]	0.21	0.12	0.2	0.11	0.1	0.13	1.51	0.593486	0.0273	0.0585
ENSBTAG00000008125	KCNAB2	ENSBTAT00000070526;ENSBTAT00000070629;ENSBTAT00000010684;ENSBTAT00000045435	potassium voltage-gated channel subfamily A regulatory beta subunit 2 [Source:VGNC Symbol;Acc:VGNC:30428]	1.07	1.22	1.32	2.08	2.11	1.9	0.59	-0.753888	6.68e-05	0.000269
ENSBTAG00000007352	KCNC4	ENSBTAT00000071160;ENSBTAT00000033676	potassium voltage-gated channel subfamily C member 4 [Source:VGNC Symbol;Acc:VGNC:30433]	0.35	0.32	0.31	0.2	0.21	0.21	1.61	0.68711	0.000192	0.000714
ENSBTAG00000004078	KCNH2	ENSBTAT00000005328;ENSBTAT00000067149	potassium voltage-gated channel subfamily H member 2 [Source:NCBI gene;Acc:539971]	0.23	0.23	0.17	0.44	0.33	0.52	0.49	-1.01898	0.000114	0.000442
ENSBTAG00000001899	KCNH7	ENSBTAT00000070249;ENSBTAT00000002469	potassium voltage-gated channel subfamily H member 7 [Source:VGNC Symbol;Acc:VGNC:30449]	1.53	1.16	1.44	2.13	2.94	2.54	0.54	-0.882874	5.29e-07	2.95e-06
ENSBTAG00000016170	KCNJ11	ENSBTAT00000021523	potassium voltage-gated channel subfamily J member 11 [Source:VGNC Symbol;Acc:VGNC:30455]	1.1	1.37	1.04	0.17	0.21	0.27	5.36	2.42132	2.46e-24	4.76e-23
ENSBTAG00000017500	KCNK12	ENSBTAT00000023260	potassium two pore domain channel subfamily K member 12 [Source:VGNC Symbol;Acc:VGNC:30467]	1.7	1.5	1.55	0.88	0.87	1	1.73	0.790363	1.34e-05	6.09e-05
ENSBTAG00000011112	KCNK5	ENSBTAT00000014756	potassium two pore domain channel subfamily K member 5 [Source:VGNC Symbol;Acc:VGNC:30475]	0.11	0.07	0.12	0.59	0.35	0.67	0.19	-2.40925	2.79e-14	3.1e-13
ENSBTAG00000013300	KCNMA1	ENSBTAT00000017701;ENSBTAT00000054334;ENSBTAT00000017697;ENSBTAT00000076957	potassium calcium-activated channel subfamily M alpha 1 [Source:VGNC Symbol;Acc:VGNC:30479]	2.51	2.44	2.34	1.15	1.27	1.06	2.1	1.06956	3.28e-20	5.21e-19
ENSBTAG00000008626	KCNN1	ENSBTAT00000011376	potassium calcium-activated channel subfamily N member 1 [Source:VGNC Symbol;Acc:VGNC:30483]	1.87	2.35	2.25	0.38	0.3	0.3	6.63	2.72914	8.97e-39	3.11e-37
ENSBTAG00000011076	KCNN2	ENSBTAT00000014706;ENSBTAT00000031197	potassium calcium-activated channel subfamily N member 2 [Source:VGNC Symbol;Acc:VGNC:30484]	1.44	1.59	1.44	0.3	0.25	0.14	6.48	2.69665	4.99e-30	1.23e-28
ENSBTAG00000010532	KCTD11	ENSBTAT00000035087;ENSBTAT00000081340	potassium channel tetramerization domain containing 11 [Source:VGNC Symbol;Acc:VGNC:30501]	0.31	0.41	4.96	0.24	0.27	0.44	5.97	2.57828	0.000275	0.000994
ENSBTAG00000001414	KCTD12	ENSBTAT00000001854	potassium channel tetramerization domain containing 12 [Source:VGNC Symbol;Acc:VGNC:30502]	18.01	19.53	16.62	10.8	9.83	11.23	1.7	0.765388	7.53e-13	7.58e-12
ENSBTAG00000020595	KCTD20	ENSBTAT00000027439;ENSBTAT00000078653;ENSBTAT00000067773	potassium channel tetramerization domain containing 20 [Source:VGNC Symbol;Acc:VGNC:30510]	25.09	25.09	25.57	14.23	15.29	13.99	1.74	0.799938	4.14e-34	1.2e-32
ENSBTAG00000017435	KCTD7	ENSBTAT00000023179;ENSBTAT00000079114;ENSBTAT00000067963	potassium channel tetramerization domain containing 7 [Source:VGNC Symbol;Acc:VGNC:30515]	2.46	2.35	2.41	1.06	1.15	1.35	2.03	1.01999	1.44e-16	1.85e-15
ENSBTAG00000038659	KCTD8	ENSBTAT00000051902	potassium channel tetramerization domain containing 8 [Source:NCBI gene;Acc:539881]	0.82	0.93	1.03	1.63	1.62	1.66	0.57	-0.818311	0.000141	0.000537
ENSBTAG00000048062	KDM6B	ENSBTAT00000063022	lysine demethylase 6B [Source:VGNC Symbol;Acc:VGNC:30532]	3.8	4.07	3.9	5.64	6.25	5.78	0.67	-0.585536	4.37e-10	3.44e-09
ENSBTAG00000003495	KDM7A	ENSBTAT00000033494;ENSBTAT00000073395	lysine demethylase 7A [Source:VGNC Symbol;Acc:VGNC:30533]	3.08	2.85	2.86	1.13	1.74	1.32	2.1	1.07153	2.06e-12	2.02e-11
ENSBTAG00000014340	KERA	ENSBTAT00000019066	keratocan [Source:VGNC Symbol;Acc:VGNC:30539]	0.24	0.43	0.29	0.65	0.66	0.63	0.5	-1.01344	0.000292	0.00105
ENSBTAG00000002181	KHDRBS3	ENSBTAT00000002827	KH RNA binding domain containing, signal transduction associated 3 [Source:VGNC Symbol;Acc:VGNC:30542]	2.04	1.75	2.19	1.19	1.61	1.16	1.51	0.592961	0.000745	0.00243
ENSBTAG00000011325	KHK	ENSBTAT00000053651;ENSBTAT00000015052	ketohexokinase [Source:VGNC Symbol;Acc:VGNC:30543]	1.97	1.55	1.61	1.1	1	0.98	1.67	0.736137	0.000143	0.000544
ENSBTAG00000017691	KIAA0040	ENSBTAT00000023528	KIAA0040 ortholog [Source:NCBI gene;Acc:100335299]	46.95	47.21	49.45	24.62	24.88	22.75	1.99	0.991186	4.84e-21	8.12e-20
ENSBTAG00000003919	KIAA0408	ENSBTAT00000067531;ENSBTAT00000005116	KIAA0408 [Source:VGNC Symbol;Acc:VGNC:30552]	22.09	21.65	21.48	13.03	12.91	11.9	1.72	0.785706	1.06e-27	2.35e-26
ENSBTAG00000002011	KIAA0895	ENSBTAT00000002605	KIAA0895 [Source:VGNC Symbol;Acc:VGNC:30557]	2.44	2.15	2.3	1.07	1.33	0.92	2.08	1.05851	1.98e-10	1.62e-09
ENSBTAG00000040398	KIAA1211	ENSBTAT00000066524;ENSBTAT00000025002;ENSBTAT00000055862	KIAA1211 ortholog [Source:NCBI gene;Acc:511259]	3.13	3.38	3.6	1.61	1.4	1.44	2.27	1.18233	8.57e-27	1.84e-25
ENSBTAG00000004023	KIAA1324L	ENSBTAT00000005255;ENSBTAT00000067709;ENSBTAT00000085380	KIAA1324 like [Source:VGNC Symbol;Acc:VGNC:30568]	0.74	0.67	0.7	1.93	1.76	1.7	0.39	-1.35422	8.14e-17	1.06e-15
ENSBTAG00000021073	KIAA1549	ENSBTAT00000028068;ENSBTAT00000061327;ENSBTAT00000068358	KIAA1549 ortholog [Source:NCBI gene;Acc:512679]	4.61	4.54	4.57	6.77	7.03	7.06	0.66	-0.603294	1.02e-12	1.02e-11
ENSBTAG00000044022	KIAA1671	ENSBTAT00000061095;ENSBTAT00000069434;ENSBTAT00000071852	KIAA1671 [Source:VGNC Symbol;Acc:VGNC:30575]	1.48	1.56	1.54	0.86	0.86	0.93	1.73	0.787902	7.73e-11	6.57e-10
ENSBTAG00000009383	KIF11	ENSBTAT00000012347	kinesin family member 11 [Source:VGNC Symbol;Acc:VGNC:30580]	0.95	1.21	0.88	10.23	10.43	8.1	0.11	-3.24267	8.44e-119	1.65e-116
ENSBTAG00000021874	KIF14	ENSBTAT00000029161	kinesin family member 14 [Source:VGNC Symbol;Acc:VGNC:30583]	0.46	0.34	0.45	1.59	1.92	2.06	0.22	-2.16226	2.52e-32	6.8e-31
ENSBTAG00000016726	KIF15	ENSBTAT00000060943	kinesin family member 15 [Source:VGNC Symbol;Acc:VGNC:30584]	0.26	0.39	0.21	3.04	2.59	2.58	0.11	-3.24759	7.33e-56	4.09e-54
ENSBTAG00000002117	KIF18A	ENSBTAT00000074736;ENSBTAT00000044662;ENSBTAT00000077683	kinesin family member 18A [Source:VGNC Symbol;Acc:VGNC:30587]	0.3	0.44	0.35	1.86	2.04	1.24	0.21	-2.23653	1.14e-23	2.14e-22
ENSBTAG00000008088	KIF18B	ENSBTAT00000010636	kinesin family member 18B [Source:VGNC Symbol;Acc:VGNC:30588]	0.23	0.31	0.25	2.18	2.46	2.3	0.11	-3.13067	1.2e-55	6.63e-54
ENSBTAG00000008758	KIF20A	ENSBTAT00000011539;ENSBTAT00000072601	kinesin family member 20A [Source:VGNC Symbol;Acc:VGNC:30594]	0.54	0.97	0.54	18.51	17.89	16.3	0.04	-4.68386	3.22e-144	1.06e-141
ENSBTAG00000005708	KIF20B	ENSBTAT00000032984;ENSBTAT00000055711	kinesin family member 20B [Source:NCBI gene;Acc:514679]	1.24	0.84	1.1	3.44	3.46	2.47	0.34	-1.5574	1.09e-20	1.8e-19
ENSBTAG00000047274	KIF21B	ENSBTAT00000074175;ENSBTAT00000074664;ENSBTAT00000073200;ENSBTAT00000066756;ENSBTAT00000086561	kinesin family member 21B [Source:NCBI gene;Acc:100337196]	1.4	1.42	1.4	2.08	2.3	2.51	0.61	-0.707451	3.7e-08	2.36e-07
ENSBTAG00000013669	KIF22	ENSBTAT00000018167;ENSBTAT00000078931	kinesin family member 22 [Source:VGNC Symbol;Acc:VGNC:30596]	1.61	1.75	1.69	7.16	7.46	7.7	0.23	-2.14438	2.67e-75	2.19e-73
ENSBTAG00000009983	KIF23	ENSBTAT00000013163;ENSBTAT00000080109;ENSBTAT00000082821;ENSBTAT00000069739	kinesin family member 23 [Source:VGNC Symbol;Acc:VGNC:55119]	2.08	2.41	2.08	9.81	10.34	9.45	0.22	-2.17329	1.06e-96	1.32e-94
ENSBTAG00000012921	KIF24	ENSBTAT00000027134;ENSBTAT00000068576	kinesin family member 24 [Source:VGNC Symbol;Acc:VGNC:30597]	0.92	0.9	0.78	1.47	1.31	1.29	0.64	-0.640117	0.000106	0.000413
ENSBTAG00000012715	KIF26B	ENSBTAT00000047614;ENSBTAT00000065948	kinesin family member 26B [Source:NCBI gene;Acc:101902369]	4.54	4.16	4.79	2.55	2.35	2.81	1.75	0.806873	9.71e-18	1.35e-16
ENSBTAG00000015280	KIF2C	ENSBTAT00000071392;ENSBTAT00000020322;ENSBTAT00000084738	kinesin family member 2C [Source:VGNC Symbol;Acc:VGNC:30601]	0.44	0.63	0.4	8.17	7.54	7.49	0.06	-3.98451	2.06e-127	4.55e-125
ENSBTAG00000021336	KIF5A	ENSBTAT00000071358	kinesin family member 5A [Source:VGNC Symbol;Acc:VGNC:30605]	0.61	0.51	0.62	1.57	1.49	1.85	0.36	-1.49226	3.71e-17	4.97e-16
ENSBTAG00000017727	KIFAP3	ENSBTAT00000023574;ENSBTAT00000079510	kinesin associated protein 3 [Source:VGNC Symbol;Acc:VGNC:30610]	22.72	21.86	23.25	44.46	43.96	45.5	0.51	-0.981285	8.05e-40	2.88e-38
ENSBTAG00000001631	KIFC1	ENSBTAT00000002136;ENSBTAT00000086763	kinesin family member C1 [Source:VGNC Symbol;Acc:VGNC:30611]	1.3	1.43	1.19	6.89	7.68	8.13	0.17	-2.53641	4.81e-77	4.18e-75
ENSBTAG00000007753	KIFC2	ENSBTAT00000010194;ENSBTAT00000075175	kinesin family member C2 [Source:VGNC Symbol;Acc:VGNC:30612]	3.2	2.99	2.87	1.97	1.87	1.8	1.61	0.684777	2.83e-09	2.04e-08
ENSBTAG00000007181	KIFC3	ENSBTAT00000078698;ENSBTAT00000070950;ENSBTAT00000032447	kinesin family member C3 [Source:VGNC Symbol;Acc:VGNC:30613]	1.57	1.54	1.77	2.44	2.74	2.62	0.63	-0.67577	1.22e-06	6.46e-06
ENSBTAG00000046218	KLF11	ENSBTAT00000066246;ENSBTAT00000080078	Kruppel like factor 11 [Source:VGNC Symbol;Acc:VGNC:52789]	10.47	9.45	9.73	4.73	5.74	4.47	1.98	0.988806	5.41e-26	1.13e-24
ENSBTAG00000051090	KLF13	ENSBTAT00000079732	Kruppel like factor 13 [Source:NCBI gene;Acc:789710]	3.89	3.63	3.36	1.74	1.58	1.49	2.26	1.17897	5.48e-12	5.16e-11
ENSBTAG00000008313	KLF15	ENSBTAT00000073751;ENSBTAT00000043695	Kruppel like factor 15 [Source:VGNC Symbol;Acc:VGNC:30629]	0.48	0.6	0.59	0.21	0.14	0.24	2.83	1.49895	4.78e-09	3.35e-08
ENSBTAG00000002129	KLF5	ENSBTAT00000002751	Kruppel like factor 5 [Source:VGNC Symbol;Acc:VGNC:30631]	31.63	34.72	28.96	10.82	11.46	10.51	2.91	1.5397	9.34e-77	8e-75
ENSBTAG00000018167	KLHL31	ENSBTAT00000065223;ENSBTAT00000024175	kelch like family member 31 [Source:VGNC Symbol;Acc:VGNC:30658]	7.91	6.78	7.35	4.07	4.39	4.08	1.76	0.814099	8.27e-21	1.37e-19
ENSBTAG00000005301	KLHL32	ENSBTAT00000076327;ENSBTAT00000071623	kelch like family member 32 [Source:VGNC Symbol;Acc:VGNC:53796]	1.18	0.96	0.8	3.9	3.47	3.06	0.28	-1.8234	1.24e-20	2.02e-19
ENSBTAG00000053398	KNL1	ENSBTAT00000068526	kinetochore scaffold 1 [Source:NCBI gene;Acc:787969]	0.38	0.44	0.36	4.2	4.5	3.65	0.1	-3.39218	6.02e-148	2.09e-145
ENSBTAG00000032340	KNSTRN	ENSBTAT00000056746;ENSBTAT00000045876	kinetochore localized astrin (SPAG5) binding protein [Source:VGNC Symbol;Acc:VGNC:30698]	4.96	3.67	4.47	13.91	14.4	13.78	0.31	-1.68357	5.75e-43	2.27e-41
ENSBTAG00000019278	KNTC1	ENSBTAT00000025676	kinetochore associated 1 [Source:VGNC Symbol;Acc:VGNC:30699]	0.49	0.62	0.61	2.39	2.84	2.18	0.23	-2.10168	2.31e-49	1.08e-47
ENSBTAG00000012225	KPNA2	ENSBTAT00000016216	karyopherin subunit alpha 2 [Source:VGNC Symbol;Acc:VGNC:30701]	20.87	21.39	21.73	72.24	71.44	71.05	0.3	-1.74654	2.14e-126	4.56e-124
ENSBTAG00000006601	KSR1	ENSBTAT00000080076;ENSBTAT00000074936;ENSBTAT00000078231;ENSBTAT00000076369;ENSBTAT00000008672	kinase suppressor of ras 1 [Source:VGNC Symbol;Acc:VGNC:30754]	3.62	4.01	3.84	2.36	2.69	2.5	1.52	0.602335	2.02e-08	1.33e-07
ENSBTAG00000016691	LACC1	ENSBTAT00000022192	laccase domain containing 1 [Source:NCBI gene;Acc:537649]	14.95	13.65	16.24	23.71	23.68	20.49	0.66	-0.598	3.24e-09	2.31e-08
ENSBTAG00000018160	LAMA1	ENSBTAT00000024169;ENSBTAT00000068570;ENSBTAT00000082228;ENSBTAT00000080080;ENSBTAT00000083002	laminin subunit alpha 1 [Source:VGNC Symbol;Acc:VGNC:30769]	0.05	0.02	0.03	0.15	0.26	0.12	0.18	-2.48646	3.21e-12	3.11e-11
ENSBTAG00000003061	LAMA5	ENSBTAT00000003981;ENSBTAT00000079191	laminin subunit alpha 5 [Source:VGNC Symbol;Acc:VGNC:30771]	3.32	3.83	3.49	6.78	6.86	7.32	0.51	-0.977419	5.48e-28	1.24e-26
ENSBTAG00000005477	LAPTM5	ENSBTAT00000007204	lysosomal protein transmembrane 5 [Source:VGNC Symbol;Acc:VGNC:30788]	0.2	0.44	0.17	0.54	0.69	0.56	0.46	-1.13154	0.00109	0.00344
ENSBTAG00000017901	LAYN	ENSBTAT00000023791;ENSBTAT00000084695;ENSBTAT00000079608	layilin [Source:VGNC Symbol;Acc:VGNC:30803]	0.39	0.39	0.13	0.59	0.63	0.45	0.55	-0.863061	0.0182	0.0412
ENSBTAG00000026111	LBH	ENSBTAT00000037014	limb bud and heart development [Source:NCBI gene;Acc:616148]	22.74	19.17	23.1	7.33	7.15	7.31	2.98	1.57686	1.85e-82	1.87e-80
ENSBTAG00000008453	LBR	ENSBTAT00000011125	lamin B receptor [Source:VGNC Symbol;Acc:VGNC:30804]	4.44	4.49	4.58	7.78	8.66	6.19	0.6	-0.74342	3.68e-08	2.35e-07
ENSBTAG00000002261	LBX1	ENSBTAT00000032902	ladybird homeobox 1 [Source:VGNC Symbol;Acc:VGNC:30805]	0.24	0.23	0.37	1.12	0.98	1.49	0.23	-2.09757	8.13e-14	8.8e-13
ENSBTAG00000043950	LCA5	ENSBTAT00000068631;ENSBTAT00000061609	LCA5, lebercilin [Source:VGNC Symbol;Acc:VGNC:30807]	0.41	0.21	0.37	0.92	0.57	1.01	0.39	-1.34902	5.99e-06	2.87e-05
ENSBTAG00000007079	LCP1	ENSBTAT00000085174;ENSBTAT00000068059	lymphocyte cytosolic protein 1 [Source:VGNC Symbol;Acc:VGNC:30817]	0.14	0.2	0.18	1.03	0.89	0.81	0.19	-2.37552	7.06e-27	1.53e-25
ENSBTAG00000018707	LDB3	ENSBTAT00000083205;ENSBTAT00000024904;ENSBTAT00000065403	LIM domain binding 3 [Source:VGNC Symbol;Acc:VGNC:30823]	7.39	6.01	7.45	2.01	2	1.83	3.57	1.83714	4.93e-74	3.92e-72
ENSBTAG00000019603	LDHB	ENSBTAT00000026118;ENSBTAT00000068871	lactate dehydrogenase B [Source:VGNC Symbol;Acc:VGNC:30824]	107.27	110.71	112.99	205.77	195.83	204.29	0.55	-0.87232	6.36e-32	1.71e-30
ENSBTAG00000012314	LDLR	ENSBTAT00000016342;ENSBTAT00000082171;ENSBTAT00000078108;ENSBTAT00000086963	low density lipoprotein receptor [Source:VGNC Symbol;Acc:VGNC:55214]	37.34	43.38	35.32	17.21	17	18.34	2.21	1.14319	6.48e-41	2.4e-39
ENSBTAG00000009139	LDLRAD4	ENSBTAT00000012044;ENSBTAT00000086706	low density lipoprotein receptor class A domain containing 4 [Source:VGNC Symbol;Acc:VGNC:30829]	3.8	4.47	3.81	1.53	1.89	1.7	2.36	1.23873	1.21e-17	1.68e-16
ENSBTAG00000011693	LENG9	ENSBTAT00000015528	leukocyte receptor cluster member 9 [Source:VGNC Symbol;Acc:VGNC:30840]	1.59	1.6	1.12	0.79	1	0.78	1.68	0.749402	0.000368	0.00129
ENSBTAG00000040361	LFNG	ENSBTAT00000083095;ENSBTAT00000056003	LFNG O-fucosylpeptide 3-beta-N-acetylglucosaminyltransferase [Source:VGNC Symbol;Acc:VGNC:30849]	4.45	4.09	4.19	10.38	11.16	11.34	0.39	-1.36936	1.85e-46	8.11e-45
ENSBTAG00000015089	LGALS1	ENSBTAT00000020080	galectin 1 [Source:VGNC Symbol;Acc:VGNC:30850]	1146.12	1281.05	1103.51	1608.76	1550.16	2279.63	0.65	-0.623275	8.12e-06	3.81e-05
ENSBTAG00000001368	LGALS3BP	ENSBTAT00000001802	galectin 3 binding protein [Source:VGNC Symbol;Acc:VGNC:30853]	12.01	15.55	11.07	25.02	23.29	25.17	0.53	-0.927478	1.64e-14	1.85e-13
ENSBTAG00000017390	LGI2	ENSBTAT00000023124	leucine rich repeat LGI family member 2 [Source:VGNC Symbol;Acc:VGNC:30857]	0.46	0.45	0.42	0.2	0.15	0.14	2.7	1.43234	8.19e-08	5.03e-07
ENSBTAG00000013256	LGR5	ENSBTAT00000017631	leucine rich repeat containing G protein-coupled receptor 5 [Source:VGNC Symbol;Acc:VGNC:30862]	9.09	8.1	8.78	1.13	1.18	0.95	7.98	2.99719	1.18e-162	5.11e-160
ENSBTAG00000014595	LIG1	ENSBTAT00000031920	DNA ligase 1 [Source:VGNC Symbol;Acc:VGNC:30882]	3.2	3.74	3.58	6.2	7.05	6.26	0.54	-0.890302	3.71e-15	4.39e-14
ENSBTAG00000010677	LIMCH1	ENSBTAT00000039655;ENSBTAT00000081117;ENSBTAT00000083472;ENSBTAT00000080808;ENSBTAT00000082358;ENSBTAT00000079657	LIM and calponin homology domains 1 [Source:VGNC Symbol;Acc:VGNC:30887]	2.63	2.97	2.63	0.77	0.8	0.75	3.54	1.82441	6.4e-55	3.44e-53
ENSBTAG00000006262	LIMS2	ENSBTAT00000008216;ENSBTAT00000067215;ENSBTAT00000070942	LIM zinc finger domain containing 2 [Source:VGNC Symbol;Acc:VGNC:30891]	18.12	31.09	28.82	15.21	14.81	15.27	1.72	0.785072	1.41e-08	9.46e-08
ENSBTAG00000011367	LIN7A	ENSBTAT00000015103;ENSBTAT00000070192	lin-7 homolog A, crumbs cell polarity complex component [Source:VGNC Symbol;Acc:VGNC:30895]	0.25	0.2	0.36	0.54	0.63	0.49	0.49	-1.03319	0.000195	0.000724
ENSBTAG00000033267	LIN9	ENSBTAT00000047257;ENSBTAT00000069380	lin-9 DREAM MuvB core complex component [Source:VGNC Symbol;Acc:VGNC:30898]	2.05	1.72	1.89	3.4	3.37	2.8	0.59	-0.75703	6.7e-07	3.68e-06
ENSBTAG00000023147	LINGO1	ENSBTAT00000031490	leucine rich repeat and Ig domain containing 1 [Source:VGNC Symbol;Acc:VGNC:30899]	0.6	0.64	0.55	0.3	0.37	0.47	1.57	0.652871	0.00326	0.00911
ENSBTAG00000048916	LIPG	ENSBTAT00000075023	lipase G, endothelial type [Source:NCBI gene;Acc:509808]	39.5	37.88	41.54	86.8	87.23	82.33	0.46	-1.10816	8.24e-52	4.04e-50
ENSBTAG00000008227	LIPT2	ENSBTAT00000010820	lipoyl(octanoyl) transferase 2 [Source:VGNC Symbol;Acc:VGNC:54633]	0.44	0.56	0.53	0.81	0.69	0.79	0.67	-0.587388	0.0384	0.0783
ENSBTAG00000005622	LITAF	ENSBTAT00000007391;ENSBTAT00000078843	lipopolysaccharide induced TNF factor [Source:VGNC Symbol;Acc:VGNC:30911]	6.4	7.3	6.67	11.21	11.19	9.52	0.64	-0.647828	1.43e-09	1.06e-08
ENSBTAG00000020067	LLGL2	ENSBTAT00000026738;ENSBTAT00000080644	LLGL2, scribble cell polarity complex component [Source:VGNC Symbol;Acc:VGNC:30916]	0.44	0.43	0.45	0.07	0.12	0.06	5.11	2.35362	3.43e-18	4.89e-17
ENSBTAG00000002882	LMNB1	ENSBTAT00000072055;ENSBTAT00000075973;ENSBTAT00000052423	lamin B1 [Source:VGNC Symbol;Acc:VGNC:30930]	3.59	3.91	3.79	20.75	19.9	18.53	0.19	-2.38956	8.79e-161	3.56e-158
ENSBTAG00000013624	LMNB2	ENSBTAT00000018110	lamin B2 [Source:VGNC Symbol;Acc:VGNC:30931]	6.9	6.82	5.78	13.52	13.99	14.11	0.47	-1.09355	4.68e-33	1.31e-31
ENSBTAG00000002157	LMOD2	ENSBTAT00000002790	leiomodin 2 [Source:VGNC Symbol;Acc:VGNC:30939]	13.45	11.74	13.38	3.25	3.04	3.63	3.89	1.95796	8.95e-73	6.93e-71
ENSBTAG00000021508	LMOD3	ENSBTAT00000028662	leiomodin 3 [Source:VGNC Symbol;Acc:VGNC:30940]	29.61	25.88	28.52	7.06	7.04	7.23	3.94	1.97798	1.39e-143	4.44e-141
ENSBTAG00000034442	LNP1	ENSBTAT00000085137;ENSBTAT00000064152	leukemia NUP98 fusion partner 1 [Source:NCBI gene;Acc:507217]	2.03	1.72	2.04	3.31	3.17	3.18	0.6	-0.736857	1.96e-06	1.01e-05
ENSBTAG00000001795	LONP1	ENSBTAT00000002350;ENSBTAT00000078879	lon peptidase 1, mitochondrial [Source:VGNC Symbol;Acc:VGNC:30947]	42.33	43.99	43.13	64.93	66.38	71.5	0.64	-0.647735	4.97e-16	6.2e-15
ENSBTAG00000020895	LOXL4	ENSBTAT00000027838	lysyl oxidase like 4 [Source:VGNC Symbol;Acc:VGNC:55958]	243.34	233.85	251.36	142.84	149.6	162.56	1.6	0.679163	4.45e-23	8.14e-22
ENSBTAG00000004652	LPAR2	ENSBTAT00000071208;ENSBTAT00000006105	lysophosphatidic acid receptor 2 [Source:VGNC Symbol;Acc:VGNC:30956]	0.26	0.13	0.23	0.6	0.55	0.61	0.35	-1.50056	2.73e-08	1.77e-07
ENSBTAG00000000944	LPCAT1	ENSBTAT00000001250	lysophosphatidylcholine acyltransferase 1 [Source:VGNC Symbol;Acc:VGNC:30961]	16.21	14.58	15.27	25.49	27.38	23.96	0.6	-0.737976	5.48e-19	8.2e-18
ENSBTAG00000013127	LPCAT3	ENSBTAT00000054491	lysophosphatidylcholine acyltransferase 3 [Source:VGNC Symbol;Acc:VGNC:30963]	9.46	11.84	9.29	17.07	16.64	16.44	0.61	-0.713178	6.05e-11	5.21e-10
ENSBTAG00000012855	LPL	ENSBTAT00000017086	lipoprotein lipase [Source:VGNC Symbol;Acc:VGNC:30969]	0.14	0.12	0.14	0.27	0.27	0.28	0.49	-1.03356	0.000193	0.000716
ENSBTAG00000044001	LPP	ENSBTAT00000061134;ENSBTAT00000070743	LIM domain containing preferred translocation partner in lipoma [Source:NCBI gene;Acc:524132]	13.93	13.98	15.64	24.04	26.03	27.76	0.56	-0.83772	9.3e-21	1.54e-19
ENSBTAG00000017167	LRAT	ENSBTAT00000022813	lecithin retinol acyltransferase [Source:VGNC Symbol;Acc:VGNC:49555]	0.39	0.47	0.4	0.22	0.22	0.2	1.97	0.975763	9.81e-06	4.54e-05
ENSBTAG00000002959	LRCH1	ENSBTAT00000067507;ENSBTAT00000003856	leucine rich repeats and calponin homology domain containing 1 [Source:VGNC Symbol;Acc:VGNC:53822]	8.45	8.11	7.55	4.82	4.76	4.24	1.74	0.803044	2.98e-20	4.74e-19
ENSBTAG00000010360	LRIG1	ENSBTAT00000030750	leucine rich repeats and immunoglobulin like domains 1 [Source:VGNC Symbol;Acc:VGNC:30982]	6.63	7.01	6.26	2.91	2.86	2.82	2.32	1.21366	3.98e-38	1.34e-36
ENSBTAG00000002227	LRIG3	ENSBTAT00000002883	leucine rich repeats and immunoglobulin like domains 3 [Source:VGNC Symbol;Acc:VGNC:30984]	17.87	14.14	15.91	27.23	26.36	24.05	0.62	-0.696034	2.46e-13	2.54e-12
ENSBTAG00000010830	LRP1	ENSBTAT00000017556	LDL receptor related protein 1 [Source:VGNC Symbol;Acc:VGNC:30986]	302.34	301.12	291.58	151.84	167.61	187.02	1.77	0.821448	8.67e-26	1.79e-24
ENSBTAG00000004926	LRR1	ENSBTAT00000006480	leucine rich repeat protein 1 [Source:VGNC Symbol;Acc:VGNC:30997]	0.48	0.39	0.69	1.39	1.33	0.85	0.44	-1.19718	1.82e-05	8.06e-05
ENSBTAG00000038600	LRRC15	ENSBTAT00000052188	leucine rich repeat containing 15 [Source:VGNC Symbol;Acc:VGNC:31001]	0.39	0.54	0.29	1.68	1.53	1.94	0.24	-2.08294	5.68e-16	7.08e-15
ENSBTAG00000001301	LRRC32	ENSBTAT00000001716	leucine rich repeat containing 32 [Source:VGNC Symbol;Acc:VGNC:54884]	24.99	26.74	24.7	49.13	54.09	57.25	0.48	-1.07018	3.69e-35	1.12e-33
ENSBTAG00000010704	LRRC4	ENSBTAT00000063175	leucine rich repeat containing 4 [Source:VGNC Symbol;Acc:VGNC:31014]	1.48	1.77	1.42	0.25	0.31	0.48	4.5	2.16994	7.75e-19	1.14e-17
ENSBTAG00000010944	LRRC49	ENSBTAT00000068341;ENSBTAT00000074199;ENSBTAT00000014533	leucine rich repeat containing 49 [Source:VGNC Symbol;Acc:VGNC:55120]	1.37	0.78	1.46	2.71	2.56	2.06	0.49	-1.02201	4.88e-06	2.36e-05
ENSBTAG00000004206	LRRC55	ENSBTAT00000005510	leucine rich repeat containing 55 [Source:VGNC Symbol;Acc:VGNC:31022]	0.71	0.6	0.53	0.21	0.2	0.25	2.78	1.47764	2.79e-10	2.25e-09
ENSBTAG00000003338	LRRCC1	ENSBTAT00000004335	leucine rich repeat and coiled-coil centrosomal protein 1 [Source:VGNC Symbol;Acc:VGNC:52802]	19.07	18.15	18.77	33.98	34.49	27.45	0.58	-0.776572	7.46e-17	9.74e-16
ENSBTAG00000004399	LRRN3	ENSBTAT00000005771	leucine rich repeat neuronal 3 [Source:VGNC Symbol;Acc:VGNC:31040]	3.28	3.66	2.9	5.08	5.29	4.43	0.66	-0.590388	9.02e-05	0.000355
ENSBTAG00000007363	LSM3	ENSBTAT00000009684	LSM3 homolog, U6 small nuclear RNA and mRNA degradation associated [Source:VGNC Symbol;Acc:VGNC:31055]	26.81	27.9	29.27	45.44	48.7	59.15	0.55	-0.868134	1.05e-13	1.13e-12
ENSBTAG00000008578	LSM4	ENSBTAT00000011312	LSM4 homolog, U6 small nuclear RNA and mRNA degradation associated [Source:VGNC Symbol;Acc:VGNC:31056]	20.3	20.39	22.21	32.38	30.74	32.26	0.66	-0.600673	3.03e-10	2.44e-09
ENSBTAG00000014060	LSM6	ENSBTAT00000018681;ENSBTAT00000077566	LSM6 homolog, U6 small nuclear RNA and mRNA degradation associated [Source:VGNC Symbol;Acc:VGNC:31058]	37.47	40.26	37.48	56.22	53.67	63.42	0.66	-0.58909	1.21e-08	8.14e-08
ENSBTAG00000018936	LSS	ENSBTAT00000054230;ENSBTAT00000025201	lanosterol synthase [Source:VGNC Symbol;Acc:VGNC:31065]	7.98	8.32	6.78	3.44	3.33	3.67	2.21	1.14556	4.02e-31	1.04e-29
ENSBTAG00000019839	LTBP1	ENSBTAT00000055559;ENSBTAT00000026435;ENSBTAT00000074954;ENSBTAT00000077023;ENSBTAT00000085972;ENSBTAT00000086953	latent transforming growth factor beta binding protein 1 [Source:VGNC Symbol;Acc:VGNC:31071]	25.9	27.16	25.53	14.32	14.3	13.62	1.86	0.895952	1.97e-41	7.49e-40
ENSBTAG00000004757	LTBP4	ENSBTAT00000065855;ENSBTAT00000006244	latent transforming growth factor beta binding protein 4 [Source:VGNC Symbol;Acc:VGNC:31074]	28.16	33.65	27.7	18.32	19.82	20.55	1.53	0.608868	2.37e-13	2.46e-12
ENSBTAG00000010431	LURAP1L	ENSBTAT00000035504	leucine rich adaptor protein 1 like [Source:VGNC Symbol;Acc:VGNC:31083]	2.2	1.44	2.05	3.9	3.51	3.02	0.55	-0.872562	1.18e-05	5.39e-05
ENSBTAG00000016644	LVRN	ENSBTAT00000066779;ENSBTAT00000022140;ENSBTAT00000079009	laeverin [Source:VGNC Symbol;Acc:VGNC:31086]	5.83	5.63	6.59	2.76	2.59	2.46	2.31	1.20859	2.09e-33	5.92e-32
ENSBTAG00000000585	LY6G6C	ENSBTAT00000000767;ENSBTAT00000084674	lymphocyte antigen 6 family member G6C [Source:VGNC Symbol;Acc:VGNC:31090]	1.02	0.9	1.12	0.46	0.29	0.55	2.32	1.21602	3.48e-06	1.73e-05
ENSBTAG00000020034	LYN	ENSBTAT00000026686	LYN proto-oncogene, Src family tyrosine kinase [Source:VGNC Symbol;Acc:VGNC:31098]	0.29	0.37	0.21	0.62	0.89	0.67	0.4	-1.31708	4.01e-07	2.27e-06
ENSBTAG00000010961	LYRM7	ENSBTAT00000044164	LYR motif containing 7 [Source:VGNC Symbol;Acc:VGNC:31111]	7.84	8.33	6.77	4.64	4.06	4.29	1.77	0.820374	4.67e-06	2.27e-05
ENSBTAG00000003751	MACC1	ENSBTAT00000079446;ENSBTAT00000004882	MET transcriptional regulator MACC1 [Source:VGNC Symbol;Acc:VGNC:53651]	0.08	0.16	0.11	0.28	0.27	0.19	0.47	-1.08434	0.000391	0.00137
ENSBTAG00000021024	MACF1	ENSBTAT00000087050;ENSBTAT00000033270	microtubule-actin crosslinking factor 1 [Source:VGNC Symbol;Acc:VGNC:55610]	55.89	47.16	56.9	31.86	36.56	33.7	1.57	0.64744	2.12e-17	2.89e-16
ENSBTAG00000044192	MAF	ENSBTAT00000061511	MAF bZIP transcription factor [Source:VGNC Symbol;Acc:VGNC:57051]	2.2	2.66	2.19	1.22	1.88	1.24	1.62	0.700358	0.000141	0.000537
ENSBTAG00000021435	MAFF	ENSBTAT00000028574	MAF bZIP transcription factor F [Source:VGNC Symbol;Acc:VGNC:31140]	5.55	7.77	7.47	4.2	4.61	4.31	1.58	0.664255	1.27e-07	7.62e-07
ENSBTAG00000019235	MAGOHB	ENSBTAT00000025615	mago homolog B, exon junction complex subunit [Source:NCBI gene;Acc:541013]	15.65	13.93	14.05	23.84	23.96	27.29	0.58	-0.783257	1.03e-13	1.11e-12
ENSBTAG00000006241	MAN2B1	ENSBTAT00000070599;ENSBTAT00000008193	mannosidase alpha class 2B member 1 [Source:NCBI gene;Acc:282272]	30.38	33.94	30.34	16.87	16.79	17.13	1.86	0.898198	2.99e-35	9.1e-34
ENSBTAG00000012462	MAP1LC3C	ENSBTAT00000016532	microtubule associated protein 1 light chain 3 gamma [Source:VGNC Symbol;Acc:VGNC:31180]	0.45	0.21	0.28	1.81	1.4	1.37	0.2	-2.29175	2.27e-15	2.71e-14
ENSBTAG00000004114	MAP3K11	ENSBTAT00000005378;ENSBTAT00000084535	mitogen-activated protein kinase kinase kinase 11 [Source:VGNC Symbol;Acc:VGNC:31189]	1.66	1.67	1.62	2.19	2.75	2.85	0.64	-0.654972	2.16e-05	9.44e-05
ENSBTAG00000021183	MAP3K21	ENSBTAT00000028227	mitogen-activated protein kinase kinase kinase 21 [Source:VGNC Symbol;Acc:VGNC:55989]	1.6	1.29	1.51	2.51	3.21	2.17	0.56	-0.846838	9.56e-08	5.8e-07
ENSBTAG00000010254	MAP3K6	ENSBTAT00000013549	mitogen-activated protein kinase kinase kinase 6 [Source:VGNC Symbol;Acc:VGNC:31199]	2.98	2.82	2.85	1.77	1.53	1.34	1.87	0.899364	7.67e-14	8.33e-13
ENSBTAG00000007444	MAP3K7CL	ENSBTAT00000071361;ENSBTAT00000049195	MAP3K7 C-terminal like [Source:VGNC Symbol;Acc:VGNC:31201]	34.57	31.2	31.74	6.57	6.57	6.94	4.85	2.27922	4.25e-167	2.07e-164
ENSBTAG00000011600	MAP3K8	ENSBTAT00000015413;ENSBTAT00000080762	mitogen-activated protein kinase kinase kinase 8 [Source:VGNC Symbol;Acc:VGNC:31202]	0.56	0.61	0.4	0.32	0.33	0.22	1.8	0.848046	0.000222	0.000818
ENSBTAG00000013023	MAP4K4	ENSBTAT00000006458;ENSBTAT00000079740;ENSBTAT00000068607	mitogen-activated protein kinase kinase kinase kinase 4 [Source:VGNC Symbol;Acc:VGNC:31207]	59.25	59.97	59.13	95.14	94.54	99.88	0.62	-0.699101	1.63e-20	2.64e-19
ENSBTAG00000030182	MAPK11	ENSBTAT00000022358	mitogen-activated protein kinase 11 [Source:VGNC Symbol;Acc:VGNC:31214]	1.14	1	0.98	0.28	0.4	0.43	2.8	1.48535	1.51e-11	1.37e-10
ENSBTAG00000010007	MAPK13	ENSBTAT00000013198;ENSBTAT00000076896	mitogen-activated protein kinase 13 [Source:VGNC Symbol;Acc:VGNC:50213]	2.55	2.63	1.77	1.27	1.44	1.22	1.77	0.8223	2.64e-05	0.000114
ENSBTAG00000000317	MAPK8IP1	ENSBTAT00000067916;ENSBTAT00000000419	mitogen-activated protein kinase 8 interacting protein 1 [Source:VGNC Symbol;Acc:VGNC:31224]	1.31	1.25	1.28	2.69	2.93	3.02	0.45	-1.16645	5.93e-16	7.37e-15
ENSBTAG00000002082	MARCKS	ENSBTAT00000002691;ENSBTAT00000052599	myristoylated alanine rich protein kinase C substrate [Source:VGNC Symbol;Acc:VGNC:31244]	76.86	77.78	77.28	157.09	164.02	106	0.54	-0.881023	1.25e-11	1.15e-10
ENSBTAG00000046862	MARCKSL1	ENSBTAT00000066345	MARCKS like 1 [Source:VGNC Symbol;Acc:VGNC:31245]	30.16	28.66	27.92	57.59	59.15	58.25	0.5	-1.0125	6.83e-40	2.46e-38
ENSBTAG00000013478	MARVELD1	ENSBTAT00000017923	MARVEL domain containing 1 [Source:VGNC Symbol;Acc:VGNC:31252]	66.32	68.32	65.04	37.15	37.16	37.14	1.79	0.841268	1.74e-38	5.94e-37
ENSBTAG00000040001	MARVELD2	ENSBTAT00000053818	MARVEL domain containing 2 [Source:VGNC Symbol;Acc:VGNC:31253]	2.79	2.69	2.52	1.75	1.23	1.11	1.96	0.968283	5.13e-10	4.01e-09
ENSBTAG00000012467	MASP1	ENSBTAT00000016545	mannan binding lectin serine peptidase 1 [Source:VGNC Symbol;Acc:VGNC:31255]	0.19	0.32	0.15	0.09	0.12	0.12	2.02	1.01619	0.000554	0.00187
ENSBTAG00000017271	MASTL	ENSBTAT00000022950	microtubule associated serine/threonine kinase like [Source:VGNC Symbol;Acc:VGNC:31260]	0.59	0.49	0.48	2.02	2.14	1.81	0.26	-1.94159	3.34e-27	7.32e-26
ENSBTAG00000017165	MATN2	ENSBTAT00000022815	matrilin 2 [Source:VGNC Symbol;Acc:VGNC:31265]	4.19	3.95	4.12	7.72	7.82	7.43	0.53	-0.905996	1.16e-21	2e-20
ENSBTAG00000005430	MB21D2	ENSBTAT00000007148	Mab-21 domain containing 2 [Source:VGNC Symbol;Acc:VGNC:31272]	4.7	5.33	4.89	2.96	2.83	3.29	1.64	0.714997	1.7e-07	1e-06
ENSBTAG00000016519	MBOAT1	ENSBTAT00000021975;ENSBTAT00000078086;ENSBTAT00000066356	membrane bound O-acyltransferase domain containing 1 [Source:VGNC Symbol;Acc:VGNC:31286]	4.56	3.93	4	11.11	11.81	9.37	0.39	-1.37019	2.04e-35	6.29e-34
ENSBTAG00000022890	MBP	ENSBTAT00000002984;ENSBTAT00000075974	myelin basic protein [Source:VGNC Symbol;Acc:VGNC:54450]	0.23	0.27	0.17	0.43	0.58	0.6	0.41	-1.29029	3.92e-06	1.93e-05
ENSBTAG00000006548	MCCC1	ENSBTAT00000068793;ENSBTAT00000069841;ENSBTAT00000008604	methylcrotonoyl-CoA carboxylase 1 [Source:VGNC Symbol;Acc:VGNC:31298]	2.14	2.22	2.3	3.97	3.26	3.37	0.63	-0.673015	4.23e-06	2.07e-05
ENSBTAG00000010394	MCF2L2	ENSBTAT00000013720	MCF.2 cell line derived transforming sequence-like 2 [Source:VGNC Symbol;Acc:VGNC:31303]	1.01	1.11	0.93	0.64	0.61	0.44	1.8	0.848991	4.05e-06	1.99e-05
ENSBTAG00000016406	MCM10	ENSBTAT00000077366;ENSBTAT00000021822;ENSBTAT00000078559	minichromosome maintenance 10 replication initiation factor [Source:VGNC Symbol;Acc:VGNC:31307]	3.16	3.45	3.02	7.15	7.04	6.35	0.47	-1.09352	2.96e-27	6.5e-26
ENSBTAG00000014380	MCM2	ENSBTAT00000019121;ENSBTAT00000087255;ENSBTAT00000071333	minichromosome maintenance complex component 2 [Source:VGNC Symbol;Acc:VGNC:31308]	5.03	6.15	5.08	9.76	10.54	10.85	0.52	-0.938016	6.3e-18	8.84e-17
ENSBTAG00000010721	MCM3	ENSBTAT00000014194;ENSBTAT00000081717	minichromosome maintenance complex component 3 [Source:VGNC Symbol;Acc:VGNC:31309]	4.24	4.53	4.15	9.4	9.75	10.29	0.44	-1.18791	2.17e-34	6.4e-33
ENSBTAG00000017021	MCM4	ENSBTAT00000054380;ENSBTAT00000085154;ENSBTAT00000056908	minichromosome maintenance complex component 4 [Source:NCBI gene;Acc:504367]	4.41	5.57	4.93	10.02	9.64	10.6	0.49	-1.02173	7.45e-21	1.24e-19
ENSBTAG00000015595	MCM5	ENSBTAT00000020715;ENSBTAT00000071892	minichromosome maintenance complex component 5 [Source:VGNC Symbol;Acc:VGNC:31311]	2.26	2.12	2.24	6.83	6.9	7.69	0.31	-1.69428	4.33e-47	1.92e-45
ENSBTAG00000030965	MCM7	ENSBTAT00000003728;ENSBTAT00000066637;ENSBTAT00000086357	minichromosome maintenance complex component 7 [Source:VGNC Symbol;Acc:VGNC:31313]	12.75	11.63	12	19.1	18.5	19.56	0.64	-0.651794	2.8e-15	3.33e-14
ENSBTAG00000014623	MCM8	ENSBTAT00000019471	minichromosome maintenance 8 homologous recombination repair factor [Source:VGNC Symbol;Acc:VGNC:31314]	0.7	0.48	0.54	0.9	1.01	0.87	0.62	-0.69755	0.00229	0.00666
ENSBTAG00000016982	MCOLN3	ENSBTAT00000022589	mucolipin 3 [Source:VGNC Symbol;Acc:VGNC:31320]	0.35	0.3	0.51	0.19	0.21	0.13	2.22	1.15337	3.27e-05	0.000139
ENSBTAG00000012995	MCUB	ENSBTAT00000017276;ENSBTAT00000082042	mitochondrial calcium uniporter dominant negative beta subunit [Source:VGNC Symbol;Acc:VGNC:31326]	8.31	7.34	8.1	12.14	13	11.27	0.65	-0.616602	2.37e-08	1.54e-07
ENSBTAG00000019343	MDFI	ENSBTAT00000025763;ENSBTAT00000076360;ENSBTAT00000067738	MyoD family inhibitor [Source:VGNC Symbol;Acc:VGNC:31329]	5.44	5.1	4.74	10.07	10.03	11.06	0.49	-1.02715	5.93e-19	8.86e-18
ENSBTAG00000021543	MDFIC	ENSBTAT00000028707	MyoD family inhibitor domain containing [Source:VGNC Symbol;Acc:VGNC:31330]	27.6	27.92	29.28	18.13	19.18	15.31	1.61	0.688327	6.32e-19	9.39e-18
ENSBTAG00000019295	MDH1	ENSBTAT00000073367;ENSBTAT00000025691	malate dehydrogenase 1 [Source:VGNC Symbol;Acc:VGNC:31333]	31.05	29.98	34.68	51.03	52.39	54.98	0.6	-0.726872	4.61e-18	6.51e-17
ENSBTAG00000009462	MDH2	ENSBTAT00000012454;ENSBTAT00000081488	malate dehydrogenase 2 [Source:NCBI gene;Acc:281306]	91.62	86.96	93.3	131.01	138.73	139.28	0.66	-0.589147	2.36e-14	2.64e-13
ENSBTAG00000007740	MDK	ENSBTAT00000010178;ENSBTAT00000078007	midkine [Source:VGNC Symbol;Acc:VGNC:49556]	5.28	6.9	4.28	12.07	11.27	13.39	0.45	-1.158	9.57e-13	9.56e-12
ENSBTAG00000010422	MDM2	ENSBTAT00000045265;ENSBTAT00000075725;ENSBTAT00000082895	MDM2 proto-oncogene [Source:VGNC Symbol;Acc:VGNC:31336]	34.2	29.75	34.1	20.55	23.24	19.45	1.55	0.632621	1.39e-16	1.79e-15
ENSBTAG00000000246	ME3	ENSBTAT00000000306;ENSBTAT00000049300	malic enzyme 3 [Source:VGNC Symbol;Acc:VGNC:31341]	3.7	3.53	4.04	2.37	1.87	2.02	1.8	0.849452	1.81e-09	1.33e-08
ENSBTAG00000008271	MEDAG	ENSBTAT00000010884	mesenteric estrogen dependent adipogenesis [Source:VGNC Symbol;Acc:VGNC:31371]	17.86	18.86	19.79	11.66	11.03	10.6	1.7	0.763323	1.05e-21	1.81e-20
ENSBTAG00000020701	MEF2C	ENSBTAT00000035014;ENSBTAT00000067432;ENSBTAT00000086206;ENSBTAT00000080070	myocyte enhancer factor 2C [Source:VGNC Symbol;Acc:VGNC:31373]	71.21	68.21	70.87	7.5	8.04	7.84	8.99	3.16904	0	0
ENSBTAG00000000329	MEGF10	ENSBTAT00000069322;ENSBTAT00000000434	multiple EGF like domains 10 [Source:VGNC Symbol;Acc:VGNC:31375]	0.94	0.96	1.03	2.49	2.5	2.71	0.38	-1.39228	1.7e-29	4.07e-28
ENSBTAG00000020839	MEGF6	ENSBTAT00000080929;ENSBTAT00000027771	multiple EGF like domains 6 [Source:NCBI gene;Acc:616459]	1.13	0.97	1.2	1.56	1.72	1.72	0.66	-0.60245	4.2e-05	0.000176
ENSBTAG00000013706	MEGF9	ENSBTAT00000043692	multiple EGF like domains 9 [Source:VGNC Symbol;Acc:VGNC:31377]	4.74	3.99	4.65	2.27	2.27	2.05	2.03	1.02267	4.52e-19	6.79e-18
ENSBTAG00000004488	MEI1	ENSBTAT00000028212	meiotic double-stranded break formation protein 1 [Source:VGNC Symbol;Acc:VGNC:31378]	0.44	0.2	0.45	0.18	0.25	0.2	1.7	0.766197	0.00717	0.0183
ENSBTAG00000021686	MELK	ENSBTAT00000028900	maternal embryonic leucine zipper kinase [Source:VGNC Symbol;Acc:VGNC:50031]	1.99	2.11	2.06	6.56	6.01	5.2	0.35	-1.52978	3.03e-31	7.93e-30
ENSBTAG00000015751	MEOX1	ENSBTAT00000054676	mesenchyme homeobox 1 [Source:VGNC Symbol;Acc:VGNC:31386]	0.61	0.76	0.82	2.81	2.92	2.43	0.27	-1.89999	2.58e-27	5.72e-26
ENSBTAG00000017223	MEST	ENSBTAT00000044831;ENSBTAT00000066894	mesoderm specific transcript [Source:VGNC Symbol;Acc:VGNC:31393]	28.32	25.72	26.63	42.68	42.85	41.12	0.64	-0.650559	4.89e-17	6.5e-16
ENSBTAG00000006161	MET	ENSBTAT00000008102;ENSBTAT00000086401	MET proto-oncogene, receptor tyrosine kinase [Source:VGNC Symbol;Acc:VGNC:31394]	3.59	3.67	4.08	11.53	11.53	11.22	0.33	-1.5949	6.98e-78	6.29e-76
ENSBTAG00000003832	MFAP2	ENSBTAT00000004994;ENSBTAT00000082039;ENSBTAT00000075445;ENSBTAT00000086139	microfibril associated protein 2 [Source:VGNC Symbol;Acc:VGNC:31422]	34.42	37.67	35.12	20.15	18.58	22.82	1.74	0.800631	5.13e-21	8.6e-20
ENSBTAG00000000310	MFAP5	ENSBTAT00000071514;ENSBTAT00000079286;ENSBTAT00000066989;ENSBTAT00000000398	microfibril associated protein 5 [Source:VGNC Symbol;Acc:VGNC:31425]	51.76	55.67	52.74	21.56	19.94	21.28	2.55	1.3513	8.76e-76	7.35e-74
ENSBTAG00000007719	MFSD6	ENSBTAT00000084200;ENSBTAT00000010151	major facilitator superfamily domain containing 6 [Source:VGNC Symbol;Acc:VGNC:31441]	0.66	0.62	0.62	0.34	0.53	0.37	1.54	0.619173	0.00349	0.00969
ENSBTAG00000010388	MGAT4A	ENSBTAT00000013715	alpha-1,3-mannosyl-glycoprotein 4-beta-N-acetylglucosaminyltransferase A [Source:NCBI gene;Acc:282276]	1.04	0.74	1.06	0.63	0.57	0.67	1.52	0.602833	0.00263	0.00753
ENSBTAG00000014328	MGC138914	ENSBTAT00000019910	uncharacterized LOC512219 [Source:NCBI gene;Acc:512219]	2.28	2.37	2.2	0.74	0.56	0.62	3.57	1.83701	2.95e-28	6.76e-27
ENSBTAG00000018248	MGLL	ENSBTAT00000072869;ENSBTAT00000073448;ENSBTAT00000080050;ENSBTAT00000024289	monoglyceride lipase [Source:VGNC Symbol;Acc:VGNC:54454]	1.6	1.81	1.91	3.19	3.36	2.33	0.6	-0.738119	4.09e-06	2e-05
ENSBTAG00000003425	MGME1	ENSBTAT00000004442;ENSBTAT00000081429	mitochondrial genome maintenance exonuclease 1 [Source:VGNC Symbol;Acc:VGNC:31450]	1.48	1.49	1.08	2.53	2.39	1.98	0.59	-0.76839	6.93e-05	0.000278
ENSBTAG00000012370	MGP	ENSBTAT00000082989	matrix Gla protein [Source:NCBI gene;Acc:282660]	0.66	0.82	0.84	0.11	0.13	0.18	5.55	2.47366	9.29e-15	1.07e-13
ENSBTAG00000010265	MGST3	ENSBTAT00000072321;ENSBTAT00000013559	microsomal glutathione S-transferase 3 [Source:VGNC Symbol;Acc:VGNC:31453]	12.55	14.33	11.91	20.07	20.31	25.62	0.59	-0.766537	4.29e-09	3.03e-08
ENSBTAG00000007375	MIF	ENSBTAT00000009699;ENSBTAT00000079764	macrophage migration inhibitory factor [Source:VGNC Symbol;Acc:VGNC:49557]	37.56	45.19	41.6	61.38	61.16	73.21	0.64	-0.6546	1.03e-09	7.74e-09
ENSBTAG00000007094	MINAR1	ENSBTAT00000009330	membrane integral NOTCH2 associated receptor 1 [Source:VGNC Symbol;Acc:VGNC:30561]	0.59	0.63	0.62	0.97	1.09	0.98	0.61	-0.718691	0.000119	0.000459
ENSBTAG00000016619	MIS18A	ENSBTAT00000022106	MIS18 kinetochore protein A [Source:VGNC Symbol;Acc:VGNC:31485]	0.33	0.35	0.3	1.88	2.03	1.79	0.17	-2.53212	1.11e-31	2.94e-30
ENSBTAG00000002613	MIS18BP1	ENSBTAT00000003380	MIS18 binding protein 1 [Source:NCBI gene;Acc:507661]	0.91	0.95	0.76	4.16	4.45	3.38	0.22	-2.19323	6.45e-53	3.35e-51
ENSBTAG00000002444	MKI67	ENSBTAT00000003173	marker of proliferation Ki-67 [Source:VGNC Symbol;Acc:VGNC:55960]	0.77	1.2	0.71	18.68	18.3	16.52	0.05	-4.31747	8.33e-147	2.81e-144
ENSBTAG00000009153	MLXIPL	ENSBTAT00000012060;ENSBTAT00000087102	MLX interacting protein like [Source:VGNC Symbol;Acc:VGNC:31510]	2.4	2.75	2.64	1.56	1.03	1.44	1.94	0.953423	4.34e-09	3.06e-08
ENSBTAG00000006108	MMP11	ENSBTAT00000008025	matrix metallopeptidase 11 [Source:VGNC Symbol;Acc:VGNC:31517]	2.45	2.34	2.09	3.77	3.69	4.77	0.56	-0.830027	5.66e-06	2.72e-05
ENSBTAG00000009051	MMP19	ENSBTAT00000011924;ENSBTAT00000086730	matrix metallopeptidase 19 [Source:VGNC Symbol;Acc:VGNC:31523]	5.32	5.86	5.24	11.62	10.4	11.25	0.49	-1.01921	5.49e-25	1.1e-23
ENSBTAG00000019267	MMP2	ENSBTAT00000025657;ENSBTAT00000074999	matrix metallopeptidase 2 [Source:VGNC Symbol;Acc:VGNC:31524]	1724.28	1709.77	1639.92	1075.33	1070.25	1087.99	1.57	0.649986	6.65e-26	1.38e-24
ENSBTAG00000000629	MMS22L	ENSBTAT00000087328;ENSBTAT00000000830	MMS22 like, DNA repair protein [Source:VGNC Symbol;Acc:VGNC:31535]	1.32	1.11	1.05	2.01	2.12	1.83	0.58	-0.77645	1.27e-06	6.66e-06
ENSBTAG00000000281	MND1	ENSBTAT00000000351;ENSBTAT00000087414	meiotic nuclear divisions 1 [Source:VGNC Symbol;Acc:VGNC:31538]	0.55	0.55	0.42	2.47	2.69	2.39	0.2	-2.31696	3.52e-29	8.35e-28
ENSBTAG00000054726	MNF1	ENSBTAT00000047742	mitochondrial nucleoid factor 1 [Source:NCBI gene;Acc:100607974]	30.5	31.67	32.79	45.45	49.95	50.25	0.65	-0.617085	1.61e-09	1.19e-08
ENSBTAG00000000804	MOB3B	ENSBTAT00000001063;ENSBTAT00000075784	MOB kinase activator 3B [Source:VGNC Symbol;Acc:VGNC:31545]	3.99	4.29	4.06	6.92	7.41	7.34	0.57	-0.811032	3.83e-13	3.91e-12
ENSBTAG00000012252	MOCOS	ENSBTAT00000048768;ENSBTAT00000065375	molybdenum cofactor sulfurase [Source:VGNC Symbol;Acc:VGNC:31547]	0.47	0.55	0.47	0.08	0.13	0.12	4.5	2.16933	1.19e-16	1.54e-15
ENSBTAG00000008431	MOGAT1	ENSBTAT00000011091	monoacylglycerol O-acyltransferase 1 [Source:VGNC Symbol;Acc:VGNC:31550]	0.04	0.19	0.34	1.23	1.58	1.11	0.14	-2.80623	6.64e-10	5.1e-09
ENSBTAG00000014297	MOV10	ENSBTAT00000018997;ENSBTAT00000072871;ENSBTAT00000070470;ENSBTAT00000080767	Mov10 RISC complex RNA helicase [Source:VGNC Symbol;Acc:VGNC:31566]	8.6	9.35	8.86	15.79	15.97	15.17	0.57	-0.807638	1.94e-23	3.61e-22
ENSBTAG00000017354	MPP7	ENSBTAT00000036314	membrane palmitoylated protein 7 [Source:VGNC Symbol;Acc:VGNC:31586]	0.2	0.26	0.31	0.51	0.5	0.45	0.53	-0.924681	0.000326	0.00116
ENSBTAG00000020956	MPPED2	ENSBTAT00000027909;ENSBTAT00000053169;ENSBTAT00000081341;ENSBTAT00000075047	metallophosphoesterase domain containing 2 [Source:VGNC Symbol;Acc:VGNC:31588]	1.01	0.97	0.88	0.36	0.18	0.21	3.81	1.92954	1.1e-14	1.25e-13
ENSBTAG00000038048	MRC1	ENSBTAT00000054341	mannose receptor C-type 1 [Source:VGNC Symbol;Acc:VGNC:31598]	0.75	0.64	0.77	2.1	2.01	1.89	0.36	-1.46893	1.68e-22	2.98e-21
ENSBTAG00000015185	MRGPRF	ENSBTAT00000015595	MAS related GPR family member F [Source:VGNC Symbol;Acc:VGNC:31603]	7.94	7.51	7.7	3.42	2.98	3.11	2.44	1.28401	1.43e-32	3.91e-31
ENSBTAG00000050076	MRLN	ENSBTAT00000081005	myoregulin [Source:NCBI gene;Acc:101902281]	3.95	3.74	3.81	1.43	2.64	2.71	1.69	0.761217	0.00182	0.00544
ENSBTAG00000024097	MRPS15	ENSBTAT00000033238	mitochondrial ribosomal protein S15 [Source:NCBI gene;Acc:508928]	16.34	18.25	16.64	24.75	25.6	28.94	0.65	-0.630075	4.05e-09	2.86e-08
ENSBTAG00000007398	MRPS24	ENSBTAT00000009724	mitochondrial ribosomal protein S24 [Source:VGNC Symbol;Acc:VGNC:31664]	6.94	6.34	5.87	11.15	11.62	13.45	0.53	-0.919293	1.09e-08	7.38e-08
ENSBTAG00000002630	MRTFA	ENSBTAT00000070929;ENSBTAT00000003407	myocardin related transcription factor A [Source:VGNC Symbol;Acc:VGNC:55393]	8.96	10.12	8.76	13.69	14.54	13.94	0.66	-0.599442	3.04e-10	2.44e-09
ENSBTAG00000002742	MSH2	ENSBTAT00000003556	mutS homolog 2 [Source:VGNC Symbol;Acc:VGNC:31693]	3.75	3.74	3.54	5.56	6.79	5.04	0.63	-0.655588	7.09e-07	3.89e-06
ENSBTAG00000003068	MSMO1	ENSBTAT00000003991	methylsterol monooxygenase 1 [Source:VGNC Symbol;Acc:VGNC:31701]	35.9	34.49	35.35	12.02	11.54	9.11	3.24	1.6942	2.95e-75	2.41e-73
ENSBTAG00000015046	MST1R	ENSBTAT00000020028	macrophage stimulating 1 receptor [Source:VGNC Symbol;Acc:VGNC:31708]	1.4	1.42	1.02	0.76	0.9	0.84	1.54	0.619882	0.000121	0.000466
ENSBTAG00000011808	MSTN	ENSBTAT00000015674	myostatin [Source:VGNC Symbol;Acc:VGNC:31709]	0.16	0.12	0.16	1.4	1.49	0.97	0.11	-3.13334	5.34e-33	1.49e-31
ENSBTAG00000054808	MT1A	ENSBTAT00000069619	metallothionein-1A [Source:NCBI gene;Acc:404071]	0.7	0.6	0.62	0.19	0.26	0.11	3.46	1.79073	1.07e-09	8.03e-09
ENSBTAG00000023659	MT2A	ENSBTAT00000034373	metallothionein 2A [Source:NCBI gene;Acc:404070]	8.84	10.8	12.44	32.03	34.77	33.49	0.32	-1.64441	6.37e-34	1.84e-32
ENSBTAG00000006770	MTBP	ENSBTAT00000008906	MDM2 binding protein [Source:VGNC Symbol;Acc:VGNC:31716]	1.38	1.45	1.6	2.94	3.32	2.94	0.48	-1.05446	5.82e-13	5.91e-12
ENSBTAG00000007799	MTFR2	ENSBTAT00000010261	mitochondrial fission regulator 2 [Source:VGNC Symbol;Acc:VGNC:31728]	0.69	0.57	0.61	4.17	4.65	3.69	0.15	-2.739	3.19e-57	1.84e-55
ENSBTAG00000010372	MTMR7	ENSBTAT00000055365	myotubularin related protein 7 [Source:VGNC Symbol;Acc:VGNC:31745]	0.51	0.28	0.33	1.03	0.82	0.79	0.42	-1.25157	1.84e-06	9.47e-06
ENSBTAG00000020407	MTSS1	ENSBTAT00000027195;ENSBTAT00000068659;ENSBTAT00000070757;ENSBTAT00000084675;ENSBTAT00000074791	MTSS1, I-BAR domain containing [Source:VGNC Symbol;Acc:VGNC:31752]	13.03	13.57	13.48	5.48	5.67	4.95	2.49	1.31574	2.06e-69	1.46e-67
ENSBTAG00000011944	MTTP	ENSBTAT00000015850	microsomal triglyceride transfer protein [Source:VGNC Symbol;Acc:VGNC:31754]	0.63	0.81	0.63	0.03	0.03	0.04	20.48	4.35634	1.17e-49	5.5e-48
ENSBTAG00000052317	MTURN	ENSBTAT00000081374	maturin, neural progenitor differentiation regulator homolog [Source:NCBI gene;Acc:615685]	36.42	34.92	33.83	10.33	10.45	11.73	3.24	1.69407	5.17e-80	4.94e-78
ENSBTAG00000039682	MTUS1	ENSBTAT00000002556	microtubule associated scaffold protein 1 [Source:VGNC Symbol;Acc:VGNC:31756]	0.91	0.9	0.9	2.53	2.62	2.03	0.38	-1.40707	7.16e-13	7.23e-12
ENSBTAG00000030913	MX1	ENSBTAT00000012035;ENSBTAT00000043742	MX dynamin like GTPase 1 [Source:VGNC Symbol;Acc:VGNC:31770]	1.85	1.99	2.23	7.13	6.31	6.38	0.31	-1.70659	6.27e-43	2.47e-41
ENSBTAG00000005010	MXD3	ENSBTAT00000006596	MAX dimerization protein 3 [Source:VGNC Symbol;Acc:VGNC:55224]	0.12	0.13	0.1	1.22	0.67	1.06	0.12	-3.04318	1.78e-19	2.71e-18
ENSBTAG00000012074	MYB	ENSBTAT00000076994;ENSBTAT00000045964;ENSBTAT00000069400;ENSBTAT00000016017	MYB proto-oncogene, transcription factor [Source:VGNC Symbol;Acc:VGNC:31776]	0.15	0.12	0.12	0.43	0.55	0.31	0.31	-1.71294	3.41e-10	2.72e-09
ENSBTAG00000011981	MYBL1	ENSBTAT00000015897;ENSBTAT00000069403	MYB proto-oncogene like 1 [Source:VGNC Symbol;Acc:VGNC:31778]	1.03	0.93	0.94	2.76	2.79	2.39	0.36	-1.45492	2.91e-20	4.65e-19
ENSBTAG00000007783	MYBL2	ENSBTAT00000043539	MYB proto-oncogene like 2 [Source:VGNC Symbol;Acc:VGNC:31779]	1.66	2.7	1.94	19.29	19.34	20.08	0.11	-3.22053	1.02e-105	1.51e-103
ENSBTAG00000011392	MYBPC1	ENSBTAT00000043649	myosin binding protein C, slow type [Source:VGNC Symbol;Acc:VGNC:31780]	1.23	1.62	1.55	0.07	0.02	0	47.39	5.56646	1.43e-31	3.77e-30
ENSBTAG00000020080	MYBPC2	ENSBTAT00000076718;ENSBTAT00000026756	myosin binding protein C, fast type [Source:VGNC Symbol;Acc:VGNC:57354]	1.29	1.39	1.43	0.83	0.81	1.01	1.55	0.631122	2.35e-05	0.000102
ENSBTAG00000011465	MYBPH	ENSBTAT00000015235	myosin binding protein H [Source:VGNC Symbol;Acc:VGNC:31782]	43.2	42.68	43.18	18.15	19.02	17.95	2.34	1.22729	8.92e-70	6.34e-68
ENSBTAG00000054059	MYCL	ENSBTAT00000075663	MYCL proto-oncogene, bHLH transcription factor [Source:NCBI gene;Acc:540350]	0.49	0.37	0.54	0.21	0.18	0.26	2.17	1.12044	2.12e-06	1.09e-05
ENSBTAG00000008771	MYEF2	ENSBTAT00000055253;ENSBTAT00000077841;ENSBTAT00000074935	myelin expression factor 2 [Source:VGNC Symbol;Acc:VGNC:31791]	4.63	5.42	5.7	11.21	10.47	11.32	0.48	-1.06778	7.33e-20	1.14e-18
ENSBTAG00000026972	MYF5	ENSBTAT00000038612	myogenic factor 5 [Source:VGNC Symbol;Acc:VGNC:31792]	2.4	2.41	1.95	12.58	11.97	10.75	0.19	-2.38364	8.45e-79	7.73e-77
ENSBTAG00000014003	MYF6	ENSBTAT00000018607;ENSBTAT00000073471	myogenic factor 6 [Source:VGNC Symbol;Acc:VGNC:31793]	4.35	3.53	3.79	1.94	1.37	1.89	2.24	1.16476	3.95e-12	3.78e-11
ENSBTAG00000015988	MYH11	ENSBTAT00000081607;ENSBTAT00000035455	myosin heavy chain 11 [Source:VGNC Symbol;Acc:VGNC:31795]	0.55	0.48	0.56	0.25	0.29	0.31	1.88	0.909735	3.8e-07	2.16e-06
ENSBTAG00000007090	MYH2	ENSBTAT00000012797	myosin heavy chain 2 [Source:VGNC Symbol;Acc:VGNC:54459]	1.57	1.34	1.59	0.2	0.17	0.11	9.37	3.22763	4.01e-55	2.18e-53
ENSBTAG00000011803	MYH3	ENSBTAT00000001120	myosin heavy chain 3 [Source:VGNC Symbol;Acc:VGNC:53031]	665.73	670.04	642.18	274.95	274.17	269.87	2.42	1.27208	7.96e-87	8.72e-85
ENSBTAG00000040053	MYH6	ENSBTAT00000007359	myosin heavy chain 6 [Source:VGNC Symbol;Acc:VGNC:55126]	0.84	0.48	0.85	0.44	0.42	0.51	1.59	0.66992	0.00182	0.00545
ENSBTAG00000009703	MYH7	ENSBTAT00000061306	myosin heavy chain 7 [Source:NCBI gene;Acc:282714]	29.29	16.83	27.5	12.96	12.92	12.54	1.92	0.938003	8.63e-12	8.02e-11
ENSBTAG00000009702	MYH8	ENSBTAT00000061119;ENSBTAT00000085880;ENSBTAT00000087465	myosin heavy chain 8 [Source:VGNC Symbol;Acc:VGNC:31797]	4	4.09	4.1	0.64	0.44	0.49	7.81	2.96514	2.2e-106	3.3e-104
ENSBTAG00000009707	MYL1	ENSBTAT00000054271	myosin light chain 1 [Source:VGNC Symbol;Acc:VGNC:31799]	53.51	44.22	52.26	13.95	15.03	14.07	3.48	1.80043	8.94e-103	1.25e-100
ENSBTAG00000018369	MYL2	ENSBTAT00000024444;ENSBTAT00000073633	myosin light chain 2 [Source:VGNC Symbol;Acc:VGNC:31800]	236.17	224.24	227.7	61.28	61.33	62.24	3.72	1.89625	2.13e-168	1.12e-165
ENSBTAG00000008394	MYL3	ENSBTAT00000011047	myosin light chain 3 [Source:VGNC Symbol;Acc:VGNC:31801]	0.7	0.47	0.49	0.25	0.26	0.29	2.09	1.06265	5.28e-05	0.000217
ENSBTAG00000021916	MYL4	ENSBTAT00000057007	myosin light chain 4 [Source:VGNC Symbol;Acc:VGNC:31802]	299.19	285.11	281.69	145.05	155.36	189.61	1.77	0.821487	5.77e-20	9.03e-19
ENSBTAG00000031217	MYL6B	ENSBTAT00000044205	myosin light chain 6B [Source:VGNC Symbol;Acc:VGNC:31803]	918.03	842.35	934.28	298.58	297.73	316.7	2.95	1.56141	1.41e-106	2.15e-104
ENSBTAG00000014930	MYLK2	ENSBTAT00000071955	myosin light chain kinase 2 [Source:VGNC Symbol;Acc:VGNC:31806]	0.34	0.29	0.36	0.06	0.21	0.08	2.79	1.48279	1.55e-05	6.98e-05
ENSBTAG00000021218	MYLPF	ENSBTAT00000084345;ENSBTAT00000028269	myosin light chain, phosphorylatable, fast skeletal muscle [Source:VGNC Symbol;Acc:VGNC:31809]	861.77	837.06	900.79	496.5	493.79	539.93	1.7	0.764553	2.63e-30	6.54e-29
ENSBTAG00000020126	MYO10	ENSBTAT00000026812	myosin X [Source:VGNC Symbol;Acc:VGNC:31811]	6.5	6.19	6.07	2.19	2.48	2.74	2.53	1.33973	4.93e-49	2.27e-47
ENSBTAG00000018237	MYO16	ENSBTAT00000024275;ENSBTAT00000068307;ENSBTAT00000086502	myosin XVI [Source:VGNC Symbol;Acc:VGNC:53825]	0.96	1.18	0.83	0.09	0.15	0.09	9.26	3.21073	2.19e-42	8.45e-41
ENSBTAG00000000698	MYO18B	ENSBTAT00000072322;ENSBTAT00000000932;ENSBTAT00000076647	myosin XVIIIB [Source:VGNC Symbol;Acc:VGNC:31814]	4.76	4.85	4.47	2.41	2.32	2.25	2.02	1.01231	5.17e-35	1.55e-33
ENSBTAG00000001332	MYO1C	ENSBTAT00000084801;ENSBTAT00000029554;ENSBTAT00000084966;ENSBTAT00000085502;ENSBTAT00000029555	myosin IC [Source:VGNC Symbol;Acc:VGNC:31818]	83.89	92.55	82.02	55.78	57.69	58.72	1.5	0.585938	2.61e-17	3.52e-16
ENSBTAG00000019455	MYO5B	ENSBTAT00000061584	myosin VB [Source:VGNC Symbol;Acc:VGNC:31827]	1.23	1.27	1.06	0.28	0.29	0.29	4.18	2.06405	1.18e-34	3.51e-33
ENSBTAG00000003763	MYO5C	ENSBTAT00000004905	myosin VC [Source:VGNC Symbol;Acc:VGNC:31828]	0.15	0.19	0.25	0.17	0.12	0.07	1.66	0.728256	0.0137	0.0323
ENSBTAG00000002216	MYOD1	ENSBTAT00000002868	myogenic differentiation 1 [Source:VGNC Symbol;Acc:VGNC:31835]	24.22	24.01	26.13	57.82	61.19	65.69	0.4	-1.31261	2.05e-57	1.19e-55
ENSBTAG00000009387	MYOM2	ENSBTAT00000012351	myomesin 2 [Source:VGNC Symbol;Acc:VGNC:31838]	35.03	34.01	33.62	7.48	8.49	8.21	4.25	2.08587	2.14e-169	1.18e-166
ENSBTAG00000007782	MYOT	ENSBTAT00000073501;ENSBTAT00000010231	myotilin [Source:VGNC Symbol;Acc:VGNC:55225]	41.84	45.21	45.53	9.59	9.46	8.73	4.77	2.25457	1.79e-190	1.56e-187
ENSBTAG00000033008	MYOZ1	ENSBTAT00000055220;ENSBTAT00000028159	myozenin 1 [Source:VGNC Symbol;Acc:VGNC:31840]	3.88	3.12	4.41	1.96	2.24	1.98	1.85	0.884535	6.31e-10	4.86e-09
ENSBTAG00000002574	MYOZ2	ENSBTAT00000003330	myozenin 2 [Source:VGNC Symbol;Acc:VGNC:31841]	140.24	133.16	161.99	33.97	45.16	32.47	3.9	1.96399	1.03e-70	7.56e-69
ENSBTAG00000025136	MYOZ3	ENSBTAT00000035177	myozenin 3 [Source:VGNC Symbol;Acc:VGNC:31842]	0.57	0.81	0.8	0.26	0.2	0.34	2.71	1.43952	4.07e-09	2.87e-08
ENSBTAG00000017509	MYPN	ENSBTAT00000023273	myopalladin [Source:VGNC Symbol;Acc:VGNC:31843]	22.73	18.75	23.05	10.77	10.56	10.61	2.02	1.01466	9.9e-37	3.25e-35
ENSBTAG00000006990	MYRF	ENSBTAT00000009187;ENSBTAT00000082975;ENSBTAT00000079738	myelin regulatory factor [Source:VGNC Symbol;Acc:VGNC:31844]	1.1	1.12	0.99	0.6	0.67	0.62	1.7	0.762866	2.9e-08	1.87e-07
ENSBTAG00000006368	N4BP3	ENSBTAT00000008355	NEDD4 binding protein 3 [Source:VGNC Symbol;Acc:VGNC:31853]	4.29	4.43	4.75	1.22	1.42	1.39	3.34	1.73908	5.87e-33	1.62e-31
ENSBTAG00000018653	NABP1	ENSBTAT00000024821;ENSBTAT00000071693	nucleic acid binding protein 1 [Source:VGNC Symbol;Acc:VGNC:31859]	8.19	8.05	8.32	13.38	14.06	10.06	0.65	-0.611267	3.78e-06	1.86e-05
ENSBTAG00000010701	NACA	ENSBTAT00000014162;ENSBTAT00000086995	nascent polypeptide associated complex subunit alpha [Source:NCBI gene;Acc:513312]	79.3	78.24	83.25	122.71	114.94	125.89	0.66	-0.594364	5.95e-14	6.49e-13
ENSBTAG00000020916	NANOG	ENSBTAT00000027863	Nanog homeobox [Source:NCBI gene;Acc:538951]	0.19	0.38	0.15	1.19	1.13	0.95	0.22	-2.17808	7.03e-12	6.58e-11
ENSBTAG00000032360	NAP1L1	ENSBTAT00000045907	Bos taurus nucleosome assembly protein 1 like 1 (NAP1L1), mRNA. [Source:RefSeq mRNA;Acc:NM_001099215]	19.29	20.63	21.55	34.86	35.8	30.75	0.61	-0.722373	6.95e-15	8.06e-14
ENSBTAG00000010128	NAP1L5	ENSBTAT00000013363	nucleosome assembly protein 1 like 5 [Source:VGNC Symbol;Acc:VGNC:31880]	0.78	0.58	0.83	1.62	1.5	1.32	0.49	-1.02153	4.58e-06	2.22e-05
ENSBTAG00000015346	NASP	ENSBTAT00000078061;ENSBTAT00000057267;ENSBTAT00000068707;ENSBTAT00000020401	nuclear autoantigenic sperm protein [Source:VGNC Symbol;Acc:VGNC:31887]	16.13	16.08	15.71	29.14	27.57	25.52	0.58	-0.778803	3.05e-21	5.18e-20
ENSBTAG00000026963	NCALD	ENSBTAT00000038591	neurocalcin delta [Source:VGNC Symbol;Acc:VGNC:31897]	5.82	5.53	5.88	9.26	9.95	9.08	0.61	-0.715186	9.89e-15	1.13e-13
ENSBTAG00000014730	NCAPD2	ENSBTAT00000019603	non-SMC condensin I complex subunit D2 [Source:VGNC Symbol;Acc:VGNC:31901]	3.25	3.18	2.41	6.99	7.13	7.18	0.41	-1.2696	9.44e-27	2.03e-25
ENSBTAG00000002260	NCAPD3	ENSBTAT00000039478	non-SMC condensin II complex subunit D3 [Source:VGNC Symbol;Acc:VGNC:31902]	1.93	1.79	1.79	3.45	3.36	3.14	0.55	-0.853763	2.88e-14	3.19e-13
ENSBTAG00000021582	NCAPG	ENSBTAT00000028759;ENSBTAT00000080531	non-SMC condensin I complex subunit G [Source:VGNC Symbol;Acc:VGNC:31903]	2.83	2.75	2.5	11.01	11.22	9.49	0.25	-1.9715	3.01e-83	3.08e-81
ENSBTAG00000016131	NCAPG2	ENSBTAT00000021476	non-SMC condensin II complex subunit G2 [Source:VGNC Symbol;Acc:VGNC:31904]	1.54	1.88	1.56	5.67	5.76	5.14	0.3	-1.73464	2.19e-45	9.27e-44
ENSBTAG00000012925	NCAPH	ENSBTAT00000017174	non-SMC condensin I complex subunit H [Source:VGNC Symbol;Acc:VGNC:31905]	0.31	0.78	0.67	5.14	4.95	5.26	0.11	-3.12648	5.48e-35	1.64e-33
ENSBTAG00000005238	NCKAP5	ENSBTAT00000006893;ENSBTAT00000082522;ENSBTAT00000067020	NCK associated protein 5 [Source:VGNC Symbol;Acc:VGNC:56130]	1.37	1.42	1.36	0.2	0.2	0.3	5.92	2.56509	1.01e-45	4.32e-44
ENSBTAG00000024603	NCOR2	ENSBTAT00000077955;ENSBTAT00000071732;ENSBTAT00000086068;ENSBTAT00000034273	nuclear receptor corepressor 2 [Source:NCBI gene;Acc:538549]	14.62	16.72	14.88	22.77	24.39	25.59	0.64	-0.65433	3.11e-13	3.19e-12
ENSBTAG00000006625	NDC1	ENSBTAT00000086345;ENSBTAT00000043246	NDC1 transmembrane nucleoporin [Source:VGNC Symbol;Acc:VGNC:31930]	3.04	3.14	3.38	5.64	5.21	4.81	0.61	-0.711103	3.24e-08	2.08e-07
ENSBTAG00000021673	NDC80	ENSBTAT00000031047	NDC80, kinetochore complex component [Source:VGNC Symbol;Acc:VGNC:31931]	0.68	0.75	0.63	7.83	7.71	6.78	0.09	-3.44308	5.04e-127	1.09e-124
ENSBTAG00000014227	NDFIP2	ENSBTAT00000018911	Nedd4 family interacting protein 2 [Source:VGNC Symbol;Acc:VGNC:31935]	19.25	17.86	18.49	12.26	12.28	10.87	1.57	0.651055	4.08e-20	6.44e-19
ENSBTAG00000000711	NDRG1	ENSBTAT00000070564;ENSBTAT00000000950;ENSBTAT00000080522	N-myc downstream regulated 1 [Source:VGNC Symbol;Acc:VGNC:53868]	151.53	150.66	157.69	86.85	89.22	89.9	1.73	0.789993	1.19e-35	3.72e-34
ENSBTAG00000003894	NDRG4	ENSBTAT00000078043;ENSBTAT00000071768;ENSBTAT00000085690;ENSBTAT00000005083	NDRG family member 4 [Source:VGNC Symbol;Acc:VGNC:31941]	0.14	0.07	0.19	0.28	0.35	0.43	0.37	-1.42579	1.96e-05	8.66e-05
ENSBTAG00000014669	NDUFA12	ENSBTAT00000019529	NADH:ubiquinone oxidoreductase subunit A12 [Source:VGNC Symbol;Acc:VGNC:31945]	7.5	7.28	8.78	10.77	11.23	16.2	0.62	-0.697213	8.04e-05	0.000319
ENSBTAG00000011145	NDUFA4	ENSBTAT00000014801	NDUFA4, mitochondrial complex associated [Source:VGNC Symbol;Acc:VGNC:31947]	71.55	76.9	73.64	123.78	117.85	136.91	0.59	-0.769364	1.83e-18	2.65e-17
ENSBTAG00000031503	NDUFA4L2	ENSBTAT00000038247	NDUFA4, mitochondrial complex associated like 2 [Source:VGNC Symbol;Acc:VGNC:31948]	1.21	1.34	1.31	6.1	5.07	6.28	0.22	-2.17408	4.48e-28	1.02e-26
ENSBTAG00000039582	NDUFC1	ENSBTAT00000055713;ENSBTAT00000085944;ENSBTAT00000083843	NADH:ubiquinone oxidoreductase subunit C1 [Source:VGNC Symbol;Acc:VGNC:31968]	12.48	11.63	14.18	18.14	20.27	25.37	0.6	-0.736259	1.12e-06	5.96e-06
ENSBTAG00000003728	NDUFS4	ENSBTAT00000047463;ENSBTAT00000082847	NADH:ubiquinone oxidoreductase subunit S4 [Source:VGNC Symbol;Acc:VGNC:50229]	13.65	12.07	14.19	21.18	21.2	22.07	0.62	-0.691274	5.5e-14	6.01e-13
ENSBTAG00000006907	NEB	ENSBTAT00000061000;ENSBTAT00000082328;ENSBTAT00000086078;ENSBTAT00000087259;ENSBTAT00000074766;ENSBTAT00000087323;ENSBTAT00000079942;ENSBTAT00000073978;ENSBTAT00000086692	nebulin [Source:VGNC Symbol;Acc:VGNC:31977]	42.6	35.96	45.22	18.75	20.37	19.84	2.1	1.06997	9.27e-41	3.42e-39
ENSBTAG00000017877	NECTIN4	ENSBTAT00000023767;ENSBTAT00000078120	nectin cell adhesion molecule 4 [Source:VGNC Symbol;Acc:VGNC:55633]	0.2	0.27	0.3	0.08	0.04	0.08	4.05	2.0189	2.74e-10	2.21e-09
ENSBTAG00000006287	NEDD9	ENSBTAT00000025973;ENSBTAT00000080908;ENSBTAT00000063698;ENSBTAT00000070697	neural precursor cell expressed, developmentally down-regulated 9 [Source:VGNC Symbol;Acc:VGNC:31984]	6.85	8.54	7.59	11.7	12.13	11.74	0.65	-0.630385	1.3e-10	1.08e-09
ENSBTAG00000013147	NEFH	ENSBTAT00000029508	neurofilament heavy [Source:VGNC Symbol;Acc:VGNC:31985]	0.41	0.49	0.42	0.97	0.87	0.99	0.47	-1.10085	3.48e-08	2.23e-07
ENSBTAG00000055278	NEGR1	ENSBTAT00000070784	neuronal growth regulator 1 [Source:NCBI gene;Acc:781106]	1.28	1.18	0.67	0.61	0.54	0.47	1.93	0.946639	0.000766	0.0025
ENSBTAG00000005825	NEIL3	ENSBTAT00000007661;ENSBTAT00000084434	nei like DNA glycosylase 3 [Source:VGNC Symbol;Acc:VGNC:31990]	0.05	0.18	0.2	1.28	1.62	1.3	0.1	-3.30991	2.9e-23	5.33e-22
ENSBTAG00000009618	NEK2	ENSBTAT00000082654;ENSBTAT00000050813	NIMA related kinase 2 [Source:VGNC Symbol;Acc:VGNC:31993]	0.12	0.27	0.31	4.6	5.4	4.98	0.05	-4.40884	2.12e-77	1.87e-75
ENSBTAG00000014659	NEMP1	ENSBTAT00000019519	nuclear envelope integral membrane protein 1 [Source:VGNC Symbol;Acc:VGNC:56223]	1.35	0.85	1.06	2.15	1.97	1.65	0.56	-0.82464	8.3e-06	3.89e-05
ENSBTAG00000015794	NES	ENSBTAT00000020974	nestin [Source:VGNC Symbol;Acc:VGNC:32009]	149.62	143.33	147.96	325.5	323.95	295.18	0.47	-1.09925	3.86e-52	1.95e-50
ENSBTAG00000012889	NETO1	ENSBTAT00000017129	neuropilin and tolloid like 1 [Source:VGNC Symbol;Acc:VGNC:32011]	0.15	0.24	0.34	0.59	0.32	0.37	0.57	-0.808271	0.0202	0.045
ENSBTAG00000003741	NEURL1	ENSBTAT00000046515;ENSBTAT00000071563	neuralized E3 ubiquitin protein ligase 1 [Source:VGNC Symbol;Acc:VGNC:32013]	3.37	3.56	3.35	0.55	0.78	0.75	4.94	2.30507	7.83e-59	4.69e-57
ENSBTAG00000000961	NEURL2	ENSBTAT00000001270	neuralized E3 ubiquitin protein ligase 2 [Source:VGNC Symbol;Acc:VGNC:32015]	1.81	2.02	2.09	1.03	1.02	1.1	1.88	0.906958	2.7e-07	1.56e-06
ENSBTAG00000006366	NFATC4	ENSBTAT00000039158;ENSBTAT00000083379;ENSBTAT00000086739	nuclear factor of activated T cells 4 [Source:VGNC Symbol;Acc:VGNC:54464]	9.91	10.08	10.26	6.04	5.72	5.9	1.71	0.776111	1.2e-26	2.55e-25
ENSBTAG00000000074	NFIA	ENSBTAT00000033431;ENSBTAT00000068271;ENSBTAT00000075773;ENSBTAT00000066700	nuclear factor I A [Source:VGNC Symbol;Acc:VGNC:32038]	0.86	0.83	1.06	1.53	1.37	1.48	0.63	-0.672547	6.1e-05	0.000248
ENSBTAG00000007446	NGF	ENSBTAT00000009796;ENSBTAT00000082723;ENSBTAT00000076924	nerve growth factor [Source:VGNC Symbol;Acc:VGNC:32061]	3.45	5.84	5.79	4.06	1.81	1.33	2.1	1.06809	0.000367	0.00129
ENSBTAG00000007244	NID1	ENSBTAT00000009531	nidogen 1 [Source:VGNC Symbol;Acc:VGNC:55991]	222.3	219.61	211.59	96.32	98.14	101.67	2.21	1.14196	2.19e-67	1.48e-65
ENSBTAG00000021945	NID2	ENSBTAT00000029257	nidogen 2 [Source:VGNC Symbol;Acc:VGNC:32074]	292.97	312.7	275.61	193	198.85	191.89	1.51	0.594289	4.33e-19	6.51e-18
ENSBTAG00000013152	NIPSNAP1	ENSBTAT00000029502;ENSBTAT00000083178;ENSBTAT00000072910;ENSBTAT00000067033	nipsnap homolog 1 [Source:VGNC Symbol;Acc:VGNC:32086]	2.23	2.28	2.24	5.02	5.65	4.15	0.46	-1.13436	3.89e-20	6.16e-19
ENSBTAG00000006901	NIPSNAP3A	ENSBTAT00000009060	nipsnap homolog 3A [Source:NCBI gene;Acc:534363]	7.84	6.61	8.51	12.42	12.02	11.28	0.64	-0.637842	6.6e-08	4.1e-07
ENSBTAG00000054400	NKAIN3	ENSBTAT00000078535;ENSBTAT00000077116	sodium/potassium transporting ATPase interacting 3 [Source:NCBI gene;Acc:788352]	0.58	0.59	0.79	0.4	0.26	0.23	2.19	1.12948	2.26e-05	9.85e-05
ENSBTAG00000012295	NKD1	ENSBTAT00000016306	naked cuticle homolog 1 [Source:VGNC Symbol;Acc:VGNC:32093]	6.32	7.41	6.5	1.03	1.18	1.2	5.95	2.57194	7.63e-116	1.45e-113
ENSBTAG00000047186	NME2	ENSBTAT00000043502	non-metastatic cells 2, protein (NM23B) expressed in [Source:NCBI gene;Acc:615447]	207.12	223.31	200.43	304.66	300.14	359.61	0.65	-0.612312	3.44e-10	2.75e-09
ENSBTAG00000003212	NNAT	ENSBTAT00000004170;ENSBTAT00000004171	neuronatin [Source:VGNC Symbol;Acc:VGNC:32142]	9.98	11.47	9.26	19.04	18.85	22.51	0.51	-0.975797	8.57e-15	9.84e-14
ENSBTAG00000038235	NOD1	ENSBTAT00000061183;ENSBTAT00000067252;ENSBTAT00000079765	nucleotide binding oligomerization domain containing 1 [Source:VGNC Symbol;Acc:VGNC:32150]	2.06	2.06	1.8	0.85	0.97	1	2.1	1.06989	1.53e-15	1.85e-14
ENSBTAG00000040282	NOG	ENSBTAT00000056435	noggin [Source:VGNC Symbol;Acc:VGNC:32153]	1.38	1.59	1.35	2.48	3.47	3.18	0.47	-1.07753	5.67e-06	2.72e-05
ENSBTAG00000002023	NOS1	ENSBTAT00000069366;ENSBTAT00000076468	nitric oxide synthase 1 [Source:VGNC Symbol;Acc:VGNC:32172]	0.37	0.33	0.16	0.22	0.2	0.15	1.51	0.592047	0.0315	0.0659
ENSBTAG00000022799	NOTCH1	ENSBTAT00000017746	notch receptor 1 [Source:VGNC Symbol;Acc:VGNC:32177]	7.51	7.54	7.13	15.59	17.34	18.15	0.43	-1.20363	2.21e-46	9.58e-45
ENSBTAG00000007909	NOTCH2	ENSBTAT00000085176;ENSBTAT00000074376	notch receptor 2 [Source:NCBI gene;Acc:513730]	126.56	124.79	123.77	56.68	59.16	64.26	2.08	1.0585	1.28e-51	6.18e-50
ENSBTAG00000043971	NOTCH3	ENSBTAT00000060960	notch receptor 3 [Source:VGNC Symbol;Acc:VGNC:32178]	0.73	0.92	0.91	2.1	1.99	2.29	0.4	-1.31477	1.24e-22	2.22e-21
ENSBTAG00000018540	NOX4	ENSBTAT00000024676	NADPH oxidase 4 [Source:VGNC Symbol;Acc:VGNC:32184]	0.25	0.33	0.26	0.04	0.05	0.01	8.15	3.02677	1.86e-18	2.69e-17
ENSBTAG00000021955	NPC2	ENSBTAT00000029271	NPC intracellular cholesterol transporter 2 [Source:VGNC Symbol;Acc:VGNC:32196]	80.4	88.44	84.35	136.99	132.05	120.37	0.65	-0.621097	1.38e-13	1.45e-12
ENSBTAG00000046140	NPDC1	ENSBTAT00000065575	neural proliferation, differentiation and control 1 [Source:VGNC Symbol;Acc:VGNC:55066]	5.2	5.7	4.6	0.79	0.76	1.37	5.29	2.40266	2.04e-33	5.77e-32
ENSBTAG00000016335	NPM3	ENSBTAT00000021730	nucleophosmin/nucleoplasmin 3 [Source:VGNC Symbol;Acc:VGNC:32208]	7.63	6.8	8.25	15.49	12.97	16.79	0.5	-0.996826	3.69e-12	3.55e-11
ENSBTAG00000006686	NPNT	ENSBTAT00000076495;ENSBTAT00000074708;ENSBTAT00000029948;ENSBTAT00000071299	nephronectin [Source:VGNC Symbol;Acc:VGNC:32209]	0.69	0.93	0.8	0.59	0.59	0.41	1.52	0.606553	0.000656	0.00217
ENSBTAG00000007665	NPR3	ENSBTAT00000074857;ENSBTAT00000036705	natriuretic peptide receptor 3 [Source:NCBI gene;Acc:281358]	9.51	9.55	9.54	2.76	2.82	2.59	3.5	1.80791	8.8e-103	1.24e-100
ENSBTAG00000012178	NR1D1	ENSBTAT00000016154;ENSBTAT00000077563	nuclear receptor subfamily 1 group D member 1 [Source:VGNC Symbol;Acc:VGNC:32228]	0.62	0.66	0.43	1.65	1.54	1.61	0.36	-1.48899	1.08e-13	1.15e-12
ENSBTAG00000027182	NR3C2	ENSBTAT00000003291;ENSBTAT00000070997	nuclear receptor subfamily 3 group C member 2 [Source:VGNC Symbol;Acc:VGNC:32244]	0.85	0.56	0.65	0.43	0.46	0.45	1.53	0.611525	0.00239	0.00693
ENSBTAG00000000507	NR4A1	ENSBTAT00000084818;ENSBTAT00000071983;ENSBTAT00000076548;ENSBTAT00000082220	nuclear receptor subfamily 4 group A member 1 [Source:VGNC Symbol;Acc:VGNC:32245]	2.11	2.53	2.87	1.01	1.18	1.14	2.26	1.1736	2.76e-17	3.7e-16
ENSBTAG00000003650	NR4A2	ENSBTAT00000004758	nuclear receptor subfamily 4 group A member 2 [Source:VGNC Symbol;Acc:VGNC:32246]	1.15	0.94	1.4	0.8	0.74	0.75	1.52	0.604121	0.000959	0.00307
ENSBTAG00000001864	NR4A3	ENSBTAT00000075317;ENSBTAT00000002429	nuclear receptor subfamily 4 group A member 3 [Source:VGNC Symbol;Acc:VGNC:32247]	1.8	2.48	2.3	0.74	0.92	0.66	2.83	1.50263	2.59e-17	3.49e-16
ENSBTAG00000019327	NRAP	ENSBTAT00000025740;ENSBTAT00000073580;ENSBTAT00000080413	nebulin related anchoring protein [Source:VGNC Symbol;Acc:VGNC:32251]	1.09	0.72	1.16	0.61	0.6	0.69	1.56	0.639983	0.00035	0.00123
ENSBTAG00000008079	NRBP2	ENSBTAT00000010627;ENSBTAT00000086809	nuclear receptor binding protein 2 [Source:VGNC Symbol;Acc:VGNC:32256]	7.7	8.37	8.27	3.86	3.95	3.76	2.1	1.07297	1.8e-37	5.99e-36
ENSBTAG00000006732	NRCAM	ENSBTAT00000066362;ENSBTAT00000077914;ENSBTAT00000008864;ENSBTAT00000073623	neuronal cell adhesion molecule [Source:VGNC Symbol;Acc:VGNC:32257]	0.38	0.32	0.3	0.01	0.06	0.08	6.93	2.79272	2.89e-13	2.98e-12
ENSBTAG00000006966	NRM	ENSBTAT00000035896	nurim [Source:VGNC Symbol;Acc:VGNC:49560]	5.56	6.63	6.04	11.21	10.7	10.18	0.57	-0.815886	3.64e-11	3.2e-10
ENSBTAG00000019866	NRP1	ENSBTAT00000026471	neuropilin 1 [Source:VGNC Symbol;Acc:VGNC:32266]	23.86	22.43	23.97	38.19	39.95	34.62	0.62	-0.682359	1.35e-17	1.85e-16
ENSBTAG00000007986	NSD2	ENSBTAT00000010497;ENSBTAT00000080572	nuclear receptor binding SET domain protein 2 [Source:VGNC Symbol;Acc:VGNC:32272]	3.75	3.86	3.84	6.93	7.44	7.3	0.53	-0.919394	1.34e-26	2.84e-25
ENSBTAG00000003076	NT5DC1	ENSBTAT00000004003;ENSBTAT00000081364	5'-nucleotidase domain containing 1 [Source:VGNC Symbol;Acc:VGNC:32294]	0.74	1.09	0.93	1.56	1.61	1.16	0.64	-0.650413	0.0101	0.0246
ENSBTAG00000048655	NT5E	ENSBTAT00000074100	5'-nucleotidase ecto [Source:NCBI gene;Acc:281363]	7.29	9.24	7.56	12.16	12.65	12.68	0.64	-0.638078	4.01e-09	2.83e-08
ENSBTAG00000030820	NT5M	ENSBTAT00000043576	5',3'-nucleotidase, mitochondrial [Source:VGNC Symbol;Acc:VGNC:32297]	5.96	6.77	4.95	3.63	3.52	3.85	1.61	0.685125	0.000104	0.000407
ENSBTAG00000007235	NTNG2	ENSBTAT00000009516;ENSBTAT00000064483	netrin G2 [Source:VGNC Symbol;Acc:VGNC:32308]	2.11	2.2	1.89	0.63	0.62	0.76	3.08	1.62334	5.1e-28	1.16e-26
ENSBTAG00000010647	NTRK2	ENSBTAT00000014097;ENSBTAT00000061120;ENSBTAT00000086882	neurotrophic receptor tyrosine kinase 2 [Source:VGNC Symbol;Acc:VGNC:32310]	2.43	2.61	2.45	3.97	4.01	3.91	0.63	-0.66677	9.25e-10	6.99e-09
ENSBTAG00000005305	NTS	ENSBTAT00000006980	neurotensin [Source:VGNC Symbol;Acc:VGNC:32311]	2.22	3.36	2.61	6.87	6.4	5.16	0.44	-1.17006	3.1e-09	2.22e-08
ENSBTAG00000018774	NUAK2	ENSBTAT00000072122;ENSBTAT00000049041	NUAK family kinase 2 [Source:NCBI gene;Acc:518632]	5.57	5.24	6.08	8.3	8.77	9.64	0.63	-0.661932	6.13e-11	5.27e-10
ENSBTAG00000002480	NUDT1	ENSBTAT00000003218	nudix hydrolase 1 [Source:VGNC Symbol;Acc:VGNC:32325]	3.47	3.39	4.25	7.6	5.88	9.93	0.47	-1.07448	4.29e-06	2.09e-05
ENSBTAG00000048010	NUDT14	ENSBTAT00000063951	nudix hydrolase 14 [Source:VGNC Symbol;Acc:VGNC:32328]	1	0.98	0.6	1.42	1.85	1.48	0.54	-0.878074	0.00281	0.00801
ENSBTAG00000007447	NUDT4	ENSBTAT00000009797	nudix hydrolase 4 [Source:NCBI gene;Acc:614183]	42.08	39.87	45.85	28.6	28.86	23.65	1.58	0.655925	1.16e-16	1.5e-15
ENSBTAG00000019509	NUDT5	ENSBTAT00000025989;ENSBTAT00000068724	nudix hydrolase 5 [Source:VGNC Symbol;Acc:VGNC:32339]	2.31	2.45	2.58	3.3	4.02	4.14	0.64	-0.643456	5.71e-06	2.74e-05
ENSBTAG00000007247	NUF2	ENSBTAT00000009536;ENSBTAT00000082841	NDC80 kinetochore complex component NUF2 [Source:VGNC Symbol;Acc:VGNC:32344]	1.51	2.35	1.86	10.58	9.8	8.65	0.2	-2.3436	1.62e-47	7.28e-46
ENSBTAG00000004987	NUP210L	ENSBTAT00000006566;ENSBTAT00000071516	nucleoporin 210 like [Source:VGNC Symbol;Acc:VGNC:32357]	0.65	0.39	0.49	1.5	1.16	1	0.42	-1.26157	7.3e-09	5.03e-08
ENSBTAG00000018016	NUPR1	ENSBTAT00000023981	nuclear protein 1, transcriptional regulator [Source:VGNC Symbol;Acc:VGNC:32369]	70.33	70.76	66.61	45.96	40.44	40.06	1.64	0.715868	3.4e-18	4.85e-17
ENSBTAG00000010774	NUSAP1	ENSBTAT00000014263	nucleolar and spindle associated protein 1 [Source:VGNC Symbol;Acc:VGNC:32370]	0.63	0.46	0.6	8.3	8.23	6.18	0.07	-3.74421	6.77e-112	1.16e-109
ENSBTAG00000017456	NYAP1	ENSBTAT00000023195;ENSBTAT00000085407	neuronal tyrosine phosphorylated phosphoinositide-3-kinase adaptor 1 [Source:VGNC Symbol;Acc:VGNC:32386]	4.71	5.36	4.73	2.57	2.58	3	1.82	0.860437	3.02e-16	3.82e-15
ENSBTAG00000021338	OAF	ENSBTAT00000028443	out at first homolog [Source:VGNC Symbol;Acc:VGNC:32389]	3.27	3.23	3.6	0.9	1.28	1.85	2.5	1.32298	5.02e-08	3.15e-07
ENSBTAG00000040028	OBSCN	ENSBTAT00000057596	obscurin, cytoskeletal calmodulin and titin-interacting RhoGEF [Source:NCBI gene;Acc:537193]	1.32	0.9	1.25	0.3	0.35	0.49	3.03	1.60011	4.97e-12	4.71e-11
ENSBTAG00000001839	OCIAD2	ENSBTAT00000027443	OCIA domain containing 2 [Source:VGNC Symbol;Acc:VGNC:32396]	8.43	7.01	7.87	14.13	16.38	15.59	0.51	-0.983713	1.67e-18	2.43e-17
ENSBTAG00000007777	OGG1	ENSBTAT00000010226	8-oxoguanine DNA glycosylase [Source:VGNC Symbol;Acc:VGNC:32413]	3.05	3.15	2.85	4.39	4.51	4.78	0.66	-0.596434	0.000137	0.000525
ENSBTAG00000011824	OGN	ENSBTAT00000015694	osteoglycin [Source:VGNC Symbol;Acc:VGNC:32414]	53.32	51.09	51.34	176.59	172.61	128.74	0.33	-1.61759	2.46e-53	1.29e-51
ENSBTAG00000010766	OIP5	ENSBTAT00000014256	Opa interacting protein 5 [Source:VGNC Symbol;Acc:VGNC:32415]	0.19	0.25	0.34	3.85	4.18	2.93	0.07	-3.82872	8.16e-47	3.61e-45
ENSBTAG00000004848	OLFML2A	ENSBTAT00000076093	olfactomedin like 2A [Source:VGNC Symbol;Acc:VGNC:32422]	3.62	2.94	3.04	8.22	7.95	10.29	0.36	-1.46191	2.97e-24	5.73e-23
ENSBTAG00000000232	OR51D1	ENSBTAT00000000283	olfactory receptor, family 51, subfamily E, member 1 [Source:NCBI gene;Acc:526623]	0.49	0.75	0.36	2.03	1.29	1.75	0.32	-1.66508	8.85e-08	5.4e-07
ENSBTAG00000002719	ORC1	ENSBTAT00000052505	origin recognition complex subunit 1 [Source:VGNC Symbol;Acc:VGNC:32446]	0.69	0.57	0.58	1.24	1.35	1.39	0.46	-1.1124	1.44e-08	9.61e-08
ENSBTAG00000019342	OSBPL3	ENSBTAT00000025767;ENSBTAT00000085579	oxysterol binding protein like 3 [Source:VGNC Symbol;Acc:VGNC:32462]	2.53	2.34	2.48	1.43	1.39	1.11	1.87	0.902529	6.63e-11	5.68e-10
ENSBTAG00000010134	OSTM1	ENSBTAT00000013370;ENSBTAT00000079561;ENSBTAT00000085820;ENSBTAT00000079925	osteoclastogenesis associated transmembrane protein 1 [Source:VGNC Symbol;Acc:VGNC:32480]	23.05	21.96	23.95	13.08	14.37	10.16	1.83	0.874187	2.52e-19	3.81e-18
ENSBTAG00000000987	OTOG	ENSBTAT00000001310	otogelin [Source:VGNC Symbol;Acc:VGNC:32485]	0.37	0.51	0.45	1.04	1.12	1.14	0.4	-1.30892	5.79e-16	7.2e-15
ENSBTAG00000000672	OTULINL	ENSBTAT00000036672;ENSBTAT00000072491	OTU deubiquitinase with linear linkage specificity like [Source:VGNC Symbol;Acc:VGNC:28712]	11.15	12.94	10.44	1.52	1.74	1.16	7.83	2.96903	1.2e-99	1.56e-97
ENSBTAG00000008026	OXT	ENSBTAT00000010554	oxytocin/neurophysin I prepropeptide [Source:VGNC Symbol;Acc:VGNC:32515]	6.34	4.74	5.33	3.59	3.03	2.32	1.84	0.876686	2.49e-05	0.000108
ENSBTAG00000019772	OXTR	ENSBTAT00000026346	oxytocin receptor [Source:VGNC Symbol;Acc:VGNC:32516]	1.02	0.84	1.25	0.41	0.43	0.38	2.55	1.35058	7.19e-10	5.5e-09
ENSBTAG00000008948	P2RX7	ENSBTAT00000011779;ENSBTAT00000074885	purinergic receptor P2X 7 [Source:VGNC Symbol;Acc:VGNC:32522]	0.85	0.56	0.94	1.48	1.59	1.55	0.51	-0.974527	5.29e-06	2.55e-05
ENSBTAG00000001465	P2RY1	ENSBTAT00000001919	purinergic receptor P2Y1 [Source:VGNC Symbol;Acc:VGNC:32523]	1.7	1.49	1.68	3.05	2.89	2.86	0.55	-0.855724	1.26e-06	6.63e-06
ENSBTAG00000021025	P3H2	ENSBTAT00000027999	prolyl 3-hydroxylase 2 [Source:VGNC Symbol;Acc:VGNC:32533]	6.98	6.93	7.5	13.54	14.31	12.7	0.53	-0.921393	3.25e-26	6.83e-25
ENSBTAG00000006579	P4HA3	ENSBTAT00000008644	prolyl 4-hydroxylase subunit alpha 3 [Source:VGNC Symbol;Acc:VGNC:32537]	52.1	59.92	52.48	10.75	10.34	9.69	5.35	2.41824	2.58e-178	1.84e-175
ENSBTAG00000006045	P4HB	ENSBTAT00000007943;ENSBTAT00000078348	prolyl 4-hydroxylase subunit beta [Source:VGNC Symbol;Acc:VGNC:32538]	328.18	308.04	331.75	521.09	531.75	527.99	0.61	-0.707644	9.33e-23	1.68e-21
ENSBTAG00000014026	PAG1	ENSBTAT00000067689;ENSBTAT00000018628	phosphoprotein membrane anchor with glycosphingolipid microdomains 1 [Source:VGNC Symbol;Acc:VGNC:32553]	2.8	2.37	2.92	5.92	6.47	5.31	0.46	-1.13076	7.23e-19	1.07e-17
ENSBTAG00000010904	PAGR1	ENSBTAT00000045230;ENSBTAT00000014478	PAXIP1 associated glutamate rich protein 1 [Source:NCBI gene;Acc:513650]	4.74	3.07	3.72	6.12	5.83	6.52	0.62	-0.679633	2.17e-05	9.49e-05
ENSBTAG00000013958	PAK4	ENSBTAT00000086158;ENSBTAT00000018545;ENSBTAT00000068284;ENSBTAT00000076762	p21 (RAC1) activated kinase 4 [Source:NCBI gene;Acc:539742]	3.08	3.02	3.35	4.21	5.1	5.27	0.65	-0.625218	1.36e-06	7.14e-06
ENSBTAG00000019076	PAK6	ENSBTAT00000025396;ENSBTAT00000074191	p21 (RAC1) activated kinase 6 [Source:NCBI gene;Acc:539224]	0.24	0.26	0.26	0.39	0.45	0.35	0.63	-0.668992	0.00685	0.0176
ENSBTAG00000012630	PAMR1	ENSBTAT00000016767;ENSBTAT00000086729	peptidase domain containing associated with muscle regeneration 1 [Source:VGNC Symbol;Acc:VGNC:32562]	3.85	3.97	3.81	1.13	1.09	1.3	3.29	1.7197	2.97e-41	1.12e-39
ENSBTAG00000004376	PAN2	ENSBTAT00000061314	poly(A) specific ribonuclease subunit PAN2 [Source:NCBI gene;Acc:538820]	3.2	3.18	3.2	5.73	5.41	5.38	0.58	-0.786098	4.15e-15	4.9e-14
ENSBTAG00000010442	PANK1	ENSBTAT00000069419;ENSBTAT00000050296	pantothenate kinase 1 [Source:VGNC Symbol;Acc:VGNC:32563]	11.33	9.9	11	3.36	3	3.56	3.25	1.69976	1.11e-52	5.76e-51
ENSBTAG00000004010	PAPPA	ENSBTAT00000086645;ENSBTAT00000061502;ENSBTAT00000075220	pappalysin 1 [Source:VGNC Symbol;Acc:VGNC:32572]	0.55	0.62	0.49	1.34	1.23	1.51	0.4	-1.30677	1.14e-13	1.22e-12
ENSBTAG00000010293	PARD3B	ENSBTAT00000085442;ENSBTAT00000013618	par-3 family cell polarity regulator beta [Source:NCBI gene;Acc:535378]	2.82	3.57	3.65	1.88	1.78	1.98	1.78	0.833507	1.35e-10	1.12e-09
ENSBTAG00000015919	PARM1	ENSBTAT00000021168;ENSBTAT00000079276	prostate androgen-regulated mucin-like protein 1 [Source:VGNC Symbol;Acc:VGNC:32587]	9.26	11.47	9.7	18.71	18.99	21.53	0.51	-0.960291	1.96e-15	2.35e-14
ENSBTAG00000039709	PARPBP	ENSBTAT00000083659;ENSBTAT00000061381	PARP1 binding protein [Source:VGNC Symbol;Acc:VGNC:32588]	2.06	1.88	1.94	4.48	4.78	3.81	0.45	-1.15197	1.51e-16	1.94e-15
ENSBTAG00000009950	PAX3	ENSBTAT00000013131	paired box 3 [Source:VGNC Symbol;Acc:VGNC:32597]	0.17	0.34	0.22	0.48	0.46	0.36	0.56	-0.835585	0.00595	0.0155
ENSBTAG00000014967	PAX7	ENSBTAT00000019924	paired box protein Pax-7 [Source:NCBI gene;Acc:536229]	0.04	0.1	0.04	1.1	0.98	1.17	0.06	-4.11783	2.73e-32	7.36e-31
ENSBTAG00000019354	PAX8	ENSBTAT00000025783;ENSBTAT00000083383;ENSBTAT00000080819;ENSBTAT00000082376	paired box 8 [Source:VGNC Symbol;Acc:VGNC:32599]	0.78	1.2	0.92	2.41	2.6	2.59	0.38	-1.39153	1.41e-10	1.17e-09
ENSBTAG00000021069	PBK	ENSBTAT00000028055	PDZ binding kinase [Source:NCBI gene;Acc:534781]	4.17	4.12	4.49	16.9	17	14.39	0.26	-1.91761	5.62e-72	4.24e-70
ENSBTAG00000019700	PC	ENSBTAT00000086901;ENSBTAT00000068219;ENSBTAT00000030039;ENSBTAT00000081699;ENSBTAT00000026258;ENSBTAT00000072835	pyruvate carboxylase [Source:VGNC Symbol;Acc:VGNC:56274]	8.34	9.81	7.72	13.32	13.24	15.21	0.62	-0.691229	1.67e-10	1.38e-09
ENSBTAG00000030775	PCBP3	ENSBTAT00000074608;ENSBTAT00000043482;ENSBTAT00000084390	poly(rC) binding protein 3 [Source:VGNC Symbol;Acc:VGNC:53597]	0.22	0.27	0.27	0.49	0.66	0.47	0.47	-1.09187	0.000101	0.000393
ENSBTAG00000015221	PCCB	ENSBTAT00000074470;ENSBTAT00000084452	propionyl-CoA carboxylase subunit beta [Source:VGNC Symbol;Acc:VGNC:32614]	4.5	5.05	4.87	7.23	7.11	8.23	0.64	-0.646751	1.04e-09	7.78e-09
ENSBTAG00000012518	PCDH1	ENSBTAT00000016618;ENSBTAT00000083691	protocadherin 1 [Source:VGNC Symbol;Acc:VGNC:32615]	0.44	0.41	0.44	1.29	1.62	1.5	0.29	-1.7697	6.21e-35	1.85e-33
ENSBTAG00000010420	PCDH17	ENSBTAT00000086110;ENSBTAT00000013751	protocadherin 17 [Source:VGNC Symbol;Acc:VGNC:32618]	0.94	0.79	0.86	2.14	2.45	2.57	0.36	-1.46907	4.07e-22	7.12e-21
ENSBTAG00000015549	PCDH18	ENSBTAT00000020655	protocadherin 18 [Source:VGNC Symbol;Acc:VGNC:32619]	13.04	13.73	16.33	25.67	26.84	22	0.58	-0.789913	9.59e-15	1.1e-13
ENSBTAG00000011862	PCDH20	ENSBTAT00000015745	protocadherin 20 [Source:NCBI gene;Acc:616023]	0.44	0.3	0.44	0.21	0.33	0.2	1.59	0.670767	0.00985	0.0242
ENSBTAG00000053546	PCDHAC2	ENSBTAT00000078839;ENSBTAT00000069968	protocadherin alpha 13 [Source:NCBI gene;Acc:523226]	0.19	0.2	0.16	0.09	0.12	0.08	1.91	0.930729	0.000116	0.000448
ENSBTAG00000040473	PCDHGA3	ENSBTAT00000053597	protocadherin gamma subfamily A, 3 [Source:HGNC Symbol;Acc:HGNC:8701]	1.29	1.15	1.24	0.53	0.69	0.7	1.92	0.940625	3.65e-08	2.33e-07
ENSBTAG00000011838	PCED1B	ENSBTAT00000039061;ENSBTAT00000066673	PC-esterase domain containing 1B [Source:VGNC Symbol;Acc:VGNC:32624]	0.48	0.67	0.49	1.02	0.97	1.14	0.52	-0.934093	5.94e-05	0.000242
ENSBTAG00000011934	PCK2	ENSBTAT00000015834	phosphoenolpyruvate carboxykinase 2, mitochondrial [Source:VGNC Symbol;Acc:VGNC:32632]	28.11	29.46	29.39	48.48	49.11	51.6	0.58	-0.77866	1.54e-23	2.88e-22
ENSBTAG00000039462	PCLAF	ENSBTAT00000054209	PCNA clamp associated factor [Source:NCBI gene;Acc:540737]	0.49	0.55	0.38	6.33	6.68	6.7	0.07	-3.79418	1.35e-86	1.47e-84
ENSBTAG00000006065	PCNA	ENSBTAT00000007967	proliferating cell nuclear antigen [Source:VGNC Symbol;Acc:VGNC:32635]	8.57	9.28	9.25	16.42	16.91	15.81	0.55	-0.858374	2.55e-20	4.09e-19
ENSBTAG00000016026	PCOLCE2	ENSBTAT00000021330	procollagen C-endopeptidase enhancer 2 [Source:VGNC Symbol;Acc:VGNC:32643]	4.66	5.19	4.25	7.93	7.57	8.3	0.59	-0.754612	9.38e-10	7.08e-09
ENSBTAG00000040512	PCP4L1	ENSBTAT00000055137	Purkinje cell protein 4 like 1 [Source:VGNC Symbol;Acc:VGNC:32645]	0.47	0.53	0.39	0.96	1.21	1.37	0.39	-1.34558	4.61e-07	2.59e-06
ENSBTAG00000002305	PCSK4	ENSBTAT00000002975	proprotein convertase subtilisin/kexin type 4 [Source:VGNC Symbol;Acc:VGNC:55297]	0.49	0.43	0.27	0.71	0.64	0.58	0.62	-0.688782	0.012	0.0287
ENSBTAG00000006675	PCSK6	ENSBTAT00000070153;ENSBTAT00000008785	proprotein convertase subtilisin/kexin type 6 [Source:VGNC Symbol;Acc:VGNC:57161]	4.74	4.97	4.44	2	2.07	1.95	2.35	1.23371	9.69e-34	2.77e-32
ENSBTAG00000018706	PCTP	ENSBTAT00000024898;ENSBTAT00000068459;ENSBTAT00000069906	phosphatidylcholine transfer protein [Source:NCBI gene;Acc:317656]	1.64	1.69	1.48	3.61	4.15	3.77	0.42	-1.26027	9.3e-24	1.76e-22
ENSBTAG00000004337	PDE1B	ENSBTAT00000003552	phosphodiesterase 1B [Source:VGNC Symbol;Acc:VGNC:32672]	0.08	0.16	0.09	0.58	0.56	0.67	0.18	-2.45919	6.01e-18	8.44e-17
ENSBTAG00000017260	PDE3A	ENSBTAT00000072849	phosphodiesterase 3A [Source:VGNC Symbol;Acc:VGNC:54467]	2.57	2.62	2.84	1.13	0.87	0.98	2.7	1.43117	1.04e-20	1.71e-19
ENSBTAG00000005218	PDE3B	ENSBTAT00000006874	phosphodiesterase 3B [Source:VGNC Symbol;Acc:VGNC:32675]	0.41	0.37	0.32	0.7	0.58	0.64	0.58	-0.797754	0.00038	0.00133
ENSBTAG00000008636	PDE4B	ENSBTAT00000078939;ENSBTAT00000054382	phosphodiesterase 4B [Source:VGNC Symbol;Acc:VGNC:32676]	0.33	0.59	0.49	0.88	0.93	0.79	0.54	-0.882141	0.000313	0.00111
ENSBTAG00000001564	PDE4DIP	ENSBTAT00000061284;ENSBTAT00000076768;ENSBTAT00000052249;ENSBTAT00000082210	phosphodiesterase 4D interacting protein [Source:VGNC Symbol;Acc:VGNC:55072]	40.28	39.89	40.12	14.31	14.69	13.68	2.82	1.4949	8.89e-114	1.57e-111
ENSBTAG00000024888	PDE5A	ENSBTAT00000014479;ENSBTAT00000076917;ENSBTAT00000075252	phosphodiesterase 5A [Source:VGNC Symbol;Acc:VGNC:32678]	41.79	38.84	42.08	26.1	28.82	25.07	1.53	0.617351	5.96e-20	9.31e-19
ENSBTAG00000015888	PDE7B	ENSBTAT00000067128;ENSBTAT00000037744;ENSBTAT00000074147	phosphodiesterase 7B [Source:VGNC Symbol;Acc:VGNC:32686]	1.72	1.65	1.69	6.93	6.69	6.66	0.25	-2.00228	2.15e-65	1.43e-63
ENSBTAG00000014541	PDGFA	ENSBTAT00000073586;ENSBTAT00000086540;ENSBTAT00000019323	platelet derived growth factor subunit A [Source:VGNC Symbol;Acc:VGNC:32689]	2.85	2.81	3.25	5.53	5.76	5.15	0.54	-0.884726	1.22e-16	1.57e-15
ENSBTAG00000043959	PDGFC	ENSBTAT00000061070	platelet derived growth factor C [Source:VGNC Symbol;Acc:VGNC:53915]	32.65	32.29	32.5	20.64	19.33	17.99	1.68	0.74941	1.35e-21	2.32e-20
ENSBTAG00000017196	PDIA3	ENSBTAT00000022854	protein disulfide isomerase family A member 3 [Source:VGNC Symbol;Acc:VGNC:32697]	386.25	404.65	378.13	690.42	673.41	637.43	0.58	-0.775593	7.41e-25	1.48e-23
ENSBTAG00000017143	PDIA4	ENSBTAT00000022782;ENSBTAT00000086103	protein disulfide isomerase family A member 4 [Source:VGNC Symbol;Acc:VGNC:32698]	87.52	89.99	86.03	153.29	153.07	159.9	0.57	-0.823144	5e-28	1.14e-26
ENSBTAG00000001928	PDIA6	ENSBTAT00000002508	protein disulfide isomerase family A member 6 [Source:VGNC Symbol;Acc:VGNC:32700]	116.48	117.14	121.68	201.64	196.94	198.66	0.59	-0.749286	8e-25	1.59e-23
ENSBTAG00000014069	PDK4	ENSBTAT00000038879	pyruvate dehydrogenase kinase 4 [Source:VGNC Symbol;Acc:VGNC:32706]	0.72	0.97	0.75	0.21	0.31	0.25	3.12	1.64277	1.52e-13	1.6e-12
ENSBTAG00000011182	PDLIM1	ENSBTAT00000014850	PDZ and LIM domain 1 [Source:VGNC Symbol;Acc:VGNC:32707]	30.88	35.11	30.14	70.18	71.01	68.85	0.46	-1.12766	1.76e-40	6.39e-39
ENSBTAG00000017183	PDLIM3	ENSBTAT00000074205;ENSBTAT00000022835;ENSBTAT00000075462	PDZ and LIM domain 3 [Source:VGNC Symbol;Acc:VGNC:32709]	53.41	47.54	53.77	17.46	18.65	20.27	2.74	1.45626	2.37e-72	1.81e-70
ENSBTAG00000012818	PDLIM5	ENSBTAT00000064437;ENSBTAT00000080756;ENSBTAT00000017030;ENSBTAT00000068814;ENSBTAT00000079829	PDZ and LIM domain 5 [Source:VGNC Symbol;Acc:VGNC:32711]	75.41	78.9	78.14	39.1	39.44	37.91	2	0.997162	5.67e-53	2.96e-51
ENSBTAG00000001788	PDPN	ENSBTAT00000002341;ENSBTAT00000077710	podoplanin [Source:VGNC Symbol;Acc:VGNC:50142]	46.4	45.02	47.16	16.51	16.43	13.29	3	1.58368	1.6e-80	1.57e-78
ENSBTAG00000012405	PEAR1	ENSBTAT00000033952	platelet endothelial aggregation receptor 1 [Source:VGNC Symbol;Acc:VGNC:32734]	3	3.49	2.69	1.56	1.78	1.76	1.8	0.844932	7.95e-12	7.42e-11
ENSBTAG00000053735	PEG10	ENSBTAT00000080204	paternally expressed 10 [Source:NCBI gene;Acc:618138]	25.72	23.8	24.53	47.76	48.17	44.78	0.53	-0.926049	8.58e-36	2.7e-34
ENSBTAG00000054572	PEG3	ENSBTAT00000073956;ENSBTAT00000086868;ENSBTAT00000068700	paternally expressed 3 [Source:NCBI gene;Acc:444864]	3.38	3.96	3.17	1.47	1.53	1.43	2.37	1.24708	2.26e-37	7.45e-36
ENSBTAG00000003889	PER1	ENSBTAT00000005076	period circadian regulator 1 [Source:VGNC Symbol;Acc:VGNC:32748]	2.61	3.13	2.71	1.12	1.24	1.2	2.38	1.24812	1.54e-24	3.02e-23
ENSBTAG00000001879	PER2	ENSBTAT00000002448;ENSBTAT00000063277;ENSBTAT00000084543	period circadian regulator 2 [Source:NCBI gene;Acc:512237]	0.48	0.45	0.68	1.1	1.42	1.34	0.42	-1.26265	2.09e-10	1.7e-09
ENSBTAG00000020097	PERP	ENSBTAT00000026774;ENSBTAT00000075760	PERP, TP53 apoptosis effector [Source:NCBI gene;Acc:509485]	19.09	17.85	19.08	12.24	11.5	10.51	1.64	0.709586	8.87e-19	1.3e-17
ENSBTAG00000010490	PEX5	ENSBTAT00000052144;ENSBTAT00000013864;ENSBTAT00000080943;ENSBTAT00000074239	peroxisomal biogenesis factor 5 [Source:VGNC Symbol;Acc:VGNC:32761]	5.28	5.24	5.14	4.27	2.94	3.03	1.53	0.612782	5.85e-07	3.25e-06
ENSBTAG00000008401	PFKFB3	ENSBTAT00000078427;ENSBTAT00000066987;ENSBTAT00000082281;ENSBTAT00000057357;ENSBTAT00000077870;ENSBTAT00000074484;ENSBTAT00000067683	6-phosphofructo-2-kinase/fructose-2,6-biphosphatase 3 [Source:VGNC Symbol;Acc:VGNC:32771]	9.07	9.01	8.24	5.1	5.1	5.45	1.68	0.750636	6.23e-21	1.04e-19
ENSBTAG00000004915	PFN1	ENSBTAT00000006465	profilin 1 [Source:NCBI gene;Acc:513895]	503.96	587.47	511.8	804.47	764.05	852.34	0.66	-0.594544	1.7e-10	1.39e-09
ENSBTAG00000012697	PGAM1	ENSBTAT00000032937	phosphoglycerate mutase 1 [Source:VGNC Symbol;Acc:VGNC:55961]	195.71	197.31	202.83	334.12	328.42	363.67	0.58	-0.784313	1.07e-23	2.02e-22
ENSBTAG00000014547	PGAM2	ENSBTAT00000019336	phosphoglycerate mutase 2 [Source:VGNC Symbol;Acc:VGNC:32779]	3	2.83	2.38	4.87	6.09	6.67	0.47	-1.10253	6.97e-08	4.31e-07
ENSBTAG00000000770	PGM2L1	ENSBTAT00000001019	phosphoglucomutase 2 like 1 [Source:VGNC Symbol;Acc:VGNC:32795]	2.04	1.9	1.58	1.13	1.11	1.2	1.61	0.684653	1.56e-05	7e-05
ENSBTAG00000012039	PHACTR1	ENSBTAT00000086474;ENSBTAT00000035406;ENSBTAT00000081911	phosphatase and actin regulator 1 [Source:VGNC Symbol;Acc:VGNC:32804]	0.38	0.24	0.36	0.71	0.79	0.67	0.46	-1.13323	8.15e-07	4.42e-06
ENSBTAG00000016958	PHF19	ENSBTAT00000022557	PHD finger protein 19 [Source:VGNC Symbol;Acc:VGNC:32817]	1.88	2.18	2.1	5.57	5.72	6.02	0.36	-1.48975	6.67e-36	2.12e-34
ENSBTAG00000039719	PHGDH	ENSBTAT00000008907	phosphoglycerate dehydrogenase [Source:VGNC Symbol;Acc:VGNC:55654]	103.24	104.23	104.27	211.64	205.82	223.08	0.49	-1.03897	1.15e-43	4.64e-42
ENSBTAG00000008195	PHKG1	ENSBTAT00000010780;ENSBTAT00000078472	phosphorylase kinase catalytic subunit gamma 1 [Source:VGNC Symbol;Acc:VGNC:32833]	2.47	2.55	2.22	4.47	4.91	5.23	0.5	-1.0112	1.85e-14	2.08e-13
ENSBTAG00000016197	PHLDB1	ENSBTAT00000079193;ENSBTAT00000073717;ENSBTAT00000064299;ENSBTAT00000040023;ENSBTAT00000078919;ENSBTAT00000066839	pleckstrin homology like domain family B member 1 [Source:VGNC Symbol;Acc:VGNC:32837]	12.76	14.06	12.92	7.93	8.11	8.73	1.6	0.681605	2.01e-20	3.24e-19
ENSBTAG00000004377	PHLDB3	ENSBTAT00000005744	pleckstrin homology like domain family B member 3 [Source:VGNC Symbol;Acc:VGNC:32839]	4.59	3.87	3.92	2.18	1.96	2.57	1.84	0.882218	6.01e-10	4.65e-09
ENSBTAG00000005102	PHTF2	ENSBTAT00000075405;ENSBTAT00000080101;ENSBTAT00000070981;ENSBTAT00000066844;ENSBTAT00000087166	putative homeodomain transcription factor 2 [Source:VGNC Symbol;Acc:VGNC:32849]	9.46	9.14	9.2	6.21	6.59	5.35	1.53	0.61498	7.96e-15	9.16e-14
ENSBTAG00000001099	PIANP	ENSBTAT00000037734;ENSBTAT00000083560	PILR alpha associated neural protein [Source:VGNC Symbol;Acc:VGNC:32855]	0.23	0.43	0.25	0.58	0.58	0.44	0.57	-0.811094	0.0092	0.0228
ENSBTAG00000037640	PID1	ENSBTAT00000021532	phosphotyrosine interaction domain containing 1 [Source:VGNC Symbol;Acc:VGNC:32862]	21.36	22.75	21.57	12.55	12.2	12.18	1.78	0.830684	1.1e-30	2.79e-29
ENSBTAG00000002979	PIK3R3	ENSBTAT00000003878	phosphoinositide-3-kinase regulatory subunit 3 [Source:NCBI gene;Acc:286865]	1.49	1.22	1.34	2.57	2.05	2.47	0.57	-0.806559	0.000117	0.000451
ENSBTAG00000002981	PIMREG	ENSBTAT00000003882;ENSBTAT00000086982	PICALM interacting mitotic regulator [Source:VGNC Symbol;Acc:VGNC:32902]	0.24	0.62	0.28	8.51	9.31	8.13	0.04	-4.51516	6.08e-66	4.06e-64
ENSBTAG00000001597	PITPNM2	ENSBTAT00000079883;ENSBTAT00000067863;ENSBTAT00000002094;ENSBTAT00000072693;ENSBTAT00000069556;ENSBTAT00000078933	phosphatidylinositol transfer protein membrane associated 2 [Source:VGNC Symbol;Acc:VGNC:32922]	3.52	3.26	3.41	2.23	2.28	2.1	1.54	0.624691	1.48e-15	1.8e-14
ENSBTAG00000002982	PITPNM3	ENSBTAT00000069345	PITPNM family member 3 [Source:VGNC Symbol;Acc:VGNC:52807]	0.34	0.26	0.22	0.01	0.02	0.01	18.21	4.18672	2.2e-31	5.78e-30
ENSBTAG00000015702	PITX3	ENSBTAT00000084628;ENSBTAT00000020847	paired like homeodomain 3 [Source:VGNC Symbol;Acc:VGNC:32926]	1.06	1.33	1.25	0.84	0.7	0.8	1.55	0.633504	0.000933	0.00299
ENSBTAG00000014910	PIWIL4	ENSBTAT00000019851	piwi like RNA-mediated gene silencing 4 [Source:VGNC Symbol;Acc:VGNC:32930]	0.12	0.17	0.18	0.51	0.43	0.53	0.32	-1.6381	8.21e-09	5.64e-08
ENSBTAG00000020619	PKD1	ENSBTAT00000027480	polycystin 1, transient receptor potential channel interacting [Source:VGNC Symbol;Acc:VGNC:32933]	13.48	13.6	13.17	7.89	8.4	8.63	1.62	0.691829	2.8e-25	5.66e-24
ENSBTAG00000020031	PKD2	ENSBTAT00000026682;ENSBTAT00000083983	polycystin 2, transient receptor potential cation channel [Source:VGNC Symbol;Acc:VGNC:32935]	37.34	35.54	38.58	17.59	19.53	16.48	2.08	1.05635	2.13e-47	9.53e-46
ENSBTAG00000019382	PKDCC	ENSBTAT00000025826	protein kinase domain containing, cytoplasmic [Source:VGNC Symbol;Acc:VGNC:32938]	16.45	16.6	14.25	8.31	8.69	8.61	1.85	0.885023	2.98e-24	5.73e-23
ENSBTAG00000011237	PKHD1	ENSBTAT00000032221;ENSBTAT00000081027;ENSBTAT00000081543	PKHD1, fibrocystin/polyductin [Source:VGNC Symbol;Acc:VGNC:32939]	0.03	0.05	0.05	0.11	0.07	0.12	0.44	-1.18424	0.000144	0.000548
ENSBTAG00000008150	PKIA	ENSBTAT00000010711;ENSBTAT00000074880	cAMP-dependent protein kinase inhibitor alpha [Source:VGNC Symbol;Acc:VGNC:32940]	16.98	15.9	17.36	7.55	7.64	6.81	2.28	1.19097	9.69e-59	5.75e-57
ENSBTAG00000019315	PLA2G7	ENSBTAT00000025719	phospholipase A2 group VII [Source:VGNC Symbol;Acc:VGNC:32965]	0.34	0.31	0.22	0.55	0.75	0.42	0.5	-0.989175	0.000655	0.00217
ENSBTAG00000032515	PLA2R1	ENSBTAT00000046112;ENSBTAT00000083341;ENSBTAT00000082708	phospholipase A2 receptor 1 [Source:VGNC Symbol;Acc:VGNC:32966]	2.55	2.52	2.47	0.7	0.9	0.7	3.28	1.71575	6.28e-44	2.58e-42
ENSBTAG00000008338	PLCB1	ENSBTAT00000049812;ENSBTAT00000078977;ENSBTAT00000083016	phospholipase C beta 1 [Source:VGNC Symbol;Acc:VGNC:32980]	0.32	0.36	0.28	0.51	0.82	0.57	0.5	-1.00415	4e-05	0.000169
ENSBTAG00000003809	PLCD4	ENSBTAT00000044026	phospholipase C delta 4 [Source:VGNC Symbol;Acc:VGNC:32986]	0.29	0.2	0.2	0.43	0.32	0.33	0.64	-0.650367	0.0225	0.0496
ENSBTAG00000002103	PLCG2	ENSBTAT00000002717;ENSBTAT00000068519;ENSBTAT00000074574	phospholipase C gamma 2 [Source:VGNC Symbol;Acc:VGNC:32989]	0.38	0.73	0.72	1.57	1.42	1.36	0.42	-1.25121	3.8e-07	2.16e-06
ENSBTAG00000017490	PLD1	ENSBTAT00000045023;ENSBTAT00000075738;ENSBTAT00000068010	phospholipase D1 [Source:VGNC Symbol;Acc:VGNC:50244]	2	2.47	2.07	1.13	1.28	1.03	1.9	0.928425	3.44e-12	3.31e-11
ENSBTAG00000016255	PLEK2	ENSBTAT00000072783;ENSBTAT00000068485	pleckstrin 2 [Source:VGNC Symbol;Acc:VGNC:33002]	0.88	1.02	0.74	1.64	1.85	1.67	0.51	-0.968991	2.24e-06	1.14e-05
ENSBTAG00000009177	PLEKHA4	ENSBTAT00000061135	pleckstrin homology domain containing A4 [Source:VGNC Symbol;Acc:VGNC:33006]	18.91	20.36	18.1	10.1	9.95	10.63	1.87	0.902413	7.3e-30	1.78e-28
ENSBTAG00000006974	PLEKHA7	ENSBTAT00000070183;ENSBTAT00000075249	pleckstrin homology domain containing A7 [Source:VGNC Symbol;Acc:VGNC:33008]	0.11	0.13	0.22	0.1	0.08	0.08	1.75	0.808946	0.00491	0.0131
ENSBTAG00000021570	PLEKHG4	ENSBTAT00000028741	pleckstrin homology and RhoGEF domain containing G4 [Source:VGNC Symbol;Acc:VGNC:33017]	0.84	1.12	0.8	3.04	2.9	3.11	0.3	-1.71602	3.03e-24	5.83e-23
ENSBTAG00000011805	PLIN3	ENSBTAT00000015669	perilipin 3 [Source:VGNC Symbol;Acc:VGNC:33031]	10.57	10.35	10.3	16.9	16.95	18.87	0.59	-0.755938	2.34e-15	2.79e-14
ENSBTAG00000014453	PLK1	ENSBTAT00000019217	polo like kinase 1 [Source:VGNC Symbol;Acc:VGNC:33033]	1.47	1.76	1.5	11.1	10.33	10.07	0.15	-2.73555	1.32e-114	2.43e-112
ENSBTAG00000039552	PLK4	ENSBTAT00000055868	polo like kinase 4 [Source:VGNC Symbol;Acc:VGNC:33036]	1.91	1.93	2.3	5.33	5.83	5.09	0.38	-1.40548	3.36e-30	8.3e-29
ENSBTAG00000012931	PLN	ENSBTAT00000017182	phospholamban [Source:VGNC Symbol;Acc:VGNC:33038]	1.74	1.09	1.27	0.83	0.88	0.62	1.75	0.809398	0.00011	0.000428
ENSBTAG00000010526	PLPP1	ENSBTAT00000047359;ENSBTAT00000069794	phospholipid phosphatase 1 [Source:VGNC Symbol;Acc:VGNC:33044]	74.8	84.86	73.34	38.26	37.33	35.6	2.1	1.06721	1.22e-43	4.92e-42
ENSBTAG00000011640	PLPP3	ENSBTAT00000015460	phospholipid phosphatase 3 [Source:VGNC Symbol;Acc:VGNC:33046]	10.44	9.37	9.81	2.13	1.95	1.95	4.91	2.29651	6.35e-110	1.02e-107
ENSBTAG00000009475	PLXDC2	ENSBTAT00000012472;ENSBTAT00000081379;ENSBTAT00000073828	plexin domain containing 2 [Source:VGNC Symbol;Acc:VGNC:33058]	88.08	85.1	87.87	52.71	52.47	49.29	1.69	0.756873	4.05e-33	1.14e-31
ENSBTAG00000001173	PLXNA2	ENSBTAT00000001558	plexin A2 [Source:NCBI gene;Acc:407770]	10.31	9.88	10.64	15.54	16.01	17.28	0.63	-0.663906	4.59e-16	5.75e-15
ENSBTAG00000014543	PLXNA4	ENSBTAT00000019327	plexin A4 [Source:VGNC Symbol;Acc:VGNC:33060]	0.35	0.39	0.2	0.14	0.04	0.29	1.98	0.987372	0.0329	0.0686
ENSBTAG00000008734	PM20D1	ENSBTAT00000052382	peptidase M20 domain containing 1 [Source:VGNC Symbol;Acc:VGNC:33066]	3.64	3.95	4.04	9.19	8.47	8.63	0.44	-1.1762	7.88e-26	1.63e-24
ENSBTAG00000004019	PMEL	ENSBTAT00000005250;ENSBTAT00000080714	premelanosome protein [Source:VGNC Symbol;Acc:VGNC:33069]	0.91	1.13	1.08	0.56	0.56	0.58	1.84	0.878107	6.78e-06	3.22e-05
ENSBTAG00000054628	PMEPA1	ENSBTAT00000070312;ENSBTAT00000083052;ENSBTAT00000081045	prostate transmembrane protein, androgen induced 1 [Source:NCBI gene;Acc:617469]	27.64	30.23	26.32	12.34	14.14	12.17	2.18	1.12331	6.41e-44	2.62e-42
ENSBTAG00000009432	PMF1	ENSBTAT00000012411	polyamine modulated factor 1 [Source:NCBI gene;Acc:616311]	2.35	2.03	2.85	8.19	7.36	7.42	0.32	-1.66633	8.83e-23	1.59e-21
ENSBTAG00000019070	PMP22	ENSBTAT00000025389	peripheral myelin protein 22 [Source:VGNC Symbol;Acc:VGNC:33074]	75.34	79.28	75.89	47.6	47.03	43.83	1.66	0.735335	3.74e-28	8.54e-27
ENSBTAG00000003936	PNKD	ENSBTAT00000005141	PNKD, MBL domain containing [Source:VGNC Symbol;Acc:VGNC:33080]	1.84	1.71	2.06	3.65	4.03	4.11	0.48	-1.07279	7.1e-15	8.22e-14
ENSBTAG00000015118	PNPLA1	ENSBTAT00000020115;ENSBTAT00000081250;ENSBTAT00000073621	patatin like phospholipase domain containing 1 [Source:VGNC Symbol;Acc:VGNC:33090]	1.49	1.45	1.07	0.39	0.31	0.48	3.39	1.76133	6.16e-16	7.64e-15
ENSBTAG00000019110	PNRC1	ENSBTAT00000025441	proline rich nuclear receptor coactivator 1 [Source:VGNC Symbol;Acc:VGNC:33098]	11.42	12.51	9.78	7.05	6.81	6.58	1.65	0.721459	5e-12	4.74e-11
ENSBTAG00000001471	POC1A	ENSBTAT00000077428;ENSBTAT00000076786;ENSBTAT00000069856;ENSBTAT00000070458	POC1 centriolar protein A [Source:VGNC Symbol;Acc:VGNC:50094]	1.3	1.4	1.5	4.84	5.01	5.42	0.28	-1.86035	3.31e-49	1.53e-47
ENSBTAG00000012514	PODN	ENSBTAT00000016614	podocan [Source:VGNC Symbol;Acc:VGNC:33101]	23.91	23.51	21.64	2.31	1.94	2.56	10.14	3.34176	3.92e-229	5.3e-226
ENSBTAG00000006073	PODNL1	ENSBTAT00000083518;ENSBTAT00000007981	podocan like 1 [Source:VGNC Symbol;Acc:VGNC:33102]	0.81	1.11	0.76	0.34	0.32	0.29	2.81	1.49028	4.19e-11	3.66e-10
ENSBTAG00000010452	PODXL	ENSBTAT00000013799	podocalyxin like [Source:VGNC Symbol;Acc:VGNC:53665]	0.46	0.41	0.43	0.92	0.88	1.41	0.4	-1.31163	4.1e-07	2.32e-06
ENSBTAG00000011455	POLA2	ENSBTAT00000045520;ENSBTAT00000015221	DNA polymerase alpha 2, accessory subunit [Source:VGNC Symbol;Acc:VGNC:33111]	1.72	1.47	1.68	2.76	2.92	2.9	0.57	-0.816212	1.45e-08	9.66e-08
ENSBTAG00000011083	POLD1	ENSBTAT00000014714	DNA polymerase delta 1, catalytic subunit [Source:VGNC Symbol;Acc:VGNC:33113]	3.38	3.28	2.93	4.65	5.28	5.85	0.61	-0.717813	3.62e-08	2.32e-07
ENSBTAG00000000590	POLE	ENSBTAT00000009882	DNA polymerase epsilon, catalytic subunit [Source:VGNC Symbol;Acc:VGNC:33118]	0.5	0.54	0.39	1.44	1.42	1.37	0.34	-1.57355	2.53e-23	4.66e-22
ENSBTAG00000004931	POLE2	ENSBTAT00000006488	DNA polymerase epsilon 2, accessory subunit [Source:VGNC Symbol;Acc:VGNC:33119]	0.79	0.77	0.84	1.7	1.42	1.67	0.5	-0.996122	4.27e-06	2.08e-05
ENSBTAG00000017189	POLE4	ENSBTAT00000047798	DNA polymerase epsilon 4, accessory subunit [Source:VGNC Symbol;Acc:VGNC:33121]	18.31	16.56	17.9	25.67	24.96	28.69	0.67	-0.587869	9.17e-07	4.93e-06
ENSBTAG00000001920	POLQ	ENSBTAT00000002501;ENSBTAT00000069697;ENSBTAT00000084905	DNA polymerase theta [Source:VGNC Symbol;Acc:VGNC:33130]	0.24	0.25	0.3	1.6	1.81	1.28	0.17	-2.58188	3.38e-51	1.62e-49
ENSBTAG00000008642	POLR1D	ENSBTAT00000047251	RNA polymerase I and III subunit D [Source:NCBI gene;Acc:539061]	32.5	35.37	38.38	47.47	52.13	59.77	0.67	-0.585004	2.54e-07	1.47e-06
ENSBTAG00000012596	POP1	ENSBTAT00000016721	POP1 homolog, ribonuclease P/MRP subunit [Source:VGNC Symbol;Acc:VGNC:33163]	3.13	2.41	3.39	6.61	6.21	6.07	0.47	-1.08116	3.37e-16	4.25e-15
ENSBTAG00000017082	POR	ENSBTAT00000068943;ENSBTAT00000073418;ENSBTAT00000022718;ENSBTAT00000067733	cytochrome p450 oxidoreductase [Source:VGNC Symbol;Acc:VGNC:33169]	18.97	20.21	19.78	29.64	28.9	30.82	0.66	-0.600128	9.62e-14	1.04e-12
ENSBTAG00000012409	POSTN	ENSBTAT00000081590;ENSBTAT00000079839;ENSBTAT00000016499;ENSBTAT00000074058;ENSBTAT00000064031;ENSBTAT00000083049	periostin [Source:VGNC Symbol;Acc:VGNC:33171]	120.34	143.51	130.81	283.91	284.55	249.77	0.48	-1.05187	3.35e-32	9.02e-31
ENSBTAG00000024534	POU2F1	ENSBTAT00000034119;ENSBTAT00000086603;ENSBTAT00000072881;ENSBTAT00000068395	POU class 2 homeobox 1 [Source:VGNC Symbol;Acc:VGNC:33174]	0.81	0.79	0.87	1.19	1.34	1.4	0.63	-0.667925	0.000189	0.000705
ENSBTAG00000001333	PPARG	ENSBTAT00000001760;ENSBTAT00000044042;ENSBTAT00000083374	peroxisome proliferator activated receptor gamma [Source:VGNC Symbol;Acc:VGNC:33183]	0.48	0.5	0.46	1.34	1.27	1.13	0.39	-1.37355	2.21e-15	2.64e-14
ENSBTAG00000016711	PPIF	ENSBTAT00000022213	peptidylprolyl isomerase F [Source:VGNC Symbol;Acc:VGNC:33198]	3.68	2.98	3.55	6.03	6.2	6.66	0.54	-0.888571	2.1e-09	1.53e-08
ENSBTAG00000014005	PPIP5K1	ENSBTAT00000077582;ENSBTAT00000075244;ENSBTAT00000075499;ENSBTAT00000082641;ENSBTAT00000072689;ENSBTAT00000084525	diphosphoinositol pentakisphosphate kinase 1 [Source:VGNC Symbol;Acc:VGNC:33206]	1.14	0.92	0.79	0.69	0.59	0.62	1.5	0.588845	0.000149	0.000565
ENSBTAG00000002178	PPL	ENSBTAT00000002822;ENSBTAT00000068455	periplakin [Source:VGNC Symbol;Acc:VGNC:33208]	5.19	5.42	5.27	2.37	2.4	2.42	2.21	1.14547	3.85e-41	1.44e-39
ENSBTAG00000010788	PPM1E	ENSBTAT00000014279	protein phosphatase, Mg2+/Mn2+ dependent 1E [Source:VGNC Symbol;Acc:VGNC:33211]	0.6	0.52	0.52	0.3	0.4	0.2	1.83	0.873387	0.000676	0.00223
ENSBTAG00000020689	PPP1R13L	ENSBTAT00000027570;ENSBTAT00000070207	protein phosphatase 1 regulatory subunit 13 like [Source:VGNC Symbol;Acc:VGNC:33225]	2.86	3.08	2.75	1.54	1.22	1.71	1.94	0.958648	1.24e-12	1.23e-11
ENSBTAG00000006035	PPP1R1B	ENSBTAT00000007930;ENSBTAT00000081120	protein phosphatase 1 regulatory inhibitor subunit 1B [Source:VGNC Symbol;Acc:VGNC:33234]	1.14	1.52	1.13	0.61	0.4	0.77	2.13	1.08956	9.59e-06	4.45e-05
ENSBTAG00000024929	PPP1R27	ENSBTAT00000065817	protein phosphatase 1 regulatory subunit 27 [Source:VGNC Symbol;Acc:VGNC:33238]	0.75	0.34	0.42	2.35	1.98	3.02	0.21	-2.2767	1.14e-14	1.3e-13
ENSBTAG00000006733	PPP1R3A	ENSBTAT00000008851	protein phosphatase 1 regulatory subunit 3A [Source:VGNC Symbol;Acc:VGNC:33242]	9.39	9.43	9.45	0.8	1.08	0.75	10.73	3.42332	9.48e-161	3.72e-158
ENSBTAG00000010606	PPP1R3B	ENSBTAT00000070313;ENSBTAT00000014032	protein phosphatase 1 regulatory subunit 3B [Source:VGNC Symbol;Acc:VGNC:33243]	4.98	4.56	4.86	7.4	7.58	6.69	0.66	-0.589246	1.62e-07	9.6e-07
ENSBTAG00000011205	PPP1R42	ENSBTAT00000046974;ENSBTAT00000014881	protein phosphatase 1 regulatory subunit 42 [Source:VGNC Symbol;Acc:VGNC:53877]	0.54	0.37	0.83	0.34	0.25	0.37	1.8	0.851223	0.00517	0.0137
ENSBTAG00000001862	PPP2R2B	ENSBTAT00000002427;ENSBTAT00000067103	protein phosphatase 2 regulatory subunit Bbeta [Source:VGNC Symbol;Acc:VGNC:33256]	0.27	0.34	0.36	0.03	0.18	0.17	2.55	1.35233	0.000634	0.00211
ENSBTAG00000012928	PPP4C	ENSBTAT00000017178;ENSBTAT00000085744	protein phosphatase 4 catalytic subunit [Source:VGNC Symbol;Acc:VGNC:33268]	35.81	36.82	38.74	62.62	40.65	69.05	0.65	-0.629837	7.6e-05	0.000303
ENSBTAG00000020297	PQLC3	ENSBTAT00000027051	PQ loop repeat containing 3 [Source:VGNC Symbol;Acc:VGNC:33281]	9.09	8.38	11	5.32	5.57	5.49	1.74	0.798412	3.01e-12	2.92e-11
ENSBTAG00000000357	PRAG1	ENSBTAT00000000463;ENSBTAT00000084626	PEAK1 related, kinase-activating pseudokinase 1 [Source:NCBI gene;Acc:533821]	0.79	0.96	0.77	0.58	0.47	0.52	1.61	0.688769	1.16e-05	5.32e-05
ENSBTAG00000018643	PRC1	ENSBTAT00000076885;ENSBTAT00000024808	protein regulator of cytokinesis 1 [Source:VGNC Symbol;Acc:VGNC:33285]	5.51	5.71	5.85	29.42	25.99	24.55	0.21	-2.22743	1.98e-137	5.48e-135
ENSBTAG00000003642	PRDX1	ENSBTAT00000004751	peroxiredoxin 1 [Source:VGNC Symbol;Acc:VGNC:33299]	227.64	245.97	234.15	423.76	387.62	418.23	0.58	-0.796886	1.59e-23	2.96e-22
ENSBTAG00000008648	PRDX5	ENSBTAT00000011403	peroxiredoxin 5 [Source:VGNC Symbol;Acc:VGNC:33303]	46.2	41.97	48.81	72.02	68.26	78.83	0.63	-0.677647	4.02e-13	4.1e-12
ENSBTAG00000017834	PRELP	ENSBTAT00000023709	proline and arginine rich end leucine rich repeat protein [Source:VGNC Symbol;Acc:VGNC:33309]	9.93	11.66	9.89	17.66	17.2	18.4	0.59	-0.758271	1.68e-15	2.03e-14
ENSBTAG00000021835	PRICKLE2	ENSBTAT00000071708;ENSBTAT00000067888	prickle planar cell polarity protein 2 [Source:VGNC Symbol;Acc:VGNC:33316]	3.3	3.28	3.76	0.85	1.23	1.1	3.25	1.6985	1.28e-31	3.39e-30
ENSBTAG00000013492	PRKAG3	ENSBTAT00000017940	protein kinase AMP-activated non-catalytic subunit gamma 3 [Source:VGNC Symbol;Acc:VGNC:33323]	0.69	0.81	0.97	0.36	0.34	0.51	2.06	1.04102	7.08e-06	3.36e-05
ENSBTAG00000046142	PRKAR1B	ENSBTAT00000064004;ENSBTAT00000067418	protein kinase cAMP-dependent type I regulatory subunit beta [Source:NCBI gene;Acc:505370]	0.28	0.38	0.22	0.96	1	1.22	0.28	-1.84802	4.37e-14	4.79e-13
ENSBTAG00000020921	PRKCB	ENSBTAT00000042942;ENSBTAT00000027870;ENSBTAT00000084339	protein kinase C beta [Source:VGNC Symbol;Acc:VGNC:33328]	0.11	0.07	0.07	0.26	0.23	0.17	0.37	-1.42199	6.22e-06	2.97e-05
ENSBTAG00000010664	PRKCQ	ENSBTAT00000060978	protein kinase C theta [Source:VGNC Symbol;Acc:VGNC:33334]	0.6	0.36	0.67	1.12	0.75	1	0.57	-0.81674	0.00269	0.00769
ENSBTAG00000018404	PRKG1	ENSBTAT00000024490;ENSBTAT00000030539	protein kinase cGMP-dependent 1 [Source:VGNC Symbol;Acc:VGNC:33340]	5.7	5.06	4.82	2.83	3.58	2.64	1.72	0.782052	1.03e-09	7.72e-09
ENSBTAG00000002978	PRKG2	ENSBTAT00000003877	protein kinase cGMP-dependent 2 [Source:VGNC Symbol;Acc:VGNC:33341]	1.21	1.51	1.49	2.94	2.97	3.19	0.46	-1.11347	1.21e-13	1.29e-12
ENSBTAG00000048903	PRNP	ENSBTAT00000080493	prion protein [Source:NCBI gene;Acc:281427]	42.05	41.46	44.3	25.15	27.91	27.45	1.59	0.666654	9.99e-23	1.79e-21
ENSBTAG00000013736	PROM1	ENSBTAT00000018252	prominin 1 [Source:VGNC Symbol;Acc:VGNC:33364]	0.85	0.96	0.7	3.99	3.4	3.48	0.23	-2.117	7.44e-34	2.14e-32
ENSBTAG00000017460	PRORSD1	ENSBTAT00000023208	prdX-deacylase domain-containing protein 1 [Source:NCBI gene;Acc:526913]	5.16	5.31	5.12	9.41	8.62	13.4	0.5	-1.01165	1.82e-09	1.34e-08
ENSBTAG00000039571	PROSER2	ENSBTAT00000005586	proline and serine rich 2 [Source:VGNC Symbol;Acc:VGNC:33368]	3	2.82	2.1	0.95	1.03	0.69	2.96	1.56472	1e-17	1.39e-16
ENSBTAG00000021681	PRR11	ENSBTAT00000028890	proline rich 11 [Source:VGNC Symbol;Acc:VGNC:33388]	0	0.53	0.2	6.7	5.78	5.07	0.04	-4.59181	3.9e-10	3.08e-09
ENSBTAG00000050473	PRR16	ENSBTAT00000079789	proline rich 16 [Source:NCBI gene;Acc:615789]	4.87	5.11	5.3	2.35	2.46	2.34	2.14	1.09618	3e-15	3.56e-14
ENSBTAG00000025550	PRR22	ENSBTAT00000035967	proline rich 22 [Source:VGNC Symbol;Acc:VGNC:52867]	0.62	0.87	0.56	0.42	0.22	0.26	2.3	1.20069	1.7e-05	7.59e-05
ENSBTAG00000011398	PRR7	ENSBTAT00000015147	proline rich 7, synaptic [Source:VGNC Symbol;Acc:VGNC:33402]	0.71	1.02	1.15	0.57	0.65	0.65	1.54	0.626648	0.0109	0.0266
ENSBTAG00000015177	PRSS23	ENSBTAT00000020194	serine protease 23 [Source:VGNC Symbol;Acc:VGNC:33416]	117.26	118.68	119.24	77.5	75.57	80.65	1.52	0.603784	4.44e-21	7.48e-20
ENSBTAG00000052055	PRSS35	ENSBTAT00000068329	serine protease 35 [Source:NCBI gene;Acc:614940]	23.81	22.83	22.62	15.07	15.3	14.22	1.55	0.635277	2.04e-21	3.49e-20
ENSBTAG00000016973	PRSS8	ENSBTAT00000037413	serine protease 8 [Source:VGNC Symbol;Acc:VGNC:33426]	0.58	0.55	0.57	0.05	0.11	0.11	6.24	2.64142	2.65e-18	3.81e-17
ENSBTAG00000013960	PSAT1	ENSBTAT00000018554	phosphoserine aminotransferase 1 [Source:VGNC Symbol;Acc:VGNC:55075]	98.98	85.36	106.66	171.64	178.75	161.39	0.57	-0.814503	6.72e-20	1.05e-18
[truncated: 786 more rows]

## Sheet: DMPs
geneId	geneName	peak_annotation	diff.lg.fdr	diff.p	diff.log2.fc	Gene.Name.x.x	DM_1	DM_2	DM_3	GM_1	GM_2	GM_3
[truncated: 1,559 more rows]
