# Supplementary material for: Transcriptome-wide N 6-Methyladenosine Methylome Profiling Reveals m6A Regulation of Skeletal Myoblast Differentiation in Cattle (Bos taurus)
Source: Front Cell Dev Biol. 2021 Dec 6;9:785380. doi: 10.3389/fcell.2021.785380 (PMC8685427; doi:10.3389/fcell.2021.785380)
Supplement: Supplementary file 7 [file DataSheet10.XLSX]

## Sheet: GO analysis of Overlap genes
source	term_name	term_id	p.adjust	negative_log10_of_adjusted_p_value	term_size	query_size	intersection_size	Ratio	effective_domain_size	intersections
GO:MF	binding	GO:0005488	3.69e-13	12.4326	12469	266	185	0.0148368	27607	LDB3,CASZ1,TICRR,NFIA,LMNB1,MST1R,PRKG1,SH3RF3,SORBS1,CDH6,REV3L,FZD9,RASL11B,COL5A3,VGLL2,HMGCR,ASB16,APOBEC2,CALCRL,ACKR4,MSMO1,WT1,ENSBTAG00000038849,TNFSF18,MDM2,GABRB3,SEMA3E,PPIP5K1,CMYA5,FBXO32,NR3C2,MYO10,PCDH20,PPP1R3A,FAT3,GPD1L,F3,MYCL,CDKL1,MYOZ2,ITGA6,JAM2,ENSBTAG00000005261,NUDT4,PTX3,BOC,GRK5,ADAMTS6,KBTBD3,DLGAP3,TRAF5,ATAD5,H2AC19,STK33,BCHE,RRM1,P2RX7,ABCA1,HNRNPA1,OTOG,CENPJ,AD…
GO:MF	molecular_function	GO:0003674	1.12e-12	11.9496	16724	266	220	0.0131547	27607	LDB3,CASZ1,TICRR,NFIA,LMNB1,MST1R,PRKG1,SH3RF3,SORBS1,CDH6,REV3L,FZD9,RASL11B,COL5A3,VGLL2,HMGCR,ASB16,APOBEC2,STEAP2,CALCRL,ACKR4,MSMO1,PTGFR,WT1,ENSBTAG00000038849,TNFSF18,MDM2,GABRB3,SEMA3E,PPIP5K1,CMYA5,FBXO32,NR3C2,ST3GAL5,MYO10,ARHGEF28,PCDH20,PPP1R3A,FAT3,SLC1A1,GPD1L,ADAMTSL1,F3,MYCL,CDKL1,MYOZ2,SLC16A12,ITGA6,JAM2,ENSBTAG00000005261,NUDT4,PTX3,MGC138914,ARHGEF3,ST8SIA2,BOC,GRK5,ADAMTS6,K…
GO:MF	protein binding	GO:0005515	1.92e-11	10.7168	7423	266	128	0.0172437	27607	LDB3,NFIA,LMNB1,MST1R,PRKG1,SH3RF3,SORBS1,FZD9,RASL11B,VGLL2,HMGCR,ASB16,APOBEC2,ACKR4,ENSBTAG00000038849,TNFSF18,MDM2,GABRB3,SEMA3E,CMYA5,FBXO32,MYO10,PPP1R3A,GPD1L,F3,MYCL,MYOZ2,ITGA6,JAM2,ENSBTAG00000005261,PTX3,BOC,KBTBD3,TRAF5,H2AC19,BCHE,RRM1,P2RX7,ABCA1,OTOG,CENPJ,ADAMTS4,TNFRSF21,ASPM,IL18R1,KBTBD6,JAKMIP3,GEN1,ZBTB3,CBLN4,FZD5,MET,FRMPD1,CENPF,KBTBD11,BLM,SPATA6,EFNB3,STIL,RGS10,FZD3,CEP…
GO:MF	ion binding	GO:0043167	0.0148663	1.8278	4548	266	68	0.0149516	27607	LDB3,MST1R,PRKG1,SH3RF3,CDH6,REV3L,RASL11B,HMGCR,MSMO1,WT1,MDM2,PPIP5K1,NR3C2,MYO10,PCDH20,FAT3,CDKL1,GRK5,ADAMTS6,TRAF5,ATAD5,STK33,RRM1,P2RX7,ABCA1,ADAMTS4,GEN1,MET,ACOX2,FER1L6,CGAS,BLM,PEG10,RNF122,BRCA1,TRIM59,RACGAP1,ZGRF1,CEMIP2,CKM,ZFPM1,ATP2A1,AMDHD2,ANPEP,KSR1,KCTD11,PYGM,YPEL2,MYO5B,RNPEPL1,EGR3,PRR7,LTBP4,MYL3,AVIL,NOTCH3,CDH24,FOXP4,POLD1,ENSBTAG00000014467,CIT,CLEC3B,MMP11,RPS6KA1,G…
GO:MF	Wnt-activated receptor activity	GO:0042813	0.0357722	1.44645	14	266	3	0.214286	27607	FZD9,FZD5,FZD3
GO:MF	metal ion binding	GO:0046872	0.0384644	1.41494	2787	266	44	0.0157876	27607	LDB3,SH3RF3,CDH6,REV3L,MSMO1,WT1,MDM2,NR3C2,PCDH20,FAT3,ADAMTS6,TRAF5,ADAMTS4,GEN1,FER1L6,BLM,PEG10,RNF122,BRCA1,TRIM59,ZGRF1,CEMIP2,ZFPM1,ATP2A1,AMDHD2,ANPEP,KCTD11,YPEL2,RNPEPL1,EGR3,LTBP4,MYL3,NOTCH3,CDH24,FOXP4,POLD1,ENSBTAG00000014467,CIT,CLEC3B,MMP11,RPS6KA1,GLI1,TK1,NSD2
GO:MF	cation binding	GO:0043169	0.0384644	1.41494	2869	266	45	0.0156849	27607	LDB3,SH3RF3,CDH6,REV3L,MSMO1,WT1,MDM2,NR3C2,PCDH20,FAT3,ADAMTS6,TRAF5,ABCA1,ADAMTS4,GEN1,FER1L6,BLM,PEG10,RNF122,BRCA1,TRIM59,ZGRF1,CEMIP2,ZFPM1,ATP2A1,AMDHD2,ANPEP,KCTD11,YPEL2,RNPEPL1,EGR3,LTBP4,MYL3,NOTCH3,CDH24,FOXP4,POLD1,ENSBTAG00000014467,CIT,CLEC3B,MMP11,RPS6KA1,GLI1,TK1,NSD2
GO:MF	identical protein binding	GO:0042802	0.0384644	1.41494	1437	266	27	0.0187891	27607	PRKG1,FZD9,APOBEC2,TNFSF18,MDM2,GABRB3,GPD1L,PTX3,TRAF5,BCHE,RRM1,P2RX7,CENPJ,GEN1,MET,CENPF,BLM,STIL,TLR2,BRCA2,ATP2A1,PPP1R13L,BCL6,NOTCH3,AGER,SULT4A1,TK1
GO:MF	enzyme binding	GO:0019899	0.0384644	1.41494	1514	266	28	0.0184941	27607	LDB3,LMNB1,MST1R,PPP1R3A,F3,TRAF5,ABCA1,CENPJ,ADAMTS4,JAKMIP3,FZD5,MET,BRCA1,RACGAP1,SLF2,BRCA2,XPO1,KSR1,PRR7,ADAMTSL4,DCUN1D2,PTPRN,SOX9,PPP1R27,POLD1,CIT,UNC13D,ARHGAP33
GO:MF	cytoskeletal protein binding	GO:0008092	0.0384644	1.41494	801	266	18	0.0224719	27607	LDB3,MYO10,MYOZ2,CENPJ,JAKMIP3,CENPF,SPATA6,ENSBTAG00000033740,RACGAP1,BRCA2,MYO5B,TNNT1,MYL3,AVIL,PTPRN,CORO6,GLI1,HSPB7
GO:MF	catalytic activity	GO:0003824	0.0384644	1.41494	5455	266	75	0.0137489	27607	MST1R,PRKG1,SH3RF3,REV3L,RASL11B,HMGCR,APOBEC2,STEAP2,MSMO1,MDM2,PPIP5K1,ST3GAL5,MYO10,GPD1L,ADAMTSL1,F3,CDKL1,NUDT4,ST8SIA2,GRK5,ADAMTS6,TRAF5,ATAD5,STK33,BCHE,RRM1,OTOG,ADAMTS4,CASP4,GEN1,AMPD3,PTRHD1,MET,ACOX2,CGAS,BLM,RNF122,CHST9,BRCA1,TRIM59,GALNT7,BRCA2,ZGRF1,PRDX1,MBOAT1,CEMIP2,PRORSD1,CKM,DPP7,PTPRU,AMDHD2,ANPEP,KSR1,ARSA,PYGM,CTSF,COX7A1,MYO5B,DHRS12,ABHD4,RNPEPL1,RHBDL1,UAP1L1,ADAMTSL4…
GO:MF	DNA binding	GO:0003677	0.0384644	1.41494	2069	266	35	0.0169164	27607	CASZ1,NFIA,LMNB1,REV3L,WT1,NR3C2,MYCL,ATAD5,H2AC19,GEN1,ZBTB3,SPIB,CGAS,BLM,AUNIP,BRCA1,BRCA2,KLF5,ZNF219,ZFPM1,BCL6,PITX3,EGR3,ZNF853,MLXIPL,SOX9,HMGA1,FOXP4,POLD1,ENSBTAG00000014467,GLI1,CENPT,NEFH,BCL11B,NSD2
GO:MF	amyloid-beta binding	GO:0001540	0.0384644	1.41494	42	266	4	0.0952381	27607	DLGAP3,FZD5,TLR2,AGER
GO:BP	biological_process	GO:0008150	1.18e-08	7.92733	17141	266	217	0.0126597	27607	LDB3,CASZ1,TICRR,NFIA,ENSBTAG00000020100,MST1R,PRKG1,N4BP3,SH3RF3,CDH6,REV3L,FZD9,RASL11B,CD274,COL5A3,VGLL2,HMGCR,ASB16,CD36,APOBEC2,STEAP2,CALCRL,ACKR4,MSMO1,PTGFR,WT1,TBC1D24,TNFSF18,MDM2,NCKAP5,GABRB3,SEMA3E,PPIP5K1,FBXO32,NR3C2,ST3GAL5,MYO10,ARHGEF28,PCDH20,PPP1R3A,FAT3,GPD1L,ADAMTSL1,TMEM132D,F3,MYCL,CDKL1,MYOZ2,SLC16A12,ITGA6,JAM2,NUDT4,PTX3,MGC138914,ARHGEF3,ST8SIA2,BOC,GRK5,ADAMTS6,CDCA8…
GO:BP	regulation of response to stimulus	GO:0048583	4.38e-07	6.35872	2816	266	62	0.022017	27607	MST1R,PRKG1,SH3RF3,FZD9,RASL11B,HMGCR,TBC1D24,SEMA3E,FBXO32,NR3C2,F3,MYOZ2,ITGA6,ARHGEF3,RGS20,DLGAP3,TRAF5,ATAD5,P2RX7,ABCA1,CENPJ,TNFRSF21,ASPM,IL18R1,KBTBD6,GEN1,FZD5,MET,FRMPD1,ACOX2,MINAR1,CGAS,AUNIP,RTKN2,RGS10,TLR2,BRCA1,TRIM59,RELL1,SLF2,SLC39A10,SIPA1L1,GRINA,PTPRU,KSR1,ENSBTAG00000006864,RGMA,C8G,BCL6,SHANK1,HCRTR1,TMEM108,TNNT1,CCN2,SOX9,AGER,CIT,UNC13D,GLI1,PSD,INHBE,NSD2
GO:BP	cellular process	GO:0009987	4.38e-07	6.35872	16048	266	203	0.0126496	27607	LDB3,CASZ1,TICRR,NFIA,ENSBTAG00000020100,MST1R,PRKG1,SH3RF3,CDH6,REV3L,FZD9,RASL11B,CD274,COL5A3,VGLL2,HMGCR,ASB16,CD36,APOBEC2,STEAP2,CALCRL,ACKR4,PTGFR,WT1,TBC1D24,TNFSF18,MDM2,NCKAP5,GABRB3,SEMA3E,PPIP5K1,FBXO32,NR3C2,ST3GAL5,MYO10,ARHGEF28,PCDH20,PPP1R3A,FAT3,GPD1L,ADAMTSL1,TMEM132D,F3,MYCL,CDKL1,MYOZ2,SLC16A12,ITGA6,JAM2,NUDT4,PTX3,MGC138914,ARHGEF3,ST8SIA2,BOC,GRK5,ADAMTS6,CDCA8,RGS20,DLGAP…
GO:BP	regulation of biological process	GO:0050789	1.18458e-05	4.92644	10380	266	145	0.0139692	27607	CASZ1,TICRR,NFIA,ENSBTAG00000020100,MST1R,PRKG1,SH3RF3,CDH6,FZD9,RASL11B,CD274,VGLL2,HMGCR,ASB16,CD36,CALCRL,ACKR4,PTGFR,WT1,TBC1D24,TNFSF18,MDM2,GABRB3,SEMA3E,FBXO32,NR3C2,MYO10,ARHGEF28,PPP1R3A,FAT3,TMEM132D,F3,MYCL,CDKL1,MYOZ2,ITGA6,JAM2,PTX3,ARHGEF3,BOC,GRK5,RGS20,DLGAP3,TRAF5,ATAD5,STK33,P2RX7,ABCA1,CENPJ,TNFRSF21,ASPM,IL18R1,CASP4,KBTBD6,GEN1,ZBTB3,SPIB,FZD5,MET,FRMPD1,CENPF,ACOX2,KNL1,MINA…
GO:BP	biological regulation	GO:0065007	1.26548e-05	4.89774	11045	266	151	0.0136713	27607	CASZ1,TICRR,NFIA,ENSBTAG00000020100,MST1R,PRKG1,SH3RF3,CDH6,FZD9,RASL11B,CD274,VGLL2,HMGCR,ASB16,CD36,STEAP2,CALCRL,ACKR4,PTGFR,WT1,TBC1D24,TNFSF18,MDM2,GABRB3,SEMA3E,FBXO32,NR3C2,MYO10,ARHGEF28,PPP1R3A,FAT3,TMEM132D,F3,MYCL,CDKL1,MYOZ2,ITGA6,JAM2,PTX3,ARHGEF3,BOC,GRK5,RGS20,DLGAP3,TRAF5,ATAD5,STK33,P2RX7,ABCA1,CENPJ,TNFRSF21,ASPM,IL18R1,CASP4,KBTBD6,GEN1,ZBTB3,SPIB,FZD5,MET,FRMPD1,CENPF,ACOX2,KN…
GO:BP	regulation of cellular process	GO:0050794	1.26548e-05	4.89774	9952	266	140	0.0140675	27607	CASZ1,TICRR,NFIA,ENSBTAG00000020100,MST1R,PRKG1,SH3RF3,CDH6,FZD9,RASL11B,CD274,VGLL2,HMGCR,ASB16,CD36,CALCRL,ACKR4,PTGFR,WT1,TBC1D24,TNFSF18,MDM2,GABRB3,SEMA3E,NR3C2,MYO10,ARHGEF28,PPP1R3A,FAT3,TMEM132D,F3,MYCL,CDKL1,MYOZ2,ITGA6,JAM2,PTX3,ARHGEF3,BOC,GRK5,RGS20,DLGAP3,TRAF5,ATAD5,STK33,P2RX7,ABCA1,CENPJ,TNFRSF21,ASPM,IL18R1,CASP4,KBTBD6,GEN1,ZBTB3,SPIB,FZD5,MET,FRMPD1,CENPF,ACOX2,KNL1,MINAR1,CGAS…
GO:BP	positive regulation of biological process	GO:0048518	1.86835e-05	4.72854	4684	266	81	0.0172929	27607	CASZ1,NFIA,MST1R,SH3RF3,FZD9,CD274,VGLL2,CALCRL,PTGFR,TNFSF18,MDM2,SEMA3E,NR3C2,F3,ITGA6,JAM2,PTX3,ARHGEF3,BOC,GRK5,TRAF5,ATAD5,P2RX7,ABCA1,CENPJ,TNFRSF21,ASPM,IL18R1,GEN1,FZD5,MET,ACOX2,CGAS,BLM,EFNB3,RTKN2,RNF122,FZD3,TLR2,BRCA1,RELL1,RACGAP1,SLF2,BRCA2,SLC39A10,KLF5,ZNF219,PTPRU,ZFPM1,ATP2A1,KSR1,ENSBTAG00000006864,RGMA,C8G,BCL6,SHANK1,HCRTR1,TMEM108,PITX3,EGR3,PRR7,ADAMTSL4,DCUN1D2,CCN2,AUTS2…
GO:BP	regulation of signal transduction	GO:0009966	2.03431e-05	4.69158	2167	266	48	0.0221504	27607	MST1R,SH3RF3,FZD9,RASL11B,HMGCR,NR3C2,F3,MYOZ2,ITGA6,ARHGEF3,RGS20,DLGAP3,TRAF5,ATAD5,P2RX7,ABCA1,CENPJ,ASPM,IL18R1,KBTBD6,GEN1,FZD5,MET,FRMPD1,MINAR1,CGAS,RTKN2,RGS10,TLR2,BRCA1,TRIM59,RELL1,SLC39A10,SIPA1L1,GRINA,PTPRU,KSR1,BCL6,SHANK1,HCRTR1,TMEM108,CCN2,SOX9,AGER,CIT,GLI1,PSD,INHBE
GO:BP	intracellular signal transduction	GO:0035556	2.14914e-05	4.66773	1971	266	45	0.022831	27607	TICRR,MST1R,SH3RF3,HMGCR,ASB16,PTGFR,NR3C2,ARHGEF28,F3,MYOZ2,ARHGEF3,TRAF5,ATAD5,STK33,P2RX7,ABCA1,IL18R1,KBTBD6,GEN1,FZD5,MET,MINAR1,CGAS,BLM,RTKN2,TLR2,BRCA1,TRIM59,RELL1,RACGAP1,BRCA2,TNS1,SIPA1L1,GRINA,ATP2A1,KSR1,BCL6,HCRTR1,CCN2,SOX9,AGER,CIT,ARHGAP33,RPS6KA1,PSD
GO:BP	positive regulation of cellular process	GO:0048522	2.83037e-05	4.54816	4274	266	75	0.017548	27607	CASZ1,NFIA,MST1R,SH3RF3,FZD9,CD274,VGLL2,CALCRL,PTGFR,TNFSF18,MDM2,SEMA3E,NR3C2,F3,ITGA6,JAM2,PTX3,ARHGEF3,BOC,GRK5,TRAF5,ATAD5,P2RX7,CENPJ,ASPM,IL18R1,GEN1,FZD5,MET,ACOX2,CGAS,BLM,EFNB3,RTKN2,RNF122,FZD3,TLR2,BRCA1,RELL1,RACGAP1,SLF2,BRCA2,SLC39A10,KLF5,ZNF219,PTPRU,ZFPM1,KSR1,RGMA,BCL6,SHANK1,HCRTR1,TMEM108,PITX3,EGR3,PRR7,ADAMTSL4,DCUN1D2,CCN2,AUTS2,MLXIPL,AVIL,PTPRN,PODXL,SOX9,AGER,CIT,UNC13D…
GO:BP	response to stimulus	GO:0050896	2.83037e-05	4.54816	7587	266	113	0.0148939	27607	TICRR,ENSBTAG00000020100,MST1R,PRKG1,SH3RF3,CDH6,REV3L,FZD9,RASL11B,CD274,HMGCR,ASB16,CD36,STEAP2,CALCRL,ACKR4,PTGFR,TBC1D24,TNFSF18,GABRB3,SEMA3E,FBXO32,NR3C2,MYO10,ARHGEF28,F3,MYOZ2,ITGA6,PTX3,ARHGEF3,BOC,GRK5,RGS20,DLGAP3,TRAF5,ATAD5,STK33,P2RX7,ABCA1,HNRNPA1,CENPJ,TNFRSF21,ASPM,IL18R1,KBTBD6,GEN1,FZD5,MET,FRMPD1,ACOX2,MINAR1,FER1L6,CGAS,BLM,EFNB3,AUNIP,RTKN2,LPAR2,STIL,RGS10,FZD3,TLR2,BRCA1,T…
GO:BP	cellular response to stimulus	GO:0051716	3.20334e-05	4.4944	6528	266	101	0.0154718	27607	TICRR,ENSBTAG00000020100,MST1R,SH3RF3,CDH6,REV3L,FZD9,RASL11B,CD274,HMGCR,ASB16,CD36,CALCRL,ACKR4,PTGFR,TBC1D24,TNFSF18,GABRB3,SEMA3E,FBXO32,NR3C2,MYO10,ARHGEF28,F3,MYOZ2,ITGA6,ARHGEF3,BOC,GRK5,RGS20,DLGAP3,TRAF5,ATAD5,STK33,P2RX7,ABCA1,HNRNPA1,CENPJ,TNFRSF21,ASPM,IL18R1,KBTBD6,GEN1,FZD5,MET,FRMPD1,MINAR1,CGAS,BLM,EFNB3,AUNIP,RTKN2,LPAR2,STIL,RGS10,FZD3,TLR2,BRCA1,TRIM59,RELL1,RACGAP1,SLF2,BRCA2,…
GO:BP	multicellular organism development	GO:0007275	3.40612e-05	4.46774	3674	266	67	0.0182363	27607	LDB3,CASZ1,NFIA,MST1R,N4BP3,FZD9,VGLL2,CALCRL,TBC1D24,GABRB3,SEMA3E,FAT3,F3,MYCL,MYOZ2,ITGA6,PTX3,BOC,ADAMTS6,ATAD5,P2RX7,TNFRSF21,ASPM,IL18R1,FZD5,MET,CENPF,MINAR1,CGAS,EFNB3,RTKN2,FZD3,BRCA1,RACGAP1,LRIG3,APOLD1,BRCA2,KLF5,SIPA1L1,ZNF219,ZFPM1,PPP1R13L,RGMA,BCL6,SHANK1,TMEM108,GFRA3,INA,PITX3,EGR3,PRR7,CCN2,MYL3,AVIL,SOX9,NOTCH3,CDH24,AGER,CLEC3B,MMP11,GLI1,NEFH,BCL11B,PSD,HSPB7,NSD2,CRLF1
GO:BP	regulation of intracellular signal transduction	GO:1902531	4.91917e-05	4.30811	1197	266	32	0.0267335	27607	MST1R,SH3RF3,HMGCR,NR3C2,F3,MYOZ2,ARHGEF3,TRAF5,ATAD5,P2RX7,ABCA1,IL18R1,KBTBD6,GEN1,FZD5,MET,MINAR1,CGAS,RTKN2,TLR2,TRIM59,RELL1,SIPA1L1,GRINA,KSR1,BCL6,HCRTR1,CCN2,SOX9,AGER,CIT,PSD
GO:BP	signal transduction	GO:0007165	5.41513e-05	4.26639	5402	266	87	0.0161051	27607	TICRR,ENSBTAG00000020100,MST1R,SH3RF3,CDH6,FZD9,RASL11B,CD274,HMGCR,ASB16,CD36,CALCRL,ACKR4,PTGFR,TNFSF18,GABRB3,SEMA3E,NR3C2,MYO10,ARHGEF28,F3,MYOZ2,ITGA6,ARHGEF3,BOC,GRK5,RGS20,DLGAP3,TRAF5,ATAD5,STK33,P2RX7,ABCA1,CENPJ,TNFRSF21,ASPM,IL18R1,KBTBD6,GEN1,FZD5,MET,FRMPD1,MINAR1,CGAS,BLM,EFNB3,RTKN2,LPAR2,STIL,RGS10,FZD3,TLR2,BRCA1,TRIM59,RELL1,RACGAP1,BRCA2,SLC39A10,SST,TNS1,SIPA1L1,GRINA,PTPRU,AT…
GO:BP	signaling	GO:0023052	5.41513e-05	4.26639	5745	266	91	0.0158399	27607	TICRR,ENSBTAG00000020100,MST1R,SH3RF3,CDH6,FZD9,RASL11B,CD274,HMGCR,ASB16,CD36,CALCRL,ACKR4,PTGFR,TNFSF18,GABRB3,SEMA3E,NR3C2,MYO10,ARHGEF28,F3,MYOZ2,ITGA6,ARHGEF3,BOC,GRK5,RGS20,DLGAP3,TRAF5,ATAD5,STK33,P2RX7,ABCA1,CENPJ,TNFRSF21,ASPM,IL18R1,KBTBD6,GEN1,FZD5,MET,FRMPD1,MINAR1,CGAS,BLM,EFNB3,RTKN2,LPAR2,STIL,RGS10,FZD3,TLR2,BRCA1,TRIM59,RELL1,RACGAP1,BRCA2,SLC39A10,SST,TNS1,KLF5,SIPA1L1,GRINA,PTP…
GO:BP	system development	GO:0048731	6.20373e-05	4.20735	3364	266	62	0.0184304	27607	LDB3,CASZ1,NFIA,MST1R,FZD9,VGLL2,CALCRL,TBC1D24,GABRB3,SEMA3E,FAT3,F3,MYCL,MYOZ2,ITGA6,PTX3,BOC,ADAMTS6,ATAD5,P2RX7,TNFRSF21,ASPM,IL18R1,FZD5,MET,CENPF,MINAR1,EFNB3,RTKN2,FZD3,BRCA1,RACGAP1,LRIG3,APOLD1,BRCA2,KLF5,SIPA1L1,ZNF219,ZFPM1,PPP1R13L,RGMA,BCL6,SHANK1,TMEM108,GFRA3,INA,PITX3,EGR3,PRR7,CCN2,MYL3,AVIL,SOX9,AGER,CLEC3B,GLI1,NEFH,BCL11B,PSD,HSPB7,NSD2,CRLF1
GO:BP	cell communication	GO:0007154	6.57697e-05	4.18197	5787	266	91	0.0157249	27607	TICRR,ENSBTAG00000020100,MST1R,SH3RF3,CDH6,FZD9,RASL11B,CD274,HMGCR,ASB16,CD36,CALCRL,ACKR4,PTGFR,TNFSF18,GABRB3,SEMA3E,NR3C2,MYO10,ARHGEF28,F3,MYOZ2,ITGA6,ARHGEF3,BOC,GRK5,RGS20,DLGAP3,TRAF5,ATAD5,STK33,P2RX7,ABCA1,CENPJ,TNFRSF21,ASPM,IL18R1,KBTBD6,GEN1,FZD5,MET,FRMPD1,MINAR1,CGAS,BLM,EFNB3,RTKN2,LPAR2,STIL,RGS10,FZD3,TLR2,BRCA1,TRIM59,RELL1,RACGAP1,BRCA2,SLC39A10,SST,TNS1,KLF5,SIPA1L1,GRINA,PTP…
GO:BP	developmental process	GO:0032502	7.49944e-05	4.12497	4445	266	75	0.0168729	27607	LDB3,CASZ1,NFIA,MST1R,N4BP3,FZD9,VGLL2,CALCRL,TBC1D24,GABRB3,SEMA3E,MYO10,FAT3,F3,MYCL,MYOZ2,ITGA6,PTX3,BOC,ADAMTS6,ATAD5,P2RX7,TNFRSF21,ASPM,IL18R1,SPIB,FZD5,MET,CENPF,MINAR1,CGAS,SPATA6,EFNB3,RTKN2,FZD3,BRCA1,RACGAP1,LRIG3,APOLD1,BRCA2,KLF5,SIPA1L1,ZNF219,ZFPM1,PPP1R13L,RGMA,BCL6,SHANK1,TMEM108,GFRA3,INA,PITX3,EGR3,PRR7,ADAMTSL4,CCN2,MYL3,AVIL,PTPRN,PSMB8,SOX9,NOTCH3,CDH24,AGER,CLEC3B,MMP11,UNC…
GO:BP	negative regulation of cellular process	GO:0048523	8.11017e-05	4.09097	3724	266	66	0.0177229	27607	TICRR,PRKG1,FZD9,RASL11B,CD274,HMGCR,PTGFR,WT1,TBC1D24,MDM2,SEMA3E,FAT3,TMEM132D,MYOZ2,ITGA6,PTX3,GRK5,RGS20,TRAF5,ATAD5,STK33,P2RX7,TNFRSF21,ASPM,GEN1,FZD5,MET,CENPF,KNL1,MINAR1,CGAS,BLM,EFNB3,AUNIP,RTKN2,RGS10,FZD3,BRCA1,TRIM59,BRCA2,KLF5,GRINA,ZNF219,PTPRU,ZFPM1,ENSBTAG00000006864,PPP1R13L,RGMA,BCL6,SHANK1,EGR3,PRR7,MLXIPL,AVIL,PODXL,SOX9,PPP1R27,AGER,FOXP4,CIT,MMP11,RPS6KA1,GLI1,BCL11B,NSD2,C…
GO:BP	regulation of cell population proliferation	GO:0042127	8.26264e-05	4.08288	1123	266	30	0.0267142	27607	PRKG1,FZD9,CD274,CALCRL,PTGFR,WT1,TNFSF18,F3,GRK5,TRAF5,ATAD5,TNFRSF21,ASPM,FZD5,MINAR1,RTKN2,FZD3,BRCA2,PTPRU,KSR1,BCL6,EGR3,MLXIPL,PTPRN,SOX9,AGER,IGFBP2,GLI1,BCL11B,CRLF1
GO:BP	positive regulation of response to stimulus	GO:0048584	8.93602e-05	4.04886	1516	266	36	0.0237467	27607	MST1R,SH3RF3,FZD9,NR3C2,F3,ARHGEF3,TRAF5,ATAD5,P2RX7,CENPJ,TNFRSF21,ASPM,IL18R1,GEN1,FZD5,MET,ACOX2,CGAS,RTKN2,TLR2,BRCA1,RELL1,SLF2,SLC39A10,KSR1,ENSBTAG00000006864,C8G,SHANK1,HCRTR1,TMEM108,CCN2,SOX9,AGER,GLI1,INHBE,NSD2
GO:BP	anatomical structure development	GO:0048856	0.000128532	3.89099	4113	266	70	0.0170192	27607	LDB3,CASZ1,NFIA,MST1R,N4BP3,FZD9,VGLL2,CALCRL,TBC1D24,GABRB3,SEMA3E,MYO10,FAT3,F3,MYCL,MYOZ2,ITGA6,PTX3,BOC,ADAMTS6,ATAD5,P2RX7,TNFRSF21,ASPM,IL18R1,FZD5,MET,CENPF,MINAR1,CGAS,EFNB3,RTKN2,FZD3,BRCA1,RACGAP1,LRIG3,APOLD1,BRCA2,KLF5,SIPA1L1,ZNF219,ZFPM1,PPP1R13L,RGMA,BCL6,SHANK1,TMEM108,GFRA3,INA,PITX3,EGR3,PRR7,ADAMTSL4,CCN2,MYL3,AVIL,SOX9,NOTCH3,CDH24,AGER,CLEC3B,MMP11,UNC13D,GLI1,NEFH,BCL11B,PSD…
GO:BP	cell death	GO:0008219	0.000137681	3.86113	1351	266	33	0.0244264	27607	SH3RF3,FZD9,PTGFR,WT1,TBC1D24,MDM2,ITGA6,GRK5,TRAF5,ATAD5,P2RX7,TNFRSF21,CASP4,FZD5,MET,ACOX2,RTKN2,RNF122,FZD3,BRCA1,BRCA2,GRINA,ATP2A1,PPP1R13L,BCL6,EGR3,PRR7,ADAMTSL4,SOX9,CIT,RPS6KA1,BCL11B,CRLF1
GO:BP	negative regulation of biological process	GO:0048519	0.000149753	3.82462	4057	266	69	0.0170076	27607	TICRR,PRKG1,FZD9,RASL11B,CD274,HMGCR,PTGFR,WT1,TBC1D24,MDM2,SEMA3E,FAT3,TMEM132D,MYOZ2,ITGA6,PTX3,GRK5,RGS20,TRAF5,ATAD5,STK33,P2RX7,TNFRSF21,ASPM,IL18R1,GEN1,FZD5,MET,CENPF,KNL1,MINAR1,CGAS,BLM,EFNB3,AUNIP,RTKN2,RGS10,FZD3,BRCA1,TRIM59,BRCA2,KLF5,GRINA,ZNF219,PTPRU,ZFPM1,ENSBTAG00000006864,PPP1R13L,RGMA,BCL6,SHANK1,EGR3,PRR7,TNNT1,CCN2,MLXIPL,AVIL,PODXL,SOX9,PPP1R27,AGER,FOXP4,CIT,MMP11,RPS6KA1,…
GO:BP	cell population proliferation	GO:0008283	0.000166966	3.77737	1368	266	33	0.0241228	27607	PRKG1,FZD9,CD274,CALCRL,PTGFR,WT1,TNFSF18,F3,GRK5,TRAF5,ATAD5,P2RX7,TNFRSF21,ASPM,FZD5,MINAR1,RTKN2,FZD3,RACGAP1,BRCA2,PTPRU,KSR1,BCL6,EGR3,CCN2,MLXIPL,PTPRN,SOX9,AGER,IGFBP2,GLI1,BCL11B,CRLF1
GO:BP	regulation of cell communication	GO:0010646	0.000171657	3.76534	2429	266	48	0.0197612	27607	MST1R,SH3RF3,FZD9,RASL11B,HMGCR,NR3C2,F3,MYOZ2,ITGA6,ARHGEF3,RGS20,DLGAP3,TRAF5,ATAD5,P2RX7,ABCA1,CENPJ,ASPM,IL18R1,KBTBD6,GEN1,FZD5,MET,FRMPD1,MINAR1,CGAS,RTKN2,RGS10,TLR2,BRCA1,TRIM59,RELL1,SLC39A10,SIPA1L1,GRINA,PTPRU,KSR1,BCL6,SHANK1,HCRTR1,TMEM108,CCN2,SOX9,AGER,CIT,GLI1,PSD,INHBE
GO:BP	regulation of signaling	GO:0023051	0.000185768	3.73103	2439	266	48	0.0196802	27607	MST1R,SH3RF3,FZD9,RASL11B,HMGCR,NR3C2,F3,MYOZ2,ITGA6,ARHGEF3,RGS20,DLGAP3,TRAF5,ATAD5,P2RX7,ABCA1,CENPJ,ASPM,IL18R1,KBTBD6,GEN1,FZD5,MET,FRMPD1,MINAR1,CGAS,RTKN2,RGS10,TLR2,BRCA1,TRIM59,RELL1,SLC39A10,SIPA1L1,GRINA,PTPRU,KSR1,BCL6,SHANK1,HCRTR1,TMEM108,CCN2,SOX9,AGER,CIT,GLI1,PSD,INHBE
GO:BP	regulation of multicellular organismal process	GO:0051239	0.000199416	3.70024	1866	266	40	0.0214362	27607	PRKG1,FZD9,HMGCR,SEMA3E,FBXO32,F3,MYCL,DLGAP3,ATAD5,P2RX7,TNFRSF21,ASPM,IL18R1,FZD5,MET,MINAR1,CGAS,EFNB3,FZD3,TLR2,BRCA1,RACGAP1,APOLD1,BRCA2,ZNF219,ZFPM1,ATP2A1,CACNA1G,BCL6,SHANK1,TMEM108,EGR3,TNNT1,CCN2,MYL3,SOX9,AGER,GLI1,HRH2,NSD2
GO:BP	programmed cell death	GO:0012501	0.000205077	3.68808	1259	266	31	0.0246227	27607	SH3RF3,FZD9,PTGFR,WT1,MDM2,ITGA6,GRK5,TRAF5,ATAD5,P2RX7,TNFRSF21,CASP4,FZD5,MET,RTKN2,RNF122,FZD3,BRCA1,BRCA2,GRINA,ATP2A1,PPP1R13L,BCL6,EGR3,PRR7,ADAMTSL4,SOX9,CIT,RPS6KA1,BCL11B,CRLF1
GO:BP	cell activation	GO:0001775	0.000257376	3.58943	723	266	22	0.0304288	27607	PRKG1,FZD9,CD274,TNFSF18,ATAD5,P2RX7,TNFRSF21,IL18R1,FZD5,CGAS,EFNB3,TLR2,KLF5,BCL6,EGR3,PRR7,AGER,UNC13D,IGFBP2,RPS6KA1,BCL11B,NSD2
GO:BP	apoptotic process	GO:0006915	0.000257376	3.58943	1212	266	30	0.0247525	27607	SH3RF3,FZD9,PTGFR,WT1,MDM2,ITGA6,GRK5,TRAF5,ATAD5,P2RX7,TNFRSF21,CASP4,FZD5,RTKN2,RNF122,FZD3,BRCA1,BRCA2,GRINA,ATP2A1,PPP1R13L,BCL6,EGR3,PRR7,ADAMTSL4,SOX9,CIT,RPS6KA1,BCL11B,CRLF1
GO:BP	positive regulation of cell population proliferation	GO:0008284	0.000400402	3.3975	632	266	20	0.0316456	27607	FZD9,CD274,CALCRL,PTGFR,F3,GRK5,TRAF5,ATAD5,ASPM,RTKN2,FZD3,BCL6,EGR3,MLXIPL,PTPRN,SOX9,AGER,IGFBP2,GLI1,CRLF1
GO:BP	regulation of cell cycle process	GO:0010564	0.000450706	3.34611	477	266	17	0.0356394	27607	TICRR,ATAD5,STK33,CENPJ,GEN1,CENPF,BLM,SPAG5,STIL,BRCA1,RACGAP1,SLF2,BRCA2,XPO1,SOX9,CIT,GLI1
GO:BP	metabolic process	GO:0008152	0.000616639	3.20997	10242	266	134	0.0130834	27607	CASZ1,TICRR,NFIA,MST1R,PRKG1,SH3RF3,REV3L,VGLL2,HMGCR,ASB16,APOBEC2,CALCRL,MSMO1,PTGFR,WT1,TBC1D24,TNFSF18,MDM2,PPIP5K1,FBXO32,NR3C2,ST3GAL5,PPP1R3A,GPD1L,ADAMTSL1,TMEM132D,F3,MYCL,CDKL1,MYOZ2,ITGA6,NUDT4,PTX3,ST8SIA2,GRK5,ADAMTS6,TRAF5,ATAD5,STK33,RRM1,P2RX7,ABCA1,HNRNPA1,OTOG,CENPJ,ADAMTS4,TNFRSF21,IL18R1,CASP4,KBTBD6,GEN1,AMPD3,ZBTB3,SPIB,FZD5,MET,CENPF,ACOX2,KNL1,MINAR1,CGAS,BLM,AUNIP,RTKN2,L…
GO:BP	lymphocyte activation	GO:0046649	0.000666859	3.17597	547	266	18	0.0329068	27607	FZD9,CD274,TNFSF18,ATAD5,P2RX7,TNFRSF21,IL18R1,FZD5,CGAS,EFNB3,BCL6,EGR3,PRR7,AGER,UNC13D,IGFBP2,BCL11B,NSD2
GO:BP	positive regulation of immune system process	GO:0002684	0.000731524	3.13577	607	266	19	0.0313015	27607	CD274,TNFSF18,JAM2,ATAD5,P2RX7,TNFRSF21,IL18R1,FZD5,CGAS,EFNB3,SLC39A10,ENSBTAG00000006864,C8G,BCL6,EGR3,AGER,UNC13D,IGFBP2,NSD2
GO:BP	regulation of cell cycle	GO:0051726	0.000738811	3.13147	723	266	21	0.0290456	27607	TICRR,CDKL1,GRK5,ATAD5,STK33,CENPJ,ASPM,GEN1,CENPF,BLM,SPAG5,STIL,FZD3,BRCA1,RACGAP1,SLF2,BRCA2,XPO1,SOX9,CIT,GLI1
GO:BP	positive regulation of signal transduction	GO:0009967	0.000823291	3.08445	1101	266	27	0.0245232	27607	MST1R,SH3RF3,FZD9,NR3C2,F3,ARHGEF3,TRAF5,P2RX7,CENPJ,ASPM,IL18R1,GEN1,FZD5,CGAS,RTKN2,TLR2,RELL1,SLC39A10,KSR1,SHANK1,HCRTR1,TMEM108,CCN2,SOX9,AGER,GLI1,INHBE
GO:BP	cell cycle	GO:0007049	0.000852108	3.06951	1170	266	28	0.0239316	27607	TICRR,CDKL1,GRK5,CDCA8,ATAD5,STK33,CENPJ,ASPM,GEN1,CENPF,KNL1,BLM,AUNIP,SPAG5,STIL,FZD3,ENSBTAG00000033740,BRCA1,RACGAP1,SLF2,BRCA2,XPO1,SOX9,CDC45,CIT,GLI1,CENPT,MKI67
GO:BP	regulation of cellular response to stress	GO:0080135	0.00101291	2.99443	462	266	16	0.034632	27607	SH3RF3,TBC1D24,TRAF5,ATAD5,MET,CGAS,AUNIP,BRCA1,RELL1,SLF2,GRINA,RGMA,BCL6,CCN2,AGER,NSD2
GO:BP	regulation of developmental process	GO:0050793	0.00101291	2.99443	1737	266	36	0.0207254	27607	CASZ1,FZD9,SEMA3E,MYO10,FAT3,F3,MYCL,BOC,ATAD5,P2RX7,TNFRSF21,ASPM,MINAR1,CGAS,EFNB3,FZD3,BRCA1,RACGAP1,APOLD1,KLF5,SIPA1L1,ZNF219,ZFPM1,RGMA,BCL6,SHANK1,EGR3,CCN2,SOX9,NOTCH3,AGER,MMP11,UNC13D,GLI1,BCL11B,NSD2
GO:BP	cell surface receptor signaling pathway	GO:0007166	0.00105153	2.97818	2108	266	41	0.0194497	27607	MST1R,CDH6,FZD9,RASL11B,CD274,CD36,CALCRL,TNFSF18,SEMA3E,F3,ITGA6,BOC,TRAF5,P2RX7,CENPJ,TNFRSF21,ASPM,IL18R1,FZD5,MET,EFNB3,STIL,FZD3,TLR2,BRCA1,SLC39A10,SIPA1L1,PTPRU,RGMA,BCL6,SHANK1,TMEM108,GFRA3,LTBP4,CCN2,SOX9,NOTCH3,ITGA7,GLI1,INHBE,CRLF1
GO:BP	DNA replication	GO:0006260	0.00115523	2.93733	187	266	10	0.0534759	27607	TICRR,NFIA,ATAD5,RRM1,GEN1,BLM,BRCA2,POLD1,CDC45,GLI1
GO:BP	DNA recombination	GO:0006310	0.00125937	2.89985	231	266	11	0.047619	27607	REV3L,ATAD5,GEN1,CGAS,BLM,AUNIP,BRCA1,BRCA2,BCL6,BCL11B,NSD2
GO:BP	macromolecule metabolic process	GO:0043170	0.00126111	2.89925	8374	266	113	0.0134941	27607	CASZ1,TICRR,NFIA,MST1R,PRKG1,SH3RF3,REV3L,VGLL2,HMGCR,ASB16,APOBEC2,CALCRL,PTGFR,WT1,TBC1D24,TNFSF18,MDM2,FBXO32,NR3C2,ST3GAL5,PPP1R3A,ADAMTSL1,F3,MYCL,CDKL1,MYOZ2,ITGA6,PTX3,ST8SIA2,GRK5,ADAMTS6,TRAF5,ATAD5,STK33,RRM1,P2RX7,HNRNPA1,CENPJ,ADAMTS4,TNFRSF21,IL18R1,CASP4,KBTBD6,GEN1,ZBTB3,SPIB,FZD5,MET,CENPF,MINAR1,CGAS,BLM,AUNIP,RTKN2,RNF122,CHST9,TLR2,BRCA1,TRIM59,GALNT7,APOLD1,SLF2,BRCA2,ZGRF1,CE…
GO:BP	T cell activation	GO:0042110	0.00129884	2.88644	373	266	14	0.0375335	27607	CD274,TNFSF18,P2RX7,TNFRSF21,IL18R1,FZD5,CGAS,EFNB3,BCL6,EGR3,PRR7,AGER,IGFBP2,BCL11B
GO:BP	cellular component organization	GO:0016043	0.00130846	2.88324	5004	266	76	0.0151878	27607	LDB3,NFIA,FZD9,COL5A3,TBC1D24,NCKAP5,GABRB3,SEMA3E,MYO10,FAT3,ADAMTSL1,MYOZ2,PTX3,BOC,ADAMTS6,CDCA8,DLGAP3,ODAD1,RRM1,P2RX7,ABCA1,CENPJ,ASPM,GEN1,LCA5,FZD5,MET,MINAR1,FER1L6,BLM,SPATA6,EFNB3,CENPP,AUNIP,SPAG5,NEMP1,STIL,FZD3,CEP78,BRCA1,RACGAP1,SLF2,BRCA2,XPO1,TNS1,KLF5,SIPA1L1,ATP2A1,RGMA,BCL6,SNAP91,SHANK1,COX7A1,MYO5B,TMEM108,GFRA3,INA,ADAMTSL4,CCN2,AUTS2,AVIL,PTPRN,PODXL,SOX9,CDH24,AGER,CIT,M…
GO:BP	organic substance metabolic process	GO:0071704	0.00130846	2.88324	9746	266	127	0.013031	27607	CASZ1,TICRR,NFIA,MST1R,PRKG1,SH3RF3,REV3L,VGLL2,HMGCR,ASB16,APOBEC2,CALCRL,MSMO1,PTGFR,WT1,TBC1D24,TNFSF18,MDM2,PPIP5K1,FBXO32,NR3C2,ST3GAL5,PPP1R3A,GPD1L,ADAMTSL1,F3,MYCL,CDKL1,MYOZ2,ITGA6,NUDT4,PTX3,ST8SIA2,GRK5,ADAMTS6,TRAF5,ATAD5,STK33,RRM1,P2RX7,ABCA1,HNRNPA1,OTOG,CENPJ,ADAMTS4,TNFRSF21,IL18R1,CASP4,KBTBD6,GEN1,AMPD3,ZBTB3,SPIB,FZD5,MET,CENPF,ACOX2,MINAR1,CGAS,BLM,AUNIP,RTKN2,RNF122,CHST9,TL…
GO:BP	primary metabolic process	GO:0044238	0.00142026	2.84763	9179	266	121	0.0131823	27607	CASZ1,TICRR,NFIA,MST1R,PRKG1,SH3RF3,REV3L,VGLL2,HMGCR,ASB16,APOBEC2,MSMO1,WT1,TBC1D24,TNFSF18,MDM2,PPIP5K1,FBXO32,NR3C2,ST3GAL5,PPP1R3A,GPD1L,ADAMTSL1,F3,MYCL,CDKL1,MYOZ2,ITGA6,NUDT4,PTX3,ST8SIA2,GRK5,ADAMTS6,TRAF5,ATAD5,STK33,RRM1,P2RX7,ABCA1,HNRNPA1,OTOG,CENPJ,ADAMTS4,IL18R1,CASP4,KBTBD6,GEN1,AMPD3,ZBTB3,SPIB,FZD5,MET,CENPF,ACOX2,MINAR1,CGAS,BLM,AUNIP,RTKN2,RNF122,CHST9,TLR2,BRCA1,TRIM59,GALNT7…
GO:BP	regulation of cell death	GO:0010941	0.00171453	2.76586	1099	266	26	0.0236579	27607	FZD9,PTGFR,WT1,TBC1D24,MDM2,ITGA6,GRK5,TRAF5,ATAD5,P2RX7,CASP4,MET,ACOX2,RTKN2,RNF122,FZD3,BRCA1,GRINA,BCL6,EGR3,PRR7,ADAMTSL4,SOX9,RPS6KA1,BCL11B,CRLF1
GO:BP	double-strand break repair	GO:0006302	0.00182031	2.73986	201	266	10	0.0497512	27607	REV3L,GEN1,CGAS,BLM,AUNIP,BRCA1,SLF2,BRCA2,ZGRF1,NSD2
GO:BP	nervous system development	GO:0007399	0.00213234	2.67114	1601	266	33	0.0206121	27607	CASZ1,NFIA,MST1R,FZD9,TBC1D24,GABRB3,SEMA3E,FAT3,MYCL,BOC,TNFRSF21,ASPM,CENPF,EFNB3,FZD3,RACGAP1,BRCA2,SIPA1L1,RGMA,BCL6,SHANK1,TMEM108,GFRA3,INA,PITX3,EGR3,AVIL,SOX9,AGER,GLI1,NEFH,BCL11B,PSD
GO:BP	cell adhesion	GO:0007155	0.00263833	2.57867	999	266	24	0.024024	27607	PRKG1,CDH6,CD274,COL5A3,CD36,TNFSF18,SEMA3E,PCDH20,FAT3,ITGA6,JAM2,TNFRSF21,EFNB3,PTPRU,BCL6,EGR3,CCN2,PODXL,SOX9,CDH24,AGER,ITGA7,UNC13D,IGFBP2
GO:BP	negative regulation of cell death	GO:0060548	0.00274666	2.5612	688	266	19	0.0276163	27607	FZD9,PTGFR,WT1,TBC1D24,MDM2,ITGA6,GRK5,ATAD5,MET,RTKN2,FZD3,BRCA1,GRINA,BCL6,EGR3,SOX9,RPS6KA1,BCL11B,CRLF1
GO:BP	biological adhesion	GO:0022610	0.00275135	2.56045	1004	266	24	0.0239044	27607	PRKG1,CDH6,CD274,COL5A3,CD36,TNFSF18,SEMA3E,PCDH20,FAT3,ITGA6,JAM2,TNFRSF21,EFNB3,PTPRU,BCL6,EGR3,CCN2,PODXL,SOX9,CDH24,AGER,ITGA7,UNC13D,IGFBP2
GO:BP	negative regulation of programmed cell death	GO:0043069	0.00302278	2.51959	635	266	18	0.0283465	27607	FZD9,PTGFR,WT1,MDM2,ITGA6,GRK5,ATAD5,MET,RTKN2,FZD3,BRCA1,GRINA,BCL6,EGR3,SOX9,RPS6KA1,BCL11B,CRLF1
GO:BP	positive regulation of cell communication	GO:0010647	0.00307095	2.51273	1215	266	27	0.0222222	27607	MST1R,SH3RF3,FZD9,NR3C2,F3,ARHGEF3,TRAF5,P2RX7,CENPJ,ASPM,IL18R1,GEN1,FZD5,CGAS,RTKN2,TLR2,RELL1,SLC39A10,KSR1,SHANK1,HCRTR1,TMEM108,CCN2,SOX9,AGER,GLI1,INHBE
GO:BP	plasma membrane bounded cell projection organization	GO:0120036	0.003077	2.51187	1081	266	25	0.0231267	27607	TBC1D24,SEMA3E,MYO10,FAT3,BOC,ODAD1,P2RX7,CENPJ,LCA5,SPATA6,EFNB3,FZD3,CEP78,KLF5,SIPA1L1,RGMA,SHANK1,TMEM108,GFRA3,AVIL,PODXL,AGER,NEFH,BCL11B,PSD
GO:BP	positive regulation of signaling	GO:0023056	0.0031253	2.50511	1221	266	27	0.022113	27607	MST1R,SH3RF3,FZD9,NR3C2,F3,ARHGEF3,TRAF5,P2RX7,CENPJ,ASPM,IL18R1,GEN1,FZD5,CGAS,RTKN2,TLR2,RELL1,SLC39A10,KSR1,SHANK1,HCRTR1,TMEM108,CCN2,SOX9,AGER,GLI1,INHBE
GO:BP	regulation of programmed cell death	GO:0043067	0.0031253	2.50511	1017	266	24	0.0235988	27607	FZD9,PTGFR,WT1,MDM2,ITGA6,GRK5,TRAF5,ATAD5,P2RX7,CASP4,MET,RTKN2,RNF122,FZD3,BRCA1,GRINA,BCL6,EGR3,PRR7,ADAMTSL4,SOX9,RPS6KA1,BCL11B,CRLF1
GO:BP	positive regulation of intracellular signal transduction	GO:1902533	0.0031253	2.50511	701	266	19	0.0271041	27607	MST1R,SH3RF3,NR3C2,F3,ARHGEF3,TRAF5,P2RX7,IL18R1,GEN1,FZD5,CGAS,RTKN2,TLR2,RELL1,KSR1,HCRTR1,CCN2,SOX9,AGER
GO:BP	leukocyte activation	GO:0045321	0.00340493	2.46789	646	266	18	0.0278638	27607	FZD9,CD274,TNFSF18,ATAD5,P2RX7,TNFRSF21,IL18R1,FZD5,CGAS,EFNB3,BCL6,EGR3,PRR7,AGER,UNC13D,IGFBP2,BCL11B,NSD2
GO:BP	cellular component organization or biogenesis	GO:0071840	0.00342634	2.46517	5185	266	76	0.0146577	27607	LDB3,NFIA,FZD9,COL5A3,TBC1D24,NCKAP5,GABRB3,SEMA3E,MYO10,FAT3,ADAMTSL1,MYOZ2,PTX3,BOC,ADAMTS6,CDCA8,DLGAP3,ODAD1,RRM1,P2RX7,ABCA1,CENPJ,ASPM,GEN1,LCA5,FZD5,MET,MINAR1,FER1L6,BLM,SPATA6,EFNB3,CENPP,AUNIP,SPAG5,NEMP1,STIL,FZD3,CEP78,BRCA1,RACGAP1,SLF2,BRCA2,XPO1,TNS1,KLF5,SIPA1L1,ATP2A1,RGMA,BCL6,SNAP91,SHANK1,COX7A1,MYO5B,TMEM108,GFRA3,INA,ADAMTSL4,CCN2,AUTS2,AVIL,PTPRN,PODXL,SOX9,CDH24,AGER,CIT,M…
GO:BP	cytoskeleton organization	GO:0007010	0.00374038	2.42708	1169	266	26	0.0222412	27607	LDB3,NCKAP5,SEMA3E,MYOZ2,ODAD1,CENPJ,ASPM,GEN1,MET,AUNIP,SPAG5,STIL,BRCA1,RACGAP1,BRCA2,XPO1,SIPA1L1,BCL6,SHANK1,MYO5B,INA,CCN2,AVIL,SOX9,CIT,CORO6
GO:BP	cellular developmental process	GO:0048869	0.00374038	2.42708	2905	266	49	0.0168675	27607	LDB3,CASZ1,FZD9,TBC1D24,SEMA3E,FAT3,MYCL,MYOZ2,ITGA6,PTX3,BOC,TNFRSF21,ASPM,IL18R1,SPIB,FZD5,MET,CGAS,EFNB3,FZD3,RACGAP1,APOLD1,BRCA2,KLF5,SIPA1L1,ZNF219,ZFPM1,RGMA,BCL6,SHANK1,TMEM108,GFRA3,PITX3,EGR3,PRR7,ADAMTSL4,CCN2,AVIL,PSMB8,SOX9,NOTCH3,AGER,MMP11,UNC13D,GLI1,NEFH,BCL11B,PSD,PRELP
GO:BP	cell projection organization	GO:0030030	0.00406709	2.39072	1109	266	25	0.0225428	27607	TBC1D24,SEMA3E,MYO10,FAT3,BOC,ODAD1,P2RX7,CENPJ,LCA5,SPATA6,EFNB3,FZD3,CEP78,KLF5,SIPA1L1,RGMA,SHANK1,TMEM108,GFRA3,AVIL,PODXL,AGER,NEFH,BCL11B,PSD
GO:BP	regulation of cell activation	GO:0050865	0.0041821	2.37861	430	266	14	0.0325581	27607	PRKG1,CD274,TNFSF18,ATAD5,TNFRSF21,CGAS,EFNB3,BCL6,EGR3,AGER,UNC13D,IGFBP2,RPS6KA1,NSD2
GO:BP	cell-cell signaling	GO:0007267	0.00452881	2.34402	1051	266	24	0.0228354	27607	FZD9,GABRB3,DLGAP3,P2RX7,ABCA1,ASPM,FZD5,CGAS,EFNB3,RGS10,FZD3,TLR2,KLF5,PTPRU,CACNA1G,SHANK1,TMEM108,EGR3,LTBP4,PTPRN,SOX9,AGER,GLI1,HRH2
GO:BP	positive regulation of histone H4-K16 acetylation	GO:2000620	0.00455326	2.34168	2	266	2	1	27607	BRCA1,AUTS2
GO:BP	regulation of apoptotic process	GO:0042981	0.00480169	2.31861	990	266	23	0.0232323	27607	FZD9,PTGFR,WT1,MDM2,ITGA6,GRK5,TRAF5,ATAD5,P2RX7,CASP4,RTKN2,RNF122,FZD3,BRCA1,GRINA,BCL6,EGR3,PRR7,ADAMTSL4,SOX9,RPS6KA1,BCL11B,CRLF1
GO:BP	nitrogen compound metabolic process	GO:0006807	0.00486897	2.31256	8701	266	113	0.012987	27607	CASZ1,TICRR,NFIA,MST1R,PRKG1,SH3RF3,REV3L,VGLL2,HMGCR,ASB16,APOBEC2,WT1,TBC1D24,TNFSF18,MDM2,FBXO32,NR3C2,ST3GAL5,ADAMTSL1,F3,MYCL,CDKL1,MYOZ2,ITGA6,NUDT4,PTX3,ST8SIA2,GRK5,ADAMTS6,TRAF5,ATAD5,STK33,RRM1,P2RX7,HNRNPA1,CENPJ,ADAMTS4,IL18R1,CASP4,KBTBD6,GEN1,AMPD3,ZBTB3,SPIB,FZD5,MET,CENPF,MINAR1,CGAS,BLM,AUNIP,RTKN2,RNF122,CHST9,TLR2,BRCA1,TRIM59,GALNT7,APOLD1,SLF2,BRCA2,ZGRF1,MBOAT1,CEMIP2,PRORSD…
GO:BP	anatomical structure morphogenesis	GO:0009653	0.00526747	2.2784	2008	266	37	0.0184263	27607	LDB3,CALCRL,SEMA3E,MYO10,FAT3,F3,MYOZ2,ITGA6,BOC,P2RX7,FZD5,MET,MINAR1,EFNB3,FZD3,BRCA1,LRIG3,APOLD1,KLF5,SIPA1L1,ZNF219,ZFPM1,PPP1R13L,BCL6,SHANK1,TMEM108,GFRA3,PITX3,EGR3,CCN2,MYL3,SOX9,CDH24,UNC13D,GLI1,BCL11B,NSD2
GO:BP	cell development	GO:0048468	0.00528407	2.27703	1488	266	30	0.0201613	27607	LDB3,TBC1D24,SEMA3E,FAT3,MYOZ2,PTX3,BOC,ASPM,FZD5,MET,EFNB3,FZD3,BRCA2,KLF5,SIPA1L1,ZFPM1,RGMA,BCL6,SHANK1,TMEM108,GFRA3,PITX3,ADAMTSL4,AVIL,SOX9,AGER,UNC13D,NEFH,BCL11B,PSD
GO:BP	negative regulation of apoptotic process	GO:0043066	0.00533503	2.27286	618	266	17	0.0275081	27607	FZD9,PTGFR,WT1,MDM2,ITGA6,GRK5,ATAD5,RTKN2,FZD3,BRCA1,GRINA,BCL6,EGR3,SOX9,RPS6KA1,BCL11B,CRLF1
GO:BP	double-strand break repair via homologous recombination	GO:0000724	0.00552937	2.25732	114	266	7	0.0614035	27607	REV3L,GEN1,CGAS,BLM,AUNIP,BRCA1,BRCA2
GO:BP	cellular macromolecule metabolic process	GO:0044260	0.00558854	2.2527	7029	266	95	0.0135154	27607	CASZ1,TICRR,NFIA,MST1R,PRKG1,SH3RF3,REV3L,VGLL2,HMGCR,ASB16,APOBEC2,CALCRL,WT1,TBC1D24,TNFSF18,MDM2,FBXO32,NR3C2,ST3GAL5,PPP1R3A,F3,MYCL,CDKL1,MYOZ2,ITGA6,PTX3,ST8SIA2,GRK5,TRAF5,ATAD5,STK33,RRM1,P2RX7,CENPJ,IL18R1,KBTBD6,GEN1,ZBTB3,SPIB,FZD5,MET,CENPF,MINAR1,CGAS,BLM,AUNIP,RTKN2,RNF122,CHST9,TLR2,BRCA1,TRIM59,GALNT7,SLF2,BRCA2,ZGRF1,XPO1,KLF5,ZNF219,PTPRU,ZFPM1,KSR1,ENSBTAG00000006864,PPP1R13L,R…
GO:BP	generation of neurons	GO:0048699	0.00587994	2.23063	1078	266	24	0.0222635	27607	CASZ1,FZD9,TBC1D24,SEMA3E,FAT3,MYCL,BOC,ASPM,EFNB3,FZD3,RACGAP1,SIPA1L1,RGMA,BCL6,SHANK1,TMEM108,GFRA3,PITX3,AVIL,SOX9,AGER,NEFH,BCL11B,PSD
GO:BP	recombinational repair	GO:0000725	0.00593051	2.22691	116	266	7	0.0603448	27607	REV3L,GEN1,CGAS,BLM,AUNIP,BRCA1,BRCA2
GO:BP	lymphocyte mediated immunity	GO:0002449	0.00593425	2.22663	198	266	9	0.0454545	27607	ATAD5,P2RX7,IL18R1,FZD5,ENSBTAG00000006864,BCL6,AGER,UNC13D,NSD2
GO:BP	animal organ development	GO:0048513	0.00606734	2.217	2426	266	42	0.0173124	27607	LDB3,NFIA,FZD9,VGLL2,CALCRL,SEMA3E,FAT3,MYCL,MYOZ2,ITGA6,PTX3,ADAMTS6,P2RX7,ASPM,IL18R1,FZD5,MET,CENPF,RTKN2,FZD3,LRIG3,BRCA2,KLF5,ZNF219,ZFPM1,PPP1R13L,BCL6,SHANK1,TMEM108,PITX3,EGR3,PRR7,CCN2,MYL3,SOX9,AGER,CLEC3B,GLI1,BCL11B,HSPB7,NSD2,CRLF1
GO:BP	cell cycle process	GO:0022402	0.00606734	2.217	883	266	21	0.0237826	27607	TICRR,CDCA8,ATAD5,STK33,CENPJ,ASPM,GEN1,CENPF,KNL1,BLM,AUNIP,SPAG5,STIL,BRCA1,RACGAP1,SLF2,BRCA2,XPO1,SOX9,CIT,GLI1
GO:BP	DNA metabolic process	GO:0006259	0.00606734	2.217	691	266	18	0.0260492	27607	TICRR,REV3L,APOBEC2,ATAD5,GEN1,CGAS,BLM,AUNIP,BRCA1,SLF2,BRCA2,ZGRF1,BCL6,POLD1,CDC45,TK1,BCL11B,NSD2
GO:BP	regulation of primary metabolic process	GO:0080090	0.00644789	2.19058	4713	266	69	0.0146404	27607	CASZ1,TICRR,NFIA,MST1R,VGLL2,HMGCR,WT1,TBC1D24,TNFSF18,MDM2,NR3C2,PPP1R3A,F3,MYCL,MYOZ2,ITGA6,PTX3,TRAF5,ATAD5,P2RX7,CENPJ,IL18R1,ZBTB3,SPIB,FZD5,MET,CENPF,MINAR1,CGAS,BLM,AUNIP,RTKN2,TLR2,BRCA1,SLF2,BRCA2,XPO1,KLF5,ZNF219,ZFPM1,KSR1,ENSBTAG00000006864,PPP1R13L,RGMA,BCL6,PITX3,EGR3,PRR7,LTBP4,ZNF853,DCUN1D2,AUTS2,MLXIPL,AVIL,PTPRN,PSMB8,SOX9,NOTCH3,HMGA1,AGER,FOXP4,ENSBTAG00000014467,CIT,RPS6KA1,…
GO:BP	DNA-dependent DNA replication	GO:0006261	0.00644789	2.19058	119	266	7	0.0588235	27607	TICRR,ATAD5,GEN1,BLM,BRCA2,POLD1,CDC45
GO:BP	regulation of cellular metabolic process	GO:0031323	0.00644789	2.19058	4888	266	71	0.0145254	27607	CASZ1,TICRR,NFIA,MST1R,VGLL2,HMGCR,WT1,TBC1D24,TNFSF18,MDM2,NR3C2,PPP1R3A,TMEM132D,F3,MYCL,MYOZ2,ITGA6,PTX3,TRAF5,ATAD5,P2RX7,CENPJ,IL18R1,ZBTB3,SPIB,FZD5,MET,CENPF,KNL1,MINAR1,CGAS,BLM,AUNIP,RTKN2,TLR2,BRCA1,SLF2,BRCA2,XPO1,KLF5,ZNF219,ZFPM1,KSR1,ENSBTAG00000006864,PPP1R13L,RGMA,BCL6,COX7A1,PITX3,EGR3,PRR7,ZNF853,DCUN1D2,AUTS2,MLXIPL,AVIL,PTPRN,SOX9,NOTCH3,HMGA1,PPP1R27,AGER,FOXP4,ENSBTAG0000001…
GO:BP	regulation of leukocyte mediated immunity	GO:0002703	0.00644789	2.19058	159	266	8	0.0503145	27607	ATAD5,P2RX7,IL18R1,FZD5,BCL6,AGER,UNC13D,NSD2
GO:BP	positive regulation of NIK/NF-kappaB signaling	GO:1901224	0.00644789	2.19058	53	266	5	0.0943396	27607	NR3C2,IL18R1,RTKN2,TLR2,AGER
GO:BP	cell differentiation	GO:0030154	0.00647517	2.18875	2845	266	47	0.0165202	27607	LDB3,CASZ1,FZD9,TBC1D24,SEMA3E,FAT3,MYCL,MYOZ2,ITGA6,PTX3,BOC,TNFRSF21,ASPM,IL18R1,SPIB,FZD5,MET,EFNB3,FZD3,RACGAP1,APOLD1,BRCA2,KLF5,SIPA1L1,ZNF219,ZFPM1,RGMA,BCL6,SHANK1,TMEM108,GFRA3,PITX3,EGR3,PRR7,ADAMTSL4,CCN2,AVIL,PSMB8,SOX9,NOTCH3,AGER,MMP11,UNC13D,GLI1,NEFH,BCL11B,PSD
GO:BP	regulation of metabolic process	GO:0019222	0.00647517	2.18875	5430	266	77	0.0141805	27607	CASZ1,TICRR,NFIA,MST1R,VGLL2,HMGCR,PTGFR,WT1,TBC1D24,TNFSF18,MDM2,NR3C2,PPP1R3A,TMEM132D,F3,MYCL,MYOZ2,ITGA6,PTX3,TRAF5,ATAD5,P2RX7,CENPJ,TNFRSF21,IL18R1,ZBTB3,SPIB,FZD5,MET,CENPF,KNL1,MINAR1,CGAS,BLM,AUNIP,RTKN2,LPAR2,TLR2,BRCA1,SLF2,BRCA2,XPO1,KLF5,ZNF219,ZFPM1,KSR1,ENSBTAG00000006864,PPP1R13L,RGMA,BCL6,COX7A1,PITX3,EGR3,PRR7,LTBP4,ZNF853,DCUN1D2,CCN2,AUTS2,MLXIPL,AVIL,PTPRN,PSMB8,SOX9,NOTCH3,H…
GO:BP	neuron differentiation	GO:0030182	0.00683348	2.16536	964	266	22	0.0228216	27607	CASZ1,TBC1D24,SEMA3E,FAT3,MYCL,BOC,ASPM,EFNB3,FZD3,SIPA1L1,RGMA,BCL6,SHANK1,TMEM108,GFRA3,PITX3,AVIL,SOX9,AGER,NEFH,BCL11B,PSD
GO:BP	regulation of lymphocyte mediated immunity	GO:0002706	0.00696693	2.15696	122	266	7	0.057377	27607	ATAD5,P2RX7,IL18R1,FZD5,BCL6,AGER,NSD2
GO:BP	neurogenesis	GO:0022008	0.00707248	2.15043	1174	266	25	0.0212947	27607	CASZ1,FZD9,TBC1D24,SEMA3E,FAT3,MYCL,BOC,TNFRSF21,ASPM,EFNB3,FZD3,RACGAP1,SIPA1L1,RGMA,BCL6,SHANK1,TMEM108,GFRA3,PITX3,AVIL,SOX9,AGER,NEFH,BCL11B,PSD
GO:BP	regulation of adaptive immune response based on somatic recombination of immune receptors built from immunoglobulin superfamily domains	GO:0002822	0.00717157	2.14439	123	266	7	0.0569106	27607	ATAD5,P2RX7,IL18R1,FZD5,BCL6,AGER,NSD2
GO:BP	circulatory system development	GO:0072359	0.00721884	2.14153	773	266	19	0.0245796	27607	LDB3,CALCRL,SEMA3E,F3,ADAMTS6,FZD5,MINAR1,BRCA1,APOLD1,KLF5,ZFPM1,PPP1R13L,EGR3,CCN2,MYL3,SOX9,GLI1,HSPB7,NSD2
GO:BP	adaptive immune response based on somatic recombination of immune receptors built from immunoglobulin superfamily domains	GO:0002460	0.00741473	2.1299	209	266	9	0.0430622	27607	ATAD5,P2RX7,IL18R1,FZD5,ENSBTAG00000006864,BCL6,AGER,UNC13D,NSD2
GO:BP	regulation of nitrogen compound metabolic process	GO:0051171	0.00806075	2.09362	4587	266	67	0.0146065	27607	CASZ1,TICRR,NFIA,MST1R,VGLL2,HMGCR,WT1,TBC1D24,TNFSF18,MDM2,NR3C2,F3,MYCL,MYOZ2,ITGA6,PTX3,TRAF5,ATAD5,P2RX7,CENPJ,IL18R1,ZBTB3,SPIB,FZD5,MET,CENPF,MINAR1,CGAS,BLM,AUNIP,RTKN2,TLR2,BRCA1,SLF2,BRCA2,XPO1,KLF5,ZNF219,ZFPM1,KSR1,ENSBTAG00000006864,PPP1R13L,RGMA,BCL6,PITX3,EGR3,PRR7,LTBP4,ZNF853,DCUN1D2,AUTS2,MLXIPL,PTPRN,PSMB8,SOX9,NOTCH3,HMGA1,AGER,FOXP4,ENSBTAG00000014467,CIT,RPS6KA1,GLI1,BCL11B,I…
GO:BP	immune effector process	GO:0002252	0.0088865	2.05127	422	266	13	0.0308057	27607	TNFSF18,PTX3,ATAD5,P2RX7,IL18R1,FZD5,CGAS,ENSBTAG00000006864,C8G,BCL6,AGER,UNC13D,NSD2
GO:BP	cell-cell adhesion	GO:0098609	0.00903889	2.04388	600	266	16	0.0266667	27607	PRKG1,CDH6,CD274,PCDH20,FAT3,JAM2,TNFRSF21,EFNB3,PTPRU,BCL6,EGR3,PODXL,SOX9,CDH24,AGER,IGFBP2
GO:BP	regulation of system process	GO:0044057	0.00903889	2.04388	315	266	11	0.0349206	27607	FBXO32,DLGAP3,TNFRSF21,ATP2A1,CACNA1G,SHANK1,TMEM108,TNNT1,MYL3,AGER,HRH2
GO:BP	regulation of multicellular organismal development	GO:2000026	0.00952899	2.02095	927	266	21	0.0226537	27607	FZD9,SEMA3E,F3,MYCL,P2RX7,TNFRSF21,ASPM,MINAR1,EFNB3,FZD3,BRCA1,RACGAP1,APOLD1,ZNF219,ZFPM1,BCL6,EGR3,CCN2,SOX9,AGER,GLI1
GO:BP	regulation of adaptive immune response	GO:0002819	0.0106713	1.97178	133	266	7	0.0526316	27607	ATAD5,P2RX7,IL18R1,FZD5,BCL6,AGER,NSD2
GO:BP	chromosome segregation	GO:0007059	0.0117503	1.92995	274	266	10	0.0364963	27607	CDCA8,GEN1,CENPF,KNL1,SPAG5,ENSBTAG00000033740,BRCA1,RACGAP1,SLF2,CENPT
GO:BP	regulation of immune system process	GO:0002682	0.0127826	1.89338	950	266	21	0.0221053	27607	CD274,TNFSF18,JAM2,ATAD5,P2RX7,TNFRSF21,IL18R1,FZD5,CGAS,EFNB3,SLC39A10,ZFPM1,ENSBTAG00000006864,C8G,BCL6,EGR3,SOX9,AGER,UNC13D,IGFBP2,NSD2
GO:BP	positive regulation of cell-cell adhesion	GO:0022409	0.01326	1.87746	182	266	8	0.043956	27607	CD274,EFNB3,PTPRU,BCL6,EGR3,PODXL,AGER,IGFBP2
GO:BP	cellular metabolic process	GO:0044237	0.0133818	1.87349	9278	266	116	0.0125027	27607	CASZ1,TICRR,NFIA,MST1R,PRKG1,SH3RF3,REV3L,VGLL2,HMGCR,ASB16,APOBEC2,CALCRL,WT1,TBC1D24,TNFSF18,MDM2,PPIP5K1,FBXO32,NR3C2,ST3GAL5,PPP1R3A,GPD1L,TMEM132D,F3,MYCL,CDKL1,MYOZ2,ITGA6,NUDT4,PTX3,ST8SIA2,GRK5,TRAF5,ATAD5,STK33,RRM1,P2RX7,HNRNPA1,CENPJ,IL18R1,KBTBD6,GEN1,AMPD3,ZBTB3,SPIB,FZD5,MET,CENPF,ACOX2,KNL1,MINAR1,CGAS,BLM,AUNIP,RTKN2,RNF122,CHST9,TLR2,BRCA1,TRIM59,GALNT7,SLF2,BRCA2,ZGRF1,MBOAT1,PR…
GO:BP	regulation of nucleobase-containing compound metabolic process	GO:0019219	0.0135125	1.86926	3214	266	50	0.0155569	27607	CASZ1,TICRR,NFIA,VGLL2,WT1,MDM2,NR3C2,MYCL,MYOZ2,ITGA6,TRAF5,ATAD5,P2RX7,CENPJ,IL18R1,ZBTB3,SPIB,FZD5,MET,CENPF,CGAS,BLM,AUNIP,RTKN2,TLR2,BRCA1,SLF2,BRCA2,KLF5,ZNF219,ZFPM1,PPP1R13L,RGMA,BCL6,PITX3,EGR3,ZNF853,AUTS2,MLXIPL,PTPRN,SOX9,NOTCH3,HMGA1,AGER,FOXP4,ENSBTAG00000014467,RPS6KA1,GLI1,BCL11B,NSD2
GO:BP	organic cyclic compound biosynthetic process	GO:1901362	0.0135125	1.86926	3469	266	53	0.0152782	27607	CASZ1,NFIA,REV3L,VGLL2,HMGCR,MSMO1,WT1,MDM2,NR3C2,MYCL,MYOZ2,ITGA6,NUDT4,TRAF5,RRM1,CENPJ,IL18R1,AMPD3,ZBTB3,SPIB,FZD5,MET,CENPF,BLM,RTKN2,TLR2,BRCA1,BRCA2,KLF5,ZNF219,ZFPM1,PPP1R13L,RGMA,BCL6,PITX3,EGR3,UAP1L1,ZNF853,AUTS2,MLXIPL,PTPRN,SOX9,NOTCH3,HMGA1,AGER,FOXP4,POLD1,ENSBTAG00000014467,RPS6KA1,GLI1,TK1,BCL11B,NSD2
GO:BP	regulation of macromolecule metabolic process	GO:0060255	0.0135125	1.86926	5047	266	71	0.0140678	27607	CASZ1,TICRR,NFIA,MST1R,VGLL2,HMGCR,PTGFR,WT1,TBC1D24,TNFSF18,MDM2,NR3C2,PPP1R3A,F3,MYCL,MYOZ2,ITGA6,PTX3,TRAF5,ATAD5,P2RX7,CENPJ,TNFRSF21,IL18R1,ZBTB3,SPIB,FZD5,MET,CENPF,MINAR1,CGAS,BLM,AUNIP,RTKN2,TLR2,BRCA1,SLF2,BRCA2,XPO1,KLF5,ZNF219,ZFPM1,KSR1,ENSBTAG00000006864,PPP1R13L,RGMA,BCL6,PITX3,EGR3,PRR7,LTBP4,ZNF853,DCUN1D2,CCN2,AUTS2,MLXIPL,PTPRN,PSMB8,SOX9,NOTCH3,HMGA1,AGER,FOXP4,ENSBTAG000000144…
GO:BP	adaptive immune response	GO:0002250	0.0137384	1.86206	282	266	10	0.035461	27607	ATAD5,P2RX7,TNFRSF21,IL18R1,FZD5,ENSBTAG00000006864,BCL6,AGER,UNC13D,NSD2
GO:BP	centrosome duplication	GO:0051298	0.0137384	1.86206	66	266	5	0.0757576	27607	CENPJ,GEN1,STIL,BRCA2,XPO1
GO:BP	negative regulation of response to stimulus	GO:0048585	0.0138755	1.85775	1172	266	24	0.0204778	27607	PRKG1,RASL11B,HMGCR,SEMA3E,MYOZ2,ITGA6,RGS20,ATAD5,P2RX7,MET,MINAR1,CGAS,AUNIP,RTKN2,RGS10,BRCA1,TRIM59,GRINA,PTPRU,RGMA,BCL6,SOX9,CIT,GLI1
GO:BP	nucleobase-containing compound biosynthetic process	GO:0034654	0.0143122	1.84429	3313	266	51	0.0153939	27607	CASZ1,NFIA,REV3L,VGLL2,WT1,MDM2,NR3C2,MYCL,MYOZ2,ITGA6,NUDT4,TRAF5,RRM1,CENPJ,IL18R1,AMPD3,ZBTB3,SPIB,FZD5,MET,CENPF,BLM,RTKN2,TLR2,BRCA1,BRCA2,KLF5,ZNF219,ZFPM1,PPP1R13L,RGMA,BCL6,PITX3,EGR3,UAP1L1,ZNF853,AUTS2,MLXIPL,PTPRN,SOX9,NOTCH3,HMGA1,AGER,FOXP4,POLD1,ENSBTAG00000014467,RPS6KA1,GLI1,TK1,BCL11B,NSD2
GO:BP	DNA-dependent DNA replication maintenance of fidelity	GO:0045005	0.0144034	1.84154	38	266	4	0.105263	27607	GEN1,BLM,BRCA2,POLD1
GO:BP	anatomical structure formation involved in morphogenesis	GO:0048646	0.0144034	1.84154	830	266	19	0.0228916	27607	LDB3,CALCRL,SEMA3E,FAT3,F3,MYOZ2,FZD5,MINAR1,FZD3,BRCA1,APOLD1,KLF5,ZNF219,ZFPM1,BCL6,EGR3,CCN2,SOX9,UNC13D
GO:BP	regulation of immune effector process	GO:0002697	0.0144883	1.83898	235	266	9	0.0382979	27607	ATAD5,P2RX7,IL18R1,FZD5,CGAS,BCL6,AGER,UNC13D,NSD2
GO:BP	regulation of cell cycle G2/M phase transition	GO:1902749	0.0149673	1.82486	68	266	5	0.0735294	27607	TICRR,ATAD5,CENPF,BLM,BRCA1
GO:BP	positive regulation of developmental process	GO:0051094	0.0153239	1.81463	904	266	20	0.0221239	27607	FZD9,F3,BOC,ATAD5,P2RX7,ASPM,CGAS,FZD3,BRCA1,KLF5,ZNF219,BCL6,SHANK1,EGR3,CCN2,SOX9,AGER,UNC13D,GLI1,NSD2
GO:BP	regulation of T cell activation	GO:0050863	0.0154159	1.81203	238	266	9	0.0378151	27607	CD274,TNFSF18,TNFRSF21,CGAS,EFNB3,BCL6,EGR3,AGER,IGFBP2
GO:BP	regulation of lymphocyte activation	GO:0051249	0.0154159	1.81203	343	266	11	0.03207	27607	CD274,TNFSF18,ATAD5,TNFRSF21,CGAS,EFNB3,BCL6,EGR3,AGER,IGFBP2,NSD2
GO:BP	post-embryonic camera-type eye development	GO:0031077	0.015476	1.81034	4	266	2	0.5	27607	FZD5,BCL11B
GO:BP	positive regulation of multicellular organismal process	GO:0051240	0.015476	1.81034	976	266	21	0.0215164	27607	FZD9,F3,ATAD5,P2RX7,ASPM,IL18R1,FZD5,CGAS,FZD3,TLR2,BRCA1,ZNF219,ZFPM1,ATP2A1,BCL6,EGR3,SOX9,AGER,GLI1,HRH2,NSD2
GO:BP	positive regulation of neural precursor cell proliferation	GO:2000179	0.0162941	1.78797	40	266	4	0.1	27607	FZD9,ASPM,FZD3,GLI1
GO:BP	regulation of leukocyte activation	GO:0002694	0.0162941	1.78797	403	266	12	0.0297767	27607	CD274,TNFSF18,ATAD5,TNFRSF21,CGAS,EFNB3,BCL6,EGR3,AGER,UNC13D,IGFBP2,NSD2
GO:BP	regulation of cell adhesion	GO:0030155	0.0163268	1.7871	522	266	14	0.0268199	27607	PRKG1,CD274,TNFSF18,SEMA3E,TNFRSF21,EFNB3,PTPRU,BCL6,EGR3,PODXL,SOX9,AGER,UNC13D,IGFBP2
GO:BP	cell division	GO:0051301	0.017983	1.74514	297	266	10	0.03367	27607	CDCA8,CENPJ,ASPM,KNL1,BLM,SPAG5,ENSBTAG00000033740,RACGAP1,BRCA2,CIT
GO:BP	regulation of response to stress	GO:0080134	0.0183135	1.73723	854	266	19	0.0222482	27607	PRKG1,SH3RF3,TBC1D24,TRAF5,ATAD5,MET,ACOX2,CGAS,AUNIP,TLR2,BRCA1,RELL1,SLF2,GRINA,RGMA,BCL6,CCN2,AGER,NSD2
GO:BP	mitotic cell cycle	GO:0000278	0.0187416	1.72719	657	266	16	0.0243531	27607	TICRR,CDCA8,ATAD5,STK33,GEN1,CENPF,BLM,STIL,FZD3,ENSBTAG00000033740,BRCA1,RACGAP1,SLF2,BRCA2,CIT,CENPT
GO:BP	regulation of centrosome duplication	GO:0010824	0.0187465	1.72708	42	266	4	0.0952381	27607	CENPJ,GEN1,STIL,XPO1
GO:BP	regulation of NIK/NF-kappaB signaling	GO:1901222	0.0187465	1.72708	73	266	5	0.0684932	27607	NR3C2,IL18R1,RTKN2,TLR2,AGER
GO:BP	heterocycle biosynthetic process	GO:0018130	0.0187676	1.72659	3375	266	51	0.0151111	27607	CASZ1,NFIA,REV3L,VGLL2,WT1,MDM2,NR3C2,MYCL,MYOZ2,ITGA6,NUDT4,TRAF5,RRM1,CENPJ,IL18R1,AMPD3,ZBTB3,SPIB,FZD5,MET,CENPF,BLM,RTKN2,TLR2,BRCA1,BRCA2,KLF5,ZNF219,ZFPM1,PPP1R13L,RGMA,BCL6,PITX3,EGR3,UAP1L1,ZNF853,AUTS2,MLXIPL,PTPRN,SOX9,NOTCH3,HMGA1,AGER,FOXP4,POLD1,ENSBTAG00000014467,RPS6KA1,GLI1,TK1,BCL11B,NSD2
GO:BP	neuron projection development	GO:0031175	0.0187676	1.72659	659	266	16	0.0242792	27607	TBC1D24,SEMA3E,FAT3,BOC,EFNB3,FZD3,SIPA1L1,RGMA,SHANK1,TMEM108,GFRA3,AVIL,AGER,NEFH,BCL11B,PSD
GO:BP	cellular response to stress	GO:0033554	0.0188277	1.7252	1361	266	26	0.0191036	27607	TICRR,SH3RF3,REV3L,TBC1D24,TRAF5,ATAD5,STK33,GEN1,MET,CGAS,BLM,AUNIP,BRCA1,RELL1,SLF2,BRCA2,ZGRF1,ARPP21,GRINA,ATP2A1,RGMA,BCL6,CCN2,AGER,POLD1,NSD2
GO:BP	leukocyte mediated immunity	GO:0002443	0.0188277	1.7252	249	266	9	0.0361446	27607	ATAD5,P2RX7,IL18R1,FZD5,ENSBTAG00000006864,BCL6,AGER,UNC13D,NSD2
GO:BP	positive regulation of cell adhesion	GO:0045785	0.0188277	1.7252	301	266	10	0.0332226	27607	CD274,TNFSF18,EFNB3,PTPRU,BCL6,EGR3,PODXL,AGER,UNC13D,IGFBP2
GO:BP	aromatic compound biosynthetic process	GO:0019438	0.018952	1.72235	3381	266	51	0.0150843	27607	CASZ1,NFIA,REV3L,VGLL2,WT1,MDM2,NR3C2,MYCL,MYOZ2,ITGA6,NUDT4,TRAF5,RRM1,CENPJ,IL18R1,AMPD3,ZBTB3,SPIB,FZD5,MET,CENPF,BLM,RTKN2,TLR2,BRCA1,BRCA2,KLF5,ZNF219,ZFPM1,PPP1R13L,RGMA,BCL6,PITX3,EGR3,UAP1L1,ZNF853,AUTS2,MLXIPL,PTPRN,SOX9,NOTCH3,HMGA1,AGER,FOXP4,POLD1,ENSBTAG00000014467,RPS6KA1,GLI1,TK1,BCL11B,NSD2
GO:BP	positive regulation of cell activation	GO:0050867	0.0196337	1.707	251	266	9	0.0358566	27607	CD274,ATAD5,EFNB3,BCL6,EGR3,AGER,IGFBP2,RPS6KA1,NSD2
GO:BP	positive regulation of nucleobase-containing compound metabolic process	GO:0045935	0.020004	1.69888	1524	266	28	0.0183727	27607	CASZ1,NFIA,VGLL2,MDM2,ITGA6,ATAD5,P2RX7,CENPJ,FZD5,MET,BLM,BRCA1,SLF2,BRCA2,KLF5,ZNF219,ZFPM1,RGMA,PITX3,EGR3,AUTS2,MLXIPL,PTPRN,SOX9,RPS6KA1,GLI1,BCL11B,NSD2
GO:BP	regulation of centrosome cycle	GO:0046605	0.020004	1.69888	44	266	4	0.0909091	27607	CENPJ,GEN1,STIL,XPO1
GO:BP	regulation of nucleic acid-templated transcription	GO:1903506	0.020004	1.69888	2805	266	44	0.0156863	27607	CASZ1,NFIA,VGLL2,WT1,MDM2,NR3C2,MYCL,MYOZ2,ITGA6,TRAF5,CENPJ,IL18R1,ZBTB3,SPIB,FZD5,MET,CENPF,BLM,RTKN2,TLR2,BRCA1,BRCA2,KLF5,ZNF219,ZFPM1,PPP1R13L,RGMA,BCL6,PITX3,EGR3,ZNF853,AUTS2,MLXIPL,PTPRN,SOX9,NOTCH3,HMGA1,AGER,FOXP4,ENSBTAG00000014467,RPS6KA1,GLI1,BCL11B,NSD2
GO:BP	positive regulation of transcription by RNA polymerase II	GO:0045944	0.020004	1.69888	1009	266	21	0.0208127	27607	CASZ1,NFIA,VGLL2,MDM2,ITGA6,FZD5,MET,BRCA1,KLF5,ZNF219,ZFPM1,RGMA,PITX3,EGR3,AUTS2,MLXIPL,PTPRN,SOX9,RPS6KA1,GLI1,BCL11B
GO:BP	regulation of RNA biosynthetic process	GO:2001141	0.020004	1.69888	2807	266	44	0.0156751	27607	CASZ1,NFIA,VGLL2,WT1,MDM2,NR3C2,MYCL,MYOZ2,ITGA6,TRAF5,CENPJ,IL18R1,ZBTB3,SPIB,FZD5,MET,CENPF,BLM,RTKN2,TLR2,BRCA1,BRCA2,KLF5,ZNF219,ZFPM1,PPP1R13L,RGMA,BCL6,PITX3,EGR3,ZNF853,AUTS2,MLXIPL,PTPRN,SOX9,NOTCH3,HMGA1,AGER,FOXP4,ENSBTAG00000014467,RPS6KA1,GLI1,BCL11B,NSD2
GO:BP	regulation of cell-cell adhesion	GO:0022407	0.020004	1.69888	307	266	10	0.0325733	27607	PRKG1,CD274,TNFRSF21,EFNB3,PTPRU,BCL6,EGR3,PODXL,AGER,IGFBP2
GO:BP	centrosome cycle	GO:0007098	0.020004	1.69888	113	266	6	0.0530973	27607	CENPJ,GEN1,STIL,BRCA1,BRCA2,XPO1
GO:BP	regulation of production of molecular mediator of immune response	GO:0002700	0.020004	1.69888	114	266	6	0.0526316	27607	ATAD5,IL18R1,FZD5,CGAS,BCL6,NSD2
GO:BP	regulation of transcription, DNA-templated	GO:0006355	0.020004	1.69888	2804	266	44	0.0156919	27607	CASZ1,NFIA,VGLL2,WT1,MDM2,NR3C2,MYCL,MYOZ2,ITGA6,TRAF5,CENPJ,IL18R1,ZBTB3,SPIB,FZD5,MET,CENPF,BLM,RTKN2,TLR2,BRCA1,BRCA2,KLF5,ZNF219,ZFPM1,PPP1R13L,RGMA,BCL6,PITX3,EGR3,ZNF853,AUTS2,MLXIPL,PTPRN,SOX9,NOTCH3,HMGA1,AGER,FOXP4,ENSBTAG00000014467,RPS6KA1,GLI1,BCL11B,NSD2
GO:BP	regulation of DNA replication	GO:0006275	0.0210486	1.67678	77	266	5	0.0649351	27607	TICRR,ATAD5,BLM,BRCA2,GLI1
GO:BP	regulation of lymphocyte proliferation	GO:0050670	0.0238061	1.62331	162	266	7	0.0432099	27607	CD274,TNFSF18,ATAD5,TNFRSF21,BCL6,AGER,IGFBP2
GO:BP	microtubule organizing center organization	GO:0031023	0.0244735	1.6113	119	266	6	0.0504202	27607	CENPJ,GEN1,STIL,BRCA1,BRCA2,XPO1
GO:BP	multicellular organismal process	GO:0032501	0.0250581	1.60105	6044	266	80	0.0132363	27607	LDB3,CASZ1,NFIA,MST1R,PRKG1,N4BP3,FZD9,VGLL2,HMGCR,CALCRL,TBC1D24,GABRB3,SEMA3E,FBXO32,FAT3,F3,MYCL,MYOZ2,ITGA6,PTX3,BOC,ADAMTS6,DLGAP3,ATAD5,P2RX7,ABCA1,OTOG,TNFRSF21,ASPM,IL18R1,FZD5,MET,CENPF,MINAR1,CGAS,SPATA6,EFNB3,RTKN2,FZD3,TLR2,BRCA1,RACGAP1,LRIG3,APOLD1,BRCA2,KLF5,SIPA1L1,ZNF219,ZFPM1,ATP2A1,CACNA1G,ANPEP,PPP1R13L,RGMA,BCL6,SHANK1,TMEM108,GFRA3,INA,PITX3,EGR3,PRR7,TNNT1,CCN2,MYL3,AVIL,SO…
GO:BP	regulation of mononuclear cell proliferation	GO:0032944	0.0250581	1.60105	164	266	7	0.0426829	27607	CD274,TNFSF18,ATAD5,TNFRSF21,BCL6,AGER,IGFBP2
GO:BP	regulation of cellular biosynthetic process	GO:0031326	0.0254832	1.59375	3272	266	49	0.0149756	27607	CASZ1,TICRR,NFIA,VGLL2,WT1,MDM2,NR3C2,PPP1R3A,MYCL,MYOZ2,ITGA6,PTX3,TRAF5,ATAD5,CENPJ,IL18R1,ZBTB3,SPIB,FZD5,MET,CENPF,BLM,RTKN2,TLR2,BRCA1,BRCA2,KLF5,ZNF219,ZFPM1,PPP1R13L,RGMA,BCL6,PITX3,EGR3,ZNF853,AUTS2,MLXIPL,AVIL,PTPRN,SOX9,NOTCH3,HMGA1,AGER,FOXP4,ENSBTAG00000014467,RPS6KA1,GLI1,BCL11B,NSD2
GO:BP	positive regulation of macromolecule metabolic process	GO:0010604	0.0254832	1.59375	2680	266	42	0.0156716	27607	CASZ1,NFIA,MST1R,VGLL2,PTGFR,TNFSF18,MDM2,F3,ITGA6,TRAF5,ATAD5,P2RX7,CENPJ,IL18R1,FZD5,MET,CGAS,BLM,TLR2,BRCA1,SLF2,BRCA2,KLF5,ZNF219,ZFPM1,RGMA,BCL6,PITX3,EGR3,PRR7,DCUN1D2,AUTS2,MLXIPL,PTPRN,SOX9,AGER,RPS6KA1,GLI1,BCL11B,INHBE,NSD2,CRLF1
GO:BP	cellular response to DNA damage stimulus	GO:0006974	0.025958	1.58573	625	266	15	0.024	27607	TICRR,REV3L,ATAD5,STK33,GEN1,CGAS,BLM,AUNIP,BRCA1,SLF2,BRCA2,ZGRF1,BCL6,POLD1,NSD2
GO:BP	neuroblast proliferation	GO:0007405	0.025958	1.58573	48	266	4	0.0833333	27607	FZD9,ASPM,FZD3,RACGAP1
GO:BP	positive regulation of lymphocyte activation	GO:0051251	0.025958	1.58573	214	266	8	0.0373832	27607	CD274,ATAD5,EFNB3,BCL6,EGR3,AGER,IGFBP2,NSD2
GO:BP	postreplication repair	GO:0006301	0.0261051	1.58327	22	266	3	0.136364	27607	REV3L,BRCA1,POLD1
GO:BP	cell morphogenesis	GO:0000902	0.0268049	1.57179	761	266	17	0.022339	27607	SEMA3E,MYO10,FAT3,BOC,P2RX7,MET,EFNB3,FZD3,SIPA1L1,ZFPM1,BCL6,SHANK1,TMEM108,GFRA3,CDH24,UNC13D,BCL11B
GO:BP	negative regulation of cell communication	GO:0010648	0.0268381	1.57125	970	266	20	0.0206186	27607	RASL11B,HMGCR,MYOZ2,ITGA6,RGS20,ATAD5,P2RX7,MET,MINAR1,RTKN2,RGS10,BRCA1,TRIM59,GRINA,PTPRU,BCL6,SOX9,AGER,CIT,GLI1
GO:BP	negative regulation of signaling	GO:0023057	0.0276671	1.55804	973	266	20	0.020555	27607	RASL11B,HMGCR,MYOZ2,ITGA6,RGS20,ATAD5,P2RX7,MET,MINAR1,RTKN2,RGS10,BRCA1,TRIM59,GRINA,PTPRU,BCL6,SOX9,AGER,CIT,GLI1
GO:BP	hexose mediated signaling	GO:0009757	0.0279059	1.5543	6	266	2	0.333333	27607	MLXIPL,AGER
GO:BP	glucose mediated signaling pathway	GO:0010255	0.0279059	1.5543	6	266	2	0.333333	27607	MLXIPL,AGER
GO:BP	positive regulation of histone H4 acetylation	GO:0090240	0.0279059	1.5543	6	266	2	0.333333	27607	BRCA1,AUTS2
GO:BP	sugar mediated signaling pathway	GO:0010182	0.0279059	1.5543	6	266	2	0.333333	27607	MLXIPL,AGER
GO:BP	regulation of histone H4-K16 acetylation	GO:2000618	0.0279059	1.5543	6	266	2	0.333333	27607	BRCA1,AUTS2
GO:BP	regulation of microvillus assembly	GO:0032534	0.0279059	1.5543	6	266	2	0.333333	27607	KLF5,PODXL
GO:BP	carbohydrate mediated signaling	GO:0009756	0.0279059	1.5543	6	266	2	0.333333	27607	MLXIPL,AGER
GO:BP	nucleobase-containing compound metabolic process	GO:0006139	0.0289272	1.53869	4629	266	64	0.0138259	27607	CASZ1,TICRR,NFIA,REV3L,VGLL2,HMGCR,APOBEC2,WT1,MDM2,NR3C2,MYCL,MYOZ2,ITGA6,NUDT4,TRAF5,ATAD5,RRM1,P2RX7,HNRNPA1,CENPJ,IL18R1,GEN1,AMPD3,ZBTB3,SPIB,FZD5,MET,CENPF,CGAS,BLM,AUNIP,RTKN2,TLR2,BRCA1,SLF2,BRCA2,ZGRF1,PRORSD1,KLF5,ZNF219,ZFPM1,PPP1R13L,RGMA,BCL6,PITX3,EGR3,UAP1L1,ZNF853,AUTS2,MLXIPL,PTPRN,SOX9,NOTCH3,HMGA1,AGER,FOXP4,POLD1,ENSBTAG00000014467,CDC45,RPS6KA1,GLI1,TK1,BCL11B,NSD2
GO:BP	positive regulation of cell cycle process	GO:0090068	0.0294701	1.53062	172	266	7	0.0406977	27607	ATAD5,CENPJ,GEN1,RACGAP1,SLF2,CIT,GLI1
GO:BP	DNA repair	GO:0006281	0.0295195	1.52989	388	266	11	0.0283505	27607	REV3L,GEN1,CGAS,BLM,AUNIP,BRCA1,SLF2,BRCA2,ZGRF1,POLD1,NSD2
GO:BP	positive regulation of nitrogen compound metabolic process	GO:0051173	0.0298653	1.52483	2385	266	38	0.0159329	27607	CASZ1,NFIA,MST1R,VGLL2,TNFSF18,MDM2,F3,ITGA6,PTX3,ATAD5,P2RX7,CENPJ,FZD5,MET,BLM,BRCA1,SLF2,BRCA2,KLF5,ZNF219,ZFPM1,RGMA,BCL6,PITX3,EGR3,PRR7,DCUN1D2,AUTS2,MLXIPL,PTPRN,SOX9,AGER,RPS6KA1,GLI1,BCL11B,INHBE,NSD2,CRLF1
GO:BP	movement of cell or subcellular component	GO:0006928	0.0298768	1.52467	1584	266	28	0.0176768	27607	MST1R,PRKG1,TNFSF18,SEMA3E,FAT3,ITGA6,JAM2,BOC,ODAD1,ASPM,LCA5,MET,EFNB3,FZD3,SST,TNS1,PTPRU,BCL6,MYO5B,TMEM108,GFRA3,EGR3,CCN2,PODXL,SOX9,AGER,CORO6,BCL11B
GO:BP	regulation of biosynthetic process	GO:0009889	0.0299002	1.52433	3316	266	49	0.0147768	27607	CASZ1,TICRR,NFIA,VGLL2,WT1,MDM2,NR3C2,PPP1R3A,MYCL,MYOZ2,ITGA6,PTX3,TRAF5,ATAD5,CENPJ,IL18R1,ZBTB3,SPIB,FZD5,MET,CENPF,BLM,RTKN2,TLR2,BRCA1,BRCA2,KLF5,ZNF219,ZFPM1,PPP1R13L,RGMA,BCL6,PITX3,EGR3,ZNF853,AUTS2,MLXIPL,AVIL,PTPRN,SOX9,NOTCH3,HMGA1,AGER,FOXP4,ENSBTAG00000014467,RPS6KA1,GLI1,BCL11B,NSD2
GO:BP	regulation of DNA metabolic process	GO:0051052	0.0300743	1.5218	277	266	9	0.032491	27607	TICRR,ATAD5,CGAS,BLM,AUNIP,BRCA1,SLF2,BCL6,NSD2
GO:BP	neuron development	GO:0048666	0.0300743	1.5218	777	266	17	0.021879	27607	TBC1D24,SEMA3E,FAT3,BOC,EFNB3,FZD3,SIPA1L1,RGMA,SHANK1,TMEM108,GFRA3,PITX3,AVIL,AGER,NEFH,BCL11B,PSD
GO:BP	regulation of leukocyte proliferation	GO:0070663	0.0300743	1.5218	174	266	7	0.0402299	27607	CD274,TNFSF18,ATAD5,TNFRSF21,BCL6,AGER,IGFBP2
GO:BP	negative regulation of signal transduction	GO:0009968	0.0300743	1.5218	917	266	19	0.0207197	27607	RASL11B,HMGCR,MYOZ2,ITGA6,RGS20,ATAD5,P2RX7,MET,MINAR1,RTKN2,RGS10,BRCA1,TRIM59,GRINA,PTPRU,BCL6,SOX9,CIT,GLI1
GO:BP	positive regulation of adaptive immune response based on somatic recombination of immune receptors built from immunoglobulin superfamily domains	GO:0002824	0.0300743	1.5218	87	266	5	0.0574713	27607	ATAD5,P2RX7,IL18R1,FZD5,NSD2
GO:BP	regulation of cellular macromolecule biosynthetic process	GO:2000112	0.0304314	1.51668	3152	266	47	0.0149112	27607	CASZ1,TICRR,NFIA,VGLL2,WT1,MDM2,NR3C2,PPP1R3A,MYCL,MYOZ2,ITGA6,TRAF5,ATAD5,CENPJ,IL18R1,ZBTB3,SPIB,FZD5,MET,CENPF,BLM,RTKN2,TLR2,BRCA1,BRCA2,KLF5,ZNF219,ZFPM1,PPP1R13L,RGMA,BCL6,PITX3,EGR3,ZNF853,AUTS2,MLXIPL,PTPRN,SOX9,NOTCH3,HMGA1,AGER,FOXP4,ENSBTAG00000014467,RPS6KA1,GLI1,BCL11B,NSD2
GO:BP	tissue development	GO:0009888	0.030728	1.51247	1362	266	25	0.0183554	27607	FZD9,VGLL2,SEMA3E,MYCL,MYOZ2,ITGA6,P2RX7,FZD5,MET,FZD3,APOLD1,BRCA2,KLF5,ZNF219,ZFPM1,PPP1R13L,PITX3,ADAMTSL4,CCN2,MYL3,SOX9,CLEC3B,GLI1,BCL11B,CRLF1
GO:BP	cell surface receptor signaling pathway involved in cell-cell signaling	GO:1905114	0.030728	1.51247	393	266	11	0.0279898	27607	FZD9,P2RX7,ASPM,FZD5,FZD3,TLR2,PTPRU,SHANK1,TMEM108,SOX9,GLI1
GO:BP	lymphocyte proliferation	GO:0046651	0.0310914	1.50736	226	266	8	0.0353982	27607	CD274,TNFSF18,ATAD5,P2RX7,TNFRSF21,BCL6,AGER,IGFBP2
GO:BP	negative regulation of intracellular signal transduction	GO:1902532	0.0315652	1.50079	395	266	11	0.0278481	27607	HMGCR,MYOZ2,ATAD5,P2RX7,MET,MINAR1,RTKN2,TRIM59,GRINA,BCL6,CIT
GO:BP	positive regulation of stress-activated MAPK cascade	GO:0032874	0.0319787	1.49514	89	266	5	0.0561798	27607	SH3RF3,TRAF5,RELL1,CCN2,AGER
GO:BP	mononuclear cell proliferation	GO:0032943	0.0319787	1.49514	228	266	8	0.0350877	27607	CD274,TNFSF18,ATAD5,P2RX7,TNFRSF21,BCL6,AGER,IGFBP2
GO:BP	positive regulation of cell cycle	GO:0045787	0.0319787	1.49514	228	266	8	0.0350877	27607	ATAD5,CENPJ,GEN1,RACGAP1,SLF2,BRCA2,CIT,GLI1
GO:BP	mitotic cell cycle checkpoint signaling	GO:0007093	0.0319787	1.49514	89	266	5	0.0561798	27607	TICRR,STK33,GEN1,BLM,BRCA1
GO:BP	regulation of immune response	GO:0050776	0.0321894	1.49229	521	266	13	0.024952	27607	ATAD5,P2RX7,TNFRSF21,IL18R1,FZD5,CGAS,SLC39A10,ENSBTAG00000006864,C8G,BCL6,AGER,UNC13D,NSD2
GO:BP	regulation of macromolecule biosynthetic process	GO:0010556	0.0322309	1.49173	3172	266	47	0.0148171	27607	CASZ1,TICRR,NFIA,VGLL2,WT1,MDM2,NR3C2,PPP1R3A,MYCL,MYOZ2,ITGA6,TRAF5,ATAD5,CENPJ,IL18R1,ZBTB3,SPIB,FZD5,MET,CENPF,BLM,RTKN2,TLR2,BRCA1,BRCA2,KLF5,ZNF219,ZFPM1,PPP1R13L,RGMA,BCL6,PITX3,EGR3,ZNF853,AUTS2,MLXIPL,PTPRN,SOX9,NOTCH3,HMGA1,AGER,FOXP4,ENSBTAG00000014467,RPS6KA1,GLI1,BCL11B,NSD2
GO:BP	positive regulation of lymphocyte mediated immunity	GO:0002708	0.0322309	1.49173	90	266	5	0.0555556	27607	ATAD5,P2RX7,IL18R1,FZD5,NSD2
GO:BP	NIK/NF-kappaB signaling	GO:0038061	0.0322309	1.49173	90	266	5	0.0555556	27607	NR3C2,IL18R1,RTKN2,TLR2,AGER
GO:BP	positive regulation of adaptive immune response	GO:0002821	0.0322309	1.49173	90	266	5	0.0555556	27607	ATAD5,P2RX7,IL18R1,FZD5,NSD2
GO:BP	regulation of DNA recombination	GO:0000018	0.0322309	1.49173	90	266	5	0.0555556	27607	ATAD5,CGAS,BLM,BCL6,NSD2
GO:BP	regulation of immunoglobulin production	GO:0002637	0.0324299	1.48905	54	266	4	0.0740741	27607	ATAD5,CGAS,BCL6,NSD2
GO:BP	regulation of cell differentiation	GO:0045595	0.0325017	1.48809	1076	266	21	0.0195167	27607	CASZ1,SEMA3E,MYCL,BOC,TNFRSF21,ASPM,EFNB3,FZD3,APOLD1,KLF5,ZNF219,ZFPM1,BCL6,EGR3,CCN2,SOX9,AGER,MMP11,UNC13D,GLI1,BCL11B
GO:BP	positive regulation of transcription, DNA-templated	GO:0045893	0.0325545	1.48739	1301	266	24	0.0184473	27607	CASZ1,NFIA,VGLL2,MDM2,ITGA6,CENPJ,FZD5,MET,BLM,BRCA1,BRCA2,KLF5,ZNF219,ZFPM1,RGMA,PITX3,EGR3,AUTS2,MLXIPL,PTPRN,SOX9,RPS6KA1,GLI1,BCL11B
GO:BP	regulation of neuron differentiation	GO:0045664	0.0325545	1.48739	133	266	6	0.0451128	27607	CASZ1,MYCL,ASPM,BCL6,SOX9,BCL11B
GO:BP	positive regulation of nucleic acid-templated transcription	GO:1903508	0.0325545	1.48739	1301	266	24	0.0184473	27607	CASZ1,NFIA,VGLL2,MDM2,ITGA6,CENPJ,FZD5,MET,BLM,BRCA1,BRCA2,KLF5,ZNF219,ZFPM1,RGMA,PITX3,EGR3,AUTS2,MLXIPL,PTPRN,SOX9,RPS6KA1,GLI1,BCL11B
GO:BP	positive regulation of stress-activated protein kinase signaling cascade	GO:0070304	0.0326565	1.48603	91	266	5	0.0549451	27607	SH3RF3,TRAF5,RELL1,CCN2,AGER
GO:BP	positive regulation of RNA biosynthetic process	GO:1902680	0.0326565	1.48603	1302	266	24	0.0184332	27607	CASZ1,NFIA,VGLL2,MDM2,ITGA6,CENPJ,FZD5,MET,BLM,BRCA1,BRCA2,KLF5,ZNF219,ZFPM1,RGMA,PITX3,EGR3,AUTS2,MLXIPL,PTPRN,SOX9,RPS6KA1,GLI1,BCL11B
GO:BP	microtubule cytoskeleton organization	GO:0000226	0.0332736	1.4779	527	266	13	0.0246679	27607	NCKAP5,ODAD1,CENPJ,ASPM,GEN1,MET,AUNIP,SPAG5,STIL,BRCA1,RACGAP1,BRCA2,XPO1
GO:BP	localization	GO:0051179	0.0339198	1.46955	5057	266	68	0.0134467	27607	MST1R,PRKG1,FZD9,HMGCR,STEAP2,CALCRL,TBC1D24,TNFSF18,GABRB3,SEMA3E,FAT3,SLC16A12,ITGA6,JAM2,PTX3,MGC138914,CDCA8,P2RX7,ABCA1,HNRNPA1,CENPJ,ASPM,LCA5,MET,FRMPD1,ERGIC1,CENPF,KNL1,SLC40A1,SPAG5,STIL,FZD3,TLR2,RACGAP1,APOLD1,SLF2,BRCA2,XPO1,SLC39A10,SST,TNS1,KLF5,PTPRU,ATP2A1,CACNA1G,SLC26A10,BCL6,SNAP91,SHANK1,COX7A1,MYO5B,TMEM108,GFRA3,SLC35E4,EGR3,LTBP4,CCN2,PTPRN,PODXL,SOX9,AGER,UNC13D,ARHGAP33,…
GO:BP	somatic diversification of immune receptors via germline recombination within a single locus	GO:0002562	0.0352838	1.45242	56	266	4	0.0714286	27607	ATAD5,BCL6,BCL11B,NSD2
GO:BP	somatic cell DNA recombination	GO:0016444	0.0352838	1.45242	56	266	4	0.0714286	27607	ATAD5,BCL6,BCL11B,NSD2
GO:BP	mitotic cell cycle process	GO:1903047	0.0358357	1.44568	533	266	13	0.0243902	27607	TICRR,CDCA8,ATAD5,STK33,GEN1,CENPF,BLM,STIL,BRCA1,RACGAP1,SLF2,BRCA2,CIT
GO:BP	transcription, DNA-templated	GO:0006351	0.0358357	1.44568	2942	266	44	0.0149558	27607	CASZ1,NFIA,VGLL2,WT1,MDM2,NR3C2,MYCL,MYOZ2,ITGA6,TRAF5,CENPJ,IL18R1,ZBTB3,SPIB,FZD5,MET,CENPF,BLM,RTKN2,TLR2,BRCA1,BRCA2,KLF5,ZNF219,ZFPM1,PPP1R13L,RGMA,BCL6,PITX3,EGR3,ZNF853,AUTS2,MLXIPL,PTPRN,SOX9,NOTCH3,HMGA1,AGER,FOXP4,ENSBTAG00000014467,RPS6KA1,GLI1,BCL11B,NSD2
GO:BP	nucleic acid-templated transcription	GO:0097659	0.035895	1.44497	2943	266	44	0.0149507	27607	CASZ1,NFIA,VGLL2,WT1,MDM2,NR3C2,MYCL,MYOZ2,ITGA6,TRAF5,CENPJ,IL18R1,ZBTB3,SPIB,FZD5,MET,CENPF,BLM,RTKN2,TLR2,BRCA1,BRCA2,KLF5,ZNF219,ZFPM1,PPP1R13L,RGMA,BCL6,PITX3,EGR3,ZNF853,AUTS2,MLXIPL,PTPRN,SOX9,NOTCH3,HMGA1,AGER,FOXP4,ENSBTAG00000014467,RPS6KA1,GLI1,BCL11B,NSD2
GO:BP	positive regulation of lymphocyte proliferation	GO:0050671	0.03621	1.44117	94	266	5	0.0531915	27607	CD274,ATAD5,BCL6,AGER,IGFBP2
GO:BP	regulation of plasma membrane bounded cell projection organization	GO:0120035	0.0365791	1.43677	410	266	11	0.0268293	27607	SEMA3E,MYO10,FAT3,P2RX7,CENPJ,EFNB3,KLF5,SIPA1L1,RGMA,AVIL,PODXL
GO:BP	cellular response to organic substance	GO:0071310	0.0365791	1.43677	1708	266	29	0.0169789	27607	RASL11B,CD274,CALCRL,PTGFR,TNFSF18,GABRB3,FBXO32,NR3C2,TRAF5,P2RX7,TNFRSF21,IL18R1,CGAS,BLM,TLR2,BRCA1,KLF5,RGMA,TMEM108,INA,EGR3,LTBP4,CCN2,MLXIPL,SOX9,AGER,CLEC3B,HRH2,CRLF1
GO:BP	axon development	GO:0061564	0.0365791	1.43677	350	266	10	0.0285714	27607	TBC1D24,SEMA3E,BOC,EFNB3,FZD3,SIPA1L1,RGMA,GFRA3,NEFH,BCL11B
GO:BP	regulation of small GTPase mediated signal transduction	GO:0051056	0.0366276	1.43619	186	266	7	0.0376344	27607	ARHGEF3,ABCA1,KBTBD6,MET,SIPA1L1,BCL6,PSD
GO:BP	RNA biosynthetic process	GO:0032774	0.0366758	1.43562	2952	266	44	0.0149051	27607	CASZ1,NFIA,VGLL2,WT1,MDM2,NR3C2,MYCL,MYOZ2,ITGA6,TRAF5,CENPJ,IL18R1,ZBTB3,SPIB,FZD5,MET,CENPF,BLM,RTKN2,TLR2,BRCA1,BRCA2,KLF5,ZNF219,ZFPM1,PPP1R13L,RGMA,BCL6,PITX3,EGR3,ZNF853,AUTS2,MLXIPL,PTPRN,SOX9,NOTCH3,HMGA1,AGER,FOXP4,ENSBTAG00000014467,RPS6KA1,GLI1,BCL11B,NSD2
GO:BP	positive regulation of mononuclear cell proliferation	GO:0032946	0.0366758	1.43562	95	266	5	0.0526316	27607	CD274,ATAD5,BCL6,AGER,IGFBP2
GO:BP	regulation of transcription by RNA polymerase II	GO:0006357	0.0366758	1.43562	2033	266	33	0.0162322	27607	CASZ1,NFIA,VGLL2,WT1,MDM2,NR3C2,MYCL,MYOZ2,ITGA6,ZBTB3,SPIB,FZD5,MET,BRCA1,KLF5,ZNF219,ZFPM1,PPP1R13L,RGMA,BCL6,PITX3,EGR3,ZNF853,AUTS2,MLXIPL,PTPRN,SOX9,FOXP4,ENSBTAG00000014467,RPS6KA1,GLI1,BCL11B,NSD2
GO:BP	angiogenesis	GO:0001525	0.0366758	1.43562	351	266	10	0.02849	27607	CALCRL,SEMA3E,F3,FZD5,MINAR1,BRCA1,APOLD1,KLF5,EGR3,CCN2
GO:BP	production of molecular mediator of immune response	GO:0002440	0.0369215	1.43272	139	266	6	0.0431655	27607	ATAD5,IL18R1,FZD5,CGAS,BCL6,NSD2
GO:BP	regulation of plasma membrane bounded cell projection assembly	GO:0120032	0.0369215	1.43272	139	266	6	0.0431655	27607	MYO10,P2RX7,CENPJ,KLF5,AVIL,PODXL
GO:BP	heterocycle metabolic process	GO:0046483	0.0373478	1.42773	4727	266	64	0.0135392	27607	CASZ1,TICRR,NFIA,REV3L,VGLL2,HMGCR,APOBEC2,WT1,MDM2,NR3C2,MYCL,MYOZ2,ITGA6,NUDT4,TRAF5,ATAD5,RRM1,P2RX7,HNRNPA1,CENPJ,IL18R1,GEN1,AMPD3,ZBTB3,SPIB,FZD5,MET,CENPF,CGAS,BLM,AUNIP,RTKN2,TLR2,BRCA1,SLF2,BRCA2,ZGRF1,PRORSD1,KLF5,ZNF219,ZFPM1,PPP1R13L,RGMA,BCL6,PITX3,EGR3,UAP1L1,ZNF853,AUTS2,MLXIPL,PTPRN,SOX9,NOTCH3,HMGA1,AGER,FOXP4,POLD1,ENSBTAG00000014467,CDC45,RPS6KA1,GLI1,TK1,BCL11B,NSD2
GO:BP	cell cycle G2/M phase transition	GO:0044839	0.0375354	1.42556	96	266	5	0.0520833	27607	TICRR,ATAD5,CENPF,BLM,BRCA1
GO:BP	histone H4-K20 methylation	GO:0034770	0.0386204	1.41318	8	266	2	0.25	27607	BRCA1,NSD2
GO:BP	hematopoietic stem cell migration	GO:0035701	0.0386204	1.41318	8	266	2	0.25	27607	JAM2,BCL11B
GO:BP	regulation of cell projection assembly	GO:0060491	0.0386204	1.41318	141	266	6	0.0425532	27607	MYO10,P2RX7,CENPJ,KLF5,AVIL,PODXL
GO:BP	positive regulation of metabolic process	GO:0009893	0.0386204	1.41318	2881	266	43	0.0149254	27607	CASZ1,NFIA,MST1R,VGLL2,PTGFR,TNFSF18,MDM2,F3,ITGA6,PTX3,TRAF5,ATAD5,P2RX7,CENPJ,IL18R1,FZD5,MET,CGAS,BLM,TLR2,BRCA1,SLF2,BRCA2,KLF5,ZNF219,ZFPM1,RGMA,BCL6,PITX3,EGR3,PRR7,DCUN1D2,AUTS2,MLXIPL,PTPRN,SOX9,AGER,RPS6KA1,GLI1,BCL11B,INHBE,NSD2,CRLF1
GO:BP	regulation of cell projection organization	GO:0031344	0.0390671	1.40819	417	266	11	0.0263789	27607	SEMA3E,MYO10,FAT3,P2RX7,CENPJ,EFNB3,KLF5,SIPA1L1,RGMA,AVIL,PODXL
GO:BP	biosynthetic process	GO:0009058	0.0394994	1.40341	5018	266	67	0.0133519	27607	CASZ1,TICRR,NFIA,REV3L,VGLL2,HMGCR,MSMO1,WT1,MDM2,NR3C2,ST3GAL5,PPP1R3A,MYCL,MYOZ2,ITGA6,NUDT4,PTX3,ST8SIA2,TRAF5,ATAD5,RRM1,P2RX7,CENPJ,IL18R1,GEN1,AMPD3,ZBTB3,SPIB,FZD5,MET,CENPF,BLM,RTKN2,CHST9,TLR2,BRCA1,GALNT7,BRCA2,CKM,KLF5,ZNF219,ZFPM1,PPP1R13L,RGMA,BCL6,ABHD4,PITX3,EGR3,UAP1L1,ZNF853,AUTS2,MLXIPL,AVIL,PTPRN,SOX9,NOTCH3,HMGA1,AGER,FOXP4,POLD1,ENSBTAG00000014467,CDC45,RPS6KA1,GLI1,TK1,BCL11…
GO:BP	carbohydrate derivative metabolic process	GO:1901135	0.039689	1.40133	818	266	17	0.0207824	27607	HMGCR,APOBEC2,ST3GAL5,GPD1L,NUDT4,PTX3,ST8SIA2,RRM1,P2RX7,AMPD3,CHST9,GALNT7,CEMIP2,AMDHD2,UAP1L1,MLXIPL,TK1
GO:BP	leukocyte proliferation	GO:0070661	0.0398853	1.39919	245	266	8	0.0326531	27607	CD274,TNFSF18,ATAD5,P2RX7,TNFRSF21,BCL6,AGER,IGFBP2
GO:BP	mitotic G2/M transition checkpoint	GO:0044818	0.0398853	1.39919	29	266	3	0.103448	27607	TICRR,BLM,BRCA1
GO:BP	replication fork processing	GO:0031297	0.0398853	1.39919	29	266	3	0.103448	27607	GEN1,BLM,BRCA2
GO:BP	regulation of G2/M transition of mitotic cell cycle	GO:0010389	0.0398853	1.39919	60	266	4	0.0666667	27607	TICRR,CENPF,BLM,BRCA1
GO:BP	organic cyclic compound metabolic process	GO:1901360	0.0398853	1.39919	4933	266	66	0.0133793	27607	CASZ1,TICRR,NFIA,REV3L,VGLL2,HMGCR,APOBEC2,MSMO1,WT1,MDM2,NR3C2,MYCL,MYOZ2,ITGA6,NUDT4,TRAF5,ATAD5,RRM1,P2RX7,ABCA1,HNRNPA1,CENPJ,IL18R1,GEN1,AMPD3,ZBTB3,SPIB,FZD5,MET,CENPF,CGAS,BLM,AUNIP,RTKN2,TLR2,BRCA1,SLF2,BRCA2,ZGRF1,PRORSD1,KLF5,ZNF219,ZFPM1,PPP1R13L,RGMA,BCL6,PITX3,EGR3,UAP1L1,ZNF853,AUTS2,MLXIPL,PTPRN,SOX9,NOTCH3,HMGA1,AGER,FOXP4,POLD1,ENSBTAG00000014467,CDC45,RPS6KA1,GLI1,TK1,BCL11B,NSD2
GO:BP	positive regulation of T cell activation	GO:0050870	0.0398853	1.39919	143	266	6	0.041958	27607	CD274,EFNB3,BCL6,EGR3,AGER,IGFBP2
GO:BP	positive regulation of leukocyte activation	GO:0002696	0.0398853	1.39919	245	266	8	0.0326531	27607	CD274,ATAD5,EFNB3,BCL6,EGR3,AGER,IGFBP2,NSD2
GO:BP	cellular macromolecule biosynthetic process	GO:0034645	0.0406789	1.39063	4125	266	57	0.0138182	27607	CASZ1,TICRR,NFIA,REV3L,VGLL2,WT1,MDM2,NR3C2,ST3GAL5,PPP1R3A,MYCL,MYOZ2,ITGA6,ST8SIA2,TRAF5,ATAD5,RRM1,CENPJ,IL18R1,GEN1,ZBTB3,SPIB,FZD5,MET,CENPF,BLM,RTKN2,CHST9,TLR2,BRCA1,GALNT7,BRCA2,KLF5,ZNF219,ZFPM1,PPP1R13L,RGMA,BCL6,PITX3,EGR3,ZNF853,AUTS2,MLXIPL,PTPRN,SOX9,NOTCH3,HMGA1,AGER,FOXP4,POLD1,ENSBTAG00000014467,CDC45,RPS6KA1,GLI1,TK1,BCL11B,NSD2
GO:BP	positive regulation of MAPK cascade	GO:0043410	0.0407865	1.38948	361	266	10	0.0277008	27607	MST1R,SH3RF3,TRAF5,P2RX7,FZD5,RELL1,KSR1,HCRTR1,CCN2,AGER
GO:BP	phosphorus metabolic process	GO:0006793	0.0425056	1.37155	2396	266	37	0.0154424	27607	MST1R,PRKG1,HMGCR,TNFSF18,PPIP5K1,GPD1L,TMEM132D,CDKL1,ITGA6,NUDT4,GRK5,STK33,RRM1,P2RX7,AMPD3,FZD5,MET,KNL1,BLM,TLR2,MBOAT1,CKM,PTPRU,KSR1,ABHD4,UAP1L1,MLXIPL,PTPRN,SOX9,PPP1R27,AGER,CIT,RPS6KA1,TK1,SPEG,INHBE,CRLF1
GO:BP	organic substance biosynthetic process	GO:1901576	0.0428363	1.36819	4954	266	66	0.0133226	27607	CASZ1,TICRR,NFIA,REV3L,VGLL2,HMGCR,MSMO1,WT1,MDM2,NR3C2,ST3GAL5,PPP1R3A,MYCL,MYOZ2,ITGA6,NUDT4,ST8SIA2,TRAF5,ATAD5,RRM1,P2RX7,CENPJ,IL18R1,GEN1,AMPD3,ZBTB3,SPIB,FZD5,MET,CENPF,BLM,RTKN2,CHST9,TLR2,BRCA1,GALNT7,BRCA2,CKM,KLF5,ZNF219,ZFPM1,PPP1R13L,RGMA,BCL6,ABHD4,PITX3,EGR3,UAP1L1,ZNF853,AUTS2,MLXIPL,AVIL,PTPRN,SOX9,NOTCH3,HMGA1,AGER,FOXP4,POLD1,ENSBTAG00000014467,CDC45,RPS6KA1,GLI1,TK1,BCL11B,NSD2
GO:BP	positive regulation of immune response	GO:0050778	0.0428363	1.36819	364	266	10	0.0274725	27607	ATAD5,P2RX7,TNFRSF21,IL18R1,FZD5,CGAS,SLC39A10,ENSBTAG00000006864,C8G,NSD2
GO:BP	positive regulation of leukocyte mediated immunity	GO:0002705	0.0428923	1.36762	101	266	5	0.0495049	27607	ATAD5,P2RX7,IL18R1,FZD5,NSD2
GO:BP	regulation of molecular function	GO:0065009	0.0431544	1.36497	2317	266	36	0.0155373	27607	MST1R,PRKG1,HMGCR,ARHGEF28,TMEM132D,F3,ITGA6,PTX3,ARHGEF3,DLGAP3,TRAF5,P2RX7,IL18R1,FZD5,MET,KNL1,BLM,RTKN2,RGS10,TLR2,SIPA1L1,ZFPM1,KSR1,ENSBTAG00000006864,KCTD11,BCL6,SHANK1,PRR7,DCUN1D2,PSMB8,PPP1R27,AGER,CIT,ARHGAP33,RPS6KA1,PSD
GO:BP	actomyosin structure organization	GO:0031032	0.043753	1.35899	147	266	6	0.0408163	27607	LDB3,MYOZ2,MET,RACGAP1,CCN2,CIT
GO:BP	T cell proliferation	GO:0042098	0.043753	1.35899	147	266	6	0.0408163	27607	CD274,TNFSF18,P2RX7,TNFRSF21,AGER,IGFBP2
GO:BP	regulation of DNA repair	GO:0006282	0.0438418	1.35811	102	266	5	0.0490196	27607	CGAS,AUNIP,BRCA1,SLF2,NSD2
GO:BP	nucleic acid metabolic process	GO:0090304	0.0438418	1.35811	4236	266	58	0.0136922	27607	CASZ1,TICRR,NFIA,REV3L,VGLL2,APOBEC2,WT1,MDM2,NR3C2,MYCL,MYOZ2,ITGA6,TRAF5,ATAD5,HNRNPA1,CENPJ,IL18R1,GEN1,ZBTB3,SPIB,FZD5,MET,CENPF,CGAS,BLM,AUNIP,RTKN2,TLR2,BRCA1,SLF2,BRCA2,ZGRF1,PRORSD1,KLF5,ZNF219,ZFPM1,PPP1R13L,RGMA,BCL6,PITX3,EGR3,ZNF853,AUTS2,MLXIPL,PTPRN,SOX9,NOTCH3,HMGA1,AGER,FOXP4,POLD1,ENSBTAG00000014467,CDC45,RPS6KA1,GLI1,TK1,BCL11B,NSD2
GO:BP	cellular aromatic compound metabolic process	GO:0006725	0.0439434	1.35711	4782	266	64	0.0133835	27607	CASZ1,TICRR,NFIA,REV3L,VGLL2,HMGCR,APOBEC2,WT1,MDM2,NR3C2,MYCL,MYOZ2,ITGA6,NUDT4,TRAF5,ATAD5,RRM1,P2RX7,HNRNPA1,CENPJ,IL18R1,GEN1,AMPD3,ZBTB3,SPIB,FZD5,MET,CENPF,CGAS,BLM,AUNIP,RTKN2,TLR2,BRCA1,SLF2,BRCA2,ZGRF1,PRORSD1,KLF5,ZNF219,ZFPM1,PPP1R13L,RGMA,BCL6,PITX3,EGR3,UAP1L1,ZNF853,AUTS2,MLXIPL,PTPRN,SOX9,NOTCH3,HMGA1,AGER,FOXP4,POLD1,ENSBTAG00000014467,CDC45,RPS6KA1,GLI1,TK1,BCL11B,NSD2
GO:BP	macromolecule biosynthetic process	GO:0009059	0.0439434	1.35711	4151	266	57	0.0137316	27607	CASZ1,TICRR,NFIA,REV3L,VGLL2,WT1,MDM2,NR3C2,ST3GAL5,PPP1R3A,MYCL,MYOZ2,ITGA6,ST8SIA2,TRAF5,ATAD5,RRM1,CENPJ,IL18R1,GEN1,ZBTB3,SPIB,FZD5,MET,CENPF,BLM,RTKN2,CHST9,TLR2,BRCA1,GALNT7,BRCA2,KLF5,ZNF219,ZFPM1,PPP1R13L,RGMA,BCL6,PITX3,EGR3,ZNF853,AUTS2,MLXIPL,PTPRN,SOX9,NOTCH3,HMGA1,AGER,FOXP4,POLD1,ENSBTAG00000014467,CDC45,RPS6KA1,GLI1,TK1,BCL11B,NSD2
GO:BP	cell migration	GO:0016477	0.0439434	1.35711	1127	266	21	0.0186335	27607	MST1R,PRKG1,TNFSF18,SEMA3E,FAT3,ITGA6,JAM2,ASPM,MET,FZD3,SST,TNS1,PTPRU,GFRA3,EGR3,CCN2,PODXL,SOX9,AGER,CORO6,BCL11B
GO:BP	limb bud formation	GO:0060174	0.0439434	1.35711	9	266	2	0.222222	27607	ZNF219,SOX9
GO:BP	negative regulation of interleukin-10 production	GO:0032693	0.0439434	1.35711	9	266	2	0.222222	27607	TNFRSF21,AGER
GO:BP	somatic diversification of immune receptors	GO:0002200	0.0439557	1.35699	63	266	4	0.0634921	27607	ATAD5,BCL6,BCL11B,NSD2
GO:BP	positive regulation of cellular biosynthetic process	GO:0031328	0.0439557	1.35699	1513	266	26	0.0171844	27607	CASZ1,NFIA,VGLL2,MDM2,ITGA6,PTX3,ATAD5,CENPJ,FZD5,MET,BLM,BRCA1,BRCA2,KLF5,ZNF219,ZFPM1,RGMA,PITX3,EGR3,AUTS2,MLXIPL,PTPRN,SOX9,RPS6KA1,GLI1,BCL11B
GO:BP	attachment of spindle microtubules to kinetochore	GO:0008608	0.0441843	1.35473	31	266	3	0.0967742	27607	KNL1,SPAG5,RACGAP1
GO:BP	positive regulation of leukocyte proliferation	GO:0070665	0.0441843	1.35473	103	266	5	0.0485437	27607	CD274,ATAD5,BCL6,AGER,IGFBP2
GO:BP	homeostatic process	GO:0042592	0.0445772	1.35089	1360	266	24	0.0176471	27607	STEAP2,PTGFR,P2RX7,ABCA1,IL18R1,MET,ACOX2,BLM,SLC40A1,BRCA2,SLC39A10,GRINA,ZFPM1,ATP2A1,CACNA1G,PPP1R13L,BCL6,HCRTR1,ABHD4,CCN2,MLXIPL,SOX9,AGER,POLD1
GO:BP	regulation of T cell mediated immunity	GO:0002709	0.0456311	1.34074	64	266	4	0.0625	27607	P2RX7,IL18R1,FZD5,AGER
GO:BP	T cell differentiation in thymus	GO:0033077	0.0456311	1.34074	64	266	4	0.0625	27607	FZD5,EGR3,PRR7,BCL11B
GO:BP	cellular biosynthetic process	GO:0044249	0.0474164	1.32407	4901	266	65	0.0132626	27607	CASZ1,TICRR,NFIA,REV3L,VGLL2,HMGCR,WT1,MDM2,NR3C2,ST3GAL5,PPP1R3A,MYCL,MYOZ2,ITGA6,NUDT4,PTX3,ST8SIA2,TRAF5,ATAD5,RRM1,P2RX7,CENPJ,IL18R1,GEN1,AMPD3,ZBTB3,SPIB,FZD5,MET,CENPF,BLM,RTKN2,CHST9,TLR2,BRCA1,GALNT7,BRCA2,KLF5,ZNF219,ZFPM1,PPP1R13L,RGMA,BCL6,ABHD4,PITX3,EGR3,UAP1L1,ZNF853,AUTS2,MLXIPL,AVIL,PTPRN,SOX9,NOTCH3,HMGA1,AGER,FOXP4,POLD1,ENSBTAG00000014467,CDC45,RPS6KA1,GLI1,TK1,BCL11B,NSD2
GO:BP	positive regulation of cytokine production	GO:0001819	0.0474164	1.32407	314	266	9	0.0286624	27607	F3,P2RX7,IL18R1,FZD5,CGAS,TLR2,BRCA1,ZFPM1,AGER
GO:BP	regulation of isotype switching	GO:0045191	0.0474164	1.32407	32	266	3	0.09375	27607	ATAD5,BCL6,NSD2
GO:BP	regulation of hydrolase activity	GO:0051336	0.0474164	1.32407	916	266	18	0.0196507	27607	PRKG1,TMEM132D,F3,ITGA6,PTX3,MET,KNL1,RGS10,SIPA1L1,ENSBTAG00000006864,KCTD11,BCL6,PRR7,PSMB8,PPP1R27,AGER,ARHGAP33,RPS6KA1
GO:BP	regulation of RNA metabolic process	GO:0051252	0.0480427	1.31837	3027	266	44	0.0145358	27607	CASZ1,NFIA,VGLL2,WT1,MDM2,NR3C2,MYCL,MYOZ2,ITGA6,TRAF5,CENPJ,IL18R1,ZBTB3,SPIB,FZD5,MET,CENPF,BLM,RTKN2,TLR2,BRCA1,BRCA2,KLF5,ZNF219,ZFPM1,PPP1R13L,RGMA,BCL6,PITX3,EGR3,ZNF853,AUTS2,MLXIPL,PTPRN,SOX9,NOTCH3,HMGA1,AGER,FOXP4,ENSBTAG00000014467,RPS6KA1,GLI1,BCL11B,NSD2
GO:BP	positive regulation of macromolecule biosynthetic process	GO:0010557	0.0481711	1.31721	1450	266	25	0.0172414	27607	CASZ1,NFIA,VGLL2,MDM2,ITGA6,ATAD5,CENPJ,FZD5,MET,BLM,BRCA1,BRCA2,KLF5,ZNF219,ZFPM1,RGMA,PITX3,EGR3,AUTS2,MLXIPL,PTPRN,SOX9,RPS6KA1,GLI1,BCL11B
GO:BP	positive regulation of biosynthetic process	GO:0009891	0.0489121	1.31058	1531	266	26	0.0169824	27607	CASZ1,NFIA,VGLL2,MDM2,ITGA6,PTX3,ATAD5,CENPJ,FZD5,MET,BLM,BRCA1,BRCA2,KLF5,ZNF219,ZFPM1,RGMA,PITX3,EGR3,AUTS2,MLXIPL,PTPRN,SOX9,RPS6KA1,GLI1,BCL11B
GO:CC	cellular anatomical entity	GO:0110165	2.09e-12	11.6797	17465	266	225	0.0128829	27607	LDB3,CASZ1,TICRR,NFIA,CYYR1,LMNB1,MST1R,PRKG1,N4BP3,SORBS1,CDH6,REV3L,HSPB3,FZD9,RASL11B,CD274,PEG3,COL5A3,VGLL2,HMGCR,CD36,APOBEC2,STEAP2,CALCRL,ACKR4,MSMO1,PTGFR,WT1,ENSBTAG00000038849,TBC1D24,TNFSF18,MDM2,NCKAP5,GABRB3,SEMA3E,PPIP5K1,CMYA5,FBXO32,NR3C2,CTXN3,ST3GAL5,MYO10,ARHGEF28,PCDH20,PPP1R3A,FAT3,SLC1A1,GPD1L,ADAMTSL1,TMEM132D,F3,MYCL,CDKL1,MYOZ2,CD55,SLC16A12,ITGA6,JAM2,ENSBTAG00000005261…
GO:CC	cellular_component	GO:0005575	2.09e-12	11.6797	17622	266	226	0.0128249	27607	LDB3,CASZ1,TICRR,NFIA,CYYR1,LMNB1,MST1R,PRKG1,N4BP3,SORBS1,CDH6,REV3L,HSPB3,FZD9,RASL11B,CD274,PEG3,COL5A3,VGLL2,HMGCR,CD36,APOBEC2,STEAP2,CALCRL,ACKR4,MSMO1,PTGFR,WT1,ENSBTAG00000038849,TBC1D24,TNFSF18,MDM2,NCKAP5,GABRB3,SEMA3E,PPIP5K1,CMYA5,FBXO32,NR3C2,CTXN3,ST3GAL5,MYO10,ARHGEF28,PCDH20,PPP1R3A,FAT3,SLC1A1,GPD1L,ADAMTSL1,TMEM132D,F3,MYCL,CDKL1,MYOZ2,CD55,SLC16A12,ITGA6,JAM2,ENSBTAG00000005261…
GO:CC	intracellular anatomical structure	GO:0005622	8.56383e-06	5.06733	12239	266	161	0.0131547	27607	LDB3,CASZ1,TICRR,NFIA,LMNB1,MST1R,PRKG1,N4BP3,SORBS1,CDH6,REV3L,HSPB3,FZD9,PEG3,VGLL2,HMGCR,CD36,APOBEC2,STEAP2,CALCRL,MSMO1,PTGFR,WT1,ENSBTAG00000038849,TBC1D24,MDM2,NCKAP5,PPIP5K1,CMYA5,FBXO32,NR3C2,ST3GAL5,MYO10,ARHGEF28,PPP1R3A,GPD1L,MYCL,CDKL1,MYOZ2,NUDT4,ARHGEF3,ST8SIA2,GRK5,CDCA8,RGS20,TRAF5,ODAD1,ATAD5,H2AC19,STK33,BCHE,RRM1,P2RX7,ABCA1,HNRNPA1,OTOG,CENPJ,ADAMTS4,ASPM,KBTBD6,JAKMIP3,GEN1,…
GO:CC	cell periphery	GO:0071944	0.000147696	3.83063	4944	266	79	0.015979	27607	MST1R,PRKG1,SORBS1,CDH6,FZD9,CD274,COL5A3,CD36,STEAP2,CALCRL,PTGFR,TBC1D24,GABRB3,SEMA3E,PPIP5K1,CMYA5,MYO10,PCDH20,FAT3,ADAMTSL1,F3,SLC16A12,ITGA6,JAM2,ENSBTAG00000005261,PTX3,MGC138914,BOC,GRK5,ADAMTS6,TRAF5,P2RX7,ABCA1,OTOG,CENPJ,TNFRSF21,IL18R1,FZD5,MET,FRMPD1,MINAR1,CGAS,EFNB3,RTKN2,SLC40A1,LPAR2,FZD3,TLR2,BRCA1,RELL1,RACGAP1,CEMIP2,SLC39A10,SH3D21,SIPA1L1,CACNA1G,ANPEP,ARSA,SLC26A10,C8G,SHA…
GO:CC	cytoskeleton	GO:0005856	0.000159623	3.7969	1746	266	38	0.021764	27607	LDB3,LMNB1,MST1R,SORBS1,NCKAP5,MYO10,MYOZ2,CDCA8,TRAF5,ODAD1,CENPJ,ASPM,JAKMIP3,GEN1,LCA5,FRMPD1,CENPF,AUNIP,SPAG5,STIL,CEP78,ENSBTAG00000033740,RELL1,RACGAP1,BRCA2,LRRCC1,SIPA1L1,MYO5B,INA,TNNT1,AVIL,NOTCH3,CCNF,CDC45,CIT,GLI1,NEFH,HSPB7
GO:CC	organelle	GO:0043226	0.000315338	3.50122	10908	266	141	0.0129263	27607	LDB3,CASZ1,TICRR,NFIA,LMNB1,MST1R,N4BP3,SORBS1,CDH6,REV3L,HSPB3,PEG3,VGLL2,HMGCR,CD36,APOBEC2,STEAP2,CALCRL,MSMO1,WT1,ENSBTAG00000038849,TBC1D24,MDM2,NCKAP5,CMYA5,FBXO32,NR3C2,ST3GAL5,MYO10,MYCL,CDKL1,MYOZ2,NUDT4,ST8SIA2,GRK5,CDCA8,RGS20,DLGAP3,TRAF5,ODAD1,ATAD5,H2AC19,STK33,BCHE,P2RX7,ABCA1,HNRNPA1,CENPJ,ADAMTS4,ASPM,KBTBD6,JAKMIP3,GEN1,ZBTB3,LCA5,SPIB,FZD5,FRMPD1,ERGIC1,CENPF,ACOX2,KNL1,CGAS,BL…
GO:CC	intracellular organelle	GO:0043229	0.000318712	3.4966	10637	266	138	0.0129736	27607	LDB3,CASZ1,TICRR,NFIA,LMNB1,MST1R,N4BP3,SORBS1,CDH6,REV3L,HSPB3,PEG3,VGLL2,HMGCR,CD36,APOBEC2,STEAP2,CALCRL,MSMO1,WT1,ENSBTAG00000038849,TBC1D24,MDM2,NCKAP5,CMYA5,FBXO32,NR3C2,ST3GAL5,MYO10,MYCL,CDKL1,MYOZ2,NUDT4,ST8SIA2,GRK5,CDCA8,RGS20,TRAF5,ODAD1,ATAD5,H2AC19,STK33,BCHE,P2RX7,ABCA1,HNRNPA1,CENPJ,ADAMTS4,ASPM,KBTBD6,JAKMIP3,GEN1,ZBTB3,LCA5,SPIB,FZD5,FRMPD1,ERGIC1,CENPF,ACOX2,KNL1,CGAS,BLM,CENPP…
GO:CC	external encapsulating structure	GO:0030312	0.000414756	3.38221	308	266	13	0.0422078	27607	COL5A3,ADAMTSL1,F3,ENSBTAG00000005261,PTX3,ADAMTS6,OTOG,MFAP2,ADAMTSL4,LTBP4,CCN2,MMP11,PRELP
GO:CC	extracellular matrix	GO:0031012	0.000414756	3.38221	307	266	13	0.0423453	27607	COL5A3,ADAMTSL1,F3,ENSBTAG00000005261,PTX3,ADAMTS6,OTOG,MFAP2,ADAMTSL4,LTBP4,CCN2,MMP11,PRELP
GO:CC	non-membrane-bounded organelle	GO:0043228	0.000512576	3.29024	3777	266	62	0.0164151	27607	LDB3,CASZ1,LMNB1,MST1R,SORBS1,REV3L,MDM2,NCKAP5,FBXO32,MYO10,MYCL,MYOZ2,CDCA8,TRAF5,ODAD1,ATAD5,H2AC19,CENPJ,ASPM,JAKMIP3,GEN1,LCA5,FRMPD1,CENPF,CGAS,BLM,CENPP,AUNIP,SPAG5,STIL,CEP78,ENSBTAG00000033740,BRCA1,RELL1,RACGAP1,SLF2,BRCA2,ZGRF1,LRRCC1,XPO1,SIPA1L1,BCL6,MYO5B,ABHD4,INA,TNNT1,MYL3,AVIL,NOTCH3,CCNF,HMGA1,AGER,POLD1,CDC45,CIT,CLEC3B,GLI1,CENPT,NEFH,PSD,HSPB7,NSD2
GO:CC	integral component of plasma membrane	GO:0005887	0.000609009	3.21538	1014	266	25	0.0246548	27607	MST1R,CALCRL,GABRB3,SEMA3E,PCDH20,SLC16A12,ITGA6,JAM2,BOC,TRAF5,P2RX7,ABCA1,TNFRSF21,IL18R1,FZD5,EFNB3,TLR2,CEMIP2,SLC39A10,SLC26A10,C8G,SHANK1,HCRTR1,ITGA7,HRH2
GO:CC	intracellular non-membrane-bounded organelle	GO:0043232	0.00076781	3.11475	3776	266	61	0.0161547	27607	LDB3,CASZ1,LMNB1,MST1R,SORBS1,REV3L,MDM2,NCKAP5,FBXO32,MYO10,MYCL,MYOZ2,CDCA8,TRAF5,ODAD1,ATAD5,H2AC19,CENPJ,ASPM,JAKMIP3,GEN1,LCA5,FRMPD1,CENPF,CGAS,BLM,CENPP,AUNIP,SPAG5,STIL,CEP78,ENSBTAG00000033740,BRCA1,RELL1,RACGAP1,SLF2,BRCA2,ZGRF1,LRRCC1,XPO1,SIPA1L1,BCL6,MYO5B,ABHD4,INA,TNNT1,MYL3,AVIL,NOTCH3,CCNF,HMGA1,AGER,POLD1,CDC45,CIT,CLEC3B,GLI1,CENPT,NEFH,HSPB7,NSD2
GO:CC	receptor complex	GO:0043235	0.00076781	3.11475	338	266	13	0.0384615	27607	MST1R,CALCRL,GABRB3,NR3C2,ITGA6,TRAF5,IL18R1,TLR2,SHANK1,GFRA3,NOTCH3,ITGA7,CRLF1
GO:CC	intrinsic component of plasma membrane	GO:0031226	0.0011702	2.93174	1071	266	25	0.0233427	27607	MST1R,CALCRL,GABRB3,SEMA3E,PCDH20,SLC16A12,ITGA6,JAM2,BOC,TRAF5,P2RX7,ABCA1,TNFRSF21,IL18R1,FZD5,EFNB3,TLR2,CEMIP2,SLC39A10,SLC26A10,C8G,SHANK1,HCRTR1,ITGA7,HRH2
GO:CC	integral component of membrane	GO:0016021	0.0012033	2.91963	5683	266	82	0.014429	27607	CYYR1,MST1R,CDH6,FZD9,CD274,CD36,STEAP2,CALCRL,ACKR4,MSMO1,PTGFR,ENSBTAG00000038849,TNFSF18,GABRB3,SEMA3E,CTXN3,ST3GAL5,PCDH20,PPP1R3A,FAT3,SLC1A1,TMEM132D,F3,CD55,SLC16A12,ITGA6,JAM2,MGC138914,ST8SIA2,BOC,TRAF5,BCHE,P2RX7,ABCA1,TNFRSF21,IL18R1,FZD5,MET,ERGIC1,MINAR1,FER1L6,EFNB3,SLC40A1,LPAR2,RNF122,FZD3,CHST9,TLR2,TMEM26,BRCA1,TRIM59,GALNT7,LRIG3,APOLD1,MBOAT1,CEMIP2,SLC39A10,GRINA,PTPRU,ATP2A1…
GO:CC	cytoplasm	GO:0005737	0.00135712	2.86738	8891	266	116	0.0130469	27607	LDB3,CASZ1,TICRR,MST1R,PRKG1,N4BP3,HSPB3,FZD9,VGLL2,HMGCR,CD36,APOBEC2,STEAP2,CALCRL,MSMO1,PTGFR,WT1,ENSBTAG00000038849,TBC1D24,MDM2,PPIP5K1,CMYA5,FBXO32,ST3GAL5,MYO10,ARHGEF28,PPP1R3A,GPD1L,MYOZ2,NUDT4,ARHGEF3,ST8SIA2,GRK5,RGS20,TRAF5,ODAD1,STK33,BCHE,RRM1,ABCA1,HNRNPA1,OTOG,CENPJ,ASPM,KBTBD6,AMPD3,LCA5,FZD5,FRMPD1,ERGIC1,CENPF,ACOX2,KNL1,CGAS,BLM,RTKN2,SLC40A1,LPAR2,PEG10,STIL,RNF122,RGS10,FZD3…
GO:CC	intrinsic component of membrane	GO:0031224	0.00172041	2.76437	5760	266	82	0.0142361	27607	CYYR1,MST1R,CDH6,FZD9,CD274,CD36,STEAP2,CALCRL,ACKR4,MSMO1,PTGFR,ENSBTAG00000038849,TNFSF18,GABRB3,SEMA3E,CTXN3,ST3GAL5,PCDH20,PPP1R3A,FAT3,SLC1A1,TMEM132D,F3,CD55,SLC16A12,ITGA6,JAM2,MGC138914,ST8SIA2,BOC,TRAF5,BCHE,P2RX7,ABCA1,TNFRSF21,IL18R1,FZD5,MET,ERGIC1,MINAR1,FER1L6,EFNB3,SLC40A1,LPAR2,RNF122,FZD3,CHST9,TLR2,TMEM26,BRCA1,TRIM59,GALNT7,LRIG3,APOLD1,MBOAT1,CEMIP2,SLC39A10,GRINA,PTPRU,ATP2A1…
GO:CC	cell junction	GO:0030054	0.00204457	2.6894	1336	266	28	0.0209581	27607	LDB3,NFIA,SORBS1,CDH6,TBC1D24,GABRB3,JAM2,DLGAP3,P2RX7,FZD5,EFNB3,RGS10,FZD3,TNS1,PTPRU,CACNA1G,ENSBTAG00000006864,PPP1R13L,SHANK1,TMEM108,INA,EGR3,AVIL,PTPRN,CDH24,AGER,PSD,HRH2
GO:CC	chromosome	GO:0005694	0.00531264	2.27469	995	266	22	0.0221106	27607	CASZ1,MYCL,CDCA8,ATAD5,H2AC19,CENPF,CGAS,BLM,CENPP,AUNIP,ENSBTAG00000033740,BRCA1,SLF2,BRCA2,ZGRF1,XPO1,BCL6,HMGA1,POLD1,CENPT,NEFH,NSD2
GO:CC	lateral element	GO:0000800	0.00537178	2.26988	14	266	3	0.214286	27607	BLM,BRCA1,BRCA2
GO:CC	chromosomal region	GO:0098687	0.00592008	2.22767	224	266	9	0.0401786	27607	CDCA8,CENPF,BLM,CENPP,ENSBTAG00000033740,BRCA2,XPO1,POLD1,CENPT
GO:CC	plasma membrane signaling receptor complex	GO:0098802	0.00621353	2.20666	138	266	7	0.0507246	27607	CALCRL,ITGA6,TRAF5,IL18R1,TLR2,SHANK1,ITGA7
GO:CC	plasma membrane	GO:0005886	0.00621353	2.20666	4588	266	66	0.0143854	27607	MST1R,PRKG1,SORBS1,CDH6,FZD9,CD274,CD36,STEAP2,CALCRL,PTGFR,TBC1D24,GABRB3,SEMA3E,PPIP5K1,CMYA5,MYO10,PCDH20,FAT3,SLC16A12,ITGA6,JAM2,MGC138914,BOC,GRK5,TRAF5,P2RX7,ABCA1,CENPJ,TNFRSF21,IL18R1,FZD5,MET,FRMPD1,MINAR1,CGAS,EFNB3,RTKN2,SLC40A1,LPAR2,FZD3,TLR2,BRCA1,RELL1,RACGAP1,CEMIP2,SLC39A10,SH3D21,SIPA1L1,CACNA1G,ANPEP,ARSA,SLC26A10,C8G,SHANK1,HCRTR1,GFRA3,PRR7,PODXL,NOTCH3,CDH24,AGER,ITGA7,ARHG…
GO:CC	membrane	GO:0016020	0.00769676	2.11369	8448	266	107	0.0126657	27607	CYYR1,LMNB1,MST1R,PRKG1,SORBS1,CDH6,FZD9,RASL11B,CD274,HMGCR,CD36,STEAP2,CALCRL,ACKR4,MSMO1,PTGFR,ENSBTAG00000038849,TBC1D24,TNFSF18,GABRB3,SEMA3E,PPIP5K1,CMYA5,CTXN3,ST3GAL5,MYO10,PCDH20,PPP1R3A,FAT3,SLC1A1,TMEM132D,F3,CD55,SLC16A12,ITGA6,JAM2,MGC138914,ST8SIA2,BOC,GRK5,RGS20,TRAF5,BCHE,P2RX7,ABCA1,CENPJ,TNFRSF21,IL18R1,FZD5,MET,FRMPD1,ERGIC1,MINAR1,FER1L6,CGAS,EFNB3,RTKN2,SLC40A1,LPAR2,RNF122,F…
GO:CC	neurofilament	GO:0005883	0.0131022	1.88265	5	266	2	0.4	27607	INA,NEFH
GO:CC	nucleus	GO:0005634	0.0171405	1.76598	5883	266	78	0.0132585	27607	CASZ1,TICRR,NFIA,LMNB1,SORBS1,CDH6,REV3L,HSPB3,PEG3,VGLL2,APOBEC2,WT1,MDM2,CMYA5,FBXO32,NR3C2,MYO10,MYCL,CDKL1,NUDT4,GRK5,CDCA8,RGS20,ATAD5,H2AC19,STK33,BCHE,P2RX7,HNRNPA1,CENPJ,ADAMTS4,ASPM,KBTBD6,ZBTB3,SPIB,ERGIC1,CENPF,KNL1,CGAS,BLM,CENPP,RTKN2,SLC40A1,NEMP1,RGS10,BRCA1,RACGAP1,SLF2,BRCA2,XPO1,SH3D21,KLF5,ZNF219,ZFPM1,BCL6,PITX3,EGR3,PRR7,DCUN1D2,MLXIPL,PTPRN,SOX9,NOTCH3,CCNF,HMGA1,AGER,FOXP4,…
GO:CC	membrane-bounded organelle	GO:0043227	0.0214657	1.66825	9689	266	117	0.0120756	27607	CASZ1,TICRR,NFIA,LMNB1,MST1R,N4BP3,SORBS1,CDH6,REV3L,HSPB3,PEG3,VGLL2,HMGCR,CD36,APOBEC2,STEAP2,CALCRL,MSMO1,WT1,ENSBTAG00000038849,TBC1D24,MDM2,CMYA5,FBXO32,NR3C2,ST3GAL5,MYO10,MYCL,CDKL1,NUDT4,ST8SIA2,GRK5,CDCA8,RGS20,ODAD1,ATAD5,H2AC19,STK33,BCHE,P2RX7,ABCA1,HNRNPA1,CENPJ,ADAMTS4,ASPM,KBTBD6,ZBTB3,LCA5,SPIB,FZD5,ERGIC1,CENPF,ACOX2,KNL1,CGAS,BLM,SPATA6,CENPP,RTKN2,SLC40A1,LPAR2,NEMP1,RGS10,CEP7…
GO:CC	supramolecular fiber	GO:0099512	0.0228716	1.6407	652	266	15	0.0230061	27607	LDB3,LMNB1,COL5A3,NCKAP5,FBXO32,MYOZ2,ASPM,ENSBTAG00000033740,MFAP2,INA,LTBP4,TNNT1,MYL3,AVIL,NEFH
GO:CC	supramolecular polymer	GO:0099081	0.0248248	1.60511	660	266	15	0.0227273	27607	LDB3,LMNB1,COL5A3,NCKAP5,FBXO32,MYOZ2,ASPM,ENSBTAG00000033740,MFAP2,INA,LTBP4,TNNT1,MYL3,AVIL,NEFH
GO:CC	microtubule cytoskeleton	GO:0015630	0.0256212	1.5914	1016	266	20	0.019685	27607	SORBS1,NCKAP5,CDCA8,TRAF5,CENPJ,ASPM,JAKMIP3,GEN1,CENPF,AUNIP,SPAG5,STIL,CEP78,ENSBTAG00000033740,RELL1,RACGAP1,BRCA2,LRRCC1,CCNF,CDC45
GO:CC	condensed chromosome	GO:0000793	0.0262407	1.58103	186	266	7	0.0376344	27607	CENPF,BLM,ENSBTAG00000033740,BRCA1,BRCA2,XPO1,CENPT
GO:CC	intracellular membrane-bounded organelle	GO:0043231	0.0302763	1.5189	9322	266	112	0.0120146	27607	CASZ1,TICRR,NFIA,LMNB1,MST1R,N4BP3,SORBS1,CDH6,REV3L,HSPB3,PEG3,VGLL2,HMGCR,CD36,APOBEC2,STEAP2,CALCRL,MSMO1,WT1,ENSBTAG00000038849,TBC1D24,MDM2,CMYA5,FBXO32,NR3C2,ST3GAL5,MYO10,MYCL,CDKL1,NUDT4,ST8SIA2,GRK5,CDCA8,RGS20,ATAD5,H2AC19,STK33,BCHE,P2RX7,ABCA1,HNRNPA1,CENPJ,ADAMTS4,ASPM,KBTBD6,ZBTB3,SPIB,FZD5,ERGIC1,CENPF,ACOX2,KNL1,CGAS,BLM,CENPP,RTKN2,SLC40A1,LPAR2,NEMP1,RGS10,CHST9,TLR2,BRCA1,TRIM5…
GO:CC	microfibril	GO:0001527	0.0348339	1.458	9	266	2	0.222222	27607	MFAP2,LTBP4
GO:CC	chromosome, centromeric region	GO:0000775	0.0350161	1.45573	149	266	6	0.0402685	27607	CDCA8,CENPF,CENPP,ENSBTAG00000033740,XPO1,CENPT
GO:CC	synaptonemal complex	GO:0000795	0.0352352	1.45302	32	266	3	0.09375	27607	BLM,BRCA1,BRCA2
GO:CC	supramolecular complex	GO:0099080	0.0352352	1.45302	917	266	18	0.0196292	27607	LDB3,LMNB1,COL5A3,NCKAP5,FBXO32,MYOZ2,ASPM,CENPF,ENSBTAG00000033740,XPO1,MFAP2,INA,LTBP4,TNNT1,MYL3,AVIL,CENPT,NEFH
GO:CC	synaptonemal structure	GO:0099086	0.0352352	1.45302	32	266	3	0.09375	27607	BLM,BRCA1,BRCA2
GO:CC	protein complex involved in cell adhesion	GO:0098636	0.0370261	1.43149	33	266	3	0.0909091	27607	ITGA6,JAM2,ITGA7
GO:CC	outer kinetochore	GO:0000940	0.0444619	1.35201	11	266	2	0.181818	27607	CENPF,ENSBTAG00000033740
GO:CC	actin cytoskeleton	GO:0015629	0.0479917	1.31883	396	266	10	0.0252525	27607	LDB3,MST1R,MYO10,MYOZ2,SIPA1L1,MYO5B,TNNT1,AVIL,NOTCH3,HSPB7
GO:CC	site of DNA damage	GO:0090734	0.0479917	1.31883	73	266	4	0.0547945	27607	CGAS,AUNIP,SLF2,ZGRF1
GO:CC	sarcomere	GO:0030017	0.0479924	1.31883	117	266	5	0.042735	27607	LDB3,FBXO32,MYOZ2,TNNT1,MYL3
GO:CC	sarcoplasmic reticulum membrane	GO:0033017	0.0480847	1.31799	12	266	2	0.166667	27607	ENSBTAG00000038849,ATP2A1
GO:CC	nucleoplasm	GO:0005654	0.0486075	1.3133	2935	266	42	0.0143101	27607	CASZ1,TICRR,NFIA,LMNB1,CDH6,HSPB3,WT1,MDM2,CMYA5,FBXO32,NR3C2,MYCL,CDKL1,GRK5,CDCA8,CENPJ,ADAMTS4,ERGIC1,CENPF,KNL1,BLM,CENPP,SLC40A1,BRCA1,RACGAP1,SLF2,BRCA2,XPO1,SH3D21,KLF5,ZNF219,BCL6,PRR7,MLXIPL,SOX9,NOTCH3,POLD1,CDC45,RPS6KA1,GLI1,HSPB7,NSD2
GO:CC	extracellular region	GO:0005576	0.0486075	1.3133	1752	266	28	0.0159817	27607	COL5A3,PTGFR,SEMA3E,F3,ENSBTAG00000005261,PTX3,ADAMTS6,CDCA8,BCHE,OTOG,ADAMTS4,APOLD1,SST,CKM,ANPEP,ENSBTAG00000006864,PPP1R13L,RNASE13,C8G,CTSF,MFAP2,ADAMTSL4,CCN2,CLEC3B,IGFBP2,PRELP,INHBE,CRLF1
GO:CC	nuclear lumen	GO:0031981	0.0489307	1.31042	3295	266	46	0.0139605	27607	CASZ1,TICRR,NFIA,LMNB1,CDH6,REV3L,HSPB3,WT1,MDM2,CMYA5,FBXO32,NR3C2,MYO10,MYCL,CDKL1,GRK5,CDCA8,CENPJ,ADAMTS4,ERGIC1,CENPF,KNL1,BLM,CENPP,SLC40A1,BRCA1,RACGAP1,SLF2,BRCA2,XPO1,SH3D21,KLF5,ZNF219,BCL6,PRR7,MLXIPL,SOX9,NOTCH3,AGER,POLD1,CDC45,CLEC3B,RPS6KA1,GLI1,HSPB7,NSD2
