# Supplementary material for: Transcriptome-wide N 6-Methyladenosine Methylome Profiling Reveals m6A Regulation of Skeletal Myoblast Differentiation in Cattle (Bos taurus)
Source: Front Cell Dev Biol. 2021 Dec 6;9:785380. doi: 10.3389/fcell.2021.785380 (PMC8685427; doi:10.3389/fcell.2021.785380)
Supplement: Supplementary file 8 [file DataSheet3.XLSX]

## Sheet: diff_peaks_DM_IPvsGM_IP
seqnames	start	end	width	geneId	transcriptId	geneName	Description	diff.lg.fdr	diff.lg.p	diff.log2.fc	annotation	DM_1	DM_2	DM_3	GM_1	GM_2	GM_3
chr17	65500594	65505336	4743	ENSBTAG00000000005	ENSBTAT00000000005	GRK3	G protein-coupled receptor kinase 3 [Source:VGNC Symbol;Acc:VGNC:53904]	-3.44	-4.16	0.36	3' UTR	8.01459	9.26131	8.43085	9.45744	10.2165	10.3864
chr21	34223154	34223394	241	ENSBTAG00000000010	ENSBTAT00000000010	UBL7	ubiquitin like 7 [Source:VGNC Symbol;Acc:VGNC:50128]	-4.71	-5.55	-1.12	3' UTR	4.60385	4.63256	4.50066	9.64381	3.86674	5.60033
chr20	33708626	33732705	24080	ENSBTAG00000000012	ENSBTAT00000000013	TTC33	tetratricopeptide repeat domain 33 [Source:VGNC Symbol;Acc:VGNC:36471]	-6.09	-7.03	0.53	5' UTR	20.409	21.5291	18.6938	9.80182	17.5697	12.9844
chr20	33698024	33700379	2356	ENSBTAG00000000013	ENSBTAT00000000017	PRKAA1	protein kinase AMP-activated catalytic subunit alpha 1 [Source:VGNC Symbol;Acc:VGNC:50248]	-4.07	-4.85	0.35	Exon (ENSBTAT00000000017/ENSBTAG00000000013, exon 7 of 9)	9.09404	8.26528	8.57928	4.16315	10.5691	7.27676
chr5	74883636	74884108	473	ENSBTAG00000000014	ENSBTAT00000000014	TXN2	thioredoxin 2 [Source:VGNC Symbol;Acc:VGNC:36533]	-2.36	-2.97	-0.22	3' UTR	38.531	39.9758	38.6422	54.8127	49.1417	45.1083
chr5	65886842	65886902	61	ENSBTAG00000000021	ENSBTAT00000000022	WASHC3	WASH complex subunit 3 [Source:NCBI gene;Acc:613720]	-0.57	-0.82	0.25	5' UTR	0.887667	0.808093	0	0.779143	0.760884	0.911621
chr21	21672192	21672875	684	ENSBTAG00000000026	ENSBTAT00000000029	VPS33B	VPS33B, late endosome and lysosome associated [Source:VGNC Symbol;Acc:VGNC:36817]	-2.85	-3.52	-0.74	3' UTR	2.57275	2.67699	2.46555	4.12277	2.71079	3.47426
chr19	50961969	50962684	716	ENSBTAG00000000042	ENSBTAT00000000046	PYCR1	pyrroline-5-carboxylate reductase 1 [Source:VGNC Symbol;Acc:VGNC:33586]	-51.4	-53.5	-0.39	3' UTR	90.7808	105.866	88.7115	172.504	129.446	107.564
chr5	107314106	107321512	7407	ENSBTAG00000000049	ENSBTAT00000079346	CCDC77	coiled-coil domain containing 77 [Source:VGNC Symbol;Acc:VGNC:26915]	-1.41	-1.88	0.29	3' UTR	4.47975	3.89318	4.41053	3.22003	4.38541	5.18672
chr29	28890330	28892935	2606	ENSBTAG00000000052	ENSBTAT00000000057	PKNOX2	PBX/knotted 1 homeobox 2 [Source:VGNC Symbol;Acc:VGNC:32949]	-1.97	-2.53	0.41	Exon (ENSBTAT00000000057/ENSBTAG00000000052, exon 8 of 10)	3.04093	2.61347	3.09031	2.27955	2.76724	2.21333
chr9	14936239	15038298	102060	ENSBTAG00000000053	ENSBTAT00000085924	FILIP1	filamin A interacting protein 1 [Source:VGNC Symbol;Acc:VGNC:29012]	-8.98	-10.1	0.43	Exon (ENSBTAT00000085924/ENSBTAG00000000053, exon 3 of 8)	43.6739	38.2218	41.9696	7.4063	9.19815	8.76892
chr11	103832673	103836780	4108	ENSBTAG00000000054	ENSBTAT00000000060	SNAPC4	small nuclear RNA activating complex polypeptide 4 [Source:NCBI gene;Acc:512086]	-7.63	-8.66	-0.57	3' UTR	7.80412	6.90468	6.81967	11.9238	6.91217	7.42178
chr11	103838577	103839568	992	ENSBTAG00000000054	ENSBTAT00000000060	SNAPC4	small nuclear RNA activating complex polypeptide 4 [Source:NCBI gene;Acc:512086]	-1.06	-1.46	-0.86	Exon (ENSBTAT00000000060/ENSBTAG00000000054, exon 16 of 23)	7.80412	6.90468	6.81967	11.9238	6.91217	7.42178
chr3	15423996	15425793	1798	ENSBTAG00000000057	ENSBTAT00000079983	THBS3	thrombospondin 3 [Source:VGNC Symbol;Acc:VGNC:35830]	-12.5	-13.7	-0.51	3' UTR	10.4376	11.3123	11.4545	10.2313	8.83382	9.781
chr6	49959103	50211366	252264	ENSBTAG00000000061	ENSBTAT00000075153	PCDH7	protocadherin 7 [Source:VGNC Symbol;Acc:VGNC:32621]	-47.5	-49.5	0.4	3' UTR	115.151	120.801	117.11	61.5733	67.9696	63.2514
chr10	11993897	11994196	300	ENSBTAG00000000062	ENSBTAT00000021899	RASL12	RAS like family 12 [Source:VGNC Symbol;Acc:VGNC:33756]	-0.7	-1	-0.55	3' UTR	2.5883	3.11162	3.40217	2.41787	2.40455	1.76826
chr3	84204435	84289326	84892	ENSBTAG00000000074	ENSBTAT00000033431	NFIA	nuclear factor I A [Source:VGNC Symbol;Acc:VGNC:32038]	-1.05	-1.45	-0.35	3' UTR	3.7711	3.4879	2.9769	5.05813	5.15171	5.21762
chr3	84341378	84594746	253369	ENSBTAG00000000074	ENSBTAT00000033431	NFIA	nuclear factor I A [Source:VGNC Symbol;Acc:VGNC:32038]	-2.42	-3.03	0.64	5' UTR	3.7711	3.4879	2.9769	5.05813	5.15171	5.21762
chr3	84597313	84597552	240	ENSBTAG00000000074	ENSBTAT00000033431	NFIA	nuclear factor I A [Source:VGNC Symbol;Acc:VGNC:32038]	-1.51	-1.99	-0.92	5' UTR	3.7711	3.4879	2.9769	5.05813	5.15171	5.21762
chr18	55130090	55130987	898	ENSBTAG00000000080	ENSBTAT00000000088	GRWD1	glutamate rich WD repeat containing 1 [Source:VGNC Symbol;Acc:VGNC:29669]	-1.36	-1.82	0.14	3' UTR	47.8948	49.685	51.1739	39.6896	50.596	47.8177
chr20	30060705	30060823	119	ENSBTAG00000000084	ENSBTAT00000000091	MRPS30	mitochondrial ribosomal protein S30 [Source:VGNC Symbol;Acc:VGNC:31669]	-2.25	-2.85	0.95	3' UTR	10.7958	14.0178	12.6115	11.3572	12.5526	12.0451
chr20	30060970	30063551	2582	ENSBTAG00000000084	ENSBTAT00000000091	MRPS30	mitochondrial ribosomal protein S30 [Source:VGNC Symbol;Acc:VGNC:31669]	-4.01	-4.79	0.58	Exon (ENSBTAT00000000091/ENSBTAG00000000084, exon 4 of 5)	10.7958	14.0178	12.6115	11.3572	12.5526	12.0451
chr20	30069448	30069654	207	ENSBTAG00000000084	ENSBTAT00000000091	MRPS30	mitochondrial ribosomal protein S30 [Source:VGNC Symbol;Acc:VGNC:31669]	-1.16	-1.58	-0.44	Exon (ENSBTAT00000000091/ENSBTAG00000000084, exon 1 of 5)	10.7958	14.0178	12.6115	11.3572	12.5526	12.0451
chr26	21414963	21415143	181	ENSBTAG00000000091	ENSBTAT00000000100	NDUFB8	NADH:ubiquinone oxidoreductase subunit B8 [Source:NCBI gene;Acc:282517]	-8.51	-9.58	0.46	3' UTR	26.7146	25.8872	28.7936	26.2695	28.3189	32.996
chr3	99466613	99466822	210	ENSBTAG00000000094	ENSBTAT00000000104	ATPAF1	ATP synthase mitochondrial F1 complex assembly factor 1 [Source:VGNC Symbol;Acc:VGNC:26332]	-0.76	-1.07	0.38	Exon (ENSBTAT00000000104/ENSBTAG00000000094, exon 1 of 9)	37.0482	35.4766	36.0679	23.6569	34.7971	37.5212
chr8	39246075	39257415	11341	ENSBTAG00000000095	ENSBTAT00000008067	CD274	CD274 molecule [Source:VGNC Symbol;Acc:VGNC:27019]	-3.13	-3.83	0.67	3' UTR	6.25782	5.57805	6.9452	1.74891	2.53554	2.22044
chr3	14854175	14860065	5891	ENSBTAG00000000105	ENSBTAT00000000114	RIT1	Ras like without CAAX 1 [Source:VGNC Symbol;Acc:VGNC:33987]	-5.09	-5.95	0.34	3' UTR	16.1332	16.7893	16.3447	7.15186	25.6217	16.8588
chr3	14862218	14862517	300	ENSBTAG00000000105	ENSBTAT00000000114	RIT1	Ras like without CAAX 1 [Source:VGNC Symbol;Acc:VGNC:33987]	-5.06	-5.93	0.91	3' UTR	16.1332	16.7893	16.3447	7.15186	25.6217	16.8588
chr3	14847359	14852105	4747	ENSBTAG00000000108	ENSBTAT00000000119	KHDC4	KH domain containing 4, pre-mRNA splicing factor [Source:VGNC Symbol;Acc:VGNC:30559]	-10.8	-12	0.41	3' UTR	24.0817	23.4909	22.3854	11.3453	19.089	19.2709
chr11	62408227	62408435	209	ENSBTAG00000000115	ENSBTAT00000084043	VPS54	VPS54, GARP complex subunit [Source:VGNC Symbol;Acc:VGNC:36830]	-5.78	-6.69	1.18	Exon (ENSBTAT00000084043/ENSBTAG00000000115, exon 7 of 22)	5.11729	5.33904	4.70824	3.08826	5.0056	4.84949
chr19	27312343	27312402	60	ENSBTAG00000000133	ENSBTAT00000000146	CD68	CD68 molecule [Source:VGNC Symbol;Acc:VGNC:27042]	-0.63	-0.9	-0.93	Exon (ENSBTAT00000000146/ENSBTAG00000000133, exon 2 of 6)	3.59594	3.32456	4.57176	6.25596	3.11635	3.55827
chr19	27319235	27320361	1127	ENSBTAG00000000134	ENSBTAT00000000147	MPDU1	mannose-P-dolichol utilization defect 1 [Source:VGNC Symbol;Acc:VGNC:31571]	-1.01	-1.4	-0.66	3' UTR	15.3783	13.6278	15.3644	17.6846	18.4061	20.4464
chr6	67179392	67180231	840	ENSBTAG00000000137	ENSBTAT00000000158	FRYL	FRY like transcription coactivator [Source:VGNC Symbol;Acc:VGNC:29123]	-3.81	-4.57	0.43	3' UTR	19.4307	21.0977	19.7341	10.6172	13.4104	12.9064
chr6	67180530	67183083	2554	ENSBTAG00000000137	ENSBTAT00000000158	FRYL	FRY like transcription coactivator [Source:VGNC Symbol;Acc:VGNC:29123]	-19.9	-21.4	0.47	3' UTR	19.4307	21.0977	19.7341	10.6172	13.4104	12.9064
chr17	52222683	52228130	5448	ENSBTAG00000000139	ENSBTAT00000000160	KMT5A	lysine methyltransferase 5A [Source:VGNC Symbol;Acc:VGNC:53910]	-1.57	-2.06	-0.58	Exon (ENSBTAT00000000160/ENSBTAG00000000139, exon 1 of 8)	18.6804	16.2525	16.09	18.7348	17.0647	13.8013
chr16	28870859	28872531	1673	ENSBTAG00000000140	ENSBTAT00000067592	EPHX1	epoxide hydrolase 1 [Source:VGNC Symbol;Acc:VGNC:28541]	-1.26	-1.7	-0.13	3' UTR	9.86927	10.5128	4.56732	7.37974	6.28255	5.84564
chr16	28871494	28873250	1757	ENSBTAG00000000140	ENSBTAT00000067592	EPHX1	epoxide hydrolase 1 [Source:VGNC Symbol;Acc:VGNC:28541]	-1.23	-1.66	-0.13	3' UTR	9.86927	10.5128	4.56732	7.37974	6.28255	5.84564
chr5	70063366	70117353	53988	ENSBTAG00000000147	ENSBTAT00000029270	RIC8B	RIC8 guanine nucleotide exchange factor B [Source:VGNC Symbol;Acc:VGNC:33962]	-1.1	-1.5	0.24	Exon (ENSBTAT00000029270/ENSBTAG00000000147, exon 1 of 11)	8.04693	7.3436	7.47712	4.51036	5.804	6.11316
chr3	113172310	113172640	331	ENSBTAG00000000149	ENSBTAT00000070077	USP40	ubiquitin specific peptidase 40 [Source:VGNC Symbol;Acc:VGNC:52845]	-2.09	-2.66	-0.87	3' UTR	9.96289	10.8282	10.7058	12.5853	11.236	10.7053
chr3	113176194	113176583	390	ENSBTAG00000000149	ENSBTAT00000070077	USP40	ubiquitin specific peptidase 40 [Source:VGNC Symbol;Acc:VGNC:52845]	-0.96	-1.33	-0.32	3' UTR	9.96289	10.8282	10.7058	12.5853	11.236	10.7053
chr17	71311531	71311739	209	ENSBTAG00000000170	ENSBTAT00000000195	GSTT4	glutathione S-transferase, theta 4 [Source:NCBI gene;Acc:506093]	-0.59	-0.84	-1.26	5' UTR	0.372681	0.532472	0.754043	0.256253	0.917045	0.547012
chr6	59112987	59113375	389	ENSBTAG00000000175	ENSBTAT00000000200	N4BP2	NEDD4 binding protein 2 [Source:VGNC Symbol;Acc:VGNC:53766]	-0.92	-1.28	-0.24	Exon (ENSBTAT00000000200/ENSBTAG00000000175, exon 3 of 17)	8.44308	10.36	10.3269	3.70359	5.90657	5.96032
chr6	59129602	59130080	479	ENSBTAG00000000175	ENSBTAT00000000200	N4BP2	NEDD4 binding protein 2 [Source:VGNC Symbol;Acc:VGNC:53766]	-3.77	-4.53	0.65	Exon (ENSBTAT00000000200/ENSBTAG00000000175, exon 8 of 17)	8.44308	10.36	10.3269	3.70359	5.90657	5.96032
chr2	22798728	22850866	52139	ENSBTAG00000000176	ENSBTAT00000000201	SP3	Sp3 transcription factor [Source:VGNC Symbol;Acc:VGNC:35154]	-23.8	-25.4	0.36	Exon (ENSBTAT00000082926/ENSBTAG00000000176, exon 3 of 7)	91.7488	92.1608	82.4627	52.4948	80.4514	80.838
chr25	653544	653932	389	ENSBTAG00000000177	ENSBTAT00000000202	MSLN	mesothelin [Source:NCBI gene;Acc:516237]	-12.4	-13.6	-1.88	3' UTR	2.13595	2.51989	1.67036	6.75034	3.54917	4.82252
chr11	47492219	47502387	10169	ENSBTAG00000000184	ENSBTAT00000000210	EIF2AK3	eukaryotic translation initiation factor 2 alpha kinase 3 [Source:VGNC Symbol;Acc:VGNC:28382]	-4.07	-4.85	0.24	Exon (ENSBTAT00000000210/ENSBTAG00000000184, exon 11 of 17)	18.7537	20.0564	18.7689	13.8289	15.9151	14.9977
chr3	15603054	15605164	2111	ENSBTAG00000000186	ENSBTAT00000081315	FLAD1	flavin adenine dinucleotide synthetase 1 [Source:VGNC Symbol;Acc:VGNC:55191]	-3.23	-3.93	-0.8	3' UTR	5.11579	5.16393	5.89276	8.71419	5.34767	5.80833
chr22	51079968	51080116	149	ENSBTAG00000000191	ENSBTAT00000000217	SLC25A20	solute carrier family 25 member 20 [Source:VGNC Symbol;Acc:VGNC:34748]	-1.17	-1.59	-0.72	3' UTR	5.66918	5.19795	5.23154	6.58208	4.46401	4.51471
chr18	64639659	64640664	1006	ENSBTAG00000000195	ENSBTAT00000021095	ENSBTAG00000000195	zinc finger protein 501 [Source:NCBI gene;Acc:528802]	-3	-3.68	0.44	Exon (ENSBTAT00000021095/ENSBTAG00000000195, exon 4 of 4)	11.2938	10.1707	9.99103	5.29571	7.93762	8.6575
chr14	70361293	70366711	5419	ENSBTAG00000000199	ENSBTAT00000000233	PDP1	pyruvate dehyrogenase phosphatase catalytic subunit 1 [Source:VGNC Symbol;Acc:VGNC:32713]	-6.37	-7.32	0.23	5' UTR	50.0555	55.6472	52.8446	35.7167	38.4907	35.6603
chr1	7202094	7203738	1645	ENSBTAG00000000201	ENSBTAT00000032432	LTN1	listerin E3 ubiquitin protein ligase 1 [Source:VGNC Symbol;Acc:VGNC:31078]	-5.17	-6.04	0.4	Exon (ENSBTAT00000032432/ENSBTAG00000000201, exon 9 of 30)	6.90998	7.81069	7.09709	3.45844	5.91315	5.69269
chr19	56216461	56217750	1290	ENSBTAG00000000202	ENSBTAT00000000237	SLC25A19	solute carrier family 25 member 19 [Source:VGNC Symbol;Acc:VGNC:34747]	-1.17	-1.59	0.26	3' UTR	5.31457	5.21671	4.88251	5.54573	5.55691	5.40347
chr8	103819768	103825374	5607	ENSBTAG00000000204	ENSBTAT00000055284	TMEM268	transmembrane protein 268 [Source:VGNC Symbol;Acc:VGNC:36073]	-4.4	-5.21	0.35	3' UTR	27.1282	28.4142	26.1662	20.408	23.6783	23.1861
chr1	64198581	64201178	2598	ENSBTAG00000000210	ENSBTAT00000071475	ARHGAP31	Rho GTPase activating protein 31 [Source:VGNC Symbol;Acc:VGNC:26089]	-2.13	-2.7	0.1	3' UTR	46.309	51.8073	47.0865	43.9121	45.4111	44.132
chr1	64211525	64211853	329	ENSBTAG00000000213	ENSBTAT00000000254	TMEM39A	transmembrane protein 39A [Source:VGNC Symbol;Acc:VGNC:36082]	-1.78	-2.31	0.38	3' UTR	16.8753	15.3109	16.0617	12.5073	14.7445	14.5621
chr16	50856300	50911459	55160	ENSBTAG00000000215	ENSBTAT00000045065	GNB1	G protein subunit beta 1 [Source:VGNC Symbol;Acc:VGNC:29457]	-9.23	-10.3	-0.34	5' UTR	73.9205	78.2512	76.2097	79.9578	78.6031	79.7261
chr10	14606776	14671868	65093	ENSBTAG00000000218	ENSBTAT00000000265	MAP2K5	mitogen-activated protein kinase kinase 5 [Source:VGNC Symbol;Acc:VGNC:31186]	-4.96	-5.82	0.59	3' UTR	6.56904	6.61117	7.5343	5.10386	5.26966	5.33429
chr28	7903182	7922562	19381	ENSBTAG00000000221	ENSBTAT00000070922	RBM34	RNA binding motif protein 34 [Source:NCBI gene;Acc:537542]	-2.42	-3.03	0.23	5' UTR	5.63623	4.87759	5.99397	2.75825	3.99624	5.23923
chr28	7940570	7948363	7794	ENSBTAG00000000222	ENSBTAT00000075576	ARID4B	AT-rich interaction domain 4B [Source:VGNC Symbol;Acc:VGNC:26130]	-0.72	-1.02	0.45	Exon (ENSBTAT00000075576/ENSBTAG00000000222, exon 19 of 24)	14.3943	16.5325	14.5771	8.06453	11.4735	11.592
chr28	7948423	7986391	37969	ENSBTAG00000000222	ENSBTAT00000075576	ARID4B	AT-rich interaction domain 4B [Source:VGNC Symbol;Acc:VGNC:26130]	-7.56	-8.59	0.3	Exon (ENSBTAT00000075576/ENSBTAG00000000222, exon 8 of 24)	14.3943	16.5325	14.5771	8.06453	11.4735	11.592
chr28	7933769	7940360	6592	ENSBTAG00000000222	ENSBTAT00000075576	ARID4B	AT-rich interaction domain 4B [Source:VGNC Symbol;Acc:VGNC:26130]	-2.61	-3.25	0.24	Exon (ENSBTAT00000075576/ENSBTAG00000000222, exon 20 of 24)	14.3943	16.5325	14.5771	8.06453	11.4735	11.592
chr27	37217297	37217387	91	ENSBTAG00000000225	ENSBTAT00000000276	POLB	DNA polymerase beta [Source:VGNC Symbol;Acc:VGNC:33112]	-0.5	-0.72	0.52	3' UTR	2.08257	2.16231	2.91805	1.98311	2.24525	2.42808
chr28	41537165	41542827	5663	ENSBTAG00000000231	ENSBTAT00000000282	BMPR1A	bone morphogenetic protein receptor type 1A [Source:VGNC Symbol;Acc:VGNC:26524]	-19.7	-21.2	0.52	3' UTR	18.1759	21.5428	20.0818	7.90725	15.0754	14.8824
chr15	50384953	50385757	805	ENSBTAG00000000233	ENSBTAT00000000284	OR51E1	olfactory receptor 51E1 [Source:NCBI gene;Acc:112441493]	-0.73	-1.03	1.03	Exon (ENSBTAT00000000284/ENSBTAG00000000233, exon 1 of 1)	0.780183	1.06267	0.652795	1.17232	1.23251	1.55389
chr14	63394365	63394455	91	ENSBTAG00000000236	ENSBTAT00000000289	YWHAZ	tyrosine 3-monooxygenase/tryptophan 5-monooxygenase activation protein zeta [Source:VGNC Symbol;Acc:VGNC:53885]	-4.51	-5.33	0.36	5' UTR	49.2249	55.3917	56.166	43.8818	76.2646	66.1466
chr13	77236934	77239929	2996	ENSBTAG00000000241	ENSBTAT00000000301	STAU1	staufen double-stranded RNA binding protein 1 [Source:VGNC Symbol;Acc:VGNC:35375]	-8.58	-9.66	0.24	3' UTR	46.9424	53.6015	48.3878	43.3798	43.4419	43.5586
chr9	76196418	76196537	120	ENSBTAG00000000243	ENSBTAT00000000304	HEBP2	heme binding protein 2 [Source:VGNC Symbol;Acc:VGNC:29798]	-1.39	-1.86	0.39	3' UTR	34.4761	40.8108	36.3431	21.555	37.5466	34.2443
chr9	76205830	76206368	539	ENSBTAG00000000245	ENSBTAT00000084104	NHSL1	NHS like 1 [Source:VGNC Symbol;Acc:VGNC:32072]	-8.2	-9.25	1.03	3' UTR	19.3009	24.0193	21.047	20.8249	19.2832	18.5024
chr9	76214926	76216272	1347	ENSBTAG00000000245	ENSBTAT00000084104	NHSL1	NHS like 1 [Source:VGNC Symbol;Acc:VGNC:32072]	-3.13	-3.83	-0.29	Exon (ENSBTAT00000084104/ENSBTAG00000000245, exon 6 of 8)	19.3009	24.0193	21.047	20.8249	19.2832	18.5024
chr8	102631185	102632143	959	ENSBTAG00000000250	ENSBTAT00000000314	HDHD3	haloacid dehalogenase like hydrolase domain containing 3 [Source:VGNC Symbol;Acc:VGNC:29789]	-3.52	-4.25	0.45	3' UTR	16.3117	13.8894	14.2332	14.685	14.1456	13.7085
chr8	102632504	102632563	60	ENSBTAG00000000250	ENSBTAT00000000314	HDHD3	haloacid dehalogenase like hydrolase domain containing 3 [Source:VGNC Symbol;Acc:VGNC:29789]	-1.36	-1.82	1.11	5' UTR	16.3117	13.8894	14.2332	14.685	14.1456	13.7085
chr8	102634163	102634313	151	ENSBTAG00000000250	ENSBTAT00000000314	HDHD3	haloacid dehalogenase like hydrolase domain containing 3 [Source:VGNC Symbol;Acc:VGNC:29789]	-0.38	-0.53	0.22	5' UTR	16.3117	13.8894	14.2332	14.685	14.1456	13.7085
chr3	102414048	102415157	1110	ENSBTAG00000000253	ENSBTAT00000087285	PTPRF	protein tyrosine phosphatase, receptor type F [Source:VGNC Symbol;Acc:VGNC:33550]	-7.05	-8.04	0.25	3' UTR	24.4316	25.0883	25.474	19.4189	18.3746	18.4621
chr9	65275990	65276349	360	ENSBTAG00000000257	ENSBTAT00000072258	MRAP2	melanocortin 2 receptor accessory protein 2 [Source:VGNC Symbol;Acc:VGNC:31596]	-0.71	-1	0.61	3' UTR	3.79298	3.84472	3.5816	2.98137	5.01466	3.8498
chr4	65971508	65980203	8696	ENSBTAG00000000260	ENSBTAT00000000325	ZNRF2	zinc and ring finger 2 [Source:VGNC Symbol;Acc:VGNC:37364]	-1.06	-1.45	0.57	3' UTR	6.64589	8.47464	6.38225	5.20768	6.63226	6.61256
chr2	5642791	5683747	40957	ENSBTAG00000000266	ENSBTAT00000000331	NAB1	NGFI-A binding protein 1 [Source:VGNC Symbol;Acc:VGNC:31857]	-4.75	-5.59	0.44	5' UTR	8.97305	8.68013	9.13939	4.52219	6.36318	5.60293
chr19	23080757	23081296	540	ENSBTAG00000000267	ENSBTAT00000000333	SMG6	SMG6, nonsense mediated mRNA decay factor [Source:VGNC Symbol;Acc:VGNC:35011]	-3.71	-4.46	-0.3	3' UTR	22.2528	20.7087	20.9174	25.4349	25.2459	24.9658
chr19	23080158	23080517	360	ENSBTAG00000000267	ENSBTAT00000000333	SMG6	SMG6, nonsense mediated mRNA decay factor [Source:VGNC Symbol;Acc:VGNC:35011]	-0.89	-1.25	-0.2	3' UTR	22.2528	20.7087	20.9174	25.4349	25.2459	24.9658
chr8	44298734	44305094	6361	ENSBTAG00000000269	ENSBTAT00000000335	ENSBTAG00000000269	COBW domain containing 5 [Source:NCBI gene;Acc:100300568]	-3.07	-3.76	-0.4	5' UTR	5.15503	5.05922	5.3654	5.40583	6.17412	7.38944
chr8	44341122	44344614	3493	ENSBTAG00000000269	ENSBTAT00000000335	ENSBTAG00000000269	COBW domain containing 5 [Source:NCBI gene;Acc:100300568]	-1.66	-2.18	0.41	Exon (ENSBTAT00000000335/ENSBTAG00000000269, exon 13 of 15)	5.15503	5.05922	5.3654	5.40583	6.17412	7.38944
chr10	53893423	53976217	82795	ENSBTAG00000000271	ENSBTAT00000000337	MNS1	meiosis specific nuclear structural 1 [Source:VGNC Symbol;Acc:VGNC:31539]	-3.96	-4.74	0.51	5' UTR	3.12127	2.86971	3.57144	2.3697	3.04225	2.75486
chr4	77120960	77121971	1012	ENSBTAG00000000274	ENSBTAT00000000341	YKT6	YKT6 v-SNARE homolog [Source:VGNC Symbol;Acc:VGNC:37030]	-6.84	-7.82	0.12	3' UTR	273.37	262.695	269.754	206.734	233.898	217.837
chr5	106139081	106143035	3955	ENSBTAG00000000275	ENSBTAT00000068193	PARP11	poly(ADP-ribose) polymerase family member 11 [Source:VGNC Symbol;Acc:VGNC:49073]	-4.94	-5.8	0.5	3' UTR	8.2116	8.78112	8.88145	6.0294	5.77125	6.53311
chr3	33496698	33496878	181	ENSBTAG00000000283	ENSBTAT00000000353	CSF1	colony stimulating factor 1 [Source:VGNC Symbol;Acc:VGNC:27753]	-2.13	-2.71	-0.29	Exon (ENSBTAT00000000353/ENSBTAG00000000283, exon 6 of 9)	41.8205	42.3161	44.9117	69.6533	63.8222	58.6832
chr3	33488957	33496339	7383	ENSBTAG00000000283	ENSBTAT00000000353	CSF1	colony stimulating factor 1 [Source:VGNC Symbol;Acc:VGNC:27753]	-1.4	-1.87	0.06	3' UTR	41.8205	42.3161	44.9117	69.6533	63.8222	58.6832
chr13	12301034	12322487	21454	ENSBTAG00000000288	ENSBTAT00000061493	UPF2	UPF2, regulator of nonsense mediated mRNA decay [Source:VGNC Symbol;Acc:VGNC:36681]	-11.3	-12.5	0.31	5' UTR	40.7151	40.8287	38.0938	28.5794	32.8359	33.0157
chr5	32140772	32143602	2831	ENSBTAG00000000289	ENSBTAT00000000361	ASB8	ankyrin repeat and SOCS box containing 8 [Source:VGNC Symbol;Acc:VGNC:26201]	-8.27	-9.33	0.34	3' UTR	32.4173	35.253	33.5096	26.9731	31.4076	28.4
chr13	12237823	12238002	180	ENSBTAG00000000291	ENSBTAT00000079686	DHTKD1	dehydrogenase E1 and transketolase domain containing 1 [Source:VGNC Symbol;Acc:VGNC:28047]	-1.89	-2.43	0.42	3' UTR	10.0813	10.8297	10.3139	8.1859	10.162	9.98493
chr29	45577435	45577936	502	ENSBTAG00000000292	ENSBTAT00000000367	TCIRG1	T cell immune regulator 1, ATPase H+ transporting V0 subunit a3 [Source:VGNC Symbol;Acc:VGNC:56298]	-14.8	-16.2	-1.12	3' UTR	4.14474	4.06336	4.07893	7.69634	5.09968	5.5968
chr4	92569423	92569898	476	ENSBTAG00000000296	ENSBTAT00000085598	IMPDH1	inosine monophosphate dehydrogenase 1 [Source:VGNC Symbol;Acc:VGNC:30188]	-4.33	-5.14	-0.86	3' UTR	2.95858	2.7418	2.68648	8.94037	4.86522	4.84643
chr2	110840947	110841455	509	ENSBTAG00000000301	ENSBTAT00000000378	ENSBTAG00000000301	glycerol kinase 2-like [Source:NCBI gene;Acc:538702]	-0.64	-0.91	2.55	Exon (ENSBTAT00000000378/ENSBTAG00000000301, exon 1 of 1)	0.301167	0.388499	0.427412	0.218245	0.389845	0.683377
chr3	56698838	56703979	5142	ENSBTAG00000000305	ENSBTAT00000000389	LMO4	LIM domain only 4 [Source:VGNC Symbol;Acc:VGNC:30936]	-18.2	-19.7	0.25	3' UTR	217.878	209.733	212.133	126.55	213.774	213.518
chr14	826740	827249	510	ENSBTAG00000000312	ENSBTAT00000084417	GRINA	glutamate ionotropic receptor NMDA type subunit associated protein 1 [Source:VGNC Symbol;Acc:VGNC:29651]	-13.3	-14.6	-0.68	3' UTR	17.0609	13.3867	15.6717	24.1468	12.1413	12.5213
chr15	75934192	75934252	61	ENSBTAG00000000317	ENSBTAT00000000419	MAPK8IP1	mitogen-activated protein kinase 8 interacting protein 1 [Source:VGNC Symbol;Acc:VGNC:31224]	-0.55	-0.78	-0.69	Exon (ENSBTAT00000000419/ENSBTAG00000000317, exon 5 of 12)	1.16831	1.75806	1.26554	3.09172	2.73998	3.3688
chr8	75650103	75650401	299	ENSBTAG00000000320	ENSBTAT00000076606	UBAP1	ubiquitin associated protein 1 [Source:VGNC Symbol;Acc:VGNC:36571]	-2.03	-2.59	-0.28	3' UTR	47.3441	52.1395	67.4051	90.1079	63.4031	79.0949
chr23	20658257	20671230	12974	ENSBTAG00000000322	ENSBTAT00000075454	CD2AP	CD2 associated protein [Source:VGNC Symbol;Acc:VGNC:27022]	-4.56	-5.38	0.27	Exon (ENSBTAT00000075454/ENSBTAG00000000322, exon 5 of 17)	6.35469	6.029	5.72071	4.87835	4.67019	5.86628
chr18	51026113	51028264	2152	ENSBTAG00000000332	ENSBTAT00000000437	ERF	ETS2 repressor factor [Source:VGNC Symbol;Acc:VGNC:28576]	-3.11	-3.8	-0.17	3' UTR	45.1095	41.8197	42.6879	50.1743	44.5521	43.4353
chr19	51148536	51154185	5650	ENSBTAG00000000356	ENSBTAT00000034734	CCDC137	coiled-coil domain containing 137 [Source:VGNC Symbol;Acc:VGNC:26849]	-2.46	-3.08	-0.17	5' UTR	22.9277	21.3256	23.3986	22.9353	23.2802	22.2522
chr27	24423938	24462351	38414	ENSBTAG00000000357	ENSBTAT00000084626	PRAG1	PEAK1 related, kinase-activating pseudokinase 1 [Source:NCBI gene;Acc:533821]	-1.69	-2.21	-0.35	3' UTR	2.8617	3.41754	2.90261	2.53501	2.17782	2.17389
chr10	102975041	102975131	91	ENSBTAG00000000362	ENSBTAT00000066709	SPG11	SPG11, spatacsin vesicle trafficking associated [Source:VGNC Symbol;Acc:VGNC:35207]	-1.36	-1.82	0.82	Exon (ENSBTAT00000066709/ENSBTAG00000000362, exon 35 of 35)	4.31222	4.47874	4.33365	2.35917	3.71167	3.35152
chr10	102989941	102991146	1206	ENSBTAG00000000362	ENSBTAT00000066709	SPG11	SPG11, spatacsin vesicle trafficking associated [Source:VGNC Symbol;Acc:VGNC:35207]	-3.82	-4.58	0.51	Exon (ENSBTAT00000066709/ENSBTAG00000000362, exon 23 of 35)	4.31222	4.47874	4.33365	2.35917	3.71167	3.35152
chr20	10063300	10064771	1472	ENSBTAG00000000363	ENSBTAT00000000474	BDP1	B double prime 1, subunit of RNA polymerase III transcription initiation factor IIIB [Source:VGNC Symbol;Acc:VGNC:26462]	-1.5	-1.98	0.51	Exon (ENSBTAT00000000474/ENSBTAG00000000363, exon 10 of 35)	12.7677	14.2684	12.5147	7.56122	11.6012	10.6094
chr20	10035229	10049136	13908	ENSBTAG00000000363	ENSBTAT00000000474	BDP1	B double prime 1, subunit of RNA polymerase III transcription initiation factor IIIB [Source:VGNC Symbol;Acc:VGNC:26462]	-10.8	-12	0.36	Exon (ENSBTAT00000000474/ENSBTAG00000000363, exon 17 of 35)	12.7677	14.2684	12.5147	7.56122	11.6012	10.6094
chr20	10049586	10052830	3245	ENSBTAG00000000363	ENSBTAT00000000474	BDP1	B double prime 1, subunit of RNA polymerase III transcription initiation factor IIIB [Source:VGNC Symbol;Acc:VGNC:26462]	-5.61	-6.51	0.58	Exon (ENSBTAT00000000474/ENSBTAG00000000363, exon 16 of 35)	12.7677	14.2684	12.5147	7.56122	11.6012	10.6094
chr20	10056825	10059434	2610	ENSBTAG00000000363	ENSBTAT00000000474	BDP1	B double prime 1, subunit of RNA polymerase III transcription initiation factor IIIB [Source:VGNC Symbol;Acc:VGNC:26462]	-1.25	-1.69	0.65	Exon (ENSBTAT00000000474/ENSBTAG00000000363, exon 12 of 35)	12.7677	14.2684	12.5147	7.56122	11.6012	10.6094
chr20	10081670	10083585	1916	ENSBTAG00000000363	ENSBTAT00000000474	BDP1	B double prime 1, subunit of RNA polymerase III transcription initiation factor IIIB [Source:VGNC Symbol;Acc:VGNC:26462]	-1.59	-2.09	-0.69	Exon (ENSBTAT00000000474/ENSBTAG00000000363, exon 2 of 35)	12.7677	14.2684	12.5147	7.56122	11.6012	10.6094
chr10	13233285	13234117	833	ENSBTAG00000000371	ENSBTAT00000000481	DIS3L	DIS3 like exosome 3'-5' exoribonuclease [Source:VGNC Symbol;Acc:VGNC:28073]	-3.39	-4.12	0.24	3' UTR	20.7969	19.7266	20.6758	14.9667	21.0347	21.5489
chr10	13235988	13237453	1466	ENSBTAG00000000372	ENSBTAT00000000482	TIPIN	TIMELESS interacting protein [Source:VGNC Symbol;Acc:VGNC:35877]	-0.69	-0.98	0.19	Exon (ENSBTAT00000000482/ENSBTAG00000000372, exon 8 of 9)	7.16783	7.44229	8.09378	6.4855	7.52314	7.75034
chr16	33150007	33150605	599	ENSBTAG00000000385	ENSBTAT00000000497	ZBTB18	zinc finger and BTB domain containing 18 [Source:VGNC Symbol;Acc:VGNC:37063]	-12.8	-14.1	0.58	3' UTR	49.3418	47.3713	48.6708	53.6016	71.4205	67.1355
chr16	33151291	33155673	4383	ENSBTAG00000000385	ENSBTAT00000000497	ZBTB18	zinc finger and BTB domain containing 18 [Source:VGNC Symbol;Acc:VGNC:37063]	-10.6	-11.8	0.28	5' UTR	49.3418	47.3713	48.6708	53.6016	71.4205	67.1355
chr16	33150814	33151082	269	ENSBTAG00000000385	ENSBTAT00000000497	ZBTB18	zinc finger and BTB domain containing 18 [Source:VGNC Symbol;Acc:VGNC:37063]	-3.5	-4.23	0.53	3' UTR	49.3418	47.3713	48.6708	53.6016	71.4205	67.1355
chr25	28081759	28160278	78520	ENSBTAG00000000390	ENSBTAT00000000502	TPST1	tyrosylprotein sulfotransferase 1 [Source:VGNC Symbol;Acc:VGNC:36264]	-8.78	-9.86	0.42	5' UTR	29.3995	35.5288	30.865	14.23	17.059	16.5902
chr5	83681014	83722830	41817	ENSBTAG00000000393	ENSBTAT00000000506	SSPN	sarcospan [Source:VGNC Symbol;Acc:VGNC:35317]	-1.95	-2.5	-0.29	Exon (ENSBTAT00000000506/ENSBTAG00000000393, exon 1 of 4)	17.3845	18.7241	18.5371	11.5559	18.1864	18.4755
chr1	141486802	141486921	120	ENSBTAG00000000394	ENSBTAT00000000507	BACE2	beta-secretase 2 [Source:VGNC Symbol;Acc:VGNC:26401]	-0.81	-1.14	0.17	Exon (ENSBTAT00000000507/ENSBTAG00000000394, exon 9 of 9)	18.2907	21.1714	20.7358	11.5643	9.01033	9.23034
chr23	11066585	11066975	391	ENSBTAG00000000396	ENSBTAT00000000511	PIM1	Pim-1 proto-oncogene, serine/threonine kinase [Source:VGNC Symbol;Acc:VGNC:32899]	-5.6	-6.5	-0.83	5' UTR	32.849	31.4492	34.5358	43.1756	34.6439	34.8769
chr7	11807337	11809503	2167	ENSBTAG00000000399	ENSBTAT00000000513	NANOS3	nanos C2HC-type zinc finger 3 [Source:HGNC Symbol;Acc:HGNC:22048]	-0.72	-1.02	-1	3' UTR	1.47508	0.599453	0.866371	1.1472	0.900024	1.23193
chr3	14236781	14240979	4199	ENSBTAG00000000404	ENSBTAT00000080451	NAXE	NAD(P)HX epimerase [Source:VGNC Symbol;Acc:VGNC:55632]	-4.26	-5.06	-0.19	3' UTR	8.47517	8.44762	10.4791	11.0566	8.53309	7.5608
chr3	14237515	14241011	3497	ENSBTAG00000000404	ENSBTAT00000080451	NAXE	NAD(P)HX epimerase [Source:VGNC Symbol;Acc:VGNC:55632]	-2.12	-2.7	0.46	3' UTR	8.47517	8.44762	10.4791	11.0566	8.53309	7.5608
chr25	27201063	27201270	208	ENSBTAG00000000405	ENSBTAT00000000519	VKORC1	vitamin K epoxide reductase complex subunit 1 [Source:NCBI gene;Acc:445422]	-2.7	-3.35	0.42	3' UTR	20.1087	20.4989	21.1734	15.7105	15.6859	17.7686
chr19	51123898	51124465	568	ENSBTAG00000000411	ENSBTAT00000000527	HGS	hepatocyte growth factor-regulated tyrosine kinase substrate [Source:VGNC Symbol;Acc:VGNC:29836]	-6.38	-7.34	-0.54	3' UTR	6.82549	5.76639	6.31414	11.5426	6.38163	7.92873
chr20	13531622	13541284	9663	ENSBTAG00000000415	ENSBTAT00000069967	ERBIN	erbb2 interacting protein [Source:VGNC Symbol;Acc:VGNC:28565]	-15.5	-16.9	0.35	3' UTR	66.179	73.4844	69.6444	29.7327	55.9033	50.9506
chr20	13544045	13549510	5466	ENSBTAG00000000415	ENSBTAT00000069967	ERBIN	erbb2 interacting protein [Source:VGNC Symbol;Acc:VGNC:28565]	-55	-57.2	0.42	Exon (ENSBTAT00000069967/ENSBTAG00000000415, exon 19 of 23)	66.179	73.4844	69.6444	29.7327	55.9033	50.9506
chr5	22662760	22719823	57064	ENSBTAG00000000421	ENSBTAT00000081019	EEA1	early endosome antigen 1 [Source:VGNC Symbol;Acc:VGNC:54421]	-18.3	-19.8	0.38	Exon (ENSBTAT00000081019/ENSBTAG00000000421, exon 10 of 30)	16.4028	17.0592	16.3525	8.22565	10.8909	10.2737
chr5	22650472	22655875	5404	ENSBTAG00000000421	ENSBTAT00000081019	EEA1	early endosome antigen 1 [Source:VGNC Symbol;Acc:VGNC:54421]	-7.04	-8.03	0.3	3' UTR	16.4028	17.0592	16.3525	8.22565	10.8909	10.2737
chr24	3404266	3405850	1585	ENSBTAG00000000422	ENSBTAT00000072273	TSHZ1	teashirt zinc finger homeobox 1 [Source:VGNC Symbol;Acc:VGNC:56375]	-11	-12.2	0.69	3' UTR	9.65496	9.8585	9.04241	8.03445	6.75957	6.09623
chr29	44692636	44693236	601	ENSBTAG00000000423	ENSBTAT00000007153	RBM4B	RNA binding motif protein 4B [Source:NCBI gene;Acc:505756]	-1.24	-1.68	0.59	3' UTR	41.4956	33.95	39.5364	29.4626	34.041	35.4501
chr9	75751956	75754067	2112	ENSBTAG00000000436	ENSBTAT00000000557	TNFAIP3	TNF alpha induced protein 3 [Source:VGNC Symbol;Acc:VGNC:36155]	-1.15	-1.57	0.49	Exon (ENSBTAT00000000557/ENSBTAG00000000436, exon 7 of 9)	2.41802	2.78847	3.13525	1.88359	1.66777	1.62045
chr17	45344722	45360901	16180	ENSBTAG00000000439	ENSBTAT00000066481	SFSWAP	splicing factor SWAP [Source:VGNC Symbol;Acc:VGNC:34524]	-1.28	-1.73	-0.15	5' UTR	8.19668	7.60305	8.90416	11.6377	7.91926	8.77369
chr15	22247390	22248004	615	ENSBTAG00000000440	ENSBTAT00000000561	HSPB2	heat shock protein family B (small) member 2 [Source:VGNC Symbol;Acc:VGNC:54881]	-7.52	-8.54	-0.36	3' UTR	59.1753	52.7544	55.23	53.2374	35.2819	34.9774
chr26	14896169	14896346	178	ENSBTAG00000000442	ENSBTAT00000000566	RBP4	retinol binding protein 4 [Source:VGNC Symbol;Acc:VGNC:33815]	-2.56	-3.19	0.35	3' UTR	24.5833	25.4919	23.3397	36.2655	24.071	24.9292
chr1	71964937	71965266	330	ENSBTAG00000000448	ENSBTAT00000000573	BDH1	3-hydroxybutyrate dehydrogenase 1 [Source:VGNC Symbol;Acc:VGNC:26457]	-1.47	-1.95	0.61	3' UTR	3.08641	4.08053	4.06773	3.42946	3.08063	2.33959
chr29	9870190	9870661	472	ENSBTAG00000000457	ENSBTAT00000000582	CCDC89	coiled-coil domain containing 89 [Source:VGNC Symbol;Acc:VGNC:26929]	-1.79	-2.32	1.56	3' UTR	2.36406	2.24691	1.83602	2.02761	2.9399	2.56589
chr22	15078517	15080315	1799	ENSBTAG00000000459	ENSBTAT00000000583	POMGNT2	protein O-linked mannose N-acetylglucosaminyltransferase 2 (beta 1,4-) [Source:NCBI gene;Acc:497030]	-2.59	-3.22	0.31	3' UTR	12.4129	11.5801	12.5019	11.4129	11.1485	8.83442
chr29	9858974	9862004	3031	ENSBTAG00000000460	ENSBTAT00000030378	SYTL2	synaptotagmin like 2 [Source:NCBI gene;Acc:614406]	-70.7	-73	0.39	3' UTR	255.753	267.411	260.249	223.093	288.404	285.894
chr6	66225406	66226739	1334	ENSBTAG00000000473	ENSBTAT00000000601	ATP10D	ATPase phospholipid transporting 10D (putative) [Source:VGNC Symbol;Acc:VGNC:55156]	-1.97	-2.52	0.43	Exon (ENSBTAT00000000601/ENSBTAG00000000473, exon 13 of 22)	7.65611	8.37216	7.65503	4.96056	7.07908	5.82796
chr22	50032245	50032903	659	ENSBTAG00000000483	ENSBTAT00000000611	HYAL1	hyaluronidase 1 [Source:NCBI gene;Acc:515397]	-1.27	-1.72	0.28	3' UTR	18.8704	22.5178	18.5427	18.3441	17.6668	17.0292
chr22	50026267	50026775	509	ENSBTAG00000000484	ENSBTAT00000000612	HYAL2	hyaluronidase 2 [Source:VGNC Symbol;Acc:VGNC:30011]	-0.87	-1.22	-0.37	3' UTR	15.0625	17.0286	18.5438	16.8684	22.3819	19.1775
chr11	10201826	10202185	360	ENSBTAG00000000489	ENSBTAT00000000617	WDR54	WD repeat domain 54 [Source:VGNC Symbol;Acc:VGNC:36905]	-1.48	-1.96	-0.78	3' UTR	1.61918	2.27813	2.85503	7.86748	3.28701	2.44891
chr11	10201853	10202416	564	ENSBTAG00000000489	ENSBTAT00000000617	WDR54	WD repeat domain 54 [Source:VGNC Symbol;Acc:VGNC:36905]	-1.62	-2.13	-0.81	3' UTR	1.61918	2.27813	2.85503	7.86748	3.28701	2.44891
chr2	6665574	6671604	6031	ENSBTAG00000000492	ENSBTAT00000056728	ASNSD1	asparagine synthetase domain containing 1 [Source:VGNC Symbol;Acc:VGNC:26216]	-13.9	-15.2	0.25	3' UTR	84.6266	79.1701	84.6699	53.7252	85.9695	89.0957
chr20	20310613	20313803	3191	ENSBTAG00000000494	ENSBTAT00000072751	PDE4D	phosphodiesterase 4D [Source:VGNC Symbol;Acc:VGNC:32677]	-4.51	-5.33	0.41	3' UTR	7.85125	7.44836	7.0898	5.53339	9.21541	8.78355
chr8	8481486	8542392	60907	ENSBTAG00000000500	ENSBTAT00000000637	PINX1	PIN2 (TERF1) interacting telomerase inhibitor 1 [Source:VGNC Symbol;Acc:VGNC:32905]	-2.75	-3.4	0.19	3' UTR	42.5981	40.1725	41.9491	33.9293	38.5587	40.8403
chr16	30802031	30802180	150	ENSBTAG00000000511	ENSBTAT00000055573	CNST	consortin, connexin sorting protein [Source:VGNC Symbol;Acc:VGNC:27532]	-0.92	-1.28	1.63	5' UTR	14.7301	16.5687	15.918	10.2686	16.8029	14.7084
chr16	30802014	30802133	120	ENSBTAG00000000511	ENSBTAT00000055573	CNST	consortin, connexin sorting protein [Source:VGNC Symbol;Acc:VGNC:27532]	-1.39	-1.86	1.97	5' UTR	14.7301	16.5687	15.918	10.2686	16.8029	14.7084
chr16	30733650	30782215	48566	ENSBTAG00000000511	ENSBTAT00000055849	CNST	consortin, connexin sorting protein [Source:VGNC Symbol;Acc:VGNC:27532]	-3.64	-4.39	0.52	5' UTR	14.7301	16.5687	15.918	10.2686	16.8029	14.7084
chr16	30706515	30721632	15118	ENSBTAG00000000511	ENSBTAT00000055849	CNST	consortin, connexin sorting protein [Source:VGNC Symbol;Acc:VGNC:27532]	-1.96	-2.52	0.36	Exon (ENSBTAT00000055849/ENSBTAG00000000511, exon 8 of 10)	14.7301	16.5687	15.918	10.2686	16.8029	14.7084
chr1	135824333	135824423	91	ENSBTAG00000000526	ENSBTAT00000078550	TOPBP1	DNA topoisomerase II binding protein 1 [Source:VGNC Symbol;Acc:VGNC:49585]	-0.55	-0.78	0.58	3' UTR	2.49548	2.60504	2.65368	2.70632	2.58121	2.82892
chr23	11729171	11977185	248015	ENSBTAG00000000527	ENSBTAT00000036100	ZFAND3	zinc finger AN1-type containing 3 [Source:VGNC Symbol;Acc:VGNC:37151]	-6.28	-7.22	-0.4	5' UTR	42.5218	41.8219	41.8699	40.6432	37.9656	38.1527
chr23	12056079	12056317	239	ENSBTAG00000000527	ENSBTAT00000036100	ZFAND3	zinc finger AN1-type containing 3 [Source:VGNC Symbol;Acc:VGNC:37151]	-0.73	-1.03	0.22	3' UTR	42.5218	41.8219	41.8699	40.6432	37.9656	38.1527
chr23	12062572	12135419	72848	ENSBTAG00000000529	ENSBTAT00000078052	BTBD9	BTB domain containing 9 [Source:VGNC Symbol;Acc:VGNC:54397]	-1.68	-2.19	0.26	3' UTR	8.59251	8.44602	9.1906	6.55961	6.98071	6.96514
chr3	105632530	105644310	11781	ENSBTAG00000000532	ENSBTAT00000000690	EXO5	exonuclease 5 [Source:NCBI gene;Acc:538883]	-4.83	-5.68	0.42	5' UTR	23.2923	23.7428	21.497	13.004	18.5011	17.4845
chr3	105615454	105615573	120	ENSBTAG00000000533	ENSBTAT00000076025	ZNF684	zinc finger protein 684 [Source:NCBI gene;Acc:112441496]	-1.39	-1.85	2.39	Exon (ENSBTAT00000076025/ENSBTAG00000000533, exon 3 of 3)	1.305	1.55448	1.23191	0.230958	1.18589	0.737886
chr3	105615841	105617489	1649	ENSBTAG00000000533	ENSBTAT00000076025	ZNF684	zinc finger protein 684 [Source:NCBI gene;Acc:112441496]	-1.27	-1.71	1.02	Exon (ENSBTAT00000076025/ENSBTAG00000000533, exon 1 of 3)	1.305	1.55448	1.23191	0.230958	1.18589	0.737886
chr8	10380639	10380758	120	ENSBTAG00000000536	ENSBTAT00000000697	ZNF395	zinc finger protein 395 [Source:VGNC Symbol;Acc:VGNC:37266]	-0.52	-0.74	0.72	3' UTR	3.91664	3.2146	3.95416	4.25374	4.42062	4.50861
chr11	38226293	38241198	14906	ENSBTAG00000000542	ENSBTAT00000081409	CFAP36	cilia and flagella associated protein 36 [Source:VGNC Symbol;Acc:VGNC:27242]	-22	-23.6	0.37	3' UTR	6.20604	7.64315	7.82047	5.36154	7.18236	6.74767
chr11	38276846	38297064	20219	ENSBTAG00000000545	ENSBTAT00000067169	PPP4R3B	protein phosphatase 4 regulatory subunit 3B [Source:NCBI gene;Acc:516489]	-22.8	-24.4	0.45	5' UTR	41.5507	35.9057	38.0057	23.3562	35.7071	33.3695
chr19	35883062	35885979	2918	ENSBTAG00000000546	ENSBTAT00000000714	TOB1	transducer of ERBB2, 1 [Source:VGNC Symbol;Acc:VGNC:36212]	-3.7	-4.45	0.17	5' UTR	70.234	64.9823	64.3501	41.3377	44.4535	42.6482
chr4	93862328	93862417	90	ENSBTAG00000000548	ENSBTAT00000077244	KLHDC10	kelch domain containing 10 [Source:VGNC Symbol;Acc:VGNC:30634]	-0.92	-1.29	0.73	5' UTR	17.4522	15.7847	16.0887	12.3676	16.0352	15.4718
chr4	93916503	93922677	6175	ENSBTAG00000000548	ENSBTAT00000077244	KLHDC10	kelch domain containing 10 [Source:VGNC Symbol;Acc:VGNC:30634]	-3.17	-3.87	0.24	3' UTR	17.4522	15.7847	16.0887	12.3676	16.0352	15.4718
chr26	30881047	30884060	3014	ENSBTAG00000000551	ENSBTAT00000000722	SMNDC1	survival motor neuron domain containing 1 [Source:VGNC Symbol;Acc:VGNC:35024]	-2.21	-2.79	0.24	Exon (ENSBTAT00000000722/ENSBTAG00000000551, exon 3 of 6)	9.55721	10.6321	10.4785	11.4115	10.59	11.468
chr13	74655467	74655766	300	ENSBTAG00000000559	ENSBTAT00000000732	PLTP	phospholipid transfer protein [Source:VGNC Symbol;Acc:VGNC:33055]	-12.3	-13.5	-0.55	3' UTR	12.5157	10.3501	10.6369	19.6906	12.6983	14.7306
chr13	74655278	74655906	629	ENSBTAG00000000559	ENSBTAT00000000732	PLTP	phospholipid transfer protein [Source:VGNC Symbol;Acc:VGNC:33055]	-19.6	-21.1	-0.6	3' UTR	12.5157	10.3501	10.6369	19.6906	12.6983	14.7306
chr10	54357600	54362583	4984	ENSBTAG00000000565	ENSBTAT00000000738	RFX7	regulatory factor X7 [Source:VGNC Symbol;Acc:VGNC:33899]	-1.28	-1.72	0.12	3' UTR	14.0313	13.9293	13.2131	14.5755	14.6657	14.4207
chr1	68290080	68295863	5784	ENSBTAG00000000566	ENSBTAT00000000740	CCDC14	coiled-coil domain containing 14 [Source:VGNC Symbol;Acc:VGNC:26851]	-4.63	-5.46	0.59	3' UTR	6.6705	6.59664	5.70827	4.03296	5.79409	6.09651
chr8	104311227	104311377	151	ENSBTAG00000000575	ENSBTAT00000066849	TNC	tenascin C [Source:VGNC Symbol;Acc:VGNC:36152]	-14.7	-16	-0.28	5' UTR	459.54	454.227	472.302	690.176	673.443	648.928
chr8	104311437	104311616	180	ENSBTAG00000000575	ENSBTAT00000066849	TNC	tenascin C [Source:VGNC Symbol;Acc:VGNC:36152]	-2.96	-3.64	-0.39	5' UTR	459.54	454.227	472.302	690.176	673.443	648.928
chr23	27617711	27618039	329	ENSBTAG00000000578	ENSBTAT00000000755	ABHD16A	abhydrolase domain containing 16A [Source:VGNC Symbol;Acc:VGNC:25495]	-9.21	-10.3	-0.69	3' UTR	7.36788	5.98215	6.44203	14.3366	6.87587	7.44229
chr20	37228554	37266524	37971	ENSBTAG00000000579	ENSBTAT00000020129	NIPBL	NIPBL, cohesin loading factor [Source:VGNC Symbol;Acc:VGNC:32085]	-48.9	-51	0.55	Exon (ENSBTAT00000020129/ENSBTAG00000000579, exon 7 of 47)	23.3945	24.0394	22.1308	13.8613	19.144	18.9472
chr20	37095712	37096734	1023	ENSBTAG00000000586	ENSBTAT00000000774	CPLANE1	ciliogenesis and planar polarity effector 1 [Source:NCBI gene;Acc:533903]	-1.8	-2.34	0.19	Exon (ENSBTAT00000000774/ENSBTAG00000000586, exon 30 of 49)	9.74971	10.0859	9.64849	7.83982	8.84194	9.06156
chr20	37083390	37085905	2516	ENSBTAG00000000586	ENSBTAT00000000774	CPLANE1	ciliogenesis and planar polarity effector 1 [Source:NCBI gene;Acc:533903]	-2.66	-3.3	0.34	Exon (ENSBTAT00000000774/ENSBTAG00000000586, exon 24 of 49)	9.74971	10.0859	9.64849	7.83982	8.84194	9.06156
chr5	87876451	87876894	444	ENSBTAG00000000593	ENSBTAT00000000780	ST8SIA1	ST8 alpha-N-acetyl-neuraminide alpha-2,8-sialyltransferase 1 [Source:VGNC Symbol;Acc:VGNC:49964]	-0.54	-0.78	-1.74	5' UTR	7.09253	7.52699	6.46435	7.26265	11.4146	11.8625
chr6	91919922	91920370	449	ENSBTAG00000000599	ENSBTAT00000000791	CCNI	cyclin I [Source:VGNC Symbol;Acc:VGNC:26971]	-0.76	-1.07	-0.14	5' UTR	25.3809	25.351	24.2072	27.4628	31.4735	31.6441
chr23	7359405	7360165	761	ENSBTAG00000000601	ENSBTAT00000000793	COL11A2	collagen type XI alpha 2 chain [Source:VGNC Symbol;Acc:VGNC:27554]	-0.35	-0.48	2.7	Exon (ENSBTAT00000000793/ENSBTAG00000000601, exon 38 of 66)	0	0	0	0.019476	0	0
chr23	7357789	7358697	909	ENSBTAG00000000601	ENSBTAT00000000793	COL11A2	collagen type XI alpha 2 chain [Source:VGNC Symbol;Acc:VGNC:27554]	-0.44	-0.62	3.32	Exon (ENSBTAT00000000793/ENSBTAG00000000601, exon 43 of 66)	0	0	0	0.019476	0	0
chr1	10702596	10704060	1465	ENSBTAG00000000603	ENSBTAT00000080737	JAM2	junctional adhesion molecule 2 [Source:VGNC Symbol;Acc:VGNC:50011]	-4.89	-5.74	0.6	3' UTR	19.5512	16.3259	17.0869	7.83919	7.38135	7.31998
chr4	31902861	31903130	270	ENSBTAG00000000604	ENSBTAT00000000796	GPNMB	glycoprotein nmb [Source:VGNC Symbol;Acc:VGNC:29541]	-2.71	-3.36	0.41	3' UTR	26.2715	29.5962	29.3419	10.7791	13.4155	14.1632
chr10	13478955	13621037	142083	ENSBTAG00000000625	ENSBTAT00000081089	SMAD6	SMAD family member 6 [Source:VGNC Symbol;Acc:VGNC:34979]	-2.11	-2.68	-0.27	5' UTR	8.94873	7.65107	6.63912	24.1908	18.8337	17.9798
chr14	69910452	69910812	361	ENSBTAG00000000632	ENSBTAT00000000833	RAD54B	RAD54 homolog B [Source:NCBI gene;Acc:533414]	-1.19	-1.62	0.52	Exon (ENSBTAT00000034843/ENSBTAG00000024984, exon 2 of 2)	0.468965	0.53904	0.462352	0.548506	0.719457	0.530027
chr25	41452770	41453280	511	ENSBTAG00000000642	ENSBTAT00000000845	INTS1	integrator complex subunit 1 [Source:VGNC Symbol;Acc:VGNC:30223]	-2.45	-3.07	-0.54	3' UTR	1.17098	1.04246	1.22886	2.48185	1.81992	1.66049
chr3	16832532	16832678	147	ENSBTAG00000000644	ENSBTAT00000000847	S100A5	S100 calcium binding protein A5 [Source:VGNC Symbol;Acc:VGNC:34245]	-0.82	-1.15	-1.66	3' UTR	0.269114	0.431012	0.326185	0.725308	0.760947	0.945154
chr1	9480762	9491324	10563	ENSBTAG00000000648	ENSBTAT00000000849	ADAMTS5	ADAM metallopeptidase with thrombospondin type 1 motif 5 [Source:VGNC Symbol;Acc:VGNC:50085]	-1.01	-1.39	0.17	Exon (ENSBTAT00000000849/ENSBTAG00000000648, exon 6 of 8)	8.83833	9.80421	9.50326	10.3202	10.6639	11.0346
chr5	119589228	119589884	657	ENSBTAG00000000650	ENSBTAT00000000853	TUBGCP6	tubulin gamma complex associated protein 6 [Source:VGNC Symbol;Acc:VGNC:36516]	-9.19	-10.3	-1.28	3' UTR	2.59044	2.72114	2.43303	4.75603	3.05343	3.02561
chr13	36710328	36754850	44523	ENSBTAG00000000654	ENSBTAT00000000861	ARMC4	armadillo repeat containing 4 [Source:VGNC Symbol;Acc:VGNC:26158]	-0.78	-1.1	0.36	Exon (ENSBTAT00000000861/ENSBTAG00000000654, exon 18 of 19)	6.57002	5.96063	5.95766	3.9454	4.48577	4.73417
chr24	780642	805150	24509	ENSBTAG00000000656	ENSBTAT00000084092	NFATC1	nuclear factor of activated T cells 1 [Source:VGNC Symbol;Acc:VGNC:32030]	-3.44	-4.16	0.51	3' UTR	9.59919	9.11571	7.88133	8.3453	6.88534	6.26279
chr24	853344	853911	568	ENSBTAG00000000656	ENSBTAT00000084092	NFATC1	nuclear factor of activated T cells 1 [Source:VGNC Symbol;Acc:VGNC:32030]	-4.06	-4.85	-0.72	Exon (ENSBTAT00000084092/ENSBTAG00000000656, exon 2 of 10)	9.59919	9.11571	7.88133	8.3453	6.88534	6.26279
chr24	779687	779866	180	ENSBTAG00000000656	ENSBTAT00000084092	NFATC1	nuclear factor of activated T cells 1 [Source:VGNC Symbol;Acc:VGNC:32030]	-0.78	-1.09	-0.5	3' UTR	9.59919	9.11571	7.88133	8.3453	6.88534	6.26279
chr5	113150432	113195412	44981	ENSBTAG00000000662	ENSBTAT00000000872	TCF20	transcription factor 20 [Source:VGNC Symbol;Acc:VGNC:35689]	-3.54	-4.27	-0.39	5' UTR	20.3252	21.3602	21.162	19.8925	19.2362	19.5156
chr22	48998560	48998620	61	ENSBTAG00000000670	ENSBTAT00000073688	RRP9	ribosomal RNA processing 9, U3 small nucleolar RNA binding protein [Source:VGNC Symbol;Acc:VGNC:34172]	-0.56	-0.81	-1.24	3' UTR	0.63946	0.82921	1.18695	2.32399	1.32016	1.38762
chr22	48990228	48994943	4716	ENSBTAG00000000670	ENSBTAT00000000891	RRP9	ribosomal RNA processing 9, U3 small nucleolar RNA binding protein [Source:VGNC Symbol;Acc:VGNC:34172]	-2.84	-3.51	-0.27	5' UTR	0.63946	0.82921	1.18695	2.32399	1.32016	1.38762
chr20	58566272	58569028	2757	ENSBTAG00000000672	ENSBTAT00000072491	OTULINL	OTU deubiquitinase with linear linkage specificity like [Source:VGNC Symbol;Acc:VGNC:28712]	-3.9	-4.67	0.58	3' UTR	19.936	24.3559	19.2254	1.48112	2.52492	2.45632
chr19	53787203	53787472	270	ENSBTAG00000000675	ENSBTAT00000000897	PGS1	phosphatidylglycerophosphate synthase 1 [Source:VGNC Symbol;Acc:VGNC:32803]	-2.69	-3.34	-0.71	3' UTR	4.30201	5.1032	4.7951	8.38519	6.06795	6.26111
chr9	23041851	23049630	7780	ENSBTAG00000000676	ENSBTAT00000061076	DOP1A	DOP1 leucine zipper like protein A [Source:VGNC Symbol;Acc:VGNC:28172]	-2.51	-3.13	0.34	Exon (ENSBTAT00000061076/ENSBTAG00000000676, exon 13 of 38)	8.98075	9.05182	8.59664	5.9142	7.13433	6.47243
chr9	23054816	23057719	2904	ENSBTAG00000000676	ENSBTAT00000061076	DOP1A	DOP1 leucine zipper like protein A [Source:VGNC Symbol;Acc:VGNC:28172]	-9.7	-10.8	0.63	Exon (ENSBTAT00000061076/ENSBTAG00000000676, exon 18 of 38)	8.98075	9.05182	8.59664	5.9142	7.13433	6.47243
chr9	23088327	23088596	270	ENSBTAG00000000676	ENSBTAT00000061076	DOP1A	DOP1 leucine zipper like protein A [Source:VGNC Symbol;Acc:VGNC:28172]	-1.16	-1.58	0.45	Exon (ENSBTAT00000061076/ENSBTAG00000000676, exon 38 of 38)	8.98075	9.05182	8.59664	5.9142	7.13433	6.47243
chr3	28614181	28614360	180	ENSBTAG00000000678	ENSBTAT00000000901	CSDE1	cold shock domain containing E1 [Source:VGNC Symbol;Acc:VGNC:27751]	-21.9	-23.4	0.67	3' UTR	25.7299	28.7297	28.0832	28.651	29.0237	28.9706
chr9	23115913	23119636	3724	ENSBTAG00000000679	ENSBTAT00000071281	PGM3	phosphoglucomutase 3 [Source:VGNC Symbol;Acc:VGNC:32796]	-4.68	-5.52	0.48	5' UTR	8.96571	8.28539	9.21294	6.75063	9.69231	11.1374
chr9	23116656	23116895	240	ENSBTAG00000000679	ENSBTAT00000071281	PGM3	phosphoglucomutase 3 [Source:VGNC Symbol;Acc:VGNC:32796]	-0.69	-0.98	0.44	5' UTR	8.96571	8.28539	9.21294	6.75063	9.69231	11.1374
chr7	23046253	23050994	4742	ENSBTAG00000000682	ENSBTAT00000000910	ENSBTAG00000000682	Rap guanine nucleotide exchange factor 6 [Source:NCBI gene;Acc:789597]	-10.1	-11.3	1	Exon (ENSBTAT00000000910/ENSBTAG00000000682, exon 26 of 28)	3.35076	3.51569	3.11947	1.81472	2.31314	2.39769
chr13	10697268	10705060	7793	ENSBTAG00000000686	ENSBTAT00000000918	NANP	N-acetylneuraminic acid phosphatase [Source:VGNC Symbol;Acc:VGNC:31877]	-13.2	-14.5	0.5	5' UTR	53.3885	49.8624	51.6006	28.508	50.9697	48.3045
chr5	19396680	19400057	3378	ENSBTAG00000000687	ENSBTAT00000000919	POC1B	POC1 centriolar protein B [Source:VGNC Symbol;Acc:VGNC:50158]	-2.3	-2.91	0.83	5' UTR	5.86141	5.99218	6.10317	3.51781	4.88616	4.6221
chr15	46454525	46455094	570	ENSBTAG00000000694	ENSBTAT00000000926	TAF10	TATA-box binding protein associated factor 10 [Source:VGNC Symbol;Acc:VGNC:35567]	-11.1	-12.3	-0.39	3' UTR	6.25836	6.14625	6.96821	27.0539	12.586	10.4232
chr8	75345778	75353025	7248	ENSBTAG00000000695	ENSBTAT00000070963	UBAP2	ubiquitin associated protein 2 [Source:VGNC Symbol;Acc:VGNC:36572]	-13.1	-14.3	-0.57	Exon (ENSBTAT00000070963/ENSBTAG00000000695, exon 13 of 26)	14.068	12.2766	12.5685	19.8947	14.05	14.1224
chr15	46465231	46466203	973	ENSBTAG00000000697	ENSBTAT00000039795	RRP8	ribosomal RNA processing 8 [Source:VGNC Symbol;Acc:VGNC:34171]	-2.04	-2.6	0.5	3' UTR	10.1344	11.4061	11.2545	5.38688	6.9495	7.10476
chr17	65530211	65538115	7905	ENSBTAG00000000698	ENSBTAT00000000932	MYO18B	myosin XVIIIB [Source:VGNC Symbol;Acc:VGNC:31814]	-2.89	-3.56	0.31	Exon (ENSBTAT00000000932/ENSBTAG00000000698, exon 1 of 43)	11.54	11.8567	10.4839	5.43223	5.66064	5.12965
chr17	65679731	65702865	23135	ENSBTAG00000000698	ENSBTAT00000000932	MYO18B	myosin XVIIIB [Source:VGNC Symbol;Acc:VGNC:31814]	-0.71	-1.01	0.38	Exon (ENSBTAT00000000932/ENSBTAG00000000698, exon 38 of 43)	11.54	11.8567	10.4839	5.43223	5.66064	5.12965
chr8	81197389	81302854	105466	ENSBTAG00000000699	ENSBTAT00000000938	AOPEP	aminopeptidase O (putative) [Source:NCBI gene;Acc:531757]	-1.42	-1.89	0.29	5' UTR	51.9556	49.1329	52.4451	44.6621	34.9753	38.7048
chr8	81619066	81619574	509	ENSBTAG00000000699	ENSBTAT00000000938	AOPEP	aminopeptidase O (putative) [Source:NCBI gene;Acc:531757]	-2.17	-2.76	0.15	3' UTR	51.9556	49.1329	52.4451	44.6621	34.9753	38.7048
chr1	9589468	9591972	2505	ENSBTAG00000000706	ENSBTAT00000000944	ADAMTS1	ADAM metallopeptidase with thrombospondin type 1 motif 1 [Source:VGNC Symbol;Acc:VGNC:25614]	-4.31	-5.11	0.33	3' UTR	9.05728	8.6551	10.0456	16.5306	23.2699	23.6642
chr14	8138565	8140572	2008	ENSBTAG00000000707	ENSBTAT00000000946	CCN4	cellular communication network factor 4 [Source:VGNC Symbol;Acc:VGNC:36944]	-3.84	-4.6	-0.17	3' UTR	74.6617	70.0238	72.7446	34.2413	31.7189	31.714
chr14	8128197	8128257	61	ENSBTAG00000000711	ENSBTAT00000000950	NDRG1	N-myc downstream regulated 1 [Source:VGNC Symbol;Acc:VGNC:53868]	-1.88	-2.42	0.19	3' UTR	141.53	141.484	150.207	78.987	84.9204	89.3449
chr8	110162117	110188746	26630	ENSBTAG00000000712	ENSBTAT00000085937	FBXW2	F-box and WD repeat domain containing 2 [Source:VGNC Symbol;Acc:VGNC:28923]	-6.32	-7.27	0.21	5' UTR	60.0854	61.1848	61.4776	37.4466	56.9167	55.5498
chr25	2855228	2855919	692	ENSBTAG00000000728	ENSBTAT00000000971	ZNF597	zinc finger protein 597 [Source:HGNC Symbol;Acc:HGNC:26573]	-2.18	-2.76	1.93	Exon (ENSBTAT00000000971/ENSBTAG00000000728, exon 4 of 6)	1.42102	1.09626	1.24198	0.655918	0.509934	0.932287
chr8	80919612	80921017	1406	ENSBTAG00000000738	ENSBTAT00000000982	DAPK1	death associated protein kinase 1 [Source:VGNC Symbol;Acc:VGNC:27877]	-1.84	-2.38	0.28	3' UTR	7.37231	6.9829	6.50545	5.37557	4.88609	4.35651
chr1	134964119	134965883	1765	ENSBTAG00000000742	ENSBTAT00000074081	AMOTL2	angiomotin like 2 [Source:VGNC Symbol;Acc:VGNC:25872]	-2.35	-2.96	0.07	3' UTR	117.112	100.898	123.832	108.064	98.6326	100.415
chr1	134948051	134948740	690	ENSBTAG00000000742	ENSBTAT00000000988	AMOTL2	angiomotin like 2 [Source:VGNC Symbol;Acc:VGNC:25872]	-0.6	-0.86	0.2	5' UTR	117.112	100.898	123.832	108.064	98.6326	100.415
chr27	26320484	26335159	14676	ENSBTAG00000000744	ENSBTAT00000000989	DCTN6	dynactin subunit 6 [Source:VGNC Symbol;Acc:VGNC:27933]	-1.17	-1.6	0.15	5' UTR	5.99282	5.95472	5.51945	5.44473	5.53721	6.27055
chr1	157361985	157373902	11918	ENSBTAG00000000746	ENSBTAT00000077399	KAT2B	lysine acetyltransferase 2B [Source:VGNC Symbol;Acc:VGNC:30399]	-3.94	-4.72	0.22	Exon (ENSBTAT00000077399/ENSBTAG00000000746, exon 14 of 19)	11.3464	13.494	10.1021	4.52196	4.5956	6.59633
chr6	15597411	15604174	6764	ENSBTAG00000000748	ENSBTAT00000000992	GAR1	GAR1 ribonucleoprotein [Source:VGNC Symbol;Acc:VGNC:29251]	-9.74	-10.9	0.35	Exon (ENSBTAT00000071188/ENSBTAG00000053284, exon 19 of 23)	19.3926	18.8197	22.6486	13.3681	22.9445	21.3565
chr1	133084511	133113743	29233	ENSBTAG00000000750	ENSBTAT00000000991	MSL2	MSL complex subunit 2 [Source:VGNC Symbol;Acc:VGNC:31699]	-9.56	-10.7	0.54	Exon (ENSBTAT00000000991/ENSBTAG00000000750, exon 1 of 2)	33.3028	33.7212	29.793	23.1178	31.774	31.5522
chr7	19980199	19983736	3538	ENSBTAG00000000753	ENSBTAT00000001000	PIAS4	protein inhibitor of activated STAT 4 [Source:VGNC Symbol;Acc:VGNC:32858]	-3.89	-4.65	0.4	3' UTR	16.4983	16.8058	15.8593	16.2955	17.277	16.3754
chr16	71220334	71252919	32586	ENSBTAG00000000754	ENSBTAT00000038491	PPP2R5A	protein phosphatase 2 regulatory subunit B'alpha [Source:VGNC Symbol;Acc:VGNC:33260]	-1.19	-1.62	-0.25	5' UTR	12.6594	12.4622	11.9504	12.5494	12.2201	12.4548
chr16	71173478	71178800	5323	ENSBTAG00000000758	ENSBTAT00000001006	TMEM206	transmembrane protein 206 [Source:VGNC Symbol;Acc:VGNC:36028]	-3.34	-4.06	0.38	3' UTR	11.2857	10.65	10.3657	4.4457	8.64898	8.61337
chr4	118689570	118689749	180	ENSBTAG00000000771	ENSBTAT00000075017	DNAJB6	DnaJ heat shock protein family (Hsp40) member B6 [Source:VGNC Symbol;Acc:VGNC:53635]	-0.34	-0.46	2.58	3' UTR	7.77278	7.57138	7.32771	5.05833	6.41642	6.98366
chr29	41049753	41051308	1556	ENSBTAG00000000773	ENSBTAT00000071038	TTC9C	tetratricopeptide repeat domain 9C [Source:NCBI gene;Acc:786577]	-1.29	-1.74	0.25	3' UTR	16.8188	16.0104	15.2437	18.8144	16.2444	13.6901
chr25	33899677	33902124	2448	ENSBTAG00000000781	ENSBTAT00000001039	HIP1	huntingtin interacting protein 1 [Source:VGNC Symbol;Acc:VGNC:29857]	-0.9	-1.26	-0.17	Exon (ENSBTAT00000001039/ENSBTAG00000000781, exon 14 of 31)	0.751821	1.21503	1.06156	1.29751	0.731962	0.666873
chr25	33882015	33883108	1094	ENSBTAG00000000781	ENSBTAT00000001039	HIP1	huntingtin interacting protein 1 [Source:VGNC Symbol;Acc:VGNC:29857]	-0.94	-1.32	-0.3	Exon (ENSBTAT00000001039/ENSBTAG00000000781, exon 30 of 31)	0.751821	1.21503	1.06156	1.29751	0.731962	0.666873
chr3	120329405	120335084	5680	ENSBTAG00000000784	ENSBTAT00000085288	MTERF4	mitochondrial transcription termination factor 4 [Source:VGNC Symbol;Acc:VGNC:55065]	-2.62	-3.26	0.2	5' UTR	32.9368	34.9486	33.4589	24.6441	33.4224	32.8829
chr3	120337713	120338461	749	ENSBTAG00000000785	ENSBTAT00000001044	PASK	PAS domain containing serine/threonine kinase [Source:NCBI gene;Acc:112441466]	-1.43	-1.91	0.88	3' UTR	1.61687	1.81348	2.18116	1.19566	1.70883	1.57563
chr23	50621892	50622071	180	ENSBTAG00000000786	ENSBTAT00000072063	NQO2	N-ribosyldihydronicotinamide:quinone reductase 2 [Source:VGNC Symbol;Acc:VGNC:32225]	-2.47	-3.1	-0.68	3' UTR	3.74149	3.89725	4.01384	4.74767	4.27965	5.84606
chr3	19023386	19028884	5499	ENSBTAG00000000797	ENSBTAT00000001054	MRPL9	mitochondrial ribosomal protein L9 [Source:VGNC Symbol;Acc:VGNC:31653]	-11.5	-12.7	0.34	3' UTR	51.8305	52.9592	57.4804	54.2071	72.885	68.0158
chr18	63751949	63757996	6048	ENSBTAG00000000801	ENSBTAT00000053429	ZNF583	zinc finger protein 583 [Source:VGNC Symbol;Acc:VGNC:37307]	-7.04	-8.03	0.46	Exon (ENSBTAT00000053429/ENSBTAG00000000801, exon 1 of 2)	23.8755	22.7349	21.0321	12.2849	16.2721	15.6229
chr18	63740128	63741526	1399	ENSBTAG00000000803	ENSBTAT00000001064	ZNF667	zinc finger protein 667 [Source:VGNC Symbol;Acc:VGNC:37325]	-12	-13.3	0.8	3' UTR	13.6804	14.9878	13.5594	6.31935	7.8148	7.88421
chr5	29782810	29787103	4294	ENSBTAG00000000808	ENSBTAT00000001069	COX14	cytochrome c oxidase assembly factor COX14 [Source:VGNC Symbol;Acc:VGNC:27628]	-26	-27.7	0.39	5' UTR	281.089	302.407	305.083	154.959	306.613	295.383
chr7	4275960	4276107	148	ENSBTAG00000000813	ENSBTAT00000001076	HOMER3	homer scaffold protein 3 [Source:VGNC Symbol;Acc:VGNC:29903]	-5.38	-6.26	-1.11	5' UTR	5.59287	5.73657	5.54351	6.35647	4.71302	4.60134
chr9	94650304	94652982	2679	ENSBTAG00000000817	ENSBTAT00000039096	SYNJ2	synaptojanin 2 [Source:VGNC Symbol;Acc:VGNC:35528]	-2.78	-3.44	0.49	3' UTR	8.17061	7.32513	6.90469	2.44597	1.83588	2.06355
chr4	11242533	11247552	5020	ENSBTAG00000000820	ENSBTAT00000001086	GNG11	G protein subunit gamma 11 [Source:VGNC Symbol;Acc:VGNC:53646]	-19.4	-20.8	0.47	5' UTR	70.4518	76.9197	72.2576	54.0127	71.0372	76.2745
chr19	20786658	20801731	15074	ENSBTAG00000000827	ENSBTAT00000001093	TAOK1	TAO kinase 1 [Source:VGNC Symbol;Acc:VGNC:35595]	-2.46	-3.08	0.21	Exon (ENSBTAT00000001093/ENSBTAG00000000827, exon 15 of 20)	8.66119	9.77922	8.46917	7.87576	7.57373	7.39443
chr28	8841896	8842045	150	ENSBTAG00000000830	ENSBTAT00000001096	GPR137B	G protein-coupled receptor 137B [Source:VGNC Symbol;Acc:VGNC:29551]	-0.6	-0.86	-0.25	Exon (ENSBTAT00000001096/ENSBTAG00000000830, exon 1 of 7)	6.86146	6.4065	6.06871	4.91971	5.05154	4.73801
chr13	81425206	81425533	328	ENSBTAG00000000835	ENSBTAT00000052163	BCAS1	breast carcinoma amplified sequence 1 [Source:HGNC Symbol;Acc:HGNC:974]	-0.32	-0.41	-0.28	3' UTR	0.755992	0.659134	0.67284	0.510393	0.471709	0.818026
chr13	81490608	81490667	60	ENSBTAG00000000835	ENSBTAT00000052163	BCAS1	breast carcinoma amplified sequence 1 [Source:HGNC Symbol;Acc:HGNC:974]	-0.45	-0.65	3.32	Exon (ENSBTAT00000052163/ENSBTAG00000000835, exon 4 of 10)	0.755992	0.659134	0.67284	0.510393	0.471709	0.818026
chr16	29365068	29365336	269	ENSBTAG00000000837	ENSBTAT00000001113	PARP1	poly(ADP-ribose) polymerase 1 [Source:NCBI gene;Acc:286764]	-2.36	-2.97	0.41	3' UTR	9.78538	10.0831	10.6782	13.178	12.7474	12.9986
chr21	56041214	56041333	120	ENSBTAG00000000838	ENSBTAT00000055799	CCDC88C	coiled-coil domain containing 88C [Source:VGNC Symbol;Acc:VGNC:55038]	-0.72	-1.02	2.26	3' UTR	0.858416	1.10248	1.02331	0.486842	0.409802	0.41014
chr8	67364040	67371705	7666	ENSBTAG00000000841	ENSBTAT00000072022	LZTS1	leucine zipper tumor suppressor 1 [Source:VGNC Symbol;Acc:VGNC:31121]	-3.15	-3.85	0.19	5' UTR	25.0975	25.6623	26.5457	20.6416	18.77	17.4397
chr8	67428684	67428803	120	ENSBTAG00000000841	ENSBTAT00000080306	LZTS1	leucine zipper tumor suppressor 1 [Source:VGNC Symbol;Acc:VGNC:31121]	-2.74	-3.4	-1.09	5' UTR	25.0975	25.6623	26.5457	20.6416	18.77	17.4397
chr15	33429386	33440386	11001	ENSBTAG00000000842	ENSBTAT00000001118	UBASH3B	ubiquitin associated and SH3 domain containing B [Source:VGNC Symbol;Acc:VGNC:36575]	-1.42	-1.9	0.18	3' UTR	10.2874	10.3462	9.47879	19.9342	21.8388	21.1862
chr14	583429	583927	499	ENSBTAG00000000856	ENSBTAT00000001141	FBXL6	F-box and leucine rich repeat protein 6 [Source:VGNC Symbol;Acc:VGNC:53864]	-3.29	-4	-1.24	3' UTR	1.52639	1.49186	1.47676	6.03194	2.18529	3.53081
chr12	53756338	53756754	417	ENSBTAG00000000869	ENSBTAT00000001156	RNF219	ring finger protein 219 [Source:VGNC Symbol;Acc:VGNC:34054]	-2.76	-3.42	3.61	3' UTR	7.76211	7.08411	6.66879	3.68687	6.09277	6.05337
chr12	53757528	53780477	22950	ENSBTAG00000000869	ENSBTAT00000001156	RNF219	ring finger protein 219 [Source:VGNC Symbol;Acc:VGNC:34054]	-32.6	-34.4	2	3' UTR	7.76211	7.08411	6.66879	3.68687	6.09277	6.05337
chr23	30060927	30061046	120	ENSBTAG00000000871	ENSBTAT00000001158	TRIM27	tripartite motif containing 27 [Source:VGNC Symbol;Acc:VGNC:36323]	-4.36	-5.16	-0.73	3' UTR	17.0661	17.753	19.4229	23.3715	20.3639	20.3019
chr7	96166971	96167151	181	ENSBTAG00000000874	ENSBTAT00000011029	CAST	calpastatin [Source:VGNC Symbol;Acc:VGNC:26790]	-4.46	-5.27	0.69	3' UTR	37.0208	37.7625	37.7062	26.0109	25.3378	27.6424
chr7	96049044	96082986	33943	ENSBTAG00000000874	ENSBTAT00000079894	CAST	calpastatin [Source:VGNC Symbol;Acc:VGNC:26790]	-4.64	-5.47	-0.39	5' UTR	37.0208	37.7625	37.7062	26.0109	25.3378	27.6424
chr19	51508177	51516162	7986	ENSBTAG00000000875	ENSBTAT00000077775	CEP131	centrosomal protein 131 [Source:VGNC Symbol;Acc:VGNC:27192]	-6.12	-7.05	-0.36	Exon (ENSBTAT00000077775/ENSBTAG00000000875, exon 9 of 23)	3.87163	3.55701	3.84808	5.88215	4.7616	3.76221
chr5	78272231	78279920	7690	ENSBTAG00000000877	ENSBTAT00000001167	ETFBKMT	electron transfer flavoprotein subunit beta lysine methyltransferase [Source:VGNC Symbol;Acc:VGNC:28620]	-0.79	-1.11	0.36	Exon (ENSBTAT00000001167/ENSBTAG00000000877, exon 1 of 3)	4.33229	5.05522	4.72194	3.48619	3.54298	4.06736
chr14	21501577	21508346	6770	ENSBTAG00000000878	ENSBTAT00000001169	RB1CC1	RB1 inducible coiled-coil 1 [Source:VGNC Symbol;Acc:VGNC:33769]	-27.2	-28.8	0.35	Exon (ENSBTAT00000001169/ENSBTAG00000000878, exon 11 of 22)	41.0041	45.1633	39.7203	29.1478	37.727	34.2222
chr14	21513312	21518266	4955	ENSBTAG00000000878	ENSBTAT00000001169	RB1CC1	RB1 inducible coiled-coil 1 [Source:VGNC Symbol;Acc:VGNC:33769]	-1.62	-2.13	0.22	Exon (ENSBTAT00000001169/ENSBTAG00000000878, exon 4 of 22)	41.0041	45.1633	39.7203	29.1478	37.727	34.2222
chr14	305466	305704	239	ENSBTAG00000000879	ENSBTAT00000001168	C14H8orf33	chromosome 14 C8orf33 homolog [Source:NCBI gene;Acc:513585]	-0.77	-1.08	0.51	3' UTR	5.55253	5.85215	6.70005	3.92331	7.23716	6.22613
chr9	12935523	12951112	15590	ENSBTAG00000000892	ENSBTAT00000001184	CGAS	cyclic GMP-AMP synthase [Source:VGNC Symbol;Acc:VGNC:31271]	-2.54	-3.18	0.89	Exon (ENSBTAT00000001184/ENSBTAG00000000892, exon 2 of 5)	1.56039	2.04474	1.80815	2.11941	1.9973	2.04101
chr10	7848684	7854604	5921	ENSBTAG00000000898	ENSBTAT00000001191	F2RL2	coagulation factor II thrombin receptor like 2 [Source:VGNC Symbol;Acc:VGNC:28685]	-3.55	-4.29	0.36	5' UTR	17.172	19.3419	17.8015	15.448	17.4521	15.3938
chr11	61004099	61005917	1819	ENSBTAG00000000899	ENSBTAT00000044807	TMEM17	transmembrane protein 17 [Source:VGNC Symbol;Acc:VGNC:35995]	-20.2	-21.7	0.63	3' UTR	55.1351	53.2954	54.2266	30.4642	55.5856	50.2999
chr3	53555337	53557782	2446	ENSBTAG00000000900	ENSBTAT00000085971	LRRC8C	leucine rich repeat containing 8 VRAC subunit C [Source:VGNC Symbol;Acc:VGNC:31031]	-19.8	-21.3	0.45	3' UTR	41.4393	44.5337	42.3636	34.5469	51.3516	47.3926
chr8	69525843	69526082	240	ENSBTAG00000000917	ENSBTAT00000001218	BMP1	bone morphogenetic protein 1 [Source:VGNC Symbol;Acc:VGNC:26514]	-4.44	-5.26	-0.52	3' UTR	16.5577	16.442	16.167	28.0729	16.3581	17.9714
chr9	103575187	103577233	2047	ENSBTAG00000000918	ENSBTAT00000001212	ERMARD	ER membrane associated RNA degradation [Source:VGNC Symbol;Acc:VGNC:28590]	-1.67	-2.19	-0.58	3' UTR	2.02061	1.31979	1.62038	2.58056	1.77774	2.15989
chr5	26086872	26092857	5986	ENSBTAG00000000923	ENSBTAT00000001222	HOXC13	homeobox C13 [Source:VGNC Symbol;Acc:VGNC:29924]	-0.79	-1.11	-0.25	3' UTR	9.62477	10.0457	10.4644	11.8379	9.40785	9.41673
chr5	67653907	67654234	328	ENSBTAG00000000925	ENSBTAT00000001224	GLT8D2	glycosyltransferase 8 domain containing 2 [Source:VGNC Symbol;Acc:VGNC:29424]	-1.77	-2.3	0.84	3' UTR	3.52268	3.4096	3.50475	2.15177	1.77091	2.19476
chr2	14666564	14686646	20083	ENSBTAG00000000937	ENSBTAT00000001241	ITPRID2	ITPR interacting domain containing 2 [Source:VGNC Symbol;Acc:VGNC:35311]	-9.88	-11	0.38	5' UTR	15.5961	16.5476	14.8407	11.5717	15.766	14.6004
chr23	16397979	16399349	1371	ENSBTAG00000000940	ENSBTAT00000001245	TBCC	tubulin folding cofactor C [Source:VGNC Symbol;Acc:VGNC:35650]	-3.58	-4.32	0.22	5' UTR	50.3071	49.1311	48.6107	35.6858	38.4435	38.5864
chr19	33077107	33084144	7038	ENSBTAG00000000943	ENSBTAT00000001247	ZNF286A	zinc finger protein 286A [Source:NCBI gene;Acc:789857]	-8.08	-9.13	0.55	3' UTR	17.5309	16.2274	15.3188	6.66009	11.0936	10.1917
chr20	71046906	71048066	1161	ENSBTAG00000000944	ENSBTAT00000001250	LPCAT1	lysophosphatidylcholine acyltransferase 1 [Source:VGNC Symbol;Acc:VGNC:30961]	-20.8	-22.4	0.45	3' UTR	41.8006	39.4144	38.1741	45.152	57.42	57.2055
chr18	10690139	10690772	634	ENSBTAG00000000946	ENSBTAT00000077121	MEAK7	MTOR associated protein, eak-7 homolog [Source:VGNC Symbol;Acc:VGNC:35889]	-0.81	-1.14	0.43	Exon (ENSBTAT00000077121/ENSBTAG00000000946, exon 7 of 8)	5.24691	5.17418	5.42779	2.92608	2.85223	2.93604
chr26	51737783	51752132	14350	ENSBTAG00000000951	ENSBTAT00000038931	JAKMIP3	Janus kinase and microtubule interacting protein 3 [Source:VGNC Symbol;Acc:VGNC:30369]	-2.22	-2.81	1.31	Exon (ENSBTAT00000038931/ENSBTAG00000000951, exon 1 of 21)	0.549925	0.675184	0.672586	0.823831	0.79519	0.956306
chr27	14261333	14263200	1868	ENSBTAG00000000957	ENSBTAT00000001266	CDKN2AIP	CDKN2A interacting protein [Source:NCBI gene;Acc:513265]	-8.72	-9.81	0.44	3' UTR	23.283	22.2795	22.0441	11.192	18.5993	18.9295
chr13	74638838	74638988	151	ENSBTAG00000000958	ENSBTAT00000001267	ZSWIM3	zinc finger SWIM-type containing 3 [Source:VGNC Symbol;Acc:VGNC:37383]	-0.43	-0.61	1.23	Exon (ENSBTAT00000001267/ENSBTAG00000000958, exon 2 of 2)	1.41705	1.59163	1.11294	0.732254	0.730567	0.624472
chr21	19522527	19522853	327	ENSBTAG00000000967	ENSBTAT00000001281	DET1	DET1, COP1 ubiquitin ligase partner [Source:VGNC Symbol;Acc:VGNC:49548]	-2.13	-2.7	0.64	3' UTR	9.4184	9.23878	9.68437	9.84593	6.99188	6.22028
chr8	83837659	83837868	210	ENSBTAG00000000974	ENSBTAT00000001290	IARS	isoleucyl-tRNA synthetase [Source:VGNC Symbol;Acc:VGNC:30018]	-6.21	-7.15	0.31	3' UTR	15.239	13.8054	14.4293	14.4632	19.0261	18.9426
chr27	33285825	33287831	2007	ENSBTAG00000000978	ENSBTAT00000001294	ASH2L	ASH2 like, histone lysine methyltransferase complex subunit [Source:VGNC Symbol;Acc:VGNC:49156]	-1.53	-2.01	-0.3	5' UTR	8.67669	7.72452	8.80072	9.55279	9.95271	10.8085
chr27	37375125	37382526	7402	ENSBTAG00000000979	ENSBTAT00000001296	SMIM19	small integral membrane protein 19 [Source:VGNC Symbol;Acc:VGNC:35018]	-20.8	-22.3	0.48	3' UTR	47.8919	49.8888	46.2394	28.6859	42.8772	38.3659
chr27	37369286	37373265	3980	ENSBTAG00000000979	ENSBTAT00000064873	SMIM19	small integral membrane protein 19 [Source:VGNC Symbol;Acc:VGNC:35018]	-0.81	-1.14	0.67	5' UTR	47.8919	49.8888	46.2394	28.6859	42.8772	38.3659
chr27	37383150	37383626	477	ENSBTAG00000000979	ENSBTAT00000001296	SMIM19	small integral membrane protein 19 [Source:VGNC Symbol;Acc:VGNC:35018]	-3.13	-3.83	0.32	3' UTR	47.8919	49.8888	46.2394	28.6859	42.8772	38.3659
chr15	34899863	34900401	539	ENSBTAG00000000987	ENSBTAT00000001310	OTOG	otogelin [Source:VGNC Symbol;Acc:VGNC:32485]	-1.04	-1.43	1.19	Exon (ENSBTAT00000001310/ENSBTAG00000000987, exon 36 of 56)	0.5498	0.413457	0.539437	0.88702	0.637757	0.673514
chr12	28616747	28620397	3651	ENSBTAG00000000988	ENSBTAT00000068431	BRCA2	BRCA2, DNA repair associated [Source:VGNC Symbol;Acc:VGNC:26554]	-2.02	-2.59	0.45	Exon (ENSBTAT00000068431/ENSBTAG00000000988, exon 18 of 20)	2.69267	3.14469	2.81742	2.23649	3.66121	3.41674
chr12	28651758	28652567	810	ENSBTAG00000000988	ENSBTAT00000068431	BRCA2	BRCA2, DNA repair associated [Source:VGNC Symbol;Acc:VGNC:26554]	-5.37	-6.26	1.17	Exon (ENSBTAT00000068431/ENSBTAG00000000988, exon 4 of 20)	2.69267	3.14469	2.81742	2.23649	3.66121	3.41674
chr12	28655274	28655573	300	ENSBTAG00000000988	ENSBTAT00000068431	BRCA2	BRCA2, DNA repair associated [Source:VGNC Symbol;Acc:VGNC:26554]	-1.46	-1.94	1.01	Exon (ENSBTAT00000068431/ENSBTAG00000000988, exon 3 of 20)	2.69267	3.14469	2.81742	2.23649	3.66121	3.41674
chr4	78121784	78124767	2984	ENSBTAG00000000991	ENSBTAT00000001313	MRPL32	mitochondrial ribosomal protein L32 [Source:VGNC Symbol;Acc:VGNC:31631]	-4.28	-5.08	0.34	3' UTR	34.261	31.7997	33.8796	23.0017	34.4192	36.8395
chr11	67213201	67218794	5594	ENSBTAG00000000992	ENSBTAT00000001312	BMP10	bone morphogenetic protein 10 [Source:VGNC Symbol;Acc:VGNC:26515]	-0.37	-0.5	3.17	Exon (ENSBTAT00000001312/ENSBTAG00000000992, exon 1 of 2)	0.229972	0.214516	0.177895	0	0.077379	0.046315
chr12	28591865	28612853	20989	ENSBTAG00000000993	ENSBTAT00000001315	N4BP2L1	NEDD4 binding protein 2 like 1 [Source:VGNC Symbol;Acc:VGNC:53826]	-5.88	-6.8	0.41	Exon (ENSBTAT00000001315/ENSBTAG00000000993, exon 1 of 5)	9.66642	11.0935	10.6565	7.23816	11.1775	10.744
chr9	21497810	21504885	7076	ENSBTAG00000000995	ENSBTAT00000001319	TENT5A	terminal nucleotidyltransferase 5A [Source:VGNC Symbol;Acc:VGNC:28815]	-24.4	-26.1	0.4	5' UTR	67.0077	71.4204	79.6956	42.7761	71.7684	70.8527
chr17	70983881	70984150	270	ENSBTAG00000001005	ENSBTAT00000001332	ZNF280B	zinc finger protein 280B [Source:NCBI gene;Acc:517697]	-0.9	-1.25	0.41	5' UTR	8.36927	9.47931	8.20448	5.86881	6.56999	6.84574
chr17	70982743	70983611	869	ENSBTAG00000001005	ENSBTAT00000001332	ZNF280B	zinc finger protein 280B [Source:NCBI gene;Acc:517697]	-4.24	-5.04	0.53	Exon (ENSBTAT00000001332/ENSBTAG00000001005, exon 3 of 3)	8.36927	9.47931	8.20448	5.86881	6.56999	6.84574
chr20	10532545	10533473	929	ENSBTAG00000001013	ENSBTAT00000001343	SLC30A5	solute carrier family 30 member 5 [Source:VGNC Symbol;Acc:VGNC:34809]	-19.9	-21.4	0.77	3' UTR	14.5286	15.2687	14.0404	6.10043	10.7766	9.96096
chr19	34084339	34085106	768	ENSBTAG00000001014	ENSBTAT00000001347	MAPK7	mitogen-activated protein kinase 7 [Source:VGNC Symbol;Acc:VGNC:31222]	-4.84	-5.68	-0.73	3' UTR	16.0802	17.9017	16.9529	22.6615	12.7749	12.9101
chr19	34084511	34087984	3474	ENSBTAG00000001014	ENSBTAT00000001347	MAPK7	mitogen-activated protein kinase 7 [Source:VGNC Symbol;Acc:VGNC:31222]	-13.7	-15	-0.49	3' UTR	16.0802	17.9017	16.9529	22.6615	12.7749	12.9101
chr13	61674823	61674883	61	ENSBTAG00000001015	ENSBTAT00000001344	TM9SF4	transmembrane 9 superfamily member 4 [Source:VGNC Symbol;Acc:VGNC:35913]	-1.05	-1.45	0.49	3' UTR	33.2128	32.5386	31.9093	36.0843	28.1291	28.2407
chr26	24580183	24586690	6508	ENSBTAG00000001017	ENSBTAT00000001346	SLK	STE20 like kinase [Source:VGNC Symbol;Acc:VGNC:34968]	-5.39	-6.28	0.36	3' UTR	31.0667	29.5929	27.9009	20.0147	26.3636	25.7511
chr26	24528322	24551927	23606	ENSBTAG00000001017	ENSBTAT00000001346	SLK	STE20 like kinase [Source:VGNC Symbol;Acc:VGNC:34968]	-2.19	-2.77	-0.42	5' UTR	31.0667	29.5929	27.9009	20.0147	26.3636	25.7511
chr21	33954822	33955061	240	ENSBTAG00000001021	ENSBTAT00000061300	CYP1A1	cytochrome P450, subfamily I (aromatic compound-inducible), polypeptide 1 [Source:NCBI gene;Acc:282870]	-0.27	-0.31	0.65	3' UTR	0.555286	0.550807	0.442538	0.251429	0.18867	0.408241
chr25	2017109	2017519	411	ENSBTAG00000001022	ENSBTAT00000001355	AMDHD2	amidohydrolase domain containing 2 [Source:NCBI gene;Acc:521401]	-59.5	-61.7	-0.77	5' UTR	59.2163	60.4718	45.7443	90.6805	59.2016	60.0634
chr25	2023141	2025357	2217	ENSBTAG00000001022	ENSBTAT00000084975	AMDHD2	amidohydrolase domain containing 2 [Source:NCBI gene;Acc:521401]	-2.86	-3.53	-0.44	3' UTR	59.2163	60.4718	45.7443	90.6805	59.2016	60.0634
chr25	2017051	2018147	1097	ENSBTAG00000001022	ENSBTAT00000001355	AMDHD2	amidohydrolase domain containing 2 [Source:NCBI gene;Acc:521401]	-90.6	-93	-0.51	5' UTR	59.2163	60.4718	45.7443	90.6805	59.2016	60.0634
chr25	1553167	1553542	376	ENSBTAG00000001023	ENSBTAT00000083326	ZNF598	zinc finger protein 598 [Source:VGNC Symbol;Acc:VGNC:37309]	-0.59	-0.85	-0.18	Exon (ENSBTAT00000083326/ENSBTAG00000001023, exon 5 of 10)	10.166	11.979	11.859	15.1185	12.8	12.7401
chr17	69101736	69102035	300	ENSBTAG00000001030	ENSBTAT00000057477	MTMR3	myotubularin related protein 3 [Source:VGNC Symbol;Acc:VGNC:31742]	-0.96	-1.34	0.28	3' UTR	13.4099	15.5912	15.0791	20.0248	15.2107	18.953
chr29	42985611	42985940	330	ENSBTAG00000001032	ENSBTAT00000001373	PYGM	glycogen phosphorylase, muscle associated [Source:VGNC Symbol;Acc:VGNC:33589]	-3.79	-4.55	-1.24	3' UTR	1.6149	1.23388	2.0917	1.94763	0.980918	1.48202
chr11	7181759	7192545	10787	ENSBTAG00000001034	ENSBTAT00000001371	IL18R1	interleukin 18 receptor 1 [Source:VGNC Symbol;Acc:VGNC:30127]	-10.7	-11.9	0.4	3' UTR	23.2014	26.6417	26.4638	25.8098	47.6359	43.1109
chr11	7193114	7193294	181	ENSBTAG00000001034	ENSBTAT00000001371	IL18R1	interleukin 18 receptor 1 [Source:VGNC Symbol;Acc:VGNC:30127]	-4.74	-5.58	0.71	3' UTR	23.2014	26.6417	26.4638	25.8098	47.6359	43.1109
chr29	43003517	43005909	2393	ENSBTAG00000001035	ENSBTAT00000001376	SF1	splicing factor 1 [Source:VGNC Symbol;Acc:VGNC:34505]	-28.7	-30.4	-0.42	3' UTR	45.8969	39.1386	44.4871	56.7001	49.3885	51.5746
chr29	43028075	43028433	359	ENSBTAG00000001037	ENSBTAT00000001378	MAP4K2	mitogen-activated protein kinase kinase kinase kinase 2 [Source:VGNC Symbol;Acc:VGNC:31205]	-1.69	-2.21	0.9	3' UTR	0.948552	0.686498	0.816694	0.772101	0.753136	1.0024
chr11	68281341	68282088	748	ENSBTAG00000001042	ENSBTAT00000001384	MXD1	MAX dimerization protein 1 [Source:VGNC Symbol;Acc:VGNC:31771]	-3.26	-3.97	0.59	3' UTR	7.57134	7.29716	7.33005	5.26398	5.3758	4.67655
chr28	25579523	25580735	1213	ENSBTAG00000001044	ENSBTAT00000001386	SUPV3L1	Suv3 like RNA helicase [Source:VGNC Symbol;Acc:VGNC:35483]	-6.14	-7.08	0.64	3' UTR	10.1563	9.73847	9.52683	5.68977	8.79536	8.13792
chr18	63289149	63289633	485	ENSBTAG00000001051	ENSBTAT00000063567	OSCAR	osteoclast associated, immunoglobulin-like receptor [Source:VGNC Symbol;Acc:VGNC:55068]	-10.5	-11.6	-0.75	Exon (ENSBTAT00000063567/ENSBTAG00000001051, exon 3 of 4)	13.1196	15.959	13.1459	27.558	15.9439	19.197
chr19	62968927	62969945	1019	ENSBTAG00000001061	ENSBTAT00000078109	PRKCA	protein kinase C alpha [Source:VGNC Symbol;Acc:VGNC:33327]	-4.93	-5.79	0.32	3' UTR	15.4813	15.7832	15.9135	15.025	15.6069	15.976
chr25	3397612	3398386	775	ENSBTAG00000001078	ENSBTAT00000001429	SRL	sarcalumenin [Source:NCBI gene;Acc:513912]	-10.8	-12	0.2	Exon (ENSBTAT00000001429/ENSBTAG00000001078, exon 7 of 7)	167.853	149.852	164.374	133.676	146.773	136.578
chr8	715083	715472	390	ENSBTAG00000001081	ENSBTAT00000072269	PALLD	palladin, cytoskeletal associated protein [Source:VGNC Symbol;Acc:VGNC:32557]	-1.72	-2.24	-0.83	Exon (ENSBTAT00000072269/ENSBTAG00000001081, exon 2 of 22)	370.501	355.205	360.207	320.883	349.833	329.61
chr8	895717	1045847	150131	ENSBTAG00000001081	ENSBTAT00000072269	PALLD	palladin, cytoskeletal associated protein [Source:VGNC Symbol;Acc:VGNC:32557]	-293	-296	-1.12	Exon (ENSBTAT00000072269/ENSBTAG00000001081, exon 10 of 22)	370.501	355.205	360.207	320.883	349.833	329.61
chr8	1066341	1069003	2663	ENSBTAG00000001081	ENSBTAT00000072269	PALLD	palladin, cytoskeletal associated protein [Source:VGNC Symbol;Acc:VGNC:32557]	-175	-178	0.24	3' UTR	370.501	355.205	360.207	320.883	349.833	329.61
chr2	23448729	23460999	12271	ENSBTAG00000001083	ENSBTAT00000038527	MAP3K20	mitogen-activated protein kinase kinase kinase 20 [Source:NCBI gene;Acc:519251]	-4.65	-5.48	0.26	3' UTR	24.8794	23.0967	25.1065	16.1803	24.2116	24.4801
chr2	23405967	23413388	7422	ENSBTAG00000001083	ENSBTAT00000038527	MAP3K20	mitogen-activated protein kinase kinase kinase 20 [Source:NCBI gene;Acc:519251]	-1.36	-1.82	0.35	3' UTR	24.8794	23.0967	25.1065	16.1803	24.2116	24.4801
chr2	26613246	26618632	5387	ENSBTAG00000001093	ENSBTAT00000001447	KLHL23	kelch like family member 23 [Source:VGNC Symbol;Acc:VGNC:56126]	-10.8	-11.9	0.63	5' UTR	2.86348	2.74342	2.82333	1.19639	3.01542	2.64447
chr2	26570214	26570303	90	ENSBTAG00000001093	ENSBTAT00000074131	KLHL23	kelch like family member 23 [Source:VGNC Symbol;Acc:VGNC:56126]	-0.62	-0.88	1.43	3' UTR	2.86348	2.74342	2.82333	1.19639	3.01542	2.64447
chr2	26583960	26588349	4390	ENSBTAG00000001093	ENSBTAT00000074131	KLHL23	kelch like family member 23 [Source:VGNC Symbol;Acc:VGNC:56126]	-1.93	-2.48	0.59	Exon (ENSBTAT00000074131/ENSBTAG00000001093, exon 2 of 4)	2.86348	2.74342	2.82333	1.19639	3.01542	2.64447
chr16	56240587	56242610	2024	ENSBTAG00000001107	ENSBTAT00000001464	CACYBP	calcyclin binding protein [Source:VGNC Symbol;Acc:VGNC:26693]	-20.5	-22	0.44	3' UTR	71.2475	74.5933	74.9376	44.45	68.9689	66.8892
chr16	56248846	56268233	19388	ENSBTAG00000001109	ENSBTAT00000001465	MRPS14	mitochondrial ribosomal protein S14 [Source:NCBI gene;Acc:445421]	-11	-12.2	0.49	5' UTR	30.3107	27.5659	28.6991	14.7158	29.3345	28.9313
chr13	50950179	50950569	391	ENSBTAG00000001112	ENSBTAT00000001472	SMOX	spermine oxidase [Source:VGNC Symbol;Acc:VGNC:35028]	-1.57	-2.07	-0.6	3' UTR	4.24974	3.46716	4.6311	4.97173	5.85277	5.48189
chr11	19650726	19659157	8432	ENSBTAG00000001113	ENSBTAT00000001470	NDUFAF7	NADH:ubiquinone oxidoreductase complex assembly factor 7 [Source:VGNC Symbol;Acc:VGNC:31959]	-25.7	-27.3	0.33	5' UTR	3.45706	3.22058	3.5923	2.61543	3.86304	4.3588
chr11	19756728	19757387	660	ENSBTAG00000001114	ENSBTAT00000070039	PRKD3	protein kinase D3 [Source:VGNC Symbol;Acc:VGNC:33338]	-14.8	-16.2	0.69	5' UTR	14.4279	16.0482	15.7203	9.74917	14.6436	13.3842
chr11	19757596	19764675	7080	ENSBTAG00000001114	ENSBTAT00000070039	PRKD3	protein kinase D3 [Source:VGNC Symbol;Acc:VGNC:33338]	-1.94	-2.49	0.72	5' UTR	14.4279	16.0482	15.7203	9.74917	14.6436	13.3842
chr17	33129786	33165945	36160	ENSBTAG00000001117	ENSBTAT00000001482	ANKRD50	ankyrin repeat domain 50 [Source:VGNC Symbol;Acc:VGNC:25934]	-8.5	-9.57	0.28	5' UTR	34.1765	29.9626	31.8559	19.168	27.6931	25.7343
chr19	20865348	20865975	628	ENSBTAG00000001120	ENSBTAT00000001490	CORO6	coronin 6 [Source:VGNC Symbol;Acc:VGNC:27625]	-3.48	-4.22	-0.69	3' UTR	4.20672	3.60081	3.34515	9.21539	5.83897	6.02639
chr10	99668378	99672170	3793	ENSBTAG00000001124	ENSBTAT00000082717	GALC	galactosylceramidase [Source:VGNC Symbol;Acc:VGNC:29217]	-2.95	-3.62	0.59	3' UTR	4.16494	5.99378	5.49252	2.10316	3.07344	3.18737
chr6	93631485	93647350	15866	ENSBTAG00000001126	ENSBTAT00000001500	BMP2K	BMP2 inducible kinase [Source:NCBI gene;Acc:505766]	-8.81	-9.9	0.4	3' UTR	5.37824	8.51642	7.20421	7.70377	8.7643	8.29256
chr6	93645675	93655667	9993	ENSBTAG00000001126	ENSBTAT00000001500	BMP2K	BMP2 inducible kinase [Source:NCBI gene;Acc:505766]	-5.48	-6.37	0.33	3' UTR	5.37824	8.51642	7.20421	7.70377	8.7643	8.29256
chr25	35789614	35790630	1017	ENSBTAG00000001131	ENSBTAT00000068562	SLC12A9	solute carrier family 12 member 9 [Source:VGNC Symbol;Acc:VGNC:34672]	-4.56	-5.38	-0.56	3' UTR	6.05864	4.66979	4.89543	9.65961	5.14764	6.99505
chr25	35769817	35770045	229	ENSBTAG00000001134	ENSBTAT00000001510	SRRT	serrate, RNA effector molecule [Source:VGNC Symbol;Acc:VGNC:35296]	-0.65	-0.92	-0.42	3' UTR	12.2336	10.8057	11.4919	15.7967	12.5568	14.1622
chr25	35767681	35768977	1297	ENSBTAG00000001134	ENSBTAT00000001510	SRRT	serrate, RNA effector molecule [Source:VGNC Symbol;Acc:VGNC:35296]	-2.15	-2.73	-0.71	3' UTR	12.2336	10.8057	11.4919	15.7967	12.5568	14.1622
chr25	35773863	35777264	3402	ENSBTAG00000001134	ENSBTAT00000001510	SRRT	serrate, RNA effector molecule [Source:VGNC Symbol;Acc:VGNC:35296]	-12.7	-14	-0.31	Exon (ENSBTAT00000001510/ENSBTAG00000001134, exon 4 of 19)	12.2336	10.8057	11.4919	15.7967	12.5568	14.1622
chr25	35770450	35771316	867	ENSBTAG00000001134	ENSBTAT00000001510	SRRT	serrate, RNA effector molecule [Source:VGNC Symbol;Acc:VGNC:35296]	-1.76	-2.28	-0.29	3' UTR	12.2336	10.8057	11.4919	15.7967	12.5568	14.1622
chr25	35768809	35769077	269	ENSBTAG00000001134	ENSBTAT00000001510	SRRT	serrate, RNA effector molecule [Source:VGNC Symbol;Acc:VGNC:35296]	-0.65	-0.93	-0.99	3' UTR	12.2336	10.8057	11.4919	15.7967	12.5568	14.1622
chr9	80223349	80237534	14186	ENSBTAG00000001146	ENSBTAT00000001526	HIVEP2	human immunodeficiency virus type I enhancer binding protein 2 [Source:NCBI gene;Acc:540396]	-5.21	-6.08	0.22	5' UTR	40.6749	42.1649	39.1354	30.6733	29.4961	28.2231
chr17	55447805	55448734	930	ENSBTAG00000001164	ENSBTAT00000011801	ACAD10	acyl-CoA dehydrogenase family, member 10 [Source:NCBI gene;Acc:511425]	-18.2	-19.6	0.73	3' UTR	12.3102	13.7989	13.1609	9.64103	12.2703	11.4783
chr18	24154462	24157560	3099	ENSBTAG00000001171	ENSBTAT00000032397	OGFOD1	2-oxoglutarate and iron dependent oxygenase domain containing 1 [Source:VGNC Symbol;Acc:VGNC:32408]	-6.57	-7.54	0.36	3' UTR	12.6419	13.3241	12.3275	9.75424	12.6666	11.9989
chr16	75116092	75142617	26526	ENSBTAG00000001173	ENSBTAT00000001558	PLXNA2	plexin A2 [Source:NCBI gene;Acc:407770]	-2.79	-3.45	0.55	5' UTR	6.84196	6.9728	7.12076	12.2376	10.167	10.0271
chr22	22471296	22473916	2621	ENSBTAG00000001176	ENSBTAT00000001560	LRRN1	leucine rich repeat neuronal 1 [Source:VGNC Symbol;Acc:VGNC:31039]	-110	-113	0.43	5' UTR	338.155	294.964	300.597	131.469	191.659	180.639
chr12	30184980	30188253	3274	ENSBTAG00000001178	ENSBTAT00000001562	USPL1	ubiquitin specific peptidase like 1 [Source:VGNC Symbol;Acc:VGNC:36740]	-9.12	-10.2	0.55	Exon (ENSBTAT00000001562/ENSBTAG00000001178, exon 7 of 8)	15.0363	14.9486	14.7519	7.54448	10.5145	9.62891
chr12	30198457	30206195	7739	ENSBTAG00000001178	ENSBTAT00000001562	USPL1	ubiquitin specific peptidase like 1 [Source:VGNC Symbol;Acc:VGNC:36740]	-4.06	-4.84	0.6	Exon (ENSBTAT00000001562/ENSBTAG00000001178, exon 1 of 8)	15.0363	14.9486	14.7519	7.54448	10.5145	9.62891
chr16	70349629	70382634	33006	ENSBTAG00000001181	ENSBTAT00000001565	RPS6KC1	ribosomal protein S6 kinase C1 [Source:VGNC Symbol;Acc:VGNC:34148]	-45.2	-47.3	0.4	3' UTR	76.2375	82.2777	75.2217	45.9982	71.4894	64.741
chr4	61205334	61227251	21918	ENSBTAG00000001182	ENSBTAT00000046363	2021-09-07	septin 7 [Source:VGNC Symbol;Acc:VGNC:53670]	-51	-53.1	0.26	3' UTR	15.5913	17.0489	15.4256	3.69796	11.9475	14.0742
chr29	45668456	45682927	14472	ENSBTAG00000001185	ENSBTAT00000070396	KMT5B	lysine methyltransferase 5B [Source:NCBI gene;Acc:767828]	-4.12	-4.91	0.21	3' UTR	33.4362	33.9067	32.6382	19.0165	25.2793	25.3727
chr17	68597369	68599307	1939	ENSBTAG00000001189	ENSBTAT00000082086	AP1B1	adaptor related protein complex 1 subunit beta 1 [Source:VGNC Symbol;Acc:VGNC:25976]	-3.43	-4.16	-0.48	3' UTR	6.16106	6.95047	7.41698	10.7602	6.75437	7.84591
chr29	45516976	45517421	446	ENSBTAG00000001193	ENSBTAT00000001581	UNC93B1	unc-93 homolog B1, TLR signaling regulator [Source:VGNC Symbol;Acc:VGNC:49587]	-3.66	-4.41	-0.67	3' UTR	5.21176	6.37929	5.02173	5.5326	3.40989	4.33434
chr24	12393116	12398657	5542	ENSBTAG00000001207	ENSBTAT00000001597	SERPINB8	serpin peptidase inhibitor, clade B (ovalbumin), member 8 [Source:NCBI gene;Acc:513825]	-3.58	-4.32	0.26	3' UTR	35.7908	35.1155	38.1238	22.5254	24.1111	23.7283
chr1	56607593	56688937	81345	ENSBTAG00000001209	ENSBTAT00000001599	PHLDB2	pleckstrin homology like domain family B member 2 [Source:VGNC Symbol;Acc:VGNC:32838]	-13.1	-14.4	0.16	5' UTR	112.561	118.616	115.914	93.4025	103.306	98.1252
chr1	56718367	56727153	8787	ENSBTAG00000001209	ENSBTAT00000068005	PHLDB2	pleckstrin homology like domain family B member 2 [Source:VGNC Symbol;Acc:VGNC:32838]	-21.7	-23.3	0.29	3' UTR	112.561	118.616	115.914	93.4025	103.306	98.1252
chr3	14760412	14760797	386	ENSBTAG00000001212	ENSBTAT00000073018	SSR2	signal sequence receptor subunit 2 [Source:VGNC Symbol;Acc:VGNC:35320]	-3.62	-4.36	0.12	3' UTR	189.097	189.934	194.131	203.532	227.411	217.265
chr24	879074	881073	2000	ENSBTAG00000001224	ENSBTAT00000010477	ATP9B	ATPase phospholipid transporting 9B (putative) [Source:NCBI gene;Acc:510301]	-5.59	-6.49	-0.57	3' UTR	7.24571	5.85583	6.23587	9.31991	6.52966	7.07344
chr29	50577371	50577609	239	ENSBTAG00000001228	ENSBTAT00000001623	CEND1	cell cycle exit and neuronal differentiation 1 [Source:VGNC Symbol;Acc:VGNC:27173]	-0.64	-0.92	0.75	3' UTR	3.15501	3.2286	3.45865	1.44952	1.57686	1.14707
chr29	50573802	50574869	1068	ENSBTAG00000001229	ENSBTAT00000001624	SLC25A22	solute carrier family 25 member 22 [Source:VGNC Symbol;Acc:VGNC:34750]	-19.5	-21	-0.74	3' UTR	16.4229	12.8605	15.6151	24.9008	13.3594	14.9713
chr3	26886560	26886889	330	ENSBTAG00000001246	ENSBTAT00000086781	ATP1A1	ATPase Na+/K+ transporting subunit alpha 1 [Source:VGNC Symbol;Acc:VGNC:26282]	-4.69	-5.52	-0.39	3' UTR	10.7451	11.7323	11.8476	16.7546	15.3085	15.4486
chr23	45637547	45637697	151	ENSBTAG00000001250	ENSBTAT00000001651	TFAP2A	transcription factor AP-2 alpha [Source:VGNC Symbol;Acc:VGNC:35776]	-0.53	-0.76	1.35	3' UTR	3.75188	2.84499	3.24934	1.95351	1.07361	1.08353
chr23	45622233	45624273	2041	ENSBTAG00000001250	ENSBTAT00000066445	TFAP2A	transcription factor AP-2 alpha [Source:VGNC Symbol;Acc:VGNC:35776]	-0.59	-0.85	0.53	5' UTR	3.75188	2.84499	3.24934	1.95351	1.07361	1.08353
chr14	63841733	63868200	26468	ENSBTAG00000001254	ENSBTAT00000074180	ANKRD46	ankyrin repeat domain 46 [Source:VGNC Symbol;Acc:VGNC:25932]	-1.06	-1.46	0.59	3' UTR	8.14619	7.44551	7.76039	4.69245	4.52259	6.81642
chr21	45843744	45850630	6887	ENSBTAG00000001282	ENSBTAT00000052260	RALGAPA1	Ral GTPase activating protein catalytic alpha subunit 1 [Source:VGNC Symbol;Acc:VGNC:33701]	-12.5	-13.8	0.8	Exon (ENSBTAT00000052260/ENSBTAG00000001282, exon 32 of 40)	11.288	11.8615	10.4398	7.08067	8.19863	8.75923
chr18	34844465	34844909	445	ENSBTAG00000001287	ENSBTAT00000079955	ENSBTAG00000001287	F-box/LRR-repeat protein 2 [Source:NCBI gene;Acc:525426]	-0.62	-0.89	-0.56	Exon (ENSBTAT00000079955/ENSBTAG00000001287, exon 1 of 3)	1.11804	1.4713	1.54979	1.75809	1.49451	1.04353
chr1	64517734	64545468	27735	ENSBTAG00000001293	ENSBTAT00000001703	MAATS1	MYCBP associated and testis expressed 1 [Source:VGNC Symbol;Acc:VGNC:31126]	-1.52	-2	0.9	Exon (ENSBTAT00000001703/ENSBTAG00000001293, exon 13 of 18)	0.189685	0.292155	0.330659	0.311491	0.319896	0.191129
chr18	55476770	55477628	859	ENSBTAG00000001294	ENSBTAT00000001702	PPP1R15A	protein phosphatase 1 regulatory subunit 15A [Source:VGNC Symbol;Acc:VGNC:33228]	-3.28	-3.99	-0.29	3' UTR	88.4646	98.3432	92.64	74.9712	74.2636	67.3431
chr26	10561385	10561624	240	ENSBTAG00000001298	ENSBTAT00000067310	STAMBPL1	STAM binding protein like 1 [Source:VGNC Symbol;Acc:VGNC:35357]	-0.61	-0.88	0.54	5' UTR	2.98402	2.68091	2.6592	2.68294	2.54302	1.91861
chr14	43120078	43206565	86488	ENSBTAG00000001302	ENSBTAT00000001718	MRPS28	mitochondrial ribosomal protein S28 [Source:VGNC Symbol;Acc:VGNC:31668]	-7.08	-8.08	0.45	3' UTR	34.5602	34.4704	34.8661	24.2639	35.9112	33.9323
chr22	54365708	54365948	241	ENSBTAG00000001305	ENSBTAT00000080315	ATP2B2	ATPase plasma membrane Ca2+ transporting 2 [Source:VGNC Symbol;Acc:VGNC:26294]	-0.45	-0.63	-2.17	3' UTR	0.143861	0.178875	0.164966	0.133264	0.090385	0.089661
chr8	45244764	45244974	211	ENSBTAG00000001306	ENSBTAT00000001725	FXN	frataxin [Source:VGNC Symbol;Acc:VGNC:29155]	-0.68	-0.96	0.45	3' UTR	15.992	17.9737	18.4525	16.6168	16.5746	16.6825
chr13	48112734	48114776	2043	ENSBTAG00000001314	ENSBTAT00000001734	TRMT6	tRNA methyltransferase 6 [Source:VGNC Symbol;Acc:VGNC:36374]	-3.16	-3.86	0.26	Exon (ENSBTAT00000001734/ENSBTAG00000001314, exon 5 of 11)	13.7566	13.132	13.8051	9.73033	12.5617	11.3224
chr13	52319463	52319964	502	ENSBTAG00000001320	ENSBTAT00000001744	VPS16	VPS16, CORVET/HOPS core subunit [Source:VGNC Symbol;Acc:VGNC:36811]	-1.49	-1.97	-0.29	3' UTR	3.26739	2.78661	3.4741	3.41727	2.62949	3.7578
chr6	83228254	83228374	121	ENSBTAG00000001323	ENSBTAT00000001748	CENPC	centromere protein C [Source:VGNC Symbol;Acc:VGNC:27174]	-4.52	-5.33	1.34	Exon (ENSBTAT00000001748/ENSBTAG00000001323, exon 9 of 19)	3.69711	4.48691	4.47962	1.99697	3.08759	3.34357
chr20	31869642	31890694	21053	ENSBTAG00000001335	ENSBTAT00000084316	GHR	growth hormone receptor [Source:VGNC Symbol;Acc:VGNC:50184]	-8.14	-9.19	0.6	3' UTR	7.75249	8.77029	8.36001	3.82075	5.40583	5.50393
chr4	98885023	98885202	180	ENSBTAG00000001346	ENSBTAT00000001772	STRA8	stimulated by retinoic acid 8 [Source:VGNC Symbol;Acc:VGNC:53678]	-0.83	-1.16	-3.94	3' UTR	0	0	0	0	0	0
chr11	103858845	103860183	1339	ENSBTAG00000001352	ENSBTAT00000055628	ENTR1	endosome associated trafficking regulator 1 [Source:VGNC Symbol;Acc:VGNC:54703]	-2	-2.56	-0.15	3' UTR	30.977	33.1807	34.1789	34.8605	32.626	31.905
chr11	103874227	103875086	860	ENSBTAG00000001353	ENSBTAT00000001782	PMPCA	peptidase, mitochondrial processing alpha subunit [Source:VGNC Symbol;Acc:VGNC:33075]	-2.48	-3.1	0.21	3' UTR	25.9244	26.6905	27.7446	25.9904	27.1492	28.7557
chr11	103876390	103877104	715	ENSBTAG00000001354	ENSBTAT00000001784	INPP5E	inositol polyphosphate-5-phosphatase E [Source:VGNC Symbol;Acc:VGNC:30213]	-0.67	-0.96	-0.31	3' UTR	3.18745	3.04856	2.95047	3.29887	2.87913	2.54833
chr17	14685168	14692639	7472	ENSBTAG00000001356	ENSBTAT00000069923	USP38	ubiquitin specific peptidase 38 [Source:VGNC Symbol;Acc:VGNC:36727]	-10.3	-11.4	0.5	3' UTR	13.696	13.362	12.7347	8.3189	11.2491	10.8946
chr21	22287873	22288262	390	ENSBTAG00000001385	ENSBTAT00000081501	ZSCAN2	zinc finger and SCAN domain containing 2 [Source:VGNC Symbol;Acc:VGNC:37375]	-0.88	-1.23	0.43	3' UTR	5.6777	5.5741	5.00809	4.17248	4.31516	4.62627
chr1	64019141	64049977	30837	ENSBTAG00000001390	ENSBTAT00000047259	B4GALT4	beta-1,4-galactosyltransferase 4 [Source:VGNC Symbol;Acc:VGNC:26391]	-14.2	-15.5	0.18	5' UTR	178.032	187.635	183.485	102.66	148.392	149.895
chr3	50331959	50338276	6318	ENSBTAG00000001393	ENSBTAT00000001831	MTF2	metal response element binding transcription factor 2 [Source:VGNC Symbol;Acc:VGNC:31723]	-2.51	-3.14	0.43	3' UTR	4.15977	4.61895	5.47244	2.32943	4.40723	4.89123
chr7	39119631	39121521	1891	ENSBTAG00000001394	ENSBTAT00000001830	TMED9	transmembrane emp24 protein transport domain containing 9 [Source:NCBI gene;Acc:618580]	-30.8	-32.6	0.29	3' UTR	187.835	197.547	200.766	145.947	217.239	218.208
chr1	19227894	19256565	28672	ENSBTAG00000001395	ENSBTAT00000001832	C1H21orf91	chromosome 1 C21orf91 homolog [Source:VGNC Symbol;Acc:VGNC:52664]	-5.09	-5.95	0.42	5' UTR	26.665	32.9005	29.7768	10.6803	18.9309	19.1544
chr21	30365401	30373658	8258	ENSBTAG00000001396	ENSBTAT00000071313	ADAMTS7	ADAM metallopeptidase with thrombospondin type 1 motif 7 [Source:VGNC Symbol;Acc:VGNC:57155]	-10.3	-11.5	-1.09	3' UTR	12.2416	12.9869	11.8089	15.9433	11.6669	11.1683
chr10	16029551	16136147	106597	ENSBTAG00000001405	ENSBTAT00000001844	GLCE	glucuronic acid epimerase [Source:VGNC Symbol;Acc:VGNC:29394]	-6.77	-7.75	0.24	5' UTR	52.1928	57.7373	53.9914	21.9261	29.8756	27.0841
chr21	21255036	21257490	2455	ENSBTAG00000001407	ENSBTAT00000001846	AP3S2	adaptor related protein complex 3 subunit sigma 2 [Source:VGNC Symbol;Acc:VGNC:53932]	-2.05	-2.62	-0.16	3' UTR	27.8298	31.2909	30.0515	30.0502	31.6098	28.941
chr7	14780915	14781064	150	ENSBTAG00000001419	ENSBTAT00000001861	MRPL4	mitochondrial ribosomal protein L4 [Source:VGNC Symbol;Acc:VGNC:31635]	-0.89	-1.24	0.33	3' UTR	5.56853	5.28223	11.4854	16.413	11.4388	12.3448
chr13	42813204	42814827	1624	ENSBTAG00000001420	ENSBTAT00000070340	ABHD12	abhydrolase domain containing 12 [Source:VGNC Symbol;Acc:VGNC:25490]	-7.2	-8.2	-0.34	3' UTR	24.2514	22.0342	22.3122	40.5909	25.4883	26.4987
chr11	30132749	30140880	8132	ENSBTAG00000001424	ENSBTAT00000001867	MSH6	mutS homolog 6 [Source:VGNC Symbol;Acc:VGNC:31696]	-15.6	-17	0.32	Exon (ENSBTAT00000001867/ENSBTAG00000001424, exon 2 of 10)	38.266	40.9474	37.0459	25.354	37.5495	36.7277
chr11	30144424	30145526	1103	ENSBTAG00000001425	ENSBTAT00000001868	FBXO11	F-box protein 11 [Source:VGNC Symbol;Acc:VGNC:28892]	-24.5	-26.1	0.72	3' UTR	15.0463	16.7612	15.517	12.6178	13.3506	13.095
chr11	30149949	30154920	4972	ENSBTAG00000001425	ENSBTAT00000001868	FBXO11	F-box protein 11 [Source:VGNC Symbol;Acc:VGNC:28892]	-3.77	-4.52	0.21	Exon (ENSBTAT00000001868/ENSBTAG00000001425, exon 12 of 23)	15.0463	16.7612	15.517	12.6178	13.3506	13.095
chr23	27280169	27280229	61	ENSBTAG00000001444	ENSBTAT00000001893	TNXB	tenascin XB [Source:VGNC Symbol;Acc:VGNC:36211]	-0.37	-0.51	1.32	Exon (ENSBTAT00000001893/ENSBTAG00000001444, exon 2 of 42)	3.2974	5.08191	3.70864	1.10172	0.972982	0.83667
chr7	51731683	51731891	209	ENSBTAG00000001450	ENSBTAT00000043198	APBB3	amyloid beta precursor protein binding family B member 3 [Source:VGNC Symbol;Acc:VGNC:50070]	-1.4	-1.87	-0.56	3' UTR	4.70137	3.70928	3.22033	6.23458	3.91832	4.22578
chr4	68885486	68885576	91	ENSBTAG00000001455	ENSBTAT00000075437	HOXA7	homeobox A7 [Source:VGNC Symbol;Acc:VGNC:29915]	-0.8	-1.13	-2.75	5' UTR	5.81358	5.50425	5.18541	4.73295	3.98906	4.10887
chr20	31335461	31351577	16117	ENSBTAG00000001457	ENSBTAT00000047186	TMEM267	transmembrane protein 267 [Source:VGNC Symbol;Acc:VGNC:36072]	-1.37	-1.83	0.43	5' UTR	3.18577	4.03198	3.12608	0.944966	1.56179	1.72506
chr1	64938078	64938346	269	ENSBTAG00000001464	ENSBTAT00000001918	GPR156	G protein-coupled receptor 156 [Source:VGNC Symbol;Acc:VGNC:29562]	-0.52	-0.74	-0.66	3' UTR	2.82687	3.84708	3.66732	2.71441	2.90307	3.00159
chr1	64940434	64959017	18584	ENSBTAG00000001464	ENSBTAT00000001918	GPR156	G protein-coupled receptor 156 [Source:VGNC Symbol;Acc:VGNC:29562]	-0.83	-1.17	0.28	Exon (ENSBTAT00000001918/ENSBTAG00000001464, exon 8 of 10)	2.82687	3.84708	3.66732	2.71441	2.90307	3.00159
chr1	65018653	65018861	209	ENSBTAG00000001464	ENSBTAT00000001918	GPR156	G protein-coupled receptor 156 [Source:VGNC Symbol;Acc:VGNC:29562]	-0.64	-0.92	0.58	5' UTR	2.82687	3.84708	3.66732	2.71441	2.90307	3.00159
chr1	114908476	114909950	1475	ENSBTAG00000001465	ENSBTAT00000001919	P2RY1	purinergic receptor P2Y1 [Source:VGNC Symbol;Acc:VGNC:32523]	-0.97	-1.35	0.22	5' UTR	10.8526	11.5492	11.3058	12.9322	18.107	17.6031
chr10	67265721	67270461	4741	ENSBTAG00000001468	ENSBTAT00000001925	SAMD4A	sterile alpha motif domain containing 4A [Source:VGNC Symbol;Acc:VGNC:34272]	-2.46	-3.08	-0.35	Exon (ENSBTAT00000001925/ENSBTAG00000001468, exon 8 of 11)	40.0915	39.3272	42.5733	45.1811	49.1749	49.5404
chr10	67280742	67286244	5503	ENSBTAG00000001468	ENSBTAT00000001925	SAMD4A	sterile alpha motif domain containing 4A [Source:VGNC Symbol;Acc:VGNC:34272]	-3.67	-4.42	0.23	3' UTR	40.0915	39.3272	42.5733	45.1811	49.1749	49.5404
chr10	67286513	67286812	300	ENSBTAG00000001468	ENSBTAT00000077964	SAMD4A	sterile alpha motif domain containing 4A [Source:VGNC Symbol;Acc:VGNC:34272]	-3.19	-3.89	-0.25	3' UTR	40.0915	39.3272	42.5733	45.1811	49.1749	49.5404
chr10	67287529	67287709	181	ENSBTAG00000001468	ENSBTAT00000077964	SAMD4A	sterile alpha motif domain containing 4A [Source:VGNC Symbol;Acc:VGNC:34272]	-1.25	-1.69	0.19	3' UTR	40.0915	39.3272	42.5733	45.1811	49.1749	49.5404
chr17	72915415	72917774	2360	ENSBTAG00000001473	ENSBTAT00000001929	ARVCF	ARVCF, delta catenin family member [Source:VGNC Symbol;Acc:VGNC:49535]	-1.03	-1.42	-0.23	3' UTR	2.76772	2.48786	2.69366	5.29936	5.11091	2.38729
chr23	42887703	42888000	298	ENSBTAG00000001475	ENSBTAT00000069288	MCUR1	mitochondrial calcium uniporter regulator 1 [Source:VGNC Symbol;Acc:VGNC:31327]	-3.32	-4.04	0.73	3' UTR	8.5202	9.84052	9.16772	4.90462	5.93736	4.76935
chr3	9757738	9758245	508	ENSBTAG00000001481	ENSBTAT00000085532	IGSF9	immunoglobulin superfamily member 9 [Source:VGNC Symbol;Acc:VGNC:30097]	-0.78	-1.09	-0.51	Exon (ENSBTAT00000085532/ENSBTAG00000001481, exon 19 of 21)	2.05542	1.83215	1.58743	1.71301	1.32768	1.76316
chr3	9758574	9759677	1104	ENSBTAG00000001481	ENSBTAT00000085532	IGSF9	immunoglobulin superfamily member 9 [Source:VGNC Symbol;Acc:VGNC:30097]	-0.65	-0.93	-0.35	3' UTR	2.05542	1.83215	1.58743	1.71301	1.32768	1.76316
chr16	4001649	4001919	271	ENSBTAG00000001483	ENSBTAT00000023881	SRGAP2	SLIT-ROBO Rho GTPase activating protein 2 [Source:NCBI gene;Acc:519843]	-1.02	-1.41	0.35	5' UTR	14.0539	12.6887	13.2011	16.2905	13.9263	13.3012
chr16	4244023	4251683	7661	ENSBTAG00000001483	ENSBTAT00000023881	SRGAP2	SLIT-ROBO Rho GTPase activating protein 2 [Source:NCBI gene;Acc:519843]	-2.6	-3.23	-0.26	3' UTR	14.0539	12.6887	13.2011	16.2905	13.9263	13.3012
chr1	130708325	130719198	10874	ENSBTAG00000001497	ENSBTAT00000052818	MRAS	muscle RAS oncogene homolog [Source:VGNC Symbol;Acc:VGNC:31597]	-19.3	-20.8	0.27	3' UTR	49.0281	54.272	50.9152	43.6512	51.5853	48.568
chr3	28973180	28977362	4183	ENSBTAG00000001499	ENSBTAT00000001967	TRIM33	tripartite motif containing 33 [Source:VGNC Symbol;Acc:VGNC:36329]	-3.39	-4.11	0.34	3' UTR	9.77725	9.95925	10.2181	6.5032	8.72961	9.87445
chr4	5454499	5457519	3021	ENSBTAG00000001500	ENSBTAT00000001962	FIGNL1	fidgetin like 1 [Source:VGNC Symbol;Acc:VGNC:29011]	-1.05	-1.44	0.39	5' UTR	4.52916	4.57305	4.25903	6.21571	9.56211	8.16422
chr6	115804511	115805747	1237	ENSBTAG00000001504	ENSBTAT00000044320	NOP14	NOP14 nucleolar protein [Source:VGNC Symbol;Acc:VGNC:32165]	-4.22	-5.01	0.31	3' UTR	10.7937	10.6184	10.6488	9.26999	10.3828	10.3773
chr6	115748952	115759494	10543	ENSBTAG00000001505	ENSBTAT00000068191	GRK4	G protein-coupled receptor kinase 4 [Source:VGNC Symbol;Acc:VGNC:29655]	-1.69	-2.21	0.43	Exon (ENSBTAT00000068191/ENSBTAG00000001505, exon 5 of 16)	2.91535	2.68878	2.19756	3.12046	2.59569	2.43996
chr8	1211554	1318002	106449	ENSBTAG00000001508	ENSBTAT00000001976	SH3RF1	SH3 domain containing ring finger 1 [Source:VGNC Symbol;Acc:VGNC:34579]	-5.13	-6	0.48	5' UTR	8.55426	9.22405	9.39972	10.4088	10.4827	9.97656
chr5	60492300	60542553	50254	ENSBTAG00000001509	ENSBTAT00000086512	ELK3	ELK3, ETS transcription factor [Source:VGNC Symbol;Acc:VGNC:28433]	-6.44	-7.39	-0.32	5' UTR	19.9912	18.5726	18.9459	41.5862	26.125	28.0574
chr5	60555029	60557098	2070	ENSBTAG00000001510	ENSBTAT00000077282	CDK17	cyclin dependent kinase 17 [Source:VGNC Symbol;Acc:VGNC:27120]	-6.87	-7.86	0.66	3' UTR	3.61466	3.73706	3.3083	1.83939	2.95307	2.71315
chr1	79602017	79603634	1618	ENSBTAG00000001511	ENSBTAT00000001978	BCL6	BCL6, transcription repressor [Source:NCBI gene;Acc:539020]	-48.6	-50.7	-0.72	Exon (ENSBTAT00000001978/ENSBTAG00000001511, exon 5 of 10)	44.9251	41.2868	41.7712	43.0134	25.9817	26.3328
chr13	79848196	79849032	837	ENSBTAG00000001512	ENSBTAT00000001981	ZFP64	ZFP64 zinc finger protein [Source:VGNC Symbol;Acc:VGNC:37167]	-1.48	-1.97	-0.27	3' UTR	14.5413	12.8526	12.5032	20.8536	14.984	14.9879
chr2	126967440	126974934	7495	ENSBTAG00000001513	ENSBTAT00000071412	PDIK1L	PDLIM1 interacting kinase 1 like [Source:VGNC Symbol;Acc:VGNC:32701]	-3.68	-4.44	0.56	5' UTR	14.7707	13.5946	13.3024	5.29401	9.65977	9.52121
chr14	67986645	67989478	2834	ENSBTAG00000001521	ENSBTAT00000001993	UQCRB	ubiquinol-cytochrome c reductase binding protein [Source:VGNC Symbol;Acc:VGNC:36694]	-15.5	-16.9	0.49	5' UTR	41.6859	44.3676	44.732	29.7897	38.4191	47.5517
chr14	67991207	67991325	119	ENSBTAG00000001521	ENSBTAT00000001993	UQCRB	ubiquinol-cytochrome c reductase binding protein [Source:VGNC Symbol;Acc:VGNC:36694]	-15.2	-16.6	0.54	3' UTR	41.6859	44.3676	44.732	29.7897	38.4191	47.5517
chr24	35595086	35604301	9216	ENSBTAG00000001523	ENSBTAT00000001995	YES1	YES proto-oncogene 1, Src family tyrosine kinase [Source:VGNC Symbol;Acc:VGNC:37022]	-12.7	-14	0.39	3' UTR	10.1795	12.211	11.8325	7.97267	11.1272	11.5549
chr4	80954362	80959515	5154	ENSBTAG00000001528	ENSBTAT00000002003	CDK13	cyclin dependent kinase 13 [Source:VGNC Symbol;Acc:VGNC:27118]	-6.69	-7.67	0.3	3' UTR	20.4208	22.5532	20.5637	15.4991	18.513	17.3232
chr4	80990749	81075991	85243	ENSBTAG00000001528	ENSBTAT00000002003	CDK13	cyclin dependent kinase 13 [Source:VGNC Symbol;Acc:VGNC:27118]	-6.85	-7.83	0.35	Exon (ENSBTAT00000002003/ENSBTAG00000001528, exon 1 of 14)	20.4208	22.5532	20.5637	15.4991	18.513	17.3232
chr7	39980720	39992296	11577	ENSBTAG00000001546	ENSBTAT00000066191	MGAT1	mannosyl (alpha-1,3-)-glycoprotein beta-1,2-N-acetylglucosaminyltransferase [Source:VGNC Symbol;Acc:VGNC:54623]	-10.2	-11.4	0.24	5' UTR	93.6113	96.7538	92.5994	104.684	95.8772	90.5
chr5	25779619	25781146	1528	ENSBTAG00000001553	ENSBTAT00000013110	HNRNPA1	heterogeneous nuclear ribonucleoprotein A1 [Source:NCBI gene;Acc:505093]	-6.55	-7.51	0.73	3' UTR	77.9584	83.3836	141.958	163.49	225.517	236.931
chr5	25777032	25777360	329	ENSBTAG00000001562	ENSBTAT00000002043	NFE2	nuclear factor, erythroid 2 [Source:VGNC Symbol;Acc:VGNC:32034]	-1.24	-1.68	3.61	3' UTR	0.361239	0.258553	0.295714	0.298667	0.21715	0.363762
chr21	26815387	26823813	8427	ENSBTAG00000001565	ENSBTAT00000002045	MESD	mesoderm development LRP chaperone [Source:VGNC Symbol;Acc:VGNC:31392]	-23.7	-25.3	0.17	5' UTR	451.865	451.091	425.583	349.03	414.79	399.873
chr28	19343560	19359938	16379	ENSBTAG00000001573	ENSBTAT00000002067	JMJD1C	jumonji domain containing 1C [Source:VGNC Symbol;Acc:VGNC:30376]	-15.1	-16.5	0.25	Exon (ENSBTAT00000002067/ENSBTAG00000001573, exon 6 of 26)	32.6331	33.8858	32.8976	20.2128	24.2186	24.2418
chr28	19337440	19339028	1589	ENSBTAG00000001573	ENSBTAT00000002067	JMJD1C	jumonji domain containing 1C [Source:VGNC Symbol;Acc:VGNC:30376]	-2.32	-2.92	0.29	Exon (ENSBTAT00000002067/ENSBTAG00000001573, exon 16 of 26)	32.6331	33.8858	32.8976	20.2128	24.2186	24.2418
chr16	21102328	21125741	23414	ENSBTAG00000001574	ENSBTAT00000080369	GPATCH2	G-patch domain containing 2 [Source:VGNC Symbol;Acc:VGNC:29516]	-4.58	-5.4	0.4	5' UTR	16.895	18.2922	16.6581	11.2679	13.7007	12.1493
chr16	20931794	21100500	168707	ENSBTAG00000001574	ENSBTAT00000080369	GPATCH2	G-patch domain containing 2 [Source:VGNC Symbol;Acc:VGNC:29516]	-3.96	-4.73	0.58	3' UTR	16.895	18.2922	16.6581	11.2679	13.7007	12.1493
chr4	98812496	98812820	325	ENSBTAG00000001576	ENSBTAT00000002060	TMEM140	transmembrane protein 140 [Source:VGNC Symbol;Acc:VGNC:35973]	-0.95	-1.32	-0.34	3' UTR	0.588334	0.645508	0.418222	0.598973	0.736885	0.668795
chr10	19546160	19552200	6041	ENSBTAG00000001578	ENSBTAT00000002065	ADPGK	ADP dependent glucokinase [Source:VGNC Symbol;Acc:VGNC:25689]	-20.5	-22	0.33	3' UTR	61.9398	74.2469	66.7304	44.8713	57.0932	51.3518
chr14	3135851	3138226	2376	ENSBTAG00000001579	ENSBTAT00000002068	AGO2	argonaute 2, RISC catalytic component [Source:VGNC Symbol;Acc:VGNC:50167]	-1.98	-2.54	0.33	Exon (ENSBTAT00000002068/ENSBTAG00000001579, exon 17 of 19)	3.30058	3.47817	3.29619	6.07584	4.92245	4.59776
chr2	22130033	22248269	118237	ENSBTAG00000001585	ENSBTAT00000067065	WIPF1	WAS/WASL interacting protein family member 1 [Source:VGNC Symbol;Acc:VGNC:36939]	-18	-19.5	-0.47	5' UTR	25.1126	25.9047	20.9582	25.0573	11.1553	14.3572
chr3	20659686	20666228	6543	ENSBTAG00000001586	ENSBTAT00000021435	OTUD7B	OTU deubiquitinase 7B [Source:VGNC Symbol;Acc:VGNC:32500]	-7.08	-8.08	0.25	Exon (ENSBTAT00000021435/ENSBTAG00000001586, exon 7 of 12)	49.3773	46.3203	46.3046	34.0418	50.0016	47.2844
chr4	117131212	117137399	6188	ENSBTAG00000001592	ENSBTAT00000069908	INSIG1	insulin induced gene 1 [Source:VGNC Symbol;Acc:VGNC:30217]	-2.61	-3.25	0.45	3' UTR	8.83007	9.7786	6.94632	1.92325	3.88491	3.17989
chr17	52554256	52556184	1929	ENSBTAG00000001594	ENSBTAT00000002087	ARL6IP4	ADP ribosylation factor like GTPase 6 interacting protein 4 [Source:VGNC Symbol;Acc:VGNC:53889]	-4.71	-5.55	-0.22	5' UTR	28.7651	25.2122	29.0994	39.8227	29.4536	37.6924
chr17	52550021	52550311	291	ENSBTAG00000001597	ENSBTAT00000072693	PITPNM2	phosphatidylinositol transfer protein membrane associated 2 [Source:VGNC Symbol;Acc:VGNC:32922]	-0.82	-1.16	-0.55	Exon (ENSBTAT00000072693/ENSBTAG00000001597, exon 25 of 27)	8.45228	9.07437	10.8323	7.02221	5.23374	6.13881
chr10	19137899	19138349	451	ENSBTAG00000001601	ENSBTAT00000047412	PKM	pyruvate kinase M1/2 [Source:VGNC Symbol;Acc:VGNC:55132]	-207	-209	-0.36	3' UTR	407.347	410.807	420.267	518.42	433.238	440.645
chr27	33338482	33338542	61	ENSBTAG00000001612	ENSBTAT00000002113	LSM1	LSM1 homolog, mRNA degradation associated [Source:VGNC Symbol;Acc:VGNC:31050]	-1.31	-1.76	0.71	3' UTR	20.7988	22.1815	20.4446	7.7319	12.253	12.7018
chr25	2839170	2845592	6423	ENSBTAG00000001614	ENSBTAT00000002117	ZNF174	zinc finger protein 174 [Source:VGNC Symbol;Acc:VGNC:37215]	-2.03	-2.6	0.23	5' UTR	13.9736	15.1575	14.7674	9.05803	12.0542	9.6836
chr21	22445506	22454494	8989	ENSBTAG00000001616	ENSBTAT00000072327	ZNF592	zinc finger protein 592 [Source:VGNC Symbol;Acc:VGNC:37308]	-1.53	-2.02	-0.23	3' UTR	18.436	19.3539	18.0738	17.3097	14.6039	15.152
chr23	7582166	7585450	3285	ENSBTAG00000001631	ENSBTAT00000002136	KIFC1	kinesin family member C1 [Source:VGNC Symbol;Acc:VGNC:30611]	-0.95	-1.32	-0.46	3' UTR	1.78568	2.63913	1.94509	11.1031	10.7804	10.0059
chr23	7591073	7591282	210	ENSBTAG00000001634	ENSBTAT00000002140	PHF1	PHD finger protein 1 [Source:VGNC Symbol;Acc:VGNC:32812]	-2.25	-2.85	-0.83	3' UTR	6.84611	8.12927	6.03507	8.25117	5.29489	7.29183
chr23	7591087	7592562	1476	ENSBTAG00000001634	ENSBTAT00000002140	PHF1	PHD finger protein 1 [Source:VGNC Symbol;Acc:VGNC:32812]	-5.42	-6.3	-0.35	3' UTR	6.84611	8.12927	6.03507	8.25117	5.29489	7.29183
chr13	65344201	65353703	9503	ENSBTAG00000001640	ENSBTAT00000070030	EPB41L1	erythrocyte membrane protein band 4.1 like 1 [Source:VGNC Symbol;Acc:VGNC:28520]	-1.04	-1.43	-0.19	3' UTR	4.19817	4.44422	4.50031	4.93423	3.98081	3.88814
chr9	60548022	60549365	1344	ENSBTAG00000001644	ENSBTAT00000002157	MDN1	midasin AAA ATPase 1 [Source:VGNC Symbol;Acc:VGNC:31338]	-1.94	-2.49	0.35	3' UTR	3.80771	3.61052	3.69895	3.85891	3.87275	3.94528
chr9	60524634	60542352	17719	ENSBTAG00000001644	ENSBTAT00000002157	MDN1	midasin AAA ATPase 1 [Source:VGNC Symbol;Acc:VGNC:31338]	-7.99	-9.04	-0.25	Exon (ENSBTAT00000002157/ENSBTAG00000001644, exon 83 of 102)	3.80771	3.61052	3.69895	3.85891	3.87275	3.94528
chr18	36449216	36449365	150	ENSBTAG00000001654	ENSBTAT00000002168	SNTB2	syntrophin beta 2 [Source:VGNC Symbol;Acc:VGNC:35084]	-1.14	-1.55	0.61	3' UTR	12.1589	12.6315	11.2745	9.94559	9.58019	10.0628
chr18	36468608	36468905	298	ENSBTAG00000001659	ENSBTAT00000045547	VPS4A	vacuolar protein sorting 4 homolog A [Source:NCBI gene;Acc:618168]	-0.8	-1.12	-0.18	3' UTR	14.3793	16.0365	15.2937	18.5309	16.5395	15.9769
chr11	68659832	68660548	717	ENSBTAG00000001662	ENSBTAT00000044505	EHD3	EH domain containing 3 [Source:VGNC Symbol;Acc:VGNC:28373]	-3.16	-3.86	-0.48	3' UTR	9.63372	9.23279	8.86125	14.9274	11.1542	9.55604
chr18	36472274	36473391	1118	ENSBTAG00000001663	ENSBTAT00000002176	PDF	peptide deformylase, mitochondrial [Source:VGNC Symbol;Acc:VGNC:49562]	-1.98	-2.54	0.89	Exon (ENSBTAT00000002176/ENSBTAG00000001663, exon 1 of 2)	3.61661	4.68584	3.74068	4.13536	5.3407	4.22291
chr10	36905962	36908935	2974	ENSBTAG00000001671	ENSBTAT00000002191	RTF1	RTF1 homolog, Paf1/RNA polymerase II complex component [Source:VGNC Symbol;Acc:VGNC:34195]	-3.07	-3.76	0.24	3' UTR	16.9089	15.9258	15.7692	16.2674	15.3157	14.9152
chr10	36926874	36927140	267	ENSBTAG00000001675	ENSBTAT00000002194	ITPKA	inositol-trisphosphate 3-kinase A [Source:VGNC Symbol;Acc:VGNC:30344]	-0.4	-0.56	-0.88	3' UTR	0.158554	0.213923	0.304785	0.775951	0.523616	0.587067
chr18	36332461	36333331	871	ENSBTAG00000001698	ENSBTAT00000002226	CHTF8	chromosome transmission fidelity factor 8 [Source:NCBI gene;Acc:618186]	-10.7	-11.9	0.29	3' UTR	69.4986	73.683	70.6935	66.3805	73.8506	67.7591
chr2	130737600	130737660	61	ENSBTAG00000001700	ENSBTAT00000072639	CDC42	cell division cycle 42 [Source:NCBI gene;Acc:532712]	-0.51	-0.73	-0.55	3' UTR	72.666	78.484	77.7793	55.9477	75.0662	74.5505
chr5	113942509	113943759	1251	ENSBTAG00000001708	ENSBTAT00000002240	TTLL12	tubulin tyrosine ligase like 12 [Source:VGNC Symbol;Acc:VGNC:36491]	-2.71	-3.36	-0.16	3' UTR	24.5312	25.3148	24.1029	33.6122	27.6931	26.7627
chr22	6812210	6812479	270	ENSBTAG00000001710	ENSBTAT00000002237	CMTM8	CKLF like MARVEL transmembrane domain containing 8 [Source:VGNC Symbol;Acc:VGNC:27488]	-1.43	-1.9	0.75	3' UTR	5.36893	5.22264	5.93354	2.14775	3.43177	4.03664
chr19	27832879	27833148	270	ENSBTAG00000001711	ENSBTAT00000002241	BORCS6	BLOC-1 related complex subunit 6 [Source:VGNC Symbol;Acc:VGNC:55776]	-2.79	-3.45	0.97	Exon (ENSBTAT00000071004/ENSBTAG00000049613, exon 1 of 2)	9.68349	9.83948	8.95533	5.87703	7.07201	8.30826
chr11	7432259	7434811	2553	ENSBTAG00000001714	ENSBTAT00000002247	MFSD9	major facilitator superfamily domain containing 9 [Source:VGNC Symbol;Acc:VGNC:31444]	-0.76	-1.07	0.26	Exon (ENSBTAT00000002247/ENSBTAG00000001714, exon 5 of 6)	6.06982	4.90124	5.63302	5.99916	5.33679	5.96471
chr24	3492445	3493191	747	ENSBTAG00000001724	ENSBTAT00000002256	ZADH2	zinc binding alcohol dehydrogenase domain containing 2 [Source:VGNC Symbol;Acc:VGNC:37049]	-4.65	-5.47	0.51	Exon (ENSBTAT00000002256/ENSBTAG00000001724, exon 2 of 2)	17.5511	19.4184	17.329	8.8119	15.3099	13.4148
chr16	50307835	50308594	760	ENSBTAG00000001727	ENSBTAT00000002262	PRXL2B	peroxiredoxin like 2B [Source:VGNC Symbol;Acc:VGNC:28792]	-1.74	-2.27	-0.28	3' UTR	10.7143	8.81014	12.1607	11.5532	12.6004	15.4882
chr1	116639162	116639372	211	ENSBTAG00000001728	ENSBTAT00000002263	IGSF10	immunoglobulin superfamily member 10 [Source:VGNC Symbol;Acc:VGNC:53582]	-0.49	-0.7	2.09	Exon (ENSBTAT00000002263/ENSBTAG00000001728, exon 4 of 6)	1.13554	1.13516	1.35948	0.296073	0.348586	0.313018
chr1	116643781	116643961	181	ENSBTAG00000001728	ENSBTAT00000002263	IGSF10	immunoglobulin superfamily member 10 [Source:VGNC Symbol;Acc:VGNC:53582]	-0.69	-0.98	2	Exon (ENSBTAT00000002263/ENSBTAG00000001728, exon 5 of 6)	1.13554	1.13516	1.35948	0.296073	0.348586	0.313018
chr1	116627669	116639043	11375	ENSBTAG00000001728	ENSBTAT00000002263	IGSF10	immunoglobulin superfamily member 10 [Source:VGNC Symbol;Acc:VGNC:53582]	-0.77	-1.08	-1.49	Exon (ENSBTAT00000002263/ENSBTAG00000001728, exon 3 of 6)	1.13554	1.13516	1.35948	0.296073	0.348586	0.313018
chr25	3883083	3883142	60	ENSBTAG00000001731	ENSBTAT00000076729	GLYR1	glyoxylate reductase 1 homolog [Source:VGNC Symbol;Acc:VGNC:29430]	-0.8	-1.13	0.55	3' UTR	46.2032	47.5651	48.4088	45.4277	47.2179	44.8702
chr25	3945995	3946384	390	ENSBTAG00000001736	ENSBTAT00000002274	UBN1	ubinuclein 1 [Source:VGNC Symbol;Acc:VGNC:36610]	-2.19	-2.77	0.49	3' UTR	19.4104	19.1534	19.9866	20.5856	19.6084	16.194
chr8	79466141	79476424	10284	ENSBTAG00000001737	ENSBTAT00000085249	TUT7	terminal uridylyl transferase 7 [Source:VGNC Symbol;Acc:VGNC:37121]	-2.2	-2.79	0.85	3' UTR	25.6796	27.3479	26.6995	15.6068	22.3038	21.9075
chr8	79476663	79485243	8581	ENSBTAG00000001737	ENSBTAT00000085249	TUT7	terminal uridylyl transferase 7 [Source:VGNC Symbol;Acc:VGNC:37121]	-1.25	-1.69	0.16	Exon (ENSBTAT00000085249/ENSBTAG00000001737, exon 21 of 28)	25.6796	27.3479	26.6995	15.6068	22.3038	21.9075
chr8	79496335	79509398	13064	ENSBTAG00000001737	ENSBTAT00000085249	TUT7	terminal uridylyl transferase 7 [Source:VGNC Symbol;Acc:VGNC:37121]	-12.1	-13.3	0.51	Exon (ENSBTAT00000085249/ENSBTAG00000001737, exon 9 of 28)	25.6796	27.3479	26.6995	15.6068	22.3038	21.9075
chr8	79516728	79523806	7079	ENSBTAG00000001737	ENSBTAT00000085249	TUT7	terminal uridylyl transferase 7 [Source:VGNC Symbol;Acc:VGNC:37121]	-1.88	-2.42	0.18	5' UTR	25.6796	27.3479	26.6995	15.6068	22.3038	21.9075
chr13	65547095	65547244	150	ENSBTAG00000001741	ENSBTAT00000002286	DLGAP4	DLG associated protein 4 [Source:VGNC Symbol;Acc:VGNC:28090]	-0.27	-0.33	0.7	Exon (ENSBTAT00000002286/ENSBTAG00000001741, exon 2 of 12)	68.1418	62.083	58.1014	96.6971	67.3279	66.5515
chr5	20975206	20978528	3323	ENSBTAG00000001745	ENSBTAT00000002279	LUM	lumican [Source:VGNC Symbol;Acc:VGNC:31081]	-265	-268	0.32	5' UTR	774.703	780.019	794.345	467.715	697.661	720.877
chr1	81586790	81599200	12411	ENSBTAG00000001749	ENSBTAT00000002296	SENP2	SUMO specific peptidase 2 [Source:VGNC Symbol;Acc:VGNC:34446]	-3.89	-4.66	0.29	3' UTR	15.045	17.1411	16.9638	12.1765	15.7434	16.0495
chr1	81602492	81609446	6955	ENSBTAG00000001749	ENSBTAT00000002296	SENP2	SUMO specific peptidase 2 [Source:VGNC Symbol;Acc:VGNC:34446]	-4.03	-4.81	0.26	Exon (ENSBTAT00000002296/ENSBTAG00000001749, exon 6 of 17)	15.045	17.1411	16.9638	12.1765	15.7434	16.0495
chr7	4059569	4060107	539	ENSBTAG00000001762	ENSBTAT00000002309	RFXANK	regulatory factor X associated ankyrin containing protein [Source:VGNC Symbol;Acc:VGNC:33900]	-7.92	-8.96	-0.55	3' UTR	10.905	7.6398	8.71198	15.8315	10.8491	16.9576
chr7	4059596	4060888	1293	ENSBTAG00000001762	ENSBTAT00000002309	RFXANK	regulatory factor X associated ankyrin containing protein [Source:VGNC Symbol;Acc:VGNC:33900]	-9.44	-10.6	-0.6	3' UTR	10.905	7.6398	8.71198	15.8315	10.8491	16.9576
chr7	4061066	4061633	568	ENSBTAG00000001762	ENSBTAT00000002309	RFXANK	regulatory factor X associated ankyrin containing protein [Source:VGNC Symbol;Acc:VGNC:33900]	-2.92	-3.59	-0.73	Exon (ENSBTAT00000002309/ENSBTAG00000001762, exon 6 of 9)	10.905	7.6398	8.71198	15.8315	10.8491	16.9576
chr1	149567900	149567960	61	ENSBTAG00000001771	ENSBTAT00000002319	DYRK1A	dual specificity tyrosine phosphorylation regulated kinase 1A [Source:VGNC Symbol;Acc:VGNC:28279]	-0.65	-0.93	-1.04	5' UTR	48.1764	86.1387	47.1135	38.7478	33.5584	53.9032
chr1	149710298	149710627	330	ENSBTAG00000001771	ENSBTAT00000072702	DYRK1A	dual specificity tyrosine phosphorylation regulated kinase 1A [Source:VGNC Symbol;Acc:VGNC:28279]	-22.8	-24.3	1	3' UTR	48.1764	86.1387	47.1135	38.7478	33.5584	53.9032
chr1	149695021	149709909	14889	ENSBTAG00000001771	ENSBTAT00000002319	DYRK1A	dual specificity tyrosine phosphorylation regulated kinase 1A [Source:VGNC Symbol;Acc:VGNC:28279]	-10.4	-11.6	0.26	3' UTR	48.1764	86.1387	47.1135	38.7478	33.5584	53.9032
chr4	98813056	98814828	1773	ENSBTAG00000001773	ENSBTAT00000002323	CYREN	cell cycle regulator of NHEJ [Source:VGNC Symbol;Acc:VGNC:52721]	-1.98	-2.53	0.35	3' UTR	13.2312	14.8248	15.3862	16.2821	13.7597	13.5571
chr18	48594184	48594570	387	ENSBTAG00000001776	ENSBTAT00000002327	SIRT2	sirtuin 2 [Source:VGNC Symbol;Acc:VGNC:34631]	-23.2	-24.8	-0.65	3' UTR	34.8207	30.4238	35.5662	56.6933	36.8629	42.6514
chr18	48622594	48624966	2373	ENSBTAG00000001778	ENSBTAT00000002330	NFKBIB	NFKB inhibitor beta [Source:VGNC Symbol;Acc:VGNC:32046]	-2.21	-2.79	-0.3	3' UTR	9.03521	10.6025	10.8645	13.6476	9.72827	9.28029
chr18	48630430	48630490	61	ENSBTAG00000001780	ENSBTAT00000002334	SARS2	seryl-tRNA synthetase 2, mitochondrial [Source:NCBI gene;Acc:282060]	-0.93	-1.29	-0.56	Exon (ENSBTAT00000002334/ENSBTAG00000001780, exon 16 of 16)	2.08881	1.81719	2.13228	4.01082	3.41907	3.42603
chr18	52630247	52630573	327	ENSBTAG00000001781	ENSBTAT00000032251	TOMM40	translocase of outer mitochondrial membrane 40 [Source:VGNC Symbol;Acc:VGNC:49148]	-2.03	-2.59	0.25	3' UTR	18.0279	18.3283	19.5583	25.6182	20.5154	21.4242
chr18	48640563	48641169	607	ENSBTAG00000001782	ENSBTAT00000002335	MRPS12	mitochondrial ribosomal protein S12 [Source:VGNC Symbol;Acc:VGNC:31656]	-5.31	-6.19	0.41	3' UTR	56.953	62.0104	57.2384	60.9191	58.863	65.6027
chr13	52793806	52794014	209	ENSBTAG00000001785	ENSBTAT00000006432	TGM3	transglutaminase 3 [Source:VGNC Symbol;Acc:VGNC:35811]	-0.25	-0.28	-0.59	3' UTR	0.060663	0	0.053307	0.391558	0.215994	0.336172
chr21	30913125	30913542	418	ENSBTAG00000001786	ENSBTAT00000002339	HYKK	hydroxylysine kinase [Source:VGNC Symbol;Acc:VGNC:30013]	-1.44	-1.91	0.76	3' UTR	1.29977	1.8465	1.72259	0.991432	1.66105	1.47126
chr7	18682924	18683341	418	ENSBTAG00000001790	ENSBTAT00000044703	SAFB2	scaffold attachment factor B2 [Source:VGNC Symbol;Acc:VGNC:34262]	-0.84	-1.17	-0.15	5' UTR	55.3015	46.6883	48.4425	57.3594	59.1555	58.2019
chr7	18590469	18597255	6787	ENSBTAG00000001795	ENSBTAT00000078879	LONP1	lon peptidase 1, mitochondrial [Source:VGNC Symbol;Acc:VGNC:30947]	-4.3	-5.11	-0.16	Exon (ENSBTAT00000002350/ENSBTAG00000001795, exon 1 of 18)	18.7554	16.8609	18.842	31.6272	30.1904	31.1331
chr7	18552919	18554406	1488	ENSBTAG00000001796	ENSBTAT00000002352	CATSPERD	cation channel sperm associated auxiliary subunit delta [Source:VGNC Symbol;Acc:VGNC:26797]	-1.39	-1.85	-1.58	Exon (ENSBTAT00000002352/ENSBTAG00000001796, exon 21 of 22)	0.952111	0.847314	0.930728	1.24416	0.787084	1.08241
chr24	12650478	12657768	7291	ENSBTAG00000001801	ENSBTAT00000002357	SYT4	synaptotagmin 4 [Source:VGNC Symbol;Acc:VGNC:35543]	-5.75	-6.66	0.47	5' UTR	6.92516	7.70262	8.32011	5.37399	7.79697	7.65444
chr24	41563175	41565400	2226	ENSBTAG00000001805	ENSBTAT00000002361	TWSG1	twisted gastrulation BMP signaling modulator 1 [Source:VGNC Symbol;Acc:VGNC:36528]	-17.4	-18.8	0.47	3' UTR	23.5964	28.1346	26.0934	14.0064	21.5742	21.0222
chr5	34302022	34302261	240	ENSBTAG00000001810	ENSBTAT00000070393	SCAF11	SR-related CTD associated factor 11 [Source:VGNC Symbol;Acc:VGNC:34314]	-6.16	-7.11	0.56	3' UTR	47.1005	49.3148	50.1106	27.6902	38.1277	38.0998
chr5	34297458	34299720	2263	ENSBTAG00000001810	ENSBTAT00000070393	SCAF11	SR-related CTD associated factor 11 [Source:VGNC Symbol;Acc:VGNC:34314]	-16	-17.4	0.32	Exon (ENSBTAT00000070393/ENSBTAG00000001810, exon 12 of 15)	47.1005	49.3148	50.1106	27.6902	38.1277	38.0998
chr4	107620189	107628218	8030	ENSBTAG00000001815	ENSBTAT00000002373	ARHGEF5	Rho guanine nucleotide exchange factor 5 [Source:VGNC Symbol;Acc:VGNC:26119]	-0.41	-0.57	1.03	5' UTR	3.71199	4.90747	3.77397	2.51107	3.19311	3.0022
chr16	39074327	39079535	5209	ENSBTAG00000001821	ENSBTAT00000083524	PRRC2C	proline rich coiled-coil 2C [Source:VGNC Symbol;Acc:VGNC:33406]	-7.35	-8.36	0.18	3' UTR	98.2092	95.2388	91.375	97.6661	85.5182	88.9501
chr20	4999725	5006286	6562	ENSBTAG00000001823	ENSBTAT00000002384	STC2	stanniocalcin 2 [Source:VGNC Symbol;Acc:VGNC:35378]	-8.1	-9.15	0.27	3' UTR	61.6471	61.4551	63.778	100.18	146.358	135.645
chr9	85842222	85856725	14504	ENSBTAG00000001826	ENSBTAT00000077167	SASH1	SAM and SH3 domain containing 1 [Source:VGNC Symbol;Acc:VGNC:34293]	-3.42	-4.15	0.14	3' UTR	31.2473	37.1389	33.7513	33.4741	33.6713	31.8665
chr13	54464648	54467096	2449	ENSBTAG00000001827	ENSBTAT00000002387	GID8	GID complex subunit 8 homolog [Source:VGNC Symbol;Acc:VGNC:29353]	-1.55	-2.04	0.13	3' UTR	43.7879	40.297	42.1918	42.264	38.4091	38.7492
chr13	54445511	54445987	477	ENSBTAG00000001829	ENSBTAT00000044985	SLC17A9	solute carrier family 17 member 9 [Source:VGNC Symbol;Acc:VGNC:34704]	-0.71	-1.01	-0.12	3' UTR	15.7483	12.8498	15.9065	12.9658	11.2841	12.823
chr19	38627367	38627606	240	ENSBTAG00000001830	ENSBTAT00000002392	LRRC46	leucine rich repeat containing 46 [Source:VGNC Symbol;Acc:VGNC:52801]	-0.79	-1.11	-0.94	3' UTR	1.07807	1.42633	1.91099	2.29389	1.526	1.43216
chr18	56210711	56211375	665	ENSBTAG00000001834	ENSBTAT00000002397	PNKP	polynucleotide kinase 3'-phosphatase [Source:VGNC Symbol;Acc:VGNC:33081]	-15.3	-16.6	-1.17	3' UTR	2.32267	2.56758	2.05061	6.9819	2.51636	2.94429
chr9	29750130	29761667	11538	ENSBTAG00000001835	ENSBTAT00000002398	GJA1	gap junction protein alpha 1 [Source:VGNC Symbol;Acc:VGNC:29370]	-125	-127	0.22	5' UTR	989.152	1006.25	999.73	575.106	693.786	704.913
chr6	67534230	67539862	5633	ENSBTAG00000001839	ENSBTAT00000027443	OCIAD2	OCIA domain containing 2 [Source:VGNC Symbol;Acc:VGNC:32396]	-2.17	-2.76	-0.45	5' UTR	4.11293	5.84674	4.73131	5.24133	9.71473	8.79967
chr8	26986129	27050009	63881	ENSBTAG00000001847	ENSBTAT00000081095	CNTLN	centlein [Source:VGNC Symbol;Acc:VGNC:56940]	-7.64	-8.66	0.47	Exon (ENSBTAT00000081095/ENSBTAG00000001847, exon 9 of 26)	4.51182	5.08782	4.95647	3.18549	3.4426	3.57326
chr18	25431324	25431473	150	ENSBTAG00000001854	ENSBTAT00000002418	CIAPIN1	cytokine induced apoptosis inhibitor 1 [Source:VGNC Symbol;Acc:VGNC:27357]	-0.77	-1.08	0.26	3' UTR	4.94475	5.78218	6.42701	10.3642	7.99975	6.93109
chr18	25430935	25431234	300	ENSBTAG00000001854	ENSBTAT00000002418	CIAPIN1	cytokine induced apoptosis inhibitor 1 [Source:VGNC Symbol;Acc:VGNC:27357]	-0.66	-0.94	1.07	3' UTR	4.94475	5.78218	6.42701	10.3642	7.99975	6.93109
chr18	25466249	25466516	268	ENSBTAG00000001856	ENSBTAT00000002420	POLR2C	RNA polymerase II subunit C [Source:VGNC Symbol;Acc:VGNC:33137]	-1.86	-2.4	0.25	3' UTR	30.631	31.1459	34.3888	31.1882	27.4414	26.2694
chr12	34660080	34665742	5663	ENSBTAG00000001867	ENSBTAT00000081475	SACS	sacsin molecular chaperone [Source:VGNC Symbol;Acc:VGNC:34260]	-47.3	-49.3	0.47	Exon (ENSBTAT00000081475/ENSBTAG00000001867, exon 10 of 10)	30.357	29.7538	34.5181	32.5199	40.1935	38.278
chr12	34645081	34660020	14940	ENSBTAG00000001867	ENSBTAT00000081475	SACS	sacsin molecular chaperone [Source:VGNC Symbol;Acc:VGNC:34260]	-10	-11.2	0.31	Exon (ENSBTAT00000081475/ENSBTAG00000001867, exon 8 of 10)	30.357	29.7538	34.5181	32.5199	40.1935	38.278
chr19	50988836	50989586	751	ENSBTAG00000001868	ENSBTAT00000002434	PCYT2	phosphate cytidylyltransferase 2, ethanolamine [Source:VGNC Symbol;Acc:VGNC:32654]	-1.05	-1.45	0.23	3' UTR	7.02785	8.11062	7.38302	6.38905	5.99906	6.00013
chr17	58880692	58888297	7606	ENSBTAG00000001888	ENSBTAT00000002459	MED13L	mediator complex subunit 13 like [Source:VGNC Symbol;Acc:VGNC:31351]	-2.19	-2.78	0.12	3' UTR	34.709	35.0991	36.5494	35.1212	34.5457	32.8825
chr22	38978120	38992692	14573	ENSBTAG00000001889	ENSBTAT00000074835	C22H3orf14	chromosome 22 C3orf14 homolog [Source:VGNC Symbol;Acc:VGNC:49182]	-6.02	-6.96	0.47	5' UTR	10.7917	11.6284	11.1164	8.8115	11.769	13.229
chr1	70432938	70432998	61	ENSBTAG00000001890	ENSBTAT00000002461	RUBCN	rubicon autophagy regulator [Source:VGNC Symbol;Acc:VGNC:34212]	-0.63	-0.9	0.72	Exon (ENSBTAT00000002461/ENSBTAG00000001890, exon 18 of 18)	2.56792	2.86553	3.45689	3.83916	2.72526	2.54047
chr4	81289705	81289764	60	ENSBTAG00000001892	ENSBTAT00000002462	YAE1	YAE1, ABCE1 maturation factor [Source:VGNC Symbol;Acc:VGNC:37013]	-1.52	-2.01	0.53	Exon (ENSBTAT00000002462/ENSBTAG00000001892, exon 2 of 3)	6.10914	5.86451	7.98605	3.6079	5.69273	5.79305
chr10	4109820	4119647	9828	ENSBTAG00000001898	ENSBTAT00000002468	CCDC112	coiled-coil domain containing 112 [Source:VGNC Symbol;Acc:VGNC:26834]	-17.4	-18.9	0.46	Exon (ENSBTAT00000002468/ENSBTAG00000001898, exon 4 of 10)	27.0364	30.1582	26.6504	13.9106	14.5819	12.9979
chr29	1091889	1092306	418	ENSBTAG00000001902	ENSBTAT00000002475	CEP295	centrosomal protein 295 [Source:VGNC Symbol;Acc:VGNC:27202]	-0.76	-1.07	0.41	Exon (ENSBTAT00000002475/ENSBTAG00000001902, exon 24 of 26)	7.55621	8.20978	7.6746	6.17097	9.36266	8.50672
chr29	1099556	1100495	940	ENSBTAG00000001902	ENSBTAT00000002475	CEP295	centrosomal protein 295 [Source:VGNC Symbol;Acc:VGNC:27202]	-2.43	-3.05	0.6	Exon (ENSBTAT00000002475/ENSBTAG00000001902, exon 19 of 26)	7.55621	8.20978	7.6746	6.17097	9.36266	8.50672
chr29	1114714	1117160	2447	ENSBTAG00000001902	ENSBTAT00000002475	CEP295	centrosomal protein 295 [Source:VGNC Symbol;Acc:VGNC:27202]	-6.4	-7.36	0.48	Exon (ENSBTAT00000002475/ENSBTAG00000001902, exon 11 of 26)	7.55621	8.20978	7.6746	6.17097	9.36266	8.50672
chr29	1118296	1118445	150	ENSBTAG00000001902	ENSBTAT00000002475	CEP295	centrosomal protein 295 [Source:VGNC Symbol;Acc:VGNC:27202]	-1.27	-1.71	0.73	Exon (ENSBTAT00000002475/ENSBTAG00000001902, exon 11 of 26)	7.55621	8.20978	7.6746	6.17097	9.36266	8.50672
chr29	1118834	1137309	18476	ENSBTAG00000001902	ENSBTAT00000002475	CEP295	centrosomal protein 295 [Source:VGNC Symbol;Acc:VGNC:27202]	-2.41	-3.02	0.23	5' UTR	7.55621	8.20978	7.6746	6.17097	9.36266	8.50672
chr15	43668805	43669709	905	ENSBTAG00000001917	ENSBTAT00000002494	C15H11orf16	chromosome 15 C11orf16 homolog [Source:VGNC Symbol;Acc:VGNC:52629]	-0.99	-1.37	-0.75	3' UTR	1.34081	0.825694	0.961294	1.99501	1.42259	1.59721
chr8	97013412	97013501	90	ENSBTAG00000001926	ENSBTAT00000002506	RAD23B	RAD23 homolog B, nucleotide excision repair protein [Source:VGNC Symbol;Acc:VGNC:33683]	-1.82	-2.36	-0.22	5' UTR	90.3199	89.9668	87.7285	53.5553	90.073	88.6212
chr8	97048807	97056272	7466	ENSBTAG00000001926	ENSBTAT00000002506	RAD23B	RAD23 homolog B, nucleotide excision repair protein [Source:VGNC Symbol;Acc:VGNC:33683]	-23.4	-25	0.31	3' UTR	90.3199	89.9668	87.7285	53.5553	90.073	88.6212
chr11	86876149	86882472	6324	ENSBTAG00000001928	ENSBTAT00000002508	PDIA6	protein disulfide isomerase family A member 6 [Source:VGNC Symbol;Acc:VGNC:32700]	-33.1	-34.9	0.25	3' UTR	86.8468	84.6622	87.8167	83.1565	132.366	140.745
chr5	119563614	119564149	536	ENSBTAG00000001931	ENSBTAT00000002512	TRABD	TraB domain containing [Source:NCBI gene;Acc:513765]	-9.81	-10.9	-0.72	3' UTR	9.17753	8.08571	8.73236	21.5145	9.7993	12.9992
chr11	99560065	99560394	330	ENSBTAG00000001932	ENSBTAT00000079641	CRAT	carnitine O-acetyltransferase [Source:VGNC Symbol;Acc:VGNC:27687]	-1.18	-1.61	-0.16	3' UTR	14.78	15.6089	16.6253	18.9045	17.3506	16.2675
chr8	88760987	88770472	9486	ENSBTAG00000001939	ENSBTAT00000002523	SECISBP2	SECIS binding protein 2 [Source:VGNC Symbol;Acc:VGNC:34419]	-2.15	-2.73	-0.31	Exon (ENSBTAT00000002523/ENSBTAG00000001939, exon 10 of 17)	2.77513	2.71537	3.15546	2.92211	2.92219	2.67889
chr11	1962895	1963132	238	ENSBTAG00000001947	ENSBTAT00000053384	ZNF514	zinc finger protein 514 [Source:VGNC Symbol;Acc:VGNC:37293]	-1.16	-1.58	1.95	Exon (ENSBTAT00000053384/ENSBTAG00000001947, exon 5 of 5)	1.37643	0.876928	0.452334	0.291825	0.469676	0.769166
chr11	1963221	1963310	90	ENSBTAG00000001947	ENSBTAT00000053384	ZNF514	zinc finger protein 514 [Source:VGNC Symbol;Acc:VGNC:37293]	-0.98	-1.36	2.85	Exon (ENSBTAT00000053384/ENSBTAG00000001947, exon 5 of 5)	1.37643	0.876928	0.452334	0.291825	0.469676	0.769166
chr20	9404592	9412485	7894	ENSBTAG00000001961	ENSBTAT00000086667	MAP1B	microtubule associated protein 1B [Source:VGNC Symbol;Acc:VGNC:31178]	-15.2	-16.6	-0.12	3' UTR	174.959	175.77	161.292	238.677	211.648	214.781
chr20	9384995	9390606	5612	ENSBTAG00000001962	ENSBTAT00000002549	MRPS27	mitochondrial ribosomal protein S27 [Source:VGNC Symbol;Acc:VGNC:31667]	-5.96	-6.88	-0.23	3' UTR	23.9231	23.2974	25.1456	29.9256	26.8168	24.4429
chr27	19636269	19643500	7232	ENSBTAG00000001966	ENSBTAT00000002553	PDGFRL	platelet derived growth factor receptor like [Source:VGNC Symbol;Acc:VGNC:32694]	-1.18	-1.61	0.39	3' UTR	4.2799	5.68332	4.69806	3.88446	3.72292	3.55475
chr1	86372984	86374484	1501	ENSBTAG00000001968	ENSBTAT00000002554	TTC14	tetratricopeptide repeat domain 14 [Source:VGNC Symbol;Acc:VGNC:53610]	-20	-21.6	0.47	3' UTR	22.5461	23.1332	21.8454	12.9778	21.0273	22.7733
chr3	33229548	33229907	360	ENSBTAG00000001981	ENSBTAT00000002571	SLC6A17	solute carrier family 6 member 17 [Source:VGNC Symbol;Acc:VGNC:50163]	-15.8	-17.2	-0.38	3' UTR	36.9219	38.3858	37.309	79.3767	61.1169	59.136
chr5	47669190	47672977	3788	ENSBTAG00000002004	ENSBTAT00000002597	LLPH	LLP homolog, long-term synaptic facilitation factor [Source:VGNC Symbol;Acc:VGNC:30917]	-22.3	-23.9	0.51	5' UTR	78.2396	69.6266	74.0179	48.198	83.8872	78.9861
chr10	35222008	35223851	1844	ENSBTAG00000002006	ENSBTAT00000002600	THBS1	thrombospondin 1 [Source:VGNC Symbol;Acc:VGNC:35828]	-434	-434	0.36	3' UTR	502.143	563.39	543.858	582.779	673.607	626.916
chr4	60871835	60892731	20897	ENSBTAG00000002011	ENSBTAT00000002605	KIAA0895	KIAA0895 [Source:VGNC Symbol;Acc:VGNC:30557]	-0.98	-1.35	0.37	Exon (ENSBTAT00000002605/ENSBTAG00000002011, exon 2 of 7)	5.61351	5.3795	5.08216	1.81925	2.30161	2.1496
chr4	60915010	60915129	120	ENSBTAG00000002011	ENSBTAT00000002605	KIAA0895	KIAA0895 [Source:VGNC Symbol;Acc:VGNC:30557]	-0.5	-0.72	0.55	3' UTR	5.61351	5.3795	5.08216	1.81925	2.30161	2.1496
chr19	27015547	27017761	2215	ENSBTAG00000002018	ENSBTAT00000002616	EIF5A	eukaryotic translation initiation factor 5A [Source:NCBI gene;Acc:444990]	-10.6	-11.7	-0.21	5' UTR	141.716	121.169	134.158	162.165	154.918	168.015
chr19	27020186	27020485	300	ENSBTAG00000002018	ENSBTAT00000084447	EIF5A	eukaryotic translation initiation factor 5A [Source:NCBI gene;Acc:444990]	-45.3	-47.3	0.4	3' UTR	141.716	121.169	134.158	162.165	154.918	168.015
chr20	4802073	4813239	11167	ENSBTAG00000002020	ENSBTAT00000065187	CREBRF	CREB3 regulatory factor [Source:VGNC Symbol;Acc:VGNC:27700]	-4.87	-5.72	0.48	Exon (ENSBTAT00000065187/ENSBTAG00000002020, exon 3 of 9)	10.1516	11.9204	9.77153	5.69547	6.91199	6.5403
chr20	4841533	4850587	9055	ENSBTAG00000002021	ENSBTAT00000070768	BNIP1	BCL2 interacting protein 1 [Source:VGNC Symbol;Acc:VGNC:26531]	-2.88	-3.55	0.3	5' UTR	29.8292	32.5655	30.2948	18.9008	30.7676	26.3305
chr20	4850885	4854725	3841	ENSBTAG00000002021	ENSBTAT00000070768	BNIP1	BCL2 interacting protein 1 [Source:VGNC Symbol;Acc:VGNC:26531]	-2.78	-3.44	0.33	3' UTR	29.8292	32.5655	30.2948	18.9008	30.7676	26.3305
chr3	50629956	50630223	268	ENSBTAG00000002026	ENSBTAT00000002626	RPL5	ribosomal protein L5 [Source:NCBI gene;Acc:515238]	-55.5	-57.7	0.41	3' UTR	85.3607	201.639	88.0439	83.0781	242.393	105.735
chr3	50620937	50628511	7575	ENSBTAG00000002028	ENSBTAT00000002628	DIPK1A	divergent protein kinase domain 1A [Source:VGNC Symbol;Acc:VGNC:28824]	-15.2	-16.6	0.49	Exon (ENSBTAT00000002628/ENSBTAG00000002028, exon 3 of 5)	28.6848	31.4781	28.7739	8.9152	23.0384	22.4208
chr11	82879959	82881512	1554	ENSBTAG00000002044	ENSBTAT00000002648	SIRT3	sirtuin 3 [Source:VGNC Symbol;Acc:VGNC:34632]	-0.84	-1.17	1.65	3' UTR	1.81113	2.15856	2.12632	0.952192	0.761011	0.916525
chr17	61736442	61775023	38582	ENSBTAG00000002048	ENSBTAT00000002653	PTPN11	protein tyrosine phosphatase, non-receptor type 11 [Source:VGNC Symbol;Acc:VGNC:33530]	-8.06	-9.11	0.14	3' UTR	22.7884	26.1705	24.2855	19.441	24.0463	25.4218
chr16	41718717	41721307	2591	ENSBTAG00000002052	ENSBTAT00000002658	PLOD1	procollagen-lysine,2-oxoglutarate 5-dioxygenase 1 [Source:VGNC Symbol;Acc:VGNC:33039]	-3.63	-4.38	0.14	3' UTR	59.685	66.8652	62.6669	45.8961	46.7728	46.0749
chr18	63880434	63881362	929	ENSBTAG00000002055	ENSBTAT00000021794	ZFP28	ZFP28 zinc finger protein [Source:VGNC Symbol;Acc:VGNC:37160]	-1.1	-1.5	0.21	3' UTR	12.3859	12.865	11.6929	8.11223	10.6923	9.78238
chr2	86190207	86191458	1252	ENSBTAG00000002056	ENSBTAT00000002662	MARS2	methionyl-tRNA synthetase 2, mitochondrial [Source:VGNC Symbol;Acc:VGNC:31251]	-2.19	-2.78	0.47	Exon (ENSBTAT00000002662/ENSBTAG00000002056, exon 1 of 1)	7.34481	7.92633	8.00024	4.12332	6.05202	5.86145
chr18	52982589	52982797	209	ENSBTAG00000002070	ENSBTAT00000043681	KLC3	kinesin light chain 3 [Source:VGNC Symbol;Acc:VGNC:30624]	-1.73	-2.25	-0.99	3' UTR	0	0	0	0	0	0
chr18	53005772	53005951	180	ENSBTAG00000002072	ENSBTAT00000069093	ERCC2	ERCC excision repair 2, TFIIH core complex helicase subunit [Source:VGNC Symbol;Acc:VGNC:28569]	-2.18	-2.77	-1.05	5' UTR	4.97164	3.91683	4.15971	7.71098	3.65055	4.80307
chr6	29374313	29390239	15927	ENSBTAG00000002081	ENSBTAT00000002690	BMPR1B	bone morphogenetic protein receptor type 1B [Source:VGNC Symbol;Acc:VGNC:26525]	-10.4	-11.5	0.85	3' UTR	7.59555	8.57969	8.04225	2.97275	4.55677	4.22266
chr6	29544443	29592965	48523	ENSBTAG00000002081	ENSBTAT00000077990	BMPR1B	bone morphogenetic protein receptor type 1B [Source:VGNC Symbol;Acc:VGNC:26525]	-0.59	-0.84	0.67	5' UTR	7.59555	8.57969	8.04225	2.97275	4.55677	4.22266
chr25	29814345	29814912	568	ENSBTAG00000002083	ENSBTAT00000083495	AUTS2	AUTS2, activator of transcription and developmental regulator [Source:VGNC Symbol;Acc:VGNC:26352]	-6.63	-7.61	-1.22	Exon (ENSBTAT00000083495/ENSBTAG00000002083, exon 1 of 11)	19.448	18.0901	16.4253	16.3282	11.4481	10.2589
chr25	29783804	29813088	29285	ENSBTAG00000002083	ENSBTAT00000067784	AUTS2	AUTS2, activator of transcription and developmental regulator [Source:VGNC Symbol;Acc:VGNC:26352]	-11	-12.2	-0.41	5' UTR	19.448	18.0901	16.4253	16.3282	11.4481	10.2589
chr23	50088068	50090255	2188	ENSBTAG00000002086	ENSBTAT00000077033	PRPF4B	pre-mRNA processing factor 4B [Source:VGNC Symbol;Acc:VGNC:33381]	-8.51	-9.58	0.45	3' UTR	57.6449	59.0097	54.2093	45.2489	54.5617	52.8678
chr23	50102927	50111086	8160	ENSBTAG00000002086	ENSBTAT00000074448	PRPF4B	pre-mRNA processing factor 4B [Source:VGNC Symbol;Acc:VGNC:33381]	-2.7	-3.34	0.11	5' UTR	57.6449	59.0097	54.2093	45.2489	54.5617	52.8678
chr23	50079882	50081011	1130	ENSBTAG00000002089	ENSBTAT00000002699	FAM217A	family with sequence similarity 217 member A [Source:VGNC Symbol;Acc:VGNC:53967]	-0.83	-1.16	0.35	Exon (ENSBTAT00000002699/ENSBTAG00000002089, exon 6 of 6)	4.06039	5.12511	3.99406	4.25122	3.1028	2.58336
chr23	10871454	10871632	179	ENSBTAG00000002092	ENSBTAT00000002703	PI16	peptidase inhibitor 16 [Source:VGNC Symbol;Acc:VGNC:32853]	-0.31	-0.4	2.09	Exon (ENSBTAT00000002703/ENSBTAG00000002092, exon 5 of 6)	0.28838	0.204685	0.161144	0	0	0
chr25	36953498	36955387	1890	ENSBTAG00000002094	ENSBTAT00000071634	ATP5MF	ATP synthase membrane subunit f [Source:VGNC Symbol;Acc:VGNC:26305]	-7.25	-8.26	0.51	5' UTR	8.556	7.09161	7.21484	9.71448	10.7502	11.6982
chr29	43041357	43042461	1105	ENSBTAG00000002095	ENSBTAT00000002705	MEN1	menin 1 [Source:VGNC Symbol;Acc:VGNC:31385]	-6.7	-7.68	-0.4	3' UTR	12.7863	12.6821	12.8837	25.0174	15.453	14.6279
chr7	43177711	43177890	180	ENSBTAG00000002098	ENSBTAT00000002707	CDC34	cell division cycle 34 [Source:VGNC Symbol;Acc:VGNC:27066]	-2.22	-2.81	-0.25	Exon (ENSBTAT00000002707/ENSBTAG00000002098, exon 4 of 6)	13.4861	11.8618	12.9438	44.6577	17.5886	48.4765
chr25	17101520	17105794	4275	ENSBTAG00000002101	ENSBTAT00000002710	GDE1	glycerophosphodiester phosphodiesterase 1 [Source:VGNC Symbol;Acc:VGNC:29298]	-40.2	-42.2	0.61	3' UTR	59.3571	66.5835	56.9999	39.6639	51.984	49.1749
chr11	13436378	13436886	509	ENSBTAG00000002105	ENSBTAT00000047005	TEX261	testis expressed 261 [Source:NCBI gene;Acc:514869]	-1.71	-2.23	-0.24	3' UTR	22.4261	20.4883	22.0171	23.0371	19.1808	19.5543
chr4	8665915	8667557	1643	ENSBTAG00000002107	ENSBTAT00000002720	FZD1	frizzled class receptor 1 [Source:VGNC Symbol;Acc:VGNC:29165]	-7.16	-8.16	0.28	5' UTR	102.468	113.992	109.103	30.1485	34.202	32.239
chr4	8667795	8668870	1076	ENSBTAG00000002107	ENSBTAT00000002720	FZD1	frizzled class receptor 1 [Source:VGNC Symbol;Acc:VGNC:29165]	-24	-25.6	0.44	3' UTR	102.468	113.992	109.103	30.1485	34.202	32.239
chr13	60713390	60714014	625	ENSBTAG00000002116	ENSBTAT00000002733	ZCCHC3	zinc finger CCHC-type containing 3 [Source:VGNC Symbol;Acc:VGNC:37119]	-5.9	-6.82	0.55	3' UTR	22.728	23.0736	24.9494	26.7678	33.2403	31.0773
chr13	60713153	60713212	60	ENSBTAG00000002116	ENSBTAT00000002733	ZCCHC3	zinc finger CCHC-type containing 3 [Source:VGNC Symbol;Acc:VGNC:37119]	-0.89	-1.25	0.79	3' UTR	22.728	23.0736	24.9494	26.7678	33.2403	31.0773
chr24	42723600	42724075	476	ENSBTAG00000002128	ENSBTAT00000084364	MPPE1	metallophosphoesterase 1 [Source:VGNC Symbol;Acc:VGNC:31587]	-2.14	-2.72	-0.67	3' UTR	3.29447	3.1402	2.94819	6.63864	3.79188	4.77282
chr12	47799472	47799741	270	ENSBTAG00000002129	ENSBTAT00000002751	KLF5	Kruppel like factor 5 [Source:VGNC Symbol;Acc:VGNC:30631]	-1.98	-2.54	-0.68	5' UTR	75.0845	65.7553	65.5022	42.8118	26.8557	27.0495
chr12	47799980	47803170	3191	ENSBTAG00000002129	ENSBTAT00000002751	KLF5	Kruppel like factor 5 [Source:VGNC Symbol;Acc:VGNC:30631]	-34.9	-36.7	-0.57	Exon (ENSBTAT00000002751/ENSBTAG00000002129, exon 1 of 4)	75.0845	65.7553	65.5022	42.8118	26.8557	27.0495
chr17	72418887	72419364	478	ENSBTAG00000002130	ENSBTAT00000029373	SMPD4	sphingomyelin phosphodiesterase 4 [Source:VGNC Symbol;Acc:VGNC:35032]	-5.55	-6.45	-0.8	3' UTR	5.17994	4.41205	5.55216	9.37076	5.91878	7.93965
chr7	60233631	60234287	657	ENSBTAG00000002144	ENSBTAT00000002779	ADRB2	adrenoceptor beta 2 [Source:VGNC Symbol;Acc:VGNC:25697]	-0.44	-0.63	-0.46	3' UTR	1.65276	1.29897	1.64454	0.968135	0.791339	1.19701
chr22	28656133	28657803	1671	ENSBTAG00000002147	ENSBTAT00000085335	PPP4R2	protein phosphatase 4 regulatory subunit 2 [Source:VGNC Symbol;Acc:VGNC:33270]	-40.8	-42.8	0.5	3' UTR	62.2033	61.8787	59.2708	41.8125	50.4722	51.6573
chr7	15738804	15744353	5550	ENSBTAG00000002148	ENSBTAT00000073232	RAB3D	RAB3D, member RAS oncogene family [Source:VGNC Symbol;Acc:VGNC:33652]	-1.17	-1.59	-0.37	3' UTR	10.6715	11.1502	9.89704	10.8158	10.4219	10.4652
chr7	15736270	15736598	329	ENSBTAG00000002148	ENSBTAT00000073232	RAB3D	RAB3D, member RAS oncogene family [Source:VGNC Symbol;Acc:VGNC:33652]	-3.12	-3.81	0.72	3' UTR	10.6715	11.1502	9.89704	10.8158	10.4219	10.4652
chr21	36714778	36735452	20675	ENSBTAG00000002170	ENSBTAT00000065126	NOVA1	NOVA alternative splicing regulator 1 [Source:HGNC Symbol;Acc:HGNC:7886]	-0.66	-0.95	0.27	3' UTR	6.41634	6.74931	5.83325	8.02702	7.267	6.88331
chr9	9640818	9641274	457	ENSBTAG00000002171	ENSBTAT00000061569	FAM135A	family with sequence similarity 135 member A [Source:VGNC Symbol;Acc:VGNC:28730]	-0.82	-1.15	0.48	Exon (ENSBTAT00000061569/ENSBTAG00000002171, exon 13 of 21)	7.47945	8.28817	7.28023	4.36918	6.10284	6.36594
chr9	9641513	9643366	1854	ENSBTAG00000002171	ENSBTAT00000061569	FAM135A	family with sequence similarity 135 member A [Source:VGNC Symbol;Acc:VGNC:28730]	-3.31	-4.02	0.33	Exon (ENSBTAT00000061569/ENSBTAG00000002171, exon 14 of 21)	7.47945	8.28817	7.28023	4.36918	6.10284	6.36594
chr25	3949343	3954667	5325	ENSBTAG00000002178	ENSBTAT00000068455	PPL	periplakin [Source:VGNC Symbol;Acc:VGNC:33208]	-2.05	-2.62	0.21	Exon (ENSBTAT00000068455/ENSBTAG00000002178, exon 16 of 20)	15.6872	16.6694	14.6464	7.56464	7.39347	6.79137
chr1	64425088	64432940	7853	ENSBTAG00000002182	ENSBTAT00000002828	COX17	cytochrome c oxidase copper chaperone COX17 [Source:VGNC Symbol;Acc:VGNC:27631]	-9.66	-10.8	0.32	5' UTR	59.8077	56.3776	0	61.7872	85.9326	84.6543
chr1	127214846	127222120	7275	ENSBTAG00000002185	ENSBTAT00000002831	RNF7	ring finger protein 7 [Source:VGNC Symbol;Acc:VGNC:34072]	-35.9	-37.7	0.72	5' UTR	69.0503	75.5741	67.0685	26.5434	56.4982	62.8941
chr21	1252109	1252824	716	ENSBTAG00000002186	ENSBTAT00000002832	NDN	necdin, MAGE family member [Source:VGNC Symbol;Acc:VGNC:31936]	-4.17	-4.96	0.52	3' UTR	23.342	23.4906	22.6005	15.7234	19.2937	17.8461
chr25	1274826	1275274	449	ENSBTAG00000002202	ENSBTAT00000002854	CRAMP1	cramped chromatin regulator homolog 1 [Source:NCBI gene;Acc:520515]	-0.68	-0.96	-0.43	Exon (ENSBTAT00000002854/ENSBTAG00000002202, exon 9 of 20)	1.749	2.29903	1.9352	2.59361	2.17685	2.02193
chr25	1301845	1302410	566	ENSBTAG00000002209	ENSBTAT00000002860	JPT2	Jupiter microtubule associated homolog 2 [Source:VGNC Symbol;Acc:VGNC:30384]	-4.71	-5.55	0.42	3' UTR	46.5693	45.4109	45.8062	39.6296	51.8066	48.2308
chr25	1300059	1300863	805	ENSBTAG00000002209	ENSBTAT00000082780	JPT2	Jupiter microtubule associated homolog 2 [Source:VGNC Symbol;Acc:VGNC:30384]	-2.36	-2.97	0.15	3' UTR	46.5693	45.4109	45.8062	39.6296	51.8066	48.2308
chr25	1305540	1305838	299	ENSBTAG00000002211	ENSBTAT00000002865	MAPK8IP3	mitogen-activated protein kinase 8 interacting protein 3 [Source:VGNC Symbol;Acc:VGNC:31226]	-0.45	-0.64	-0.15	5' UTR	12.5277	11.5882	11.504	17.3333	10.154	12.2393
chr25	1347929	1349482	1554	ENSBTAG00000002211	ENSBTAT00000002865	MAPK8IP3	mitogen-activated protein kinase 8 interacting protein 3 [Source:VGNC Symbol;Acc:VGNC:31226]	-13.4	-14.7	-0.52	3' UTR	12.5277	11.5882	11.504	17.3333	10.154	12.2393
chr7	909868	910376	509	ENSBTAG00000002215	ENSBTAT00000002867	GFPT2	glutamine-fructose-6-phosphate transaminase 2 [Source:VGNC Symbol;Acc:VGNC:29331]	-1.01	-1.4	0.13	3' UTR	45.9148	42.6295	38.8662	15.6259	12.8951	12.2234
chr15	34794122	34795012	891	ENSBTAG00000002216	ENSBTAT00000002868	MYOD1	myogenic differentiation 1 [Source:VGNC Symbol;Acc:VGNC:31835]	-13.1	-14.3	-0.34	3' UTR	49.3649	42.2378	48.5179	180.203	117.245	115.284
chr18	40239003	40243001	3999	ENSBTAG00000002223	ENSBTAT00000002876	POP4	POP4 homolog, ribonuclease P/MRP subunit [Source:VGNC Symbol;Acc:VGNC:33164]	-1.74	-2.27	0.22	3' UTR	22.2833	21.1234	21.2257	13.8153	20.1719	20.2174
chr7	19228000	19233234	5235	ENSBTAG00000002224	ENSBTAT00000044908	UHRF1	ubiquitin like with PHD and ring finger domains 1 [Source:VGNC Symbol;Acc:VGNC:36654]	-1.82	-2.36	-0.51	Exon (ENSBTAT00000044908/ENSBTAG00000002224, exon 12 of 17)	2.32399	3.00103	2.09224	6.822	6.77794	6.54138
chr5	54605268	54606767	1500	ENSBTAG00000002227	ENSBTAT00000002883	LRIG3	leucine rich repeats and immunoglobulin like domains 3 [Source:VGNC Symbol;Acc:VGNC:30984]	-3.49	-4.22	0.41	Exon (ENSBTAT00000002883/ENSBTAG00000002227, exon 14 of 19)	16.7386	17.8541	17.0267	16.9602	22.6024	20.4872
chr5	54609948	54611967	2020	ENSBTAG00000002227	ENSBTAT00000002883	LRIG3	leucine rich repeats and immunoglobulin like domains 3 [Source:VGNC Symbol;Acc:VGNC:30984]	-38	-39.9	0.7	3' UTR	16.7386	17.8541	17.0267	16.9602	22.6024	20.4872
chr8	74555260	74555617	358	ENSBTAG00000002252	ENSBTAT00000002910	CHRNA2	cholinergic receptor nicotinic alpha 2 subunit [Source:VGNC Symbol;Acc:VGNC:27324]	-1.04	-1.43	1.57	3' UTR	0	0	0	0	0	0
chr5	44086246	44086512	267	ENSBTAG00000002256	ENSBTAT00000002913	YEATS4	YEATS domain containing 4 [Source:VGNC Symbol;Acc:VGNC:37021]	-3.84	-4.61	1.09	3' UTR	9.1053	10.0392	10.9869	1.67756	6.48241	6.2961
chr12	18867334	18886843	19510	ENSBTAG00000002271	ENSBTAT00000002932	CDADC1	cytidine and dCMP deaminase domain containing 1 [Source:VGNC Symbol;Acc:VGNC:27056]	-5.66	-6.56	0.33	Exon (ENSBTAT00000002932/ENSBTAG00000002271, exon 1 of 9)	24.7801	26.9182	23.3066	8.8643	14.3834	14.3287
chr10	61913987	61918216	4230	ENSBTAG00000002278	ENSBTAT00000077684	FBN1	fibrillin 1 [Source:VGNC Symbol;Acc:VGNC:28885]	-144	-147	0.39	Exon (ENSBTAT00000077684/ENSBTAG00000002278, exon 63 of 65)	85.0785	92.4667	81.1212	75.4627	104.471	104.897
chr7	2280309	2284684	4376	ENSBTAG00000002281	ENSBTAT00000021140	ZNF354C	zinc finger protein 354C [Source:VGNC Symbol;Acc:VGNC:37256]	-7.09	-8.09	0.71	Exon (ENSBTAT00000021140/ENSBTAG00000002281, exon 1 of 2)	13.7887	13.9196	13.3098	6.18202	10.4045	9.97006
chr2	90572254	90573476	1223	ENSBTAG00000002283	ENSBTAT00000002946	FZD7	frizzled class receptor 7 [Source:VGNC Symbol;Acc:VGNC:29171]	-1.8	-2.34	0.16	3' UTR	65.2273	76.3752	67.9405	32.8705	35.8604	34.6185
chr18	21753482	21763214	9733	ENSBTAG00000002287	ENSBTAT00000066388	CHD9	chromodomain helicase DNA binding protein 9 [Source:VGNC Symbol;Acc:VGNC:27284]	-9.82	-11	0.32	Exon (ENSBTAT00000066388/ENSBTAG00000002287, exon 26 of 39)	27.7515	28.8565	35.0161	19.1436	23.5988	25.8817
chr18	21771588	21779524	7937	ENSBTAG00000002287	ENSBTAT00000066388	CHD9	chromodomain helicase DNA binding protein 9 [Source:VGNC Symbol;Acc:VGNC:27284]	-6.14	-7.08	0.25	3' UTR	27.7515	28.8565	35.0161	19.1436	23.5988	25.8817
chr18	21616748	21707602	90855	ENSBTAG00000002287	ENSBTAT00000066388	CHD9	chromodomain helicase DNA binding protein 9 [Source:VGNC Symbol;Acc:VGNC:27284]	-12.9	-14.1	0.34	5' UTR	27.7515	28.8565	35.0161	19.1436	23.5988	25.8817
chr16	76102444	76108643	6200	ENSBTAG00000002291	ENSBTAT00000064034	ZBTB41	zinc finger and BTB domain containing 41 [Source:VGNC Symbol;Acc:VGNC:37080]	-1.61	-2.12	-0.26	Exon (ENSBTAT00000064034/ENSBTAG00000002291, exon 8 of 10)	24.1115	24.0279	22.5099	19.4346	20.1642	18.8151
chr3	107949024	107957939	8916	ENSBTAG00000002306	ENSBTAT00000002976	UTP11	UTP11, small subunit processome component [Source:VGNC Symbol;Acc:VGNC:36741]	-3.13	-3.82	0.32	5' UTR	16.4362	16.9578	18.0645	15.0792	17.332	19.6773
chr2	1031611	1034413	2803	ENSBTAG00000002316	ENSBTAT00000002985	NIPA1	NIPA magnesium transporter 1 [Source:VGNC Symbol;Acc:VGNC:53153]	-0.67	-0.96	0.22	Exon (ENSBTAT00000002985/ENSBTAG00000002316, exon 4 of 5)	7.41178	7.26824	6.68503	5.13401	8.05778	7.73428
chr4	100911978	100913260	1283	ENSBTAG00000002317	ENSBTAT00000002983	PTN	pleiotrophin [Source:VGNC Symbol;Acc:VGNC:33521]	-8.26	-9.33	0.13	Exon (ENSBTAT00000002983/ENSBTAG00000002317, exon 2 of 5)	344.928	363.913	331.506	201.27	289.507	296.086
chr4	100955471	100995239	39769	ENSBTAG00000002317	ENSBTAT00000002983	PTN	pleiotrophin [Source:VGNC Symbol;Acc:VGNC:33521]	-3.94	-4.71	0.14	5' UTR	344.928	363.913	331.506	201.27	289.507	296.086
chr17	53704825	53724953	20129	ENSBTAG00000002328	ENSBTAT00000086208	KDM2B	lysine demethylase 2B [Source:VGNC Symbol;Acc:VGNC:30524]	-0.95	-1.33	-0.48	Exon (ENSBTAT00000086208/ENSBTAG00000002328, exon 10 of 22)	3.08729	2.96252	3.54805	3.59334	4.02462	4.19617
chr11	88079931	88086960	7030	ENSBTAG00000002329	ENSBTAT00000003007	ASAP2	ArfGAP with SH3 domain, ankyrin repeat and PH domain 2 [Source:VGNC Symbol;Acc:VGNC:26185]	-0.68	-0.97	0.35	Exon (ENSBTAT00000003007/ENSBTAG00000002329, exon 8 of 28)	2.28364	2.1641	2.23174	1.43894	1.50366	1.40843
chr11	88093786	88140122	46337	ENSBTAG00000002329	ENSBTAT00000003007	ASAP2	ArfGAP with SH3 domain, ankyrin repeat and PH domain 2 [Source:VGNC Symbol;Acc:VGNC:26185]	-0.69	-0.98	0.33	Exon (ENSBTAT00000003007/ENSBTAG00000002329, exon 2 of 28)	2.28364	2.1641	2.23174	1.43894	1.50366	1.40843
chr29	31813665	31836663	22999	ENSBTAG00000002341	ENSBTAT00000003022	ETS1	ETS proto-oncogene 1, transcription factor [Source:VGNC Symbol;Acc:VGNC:28626]	-35.6	-37.5	0.39	3' UTR	69.2864	74.9249	73.6495	67.7322	84.6946	85.277
chr25	27098735	27102701	3967	ENSBTAG00000002345	ENSBTAT00000003027	SETD1A	SET domain containing 1A [Source:VGNC Symbol;Acc:VGNC:34492]	-7.27	-8.28	-0.44	Exon (ENSBTAT00000003027/ENSBTAG00000002345, exon 4 of 19)	9.8052	9.43951	8.69763	14.8454	10.2144	10.7072
chr10	4427929	4444574	16646	ENSBTAG00000002357	ENSBTAT00000003042	TICAM2	toll like receptor adaptor molecule 2 [Source:VGNC Symbol;Acc:VGNC:55148]	-10.5	-11.7	0.45	5' UTR	30.8613	32.8963	30.4217	21.8963	28.0572	25.7903
chr5	97050274	97050811	538	ENSBTAG00000002362	ENSBTAT00000003055	APOLD1	apolipoprotein L domain containing 1 [Source:VGNC Symbol;Acc:VGNC:26033]	-1.97	-2.52	0.61	3' UTR	3.23053	2.8943	3.14234	3.55613	4.56606	3.79587
chr25	2439925	2441241	1317	ENSBTAG00000002367	ENSBTAT00000031534	HCFC1R1	host cell factor C1 regulator 1 [Source:VGNC Symbol;Acc:VGNC:29772]	-7.41	-8.43	-0.31	5' UTR	40.0162	35.0941	36.9385	63.8566	48.4872	51.6121
chr18	45697194	45701364	4171	ENSBTAG00000002370	ENSBTAT00000017105	ZNF792	zinc finger protein 792 [Source:VGNC Symbol;Acc:VGNC:37348]	-3.16	-3.86	0.39	5' UTR	12.0968	13.3035	12.4759	7.17727	9.97829	10.4448
chr18	55503121	55503628	508	ENSBTAG00000002378	ENSBTAT00000003073	NUCB1	nucleobindin 1 [Source:VGNC Symbol;Acc:VGNC:32318]	-36	-37.8	-0.45	3' UTR	100.476	100.013	99.1775	123.739	76.1646	85.3606
chr17	69600757	69601352	596	ENSBTAG00000002385	ENSBTAT00000003082	SLC35E4	solute carrier family 35 member E4 [Source:VGNC Symbol;Acc:VGNC:34832]	-2.5	-3.13	-0.94	5' UTR	7.4204	7.50254	7.58838	6.22928	4.95649	5.0864
chr17	69601500	69607790	6291	ENSBTAG00000002385	ENSBTAT00000003082	SLC35E4	solute carrier family 35 member E4 [Source:VGNC Symbol;Acc:VGNC:34832]	-0.65	-0.93	-0.2	3' UTR	7.4204	7.50254	7.58838	6.22928	4.95649	5.0864
chr5	32109728	32110323	596	ENSBTAG00000002390	ENSBTAT00000003098	CCDC184	coiled-coil domain containing 184 [Source:VGNC Symbol;Acc:VGNC:26879]	-0.71	-1.01	-0.42	3' UTR	14.1306	13.1755	13.2321	15.1953	11.9626	12.6492
chr25	27510270	27510659	390	ENSBTAG00000002391	ENSBTAT00000003094	TGFB1I1	transforming growth factor beta 1 induced transcript 1 [Source:VGNC Symbol;Acc:VGNC:35801]	-0.64	-0.91	-0.37	3' UTR	34.5444	35.4388	32.032	64.9345	34.1073	37.174
chr25	27508866	27509912	1047	ENSBTAG00000002391	ENSBTAT00000003094	TGFB1I1	transforming growth factor beta 1 induced transcript 1 [Source:VGNC Symbol;Acc:VGNC:35801]	-20.8	-22.3	-0.43	3' UTR	34.5444	35.4388	32.032	64.9345	34.1073	37.174
chr1	72923424	72955861	32438	ENSBTAG00000002394	ENSBTAT00000032260	TMEM44	transmembrane protein 44 [Source:VGNC Symbol;Acc:VGNC:36088]	-3.26	-3.97	0.4	3' UTR	14.9136	17.5758	15.6924	9.7222	13.7399	13.5658
chr16	52086639	52101129	14491	ENSBTAG00000002408	ENSBTAT00000003121	FHAD1	forkhead associated phosphopeptide binding domain 1 [Source:VGNC Symbol;Acc:VGNC:28996]	-1.84	-2.38	1.9	3' UTR	0.127575	0.12573	0.202726	0.456893	0.388596	0.249037
chr16	52114783	52119073	4291	ENSBTAG00000002408	ENSBTAT00000003121	FHAD1	forkhead associated phosphopeptide binding domain 1 [Source:VGNC Symbol;Acc:VGNC:28996]	-0.41	-0.58	1.14	Exon (ENSBTAT00000003121/ENSBTAG00000002408, exon 21 of 32)	0.127575	0.12573	0.202726	0.456893	0.388596	0.249037
chr18	36571151	36571837	687	ENSBTAG00000002412	ENSBTAT00000082603	CYB5B	cytochrome b5 type B [Source:VGNC Symbol;Acc:VGNC:49139]	-19.9	-21.4	0.52	3' UTR	47.9287	54.8426	51.2146	34.3441	46.3011	43.348
chr5	113908282	113909420	1139	ENSBTAG00000002413	ENSBTAT00000003130	MCAT	malonyl-CoA-acyl carrier protein transacylase [Source:VGNC Symbol;Acc:VGNC:31297]	-0.86	-1.21	0.14	3' UTR	13.6522	14.2856	15.3575	12.5741	14.5639	15.014
chr3	54880036	54880095	60	ENSBTAG00000002416	ENSBTAT00000019081	ENSBTAG00000002416	guanylate-binding protein 4-like [Source:NCBI gene;Acc:783604]	-0.23	-0.25	-0.64	Exon (ENSBTAT00000019081/ENSBTAG00000002416, exon 10 of 11)	0.11973	0.176153	0.045921	0.148366	0.223891	0.222327
chr29	12659849	12678355	18507	ENSBTAG00000002417	ENSBTAT00000079067	RAB30	RAB30, member RAS oncogene family [Source:VGNC Symbol;Acc:VGNC:33639]	-3.81	-4.57	0.41	3' UTR	12.4329	14.1059	12.7746	8.10636	10.0774	9.38351
chr21	21011716	21020819	9104	ENSBTAG00000002418	ENSBTAT00000003143	TICRR	TOPBP1 interacting checkpoint and replication regulator [Source:VGNC Symbol;Acc:VGNC:35860]	-0.57	-0.82	-1.07	Exon (ENSBTAT00000003143/ENSBTAG00000002418, exon 1 of 22)	1.03984	1.06209	0.982488	3.05456	2.57486	2.62596
chr21	21050012	21050281	270	ENSBTAG00000002418	ENSBTAT00000003143	TICRR	TOPBP1 interacting checkpoint and replication regulator [Source:VGNC Symbol;Acc:VGNC:35860]	-1.03	-1.42	-1.09	Exon (ENSBTAT00000003143/ENSBTAG00000002418, exon 20 of 22)	1.03984	1.06209	0.982488	3.05456	2.57486	2.62596
chr21	21053121	21053211	91	ENSBTAG00000002418	ENSBTAT00000003143	TICRR	TOPBP1 interacting checkpoint and replication regulator [Source:VGNC Symbol;Acc:VGNC:35860]	-1.34	-1.8	1.95	Exon (ENSBTAT00000003143/ENSBTAG00000002418, exon 22 of 22)	1.03984	1.06209	0.982488	3.05456	2.57486	2.62596
chr3	9644360	9646568	2209	ENSBTAG00000002419	ENSBTAT00000003140	PIGM	phosphatidylinositol glycan anchor biosynthesis class M [Source:VGNC Symbol;Acc:VGNC:32872]	-7.32	-8.33	0.35	5' UTR	22.7401	25.2506	22.8303	16.8055	20.5505	20.6539
chr19	49494955	49503328	8374	ENSBTAG00000002423	ENSBTAT00000003145	PSMD12	proteasome 26S subunit, non-ATPase 12 [Source:VGNC Symbol;Acc:VGNC:33463]	-2.79	-3.45	0.3	5' UTR	16.4464	17.2825	17.8212	12.7015	16.4619	18.5945
chr4	102170007	102170247	241	ENSBTAG00000002431	ENSBTAT00000003151	TRIM24	tripartite motif containing 24 [Source:VGNC Symbol;Acc:VGNC:36321]	-1.37	-1.83	-1.01	Exon (ENSBTAT00000003151/ENSBTAG00000002431, exon 1 of 19)	4.06598	3.96199	3.79342	3.06653	3.37296	2.98776
chr4	102282160	102282310	151	ENSBTAG00000002431	ENSBTAT00000003151	TRIM24	tripartite motif containing 24 [Source:VGNC Symbol;Acc:VGNC:36321]	-3.15	-3.85	0.92	Exon (ENSBTAT00000003151/ENSBTAG00000002431, exon 19 of 19)	4.06598	3.96199	3.79342	3.06653	3.37296	2.98776
chr4	102255067	102264878	9812	ENSBTAG00000002431	ENSBTAT00000003151	TRIM24	tripartite motif containing 24 [Source:VGNC Symbol;Acc:VGNC:36321]	-1.7	-2.22	-0.35	Exon (ENSBTAT00000003151/ENSBTAG00000002431, exon 9 of 19)	4.06598	3.96199	3.79342	3.06653	3.37296	2.98776
chr12	83604977	83618953	13977	ENSBTAG00000002432	ENSBTAT00000003149	ABHD13	abhydrolase domain containing 13 [Source:VGNC Symbol;Acc:VGNC:25492]	-7.27	-8.28	0.31	5' UTR	81.5485	83.5494	85.346	53.0198	74.3907	70.7592
chr21	21058776	21068381	9606	ENSBTAG00000002440	ENSBTAT00000009103	KIF7	kinesin family member 7 [Source:VGNC Symbol;Acc:VGNC:30608]	-1.93	-2.48	-0.16	Exon (ENSBTAT00000009103/ENSBTAG00000002440, exon 6 of 20)	8.64643	9.88827	9.35896	10.6231	9.44345	9.04605
chr26	47527428	47528297	870	ENSBTAG00000002444	ENSBTAT00000003173	MKI67	marker of proliferation Ki-67 [Source:VGNC Symbol;Acc:VGNC:55960]	-4.72	-5.56	-1.07	Exon (ENSBTAT00000003173/ENSBTAG00000002444, exon 7 of 15)	2.73939	4.69447	2.73606	87.8516	72.8563	68.2836
chr3	95002502	95003162	661	ENSBTAG00000002451	ENSBTAT00000071792	TTC39A	tetratricopeptide repeat domain 39A [Source:VGNC Symbol;Acc:VGNC:36475]	-0.55	-0.78	0.59	Exon (ENSBTAT00000071792/ENSBTAG00000002451, exon 17 of 18)	0.274615	0.252343	0.25009	0.412152	0.444333	0.441142
chr17	68906700	68909461	2762	ENSBTAG00000002452	ENSBTAT00000081841	ASCC2	activating signal cointegrator 1 complex subunit 2 [Source:VGNC Symbol;Acc:VGNC:26204]	-3.14	-3.83	-0.28	3' UTR	16.6144	13.2689	14.7322	21.2972	16.9294	19.331
chr8	64256232	64260093	3862	ENSBTAG00000002454	ENSBTAT00000003187	ALG2	ALG2, alpha-1,3/1,6-mannosyltransferase [Source:VGNC Symbol;Acc:VGNC:25827]	-14.7	-16	0.52	3' UTR	40.376	45.4902	44.9304	21.1179	35.4602	36.5798
chr20	37024283	37024971	689	ENSBTAG00000002458	ENSBTAT00000086130	NUP155	nucleoporin 155 [Source:VGNC Symbol;Acc:VGNC:32352]	-1.84	-2.38	0.51	3' UTR	2.17514	2.20309	2.57784	1.15095	1.87303	1.91508
chr25	621018	621751	734	ENSBTAG00000002470	ENSBTAT00000003211	CCDC78	coiled-coil domain containing 78 [Source:VGNC Symbol;Acc:VGNC:26916]	-1.05	-1.45	-0.53	3' UTR	0.520455	0.694657	0.670335	1.12128	0.895552	0.44266
chr22	26143824	26143914	91	ENSBTAG00000002471	ENSBTAT00000074126	CHL1	cell adhesion molecule L1 like [Source:VGNC Symbol;Acc:VGNC:27296]	-0.57	-0.82	-1.52	5' UTR	0.262708	0.177608	0.298417	0.976931	1.53439	1.31479
chr16	51961370	51963042	1673	ENSBTAG00000002476	ENSBTAT00000003212	DNAJC16	DnaJ heat shock protein family (Hsp40) member C16 [Source:NCBI gene;Acc:514510]	-4.78	-5.62	0.33	3' UTR	13.7201	13.6807	13.4314	11.3197	13.2323	12.5094
chr25	40979184	40983349	4166	ENSBTAG00000002477	ENSBTAT00000003214	MRM2	mitochondrial rRNA methyltransferase 2 [Source:VGNC Symbol;Acc:VGNC:31606]	-12.5	-13.8	0.58	3' UTR	32.2604	35.6522	27.641	21.0629	28.5799	29.6722
chr16	50358190	50358696	507	ENSBTAG00000002479	ENSBTAT00000003219	PANK4	pantothenate kinase 4 [Source:VGNC Symbol;Acc:VGNC:32566]	-0.8	-1.12	-0.36	3' UTR	2.66835	1.82661	2.21061	3.53184	3.31685	2.95187
chr25	628260	628530	271	ENSBTAG00000002481	ENSBTAT00000003220	HAGHL	hydroxyacylglutathione hydrolase like [Source:VGNC Symbol;Acc:VGNC:29743]	-4.44	-5.25	-0.89	3' UTR	1.8925	0.935945	1.22335	2.53978	1.00153	1.71895
chr2	105902088	105902776	689	ENSBTAG00000002485	ENSBTAT00000086283	TNS1	tensin 1 [Source:VGNC Symbol;Acc:VGNC:36207]	-9.62	-10.7	-0.29	3' UTR	130.271	126.262	131.033	111.919	90.5268	90.6578
chr2	105951993	105987508	35516	ENSBTAG00000002485	ENSBTAT00000086283	TNS1	tensin 1 [Source:VGNC Symbol;Acc:VGNC:36207]	-46	-48.1	-0.39	Exon (ENSBTAT00000086283/ENSBTAG00000002485, exon 15 of 32)	130.271	126.262	131.033	111.919	90.5268	90.6578
chr2	106049578	106049668	91	ENSBTAG00000002485	ENSBTAT00000086283	TNS1	tensin 1 [Source:VGNC Symbol;Acc:VGNC:36207]	-4.1	-4.89	-0.78	5' UTR	130.271	126.262	131.033	111.919	90.5268	90.6578
chr2	105903375	105904721	1347	ENSBTAG00000002485	ENSBTAT00000086283	TNS1	tensin 1 [Source:VGNC Symbol;Acc:VGNC:36207]	-15.6	-17	-0.24	3' UTR	130.271	126.262	131.033	111.919	90.5268	90.6578
chr2	105916823	105932323	15501	ENSBTAG00000002485	ENSBTAT00000086283	TNS1	tensin 1 [Source:VGNC Symbol;Acc:VGNC:36207]	-68.3	-70.6	-0.59	Exon (ENSBTAT00000086283/ENSBTAG00000002485, exon 21 of 32)	130.271	126.262	131.033	111.919	90.5268	90.6578
chr21	2327442	2334212	6771	ENSBTAG00000002487	ENSBTAT00000049743	UBE3A	ubiquitin protein ligase E3A [Source:VGNC Symbol;Acc:VGNC:36599]	-5.95	-6.88	0.6	Exon (ENSBTAT00000049743/ENSBTAG00000002487, exon 4 of 12)	33.4512	38.639	32.9548	10.7852	25.9878	25.9754
chr21	2326279	2327383	1105	ENSBTAG00000002487	ENSBTAT00000049743	UBE3A	ubiquitin protein ligase E3A [Source:VGNC Symbol;Acc:VGNC:36599]	-43.3	-45.3	0.64	Exon (ENSBTAT00000049743/ENSBTAG00000002487, exon 5 of 12)	33.4512	38.639	32.9548	10.7852	25.9878	25.9754
chr7	7854283	7884854	30572	ENSBTAG00000002495	ENSBTAT00000069949	BRD4	bromodomain containing 4 [Source:VGNC Symbol;Acc:VGNC:26559]	-55.6	-57.7	-0.44	5' UTR	32.0503	27.4918	28.1898	65.2204	36.1828	36.4229
chr7	7881081	7887417	6337	ENSBTAG00000002495	ENSBTAT00000069949	BRD4	bromodomain containing 4 [Source:VGNC Symbol;Acc:VGNC:26559]	-12.2	-13.5	-0.33	5' UTR	32.0503	27.4918	28.1898	65.2204	36.1828	36.4229
chr26	23045114	23046230	1117	ENSBTAG00000002500	ENSBTAT00000003249	FBXL15	F-box and leucine rich repeat protein 15 [Source:VGNC Symbol;Acc:VGNC:54431]	-1.71	-2.23	-0.46	3' UTR	5.63183	6.9611	6.51998	12.2745	6.49555	7.47447
chr21	30874677	30879177	4501	ENSBTAG00000002504	ENSBTAT00000003252	IREB2	iron responsive element binding protein 2 [Source:VGNC Symbol;Acc:VGNC:30269]	-14.7	-16	0.48	3' UTR	15.0508	14.7412	14.2166	8.2199	14.5728	14.6066
chr18	62267616	62268213	598	ENSBTAG00000002515	ENSBTAT00000003267	TNNI3	dynein axonemal assembly factor 3 [Source:NCBI gene;Acc:104968460]	-0.74	-1.05	-0.89	3' UTR	0.347518	0.407642	0.254985	0.54488	0.395518	0.447973
chr7	11886460	11892474	6015	ENSBTAG00000002516	ENSBTAT00000003269	CCDC130	coiled-coil domain containing 130 [Source:VGNC Symbol;Acc:VGNC:26846]	-4.5	-5.31	-0.39	3' UTR	17.5427	17.8375	18.694	25.3159	15.6659	15.8252
chr7	11841866	11842466	601	ENSBTAG00000002527	ENSBTAT00000003278	ZSWIM4	zinc finger SWIM-type containing 4 [Source:VGNC Symbol;Acc:VGNC:37384]	-0.93	-1.29	-0.25	3' UTR	3.61438	4.11588	4.05597	5.38168	4.01045	4.60905
chr7	11842676	11842795	120	ENSBTAG00000002527	ENSBTAT00000003278	ZSWIM4	zinc finger SWIM-type containing 4 [Source:VGNC Symbol;Acc:VGNC:37384]	-0.66	-0.94	0.6	3' UTR	3.61438	4.11588	4.05597	5.38168	4.01045	4.60905
chr26	39243904	39257417	13514	ENSBTAG00000002528	ENSBTAT00000061515	EIF3A	eukaryotic translation initiation factor 3 subunit A [Source:VGNC Symbol;Acc:VGNC:28392]	-57.5	-59.7	-0.15	3' UTR	312.608	284.093	299.752	327.964	292.803	304.642
chr5	109542425	109556370	13946	ENSBTAG00000002539	ENSBTAT00000042716	TRIOBP	TRIO and F-actin binding protein [Source:VGNC Symbol;Acc:VGNC:36357]	-4.06	-4.84	-0.51	5' UTR	15.0022	14.8122	9.74982	16.6412	11.3194	15.5993
chr5	109556670	109557030	361	ENSBTAG00000002539	ENSBTAT00000042716	TRIOBP	TRIO and F-actin binding protein [Source:VGNC Symbol;Acc:VGNC:36357]	-0.62	-0.88	-0.5	5' UTR	15.0022	14.8122	9.74982	16.6412	11.3194	15.5993
chr5	109556671	109560106	3436	ENSBTAG00000002539	ENSBTAT00000042716	TRIOBP	TRIO and F-actin binding protein [Source:VGNC Symbol;Acc:VGNC:36357]	-0.55	-0.79	-0.43	5' UTR	15.0022	14.8122	9.74982	16.6412	11.3194	15.5993
chr5	109542419	109556373	13955	ENSBTAG00000002539	ENSBTAT00000042716	TRIOBP	TRIO and F-actin binding protein [Source:VGNC Symbol;Acc:VGNC:36357]	-3.72	-4.47	-0.48	5' UTR	15.0022	14.8122	9.74982	16.6412	11.3194	15.5993
chr11	48002914	48008161	5248	ENSBTAG00000002542	ENSBTAT00000044927	KRCC1	lysine rich coiled-coil 1 [Source:VGNC Symbol;Acc:VGNC:30712]	-13	-14.3	0.2	5' UTR	219.325	202.997	200.638	152.712	159.479	169.455
chr2	119414226	119418664	4439	ENSBTAG00000002549	ENSBTAT00000003305	PTMA	prothymosin alpha [Source:NCBI gene;Acc:786336]	-19.4	-20.9	-0.16	5' UTR	186.117	175.862	189.905	251.923	233.249	248.096
chr6	60856459	60859886	3428	ENSBTAG00000002550	ENSBTAT00000003304	ENSBTAG00000002550	NA	-2.61	-3.24	1.03	Exon (ENSBTAT00000061481/ENSBTAG00000020367, exon 1 of 18)	8.30288	7.9674	6.69498	7.66255	9.35025	5.85519
chr4	107019305	107024700	5396	ENSBTAG00000002554	ENSBTAT00000057182	TCAF1	TRPM8 channel associated factor 1 [Source:VGNC Symbol;Acc:VGNC:35676]	-24.7	-26.4	0.35	3' UTR	43.5213	43.9367	40.8384	31.1692	44.4451	42.7926
chr11	44019607	44019934	328	ENSBTAG00000002557	ENSBTAT00000003312	MRPL19	mitochondrial ribosomal protein L19 [Source:VGNC Symbol;Acc:VGNC:31622]	-12	-13.2	0.72	3' UTR	19.0581	17.9697	19.4477	6.61484	13.7565	13.7579
chr7	4825817	4830977	5161	ENSBTAG00000002566	ENSBTAT00000003320	PGPEP1	pyroglutamyl-peptidase I [Source:VGNC Symbol;Acc:VGNC:32799]	-3.58	-4.32	0.38	3' UTR	16.9043	20.0035	17.8517	14.9281	17.3271	18.6076
chr7	4823931	4824440	510	ENSBTAG00000002566	ENSBTAT00000003320	PGPEP1	pyroglutamyl-peptidase I [Source:VGNC Symbol;Acc:VGNC:32799]	-1.62	-2.12	-0.36	3' UTR	16.9043	20.0035	17.8517	14.9281	17.3271	18.6076
chr7	4824590	4825608	1019	ENSBTAG00000002566	ENSBTAT00000003320	PGPEP1	pyroglutamyl-peptidase I [Source:VGNC Symbol;Acc:VGNC:32799]	-8.36	-9.43	0.47	3' UTR	16.9043	20.0035	17.8517	14.9281	17.3271	18.6076
chr6	6135938	6135997	60	ENSBTAG00000002574	ENSBTAT00000003330	MYOZ2	myozenin 2 [Source:VGNC Symbol;Acc:VGNC:31841]	-8.85	-9.94	0.89	5' UTR	54.9423	52.9619	68.9365	9.11058	11.3584	15.1155
chr16	51077809	51078042	234	ENSBTAG00000002575	ENSBTAT00000003331	SSU72	SSU72 homolog, RNA polymerase II CTD phosphatase [Source:NCBI gene;Acc:614837]	-2.1	-2.68	0.31	3' UTR	23.1087	22.8666	23.473	21.4631	20.0865	22.6581
chr16	51053647	51053705	59	ENSBTAG00000002575	ENSBTAT00000003331	SSU72	SSU72 homolog, RNA polymerase II CTD phosphatase [Source:NCBI gene;Acc:614837]	-1.58	-2.08	-0.35	Exon (ENSBTAT00000003331/ENSBTAG00000002575, exon 1 of 5)	23.1087	22.8666	23.473	21.4631	20.0865	22.6581
chr13	46839198	46843052	3855	ENSBTAG00000002578	ENSBTAT00000039353	ZMYND11	zinc finger MYND-type containing 11 [Source:VGNC Symbol;Acc:VGNC:37202]	-4.68	-5.51	0.17	Exon (ENSBTAT00000039353/ENSBTAG00000002578, exon 9 of 13)	30.6314	34.1625	31.3728	23.1558	25.1289	23.9459
chr10	53025396	53041161	15766	ENSBTAG00000002586	ENSBTAT00000035927	TCF12	transcription factor 12 [Source:VGNC Symbol;Acc:VGNC:35686]	-12	-13.3	0.2	3' UTR	55.0108	57.081	56.4075	39.5378	54.006	57.1715
chr13	72739089	72740133	1045	ENSBTAG00000002593	ENSBTAT00000086062	GDAP1L1	ganglioside induced differentiation associated protein 1 like 1 [Source:VGNC Symbol;Acc:VGNC:29296]	-0.67	-0.96	-0.46	3' UTR	3.32032	3.25541	2.99873	1.53684	0.688276	0.983189
chr2	129478660	129483457	4798	ENSBTAG00000002594	ENSBTAT00000003359	ZNF436	zinc finger protein 436 [Source:VGNC Symbol;Acc:VGNC:37275]	-9.66	-10.8	0.41	Exon (ENSBTAT00000003359/ENSBTAG00000002594, exon 1 of 3)	38.2959	38.7485	35.0432	21.8275	32.5998	29.8373
chr19	33033891	33038204	4314	ENSBTAG00000002605	ENSBTAT00000003367	ENSBTAG00000002605	tripartite motif containing 16 [Source:NCBI gene;Acc:100848152]	-2.63	-3.27	0.39	3' UTR	10.2496	11.4023	11.6875	5.2991	5.76602	4.86425
chr15	58093946	58095201	1256	ENSBTAG00000002606	ENSBTAT00000073630	LGR4	leucine rich repeat containing G protein-coupled receptor 4 [Source:VGNC Symbol;Acc:VGNC:30861]	-29.4	-31.2	0.4	3' UTR	70.3862	72.5871	68.4359	29.5123	43.6856	40.6101
chr21	54852743	54855283	2541	ENSBTAG00000002610	ENSBTAT00000003377	FKBP3	FKBP prolyl isomerase 3 [Source:VGNC Symbol;Acc:VGNC:29022]	-2.47	-3.1	0.22	5' UTR	5.93585	6.97791	6.90348	3.51648	7.55197	7.48958
chr28	24776977	24786377	9401	ENSBTAG00000002614	ENSBTAT00000054280	RUFY2	RUN and FYVE domain containing 2 [Source:VGNC Symbol;Acc:VGNC:34214]	-2.07	-2.64	0.45	3' UTR	1.86491	2.09904	2.60364	1.55497	1.83142	1.75163
chr9	59715151	59743115	27965	ENSBTAG00000002625	ENSBTAT00000074847	MAP3K7	mitogen-activated protein kinase kinase kinase 7 [Source:VGNC Symbol;Acc:VGNC:31200]	-107	-109	0.61	3' UTR	75.2072	79.7114	69.8576	22.7196	38.7462	37.1894
chr19	54497005	54497395	391	ENSBTAG00000002633	ENSBTAT00000003415	2021-09-09	septin 9 [Source:VGNC Symbol;Acc:VGNC:34459]	-11.7	-12.9	-0.47	3' UTR	60.6521	65.04	62.4272	114.159	82.6091	80.9099
chr19	54498594	54498924	331	ENSBTAG00000002633	ENSBTAT00000003415	2021-09-09	septin 9 [Source:VGNC Symbol;Acc:VGNC:34459]	-16.5	-17.9	-0.36	3' UTR	60.6521	65.04	62.4272	114.159	82.6091	80.9099
chr19	54500003	54504454	4452	ENSBTAG00000002633	ENSBTAT00000003415	2021-09-09	septin 9 [Source:VGNC Symbol;Acc:VGNC:34459]	-2.49	-3.11	-0.28	Exon (ENSBTAT00000003415/ENSBTAG00000002633, exon 9 of 11)	60.6521	65.04	62.4272	114.159	82.6091	80.9099
chr19	54577526	54676502	98977	ENSBTAG00000002633	ENSBTAT00000003415	2021-09-09	septin 9 [Source:VGNC Symbol;Acc:VGNC:34459]	-21.2	-22.7	-0.29	5' UTR	60.6521	65.04	62.4272	114.159	82.6091	80.9099
chr19	54498024	54498354	331	ENSBTAG00000002633	ENSBTAT00000003415	2021-09-09	septin 9 [Source:VGNC Symbol;Acc:VGNC:34459]	-17.9	-19.3	-0.47	3' UTR	60.6521	65.04	62.4272	114.159	82.6091	80.9099
chr18	11109980	11110277	298	ENSBTAG00000002639	ENSBTAT00000003419	ZDHHC7	zinc finger DHHC-type containing 7 [Source:VGNC Symbol;Acc:VGNC:37145]	-1.77	-2.3	0.25	3' UTR	65.5044	65.1714	67.3247	49.5878	57.5704	58.6171
chr18	11110664	11112404	1741	ENSBTAG00000002639	ENSBTAT00000003419	ZDHHC7	zinc finger DHHC-type containing 7 [Source:VGNC Symbol;Acc:VGNC:37145]	-10.9	-12.1	0.29	3' UTR	65.5044	65.1714	67.3247	49.5878	57.5704	58.6171
chr23	7428093	7428689	597	ENSBTAG00000002643	ENSBTAT00000003427	VPS52	VPS52, GARP complex subunit [Source:VGNC Symbol;Acc:VGNC:36828]	-1.85	-2.39	-0.21	3' UTR	11.3798	10.8892	12.207	17.833	11.7927	13.1312
chr3	105375797	105375947	151	ENSBTAG00000002644	ENSBTAT00000078501	KCNQ4	potassium voltage-gated channel subfamily Q member 4 [Source:VGNC Symbol;Acc:VGNC:30489]	-1.03	-1.42	0.89	3' UTR	2.52526	2.05763	2.22427	1.88893	1.18594	1.29459
chr7	42599839	42604385	4547	ENSBTAG00000002645	ENSBTAT00000077799	SH3BP5L	SH3 binding domain protein 5 like [Source:VGNC Symbol;Acc:VGNC:34569]	-1.45	-1.93	-0.21	Exon (ENSBTAT00000077799/ENSBTAG00000002645, exon 4 of 7)	19.4086	18.2575	19.561	16.9241	18.6217	19.8868
chr26	39633276	39661183	27908	ENSBTAG00000002647	ENSBTAT00000003425	RGS10	regulator of G protein signaling 10 [Source:VGNC Symbol;Acc:VGNC:33911]	-1.67	-2.18	0.75	3' UTR	1.23132	1.89634	1.78418	2.92316	2.62519	2.5231
chr5	77081209	77081538	330	ENSBTAG00000002651	ENSBTAT00000003435	PKP2	plakophilin 2 [Source:VGNC Symbol;Acc:VGNC:32950]	-0.65	-0.92	0.7	3' UTR	0.545631	1.04418	0.689539	0.623079	0.547865	0.422478
chr5	77140726	77142106	1381	ENSBTAG00000002651	ENSBTAT00000075486	PKP2	plakophilin 2 [Source:VGNC Symbol;Acc:VGNC:32950]	-5.93	-6.85	0.74	Exon (ENSBTAT00000015149/ENSBTAG00000011399, exon 3 of 8)	0.545631	1.04418	0.689539	0.623079	0.547865	0.422478
chr5	77132430	77133740	1311	ENSBTAG00000002651	ENSBTAT00000075486	PKP2	plakophilin 2 [Source:VGNC Symbol;Acc:VGNC:32950]	-1.01	-1.4	0.31	Exon (ENSBTAT00000015149/ENSBTAG00000011399, exon 1 of 8)	0.545631	1.04418	0.689539	0.623079	0.547865	0.422478
chr19	42139364	42146158	6795	ENSBTAG00000002654	ENSBTAT00000003437	DNAJC7	DnaJ heat shock protein family (Hsp40) member C7 [Source:VGNC Symbol;Acc:VGNC:55817]	-1.61	-2.11	0.09	3' UTR	18.4734	15.7872	16.515	14.488	20.0738	17.5354
chr26	2810950	2812394	1445	ENSBTAG00000002655	ENSBTAT00000003439	ZWINT	ZW10 interacting kinetochore protein [Source:NCBI gene;Acc:514564]	-0.78	-1.09	-0.25	Exon (ENSBTAT00000003439/ENSBTAG00000002655, exon 4 of 9)	1.58475	2.17012	1.83614	2.4439	2.05635	3.40173
chr21	34557499	34557649	151	ENSBTAG00000002661	ENSBTAT00000003445	ISLR2	immunoglobulin superfamily containing leucine rich repeat 2 [Source:VGNC Symbol;Acc:VGNC:30299]	-0.27	-0.33	1.7	Exon (ENSBTAT00000003445/ENSBTAG00000002661, exon 2 of 2)	0.706693	1.09916	0.689142	0.052999	0	0.040082
chr21	34558009	34558069	61	ENSBTAG00000002661	ENSBTAT00000003445	ISLR2	immunoglobulin superfamily containing leucine rich repeat 2 [Source:VGNC Symbol;Acc:VGNC:30299]	-0.28	-0.35	1.87	Exon (ENSBTAT00000003445/ENSBTAG00000002661, exon 2 of 2)	0.706693	1.09916	0.689142	0.052999	0	0.040082
chr28	44592405	44594080	1676	ENSBTAG00000002669	ENSBTAT00000069049	RASSF4	Ras association domain family member 4 [Source:VGNC Symbol;Acc:VGNC:33760]	-5.56	-6.46	0.19	3' UTR	30.1462	29.8317	32.7068	42.1143	46.004	45.8147
chr2	125068670	125074187	5518	ENSBTAG00000002678	ENSBTAT00000003468	MED18	mediator complex subunit 18 [Source:VGNC Symbol;Acc:VGNC:31355]	-5.49	-6.39	0.54	5' UTR	13.4763	16.3124	14.3416	10.0997	14.0187	13.3603
chr18	52928029	52928089	61	ENSBTAG00000002682	ENSBTAT00000003476	MARK4	microtubule affinity regulating kinase 4 [Source:VGNC Symbol;Acc:VGNC:52203]	-0.86	-1.2	-0.68	Exon (ENSBTAT00000003476/ENSBTAG00000002682, exon 2 of 18)	9.02344	10.2751	11.1404	11.2414	10.7851	9.79065
chr18	52948929	52952700	3772	ENSBTAG00000002682	ENSBTAT00000003476	MARK4	microtubule affinity regulating kinase 4 [Source:VGNC Symbol;Acc:VGNC:52203]	-1.37	-1.83	-0.21	3' UTR	9.02344	10.2751	11.1404	11.2414	10.7851	9.79065
chr13	45107847	45108056	210	ENSBTAG00000002683	ENSBTAT00000071148	PFKP	phosphofructokinase, platelet [Source:VGNC Symbol;Acc:VGNC:32775]	-4.33	-5.13	-0.8	3' UTR	3.45119	3.71628	4.01384	7.79906	4.67133	5.33953
chr18	41847844	41850153	2310	ENSBTAG00000002687	ENSBTAT00000003479	TSHZ3	teashirt zinc finger homeobox 3 [Source:VGNC Symbol;Acc:VGNC:36420]	-2.79	-3.45	-0.21	3' UTR	22.3583	21.3837	22.8704	33.4483	26.5849	25.2752
chr10	20962763	20964247	1485	ENSBTAG00000002709	ENSBTAT00000003509	TM9SF1	transmembrane 9 superfamily member 1 [Source:NCBI gene;Acc:539478]	-4.58	-5.4	0.22	Exon (ENSBTAT00000003509/ENSBTAG00000002709, exon 2 of 6)	58.3629	54.7416	57.4392	51.4847	49.9949	54.5927
chr10	20949174	20949323	150	ENSBTAG00000002710	ENSBTAT00000076212	TSSK4	testis specific serine kinase 4 [Source:VGNC Symbol;Acc:VGNC:50063]	-0.64	-0.91	-0.63	3' UTR	2.85415	2.22144	2.01277	1.77945	2.974	2.39048
chr10	20947353	20947792	440	ENSBTAG00000002712	ENSBTAT00000003513	MDP1	magnesium dependent phosphatase 1 [Source:NCBI gene;Acc:613626]	-1.94	-2.5	0.42	3' UTR	12.3092	10.1087	11.1613	10.9631	7.76196	11.418
chr10	20929652	20932421	2770	ENSBTAG00000002715	ENSBTAT00000003519	GMPR2	guanosine monophosphate reductase 2 [Source:NCBI gene;Acc:515837]	-2.19	-2.78	-0.15	3' UTR	0.728609	0.69886	0.666711	1.13461	0.470395	0.624237
chr10	20929689	20931916	2228	ENSBTAG00000002715	ENSBTAT00000003519	GMPR2	guanosine monophosphate reductase 2 [Source:NCBI gene;Acc:515837]	-1.64	-2.15	-0.15	3' UTR	0.728609	0.69886	0.666711	1.13461	0.470395	0.624237
chr26	23899763	23900120	358	ENSBTAG00000002717	ENSBTAT00000003517	INA	internexin neuronal intermediate filament protein alpha [Source:VGNC Symbol;Acc:VGNC:30191]	-1.05	-1.45	-1.07	3' UTR	1.87233	2.99866	2.33899	1.34334	1.05677	1.28436
chr3	93878484	93884416	5933	ENSBTAG00000002721	ENSBTAT00000079224	TUT4	terminal uridylyl transferase 4 [Source:VGNC Symbol;Acc:VGNC:37116]	-4.65	-5.47	0.36	Exon (ENSBTAT00000079224/ENSBTAG00000002721, exon 11 of 31)	13.5134	14.8946	12.3491	6.10518	8.31438	8.77496
chr3	93833038	93833576	539	ENSBTAG00000002721	ENSBTAT00000079224	TUT4	terminal uridylyl transferase 4 [Source:VGNC Symbol;Acc:VGNC:37116]	-7.39	-8.41	0.68	Exon (ENSBTAT00000079224/ENSBTAG00000002721, exon 2 of 31)	13.5134	14.8946	12.3491	6.10518	8.31438	8.77496
chr3	93925602	93925722	121	ENSBTAG00000002721	ENSBTAT00000079224	TUT4	terminal uridylyl transferase 4 [Source:VGNC Symbol;Acc:VGNC:37116]	-2.75	-3.41	-0.72	Exon (ENSBTAT00000079224/ENSBTAG00000002721, exon 28 of 31)	13.5134	14.8946	12.3491	6.10518	8.31438	8.77496
chr19	46206525	46208237	1713	ENSBTAG00000002726	ENSBTAT00000003533	CDC27	cell division cycle 27 [Source:VGNC Symbol;Acc:VGNC:50040]	-13.3	-14.6	0.7	3' UTR	8.07337	8.6926	8.23934	3.03373	7.24513	7.43518
chr2	124924848	124957889	33042	ENSBTAG00000002727	ENSBTAT00000003535	PHACTR4	phosphatase and actin regulator 4 [Source:VGNC Symbol;Acc:VGNC:32806]	-5.6	-6.5	-0.24	3' UTR	12.8876	11.6516	13.4358	17.9272	13.4347	13.3132
chr9	93406706	93454328	47623	ENSBTAG00000002728	ENSBTAT00000003537	ARID1B	AT-rich interaction domain 1B [Source:VGNC Symbol;Acc:VGNC:26124]	-1.88	-2.42	-1.27	5' UTR	17.4304	18.0783	18.0066	18.2909	17.6679	17.4828
chr8	10593713	10632920	39208	ENSBTAG00000002730	ENSBTAT00000003541	ELP3	elongator acetyltransferase complex subunit 3 [Source:VGNC Symbol;Acc:VGNC:28456]	-2.36	-2.97	0.23	3' UTR	15.5809	15.5526	15.0211	13.8432	13.6514	11.734
chr7	14686995	14687085	91	ENSBTAG00000002736	ENSBTAT00000085400	DNMT1	DNA methyltransferase 1 [Source:VGNC Symbol;Acc:VGNC:28145]	-0.4	-0.56	0.96	3' UTR	1.77056	2.05997	1.90289	3.54806	2.61328	2.28954
chr8	100267635	100267783	149	ENSBTAG00000002744	ENSBTAT00000003558	MUSK	muscle associated receptor tyrosine kinase [Source:VGNC Symbol;Acc:VGNC:31763]	-0.6	-0.86	-0.45	Exon (ENSBTAT00000003558/ENSBTAG00000002744, exon 9 of 14)	8.1809	9.03695	8.94015	9.95375	9.96027	8.95425
chr8	100279168	100282649	3482	ENSBTAG00000002744	ENSBTAT00000003558	MUSK	muscle associated receptor tyrosine kinase [Source:VGNC Symbol;Acc:VGNC:31763]	-1.53	-2.02	0.28	Exon (ENSBTAT00000003558/ENSBTAG00000002744, exon 12 of 14)	8.1809	9.03695	8.94015	9.95375	9.96027	8.95425
chr10	26670339	26670811	473	ENSBTAG00000002748	ENSBTAT00000003561	PIP4P1	phosphatidylinositol-4,5-bisphosphate 4-phosphatase 1 [Source:VGNC Symbol;Acc:VGNC:32909]	-1.31	-1.76	-0.27	3' UTR	17.743	15.6735	15.3856	14.0009	14.3818	16.5649
chr4	9562376	9567814	5439	ENSBTAG00000002750	ENSBTAT00000003566	KRIT1	KRIT1, ankyrin repeat containing [Source:VGNC Symbol;Acc:VGNC:30714]	-1.46	-1.93	0.33	5' UTR	6.3047	6.29379	5.87762	3.95922	4.81162	5.14731
chr24	41472971	41519737	46767	ENSBTAG00000002755	ENSBTAT00000084265	ANKRD12	ankyrin repeat domain 12 [Source:VGNC Symbol;Acc:VGNC:25911]	-3.67	-4.42	0.3	Exon (ENSBTAT00000084265/ENSBTAG00000002755, exon 2 of 12)	32.9005	34.5446	31.5452	14.4193	19.2002	19.2639
chr24	41521771	41533911	12141	ENSBTAG00000002755	ENSBTAT00000084265	ANKRD12	ankyrin repeat domain 12 [Source:VGNC Symbol;Acc:VGNC:25911]	-14.6	-15.9	0.36	Exon (ENSBTAT00000084265/ENSBTAG00000002755, exon 8 of 12)	32.9005	34.5446	31.5452	14.4193	19.2002	19.2639
chr18	46433498	46437021	3524	ENSBTAG00000002763	ENSBTAT00000003584	KMT2B	lysine methyltransferase 2B [Source:VGNC Symbol;Acc:VGNC:30691]	-3.58	-4.32	-0.37	5' UTR	7.51563	6.5309	6.273	11.6365	7.72844	7.44644
chr18	46437261	46437745	485	ENSBTAG00000002763	ENSBTAT00000003584	KMT2B	lysine methyltransferase 2B [Source:VGNC Symbol;Acc:VGNC:30691]	-1.06	-1.46	-0.67	Exon (ENSBTAT00000003584/ENSBTAG00000002763, exon 3 of 37)	7.51563	6.5309	6.273	11.6365	7.72844	7.44644
chr18	46456974	46457183	210	ENSBTAG00000002764	ENSBTAT00000074758	IGFLR1	IGF like family receptor 1 [Source:VGNC Symbol;Acc:VGNC:30091]	-5.43	-6.32	-0.92	5' UTR	4.93032	4.52935	3.8779	6.57918	3.6776	4.79386
chr18	46456966	46457233	268	ENSBTAG00000002764	ENSBTAT00000074758	IGFLR1	IGF like family receptor 1 [Source:VGNC Symbol;Acc:VGNC:30091]	-7.44	-8.45	-0.98	5' UTR	4.93032	4.52935	3.8779	6.57918	3.6776	4.79386
chr18	39341558	39347125	5568	ENSBTAG00000002769	ENSBTAT00000003599	AP1G1	adaptor related protein complex 1 subunit gamma 1 [Source:VGNC Symbol;Acc:VGNC:25977]	-2.63	-3.27	0.11	3' UTR	48.1996	48.4321	49.4934	44.1035	49.1723	48.9463
chr17	69595145	69595834	690	ENSBTAG00000002770	ENSBTAT00000029446	TCN2	transcobalamin 2 [Source:VGNC Symbol;Acc:VGNC:35699]	-11.6	-12.8	-0.54	3' UTR	13.6562	14.1387	13.287	15.2577	11.2236	12.8819
chr22	52263487	52264116	630	ENSBTAG00000002774	ENSBTAT00000003600	PTPN23	protein tyrosine phosphatase, non-receptor type 23 [Source:VGNC Symbol;Acc:VGNC:33537]	-15.2	-16.5	-0.9	3' UTR	15.5623	14.8341	14.4884	29.3156	16.6747	18.2473
chr22	52271342	52284441	13100	ENSBTAG00000002774	ENSBTAT00000003600	PTPN23	protein tyrosine phosphatase, non-receptor type 23 [Source:VGNC Symbol;Acc:VGNC:33537]	-1.55	-2.04	-0.37	5' UTR	15.5623	14.8341	14.4884	29.3156	16.6747	18.2473
chr22	52263501	52267268	3768	ENSBTAG00000002774	ENSBTAT00000003600	PTPN23	protein tyrosine phosphatase, non-receptor type 23 [Source:VGNC Symbol;Acc:VGNC:33537]	-45.9	-47.9	-0.68	3' UTR	15.5623	14.8341	14.4884	29.3156	16.6747	18.2473
chr11	68590856	68599750	8895	ENSBTAG00000002783	ENSBTAT00000044517	PCYOX1	prenylcysteine oxidase 1 [Source:VGNC Symbol;Acc:VGNC:32650]	-17.9	-19.3	0.43	3' UTR	72.8111	74.0011	62.8277	58.8033	70.2162	62.9821
chr28	29662653	29665188	2536	ENSBTAG00000002792	ENSBTAT00000003617	FUT11	fucosyltransferase 11 [Source:VGNC Symbol;Acc:VGNC:29149]	-4.2	-4.99	0.32	Exon (ENSBTAT00000003617/ENSBTAG00000002792, exon 1 of 3)	31.9187	30.1301	31.7495	22.3992	31.5559	30.2069
chr22	14767856	14774047	6192	ENSBTAG00000002795	ENSBTAT00000030863	NKTR	natural killer cell triggering receptor [Source:VGNC Symbol;Acc:VGNC:32097]	-14.3	-15.6	0.46	Exon (ENSBTAT00000030863/ENSBTAG00000002795, exon 10 of 17)	35.2487	35.3857	33.0116	29.2391	35.8902	35.349
chr4	112434391	112462272	27882	ENSBTAG00000002810	ENSBTAT00000003635	ZNF777	zinc finger protein 777 [Source:VGNC Symbol;Acc:VGNC:37343]	-2.77	-3.43	-0.19	5' UTR	18.0426	19.3808	18.9444	25.6027	18.5919	17.8015
chr19	19886565	19888363	1799	ENSBTAG00000002817	ENSBTAT00000035283	SLC46A1	solute carrier family 46 member 1 [Source:VGNC Symbol;Acc:VGNC:34884]	-0.34	-0.46	0.28	Exon (ENSBTAT00000035283/ENSBTAG00000002817, exon 3 of 5)	2.24778	2.12339	1.83548	2.13907	2.21695	1.86956
chr3	915375	915762	388	ENSBTAG00000002823	ENSBTAT00000003653	MPZL1	myelin protein zero like 1 [Source:VGNC Symbol;Acc:VGNC:31592]	-3.07	-3.76	0.26	3' UTR	37.1491	39.2091	37.1595	31.1989	42.1195	39.5559
chr3	110040599	110045720	5122	ENSBTAG00000002826	ENSBTAT00000003659	CLSPN	claspin [Source:VGNC Symbol;Acc:VGNC:27465]	-1.23	-1.67	-0.56	Exon (ENSBTAT00000003659/ENSBTAG00000002826, exon 16 of 24)	0.757426	1.2563	0.716802	2.38385	4.66149	4.01337
chr21	31206072	31217122	11051	ENSBTAG00000002833	ENSBTAT00000003665	FBXO22	F-box protein 22 [Source:VGNC Symbol;Acc:VGNC:28899]	-14.6	-15.9	0.54	3' UTR	22.3427	22.4884	20.327	9.23199	18.5898	15.2146
chr17	12752552	12792063	39512	ENSBTAG00000002835	ENSBTAT00000070766	SMAD1	SMAD family member 1 [Source:VGNC Symbol;Acc:VGNC:34974]	-16.1	-17.5	-0.34	5' UTR	50.8862	48.3313	46.7047	42.6212	42.6467	41.5049
chr17	12741686	12746692	5007	ENSBTAG00000002835	ENSBTAT00000067387	SMAD1	SMAD family member 1 [Source:VGNC Symbol;Acc:VGNC:34974]	-22.8	-24.4	0.53	3' UTR	50.8862	48.3313	46.7047	42.6212	42.6467	41.5049
chr11	100188100	100188159	60	ENSBTAG00000002837	ENSBTAT00000003678	TOR1B	torsin family 1 member B [Source:VGNC Symbol;Acc:VGNC:54504]	-0.87	-1.22	0.42	5' UTR	102.989	111.761	107.042	38.4733	53.8829	51.7727
chr11	100188695	100195167	6473	ENSBTAG00000002837	ENSBTAT00000003678	TOR1B	torsin family 1 member B [Source:VGNC Symbol;Acc:VGNC:54504]	-7.31	-8.32	0.18	3' UTR	102.989	111.761	107.042	38.4733	53.8829	51.7727
chr10	84938901	84940480	1580	ENSBTAG00000002842	ENSBTAT00000003681	HEATR4	HEAT repeat containing 4 [Source:VGNC Symbol;Acc:VGNC:29793]	-3.74	-4.5	0.24	3' UTR	0.398658	0.283519	0.413415	0.216202	0.376549	0.411136
chr18	55653320	55654444	1125	ENSBTAG00000002844	ENSBTAT00000068751	PPFIA3	PTPRF interacting protein alpha 3 [Source:VGNC Symbol;Acc:VGNC:33191]	-1.1	-1.51	-0.65	3' UTR	1.29754	1.09123	0.954879	0.840386	0.707792	1.22871
chr20	48881178	48881416	239	ENSBTAG00000002845	ENSBTAT00000084008	CDH10	cadherin 10 [Source:VGNC Symbol;Acc:VGNC:27091]	-0.78	-1.1	1.36	5' UTR	0.603082	0.753598	0.834103	0.27586	0.421201	0.408135
chr16	73524555	73525472	918	ENSBTAG00000002846	ENSBTAT00000003691	TRAF3IP3	TRAF3 interacting protein 3 [Source:VGNC Symbol;Acc:VGNC:36275]	-1.25	-1.69	0.54	3' UTR	2.75505	2.47455	2.08571	1.29374	2.42289	1.85883
chr3	120791248	120791784	537	ENSBTAG00000002847	ENSBTAT00000003690	D2HGDH	D-2-hydroxyglutarate dehydrogenase [Source:VGNC Symbol;Acc:VGNC:27861]	-5.54	-6.44	-1.05	3' UTR	4.4306	4.8719	4.93559	7.49674	4.99746	5.12244
chr3	120790772	120791189	418	ENSBTAG00000002847	ENSBTAT00000003690	D2HGDH	D-2-hydroxyglutarate dehydrogenase [Source:VGNC Symbol;Acc:VGNC:27861]	-1.74	-2.26	-0.51	3' UTR	4.4306	4.8719	4.93559	7.49674	4.99746	5.12244
chr13	29654154	29654273	120	ENSBTAG00000002858	ENSBTAT00000003706	ACBD7	acyl-CoA binding domain containing 7 [Source:VGNC Symbol;Acc:VGNC:25533]	-0.36	-0.48	-1.74	3' UTR	0.130206	0.12184	0.089514	0.359804	0.512476	0.375044
chr24	49478046	49478160	115	ENSBTAG00000002863	ENSBTAT00000078284	ACAA2	acetyl-CoA acyltransferase 2 [Source:VGNC Symbol;Acc:VGNC:25518]	-0.5	-0.71	0.89	Exon (ENSBTAT00000062472/ENSBTAG00000045039, exon 1 of 1)	17.3317	16.538	16.373	15.6091	15.3206	15.4192
chr24	49442439	49442498	60	ENSBTAG00000002863	ENSBTAT00000003716	ACAA2	acetyl-CoA acyltransferase 2 [Source:VGNC Symbol;Acc:VGNC:25518]	-2.19	-2.78	0.89	3' UTR	17.3317	16.538	16.373	15.6091	15.3206	15.4192
chr4	20764660	20766198	1539	ENSBTAG00000002869	ENSBTAT00000003722	ARL4A	ADP ribosylation factor like GTPase 4A [Source:VGNC Symbol;Acc:VGNC:26144]	-11	-12.2	0.61	5' UTR	46.4409	56.9892	51.6968	15.4039	30.1922	27.8755
chr26	16822616	16842466	19851	ENSBTAG00000002880	ENSBTAT00000071095	SORBS1	sorbin and SH3 domain containing 1 [Source:VGNC Symbol;Acc:VGNC:55972]	-0.96	-1.34	0.79	3' UTR	1.94108	1.89367	1.97583	0.333707	0.332246	0.325287
chr7	27175471	27175620	150	ENSBTAG00000002882	ENSBTAT00000052423	LMNB1	lamin B1 [Source:VGNC Symbol;Acc:VGNC:30930]	-1.8	-2.34	-0.81	5' UTR	3.63859	4.1537	3.61472	18.6639	20.5392	19.6309
chr7	27122942	27123210	269	ENSBTAG00000002882	ENSBTAT00000072055	LMNB1	lamin B1 [Source:VGNC Symbol;Acc:VGNC:30930]	-1.31	-1.76	0.75	3' UTR	3.63859	4.1537	3.61472	18.6639	20.5392	19.6309
chr15	41419643	41420001	359	ENSBTAG00000002914	ENSBTAT00000003784	GALNT18	polypeptide N-acetylgalactosaminyltransferase 18 [Source:VGNC Symbol;Acc:VGNC:29230]	-0.79	-1.11	3.58	3' UTR	0.399948	0.55611	0.292785	0	0.070679	0
chr9	53021359	53021749	391	ENSBTAG00000002915	ENSBTAT00000003785	GPR63	G protein-coupled receptor 63 [Source:VGNC Symbol;Acc:VGNC:29595]	-0.56	-0.81	-0.17	Exon (ENSBTAT00000003785/ENSBTAG00000002915, exon 1 of 1)	49.5055	41.8639	45.854	33.0786	34.1403	37.7477
chr9	53021899	53022618	720	ENSBTAG00000002915	ENSBTAT00000003785	GPR63	G protein-coupled receptor 63 [Source:VGNC Symbol;Acc:VGNC:29595]	-3.14	-3.83	0.32	Exon (ENSBTAT00000003785/ENSBTAG00000002915, exon 1 of 1)	49.5055	41.8639	45.854	33.0786	34.1403	37.7477
chr4	114086463	114094209	7747	ENSBTAG00000002917	ENSBTAT00000079692	PRKAG2	protein kinase AMP-activated non-catalytic subunit gamma 2 [Source:VGNC Symbol;Acc:VGNC:55749]	-8.69	-9.78	0.38	3' UTR	9.9053	11.1769	10.3636	6.86163	10.9144	10.8397
chr4	85793832	85814161	20330	ENSBTAG00000002938	ENSBTAT00000003820	CPED1	cadherin like and PC-esterase domain containing 1 [Source:VGNC Symbol;Acc:VGNC:27651]	-7.89	-8.93	0.87	Exon (ENSBTAT00000003820/ENSBTAG00000002938, exon 19 of 21)	7.15256	8.14939	7.7133	6.78227	8.74898	8.55365
chr21	21789407	21793171	3765	ENSBTAG00000002939	ENSBTAT00000003826	FURIN	furin, paired basic amino acid cleaving enzyme [Source:VGNC Symbol;Acc:VGNC:29146]	-7.18	-8.19	-1.2	5' UTR	33.1713	31.3289	29.9098	51.3015	35.046	34.3508
chr22	52454311	52509045	54735	ENSBTAG00000002948	ENSBTAT00000084416	SETD2	SET domain containing 2, histone lysine methyltransferase [Source:VGNC Symbol;Acc:VGNC:34493]	-3.2	-3.9	0.09	Exon (ENSBTAT00000084416/ENSBTAG00000002948, exon 2 of 21)	44.998	46.693	45.3301	35.5726	39.467	37.7359
chr22	52453772	52453862	91	ENSBTAG00000002948	ENSBTAT00000084416	SETD2	SET domain containing 2, histone lysine methyltransferase [Source:VGNC Symbol;Acc:VGNC:34493]	-2.21	-2.79	0.77	Exon (ENSBTAT00000084416/ENSBTAG00000002948, exon 2 of 21)	44.998	46.693	45.3301	35.5726	39.467	37.7359
chr19	38410696	38414532	3837	ENSBTAG00000002949	ENSBTAT00000003835	CBX1	chromobox 1 [Source:VGNC Symbol;Acc:VGNC:26816]	-5.99	-6.92	0.19	5' UTR	75.6972	69.6327	64.7833	61.71	74.7823	75.419
chr17	47429797	47430186	390	ENSBTAG00000002950	ENSBTAT00000003842	TMEM132D	transmembrane protein 132D [Source:NCBI gene;Acc:100297935]	-6.92	-7.9	1.12	Exon (ENSBTAT00000003842/ENSBTAG00000002950, exon 2 of 9)	17.5355	18.9891	18.9783	9.00503	10.1798	8.38176
chr17	47430336	47615722	185387	ENSBTAG00000002950	ENSBTAT00000003842	TMEM132D	transmembrane protein 132D [Source:NCBI gene;Acc:100297935]	-1.42	-1.89	0.4	Exon (ENSBTAT00000003842/ENSBTAG00000002950, exon 2 of 9)	17.5355	18.9891	18.9783	9.00503	10.1798	8.38176
chr17	48083758	48084896	1139	ENSBTAG00000002950	ENSBTAT00000003842	TMEM132D	transmembrane protein 132D [Source:NCBI gene;Acc:100297935]	-4.74	-5.57	0.48	Exon (ENSBTAT00000003842/ENSBTAG00000002950, exon 9 of 9)	17.5355	18.9891	18.9783	9.00503	10.1798	8.38176
chr3	8695375	8718542	23168	ENSBTAG00000002951	ENSBTAT00000075785	CD244	CD244 molecule [Source:VGNC Symbol;Acc:VGNC:27015]	-0.75	-1.06	0.75	5' UTR	1.73938	1.21046	2.24478	0.60797	1.23694	1.3013
chr12	16696993	16706307	9315	ENSBTAG00000002959	ENSBTAT00000003856	LRCH1	leucine rich repeats and calponin homology domain containing 1 [Source:VGNC Symbol;Acc:VGNC:53822]	-0.86	-1.2	0.2	3' UTR	9.24591	9.03706	8.77955	5.04216	4.20519	5.133
chr12	16706486	16706724	239	ENSBTAG00000002959	ENSBTAT00000067507	LRCH1	leucine rich repeats and calponin homology domain containing 1 [Source:VGNC Symbol;Acc:VGNC:53822]	-0.49	-0.71	0.27	3' UTR	9.24591	9.03706	8.77955	5.04216	4.20519	5.133
chr22	48650783	48651240	458	ENSBTAG00000002962	ENSBTAT00000003860	PPM1M	protein phosphatase, Mg2+/Mn2+ dependent 1M [Source:VGNC Symbol;Acc:VGNC:33217]	-0.82	-1.15	0.21	Exon (ENSBTAT00000003860/ENSBTAG00000002962, exon 9 of 11)	7.91126	7.73269	8.34688	9.24727	7.00291	7.41912
chr9	76913972	76970365	56394	ENSBTAG00000002964	ENSBTAT00000056227	TXLNB	taxilin beta [Source:VGNC Symbol;Acc:VGNC:36531]	-3.2	-3.91	0.43	Exon (ENSBTAT00000056227/ENSBTAG00000002964, exon 2 of 10)	8.11541	8.52856	7.38968	2.85722	3.1975	2.9342
chr1	137051554	137051943	390	ENSBTAG00000002966	ENSBTAT00000003865	DNAJC13	DnaJ heat shock protein family (Hsp40) member C13 [Source:VGNC Symbol;Acc:VGNC:53532]	-1.94	-2.49	0.4	3' UTR	3.36155	3.49105	3.42958	2.41603	3.22106	3.10049
chr26	20695697	20714688	18992	ENSBTAG00000002971	ENSBTAT00000003869	CUTC	cutC copper transporter [Source:VGNC Symbol;Acc:VGNC:27838]	-4.27	-5.07	0.31	3' UTR	16.3502	16.5156	17.7403	10.6379	15.2644	16.6746
chr5	84833567	84839204	5638	ENSBTAG00000002972	ENSBTAT00000056453	CASC1	cancer susceptibility 1 [Source:NCBI gene;Acc:526444]	-1.31	-1.76	0.7	Exon (ENSBTAT00000056453/ENSBTAG00000002972, exon 6 of 15)	0.709562	0.712026	0.657866	0.19801	0.395973	0.313096
chr2	131448659	131449347	689	ENSBTAG00000002977	ENSBTAT00000076810	ECE1	endothelin converting enzyme 1 [Source:VGNC Symbol;Acc:VGNC:28302]	-1.92	-2.47	-0.46	3' UTR	13.6369	15.5679	13.9339	19.2959	15.7824	14.5617
chr3	100046494	100055810	9317	ENSBTAG00000002979	ENSBTAT00000003878	PIK3R3	phosphoinositide-3-kinase regulatory subunit 3 [Source:NCBI gene;Acc:286865]	-0.81	-1.14	1.05	Exon (ENSBTAT00000003878/ENSBTAG00000002979, exon 7 of 10)	0.628639	0.824362	0.431748	0.700384	0.940917	0.85666
chr2	127543148	127587178	44031	ENSBTAG00000002988	ENSBTAT00000003890	MACO1	macoilin 1 [Source:VGNC Symbol;Acc:VGNC:36098]	-13.2	-14.4	0.27	3' UTR	36.1216	39.0273	36.4821	21.7863	26.7422	27.155
chr8	25329010	25329490	481	ENSBTAG00000002997	ENSBTAT00000061071	ADAMTSL1	ADAMTS like 1 [Source:NCBI gene;Acc:101909640]	-2.6	-3.24	0.6	3' UTR	4.35394	4.3413	4.58119	1.73621	1.7726	1.48043
chr8	110293213	110299227	6015	ENSBTAG00000003012	ENSBTAT00000043659	TRAF1	TNF receptor associated factor 1 [Source:VGNC Symbol;Acc:VGNC:36270]	-0.99	-1.37	0.26	3' UTR	5.98115	4.53273	4.44276	5.96448	4.70629	5.78099
chr7	43285431	43285849	419	ENSBTAG00000003018	ENSBTAT00000028801	FSTL3	follistatin like 3 [Source:VGNC Symbol;Acc:VGNC:29136]	-30	-31.7	-0.41	3' UTR	160.188	149.094	163.504	174.933	135.758	139.612
chr5	26609454	26609843	390	ENSBTAG00000003021	ENSBTAT00000003929	SP1	Sp1 transcription factor [Source:VGNC Symbol;Acc:VGNC:35152]	-1.47	-1.95	0.27	3' UTR	31.0754	31.9314	31.2236	36.5151	35.4368	35.5043
chr24	32257025	32263235	6211	ENSBTAG00000003035	ENSBTAT00000048179	IMPACT	impact RWD domain protein [Source:VGNC Symbol;Acc:VGNC:30186]	-3.07	-3.76	0.35	3' UTR	4.74512	4.4381	3.83516	1.99616	3.46202	3.49465
chr24	32286739	32286976	238	ENSBTAG00000003035	ENSBTAT00000048179	IMPACT	impact RWD domain protein [Source:VGNC Symbol;Acc:VGNC:30186]	-1.29	-1.73	-3.76	5' UTR	4.74512	4.4381	3.83516	1.99616	3.46202	3.49465
chr23	7173038	7173213	176	ENSBTAG00000003039	ENSBTAT00000003955	PSMB8	proteasome subunit beta 8 [Source:VGNC Symbol;Acc:VGNC:33452]	-1.79	-2.32	-0.99	3' UTR	1.89006	1.70972	1.80718	6.96098	4.10849	5.40215
chr13	67445120	67449822	4703	ENSBTAG00000003040	ENSBTAT00000003956	RALGAPB	Ral GTPase activating protein non-catalytic beta subunit [Source:VGNC Symbol;Acc:VGNC:33703]	-12.3	-13.5	0.51	3' UTR	6.8985	8.69144	7.81632	4.396	7.31716	6.54934
chr8	89652041	89675897	23857	ENSBTAG00000003044	ENSBTAT00000003961	SPIN1	spindlin 1 [Source:VGNC Symbol;Acc:VGNC:35217]	-1.33	-1.79	0.15	3' UTR	9.77793	10.7957	10.978	5.98593	8.09515	8.17942
chr8	89730453	89730513	61	ENSBTAG00000003044	ENSBTAT00000003961	SPIN1	spindlin 1 [Source:VGNC Symbol;Acc:VGNC:35217]	-0.6	-0.87	-1.08	5' UTR	9.77793	10.7957	10.978	5.98593	8.09515	8.17942
chr7	108279080	108280766	1687	ENSBTAG00000003051	ENSBTAT00000074821	FER	FER tyrosine kinase [Source:VGNC Symbol;Acc:VGNC:28948]	-1.36	-1.82	0.4	3' UTR	4.28658	4.45994	4.3226	3.77039	4.51712	4.26327
chr7	107969381	107980055	10675	ENSBTAG00000003051	ENSBTAT00000074821	FER	FER tyrosine kinase [Source:VGNC Symbol;Acc:VGNC:28948]	-1.45	-1.92	0.34	Exon (ENSBTAT00000074821/ENSBTAG00000003051, exon 8 of 18)	4.28658	4.45994	4.3226	3.77039	4.51712	4.26327
chr1	2924956	2936276	11321	ENSBTAG00000003059	ENSBTAT00000003977	CFAP298	cilia and flagella associated protein 298 [Source:NCBI gene;Acc:535482]	-7.75	-8.78	0.21	3' UTR	31.693	36.2638	34.1434	38.452	37.4764	38.0564
chr1	2899688	2899777	90	ENSBTAG00000003063	ENSBTAT00000003985	SYNJ1	synaptojanin 1 [Source:VGNC Symbol;Acc:VGNC:35527]	-0.98	-1.36	-0.66	Exon (ENSBTAT00000003985/ENSBTAG00000003063, exon 24 of 33)	6.61783	7.0958	6.83413	9.00027	6.99401	6.39594
chr1	2899837	2901134	1298	ENSBTAG00000003063	ENSBTAT00000003985	SYNJ1	synaptojanin 1 [Source:VGNC Symbol;Acc:VGNC:35527]	-6.8	-7.77	-1.34	Exon (ENSBTAT00000003985/ENSBTAG00000003063, exon 24 of 33)	6.61783	7.0958	6.83413	9.00027	6.99401	6.39594
chr20	6746138	6749987	3850	ENSBTAG00000003066	ENSBTAT00000003989	NSA2	NSA2 ribosome biogenesis homolog (S. cerevisiae) [Source:NCBI gene;Acc:522309]	-6.57	-7.53	0.23	5' UTR	40.6857	38.5838	38.4408	36.3121	41.8729	41.7055
chr17	530388	533399	3012	ENSBTAG00000003068	ENSBTAT00000003991	MSMO1	methylsterol monooxygenase 1 [Source:VGNC Symbol;Acc:VGNC:31701]	-17.2	-18.7	0.75	3' UTR	36.4216	53.0277	36.4655	2.43739	9.79786	10.3772
chr2	127293041	127293221	181	ENSBTAG00000003069	ENSBTAT00000061594	MAN1C1	mannosidase alpha class 1C member 1 [Source:VGNC Symbol;Acc:VGNC:31163]	-0.89	-1.24	0.59	3' UTR	3.36558	3.27807	2.94205	3.48344	2.92265	2.76679
chr19	26940118	26940327	210	ENSBTAG00000003075	ENSBTAT00000078307	DVL2	dishevelled segment polarity protein 2 [Source:VGNC Symbol;Acc:VGNC:28265]	-0.78	-1.1	0.56	3' UTR	2.8056	3.15706	2.56386	2.36327	2.29047	2.59368
chr10	87514510	87515645	1136	ENSBTAG00000003084	ENSBTAT00000004016	GPATCH2L	G-patch domain containing 2 like [Source:VGNC Symbol;Acc:VGNC:29517]	-3.7	-4.45	0.38	3' UTR	17.1703	18.9463	18.5893	9.14295	13.9974	13.6007
chr15	5477588	5486192	8605	ENSBTAG00000003087	ENSBTAT00000076396	DCUN1D5	defective in cullin neddylation 1 domain containing 5 [Source:VGNC Symbol;Acc:VGNC:27938]	-4.54	-5.36	0.34	5' UTR	13.5815	11.2248	11.9191	10.2196	11.0835	13.6923
chr17	53862059	53862505	447	ENSBTAG00000003092	ENSBTAT00000077093	ANAPC5	anaphase promoting complex subunit 5 [Source:VGNC Symbol;Acc:VGNC:25885]	-7.82	-8.85	-0.77	3' UTR	7.54191	7.07135	7.21152	10.6092	5.76412	7.73871
chr29	44060836	44075021	14186	ENSBTAG00000003094	ENSBTAT00000004027	SART1	spliceosome associated factor 1, recruiter of U4/U6.U5 tri-snRNP [Source:VGNC Symbol;Acc:VGNC:34292]	-1.13	-1.54	-0.06	5' UTR	22.0821	19.0583	20.6663	21.9953	23.354	22.763
chr8	24954941	24960818	5878	ENSBTAG00000003097	ENSBTAT00000068450	DENND4C	DENN domain containing 4C [Source:VGNC Symbol;Acc:VGNC:28001]	-12.4	-13.7	0.38	Exon (ENSBTAT00000068450/ENSBTAG00000003097, exon 22 of 32)	18.4	19.2764	18.3499	10.7418	17.9734	17.4468
chr14	66508753	66528106	19354	ENSBTAG00000003098	ENSBTAT00000004031	MTDH	metadherin [Source:VGNC Symbol;Acc:VGNC:31719]	-78.9	-81.2	0.52	3' UTR	35.4715	40.5024	35.7243	21.914	35.0056	32.9484
chr14	66561390	66561450	61	ENSBTAG00000003098	ENSBTAT00000004031	MTDH	metadherin [Source:VGNC Symbol;Acc:VGNC:31719]	-1.11	-1.52	0.41	5' UTR	35.4715	40.5024	35.7243	21.914	35.0056	32.9484
chr17	69946204	69948822	2619	ENSBTAG00000003100	ENSBTAT00000085236	SMTN	smoothelin [Source:VGNC Symbol;Acc:VGNC:35036]	-11.5	-12.7	-0.45	5' UTR	11.2031	14.7488	11.6458	41.9714	21.564	23.1178
chr12	18036751	18037046	296	ENSBTAG00000003109	ENSBTAT00000004044	ITM2B	integral membrane protein 2B [Source:VGNC Symbol;Acc:VGNC:30340]	-4.5	-5.32	-0.2	5' UTR	53.4862	53.8866	51.279	58.8883	61.5505	65.7201
chr15	17986418	17996451	10034	ENSBTAG00000003111	ENSBTAT00000040104	ATM	ATM serine/threonine kinase [Source:VGNC Symbol;Acc:VGNC:26268]	-2.68	-3.33	0.49	3' UTR	1.0424	0.914865	1.05057	0.622419	0.835941	0.89109
chr22	17225312	17239295	13984	ENSBTAG00000003112	ENSBTAT00000004047	THUMPD3	THUMP domain containing 3 [Source:VGNC Symbol;Acc:VGNC:35855]	-19.3	-20.8	0.42	5' UTR	45.1619	46.6506	46.1384	26.5459	40.1889	37.6542
chr4	63921429	63925721	4293	ENSBTAG00000003115	ENSBTAT00000004051	KBTBD2	kelch repeat and BTB domain containing 2 [Source:VGNC Symbol;Acc:VGNC:30415]	-15.3	-16.6	0.35	Exon (ENSBTAT00000004051/ENSBTAG00000003115, exon 3 of 4)	88.8592	88.4288	89.5126	45.4977	72.4008	76.3694
chr12	33932065	33932125	61	ENSBTAG00000003116	ENSBTAT00000069408	MTMR6	myotubularin related protein 6 [Source:VGNC Symbol;Acc:VGNC:31744]	-0.5	-0.71	-0.59	5' UTR	3.08392	3.63924	3.07414	1.86737	3.32571	3.11778
chr15	75941284	75943366	2083	ENSBTAG00000003126	ENSBTAT00000004065	PEX16	peroxisomal biogenesis factor 16 [Source:VGNC Symbol;Acc:VGNC:32757]	-1.28	-1.72	-0.73	3' UTR	1.05743	1.01759	1.02265	1.37789	1.05676	1.11065
chr3	97926995	97942749	15755	ENSBTAG00000003128	ENSBTAT00000004068	SPATA6	spermatogenesis associated 6 [Source:VGNC Symbol;Acc:VGNC:35189]	-4.87	-5.72	1.11	Exon (ENSBTAT00000004068/ENSBTAG00000003128, exon 12 of 13)	2.72766	3.01625	3.54342	3.18042	4.13457	3.34084
chr1	80676063	80684904	8842	ENSBTAG00000003143	ENSBTAT00000004087	TBCCD1	TBCC domain containing 1 [Source:VGNC Symbol;Acc:VGNC:35651]	-2.34	-2.94	0.25	Exon (ENSBTAT00000004087/ENSBTAG00000003143, exon 4 of 8)	10.612	10.312	10.5958	8.23538	10.6067	8.96849
chr7	93864189	93867515	3327	ENSBTAG00000003144	ENSBTAT00000000923	KIAA0825	KIAA0825 [Source:VGNC Symbol;Acc:VGNC:30556]	-1.52	-2	0.87	Exon (ENSBTAT00000000923/ENSBTAG00000003144, exon 3 of 20)	1.28733	1.65348	1.3402	0.374881	1.01444	0.921789
chr1	145970364	145971979	1616	ENSBTAG00000003148	ENSBTAT00000004097	MCM3AP	minichromosome maintenance complex component 3 associated protein [Source:VGNC Symbol;Acc:VGNC:31310]	-22.8	-24.4	0.49	5' UTR	17.1553	19.7442	19.1175	11.9459	16.524	13.8156
chr1	80643739	80647924	4186	ENSBTAG00000003151	ENSBTAT00000004094	DNAJB11	DnaJ heat shock protein family (Hsp40) member B11 [Source:NCBI gene;Acc:506316]	-8.88	-9.97	0.25	3' UTR	22.3402	24.7038	23.8066	22.7242	32.86	33.2084
chr1	80661728	80661936	209	ENSBTAG00000003151	ENSBTAT00000004094	DNAJB11	DnaJ heat shock protein family (Hsp40) member B11 [Source:NCBI gene;Acc:506316]	-0.84	-1.18	0.15	5' UTR	22.3402	24.7038	23.8066	22.7242	32.86	33.2084
chr25	35978341	35979201	861	ENSBTAG00000003160	ENSBTAT00000074286	LRCH4	leucine rich repeats and calponin homology domain containing 4 [Source:VGNC Symbol;Acc:VGNC:30974]	-1.59	-2.09	-0.27	Exon (ENSBTAT00000074286/ENSBTAG00000003160, exon 9 of 20)	3.27261	3.18425	3.1642	5.82349	3.57953	3.66925
chr25	35980989	35981763	775	ENSBTAG00000003160	ENSBTAT00000074286	LRCH4	leucine rich repeats and calponin homology domain containing 4 [Source:VGNC Symbol;Acc:VGNC:30974]	-3.16	-3.86	-0.5	3' UTR	3.27261	3.18425	3.1642	5.82349	3.57953	3.66925
chr22	36760700	36787860	27161	ENSBTAG00000003165	ENSBTAT00000004113	ADAMTS9	ADAM metallopeptidase with thrombospondin type 1 motif 9 [Source:VGNC Symbol;Acc:VGNC:25630]	-2.7	-3.34	-0.36	Exon (ENSBTAT00000004113/ENSBTAG00000003165, exon 1 of 40)	2.28285	2.1611	2.14852	4.64701	4.45922	4.56121
chr18	50469454	50473630	4177	ENSBTAG00000003168	ENSBTAT00000081408	HNRNPUL1	heterogeneous nuclear ribonucleoprotein U like 1 [Source:VGNC Symbol;Acc:VGNC:50035]	-42.7	-44.7	-0.36	3' UTR	60.7558	55.4887	58.0931	105.171	62.9107	65.0781
chr10	32547609	32618186	70578	ENSBTAG00000003172	ENSBTAT00000072366	MEIS2	Meis homeobox 2 [Source:VGNC Symbol;Acc:VGNC:31382]	-14.3	-15.6	0.47	3' UTR	29.1306	30.71	29.5192	13.5636	27.0948	26.6487
chr9	52883874	52891359	7486	ENSBTAG00000003174	ENSBTAT00000004122	NDUFAF4	NADH:ubiquinone oxidoreductase complex assembly factor 4 [Source:VGNC Symbol;Acc:VGNC:31956]	-5.61	-6.51	0.57	3' UTR	15.8983	13.7105	16.9615	11.5509	15.1576	14.2778
chr16	43916922	43917011	90	ENSBTAG00000003177	ENSBTAT00000004127	SLC25A33	solute carrier family 25 member 33 [Source:VGNC Symbol;Acc:VGNC:34759]	-0.57	-0.81	0.38	Exon (ENSBTAT00000004127/ENSBTAG00000003177, exon 7 of 7)	4.93945	5.52751	4.44248	3.9985	4.2169	3.60987
chr14	10602664	10602963	300	ENSBTAG00000003185	ENSBTAT00000048214	ASAP1	ArfGAP with SH3 domain, ankyrin repeat and PH domain 1 [Source:VGNC Symbol;Acc:VGNC:26184]	-6.46	-7.42	0.83	3' UTR	12.331	12	12.9335	14.7	9.27446	9.60055
chr20	58494495	58560795	66301	ENSBTAG00000003186	ENSBTAT00000004138	OTULIN	OTU deubiquitinase with linear linkage specificity [Source:VGNC Symbol;Acc:VGNC:32501]	-3.24	-3.95	0.19	5' UTR	19.6114	21.7884	21.4739	17.914	19.4962	19.3788
chr25	38749008	38749068	61	ENSBTAG00000003191	ENSBTAT00000004145	FSCN1	fascin actin-bundling protein 1 [Source:VGNC Symbol;Acc:VGNC:29126]	-4.5	-5.31	-0.44	3' UTR	46.4582	43.563	43.4947	99.0469	60.4831	61.6851
chr19	52567257	52567645	389	ENSBTAG00000003192	ENSBTAT00000004147	TBC1D16	TBC1 domain family member 16 [Source:VGNC Symbol;Acc:VGNC:35630]	-0.8	-1.12	0.32	Exon (ENSBTAT00000004147/ENSBTAG00000003192, exon 3 of 12)	5.49074	5.4203	5.26368	3.49749	12.5475	2.59478
chr19	52627030	52628757	1728	ENSBTAG00000003192	ENSBTAT00000004147	TBC1D16	TBC1 domain family member 16 [Source:VGNC Symbol;Acc:VGNC:35630]	-3.15	-3.85	0.35	3' UTR	5.49074	5.4203	5.26368	3.49749	12.5475	2.59478
chr15	75852587	75858613	6027	ENSBTAG00000003199	ENSBTAT00000085203	SLC35C1	solute carrier family 35 member C1 [Source:VGNC Symbol;Acc:VGNC:34827]	-2.37	-2.98	-0.33	5' UTR	11.2337	10.7182	11.2796	16.3634	16.6509	11.8278
chr20	24266531	24268909	2379	ENSBTAG00000003200	ENSBTAT00000004156	ENSBTAG00000003200	chondroitin sulfate proteoglycan 4 [Source:NCBI gene;Acc:530348]	-3.04	-3.72	0.32	Exon (ENSBTAT00000004156/ENSBTAG00000003200, exon 8 of 9)	17.8854	18.5799	17.9535	15.8346	19.4087	19.4663
chr20	24198678	24220537	21860	ENSBTAG00000003200	ENSBTAT00000004156	ENSBTAG00000003200	chondroitin sulfate proteoglycan 4 [Source:NCBI gene;Acc:530348]	-5.07	-5.93	0.27	Exon (ENSBTAT00000004156/ENSBTAG00000003200, exon 1 of 9)	17.8854	18.5799	17.9535	15.8346	19.4087	19.4663
chr27	37714080	37717481	3402	ENSBTAG00000003201	ENSBTAT00000004159	FNTA	farnesyltransferase, CAAX box, alpha [Source:VGNC Symbol;Acc:VGNC:29070]	-1.36	-1.82	0.29	Exon (ENSBTAT00000004159/ENSBTAG00000003201, exon 3 of 9)	46.2966	46.661	45.3561	27.7509	51.7954	53.1833
chr17	18247883	18265183	17301	ENSBTAG00000003208	ENSBTAT00000004165	RAB33B	RAB33B, member RAS oncogene family [Source:VGNC Symbol;Acc:VGNC:33643]	-5.04	-5.9	0.38	Exon (ENSBTAT00000004165/ENSBTAG00000003208, exon 1 of 2)	16.3296	17.146	18.2176	10.525	11.943	10.8986
chr13	61786091	61787770	1680	ENSBTAG00000003215	ENSBTAT00000004174	KIF3B	kinesin family member 3B [Source:VGNC Symbol;Acc:VGNC:30603]	-8.69	-9.78	0.4	3' UTR	41.0959	42.1503	42.7232	29.0867	37.134	37.3778
chr6	108600231	108601839	1609	ENSBTAG00000003218	ENSBTAT00000004180	RAB28	RAB28, member RAS oncogene family [Source:VGNC Symbol;Acc:VGNC:33635]	-3.49	-4.22	0.4	3' UTR	13.1262	12.834	13.9977	6.73887	9.92122	10.0796
chr5	95424554	95478874	54321	ENSBTAG00000003221	ENSBTAT00000004182	ATF7IP	activating transcription factor 7 interacting protein [Source:VGNC Symbol;Acc:VGNC:26246]	-3.26	-3.97	0.32	5' UTR	23.5629	24.2477	23.5646	23.7238	27.1727	28.606
chr16	3511861	3512645	785	ENSBTAG00000003232	ENSBTAT00000004192	RAB29	RAB29, member RAS oncogene family [Source:VGNC Symbol;Acc:VGNC:33636]	-4.22	-5.02	0.71	3' UTR	6.5385	6.12485	6.26421	2.22478	3.23088	3.177
chr22	58873406	58875716	2311	ENSBTAG00000003237	ENSBTAT00000004201	IQSEC1	IQ motif and Sec7 domain 1 [Source:VGNC Symbol;Acc:VGNC:30261]	-6.68	-7.66	-0.62	3' UTR	9.77586	8.9616	9.42396	12.7476	7.98666	8.04969
chr5	65267498	65269247	1750	ENSBTAG00000003239	ENSBTAT00000066699	UTP20	UTP20, small subunit processome component [Source:VGNC Symbol;Acc:VGNC:36744]	-1.2	-1.63	0.28	Exon (ENSBTAT00000066699/ENSBTAG00000003239, exon 56 of 58)	1.35244	1.41317	1.58674	1.31982	1.49384	1.44714
chr22	58942585	58944171	1587	ENSBTAG00000003242	ENSBTAT00000085097	ACAD9	acyl-CoA dehydrogenase family member 9 [Source:VGNC Symbol;Acc:VGNC:50076]	-1.45	-1.93	-0.65	3' UTR	2.40999	2.09652	2.6157	3.25185	2.3347	2.9968
chr3	49886649	49898123	11475	ENSBTAG00000003245	ENSBTAT00000063777	BCAR3	BCAR3, NSP family adaptor protein [Source:VGNC Symbol;Acc:VGNC:53850]	-2.18	-2.76	0.22	Exon (ENSBTAT00000063777/ENSBTAG00000003245, exon 6 of 13)	9.49323	10.1983	9.61972	13.7419	15.6489	12.6439
chr13	73347049	73347528	480	ENSBTAG00000003256	ENSBTAT00000004220	TOMM34	translocase of outer mitochondrial membrane 34 [Source:VGNC Symbol;Acc:VGNC:49135]	-0.89	-1.24	-0.33	3' UTR	6.02239	5.03109	4.7635	8.77825	5.64216	7.01537
chr18	64457540	64458059	520	ENSBTAG00000003261	ENSBTAT00000004225	AURKC	aurora kinase C [Source:NCBI gene;Acc:618599]	-2.56	-3.19	-0.98	3' UTR	4.87473	3.38424	4.26007	5.19184	5.43452	5.96387
chr18	65692561	65692828	268	ENSBTAG00000003267	ENSBTAT00000004230	ZNF132	zinc finger protein 132 [Source:VGNC Symbol;Acc:VGNC:52982]	-1.36	-1.82	0.64	Exon (ENSBTAT00000004230/ENSBTAG00000003267, exon 4 of 4)	9.82446	10.5894	10.7698	6.25289	8.66954	8.65517
chr18	65693808	65701693	7886	ENSBTAG00000003267	ENSBTAT00000004230	ZNF132	zinc finger protein 132 [Source:VGNC Symbol;Acc:VGNC:52982]	-1.12	-1.53	0.37	Exon (ENSBTAT00000004230/ENSBTAG00000003267, exon 1 of 4)	9.82446	10.5894	10.7698	6.25289	8.66954	8.65517
chr20	26268089	26269483	1395	ENSBTAG00000003268	ENSBTAT00000004233	PELO	pelota mRNA surveillance and ribosome rescue factor [Source:VGNC Symbol;Acc:VGNC:32743]	-4.74	-5.58	0.2	3' UTR	94.1954	98.5319	101.558	81.0502	95.2334	92.0163
chr19	9625847	9626134	288	ENSBTAG00000003280	ENSBTAT00000004247	MGC137055	uncharacterized protein MGC137055 [Source:NCBI gene;Acc:768021]	-0.78	-1.1	1.34	3' UTR	1.38672	1.09862	0.629104	1.0659	1.92836	2.57913
chr16	38087731	38109002	21272	ENSBTAG00000003295	ENSBTAT00000055228	GORAB	golgin, RAB6 interacting [Source:VGNC Symbol;Acc:VGNC:29497]	-6.95	-7.93	0.23	Exon (ENSBTAT00000055228/ENSBTAG00000003295, exon 1 of 5)	26.9658	27.5566	25.5296	25.1243	35.4026	35.0235
chr21	20468000	20468060	61	ENSBTAG00000003300	ENSBTAT00000004272	MFGE8	milk fat globule-EGF factor 8 protein [Source:VGNC Symbol;Acc:VGNC:31426]	-15.5	-16.9	-0.41	3' UTR	108.27	124.415	115.727	136.896	97.5348	102.435
chr26	43746717	43748351	1635	ENSBTAG00000003312	ENSBTAT00000070860	CHST15	carbohydrate sulfotransferase 15 [Source:VGNC Symbol;Acc:VGNC:27343]	-1.24	-1.67	0.44	5' UTR	1.61416	1.62709	1.3842	5.78188	4.4692	4.42533
chr13	7896032	7899637	3606	ENSBTAG00000003319	ENSBTAT00000004298	FLRT3	fibronectin leucine rich transmembrane protein 3 [Source:VGNC Symbol;Acc:VGNC:29040]	-15.8	-17.2	0.51	5' UTR	22.599	26.3436	22.195	17.1743	22.2324	22.2854
chr8	75209908	75211516	1609	ENSBTAG00000003323	ENSBTAT00000004312	NOL6	nucleolar protein 6 [Source:VGNC Symbol;Acc:VGNC:32158]	-3.44	-4.16	0.34	3' UTR	6.86192	6.02852	6.9672	6.15109	7.8366	7.11103
chr22	15232620	15288845	56226	ENSBTAG00000003325	ENSBTAT00000030970	SNRK	SNF related kinase [Source:VGNC Symbol;Acc:VGNC:50156]	-4.98	-5.83	0.55	5' UTR	14.0759	12.0528	12.3567	7.264	9.27541	8.56107
chr20	10161551	10162458	908	ENSBTAG00000003326	ENSBTAT00000004317	NAIP	NLR family apoptosis inhibitory protein [Source:VGNC Symbol;Acc:VGNC:31873]	-1.29	-1.73	3.03	Exon (ENSBTAT00000004317/ENSBTAG00000003326, exon 5 of 10)	0.414664	0.430498	0.751131	0.590893	0.366093	0.727786
chr22	55794950	55800451	5502	ENSBTAG00000003328	ENSBTAT00000004316	TAMM41	TAM41 mitochondrial translocator assembly and maintenance homolog [Source:NCBI gene;Acc:514330]	-0.66	-0.95	-0.84	3' UTR	1.01014	0.99782	0.87103	1.193	0.960573	1.38066
chr29	42003025	42004264	1240	ENSBTAG00000003330	ENSBTAT00000046152	ATL3	atlastin GTPase 3 [Source:VGNC Symbol;Acc:VGNC:26267]	-7.84	-8.87	0.31	3' UTR	41.5003	43.342	41.6985	25.759	30.387	30.3655
chr23	49554084	49555816	1733	ENSBTAG00000003332	ENSBTAT00000004325	RPP40	ribonuclease P/MRP subunit p40 [Source:VGNC Symbol;Acc:VGNC:34125]	-3.15	-3.84	0.61	3' UTR	7.87092	8.66758	8.4354	5.50255	6.87667	5.75445
chr14	77451692	77453113	1422	ENSBTAG00000003338	ENSBTAT00000004335	LRRCC1	leucine rich repeat and coiled-coil centrosomal protein 1 [Source:VGNC Symbol;Acc:VGNC:52802]	-5.08	-5.94	0.33	Exon (ENSBTAT00000004335/ENSBTAG00000003338, exon 14 of 19)	7.45622	8.38651	7.38034	6.87526	10.2228	10.6535
chr14	77455881	77464150	8270	ENSBTAG00000003338	ENSBTAT00000004335	LRRCC1	leucine rich repeat and coiled-coil centrosomal protein 1 [Source:VGNC Symbol;Acc:VGNC:52802]	-15.2	-16.6	0.61	Exon (ENSBTAT00000004335/ENSBTAG00000003338, exon 9 of 19)	7.45622	8.38651	7.38034	6.87526	10.2228	10.6535
chr14	43668547	43696284	27738	ENSBTAG00000003339	ENSBTAT00000004333	ZBTB10	zinc finger and BTB domain containing 10 [Source:VGNC Symbol;Acc:VGNC:37058]	-9.57	-10.7	0.42	5' UTR	24.948	22.2633	24.2505	13.0689	20.6084	21.4296
chr17	32437602	32529264	91663	ENSBTAG00000003345	ENSBTAT00000013316	FAT4	FAT atypical cadherin 4 [Source:VGNC Symbol;Acc:VGNC:28877]	-16.9	-18.3	0.36	Exon (ENSBTAT00000013316/ENSBTAG00000003345, exon 1 of 17)	37.15	36.3783	39.2231	19.5891	29.8658	27.5133
chr17	32372311	32391834	19524	ENSBTAG00000003345	ENSBTAT00000013316	FAT4	FAT atypical cadherin 4 [Source:VGNC Symbol;Acc:VGNC:28877]	-14.9	-16.3	0.33	Exon (ENSBTAT00000013316/ENSBTAG00000003345, exon 9 of 17)	37.15	36.3783	39.2231	19.5891	29.8658	27.5133
chr7	58816369	58844873	28505	ENSBTAG00000003349	ENSBTAT00000004348	JAKMIP2	janus kinase and microtubule interacting protein 2 [Source:VGNC Symbol;Acc:VGNC:30368]	-0.79	-1.12	-0.22	3' UTR	3.85593	4.32313	3.8243	5.91243	6.05175	5.9378
chr19	10166080	10180170	14091	ENSBTAG00000003365	ENSBTAT00000079775	SMG8	SMG8, nonsense mediated mRNA decay factor [Source:VGNC Symbol;Acc:VGNC:55871]	-0.87	-1.22	0.35	5' UTR	17.3028	18.8344	18.4748	12.9138	17.9053	16.4231
chr19	10162021	10165601	3581	ENSBTAG00000003365	ENSBTAT00000052191	SMG8	SMG8, nonsense mediated mRNA decay factor [Source:VGNC Symbol;Acc:VGNC:55871]	-3.86	-4.62	0.26	3' UTR	17.3028	18.8344	18.4748	12.9138	17.9053	16.4231
chr29	45031707	45032006	300	ENSBTAG00000003369	ENSBTAT00000004370	SYT12	synaptotagmin 12 [Source:VGNC Symbol;Acc:VGNC:35538]	-1.09	-1.49	-3.07	3' UTR	0.91008	1.11634	0.93997	0.733639	0.958129	0.803643
chr4	97939642	97940954	1313	ENSBTAG00000003372	ENSBTAT00000004376	SLC35B4	solute carrier family 35 member B4 [Source:VGNC Symbol;Acc:VGNC:34826]	-1.65	-2.16	0.59	Exon (ENSBTAT00000004376/ENSBTAG00000003372, exon 9 of 10)	3.28504	2.95048	3.77565	1.76846	3.07745	3.12012
chr20	66450083	66450471	389	ENSBTAG00000003381	ENSBTAT00000004384	TENT4A	terminal nucleotidyltransferase 4A [Source:VGNC Symbol;Acc:VGNC:54566]	-0.56	-0.8	0.26	3' UTR	5.14585	5.99335	4.94847	5.49516	6.46614	5.90467
chr9	65250083	65263165	13083	ENSBTAG00000003384	ENSBTAT00000004386	CEP162	centrosomal protein 162 [Source:VGNC Symbol;Acc:VGNC:27195]	-1.58	-2.08	0.37	3' UTR	5.04801	5.06178	4.77701	3.26351	4.50837	5.46834
chr9	65239462	65250023	10562	ENSBTAG00000003384	ENSBTAT00000004386	CEP162	centrosomal protein 162 [Source:VGNC Symbol;Acc:VGNC:27195]	-4.13	-4.92	0.55	Exon (ENSBTAT00000004386/ENSBTAG00000003384, exon 20 of 26)	5.04801	5.06178	4.77701	3.26351	4.50837	5.46834
chr17	69345496	69350119	4624	ENSBTAG00000003390	ENSBTAT00000004398	SF3A1	splicing factor 3a subunit 1 [Source:VGNC Symbol;Acc:VGNC:34506]	-30.8	-32.6	-0.53	3' UTR	17.0723	15.4162	15.027	30.8852	19.702	17.4009
chr17	69368792	69371786	2995	ENSBTAG00000003393	ENSBTAT00000002776	CCDC157	coiled-coil domain containing 157 [Source:VGNC Symbol;Acc:VGNC:26861]	-0.93	-1.3	1.16	Exon (ENSBTAT00000002776/ENSBTAG00000003393, exon 2 of 11)	0.654872	0.745729	0.540096	0.620715	0.476201	0.649487
chr17	69371935	69373099	1165	ENSBTAG00000003393	ENSBTAT00000002776	CCDC157	coiled-coil domain containing 157 [Source:VGNC Symbol;Acc:VGNC:26861]	-0.81	-1.14	1.03	Exon (ENSBTAT00000002776/ENSBTAG00000003393, exon 4 of 11)	0.654872	0.745729	0.540096	0.620715	0.476201	0.649487
chr26	44540885	44542794	1910	ENSBTAG00000003395	ENSBTAT00000066427	ZRANB1	zinc finger RANBP2-type containing 1 [Source:VGNC Symbol;Acc:VGNC:37371]	-12.7	-13.9	0.5	3' UTR	61.1793	66.4658	59.4138	31.4901	45.8831	44.2512
chr26	44470645	44527843	57199	ENSBTAG00000003395	ENSBTAT00000066427	ZRANB1	zinc finger RANBP2-type containing 1 [Source:VGNC Symbol;Acc:VGNC:37371]	-5.85	-6.77	0.26	5' UTR	61.1793	66.4658	59.4138	31.4901	45.8831	44.2512
chr26	44546327	44549233	2907	ENSBTAG00000003397	ENSBTAT00000004404	CTBP2	C-terminal binding protein 2 [Source:VGNC Symbol;Acc:VGNC:55942]	-14.1	-15.5	0.39	3' UTR	33.3017	37.4264	32.6753	16.5592	37.7875	30.996
chr13	78918819	78918879	61	ENSBTAG00000003398	ENSBTAT00000004406	KCNG1	potassium voltage-gated channel modifier subfamily G member 1 [Source:VGNC Symbol;Acc:VGNC:30442]	-0.33	-0.44	-1.39	Exon (ENSBTAT00000004406/ENSBTAG00000003398, exon 3 of 3)	0.836457	0.928557	0.668668	1.39719	0.944094	0.683112
chr17	14345409	14354590	9182	ENSBTAG00000003399	ENSBTAT00000070441	SMARCA5	SWI/SNF related, matrix associated, actin dependent regulator of chromatin, subfamily a, member 5 [Source:VGNC Symbol;Acc:VGNC:34988]	-26.6	-28.3	0.24	Exon (ENSBTAT00000070441/ENSBTAG00000003399, exon 13 of 24)	15.9186	14.8152	15.8637	17.2049	17.2064	16.2438
chr11	74989457	74989607	151	ENSBTAG00000003405	ENSBTAT00000004413	TP53I3	tumor protein p53 inducible protein 3 [Source:VGNC Symbol;Acc:VGNC:36235]	-0.85	-1.19	0.8	3' UTR	3.56641	5.20194	4.65101	4.59966	2.63908	3.50904
chr21	23941195	23966772	25578	ENSBTAG00000003410	ENSBTAT00000047037	EFL1	elongation factor like GTPase 1 [Source:VGNC Symbol;Acc:VGNC:28354]	-5.49	-6.38	0.23	3' UTR	21.8446	24.4206	21.7242	16.6965	19.2542	17.9179
chr21	44936681	44951180	14500	ENSBTAG00000003419	ENSBTAT00000004437	EAPP	E2F associated phosphoprotein [Source:VGNC Symbol;Acc:VGNC:28296]	-7.53	-8.55	0.38	5' UTR	6.50371	6.4775	6.59297	3.26166	6.308	6.23219
chr25	26885894	26886321	428	ENSBTAG00000003421	ENSBTAT00000004443	RNF40	ring finger protein 40 [Source:VGNC Symbol;Acc:VGNC:34066]	-2.19	-2.77	-0.57	Exon (ENSBTAT00000004443/ENSBTAG00000003421, exon 6 of 20)	6.56782	6.55425	6.49017	8.7175	7.86844	5.86828
chr25	26887505	26888073	569	ENSBTAG00000003421	ENSBTAT00000004443	RNF40	ring finger protein 40 [Source:VGNC Symbol;Acc:VGNC:34066]	-1.47	-1.94	-0.35	Exon (ENSBTAT00000004443/ENSBTAG00000003421, exon 9 of 20)	6.56782	6.55425	6.49017	8.7175	7.86844	5.86828
chr21	58669149	58680016	10868	ENSBTAG00000003423	ENSBTAT00000004441	DDX24	DEAD-box helicase 24 [Source:VGNC Symbol;Acc:VGNC:27960]	-6.29	-7.24	0.11	5' UTR	144.657	150.6	150.276	113.851	135.011	132.425
chr19	33740771	33760236	19466	ENSBTAG00000003439	ENSBTAT00000053492	AKAP10	A-kinase anchoring protein 10 [Source:VGNC Symbol;Acc:VGNC:25780]	-1.43	-1.9	0.16	5' UTR	21.4062	20.5685	20.3786	14.8868	18.8641	17.6388
chr19	33771742	33783265	11524	ENSBTAG00000003439	ENSBTAT00000053492	AKAP10	A-kinase anchoring protein 10 [Source:VGNC Symbol;Acc:VGNC:25780]	-1.75	-2.27	0.19	3' UTR	21.4062	20.5685	20.3786	14.8868	18.8641	17.6388
chr6	68307594	68307804	211	ENSBTAG00000003443	ENSBTAT00000004472	USP46	ubiquitin specific peptidase 46 [Source:VGNC Symbol;Acc:VGNC:52847]	-1.98	-2.53	0.55	3' UTR	8.36472	9.89671	8.26998	6.40498	6.56483	6.03094
chr3	58891521	58917506	25986	ENSBTAG00000003444	ENSBTAT00000004474	SYDE2	synapse defective Rho GTPase homolog 2 [Source:VGNC Symbol;Acc:VGNC:35511]	-5.9	-6.82	0.67	Exon (ENSBTAT00000004474/ENSBTAG00000003444, exon 1 of 7)	5.54263	6.19651	5.31132	2.00683	3.82461	3.98929
chr3	58917596	58928106	10511	ENSBTAG00000003444	ENSBTAT00000004474	SYDE2	synapse defective Rho GTPase homolog 2 [Source:VGNC Symbol;Acc:VGNC:35511]	-3.98	-4.76	0.87	Exon (ENSBTAT00000004474/ENSBTAG00000003444, exon 5 of 7)	5.54263	6.19651	5.31132	2.00683	3.82461	3.98929
chr18	65142027	65142819	793	ENSBTAG00000003447	ENSBTAT00000004324	ENSBTAG00000003447	NA	-7.16	-8.16	0.87	Exon (ENSBTAT00000004324/ENSBTAG00000003447, exon 1 of 1)	20.3908	18.0136	16.37	7.71887	11.4222	10.7497
chr14	21953688	21955104	1417	ENSBTAG00000003454	ENSBTAT00000004487	RGS20	regulator of G protein signaling 20 [Source:VGNC Symbol;Acc:VGNC:33919]	-2.43	-3.05	0.89	3' UTR	1.97813	2.21553	2.03575	2.06762	2.17815	3.01826
chr9	60560846	60571564	10719	ENSBTAG00000003455	ENSBTAT00000078700	ANKRD6	ankyrin repeat domain 6 [Source:VGNC Symbol;Acc:VGNC:53781]	-3.53	-4.27	0.34	3' UTR	8.91758	10.1127	9.2812	6.58381	8.25334	7.95129
chr18	65466424	65467409	986	ENSBTAG00000003456	ENSBTAT00000004486	ZNF606	zinc finger protein 606 [Source:VGNC Symbol;Acc:VGNC:52278]	-6.01	-6.94	0.52	Exon (ENSBTAT00000004486/ENSBTAG00000003456, exon 1 of 1)	22.1644	23.5401	19.7936	8.4907	14.7519	14.5389
chr18	65467856	65468453	598	ENSBTAG00000003456	ENSBTAT00000004486	ZNF606	zinc finger protein 606 [Source:VGNC Symbol;Acc:VGNC:52278]	-5.4	-6.29	0.71	Exon (ENSBTAT00000004486/ENSBTAG00000003456, exon 1 of 1)	22.1644	23.5401	19.7936	8.4907	14.7519	14.5389
chr18	56269038	56273691	4654	ENSBTAG00000003457	ENSBTAT00000004485	ATF5	activating transcription factor 5 [Source:VGNC Symbol;Acc:VGNC:26243]	-5.59	-6.49	-0.12	5' UTR	84.4348	76.315	75.9754	158.711	107.09	117.183
chr18	65505600	65507297	1698	ENSBTAG00000003462	ENSBTAT00000004502	ZNF135	zinc finger protein 135 [Source:VGNC Symbol;Acc:VGNC:37209]	-1.75	-2.27	0.41	Exon (ENSBTAT00000004502/ENSBTAG00000003462, exon 3 of 4)	10.6203	9.78775	10.1179	8.21492	8.38405	6.35405
chr18	65509887	65520321	10435	ENSBTAG00000003465	ENSBTAT00000004507	ZNF329	zinc finger protein 329 [Source:VGNC Symbol;Acc:VGNC:53038]	-1.43	-1.9	0.48	3' UTR	25.0482	40.4594	39.7865	26.6312	36.5804	31.4798
chr18	65520733	65521171	439	ENSBTAG00000003465	ENSBTAT00000004507	ZNF329	zinc finger protein 329 [Source:VGNC Symbol;Acc:VGNC:53038]	-2.84	-3.51	0.45	Exon (ENSBTAT00000004507/ENSBTAG00000003465, exon 1 of 8)	25.0482	40.4594	39.7865	26.6312	36.5804	31.4798
chr18	65518958	65520384	1427	ENSBTAG00000003465	ENSBTAT00000004507	ZNF329	zinc finger protein 329 [Source:VGNC Symbol;Acc:VGNC:53038]	-3.61	-4.35	0.4	3' UTR	25.0482	40.4594	39.7865	26.6312	36.5804	31.4798
chr18	62875451	62875689	239	ENSBTAG00000003470	ENSBTAT00000004515	TTYH1	tweety family member 1 [Source:VGNC Symbol;Acc:VGNC:36500]	-0.51	-0.74	-0.4	3' UTR	0.598373	0.857487	0.663372	1.09367	0.929454	1.09115
chr10	77076095	77076875	781	ENSBTAG00000003474	ENSBTAT00000035769	RAB15	RAB15, member RAS oncogene family [Source:VGNC Symbol;Acc:VGNC:33623]	-0.81	-1.14	0.27	3' UTR	6.01726	7.60653	6.37185	4.61024	3.16916	3.97452
chr10	77077415	77077505	91	ENSBTAG00000003474	ENSBTAT00000035769	RAB15	RAB15, member RAS oncogene family [Source:VGNC Symbol;Acc:VGNC:33623]	-0.52	-0.75	-0.72	3' UTR	6.01726	7.60653	6.37185	4.61024	3.16916	3.97452
chr7	19353553	19353792	240	ENSBTAG00000003476	ENSBTAT00000004519	FEM1A	fem-1 homolog A [Source:VGNC Symbol;Acc:VGNC:28944]	-0.91	-1.27	-0.22	3' UTR	61.4466	71.4057	70.6277	52.9488	60.4679	57.2956
chr8	69421125	69423215	2091	ENSBTAG00000003483	ENSBTAT00000004527	NUDT18	nudix hydrolase 18 [Source:VGNC Symbol;Acc:VGNC:32333]	-1.47	-1.94	0.37	Exon (ENSBTAT00000004527/ENSBTAG00000003483, exon 1 of 3)	10.5037	9.43541	9.73091	6.28113	8.66285	8.40277
chr3	93012086	93012322	237	ENSBTAG00000003485	ENSBTAT00000004528	MAGOH	mago homolog, exon junction complex subunit [Source:NCBI gene;Acc:505417]	-3.57	-4.31	0.39	3' UTR	26.6218	22.8088	24.2709	12.6162	23.5049	25.1673
chr7	18025516	18025874	359	ENSBTAG00000003491	ENSBTAT00000070381	SLC25A23	solute carrier family 25 member 23 [Source:VGNC Symbol;Acc:VGNC:55309]	-0.54	-0.78	0.97	3' UTR	7.58452	7.04088	6.69919	7.26599	4.29354	4.02401
chr23	19393383	19398751	5369	ENSBTAG00000003499	ENSBTAT00000004547	ENPP4	ectonucleotide pyrophosphatase/phosphodiesterase 4 [Source:VGNC Symbol;Acc:VGNC:49551]	-5.2	-6.07	0.48	5' UTR	6.2384	6.67057	6.53166	4.46036	5.37381	4.68525
chr18	15130698	15162952	32255	ENSBTAG00000003503	ENSBTAT00000004555	C18H16orf87	chromosome 18 C16orf87 homolog [Source:VGNC Symbol;Acc:VGNC:49178]	-6.32	-7.26	0.38	5' UTR	23.2018	29.7816	23.3357	7.13147	14.3308	14.636
chr4	74421638	74424782	3145	ENSBTAG00000003506	ENSBTAT00000004557	STEAP2	STEAP2 metalloreductase [Source:VGNC Symbol;Acc:VGNC:35379]	-4.03	-4.81	0.71	Exon (ENSBTAT00000004557/ENSBTAG00000003506, exon 2 of 5)	14.0529	13.9029	15.103	2.51865	5.95631	5.25229
chr4	74425110	74430857	5748	ENSBTAG00000003506	ENSBTAT00000004557	STEAP2	STEAP2 metalloreductase [Source:VGNC Symbol;Acc:VGNC:35379]	-7.53	-8.55	0.69	3' UTR	14.0529	13.9029	15.103	2.51865	5.95631	5.25229
chr27	34117000	34124404	7405	ENSBTAG00000003509	ENSBTAT00000078362	PLEKHA2	pleckstrin homology domain containing A2 [Source:VGNC Symbol;Acc:VGNC:33004]	-6.56	-7.53	0.29	3' UTR	19.7928	22.9322	23.2472	21.9114	28.1176	23.9621
chr18	34804206	34804447	242	ENSBTAG00000003514	ENSBTAT00000004568	HSF4	heat shock transcription factor 4 [Source:VGNC Symbol;Acc:VGNC:29984]	-0.43	-0.61	-0.42	Exon (ENSBTAT00000004568/ENSBTAG00000003514, exon 3 of 13)	5.33436	3.57029	4.05597	6.34392	1.33171	1.67237
chr27	34145752	34151713	5962	ENSBTAG00000003516	ENSBTAT00000004567	TM2D2	TM2 domain containing 2 [Source:VGNC Symbol;Acc:VGNC:35901]	-7.83	-8.86	0.32	3' UTR	63.3085	67.4807	62.6461	46.1679	73.0099	73.6902
chr18	34811487	34812057	571	ENSBTAG00000003519	ENSBTAT00000004574	NOL3	nucleolar protein 3 [Source:VGNC Symbol;Acc:VGNC:32156]	-4.46	-5.28	-0.37	3' UTR	14.261	17.3417	15.7531	15.6864	10.5759	11.3392
chr11	98379989	98380079	91	ENSBTAG00000003525	ENSBTAT00000056141	STXBP1	syntaxin binding protein 1 [Source:VGNC Symbol;Acc:VGNC:35445]	-0.85	-1.19	-0.4	3' UTR	9.27603	8.52175	8.02145	12.7737	8.01007	8.90155
chr21	60271276	60271964	689	ENSBTAG00000003526	ENSBTAT00000084195	SYNE3	spectrin repeat containing nuclear envelope family member 3 [Source:VGNC Symbol;Acc:VGNC:35522]	-1.47	-1.94	0.51	3' UTR	4.90061	5.05094	5.17259	2.77436	3.97857	3.55338
chr11	102659687	102660014	328	ENSBTAG00000003530	ENSBTAT00000042916	DDX31	DEAD-box helicase 31 [Source:VGNC Symbol;Acc:VGNC:27963]	-2.51	-3.13	0.22	3' UTR	24.8042	23.1859	22.7297	36.6548	26.6792	24.3925
chr8	55576462	55576911	450	ENSBTAG00000003532	ENSBTAT00000075126	TLE4	TLE family member 4, transcriptional corepressor [Source:VGNC Symbol;Acc:VGNC:35892]	-1	-1.38	0.43	5' UTR	5.60864	5.91492	5.08334	5.42838	4.97366	5.90574
chr8	55576971	55577334	364	ENSBTAG00000003532	ENSBTAT00000069289	TLE4	TLE family member 4, transcriptional corepressor [Source:VGNC Symbol;Acc:VGNC:35892]	-0.58	-0.83	-0.46	5' UTR	5.60864	5.91492	5.08334	5.42838	4.97366	5.90574
chr8	55727065	55729852	2788	ENSBTAG00000003532	ENSBTAT00000075126	TLE4	TLE family member 4, transcriptional corepressor [Source:VGNC Symbol;Acc:VGNC:35892]	-2.97	-3.65	0.52	3' UTR	5.60864	5.91492	5.08334	5.42838	4.97366	5.90574
chr18	57856423	57856933	511	ENSBTAG00000003541	ENSBTAT00000004602	ZNF614	zinc finger protein 614 [Source:VGNC Symbol;Acc:VGNC:37313]	-1.09	-1.5	0.38	Exon (ENSBTAT00000004602/ENSBTAG00000003541, exon 4 of 4)	9.05097	11.5963	9.12666	5.93693	9.22221	8.20089
chr18	57857053	57857982	930	ENSBTAG00000003541	ENSBTAT00000004602	ZNF614	zinc finger protein 614 [Source:VGNC Symbol;Acc:VGNC:37313]	-3.09	-3.78	0.49	3' UTR	9.05097	11.5963	9.12666	5.93693	9.22221	8.20089
chr7	15009384	15012461	3078	ENSBTAG00000003543	ENSBTAT00000004604	KEAP1	kelch like ECH associated protein 1 [Source:VGNC Symbol;Acc:VGNC:30537]	-3.59	-4.33	0.22	3' UTR	32.6026	33.7815	34.5514	24.311	26.5167	26.155
chr11	25515199	25515408	210	ENSBTAG00000003555	ENSBTAT00000004627	THADA	THADA, armadillo repeat containing [Source:VGNC Symbol;Acc:VGNC:35817]	-0.8	-1.12	0.43	Exon (ENSBTAT00000004627/ENSBTAG00000003555, exon 35 of 35)	1.76836	2.27331	1.71566	1.68366	1.94545	1.98654
chr17	68038511	68047069	8559	ENSBTAG00000003557	ENSBTAT00000073083	CCDC117	coiled-coil domain containing 117 [Source:VGNC Symbol;Acc:VGNC:26837]	-12	-13.3	0.54	5' UTR	14.0645	13.8341	13.0623	5.59949	11.9466	11.1174
chr21	68333131	68335114	1984	ENSBTAG00000003559	ENSBTAT00000004631	PPP1R13B	protein phosphatase 1 regulatory subunit 13B [Source:VGNC Symbol;Acc:VGNC:33224]	-3.08	-3.77	-1.07	Exon (ENSBTAT00000004631/ENSBTAG00000003559, exon 11 of 17)	0.84678	0.849725	0.70359	1.18978	0.64747	0.651071
chr15	46633127	46639937	6811	ENSBTAG00000003564	ENSBTAT00000068569	HPX	hemopexin [Source:VGNC Symbol;Acc:VGNC:29949]	-2.46	-3.08	0.29	5' UTR	0	0.132003	0.068212	0	0.030741	0
chr15	46591413	46591473	61	ENSBTAG00000003565	ENSBTAT00000004636	TRIM3	tripartite motif containing 3 [Source:VGNC Symbol;Acc:VGNC:36326]	-0.64	-0.91	0.67	Exon (ENSBTAT00000004636/ENSBTAG00000003565, exon 6 of 12)	6.76386	7.92748	7.72647	11.4993	6.80785	6.93213
chr15	46599065	46599884	820	ENSBTAG00000003565	ENSBTAT00000004636	TRIM3	tripartite motif containing 3 [Source:VGNC Symbol;Acc:VGNC:36326]	-7.82	-8.85	-0.7	3' UTR	6.76386	7.92748	7.72647	11.4993	6.80785	6.93213
chr15	46571603	46571931	329	ENSBTAG00000003566	ENSBTAT00000004638	ARFIP2	ADP ribosylation factor interacting protein 2 [Source:VGNC Symbol;Acc:VGNC:26068]	-1.36	-1.82	-0.37	3' UTR	10.5323	10.959	11.437	12.059	11.7263	11.0819
chr18	1734943	1736261	1319	ENSBTAG00000003570	ENSBTAT00000004645	DDX19A	DEAD-box helicase 19A [Source:VGNC Symbol;Acc:VGNC:52191]	-6.38	-7.34	0.32	3' UTR	28.4456	31.2258	28.4788	25.4183	26.4232	25.972
chr5	114969516	114983682	14167	ENSBTAG00000003574	ENSBTAT00000064701	SHISAL1	shisa like 1 [Source:VGNC Symbol;Acc:VGNC:30574]	-1.73	-2.26	0.22	5' UTR	13.8986	8.90452	13.5513	18.9718	10.3932	15.9845
chr23	30449808	30449957	150	ENSBTAG00000003575	ENSBTAT00000004651	ZKSCAN4	zinc finger with KRAB and SCAN domains 4 [Source:VGNC Symbol;Acc:VGNC:55928]	-0.46	-0.65	1.1	5' UTR	2.67623	2.45236	2.25982	1.02936	1.81551	2.3105
chr25	10590065	10590303	239	ENSBTAG00000003577	ENSBTAT00000004656	GSPT1	G1 to S phase transition 1 [Source:VGNC Symbol;Acc:VGNC:29681]	-6.32	-7.27	-0.42	5' UTR	93.5221	92.4701	88.2407	65.6109	88.2095	89.2831
chr25	10560831	10563223	2393	ENSBTAG00000003577	ENSBTAT00000004656	GSPT1	G1 to S phase transition 1 [Source:VGNC Symbol;Acc:VGNC:29681]	-47.1	-49.1	0.44	3' UTR	93.5221	92.4701	88.2407	65.6109	88.2095	89.2831
chr26	23026186	23026484	299	ENSBTAG00000003580	ENSBTAT00000004659	PSD	pleckstrin and Sec7 domain containing [Source:NCBI gene;Acc:523124]	-1.02	-1.41	-0.61	3' UTR	1.32842	1.4332	1.91962	3.53472	2.36205	2.47827
chr17	18199200	18207533	8334	ENSBTAG00000003581	ENSBTAT00000004658	SETD7	SET domain containing 7, lysine methyltransferase [Source:VGNC Symbol;Acc:VGNC:34497]	-11.3	-12.5	0.25	3' UTR	89.5416	90.438	96.5388	58.5126	70.5397	67.5256
chr3	25709064	25856341	147278	ENSBTAG00000003586	ENSBTAT00000072527	MAN1A2	mannosidase alpha class 1A member 2 [Source:VGNC Symbol;Acc:VGNC:31162]	-27	-28.7	0.3	5' UTR	67.4408	73.6183	67.1484	38.0949	52.3128	49.816
chr14	80864199	80887529	23331	ENSBTAG00000003588	ENSBTAT00000004666	ZFAND1	zinc finger AN1-type containing 1 [Source:VGNC Symbol;Acc:VGNC:50112]	-4.32	-5.12	0.25	5' UTR	19.7291	17.2102	18.629	10.9536	18.8692	15.8173
chr13	23428249	23429696	1448	ENSBTAG00000003589	ENSBTAT00000004668	COMMD3	COMM domain containing 3 [Source:VGNC Symbol;Acc:VGNC:27584]	-7.21	-8.21	0.36	3' UTR	32.8526	29.6744	30.5984	19.9619	22.6961	27.8825
chr5	103610117	103610839	723	ENSBTAG00000003598	ENSBTAT00000037738	P3H3	prolyl 3-hydroxylase 3 [Source:VGNC Symbol;Acc:VGNC:32534]	-4.4	-5.21	0.2	3' UTR	33.6166	37.4019	35.4706	29.3735	38.0942	35.1141
chr6	45882939	45883952	1014	ENSBTAG00000003602	ENSBTAT00000004696	RBPJ	recombination signal binding protein for immunoglobulin kappa J region [Source:VGNC Symbol;Acc:VGNC:53775]	-1.65	-2.16	0.15	3' UTR	29.1713	28.7602	31.299	29.3658	28.513	27.7843
chr3	20150613	20151183	571	ENSBTAG00000003604	ENSBTAT00000068865	ADAMTSL4	ADAMTS like 4 [Source:VGNC Symbol;Acc:VGNC:25632]	-17.2	-18.6	-0.74	Exon (ENSBTAT00000068865/ENSBTAG00000003604, exon 5 of 18)	24.2104	24.6863	22.3531	19.8248	11.075	11.8236
chr25	42162861	42169725	6865	ENSBTAG00000003607	ENSBTAT00000004699	FAM20C	FAM20C, golgi associated secretory pathway kinase [Source:VGNC Symbol;Acc:VGNC:28787]	-3.05	-3.73	-0.27	Exon (ENSBTAT00000004699/ENSBTAG00000003607, exon 1 of 10)	25.6285	27.6511	31.0739	26.1738	18.697	18.2542
chr3	29483172	29483969	798	ENSBTAG00000003614	ENSBTAT00000004711	AP4B1	adaptor related protein complex 4 subunit beta 1 [Source:VGNC Symbol;Acc:VGNC:25991]	-0.57	-0.82	-0.29	Exon (ENSBTAT00000004711/ENSBTAG00000003614, exon 5 of 11)	7.87136	6.83191	6.42427	5.16917	6.36121	5.8534
chr25	34594686	34595099	414	ENSBTAG00000003617	ENSBTAT00000004717	ALKBH4	alkB homolog 4, lysine demethylase [Source:VGNC Symbol;Acc:VGNC:25835]	-2.48	-3.1	0.57	Exon (ENSBTAT00000004717/ENSBTAG00000003617, exon 3 of 3)	8.30798	10.2061	9.43455	7.52822	7.42211	7.53
chr22	16398584	16399393	810	ENSBTAG00000003622	ENSBTAT00000073990	ZKSCAN7	zinc finger with KRAB and SCAN domains 7 [Source:NCBI gene;Acc:539552]	-1.79	-2.32	0.67	Exon (ENSBTAT00000073990/ENSBTAG00000003622, exon 4 of 4)	3.54268	4.52881	3.4185	1.25445	2.18089	1.64188
chr26	745915	764085	18171	ENSBTAG00000003634	ENSBTAT00000004739	CISD1	CDGSH iron sulfur domain 1 [Source:VGNC Symbol;Acc:VGNC:27371]	-10.8	-11.9	0.58	5' UTR	22.5282	18.1986	20.2193	15.3529	23.4711	26.2508
chr26	11081810	11082138	329	ENSBTAG00000003636	ENSBTAT00000084077	LIPA	lipase A, lysosomal acid type [Source:VGNC Symbol;Acc:VGNC:30904]	-1.44	-1.91	0.25	5' UTR	5.43689	6.86644	4.92748	3.71579	4.9556	4.86451
chr26	11081800	11090202	8403	ENSBTAG00000003636	ENSBTAT00000084077	LIPA	lipase A, lysosomal acid type [Source:VGNC Symbol;Acc:VGNC:30904]	-42.7	-44.6	0.45	5' UTR	5.43689	6.86644	4.92748	3.71579	4.9556	4.86451
chr15	45772955	45773134	180	ENSBTAG00000003638	ENSBTAT00000004746	ZNF215	zinc finger protein 215 [Source:VGNC Symbol;Acc:VGNC:37228]	-0.8	-1.13	1.39	Exon (ENSBTAT00000004746/ENSBTAG00000003638, exon 1 of 6)	3.71945	2.8845	3.43381	2.74829	2.11799	2.02073
chr3	100565018	100565166	149	ENSBTAG00000003642	ENSBTAT00000004751	PRDX1	peroxiredoxin 1 [Source:VGNC Symbol;Acc:VGNC:33299]	-27.3	-29	0.62	3' UTR	49.2689	50.3179	53.3337	44.2346	68.7718	67.8421
chr18	62205612	62205672	61	ENSBTAG00000003644	ENSBTAT00000004752	HSPBP1	HSPA (Hsp70) binding protein 1 [Source:NCBI gene;Acc:512757]	-0.53	-0.76	0.57	3' UTR	7.15156	6.7502	7.70491	13.3552	8.06718	7.79134
chr27	37738624	37749415	10792	ENSBTAG00000003649	ENSBTAT00000004757	POMK	protein-O-mannose kinase [Source:VGNC Symbol;Acc:VGNC:33156]	-3.86	-4.63	0.17	3' UTR	66.4833	66.3299	68.2955	48.2672	66.1762	66.8135
chr2	39888471	39899936	11466	ENSBTAG00000003650	ENSBTAT00000004758	NR4A2	nuclear receptor subfamily 4 group A member 2 [Source:VGNC Symbol;Acc:VGNC:32246]	-0.45	-0.64	0.81	5' UTR	4.19785	4.15811	3.97348	3.41318	1.97445	2.34288
chr2	39900596	39901130	535	ENSBTAG00000003650	ENSBTAT00000004758	NR4A2	nuclear receptor subfamily 4 group A member 2 [Source:VGNC Symbol;Acc:VGNC:32246]	-0.56	-0.81	-0.31	Exon (ENSBTAT00000004758/ENSBTAG00000003650, exon 3 of 8)	4.19785	4.15811	3.97348	3.41318	1.97445	2.34288
chr15	17376530	17377339	810	ENSBTAG00000003661	ENSBTAT00000068370	ENSBTAG00000003661	solute carrier family 35 member F2 [Source:NCBI gene;Acc:533008]	-3.44	-4.17	0.25	3' UTR	15.1164	17.8285	15.8962	16.0825	18.229	18.4289
chr8	27468468	27646314	177847	ENSBTAG00000003669	ENSBTAT00000004780	BNC2	basonuclin 2 [Source:VGNC Symbol;Acc:VGNC:56936]	-1.12	-1.54	0.35	5' UTR	57.6693	59.9467	58.6078	60.0722	53.6371	54.8714
chr7	11558071	11558610	540	ENSBTAG00000003675	ENSBTAT00000004789	ADGRL1	adhesion G protein-coupled receptor L1 [Source:VGNC Symbol;Acc:VGNC:25671]	-0.65	-0.93	1.02	3' UTR	0.311411	0.326164	0.299509	0.754549	0.546748	0.665934
chr15	53375653	53393878	18226	ENSBTAG00000003682	ENSBTAT00000004797	DNAJB13	DnaJ heat shock protein family (Hsp40) member B13 [Source:VGNC Symbol;Acc:VGNC:54630]	-2.04	-2.6	0.26	5' UTR	0	0	0	0	0	0
chr19	50040836	50040896	61	ENSBTAG00000003687	ENSBTAT00000004805	FOXK2	forkhead box K2 [Source:VGNC Symbol;Acc:VGNC:55831]	-1.03	-1.42	-0.29	Exon (ENSBTAT00000004805/ENSBTAG00000003687, exon 8 of 9)	16.0646	18.5004	15.8236	20.4001	17.0528	14.2588
chr19	50030249	50038188	7940	ENSBTAG00000003687	ENSBTAT00000004805	FOXK2	forkhead box K2 [Source:VGNC Symbol;Acc:VGNC:55831]	-1.53	-2.02	0.28	3' UTR	16.0646	18.5004	15.8236	20.4001	17.0528	14.2588
chr26	34307591	34348771	41181	ENSBTAG00000003690	ENSBTAT00000004806	NHLRC2	NHL repeat containing 2 [Source:VGNC Symbol;Acc:VGNC:32068]	-3	-3.68	0.36	Exon (ENSBTAT00000004806/ENSBTAG00000003690, exon 1 of 11)	5.56647	6.64087	6.2057	4.41281	6.28364	5.68128
chr5	110365706	110365796	91	ENSBTAG00000003693	ENSBTAT00000004813	SUN2	Sad1 and UNC84 domain containing 2 [Source:VGNC Symbol;Acc:VGNC:35474]	-0.87	-1.21	0.33	Exon (ENSBTAT00000004813/ENSBTAG00000003693, exon 9 of 18)	13.5709	13.1815	13.6214	16.6605	17.0711	16.5938
chr19	50013358	50015195	1838	ENSBTAG00000003695	ENSBTAT00000004811	WDR45B	WD repeat domain 45B [Source:VGNC Symbol;Acc:VGNC:36901]	-22	-23.6	0.33	3' UTR	64.3826	75.6049	73.033	71.3485	78.7763	72.5345
chr16	42593901	42594140	240	ENSBTAG00000003697	ENSBTAT00000033464	TARDBP	TAR DNA binding protein [Source:VGNC Symbol;Acc:VGNC:35603]	-0.48	-0.68	0.49	3' UTR	20.8877	21.2855	20.8547	12.9396	21.7097	19.8936
chr16	42599664	42600819	1156	ENSBTAG00000003697	ENSBTAT00000033464	TARDBP	TAR DNA binding protein [Source:VGNC Symbol;Acc:VGNC:35603]	-4.77	-5.61	0.25	3' UTR	20.8877	21.2855	20.8547	12.9396	21.7097	19.8936
chr19	26344237	26351333	7097	ENSBTAG00000003699	ENSBTAT00000004817	ZFP3	ZFP3 zinc finger protein [Source:VGNC Symbol;Acc:VGNC:37161]	-2.13	-2.7	0.38	5' UTR	13.002	11.6341	11.3267	6.44767	10.7972	9.7046
chr19	34258423	34258633	211	ENSBTAG00000003700	ENSBTAT00000004823	SLC5A10	solute carrier family 5 member 10 [Source:VGNC Symbol;Acc:VGNC:34903]	-0.39	-0.55	3	3' UTR	0	0	0	0	0	0
chr19	34258456	34260181	1726	ENSBTAG00000003700	ENSBTAT00000004823	SLC5A10	solute carrier family 5 member 10 [Source:VGNC Symbol;Acc:VGNC:34903]	-0.31	-0.4	2.32	3' UTR	0	0	0	0	0	0
chr16	70601757	70638600	36844	ENSBTAG00000003701	ENSBTAT00000061152	VASH2	vasohibin 2 [Source:VGNC Symbol;Acc:VGNC:36768]	-16	-17.4	0.32	Exon (ENSBTAT00000061152/ENSBTAG00000003701, exon 1 of 5)	48.8338	43.6727	59.7953	50.5893	53.7445	75.1449
chr16	70638689	70639532	844	ENSBTAG00000003701	ENSBTAT00000061152	VASH2	vasohibin 2 [Source:VGNC Symbol;Acc:VGNC:36768]	-4.45	-5.26	-0.34	5' UTR	48.8338	43.6727	59.7953	50.5893	53.7445	75.1449
chr11	28735029	28735449	421	ENSBTAG00000003711	ENSBTAT00000004836	EPAS1	endothelial PAS domain protein 1 [Source:VGNC Symbol;Acc:VGNC:28518]	-9.67	-10.8	-0.5	5' UTR	34.5459	34.1816	32.6798	30.6106	26.4091	26.3767
chr8	62642794	62686894	44101	ENSBTAG00000003719	ENSBTAT00000083775	TDRD7	tudor domain containing 7 [Source:VGNC Symbol;Acc:VGNC:35721]	-15.3	-16.7	0.62	Exon (ENSBTAT00000083775/ENSBTAG00000003719, exon 3 of 16)	14.4031	13.9067	14.1142	10.1096	11.5751	10.977
chr15	75702165	75704225	2061	ENSBTAG00000003721	ENSBTAT00000004844	CHST1	carbohydrate sulfotransferase 1 [Source:VGNC Symbol;Acc:VGNC:27337]	-2.39	-3.01	-0.28	3' UTR	9.80578	10.5716	11.9831	18.6525	16.1361	16.1412
chr8	7996066	7996362	297	ENSBTAG00000003726	ENSBTAT00000004852	MTMR9	myotubularin related protein 9 [Source:VGNC Symbol;Acc:VGNC:50009]	-1.89	-2.44	0.61	3' UTR	3.9091	4.72357	4.84785	2.65574	3.36379	2.98488
chr20	25415255	25420706	5452	ENSBTAG00000003728	ENSBTAT00000047463	NDUFS4	NADH:ubiquinone oxidoreductase subunit S4 [Source:VGNC Symbol;Acc:VGNC:50229]	-2	-2.56	0.55	Exon (ENSBTAT00000047463/ENSBTAG00000003728, exon 4 of 5)	13.6031	13.0588	15.7184	8.68088	17.3432	19.6357
chr26	24154461	24158878	4418	ENSBTAG00000003741	ENSBTAT00000071563	NEURL1	neuralized E3 ubiquitin protein ligase 1 [Source:VGNC Symbol;Acc:VGNC:32013]	-1.56	-2.05	0.42	3' UTR	7.50811	7.70506	6.99483	1.36591	1.27201	1.30123
chr22	12425562	12428544	2983	ENSBTAG00000003745	ENSBTAT00000004876	WDR48	WD repeat domain 48 [Source:VGNC Symbol;Acc:VGNC:36904]	-5.34	-6.22	0.32	3' UTR	18.2451	17.3697	17.1423	11.8932	15.0167	15.5436
chr5	43134292	43134739	448	ENSBTAG00000003748	ENSBTAT00000057053	CNOT2	CCR4-NOT transcription complex subunit 2 [Source:VGNC Symbol;Acc:VGNC:27517]	-2.23	-2.83	0.48	3' UTR	14.2292	17.0186	16.8807	6.03342	15.079	14.6133
chr18	15382228	15382283	56	ENSBTAG00000003757	ENSBTAT00000004890	DNAJA2	DnaJ heat shock protein family (Hsp40) member A2 [Source:NCBI gene;Acc:360006]	-0.58	-0.83	0.21	Exon (ENSBTAT00000082169/ENSBTAG00000054464, exon 2 of 3)	61.0387	66.5207	63.4603	48.6646	65.3332	60.813
chr18	15375404	15379957	4554	ENSBTAG00000003757	ENSBTAT00000004890	DNAJA2	DnaJ heat shock protein family (Hsp40) member A2 [Source:NCBI gene;Acc:360006]	-15.2	-16.6	0.31	3' UTR	61.0387	66.5207	63.4603	48.6646	65.3332	60.813
chr22	47729539	47730843	1305	ENSBTAG00000003758	ENSBTAT00000004892	TKT	transketolase [Source:NCBI gene;Acc:445425]	-2.29	-2.88	0.18	3' UTR	15.6376	14.7618	17.4701	23.4114	22.6834	24.0092
chr9	62261408	62261497	90	ENSBTAG00000003764	ENSBTAT00000004897	AKIRIN2	akirin 2 [Source:VGNC Symbol;Acc:VGNC:25794]	-3.7	-4.45	0.6	3' UTR	42.1544	44.524	40.5394	40.7209	34.2984	33.9304
chr9	62261616	62261971	356	ENSBTAG00000003764	ENSBTAT00000004897	AKIRIN2	akirin 2 [Source:VGNC Symbol;Acc:VGNC:25794]	-5.95	-6.88	0.62	3' UTR	42.1544	44.524	40.5394	40.7209	34.2984	33.9304
chr9	62239189	62258477	19289	ENSBTAG00000003764	ENSBTAT00000004897	AKIRIN2	akirin 2 [Source:VGNC Symbol;Acc:VGNC:25794]	-4.67	-5.51	-0.24	5' UTR	42.1544	44.524	40.5394	40.7209	34.2984	33.9304
chr4	13462646	13463723	1078	ENSBTAG00000003773	ENSBTAT00000004912	SLC25A13	solute carrier family 25 member 13 [Source:VGNC Symbol;Acc:VGNC:34744]	-3.67	-4.42	0.45	3' UTR	7.31479	7.25515	6.91888	6.45473	6.22506	6.19359
chr4	44531524	44548948	17425	ENSBTAG00000003784	ENSBTAT00000004925	DNAJC2	DnaJ heat shock protein family (Hsp40) member C2 [Source:VGNC Symbol;Acc:VGNC:53636]	-16.6	-18	0.3	3' UTR	9.38474	8.98962	9.31933	8.48994	8.06265	8.63563
chr19	51064470	51064950	481	ENSBTAG00000003786	ENSBTAT00000004926	GCGR	glucagon receptor [Source:VGNC Symbol;Acc:VGNC:29285]	-0.31	-0.4	-2.32	Exon (ENSBTAT00000004926/ENSBTAG00000003786, exon 12 of 14)	0	0.191699	0.10174	0.53645	0.538217	0.637439
chr2	124883414	124885845	2432	ENSBTAG00000003788	ENSBTAT00000072394	RCC1	regulator of chromosome condensation 1 [Source:VGNC Symbol;Acc:VGNC:33825]	-8.96	-10.1	0.4	3' UTR	29.2534	28.0336	24.4092	20.9501	21.6717	21.7387
chr14	69802144	69811716	9573	ENSBTAG00000003789	ENSBTAT00000004929	VIRMA	vir like m6A methyltransferase associated [Source:VGNC Symbol;Acc:VGNC:36801]	-5.23	-6.11	0.21	Exon (ENSBTAT00000004929/ENSBTAG00000003789, exon 5 of 23)	25.3852	25.7429	24.8411	17.3446	24.8442	26.0041
chr14	69811776	69826054	14279	ENSBTAG00000003789	ENSBTAT00000004929	VIRMA	vir like m6A methyltransferase associated [Source:VGNC Symbol;Acc:VGNC:36801]	-22.4	-24	0.52	Exon (ENSBTAT00000004929/ENSBTAG00000003789, exon 8 of 23)	25.3852	25.7429	24.8411	17.3446	24.8442	26.0041
chr14	69840730	69845191	4462	ENSBTAG00000003789	ENSBTAT00000004929	VIRMA	vir like m6A methyltransferase associated [Source:VGNC Symbol;Acc:VGNC:36801]	-1.06	-1.46	0.11	3' UTR	25.3852	25.7429	24.8411	17.3446	24.8442	26.0041
chr3	59185581	59267943	82363	ENSBTAG00000003791	ENSBTAT00000004931	LPAR3	lysophosphatidic acid receptor 3 [Source:VGNC Symbol;Acc:VGNC:30957]	-3.09	-3.78	0.33	5' UTR	16.9946	15.9098	15.5812	9.31412	11.1525	10.2245
chr24	49856478	49856657	180	ENSBTAG00000003801	ENSBTAT00000003444	MBD1	methyl-CpG binding domain protein 1 [Source:VGNC Symbol;Acc:VGNC:31273]	-0.48	-0.68	1.07	3' UTR	13.9633	16.4178	15.429	9.80843	13.0931	11.9287
chr24	49856897	49904268	47372	ENSBTAG00000003801	ENSBTAT00000003444	MBD1	methyl-CpG binding domain protein 1 [Source:VGNC Symbol;Acc:VGNC:31273]	-2.11	-2.69	0.2	5' UTR	13.9633	16.4178	15.429	9.80843	13.0931	11.9287
chr2	106562756	106565209	2454	ENSBTAG00000003807	ENSBTAT00000004955	CNOT9	CCR4-NOT transcription complex subunit 9 [Source:VGNC Symbol;Acc:VGNC:27524]	-2.55	-3.18	0.15	3' UTR	45.3601	44.5103	48.2636	41.0621	44.5412	45.316
chr4	27093220	27093400	181	ENSBTAG00000003808	ENSBTAT00000082941	HDAC9	histone deacetylase 9 [Source:VGNC Symbol;Acc:VGNC:50614]	-0.79	-1.11	0.71	5' UTR	1.11724	0.73683	0.953809	0.46372	0.733443	0.570384
chr4	27093699	27206284	112586	ENSBTAG00000003808	ENSBTAT00000082941	HDAC9	histone deacetylase 9 [Source:VGNC Symbol;Acc:VGNC:50614]	-0.85	-1.19	-0.4	5' UTR	1.11724	0.73683	0.953809	0.46372	0.733443	0.570384
chr13	64393565	64394101	537	ENSBTAG00000003815	ENSBTAT00000004969	EDEM2	ER degradation enhancing alpha-mannosidase like protein 2 [Source:VGNC Symbol;Acc:VGNC:28323]	-4.97	-5.83	0.47	3' UTR	8.44044	9.68391	9.53325	7.72735	8.37911	7.58444
chr2	135617111	135650588	33478	ENSBTAG00000003822	ENSBTAT00000042789	CROCC	ciliary rootlet coiled-coil, rootletin [Source:VGNC Symbol;Acc:VGNC:55340]	-3.3	-4.01	-0.27	3' UTR	2.74618	2.31492	2.47569	4.43023	2.86278	3.11367
chr2	135650648	135661989	11342	ENSBTAG00000003822	ENSBTAT00000042789	CROCC	ciliary rootlet coiled-coil, rootletin [Source:VGNC Symbol;Acc:VGNC:55340]	-1.24	-1.67	0.42	5' UTR	2.74618	2.31492	2.47569	4.43023	2.86278	3.11367
chr4	43604145	43621995	17851	ENSBTAG00000003825	ENSBTAT00000068950	PTPN12	protein tyrosine phosphatase, non-receptor type 12 [Source:VGNC Symbol;Acc:VGNC:33531]	-14.4	-15.7	0.31	Exon (ENSBTAT00000068950/ENSBTAG00000003825, exon 10 of 18)	44.0271	43.5427	40.7991	28.6575	38.5025	36.281
chr2	135615587	135616030	444	ENSBTAG00000003832	ENSBTAT00000004994	MFAP2	microfibril associated protein 2 [Source:VGNC Symbol;Acc:VGNC:31422]	-30.5	-32.2	-1.04	3' UTR	23.0549	21.993	23.3708	34.7256	14.008	18.9316
chr10	66518557	66519504	948	ENSBTAG00000003835	ENSBTAT00000004992	BMP4	bone morphogenetic protein 4 [Source:VGNC Symbol;Acc:VGNC:26519]	-0.98	-1.36	0.33	3' UTR	10.8692	10.7843	10.7277	3.80912	3.2341	3.44631
chr25	28274803	28275671	869	ENSBTAG00000003842	ENSBTAT00000005011	RABGEF1	RAB guanine nucleotide exchange factor 1 [Source:NCBI gene;Acc:282335]	-8.17	-9.23	0.48	3' UTR	62.0669	68.4301	61.8429	31.6255	34.5449	44.1854
chr25	28270677	28274055	3379	ENSBTAG00000003842	ENSBTAT00000086724	RABGEF1	RAB guanine nucleotide exchange factor 1 [Source:NCBI gene;Acc:282335]	-10.2	-11.3	0.31	3' UTR	62.0669	68.4301	61.8429	31.6255	34.5449	44.1854
chr1	110459839	110461290	1452	ENSBTAG00000003851	ENSBTAT00000005025	CCNL1	cyclin L1 [Source:VGNC Symbol;Acc:VGNC:26975]	-15.6	-17	0.44	3' UTR	24.4293	26.4087	25.7361	13.9908	20.2852	22.0805
chr11	19542599	19557043	14445	ENSBTAG00000003861	ENSBTAT00000005037	GPATCH11	G-patch domain containing 11 [Source:VGNC Symbol;Acc:VGNC:29515]	-10.9	-12.1	0.39	5' UTR	12.3008	10.9295	11.695	10.1458	10.3996	10.0785
chr13	52349902	52352814	2913	ENSBTAG00000003863	ENSBTAT00000005039	PCED1A	PC-esterase domain containing 1A [Source:VGNC Symbol;Acc:VGNC:32623]	-14.3	-15.6	-0.64	3' UTR	16.2446	11.5204	13.8818	26.9755	14.661	18.2734
chr2	125528126	125537893	9768	ENSBTAG00000003866	ENSBTAT00000005043	PPP1R8	protein phosphatase 1 regulatory subunit 8 [Source:VGNC Symbol;Acc:VGNC:33249]	-1.76	-2.28	0.15	3' UTR	15.7452	15.9844	16.2379	10.6265	12.6053	12.5754
chr9	33924781	33927251	2471	ENSBTAG00000003878	ENSBTAT00000005061	ZUP1	zinc finger containing ubiquitin peptidase 1 [Source:VGNC Symbol;Acc:VGNC:37389]	-11.4	-12.6	1.05	5' UTR	7.64049	7.58805	6.45002	3.80672	4.66081	4.53092
chr22	16799618	16803771	4154	ENSBTAG00000003882	ENSBTAT00000005064	EMC3	ER membrane protein complex subunit 3 [Source:VGNC Symbol;Acc:VGNC:28464]	-6.45	-7.4	0.22	3' UTR	69.7128	69.2991	77.3753	43.9653	54.7548	55.8739
chr9	103945578	103962523	16946	ENSBTAG00000003884	ENSBTAT00000086653	FAM120B	family with sequence similarity 120B [Source:VGNC Symbol;Acc:VGNC:50072]	-4.16	-4.95	0.35	5' UTR	13.3984	13.2198	12.3561	7.88334	10.7813	11.199
chr14	40176113	40191338	15226	ENSBTAG00000003885	ENSBTAT00000005062	PEX2	peroxisomal biogenesis factor 2 [Source:VGNC Symbol;Acc:VGNC:53872]	-2.98	-3.66	0.25	5' UTR	24.2373	25.5798	22.7911	16.8794	23.0745	21.0325
chr9	23974432	23999513	25082	ENSBTAG00000003887	ENSBTAT00000073487	ECHDC1	ethylmalonyl-CoA decarboxylase 1 [Source:VGNC Symbol;Acc:VGNC:28306]	-8.99	-10.1	0.31	3' UTR	36.6465	52.756	38.0984	38.0506	35.754	52.2516
chr6	45415617	45416234	618	ENSBTAG00000003897	ENSBTAT00000039673	SMIM20	small integral membrane protein 20 [Source:NCBI gene;Acc:615093]	-55.2	-57.3	0.7	3' UTR	83.1666	94.4035	90.0366	42.1888	82.5264	79.8361
chr11	72044823	72050558	5736	ENSBTAG00000003904	ENSBTAT00000005098	GPN1	GPN-loop GTPase 1 [Source:VGNC Symbol;Acc:VGNC:29538]	-2.79	-3.45	0.27	3' UTR	13.3731	12.803	14.7987	8.6173	14.5841	14.0678
chr11	72030625	72042177	11553	ENSBTAG00000003906	ENSBTAT00000005101	SUPT7L	SPT7 like, STAGA complex gamma subunit [Source:VGNC Symbol;Acc:VGNC:35482]	-1.74	-2.26	0.17	5' UTR	26.8143	26.4394	25.0764	25.1639	25.3968	24.4802
chr28	35900033	35904340	4308	ENSBTAG00000003907	ENSBTAT00000077099	TSPAN14	tetraspanin 14 [Source:VGNC Symbol;Acc:VGNC:36429]	-0.85	-1.19	0.25	Exon (ENSBTAT00000077099/ENSBTAG00000003907, exon 6 of 8)	1.37662	1.53459	1.2507	0.797732	1.65417	1.36551
chr13	62208856	62209093	238	ENSBTAG00000003908	ENSBTAT00000044474	MAPRE1	microtubule associated protein RP/EB family member 1 [Source:VGNC Symbol;Acc:VGNC:31232]	-6.64	-7.61	0.35	3' UTR	46.4745	50.0514	48.1812	37.4728	51.8254	52.5962
chr10	17679370	17680739	1370	ENSBTAG00000003915	ENSBTAT00000084463	LARP6	La ribonucleoprotein domain family member 6 [Source:VGNC Symbol;Acc:VGNC:30793]	-23.9	-25.5	0.27	3' UTR	166.125	185.677	178.264	146.081	154.615	147.004
chr1	153262114	153266600	4487	ENSBTAG00000003916	ENSBTAT00000072711	DPH3	diphthamide biosynthesis 3 [Source:VGNC Symbol;Acc:VGNC:53537]	-27.6	-29.3	0.44	5' UTR	59.956	65.7472	64.2374	36.4811	55.6461	55.205
chr9	23829826	23859383	29558	ENSBTAG00000003919	ENSBTAT00000005116	KIAA0408	KIAA0408 [Source:VGNC Symbol;Acc:VGNC:30552]	-14.4	-15.7	0.3	5' UTR	103.042	96.9583	96.3443	41.9752	49.6564	46.1645
chr9	103493318	103494001	684	ENSBTAG00000003925	ENSBTAT00000005121	C9H6orf120	chromosome 9 C6orf120 homolog [Source:VGNC Symbol;Acc:VGNC:53783]	-2.37	-2.98	0.19	3' UTR	35.1497	37.5456	35.374	25.4816	31.7474	30.421
chr12	36284569	36318963	34395	ENSBTAG00000003934	ENSBTAT00000005134	PSPC1	paraspeckle component 1 [Source:VGNC Symbol;Acc:VGNC:33482]	-1.65	-2.16	-0.13	Exon (ENSBTAT00000005134/ENSBTAG00000003934, exon 3 of 9)	17.8032	16.3097	17.8714	14.8798	16.7872	16.2359
chr9	95567183	95567273	91	ENSBTAG00000003938	ENSBTAT00000039897	FNDC1	fibronectin type III domain containing 1 [Source:NCBI gene;Acc:100850256]	-0.8	-1.13	-0.48	Exon (ENSBTAT00000039897/ENSBTAG00000003938, exon 16 of 23)	29.3651	31.6087	28.1149	9.32559	6.38395	7.18037
chr5	55886481	55889004	2524	ENSBTAG00000003942	ENSBTAT00000005146	PIP4K2C	phosphatidylinositol-5-phosphate 4-kinase type 2 gamma [Source:VGNC Symbol;Acc:VGNC:32908]	-15	-16.4	0.29	3' UTR	58.7635	62.4348	59.2732	54.4064	60.7403	55.4042
chr13	63108953	63109490	538	ENSBTAG00000003946	ENSBTAT00000005154	NECAB3	N-terminal EF-hand calcium binding protein 3 [Source:VGNC Symbol;Acc:VGNC:31979]	-1.19	-1.61	-0.94	3' UTR	0.947286	0.761495	1.11844	1.54007	1.21608	1.39824
chr22	7646350	7647124	775	ENSBTAG00000003952	ENSBTAT00000005160	FBXL2	F-box and leucine rich repeat protein 2 [Source:VGNC Symbol;Acc:VGNC:52775]	-2.15	-2.73	0.46	3' UTR	7.45073	7.56792	7.56768	4.47104	5.58588	6.07287
chr25	38462666	38470158	7493	ENSBTAG00000003953	ENSBTAT00000005167	ZNF316	zinc finger protein 316 [Source:VGNC Symbol;Acc:VGNC:37243]	-1.36	-1.83	0.16	5' UTR	12.8398	12.0186	11.5952	10.1965	8.87372	9.09775
chr3	15121790	15153398	31609	ENSBTAG00000003954	ENSBTAT00000005172	ASH1L	ASH1 like histone lysine methyltransferase [Source:VGNC Symbol;Acc:VGNC:50606]	-11.5	-12.7	0.38	Exon (ENSBTAT00000005172/ENSBTAG00000003954, exon 1 of 27)	31.9655	32.1099	31.4142	19.7044	24.753	24.0398
chr19	36482931	36483259	329	ENSBTAG00000003956	ENSBTAT00000005180	SGCA	sarcoglycan alpha [Source:VGNC Symbol;Acc:VGNC:34535]	-7.03	-8.03	-0.75	3' UTR	7.55116	5.5006	6.55928	11.186	5.37558	5.88624
chr25	17140066	17144078	4013	ENSBTAG00000003960	ENSBTAT00000005166	CCP110	centriolar coiled-coil protein 110 [Source:VGNC Symbol;Acc:VGNC:26981]	-12.9	-14.2	0.73	Exon (ENSBTAT00000005166/ENSBTAG00000003960, exon 4 of 15)	6.32675	6.72397	6.69214	3.41192	6.16363	5.42423
chr11	4311242	4314039	2798	ENSBTAG00000003965	ENSBTAT00000005171	LIPT1	lipoyltransferase 1 [Source:VGNC Symbol;Acc:VGNC:30910]	-4.57	-5.39	0.46	5' UTR	29.8481	28.5457	29.3069	14.0374	23.3021	20.2391
chr19	43662051	43662140	90	ENSBTAG00000003966	ENSBTAT00000005170	DUSP3	dual specificity phosphatase 3 [Source:VGNC Symbol;Acc:VGNC:28259]	-0.36	-0.49	0.13	Exon (ENSBTAT00000005170/ENSBTAG00000003966, exon 3 of 3)	12.0069	12.8088	13.2767	10.7799	12.5362	11.9389
chr11	4323183	4336873	13691	ENSBTAG00000003970	ENSBTAT00000005179	MITD1	microtubule interacting and trafficking domain containing 1 [Source:VGNC Symbol;Acc:VGNC:54455]	-2.5	-3.12	0.47	5' UTR	6.2963	5.96244	5.31399	3.45875	4.63619	4.77673
chr11	2703993	2704083	91	ENSBTAG00000003975	ENSBTAT00000049716	LMAN2L	lectin, mannose binding 2 like [Source:VGNC Symbol;Acc:VGNC:30921]	-0.49	-0.7	0.47	5' UTR	6.68604	6.93808	6.42959	5.66794	6.53361	7.07012
chr29	28428792	28467714	38923	ENSBTAG00000003985	ENSBTAT00000005208	CCDC15	coiled-coil domain containing 15 [Source:VGNC Symbol;Acc:VGNC:56293]	-1.75	-2.27	0.16	Exon (ENSBTAT00000005208/ENSBTAG00000003985, exon 5 of 14)	9.33903	9.41422	8.84679	7.86609	7.92651	8.11395
chr26	24827817	24827995	179	ENSBTAG00000003989	ENSBTAT00000006245	GSTO1	glutathione S-transferase omega 1 [Source:NCBI gene;Acc:505642]	-0.94	-1.31	0.36	5' UTR	8.76769	7.86813	8.55214	4.96579	7.45396	6.93464
chr26	24836008	24836215	208	ENSBTAG00000003989	ENSBTAT00000006245	GSTO1	glutathione S-transferase omega 1 [Source:NCBI gene;Acc:505642]	-1.85	-2.39	0.37	3' UTR	8.76769	7.86813	8.55214	4.96579	7.45396	6.93464
chr26	24869417	24872278	2862	ENSBTAG00000003990	ENSBTAT00000005212	ITPRIP	inositol 1,4,5-trisphosphate receptor interacting protein [Source:VGNC Symbol;Acc:VGNC:30349]	-1.65	-2.16	0.16	3' UTR	16.1522	18.1735	17.2146	23.8831	24.994	21.8075
chr5	112640567	112651745	11179	ENSBTAG00000004004	ENSBTAT00000005226	CSDC2	cold shock domain containing C2 [Source:VGNC Symbol;Acc:VGNC:27750]	-2.57	-3.2	-0.31	5' UTR	31.2571	29.1972	27.9181	50.5295	27.6943	30.2917
chr5	112652708	112653690	983	ENSBTAG00000004004	ENSBTAT00000005226	CSDC2	cold shock domain containing C2 [Source:VGNC Symbol;Acc:VGNC:27750]	-8.25	-9.31	-0.38	3' UTR	31.2571	29.1972	27.9181	50.5295	27.6943	30.2917
chr8	105387863	105387952	90	ENSBTAG00000004010	ENSBTAT00000075220	PAPPA	pappalysin 1 [Source:VGNC Symbol;Acc:VGNC:32572]	-0.36	-0.49	-0.5	Exon (ENSBTAT00000075220/ENSBTAG00000004010, exon 2 of 23)	0.445807	0.554424	0.394184	1.50844	1.22028	1.16858
chr10	60924617	60933513	8897	ENSBTAG00000004011	ENSBTAT00000005236	GALK2	galactokinase 2 [Source:VGNC Symbol;Acc:VGNC:29220]	-1.75	-2.28	0.4	3' UTR	5.44414	6.31807	5.19295	3.39889	6.65121	5.44502
chr22	58328984	58329703	720	ENSBTAG00000004014	ENSBTAT00000082158	FBLN2	fibulin 2 [Source:VGNC Symbol;Acc:VGNC:28882]	-40	-41.9	0.18	3' UTR	443.419	475.122	450.849	542.987	482.325	463.842
chr27	36895343	36952779	57437	ENSBTAG00000004015	ENSBTAT00000005242	KAT6A	lysine acetyltransferase 6A [Source:VGNC Symbol;Acc:VGNC:30401]	-4.18	-4.97	0.31	5' UTR	35.849	34.731	34.0475	35.4001	34.6992	33.5255
chr18	49109633	49110261	629	ENSBTAG00000004017	ENSBTAT00000032010	PLEKHG2	pleckstrin homology and RhoGEF domain containing G2 [Source:VGNC Symbol;Acc:VGNC:33015]	-0.82	-1.15	0.25	5' UTR	24.785	24.66	24.8638	31.7684	23.2909	22.433
chr18	49115638	49119473	3836	ENSBTAG00000004017	ENSBTAT00000032010	PLEKHG2	pleckstrin homology and RhoGEF domain containing G2 [Source:VGNC Symbol;Acc:VGNC:33015]	-14.6	-16	-0.37	3' UTR	24.785	24.66	24.8638	31.7684	23.2909	22.433
chr10	7000951	7002911	1961	ENSBTAG00000004028	ENSBTAT00000005265	POLK	DNA polymerase kappa [Source:VGNC Symbol;Acc:VGNC:33126]	-5.67	-6.57	0.99	Exon (ENSBTAT00000005265/ENSBTAG00000004028, exon 12 of 15)	6.48986	8.29061	6.75759	2.28228	5.02241	3.9827
chr10	7003031	7003120	90	ENSBTAG00000004028	ENSBTAT00000005265	POLK	DNA polymerase kappa [Source:VGNC Symbol;Acc:VGNC:33126]	-2.31	-2.92	0.98	Exon (ENSBTAT00000005265/ENSBTAG00000004028, exon 13 of 15)	6.48986	8.29061	6.75759	2.28228	5.02241	3.9827
chr25	39453895	39454165	271	ENSBTAG00000004035	ENSBTAT00000085601	SDK1	sidekick cell adhesion molecule 1 [Source:VGNC Symbol;Acc:VGNC:34393]	-0.69	-0.98	0.97	3' UTR	3.92644	3.42316	3.49281	1.22472	1.11722	1.05952
chr25	39454974	39465281	10308	ENSBTAG00000004035	ENSBTAT00000085601	SDK1	sidekick cell adhesion molecule 1 [Source:VGNC Symbol;Acc:VGNC:34393]	-1.85	-2.39	0.38	3' UTR	3.92644	3.42316	3.49281	1.22472	1.11722	1.05952
chr25	39452546	39453385	840	ENSBTAG00000004035	ENSBTAT00000085601	SDK1	sidekick cell adhesion molecule 1 [Source:VGNC Symbol;Acc:VGNC:34393]	-0.63	-0.9	-0.41	3' UTR	3.92644	3.42316	3.49281	1.22472	1.11722	1.05952
chr19	44526681	44554914	28234	ENSBTAG00000004036	ENSBTAT00000005277	GJC1	gap junction protein gamma 1 [Source:VGNC Symbol;Acc:VGNC:29382]	-0.95	-1.32	0.16	5' UTR	21.311	20.2985	20.0974	20.9521	25.3002	25.9594
chr3	87266112	87267947	1836	ENSBTAG00000004037	ENSBTAT00000005279	JUN	Jun proto-oncogene, AP-1 transcription factor subunit [Source:VGNC Symbol;Acc:VGNC:30386]	-7.5	-8.52	0.17	5' UTR	115.219	131.298	127.757	160.863	160.814	159.604
chr12	85327078	85328036	959	ENSBTAG00000004041	ENSBTAT00000005283	ANKRD10	ankyrin repeat domain 10 [Source:VGNC Symbol;Acc:VGNC:25909]	-13.7	-15	0.5	3' UTR	49.7949	45.2314	53.0531	45.007	56.265	64.3273
chr12	85328215	85339573	11359	ENSBTAG00000004041	ENSBTAT00000077569	ANKRD10	ankyrin repeat domain 10 [Source:VGNC Symbol;Acc:VGNC:25909]	-7.46	-8.48	0.4	5' UTR	49.7949	45.2314	53.0531	45.007	56.265	64.3273
chr21	61399050	61409967	10918	ENSBTAG00000004054	ENSBTAT00000005300	PAPOLA	poly(A) polymerase alpha [Source:NCBI gene;Acc:338051]	-2.79	-3.45	0.11	3' UTR	45.0253	43.0472	43.6927	35.1305	44.1215	44.5258
chr1	157232338	157246212	13875	ENSBTAG00000004061	ENSBTAT00000005303	PP2D1	protein phosphatase 2C like domain containing 1 [Source:VGNC Symbol;Acc:VGNC:53600]	-1.7	-2.22	0.65	Exon (ENSBTAT00000005303/ENSBTAG00000004061, exon 2 of 3)	2.83097	2.93606	3.33232	1.94358	2.7775	1.52173
chr11	25082232	25096933	14702	ENSBTAG00000004073	ENSBTAT00000069606	MTA3	metastasis associated 1 family member 3 [Source:VGNC Symbol;Acc:VGNC:31715]	-1.16	-1.58	-0.82	3' UTR	1.46473	1.78607	1.56287	2.36662	1.40473	1.86553
chr25	34370342	34392612	22271	ENSBTAG00000004077	ENSBTAT00000078232	YWHAG	tyrosine 3-monooxygenase/tryptophan 5-monooxygenase activation protein gamma [Source:VGNC Symbol;Acc:VGNC:37046]	-8.83	-9.92	0.1	5' UTR	276.578	338.247	326.259	299.319	293.428	290.043
chr10	37785198	37821807	36610	ENSBTAG00000004079	ENSBTAT00000005329	ZNF106	zinc finger protein 106 [Source:VGNC Symbol;Acc:VGNC:37207]	-95.9	-98.4	0.27	5' UTR	285.506	277.056	290.863	63.0553	85.5851	83.8635
chr26	39717925	39718014	90	ENSBTAG00000004080	ENSBTAT00000005331	TIAL1	TIA1 cytotoxic granule associated RNA binding protein like 1 [Source:VGNC Symbol;Acc:VGNC:35859]	-0.32	-0.42	0.77	5' UTR	9.64183	9.05668	8.94483	10.7485	10.35	9.51194
chr29	2111103	2111222	120	ENSBTAG00000004081	ENSBTAT00000005332	FAT3	FAT atypical cadherin 3 [Source:VGNC Symbol;Acc:VGNC:28876]	-0.47	-0.67	1.44	Exon (ENSBTAT00000005332/ENSBTAG00000004081, exon 9 of 25)	0.734611	0.532766	0.753334	0.1762	0.241358	0.1951
chr29	2634295	2634565	271	ENSBTAG00000004081	ENSBTAT00000005332	FAT3	FAT atypical cadherin 3 [Source:VGNC Symbol;Acc:VGNC:28876]	-1.03	-1.42	2.32	Exon (ENSBTAT00000005332/ENSBTAG00000004081, exon 1 of 25)	0.734611	0.532766	0.753334	0.1762	0.241358	0.1951
chr29	2635014	2635314	301	ENSBTAG00000004081	ENSBTAT00000005332	FAT3	FAT atypical cadherin 3 [Source:VGNC Symbol;Acc:VGNC:28876]	-0.69	-0.98	2.15	Exon (ENSBTAT00000005332/ENSBTAG00000004081, exon 1 of 25)	0.734611	0.532766	0.753334	0.1762	0.241358	0.1951
chr7	11587274	11588684	1411	ENSBTAG00000004085	ENSBTAT00000005338	ASF1B	anti-silencing function 1B histone chaperone [Source:VGNC Symbol;Acc:VGNC:50605]	-0.41	-0.57	0.3	Exon (ENSBTAT00000005338/ENSBTAG00000004085, exon 3 of 4)	1.24504	1.27363	1.39957	7.93741	6.16994	6.47095
chr11	102734222	102740719	6498	ENSBTAG00000004091	ENSBTAT00000077124	GTF3C4	general transcription factor IIIC subunit 4 [Source:VGNC Symbol;Acc:VGNC:29705]	-2.56	-3.2	0.59	Exon (ENSBTAT00000077124/ENSBTAG00000004091, exon 1 of 4)	16.5211	17.4585	16.6663	11.6029	13.4576	13.2577
chr11	102741253	102751664	10412	ENSBTAG00000004091	ENSBTAT00000077124	GTF3C4	general transcription factor IIIC subunit 4 [Source:VGNC Symbol;Acc:VGNC:29705]	-4.15	-4.94	0.36	Exon (ENSBTAT00000077124/ENSBTAG00000004091, exon 2 of 4)	16.5211	17.4585	16.6663	11.6029	13.4576	13.2577
chr23	18594098	18822700	228603	ENSBTAG00000004104	ENSBTAT00000066565	RUNX2	runt related transcription factor 2 [Source:VGNC Symbol;Acc:VGNC:34220]	-8.03	-9.08	-0.22	5' UTR	29.4064	31.5074	30.438	61.0138	40.7313	41.3578
chr23	18944448	18945437	990	ENSBTAG00000004104	ENSBTAT00000068695	RUNX2	runt related transcription factor 2 [Source:VGNC Symbol;Acc:VGNC:34220]	-0.97	-1.35	-0.54	3' UTR	29.4064	31.5074	30.438	61.0138	40.7313	41.3578
chr25	34632687	34658948	26262	ENSBTAG00000004106	ENSBTAT00000005368	PRKRIP1	PRKR interacting protein 1 [Source:VGNC Symbol;Acc:VGNC:49564]	-0.63	-0.89	0.12	3' UTR	7.36407	7.06181	7.35348	8.04853	6.77024	8.2498
chr19	50885722	50886046	325	ENSBTAG00000004111	ENSBTAT00000042654	LRRC45	leucine rich repeat containing 45 [Source:VGNC Symbol;Acc:VGNC:31017]	-0.3	-0.39	-0.68	Exon (ENSBTAT00000042654/ENSBTAG00000004111, exon 3 of 17)	0.615622	0.961207	0.526044	0.779575	1.26091	0.669931
chr29	43794140	43795152	1013	ENSBTAG00000004114	ENSBTAT00000005378	MAP3K11	mitogen-activated protein kinase kinase kinase 11 [Source:VGNC Symbol;Acc:VGNC:31189]	-1.41	-1.87	0.35	5' UTR	6.97188	6.77802	6.05498	8.95678	9.03525	8.6306
chr23	40993193	40996523	3331	ENSBTAG00000004115	ENSBTAT00000005377	MYLIP	myosin regulatory light chain interacting protein [Source:VGNC Symbol;Acc:VGNC:31805]	-0.5	-0.71	0.2	3' UTR	3.53396	2.53089	2.73526	1.69555	2.69713	2.68951
chr22	2757707	2769809	12103	ENSBTAG00000004117	ENSBTAT00000005379	AZI2	5-azacytidine induced 2 [Source:VGNC Symbol;Acc:VGNC:26368]	-4.29	-5.09	0.26	3' UTR	26.98	26.0161	25.0973	21.5619	23.934	26.4989
chr22	48689674	48689943	270	ENSBTAG00000004118	ENSBTAT00000005380	ALAS1	5'-aminolevulinate synthase 1 [Source:VGNC Symbol;Acc:VGNC:25803]	-3.46	-4.18	-0.42	3' UTR	17.5087	16.4769	18.8958	18.4563	12.7464	13.5126
chr22	49767572	49778774	11203	ENSBTAG00000004120	ENSBTAT00000081897	HEMK1	HemK methyltransferase family member 1 [Source:VGNC Symbol;Acc:VGNC:29808]	-0.35	-0.48	-0.68	Exon (ENSBTAT00000081897/ENSBTAG00000004120, exon 11 of 11)	1.96738	1.71035	1.83949	1.61736	2.04264	1.79589
chr1	42898376	42901415	3040	ENSBTAG00000004124	ENSBTAT00000005398	CPOX	coproporphyrinogen oxidase [Source:VGNC Symbol;Acc:VGNC:27667]	-1.15	-1.57	0.23	5' UTR	9.81916	9.37054	10.063	8.07873	6.84471	8.40192
chr18	54601126	54622191	21066	ENSBTAG00000004138	ENSBTAT00000005415	BICRA	BRD4 interacting chromatin remodeling complex associated protein [Source:VGNC Symbol;Acc:VGNC:26494]	-20.3	-21.8	-0.68	Exon (ENSBTAT00000005415/ENSBTAG00000004138, exon 1 of 13)	10.4561	7.64433	8.6593	22.9	11.3217	13.003
chr1	6815185	6831614	16430	ENSBTAG00000004139	ENSBTAT00000005416	BACH1	BTB domain and CNC homolog 1 [Source:VGNC Symbol;Acc:VGNC:26402]	-32	-33.8	0.34	3' UTR	101.975	118.86	118.129	64.6141	75.6259	68.8669
chr1	97036486	97055587	19102	ENSBTAG00000004154	ENSBTAT00000005438	SKIL	SKI like proto-oncogene [Source:VGNC Symbol;Acc:VGNC:34648]	-51.1	-53.2	0.54	3' UTR	51.7687	63.1565	52.1003	26.6463	43.2067	36.9335
chr7	50831244	50831452	209	ENSBTAG00000004161	ENSBTAT00000055723	UBE2D2	ubiquitin conjugating enzyme E2 D2 [Source:VGNC Symbol;Acc:VGNC:36580]	-4.85	-5.7	0.24	3' UTR	76.6272	78.5114	76.4443	67.5004	82.352	81.3283
chr11	30836473	30887390	50918	ENSBTAG00000004168	ENSBTAT00000005457	STON1	stonin 1 [Source:NCBI gene;Acc:100140704]	-11.6	-12.9	0.44	5' UTR	28.4746	26.9838	25.0695	10.9904	15.1474	14.4052
chr17	53483113	53497137	14025	ENSBTAG00000004172	ENSBTAT00000022553	SETD1B	SET domain containing 1B [Source:VGNC Symbol;Acc:VGNC:50140]	-6.37	-7.32	-0.35	Exon (ENSBTAT00000022553/ENSBTAG00000004172, exon 3 of 11)	11.0865	9.11497	8.35957	16.6439	12.6083	12.0493
chr2	37181670	37183634	1965	ENSBTAG00000004177	ENSBTAT00000075552	TANC1	tetratricopeptide repeat, ankyrin repeat and coiled-coil containing 1 [Source:VGNC Symbol;Acc:VGNC:35591]	-0.82	-1.15	-0.39	Exon (ENSBTAT00000075552/ENSBTAG00000004177, exon 10 of 24)	7.84306	8.97901	8.50481	8.72242	9.03055	7.82472
chr22	42867116	42867384	269	ENSBTAG00000004178	ENSBTAT00000005472	ACOX2	acyl-CoA oxidase 2 [Source:VGNC Symbol;Acc:VGNC:25553]	-2.81	-3.48	1.51	3' UTR	1.2157	0.70897	0.967129	1.12548	0.867198	1.1803
chr7	3403573	3428122	24550	ENSBTAG00000004188	ENSBTAT00000005482	SNAP47	synaptosome associated protein 47 [Source:VGNC Symbol;Acc:VGNC:35053]	-1.79	-2.32	0.25	3' UTR	14.4855	17.4889	15.2489	9.56511	12.4561	9.90762
chr17	53223788	53224058	271	ENSBTAG00000004189	ENSBTAT00000005486	MLXIP	MLX interacting protein [Source:VGNC Symbol;Acc:VGNC:31509]	-1.27	-1.72	-0.62	3' UTR	6.18676	6.71486	6.30509	8.5968	6.89722	7.19214
chr17	53233867	53236399	2533	ENSBTAG00000004189	ENSBTAT00000005486	MLXIP	MLX interacting protein [Source:VGNC Symbol;Acc:VGNC:31509]	-8.85	-9.94	-0.84	Exon (ENSBTAT00000005486/ENSBTAG00000004189, exon 7 of 17)	6.18676	6.71486	6.30509	8.5968	6.89722	7.19214
chr3	49315820	49319534	3715	ENSBTAG00000004190	ENSBTAT00000071906	ARHGAP29	Rho GTPase activating protein 29 [Source:VGNC Symbol;Acc:VGNC:26087]	-23	-24.6	0.33	Exon (ENSBTAT00000071906/ENSBTAG00000004190, exon 21 of 23)	61.3821	69.0372	62.3647	36.5803	45.0081	39.4286
chr17	53149502	53150578	1077	ENSBTAG00000004203	ENSBTAT00000071202	VPS33A	VPS33A, CORVET/HOPS core subunit [Source:NCBI gene;Acc:510197]	-15.2	-16.6	0.64	3' UTR	22.098	19.791	22.1995	10.1165	17.1967	18.227
chr11	100457872	100463233	5362	ENSBTAG00000004204	ENSBTAT00000005512	GPR107	G protein-coupled receptor 107 [Source:VGNC Symbol;Acc:VGNC:29544]	-2.25	-2.85	0.27	Exon (ENSBTAT00000005512/ENSBTAG00000004204, exon 16 of 18)	4.76592	4.00831	4.53976	2.97	4.66005	3.7156
chr5	104034535	104036846	2312	ENSBTAG00000004211	ENSBTAT00000005522	TNFRSF1A	TNF receptor superfamily member 1A [Source:VGNC Symbol;Acc:VGNC:36164]	-7.56	-8.58	-0.16	3' UTR	79.4829	69.1227	74.675	81.7318	86.9767	90.0874
chr4	112749675	112752661	2987	ENSBTAG00000004215	ENSBTAT00000005523	RARRES2	retinoic acid receptor responder 2 [Source:VGNC Symbol;Acc:VGNC:33732]	-3.24	-3.95	-0.43	5' UTR	4.02196	3.35077	4.09173	1.83178	1.82164	1.89648
chr2	5231212	5234002	2791	ENSBTAG00000004216	ENSBTAT00000005525	MAP3K2	mitogen-activated protein kinase kinase kinase 2 [Source:VGNC Symbol;Acc:VGNC:31195]	-1.55	-2.04	0.49	Exon (ENSBTAT00000005525/ENSBTAG00000004216, exon 15 of 16)	2.04019	2.06524	2.12954	1.84523	2.24669	2.07324
chr19	23306354	23306811	458	ENSBTAG00000004225	ENSBTAT00000005534	TSR1	TSR1, ribosome maturation factor [Source:VGNC Symbol;Acc:VGNC:36447]	-2.31	-2.92	0.35	5' UTR	29.5646	27.8389	30.4015	29.3933	27.5443	29.2791
chr6	18836660	18851244	14585	ENSBTAG00000004230	ENSBTAT00000076410	AIMP1	aminoacyl tRNA synthetase complex interacting multifunctional protein 1 [Source:VGNC Symbol;Acc:VGNC:25765]	-8.8	-9.88	0.23	3' UTR	30.9503	30.2009	32.3788	20.0257	31.0389	32.0703
chr16	44227975	44228394	420	ENSBTAG00000004246	ENSBTAT00000075807	H6PD	splA/ryanodine receptor domain and SOCS box containing 1 [Source:NCBI gene;Acc:504407]	-1.62	-2.12	0.48	Exon (ENSBTAT00000075807/ENSBTAG00000004246, exon 1 of 4)	9.1006	10.1652	8.65457	7.67634	6.69427	6.1223
chr16	44209992	44211220	1229	ENSBTAG00000004246	ENSBTAT00000075807	H6PD	splA/ryanodine receptor domain and SOCS box containing 1 [Source:NCBI gene;Acc:504407]	-1.31	-1.76	-0.34	Exon (ENSBTAT00000075807/ENSBTAG00000004246, exon 4 of 4)	9.1006	10.1652	8.65457	7.67634	6.69427	6.1223
chr19	47752487	47758825	6339	ENSBTAG00000004249	ENSBTAT00000005565	TANC2	tetratricopeptide repeat, ankyrin repeat and coiled-coil containing 2 [Source:VGNC Symbol;Acc:VGNC:35592]	-4.65	-5.48	-0.38	Exon (ENSBTAT00000005565/ENSBTAG00000004249, exon 23 of 25)	5.2784	5.41494	5.463	12.2369	8.96296	9.01103
chr11	87204413	87204771	359	ENSBTAG00000004256	ENSBTAT00000005575	ODC1	ornithine decarboxylase 1 [Source:NCBI gene;Acc:281365]	-1.8	-2.33	0.15	3' UTR	33.5495	31.781	33.3268	33.9329	36.0773	35.5073
chr11	87213288	87214179	892	ENSBTAG00000004259	ENSBTAT00000075837	HPCAL1	hippocalcin like 1 [Source:VGNC Symbol;Acc:VGNC:29937]	-2.45	-3.07	-0.3	3' UTR	10.1498	11.0628	10.0767	13.5226	10.9789	11.1731
chr15	76522661	76528783	6123	ENSBTAG00000004282	ENSBTAT00000066367	AMBRA1	autophagy and beclin 1 regulator 1 [Source:VGNC Symbol;Acc:VGNC:25858]	-2.36	-2.97	-0.27	Exon (ENSBTAT00000066367/ENSBTAG00000004282, exon 5 of 19)	9.0923	11.5944	10.2436	12.0011	10.4543	9.87074
chr17	72729735	72731968	2234	ENSBTAG00000004286	ENSBTAT00000043910	CDC45	cell division cycle 45 [Source:VGNC Symbol;Acc:VGNC:27079]	-1.04	-1.44	-0.63	3' UTR	0.905001	1.12145	1.06631	1.0996	0.717799	0.796806
chr7	16627255	16638075	10821	ENSBTAG00000004294	ENSBTAT00000070397	EVI5L	ecotropic viral integration site 5 like [Source:VGNC Symbol;Acc:VGNC:54622]	-1.27	-1.71	-0.21	Exon (ENSBTAT00000070397/ENSBTAG00000004294, exon 8 of 18)	8.60662	9.7448	10.4116	14.8171	10.338	11.3198
chr16	63647838	63651158	3321	ENSBTAG00000004305	ENSBTAT00000005642	RGS16	regulator of G protein signaling 16 [Source:VGNC Symbol;Acc:VGNC:33915]	-4.43	-5.24	0.58	3' UTR	9.73987	11.8098	10.9027	6.52833	7.80506	6.66429
chr3	120423895	120424403	509	ENSBTAG00000004315	ENSBTAT00000070810	HDLBP	high density lipoprotein binding protein [Source:VGNC Symbol;Acc:VGNC:55051]	-14.1	-15.5	-0.37	3' UTR	40.5631	46.6005	47.3079	65.4316	55.0698	48.4008
chr3	120434154	120436169	2016	ENSBTAG00000004315	ENSBTAT00000070810	HDLBP	high density lipoprotein binding protein [Source:VGNC Symbol;Acc:VGNC:55051]	-11.9	-13.2	-0.19	Exon (ENSBTAT00000070810/ENSBTAG00000004315, exon 12 of 28)	40.5631	46.6005	47.3079	65.4316	55.0698	48.4008
chr26	23292989	23293192	204	ENSBTAG00000004318	ENSBTAT00000005655	ARL3	ADP ribosylation factor like GTPase 3 [Source:VGNC Symbol;Acc:VGNC:26143]	-1.5	-1.99	0.32	3' UTR	24.5561	23.0568	23.8356	28.7273	33.0344	28.4463
chr11	5501359	5502965	1607	ENSBTAG00000004328	ENSBTAT00000082120	CHST10	carbohydrate sulfotransferase 10 [Source:VGNC Symbol;Acc:VGNC:27338]	-1.55	-2.05	0.1	3' UTR	38.4592	42.4528	39.5026	28.7679	31.0313	29.4593
chr6	56947686	56965244	17559	ENSBTAG00000004329	ENSBTAT00000005668	RELL1	RELT like 1 [Source:VGNC Symbol;Acc:VGNC:33860]	-1.5	-1.98	0.66	3' UTR	4.94736	4.969	4.97016	4.68003	7.07428	6.26553
chr26	37251572	37257649	6078	ENSBTAG00000004330	ENSBTAT00000078378	ENO4	enolase 4 [Source:VGNC Symbol;Acc:VGNC:28499]	-0.44	-0.63	-0.24	Exon (ENSBTAT00000078378/ENSBTAG00000004330, exon 5 of 14)	1.86691	1.33385	1.71519	1.87254	2.75166	2.19373
chr3	9336405	9337916	1512	ENSBTAG00000004334	ENSBTAT00000083662	NCSTN	nicastrin [Source:VGNC Symbol;Acc:VGNC:31929]	-18.5	-20	-0.29	3' UTR	53.6037	50.9972	48.4757	76.1775	47.6456	49.5464
chr29	44626520	44626760	241	ENSBTAG00000004342	ENSBTAT00000005681	CCDC87	coiled-coil domain containing 87 [Source:VGNC Symbol;Acc:VGNC:26926]	-0.82	-1.16	2.96	Exon (ENSBTAT00000005681/ENSBTAG00000004342, exon 1 of 1)	0.539294	0.439684	0.507995	0.40611	0.805413	0.418781
chr29	44642158	44642308	151	ENSBTAG00000004343	ENSBTAT00000005683	CCS	copper chaperone for superoxide dismutase [Source:VGNC Symbol;Acc:VGNC:26991]	-1.64	-2.15	-0.82	3' UTR	1.49302	1.50462	1.54525	2.95157	2.12495	2.25478
chr27	15111996	15119299	7304	ENSBTAG00000004344	ENSBTAT00000070568	ACSL1	acyl-CoA synthetase long chain family member 1 [Source:VGNC Symbol;Acc:VGNC:25564]	-1.18	-1.6	0.46	Exon (ENSBTAT00000025112/ENSBTAG00000018863, exon 10 of 13)	39.5288	38.9237	37.0458	27.1378	30.9019	29.5804
chr16	55249851	55250178	328	ENSBTAG00000004361	ENSBTAT00000038473	ZBTB37	zinc finger and BTB domain containing 37 [Source:VGNC Symbol;Acc:VGNC:37075]	-1.78	-2.31	0.64	Exon (ENSBTAT00000038473/ENSBTAG00000004361, exon 5 of 5)	9.87205	9.63198	11.4246	7.16623	7.00057	8.71687
chr16	55239191	55243039	3849	ENSBTAG00000004361	ENSBTAT00000038473	ZBTB37	zinc finger and BTB domain containing 37 [Source:VGNC Symbol;Acc:VGNC:37075]	-6.3	-7.25	0.76	5' UTR	9.87205	9.63198	11.4246	7.16623	7.00057	8.71687
chr16	55267223	55270172	2950	ENSBTAG00000004362	ENSBTAT00000005713	SERPINC1	serpin family C member 1 [Source:VGNC Symbol;Acc:VGNC:34474]	-0.39	-0.54	-0.58	3' UTR	0.998965	0.915767	0.759251	0.388954	0.714187	0.455763
chr18	35549233	35550217	985	ENSBTAG00000004368	ENSBTAT00000074076	NFATC3	nuclear factor of activated T cells 3 [Source:VGNC Symbol;Acc:VGNC:32033]	-3.56	-4.3	0.32	Exon (ENSBTAT00000074076/ENSBTAG00000004368, exon 2 of 10)	52.3476	46.6473	47.1653	36.4886	36.8088	36.2834
chr5	57032974	57034101	1128	ENSBTAG00000004374	ENSBTAT00000005733	CNPY2	canopy FGF signaling regulator 2 [Source:NCBI gene;Acc:506534]	-2.74	-3.39	0.18	3' UTR	20.0226	18.4905	19.5542	15.6272	19.5272	22.8663
chr5	57027619	57027678	60	ENSBTAG00000004376	ENSBTAT00000061314	PAN2	poly(A) specific ribonuclease subunit PAN2 [Source:NCBI gene;Acc:538820]	-0.47	-0.67	0.47	Exon (ENSBTAT00000061314/ENSBTAG00000004376, exon 25 of 26)	3.02862	2.97879	3.39222	6.42186	4.81382	4.89332
chr5	57020300	57021330	1031	ENSBTAG00000004376	ENSBTAT00000061314	PAN2	poly(A) specific ribonuclease subunit PAN2 [Source:NCBI gene;Acc:538820]	-1.06	-1.45	-0.3	Exon (ENSBTAT00000061314/ENSBTAG00000004376, exon 6 of 26)	3.02862	2.97879	3.39222	6.42186	4.81382	4.89332
chr18	51703574	51710391	6818	ENSBTAG00000004377	ENSBTAT00000005744	PHLDB3	pleckstrin homology like domain family B member 3 [Source:VGNC Symbol;Acc:VGNC:32839]	-1.8	-2.33	0.38	Exon (ENSBTAT00000005744/ENSBTAG00000004377, exon 1 of 16)	3.56244	3.88155	3.38362	2.16782	1.59724	1.92032
chr5	57010850	57011422	573	ENSBTAG00000004378	ENSBTAT00000005745	IL23A	interleukin 23 subunit alpha [Source:VGNC Symbol;Acc:VGNC:30146]	-0.69	-0.98	0.78	5' UTR	9.81754	10.2955	9.69567	5.62646	8.13788	7.65386
chr5	57009417	57009624	208	ENSBTAG00000004378	ENSBTAT00000005745	IL23A	interleukin 23 subunit alpha [Source:VGNC Symbol;Acc:VGNC:30146]	-1.95	-2.5	0.7	3' UTR	9.81754	10.2955	9.69567	5.62646	8.13788	7.65386
chr3	49988646	50044533	55888	ENSBTAG00000004383	ENSBTAT00000005756	FNBP1L	formin binding protein 1 like [Source:VGNC Symbol;Acc:VGNC:29060]	-0.97	-1.34	-0.42	5' UTR	17.66	19.321	17.5467	14.1085	15.9389	16.7672
chr13	35229884	35232075	2192	ENSBTAG00000004387	ENSBTAT00000005760	MTPAP	mitochondrial poly(A) polymerase [Source:VGNC Symbol;Acc:VGNC:57009]	-5.41	-6.3	0.68	Exon (ENSBTAT00000005760/ENSBTAG00000004387, exon 7 of 9)	8.603	9.63903	8.69792	5.9734	7.98339	8.67348
chr4	57220961	57222279	1319	ENSBTAG00000004398	ENSBTAT00000005770	IMMP2L	inner mitochondrial membrane peptidase subunit 2 [Source:VGNC Symbol;Acc:VGNC:57350]	-1.61	-2.11	0.27	Exon (ENSBTAT00000005771/ENSBTAG00000004399, exon 1 of 1)	1.56677	1.95011	1.51339	1.87392	2.07241	2.27304
chr4	57222548	57223087	540	ENSBTAG00000004399	ENSBTAT00000005771	LRRN3	leucine rich repeat neuronal 3 [Source:VGNC Symbol;Acc:VGNC:31040]	-2.26	-2.86	0.5	Exon (ENSBTAT00000005771/ENSBTAG00000004399, exon 1 of 1)	15.1047	17.8579	15.9286	12.5872	19.915	19.5834
chr11	101598592	101602708	4117	ENSBTAG00000004400	ENSBTAT00000010939	PRRC2B	proline rich coiled-coil 2B [Source:VGNC Symbol;Acc:VGNC:33405]	-5.3	-6.18	0.2	Exon (ENSBTAT00000010939/ENSBTAG00000004400, exon 16 of 32)	25.342	27.8151	25.5547	30.8831	28.9934	25.4463
chr11	101536907	101537326	420	ENSBTAG00000004400	ENSBTAT00000010939	PRRC2B	proline rich coiled-coil 2B [Source:VGNC Symbol;Acc:VGNC:33405]	-0.62	-0.88	-0.42	5' UTR	25.342	27.8151	25.5547	30.8831	28.9934	25.4463
chr10	36077474	36079398	1925	ENSBTAG00000004421	ENSBTAT00000005795	CHST14	carbohydrate sulfotransferase 14 [Source:VGNC Symbol;Acc:VGNC:27342]	-1.34	-1.79	0.12	3' UTR	48.8582	54.027	53.2131	38.358	45.5123	44.9311
chr15	8023035	8023897	863	ENSBTAG00000004423	ENSBTAT00000005797	ARHGAP42	Rho GTPase activating protein 42 [Source:VGNC Symbol;Acc:VGNC:26096]	-5.47	-6.36	-0.7	Exon (ENSBTAT00000005797/ENSBTAG00000004423, exon 19 of 23)	2.1417	1.64132	2.28929	5.28853	3.17479	2.77375
chr5	5842558	5847794	5237	ENSBTAG00000004427	ENSBTAT00000005804	OSBPL8	oxysterol binding protein like 8 [Source:VGNC Symbol;Acc:VGNC:32466]	-3.92	-4.69	0.31	Exon (ENSBTAT00000005804/ENSBTAG00000004427, exon 19 of 23)	4.09216	4.20095	4.41584	2.45379	2.76024	3.48457
chr15	76716659	76719748	3090	ENSBTAG00000004448	ENSBTAT00000005832	CKAP5	cytoskeleton associated protein 5 [Source:VGNC Symbol;Acc:VGNC:27383]	-1.47	-1.95	0.25	Exon (ENSBTAT00000005832/ENSBTAG00000004448, exon 13 of 44)	7.40465	7.66604	8.01833	12.0064	11.054	10.8376
chr19	7675097	7675992	896	ENSBTAG00000004449	ENSBTAT00000073538	DGKE	diacylglycerol kinase epsilon [Source:VGNC Symbol;Acc:VGNC:28027]	-0.62	-0.89	0.36	Exon (ENSBTAT00000073538/ENSBTAG00000004449, exon 9 of 11)	0.856952	3.10193	1.16704	1.08055	2.23221	2.05671
chr19	7676051	7676467	417	ENSBTAG00000004449	ENSBTAT00000073538	DGKE	diacylglycerol kinase epsilon [Source:VGNC Symbol;Acc:VGNC:28027]	-2.12	-2.69	0.79	3' UTR	0.856952	3.10193	1.16704	1.08055	2.23221	2.05671
chr17	53610584	53611720	1137	ENSBTAG00000004457	ENSBTAT00000005840	ORAI1	ORAI calcium release-activated calcium modulator 1 [Source:VGNC Symbol;Acc:VGNC:32443]	-2.84	-3.51	0.31	3' UTR	27.3139	24.0614	24.3222	20.4502	15.249	17.8189
chr8	85252060	85252415	356	ENSBTAG00000004468	ENSBTAT00000005865	BARX1	BARX homeobox 1 [Source:VGNC Symbol;Acc:VGNC:26423]	-0.49	-0.7	-0.83	3' UTR	0.808372	0.661386	0.837843	0.809426	0.477884	0.37308
chr19	17694779	17695732	954	ENSBTAG00000004475	ENSBTAT00000056064	CDK5R1	cyclin dependent kinase 5 regulatory subunit 1 [Source:VGNC Symbol;Acc:VGNC:27128]	-2.9	-3.57	0.55	3' UTR	14.4343	14.8904	14.5303	8.94619	7.07749	6.58881
chr5	24307600	24308168	569	ENSBTAG00000004484	ENSBTAT00000067615	CEP83	centrosomal protein 83 [Source:VGNC Symbol;Acc:VGNC:27215]	-1.01	-1.39	-0.49	3' UTR	1.51431	1.80332	1.90209	1.55239	1.62616	1.4764
chr5	24307032	24307391	360	ENSBTAG00000004484	ENSBTAT00000067615	CEP83	centrosomal protein 83 [Source:VGNC Symbol;Acc:VGNC:27215]	-0.98	-1.35	0.55	3' UTR	1.51431	1.80332	1.90209	1.55239	1.62616	1.4764
chr16	66185888	66186453	566	ENSBTAG00000004492	ENSBTAT00000061295	SWT1	SWT1, RNA endoribonuclease homolog [Source:VGNC Symbol;Acc:VGNC:35501]	-0.91	-1.28	0.37	Exon (ENSBTAT00000061295/ENSBTAG00000004492, exon 3 of 11)	3.26751	5.08569	3.23301	1.28886	2.81059	2.15518
chr5	55862459	55863814	1356	ENSBTAG00000004494	ENSBTAT00000005893	B4GALNT1	beta-1,4-N-acetyl-galactosaminyltransferase 1 [Source:VGNC Symbol;Acc:VGNC:26385]	-3.05	-3.74	0.69	3' UTR	5.21432	5.24208	5.47933	4.2657	4.02648	3.78759
chr11	2568442	2569332	891	ENSBTAG00000004497	ENSBTAT00000073869	KANSL3	KAT8 regulatory NSL complex subunit 3 [Source:VGNC Symbol;Acc:VGNC:30395]	-6.02	-6.95	-0.77	3' UTR	1.45212	1.63289	1.75275	1.55983	1.70101	1.53828
chr8	102770078	102829330	59253	ENSBTAG00000004499	ENSBTAT00000061169	RGS3	regulator of G protein signaling 3 [Source:VGNC Symbol;Acc:VGNC:33922]	-0.86	-1.21	0.23	Exon (ENSBTAT00000005904/ENSBTAG00000004499, exon 10 of 16)	9.09718	11.0765	10.4735	13.8513	18.8465	17.4732
chr8	102830674	102831744	1071	ENSBTAG00000004499	ENSBTAT00000005904	RGS3	regulator of G protein signaling 3 [Source:VGNC Symbol;Acc:VGNC:33922]	-3.16	-3.86	0.41	3' UTR	9.09718	11.0765	10.4735	13.8513	18.8465	17.4732
chr8	102831894	102832523	630	ENSBTAG00000004499	ENSBTAT00000005904	RGS3	regulator of G protein signaling 3 [Source:VGNC Symbol;Acc:VGNC:33922]	-1.52	-2.01	0.27	3' UTR	9.09718	11.0765	10.4735	13.8513	18.8465	17.4732
chr25	2962933	2969495	6563	ENSBTAG00000004509	ENSBTAT00000005923	SLX4	SLX4 structure-specific endonuclease subunit [Source:VGNC Symbol;Acc:VGNC:34973]	-1.68	-2.2	-0.17	Exon (ENSBTAT00000005923/ENSBTAG00000004509, exon 11 of 15)	13.3367	12.4683	12.987	14.8309	12.9949	12.0426
chr28	6518230	6518618	389	ENSBTAG00000004515	ENSBTAT00000005929	KCNK1	potassium two pore domain channel subfamily K member 1 [Source:VGNC Symbol;Acc:VGNC:30465]	-2.24	-2.83	1.17	3' UTR	1.78329	1.88838	1.2445	1.53659	1.16939	0.735479
chr28	7189398	7197112	7715	ENSBTAG00000004517	ENSBTAT00000005936	TARBP1	TAR (HIV-1) RNA binding protein 1 [Source:NCBI gene;Acc:535018]	-2.44	-3.06	0.46	3' UTR	1.5415	1.40937	1.63023	1.69414	1.46015	1.50495
chr7	21234675	21239129	4455	ENSBTAG00000004524	ENSBTAT00000035792	SPPL2B	signal peptide peptidase like 2B [Source:VGNC Symbol;Acc:VGNC:35235]	-3.95	-4.72	-0.81	5' UTR	9.50652	8.51904	8.66607	13.5112	7.54045	8.90616
chr4	113893817	113908479	14663	ENSBTAG00000004540	ENSBTAT00000005970	NUB1	negative regulator of ubiquitin like proteins 1 [Source:VGNC Symbol;Acc:VGNC:32314]	-3.23	-3.94	0.18	5' UTR	16.6551	17.0547	15.7603	12.7602	14.1054	12.5944
chr5	103804546	103805052	507	ENSBTAG00000004541	ENSBTAT00000005968	LPAR5	lysophosphatidic acid receptor 5 [Source:VGNC Symbol;Acc:VGNC:30959]	-0.7	-1	-1.76	5' UTR	1.00152	0.741066	0.611207	0.407656	0.453836	0.615987
chr11	101450754	101451142	389	ENSBTAG00000004542	ENSBTAT00000042953	FAM78A	family with sequence similarity 78 member A [Source:VGNC Symbol;Acc:VGNC:28829]	-1.04	-1.43	1.23	3' UTR	2.96283	4.17434	3.3076	4.43415	3.77334	3.73083
chr25	578286	578732	447	ENSBTAG00000004551	ENSBTAT00000005979	RHOT2	ras homolog family member T2 [Source:VGNC Symbol;Acc:VGNC:33954]	-1.35	-1.81	-0.44	3' UTR	4.09109	3.37177	3.30153	6.29175	3.95757	4.69895
chr7	6917260	6924126	6867	ENSBTAG00000004553	ENSBTAT00000068098	TPM4	tropomyosin 4 [Source:VGNC Symbol;Acc:VGNC:36254]	-0.87	-1.21	-0.07	5' UTR	697.714	695.102	706.039	505.57	601.245	610.014
chr7	6903691	6917082	13392	ENSBTAG00000004553	ENSBTAT00000005982	TPM4	tropomyosin 4 [Source:VGNC Symbol;Acc:VGNC:36254]	-148	-151	-0.19	5' UTR	697.714	695.102	706.039	505.57	601.245	610.014
chr5	101440643	101441001	359	ENSBTAG00000004556	ENSBTAT00000042889	SLC2A3	solute carrier family 2 member 3 [Source:NCBI gene;Acc:282358]	-4.11	-4.89	0.18	3' UTR	45.1236	48.0431	44.6409	36.7673	42.0691	39.2635
chr2	27068506	27073262	4757	ENSBTAG00000004557	ENSBTAT00000005986	DHRS9	dehydrogenase/reductase 9 [Source:VGNC Symbol;Acc:VGNC:28046]	-0.52	-0.75	1.56	3' UTR	0.562093	0.333795	0.393778	0	0	0.120351
chr10	64972215	64973980	1766	ENSBTAG00000004558	ENSBTAT00000067582	C10H15orf48	chromosome 10 C15orf48 homolog [Source:VGNC Symbol;Acc:VGNC:52612]	-3.86	-4.62	0.72	Exon (ENSBTAT00000061150/ENSBTAG00000021019, exon 5 of 7)	0.317002	0.310795	0.160827	0.199351	0.233512	0.292854
chr1	115344461	115524968	180508	ENSBTAG00000004564	ENSBTAT00000077550	MBNL1	muscleblind like splicing regulator 1 [Source:VGNC Symbol;Acc:VGNC:31283]	-10.8	-12	0.28	5' UTR	24.4382	26.3567	25.9485	16.7733	24.7192	21.9358
chr18	14016708	14017035	328	ENSBTAG00000004568	ENSBTAT00000006001	GALNS	galactosamine (N-acetyl)-6-sulfatase [Source:VGNC Symbol;Acc:VGNC:57046]	-3.79	-4.55	-0.77	3' UTR	3.25233	3.92629	3.74525	9.72818	6.55553	7.83386
chr18	14016352	14016649	298	ENSBTAG00000004568	ENSBTAT00000006001	GALNS	galactosamine (N-acetyl)-6-sulfatase [Source:VGNC Symbol;Acc:VGNC:57046]	-2.09	-2.67	-0.69	3' UTR	3.25233	3.92629	3.74525	9.72818	6.55553	7.83386
chr16	38201016	38286243	85228	ENSBTAG00000004570	ENSBTAT00000006003	PRRX1	paired related homeobox 1 [Source:VGNC Symbol;Acc:VGNC:33412]	-26.4	-28	0.17	5' UTR	234.562	247.478	235.677	306.848	301.53	297.615
chr8	102535487	102538052	2566	ENSBTAG00000004571	ENSBTAT00000006004	PRPF4	pre-mRNA processing factor 4 [Source:VGNC Symbol;Acc:VGNC:33378]	-5	-5.87	0.36	3' UTR	23.7542	20.1995	22.4003	18.1873	19.8155	18.4188
chr4	31619022	31636488	17467	ENSBTAG00000004575	ENSBTAT00000067056	FAM126A	family with sequence similarity 126 member A [Source:VGNC Symbol;Acc:VGNC:28724]	-27.7	-29.4	0.34	3' UTR	77.8836	73.5232	74.0385	64.5144	96.1825	100.971
chr3	103546025	103551724	5700	ENSBTAG00000004590	ENSBTAT00000077412	PPIH	peptidylprolyl isomerase H [Source:VGNC Symbol;Acc:VGNC:33200]	-1.99	-2.55	0.33	3' UTR	5.99918	5.09856	5.0856	3.97437	0.411982	6.51698
chr3	103552323	103552503	181	ENSBTAG00000004590	ENSBTAT00000077412	PPIH	peptidylprolyl isomerase H [Source:VGNC Symbol;Acc:VGNC:33200]	-0.93	-1.29	1.29	3' UTR	5.99918	5.09856	5.0856	3.97437	0.411982	6.51698
chr8	28835863	28838521	2659	ENSBTAG00000004592	ENSBTAT00000068560	SNAPC3	small nuclear RNA activating complex polypeptide 3 [Source:VGNC Symbol;Acc:VGNC:35056]	-0.96	-1.33	0.59	3' UTR	10.4306	9.96595	8.90996	7.48995	8.46927	9.5452
chr27	40196588	40196708	121	ENSBTAG00000004593	ENSBTAT00000006030	TOP2B	DNA topoisomerase II beta [Source:VGNC Symbol;Acc:VGNC:49158]	-0.92	-1.29	0.91	3' UTR	7.94033	9.36821	8.11412	7.74405	9.8332	9.59056
chr27	40180568	40185197	4630	ENSBTAG00000004593	ENSBTAT00000075517	TOP2B	DNA topoisomerase II beta [Source:VGNC Symbol;Acc:VGNC:49158]	-3.39	-4.12	0.16	Exon (ENSBTAT00000075517/ENSBTAG00000004593, exon 24 of 33)	7.94033	9.36821	8.11412	7.74405	9.8332	9.59056
chr21	57478862	57500444	21583	ENSBTAG00000004598	ENSBTAT00000006036	GOLGA5	golgin A5 [Source:VGNC Symbol;Acc:VGNC:29486]	-17.4	-18.8	0.3	5' UTR	38.1249	41.0497	39.7792	21.646	31.0056	30.4496
chr1	56771833	56773309	1477	ENSBTAG00000004599	ENSBTAT00000006033	TAGLN3	transgelin 3 [Source:VGNC Symbol;Acc:VGNC:35587]	-0.76	-1.07	0.61	Exon (ENSBTAT00000006033/ENSBTAG00000004599, exon 3 of 4)	49.8865	51.2531	54.8605	18.3898	20.9325	18.3398
chr7	46475120	46475868	749	ENSBTAG00000004602	ENSBTAT00000006039	PITX1	paired like homeodomain 1 [Source:VGNC Symbol;Acc:VGNC:32924]	-2.27	-2.86	0.38	3' UTR	8.47175	9.73276	8.10762	9.40633	7.27998	7.09727
chr2	120352975	120365320	12346	ENSBTAG00000004603	ENSBTAT00000006041	PHC2	polyhomeotic homolog 2 [Source:VGNC Symbol;Acc:VGNC:32811]	-2.66	-3.3	-1.82	Exon (ENSBTAT00000006041/ENSBTAG00000004603, exon 6 of 14)	25.8303	29.3146	31.7343	32.7405	28.7824	30.0803
chr2	120351601	120352706	1106	ENSBTAG00000004603	ENSBTAT00000006041	PHC2	polyhomeotic homolog 2 [Source:VGNC Symbol;Acc:VGNC:32811]	-0.53	-0.75	-1.34	Exon (ENSBTAT00000006041/ENSBTAG00000004603, exon 5 of 14)	25.8303	29.3146	31.7343	32.7405	28.7824	30.0803
chr26	25654916	25655779	864	ENSBTAG00000004612	ENSBTAT00000010450	SORCS3	sortilin related VPS10 domain containing receptor 3 [Source:NCBI gene;Acc:531405]	-1.02	-1.41	-0.96	Exon (ENSBTAT00000018224/ENSBTAG00000013717, exon 3 of 5)	0	0	0	0	0	0
chr26	25601975	25602305	331	ENSBTAG00000004612	ENSBTAT00000010450	SORCS3	sortilin related VPS10 domain containing receptor 3 [Source:NCBI gene;Acc:531405]	-4.32	-5.12	-0.96	3' UTR	0	0	0	0	0	0
chr26	25709868	25710047	180	ENSBTAG00000004612	ENSBTAT00000010450	SORCS3	sortilin related VPS10 domain containing receptor 3 [Source:NCBI gene;Acc:531405]	-1.85	-2.39	0.81	3' UTR	0	0	0	0	0	0
chr13	42810817	42811055	239	ENSBTAG00000004625	ENSBTAT00000006069	PYGB	glycogen phosphorylase B [Source:VGNC Symbol;Acc:VGNC:57019]	-2.68	-3.33	-0.95	3' UTR	4.14414	4.61026	4.3919	4.60017	4.43241	5.00075
chr19	34398956	34399256	301	ENSBTAG00000004635	ENSBTAT00000043699	LLGL1	LLGL1, scribble cell polarity complex component [Source:VGNC Symbol;Acc:VGNC:30915]	-1.82	-2.35	-0.55	3' UTR	1.96678	2.08742	2.61148	3.67997	2.5947	2.86204
chr26	42254553	42259527	4975	ENSBTAG00000004636	ENSBTAT00000006081	PLEKHA1	pleckstrin homology domain containing A1 [Source:VGNC Symbol;Acc:VGNC:33003]	-1	-1.38	0.17	3' UTR	10.3414	10.7276	13.7906	6.51788	10.1417	10.4049
chr15	76568896	76576776	7881	ENSBTAG00000004639	ENSBTAT00000006085	HARBI1	harbinger transposase derived 1 [Source:VGNC Symbol;Acc:VGNC:29752]	-6.03	-6.96	0.47	5' UTR	30.0801	29.0844	28.2844	14.4204	19.2952	19.4706
chr16	1986639	1986938	300	ENSBTAG00000004641	ENSBTAT00000063732	PLEKHA6	pleckstrin homology domain containing A6 [Source:NCBI gene;Acc:107133475]	-0.39	-0.55	-0.38	3' UTR	3.26421	3.29931	3.49654	4.23368	3.76242	3.36214
chr16	1989183	1999373	10191	ENSBTAG00000004641	ENSBTAT00000063732	PLEKHA6	pleckstrin homology domain containing A6 [Source:NCBI gene;Acc:107133475]	-2.07	-2.64	0.38	3' UTR	3.26421	3.29931	3.49654	4.23368	3.76242	3.36214
chr16	1988195	1988704	510	ENSBTAG00000004641	ENSBTAT00000063732	PLEKHA6	pleckstrin homology domain containing A6 [Source:NCBI gene;Acc:107133475]	-4.59	-5.42	-0.83	3' UTR	3.26421	3.29931	3.49654	4.23368	3.76242	3.36214
chr21	24508352	24508891	540	ENSBTAG00000004645	ENSBTAT00000063247	ADAMTSL3	ADAMTS like 3 [Source:NCBI gene;Acc:537483]	-0.81	-1.14	0.39	5' UTR	1.7794	1.77112	2.00332	1.11797	1.19858	1.6715
chr21	24508718	24508896	179	ENSBTAG00000004645	ENSBTAT00000063247	ADAMTSL3	ADAMTS like 3 [Source:NCBI gene;Acc:537483]	-1.59	-2.09	1.11	5' UTR	1.7794	1.77112	2.00332	1.11797	1.19858	1.6715
chr24	2596815	2648335	51521	ENSBTAG00000004650	ENSBTAT00000006103	ZNF516	zinc finger protein 516 [Source:VGNC Symbol;Acc:VGNC:37294]	-1.49	-1.97	0.2	3' UTR	5.85069	6.53934	5.32476	6.22707	6.418	5.33324
chr7	3707073	3707822	750	ENSBTAG00000004652	ENSBTAT00000006105	LPAR2	lysophosphatidic acid receptor 2 [Source:VGNC Symbol;Acc:VGNC:30956]	-2.94	-3.61	1.11	3' UTR	0.960198	1.37286	1.03947	1.87696	2.13138	2.17094
chr6	41984735	41990270	5536	ENSBTAG00000004653	ENSBTAT00000069292	ADGRA3	adhesion G protein-coupled receptor A3 [Source:VGNC Symbol;Acc:VGNC:25657]	-9.24	-10.3	0.26	Exon (ENSBTAT00000069292/ENSBTAG00000004653, exon 13 of 15)	49.4142	52.439	50.8775	37.4035	46.7929	44.5565
chr5	30304780	30307827	3048	ENSBTAG00000004660	ENSBTAT00000006116	SPATS2	spermatogenesis associated serine rich 2 [Source:NCBI gene;Acc:617860]	-7.9	-8.94	0.39	3' UTR	15.8649	17.7095	16.3218	13.715	18.2615	17.5459
chr26	11104691	11114233	9543	ENSBTAG00000004662	ENSBTAT00000073213	SLC16A12	solute carrier family 16 member 12 [Source:VGNC Symbol;Acc:VGNC:34686]	-1.45	-1.93	0.73	3' UTR	2.51217	2.67758	2.68496	0.606286	1.10239	0.808322
chr15	20277875	20321663	43789	ENSBTAG00000004672	ENSBTAT00000006129	RDX	radixin [Source:VGNC Symbol;Acc:VGNC:33845]	-11.6	-12.8	0.16	3' UTR	44.2341	46.1728	42.6144	20.9719	33.2164	34.573
chr11	98464640	98466335	1696	ENSBTAG00000004695	ENSBTAT00000006162	CDK9	cyclin dependent kinase 9 [Source:VGNC Symbol;Acc:VGNC:27136]	-11.1	-12.3	0.23	3' UTR	101.5	106.117	106.454	88.7669	106.795	100.077
chr3	106989516	106989605	90	ENSBTAG00000004715	ENSBTAT00000006186	AKIRIN1	akirin 1 [Source:VGNC Symbol;Acc:VGNC:25793]	-8.35	-9.41	0.81	3' UTR	23.9714	25.7849	23.0846	14.2369	19.7347	18.8404
chr5	36723331	36729445	6115	ENSBTAG00000004718	ENSBTAT00000045587	PUS7L	pseudouridine synthase 7 like [Source:VGNC Symbol;Acc:VGNC:33577]	-2.9	-3.57	0.57	Exon (ENSBTAT00000045587/ENSBTAG00000004718, exon 6 of 8)	9.46154	10.1643	10.0581	4.18206	8.36799	7.46281
chr14	33453979	33475206	21228	ENSBTAG00000004720	ENSBTAT00000037267	SULF1	sulfatase 1 [Source:VGNC Symbol;Acc:VGNC:53880]	-16.9	-18.3	0.24	3' UTR	64.6491	71.5837	67.1353	44.5297	53.8043	49.7316
chr19	48369158	48371799	2642	ENSBTAG00000004723	ENSBTAT00000006196	TEX2	testis expressed 2 [Source:VGNC Symbol;Acc:VGNC:35763]	-10.2	-11.3	0.45	3' UTR	22.2295	24.5176	22.0736	17.4997	21.7018	19.632
chr25	2377273	2380341	3069	ENSBTAG00000004727	ENSBTAT00000006203	PAQR4	progestin and adipoQ receptor family member 4 [Source:VGNC Symbol;Acc:VGNC:32576]	-0.72	-1.03	-0.09	3' UTR	50.5027	45.1364	45.9507	42.2968	38.5871	39.0327
chr25	2380374	2381033	660	ENSBTAG00000004729	ENSBTAT00000006206	PKMYT1	protein kinase, membrane associated tyrosine/threonine 1 [Source:VGNC Symbol;Acc:VGNC:32944]	-2.04	-2.61	0.44	3' UTR	8.28769	8.88763	9.01966	5.90943	6.88828	6.04418
chr10	76890901	76906325	15425	ENSBTAG00000004732	ENSBTAT00000006213	SPTB	spectrin beta, erythrocytic [Source:VGNC Symbol;Acc:VGNC:35252]	-0.56	-0.8	0.42	Exon (ENSBTAT00000006213/ENSBTAG00000004732, exon 30 of 36)	1.77304	2.15725	1.6547	0.216026	0.231002	0.332811
chr19	56181385	56181857	473	ENSBTAG00000004736	ENSBTAT00000006216	GRB2	growth factor receptor bound protein 2 [Source:VGNC Symbol;Acc:VGNC:29631]	-2.73	-3.39	0.16	3' UTR	62.4461	62.4014	64.4369	54.6337	63.3186	63.1986
chr17	18346935	18377855	30921	ENSBTAG00000004745	ENSBTAT00000048374	NAA15	N(alpha)-acetyltransferase 15, NatA auxiliary subunit [Source:VGNC Symbol;Acc:VGNC:53913]	-2.05	-2.62	0.27	5' UTR	14.0886	13.9089	13.727	7.33103	13.6217	13.0234
chr19	63147954	63182567	34614	ENSBTAG00000004746	ENSBTAT00000006233	HELZ	helicase with zinc finger [Source:VGNC Symbol;Acc:VGNC:57142]	-18.7	-20.2	-0.48	Exon (ENSBTAT00000006233/ENSBTAG00000004746, exon 26 of 32)	11.9812	10.5871	10.5474	20.473	13.3289	13.5397
chr5	49919291	49928448	9158	ENSBTAG00000004753	ENSBTAT00000006237	RXYLT1	ribitol xylosyltransferase 1 [Source:VGNC Symbol;Acc:VGNC:36091]	-5.95	-6.88	0.52	3' UTR	11.2396	11.5699	9.67034	3.69355	8.41938	8.69357
chr18	49892303	49892720	418	ENSBTAG00000004755	ENSBTAT00000083702	SHKBP1	SH3KBP1 binding protein 1 [Source:VGNC Symbol;Acc:VGNC:34602]	-12.2	-13.5	-0.98	3' UTR	4.59052	4.08021	3.63314	11.3873	5.36769	6.73414
chr18	49923101	49924389	1289	ENSBTAG00000004757	ENSBTAT00000065855	LTBP4	latent transforming growth factor beta binding protein 4 [Source:VGNC Symbol;Acc:VGNC:31074]	-6.89	-7.87	-0.63	Exon (ENSBTAT00000065855/ENSBTAG00000004757, exon 31 of 32)	5.23461	5.89972	5.40203	9.09798	4.16027	4.61561
chr8	7625912	7626684	773	ENSBTAG00000004769	ENSBTAT00000006262	NEIL2	nei like DNA glycosylase 2 [Source:VGNC Symbol;Acc:VGNC:31989]	-0.86	-1.21	-0.34	3' UTR	5.50354	4.81113	3.87748	3.39238	4.50781	4.17593
chr19	48140363	48140602	240	ENSBTAG00000004770	ENSBTAT00000006265	SCN4A	sodium voltage-gated channel alpha subunit 4 [Source:VGNC Symbol;Acc:VGNC:34350]	-0.43	-0.6	1.68	3' UTR	0.128173	0.2618	0.110868	0.138116	0.128825	0.09373
chr1	146272992	146280008	7017	ENSBTAG00000004777	ENSBTAT00000086647	S100B	S100 calcium binding protein B [Source:VGNC Symbol;Acc:VGNC:34248]	-0.96	-1.33	-0.11	5' UTR	24.877	27.8222	26.3386	27.9063	32.5235	30.3209
chr10	43233761	43234027	267	ENSBTAG00000004780	ENSBTAT00000036046	CDKL1	cyclin dependent kinase like 1 [Source:VGNC Symbol;Acc:VGNC:27138]	-1.46	-1.94	1.46	3' UTR	1.40153	1.213	1.19331	0.266529	0.278502	0.496751
chr5	69831604	69837859	6256	ENSBTAG00000004781	ENSBTAT00000038043	POLR3B	RNA polymerase III subunit B [Source:VGNC Symbol;Acc:VGNC:33146]	-7.52	-8.54	0.68	3' UTR	5.49909	5.1116	5.8978	3.5442	5.18758	5.23152
chr19	49624451	49639773	15323	ENSBTAG00000004787	ENSBTAT00000006285	METRNL	meteorin like, glial cell differentiation regulator [Source:VGNC Symbol;Acc:VGNC:31399]	-3.07	-3.75	0.13	5' UTR	99.0894	98.2585	94.8898	75.6283	87.6869	85.5585
chr1	149461702	149462298	597	ENSBTAG00000004791	ENSBTAT00000050520	VPS26C	VPS26 endosomal protein sorting factor C [Source:VGNC Symbol;Acc:VGNC:28218]	-2.54	-3.17	0.34	3' UTR	20.7935	21.0161	22.5447	15.4975	18.0264	17.2553
chr6	114737433	114744232	6800	ENSBTAG00000004797	ENSBTAT00000006298	TRMT44	tRNA methyltransferase 44 homolog [Source:VGNC Symbol;Acc:VGNC:49586]	-9.27	-10.4	-0.85	3' UTR	6.43744	5.93359	5.78052	15.0643	6.45066	8.28011
chr25	13733268	13733567	300	ENSBTAG00000004801	ENSBTAT00000046463	PDXDC1	pyridoxal dependent decarboxylase domain containing 1 [Source:NCBI gene;Acc:505868]	-1.87	-2.41	0.18	3' UTR	23.8288	24.9584	25.9885	20.4987	22.4036	22.8491
chr25	13712718	13713348	631	ENSBTAG00000004804	ENSBTAT00000006308	RRN3	RRN3 homolog, RNA polymerase I transcription factor [Source:NCBI gene;Acc:515964]	-4.73	-5.56	0.27	3' UTR	23.1508	23.54	23.7559	13.4466	19.3474	19.749
chr11	3767259	3767768	510	ENSBTAG00000004814	ENSBTAT00000087266	INPP4A	inositol polyphosphate-4-phosphatase type I A [Source:VGNC Symbol;Acc:VGNC:30209]	-3.89	-4.66	0.3	3' UTR	13.2998	12.7873	13.375	16.3433	18.3452	19.1967
chr5	109745905	109754245	8341	ENSBTAG00000004820	ENSBTAT00000006328	POLR2F	RNA polymerase II subunit F [Source:VGNC Symbol;Acc:VGNC:33140]	-9.3	-10.4	0.33	5' UTR	5.86095	6.08717	7.57052	2.47263	5.48596	6.47189
chr11	48659309	48662653	3345	ENSBTAG00000004823	ENSBTAT00000006331	MRPL35	mitochondrial ribosomal protein L35 [Source:VGNC Symbol;Acc:VGNC:31632]	-6.42	-7.38	0.64	3' UTR	12.7954	15.2296	16.0955	7.47222	14.73	19.2381
chr5	41863139	41876220	13082	ENSBTAG00000004832	ENSBTAT00000006351	KIF21A	kinesin family member 21A [Source:VGNC Symbol;Acc:VGNC:30595]	-1.31	-1.76	0.71	Exon (ENSBTAT00000006351/ENSBTAG00000004832, exon 11 of 35)	0.187822	0.310504	0.170471	0.232898	0.173231	0.133774
chr2	20742270	20744879	2610	ENSBTAG00000004835	ENSBTAT00000006353	HOXD3	homeobox D3 [Source:VGNC Symbol;Acc:VGNC:29933]	-1	-1.38	-1	Exon (ENSBTAT00000006353/ENSBTAG00000004835, exon 3 of 4)	2.30269	1.79248	1.24548	3.83142	2.49113	2.71339
chr2	20759992	20761365	1374	ENSBTAG00000004835	ENSBTAT00000006353	HOXD3	homeobox D3 [Source:VGNC Symbol;Acc:VGNC:29933]	-2.45	-3.07	-0.63	5' UTR	2.30269	1.79248	1.24548	3.83142	2.49113	2.71339
chr2	20740712	20740982	271	ENSBTAG00000004835	ENSBTAT00000006353	HOXD3	homeobox D3 [Source:VGNC Symbol;Acc:VGNC:29933]	-0.89	-1.24	1.97	3' UTR	2.30269	1.79248	1.24548	3.83142	2.49113	2.71339
chr2	20760197	20760616	420	ENSBTAG00000004835	ENSBTAT00000006353	HOXD3	homeobox D3 [Source:VGNC Symbol;Acc:VGNC:29933]	-1.44	-1.91	-0.59	5' UTR	2.30269	1.79248	1.24548	3.83142	2.49113	2.71339
chr18	23236600	23238117	1518	ENSBTAG00000004838	ENSBTAT00000006356	IRX5	iroquois homeobox 5 [Source:VGNC Symbol;Acc:VGNC:30289]	-1.25	-1.69	0.17	3' UTR	15.9046	15.7464	15.3673	19.808	17.0507	18.2565
chr18	25212511	25231161	18651	ENSBTAG00000004842	ENSBTAT00000006361	RSPRY1	ring finger and SPRY domain containing 1 [Source:VGNC Symbol;Acc:VGNC:34191]	-8.26	-9.32	0.42	5' UTR	17.6195	18.328	17.2152	11.3236	15.7765	14.1429
chr18	25256911	25257119	209	ENSBTAG00000004844	ENSBTAT00000006363	ARL2BP	ADP ribosylation factor like GTPase 2 binding protein [Source:VGNC Symbol;Acc:VGNC:26142]	-1.21	-1.64	0.24	3' UTR	16.037	18.9945	20.0286	10.1612	15.9147	17.0645
chr12	19243142	19246889	3748	ENSBTAG00000004850	ENSBTAT00000081534	KPNA3	karyopherin subunit alpha 3 [Source:VGNC Symbol;Acc:VGNC:30702]	-35.2	-37	0.63	3' UTR	39.1099	36.3933	37.8355	20.0484	26.5341	26.6387
chr12	19267396	19290234	22839	ENSBTAG00000004850	ENSBTAT00000006376	KPNA3	karyopherin subunit alpha 3 [Source:VGNC Symbol;Acc:VGNC:30702]	-1.16	-1.59	0.31	5' UTR	39.1099	36.3933	37.8355	20.0484	26.5341	26.6387
chr3	20475219	20475338	120	ENSBTAG00000004852	ENSBTAT00000006381	PLEKHO1	pleckstrin homology domain containing O1 [Source:VGNC Symbol;Acc:VGNC:33026]	-0.64	-0.91	-1.26	3' UTR	28.3216	34.4277	31.0126	24.7495	33.0292	30.5836
chr3	20475906	20476833	928	ENSBTAG00000004852	ENSBTAT00000006381	PLEKHO1	pleckstrin homology domain containing O1 [Source:VGNC Symbol;Acc:VGNC:33026]	-4.06	-4.84	0.25	3' UTR	28.3216	34.4277	31.0126	24.7495	33.0292	30.5836
chr16	54941543	54942555	1013	ENSBTAG00000004855	ENSBTAT00000006383	PRDX6	peroxiredoxin 6 [Source:VGNC Symbol;Acc:VGNC:33304]	-26.5	-28.1	0.31	3' UTR	152.655	169.151	153.703	96.873	131.373	128.955
chr15	44436362	44436991	630	ENSBTAG00000004862	ENSBTAT00000083367	TUB	tubby bipartite transcription factor [Source:VGNC Symbol;Acc:VGNC:36503]	-1.84	-2.38	0.4	3' UTR	5.76074	5.62084	5.9788	3.85399	5.36742	5.13295
chr15	44437051	44437111	61	ENSBTAG00000004862	ENSBTAT00000083367	TUB	tubby bipartite transcription factor [Source:VGNC Symbol;Acc:VGNC:36503]	-0.32	-0.41	0.18	Exon (ENSBTAT00000083367/ENSBTAG00000004862, exon 12 of 12)	5.76074	5.62084	5.9788	3.85399	5.36742	5.13295
chr28	2277531	2282605	5075	ENSBTAG00000004870	ENSBTAT00000078875	GALNT2	polypeptide N-acetylgalactosaminyltransferase 2 [Source:VGNC Symbol;Acc:VGNC:29231]	-4.26	-5.05	0.23	3' UTR	23.7132	25.4198	24.4906	21.0076	20.3711	19.9394
chr16	51144529	51145545	1017	ENSBTAG00000004873	ENSBTAT00000006407	CCNL2	cyclin L2 [Source:VGNC Symbol;Acc:VGNC:26976]	-5.93	-6.85	0.3	3' UTR	20.4394	18.3818	19.5683	21.2216	18.2263	20.0291
chr25	2888126	2888334	209	ENSBTAG00000004875	ENSBTAT00000006410	NAA60	N(alpha)-acetyltransferase 60, NatF catalytic subunit [Source:NCBI gene;Acc:514154]	-2.28	-2.87	-0.6	3' UTR	16.9643	15.3273	16.3325	22.8533	19.5723	18.5274
chr25	2884761	2886400	1640	ENSBTAG00000004875	ENSBTAT00000072301	NAA60	N(alpha)-acetyltransferase 60, NatF catalytic subunit [Source:NCBI gene;Acc:514154]	-5.6	-6.5	-0.36	3' UTR	16.9643	15.3273	16.3325	22.8533	19.5723	18.5274
chr11	10238630	10260057	21428	ENSBTAG00000004887	ENSBTAT00000006430	DCTN1	dynactin subunit 1 [Source:VGNC Symbol;Acc:VGNC:27928]	-11.2	-12.4	-0.23	5' UTR	16.8868	14.9916	16.8352	24.6948	16.7273	17.8128
chr19	26489055	26489324	270	ENSBTAG00000004908	ENSBTAT00000067760	CHRNE	cholinergic receptor nicotinic epsilon subunit [Source:VGNC Symbol;Acc:VGNC:27335]	-0.88	-1.23	-0.84	3' UTR	0.91238	0.618737	0.773774	1.86604	0.878208	0.784821
chr6	88278879	88354991	76113	ENSBTAG00000004912	ENSBTAT00000006467	ANKRD17	ankyrin repeat domain 17 [Source:VGNC Symbol;Acc:VGNC:50089]	-3.99	-4.76	-0.63	Exon (ENSBTAT00000006467/ENSBTAG00000004912, exon 1 of 34)	31.5321	28.0636	28.8789	30.2935	28.5629	28.9201
chr27	5854275	5856711	2437	ENSBTAG00000004922	ENSBTAT00000006476	AGPAT5	1-acylglycerol-3-phosphate O-acyltransferase 5 [Source:VGNC Symbol;Acc:VGNC:25738]	-5.32	-6.2	0.73	Exon (ENSBTAT00000006476/ENSBTAG00000004922, exon 7 of 9)	3.99787	4.6901	4.8571	3.22749	5.29388	4.89475
chr18	60019221	60019726	506	ENSBTAG00000004925	ENSBTAT00000054007	ENSBTAG00000004925	NA	-3.34	-4.05	0.86	Exon (ENSBTAT00000054007/ENSBTAG00000004925, exon 1 of 1)	9.6201	9.09253	7.30078	3.36829	6.87396	5.99717
chr10	42644327	42650927	6601	ENSBTAG00000004926	ENSBTAT00000006480	LRR1	leucine rich repeat protein 1 [Source:VGNC Symbol;Acc:VGNC:30997]	-2.53	-3.16	0.8	5' UTR	3.45504	2.729	2.2759	2.14847	3.31357	3.76856
chr10	42664134	42664852	719	ENSBTAG00000004930	ENSBTAT00000044951	DNAAF2	dynein axonemal assembly factor 2 [Source:VGNC Symbol;Acc:VGNC:28119]	-3.65	-4.39	0.7	3' UTR	5.42504	5.49123	5.47131	2.05536	3.37007	3.89391
chr10	42796476	42796565	90	ENSBTAG00000004934	ENSBTAT00000066864	NEMF	nuclear export mediator factor [Source:VGNC Symbol;Acc:VGNC:32004]	-2.31	-2.91	0.64	Exon (ENSBTAT00000066864/ENSBTAG00000004934, exon 13 of 33)	8.59137	8.98481	8.08361	5.11604	9.69476	9.54195
chr10	42766189	42781228	15040	ENSBTAG00000004934	ENSBTAT00000066864	NEMF	nuclear export mediator factor [Source:VGNC Symbol;Acc:VGNC:32004]	-5.95	-6.88	0.24	Exon (ENSBTAT00000066864/ENSBTAG00000004934, exon 19 of 33)	8.59137	8.98481	8.08361	5.11604	9.69476	9.54195
chr18	47419499	47435704	16206	ENSBTAG00000004939	ENSBTAT00000031518	ZNF569	zinc finger protein 569 [Source:VGNC Symbol;Acc:VGNC:52281]	-1.84	-2.37	0.52	5' UTR	5.44752	5.84659	5.27086	1.09765	3.2573	3.4257
chr15	22223118	22223327	210	ENSBTAG00000004949	ENSBTAT00000006508	FDXACB1	ferredoxin-fold anticodon binding domain containing 1 [Source:VGNC Symbol;Acc:VGNC:28941]	-0.82	-1.15	-1	3' UTR	5.05408	4.11179	3.40202	2.77704	4.43794	3.76874
chr15	22223446	22225939	2494	ENSBTAG00000004949	ENSBTAT00000006508	FDXACB1	ferredoxin-fold anticodon binding domain containing 1 [Source:VGNC Symbol;Acc:VGNC:28941]	-3.21	-3.91	0.64	3' UTR	5.05408	4.11179	3.40202	2.77704	4.43794	3.76874
chr19	21542038	21577471	35434	ENSBTAG00000004961	ENSBTAT00000006525	GOSR1	golgi SNAP receptor complex member 1 [Source:VGNC Symbol;Acc:VGNC:29500]	-13	-14.3	0.41	5' UTR	28.4335	30.9515	28.34	13.9001	25.8512	27.632
chr14	424798	425669	872	ENSBTAG00000004969	ENSBTAT00000006542	LRRC14	leucine rich repeat containing 14 [Source:VGNC Symbol;Acc:VGNC:30999]	-0.69	-0.98	0.23	Exon (ENSBTAT00000006542/ENSBTAG00000004969, exon 4 of 5)	6.0618	7.78166	7.47373	5.78881	6.38661	7.00295
chr14	423465	423524	60	ENSBTAG00000004970	ENSBTAT00000006543	LRRC24	leucine rich repeat containing 24 [Source:VGNC Symbol;Acc:VGNC:31005]	-0.37	-0.51	0.72	Exon (ENSBTAT00000006543/ENSBTAG00000004970, exon 6 of 6)	2.36103	2.93118	3.37482	2.86314	2.70346	3.01874
chr4	30692048	30693265	1218	ENSBTAG00000004976	ENSBTAT00000075947	CDCA7L	cell division cycle associated 7 like [Source:VGNC Symbol;Acc:VGNC:27087]	-1.81	-2.35	-0.66	3' UTR	11.9966	13.6974	14.4034	11.099	16.6717	15.6378
chr13	42021805	42022430	626	ENSBTAG00000004993	ENSBTAT00000006568	NXT1	nuclear transport factor 2 like export factor 1 [Source:VGNC Symbol;Acc:VGNC:32384]	-6.12	-7.05	0.46	5' UTR	25.1977	31.0242	32.2178	26.3269	27.6322	27.9904
chr4	15308821	15320508	11688	ENSBTAG00000004995	ENSBTAT00000068688	C1GALT1	core 1 synthase, glycoprotein-N-acetylgalactosamine 3-beta-galactosyltransferase 1 [Source:VGNC Symbol;Acc:VGNC:26615]	-29	-30.7	0.54	3' UTR	63.7373	70.2451	62.7578	26.324	42.324	39.0085
chr8	98601448	98601628	181	ENSBTAG00000004997	ENSBTAT00000006577	CTNNAL1	catenin alpha like 1 [Source:VGNC Symbol;Acc:VGNC:27801]	-0.53	-0.75	0.2	5' UTR	9.363	10.2947	9.32704	4.82044	5.8818	6.59768
chr5	77928023	77929311	1289	ENSBTAG00000004999	ENSBTAT00000052937	KIAA1551	KIAA1551 [Source:VGNC Symbol;Acc:VGNC:30572]	-14.8	-16.2	0.71	3' UTR	15.6626	17.4651	15.2082	7.00938	11.691	10.7472
chr5	77929580	77930449	870	ENSBTAG00000004999	ENSBTAT00000052937	KIAA1551	KIAA1551 [Source:VGNC Symbol;Acc:VGNC:30572]	-10	-11.2	0.82	Exon (ENSBTAT00000052937/ENSBTAG00000004999, exon 3 of 4)	15.6626	17.4651	15.2082	7.00938	11.691	10.7472
chr5	77931347	77933025	1679	ENSBTAG00000004999	ENSBTAT00000052937	KIAA1551	KIAA1551 [Source:VGNC Symbol;Acc:VGNC:30572]	-19.2	-20.7	0.76	5' UTR	15.6626	17.4651	15.2082	7.00938	11.691	10.7472
chr5	77926825	77926885	61	ENSBTAG00000004999	ENSBTAT00000052937	KIAA1551	KIAA1551 [Source:VGNC Symbol;Acc:VGNC:30572]	-0.81	-1.14	0.56	3' UTR	15.6626	17.4651	15.2082	7.00938	11.691	10.7472
chr7	38779317	38779466	150	ENSBTAG00000005009	ENSBTAT00000006594	PRELID1	PRELI domain containing 1 [Source:VGNC Symbol;Acc:VGNC:33306]	-1.61	-2.11	0.26	3' UTR	52.1498	57.0189	58.0677	51.6914	55.3105	55.6487
chr7	38779306	38779515	210	ENSBTAG00000005009	ENSBTAT00000006594	PRELID1	PRELI domain containing 1 [Source:VGNC Symbol;Acc:VGNC:33306]	-1.72	-2.24	0.26	3' UTR	52.1498	57.0189	58.0677	51.6914	55.3105	55.6487
chr12	29814587	29817598	3012	ENSBTAG00000005012	ENSBTAT00000006600	HSPH1	heat shock protein family H (Hsp110) member 1 [Source:VGNC Symbol;Acc:VGNC:53817]	-2.56	-3.2	0.2	Exon (ENSBTAT00000006600/ENSBTAG00000005012, exon 13 of 18)	8.36326	7.38619	8.36001	5.51601	8.23067	7.38795
chr12	29819418	29819538	121	ENSBTAG00000005012	ENSBTAT00000006600	HSPH1	heat shock protein family H (Hsp110) member 1 [Source:VGNC Symbol;Acc:VGNC:53817]	-0.83	-1.16	0.61	3' UTR	8.36326	7.38619	8.36001	5.51601	8.23067	7.38795
chr12	29796429	29796579	151	ENSBTAG00000005012	ENSBTAT00000006600	HSPH1	heat shock protein family H (Hsp110) member 1 [Source:VGNC Symbol;Acc:VGNC:53817]	-0.6	-0.86	0.2	5' UTR	8.36326	7.38619	8.36001	5.51601	8.23067	7.38795
chr26	21870395	21872774	2380	ENSBTAG00000005015	ENSBTAT00000006601	SFXN3	sideroflexin 3 [Source:VGNC Symbol;Acc:VGNC:34532]	-5.42	-6.31	-0.53	3' UTR	20.8393	22.4089	20.6063	22.5448	20.915	23.2821
chr10	9099553	9100270	718	ENSBTAG00000005016	ENSBTAT00000006605	AP3B1	adaptor related protein complex 3 subunit beta 1 [Source:VGNC Symbol;Acc:VGNC:25987]	-7.8	-8.83	0.33	3' UTR	19.2889	17.7	18.629	17.4218	19.6613	19.7836
chr9	54296909	54297381	473	ENSBTAG00000005026	ENSBTAT00000006614	MANEA	mannosidase endo-alpha [Source:VGNC Symbol;Acc:VGNC:31169]	-5.77	-6.68	0.51	3' UTR	41.1111	41.4159	38.0001	24.7994	34.4693	37.091
chr21	56227805	56245304	17500	ENSBTAG00000005040	ENSBTAT00000006650	PPP4R3A	protein phosphatase 4 regulatory subunit 3A [Source:VGNC Symbol;Acc:VGNC:33271]	-7.94	-8.98	0.35	5' UTR	47.6727	46.3794	46.6052	27.1864	44.9146	43.5114
chr26	38583166	38611587	28422	ENSBTAG00000005057	ENSBTAT00000006666	FAM204A	family with sequence similarity 204 member A [Source:VGNC Symbol;Acc:VGNC:28780]	-27.2	-28.9	0.36	5' UTR	34.5512	32.2698	29.6673	26.0244	36.5462	35.4872
chr1	67049249	67058199	8951	ENSBTAG00000005066	ENSBTAT00000076030	HSPBAP1	HSPB1 associated protein 1 [Source:VGNC Symbol;Acc:VGNC:29987]	-7.07	-8.07	0.41	Exon (ENSBTAT00000022152/ENSBTAG00000016656, exon 14 of 17)	4.93639	4.55665	4.21955	2.2243	4.10044	4.78447
chr1	67064283	67065276	994	ENSBTAG00000005066	ENSBTAT00000076030	HSPBAP1	HSPB1 associated protein 1 [Source:VGNC Symbol;Acc:VGNC:29987]	-2.36	-2.97	0.58	3' UTR	4.93639	4.55665	4.21955	2.2243	4.10044	4.78447
chr29	43332365	43332604	240	ENSBTAG00000005075	ENSBTAT00000006689	MRPL49	mitochondrial ribosomal protein L49 [Source:VGNC Symbol;Acc:VGNC:31644]	-0.76	-1.07	0.29	3' UTR	23.3415	24.4926	21.9673	25.6644	23.5502	23.1479
chr29	43333440	43335771	2332	ENSBTAG00000005076	ENSBTAT00000006699	SYVN1	synoviolin 1 [Source:VGNC Symbol;Acc:VGNC:56285]	-23	-24.6	-0.62	Exon (ENSBTAT00000006699/ENSBTAG00000005076, exon 10 of 16)	10.8552	11.46	11.7447	13.5172	8.73175	8.19643
chr9	94950924	94960850	9927	ENSBTAG00000005083	ENSBTAT00000045051	TULP4	tubby like protein 4 [Source:VGNC Symbol;Acc:VGNC:36522]	-5.55	-6.44	-0.33	Exon (ENSBTAT00000045051/ENSBTAG00000005083, exon 10 of 16)	15.0014	13.1597	14.7027	13.1167	11.6208	11.2819
chr25	34129206	34129563	358	ENSBTAG00000005089	ENSBTAT00000063604	RHBDD2	rhomboid domain containing 2 [Source:VGNC Symbol;Acc:VGNC:33931]	-9.57	-10.7	-1.43	3' UTR	5.18769	4.67629	4.77543	8.4943	5.23646	5.91248
chr8	47923884	47924093	210	ENSBTAG00000005090	ENSBTAT00000077502	CEMIP2	cell migration inducing hyaluronidase 2 [Source:VGNC Symbol;Acc:VGNC:36021]	-0.49	-0.7	0.4	3' UTR	10.5454	11.1217	10.6109	14.4051	21.0897	20.3059
chr8	47925767	47925826	60	ENSBTAG00000005090	ENSBTAT00000077502	CEMIP2	cell migration inducing hyaluronidase 2 [Source:VGNC Symbol;Acc:VGNC:36021]	-3.77	-4.52	0.98	Exon (ENSBTAT00000077502/ENSBTAG00000005090, exon 24 of 24)	10.5454	11.1217	10.6109	14.4051	21.0897	20.3059
chr8	47971138	47987131	15994	ENSBTAG00000005090	ENSBTAT00000077502	CEMIP2	cell migration inducing hyaluronidase 2 [Source:VGNC Symbol;Acc:VGNC:36021]	-9.85	-11	0.38	Exon (ENSBTAT00000077502/ENSBTAG00000005090, exon 2 of 24)	10.5454	11.1217	10.6109	14.4051	21.0897	20.3059
chr8	86137673	86141281	3609	ENSBTAG00000005092	ENSBTAT00000061589	ROR2	receptor tyrosine kinase like orphan receptor 2 [Source:VGNC Symbol;Acc:VGNC:34087]	-25.9	-27.6	0.3	3' UTR	67.5365	76.2484	71.2992	71.4734	76.8332	76.0269
chr9	14833551	14838705	5155	ENSBTAG00000005096	ENSBTAT00000006715	COX7A2	cytochrome c oxidase subunit 7A2 [Source:VGNC Symbol;Acc:VGNC:53788]	-26.7	-28.4	0.39	5' UTR	54.361	45.6265	57.0923	30.3894	56.5532	62.7725
chr2	127124173	127125126	954	ENSBTAG00000005105	ENSBTAT00000006727	PAFAH2	platelet activating factor acetylhydrolase 2 [Source:VGNC Symbol;Acc:VGNC:32552]	-1.45	-1.93	0.33	3' UTR	5.47954	5.33143	5.98451	4.15444	5.50262	4.99351
chr6	39779895	39779985	91	ENSBTAG00000005108	ENSBTAT00000061059	SLIT2	slit guidance ligand 2 [Source:VGNC Symbol;Acc:VGNC:34960]	-0.6	-0.85	1.7	Exon (ENSBTAT00000061059/ENSBTAG00000005108, exon 1 of 38)	0.477026	0.883632	0.695941	0.733226	0.716453	0.589639
chr4	87075143	87314496	239354	ENSBTAG00000005110	ENSBTAT00000006737	CADPS2	calcium dependent secretion activator 2 [Source:VGNC Symbol;Acc:VGNC:26699]	-0.66	-0.94	0.37	Exon (ENSBTAT00000006737/ENSBTAG00000005110, exon 1 of 29)	0.740808	0.701822	0.823813	0.396198	0.553852	0.63397
chr13	49152039	49152159	121	ENSBTAG00000005111	ENSBTAT00000006739	BMP2	bone morphogenetic protein 2 [Source:VGNC Symbol;Acc:VGNC:26517]	-0.79	-1.11	-0.62	5' UTR	9.9774	10.4522	9.42043	7.26712	9.9196	8.61888
chr13	49153856	49162298	8443	ENSBTAG00000005111	ENSBTAT00000006739	BMP2	bone morphogenetic protein 2 [Source:VGNC Symbol;Acc:VGNC:26517]	-2.24	-2.83	0.37	3' UTR	9.9774	10.4522	9.42043	7.26712	9.9196	8.61888
chr13	49184951	49185101	151	ENSBTAG00000005111	ENSBTAT00000082759	BMP2	bone morphogenetic protein 2 [Source:VGNC Symbol;Acc:VGNC:26517]	-0.53	-0.76	0.77	3' UTR	9.9774	10.4522	9.42043	7.26712	9.9196	8.61888
chr8	102410719	102411013	295	ENSBTAG00000005115	ENSBTAT00000074514	SLC31A2	solute carrier family 31 member 2 [Source:VGNC Symbol;Acc:VGNC:34814]	-1.18	-1.6	0.5	3' UTR	6.70237	6.55042	8.01778	3.27001	4.97314	5.3043
chr8	102413489	102417336	3848	ENSBTAG00000005116	ENSBTAT00000006746	FKBP15	FKBP prolyl isomerase 15 [Source:VGNC Symbol;Acc:VGNC:29020]	-1.2	-1.63	0.31	3' UTR	5.41094	7.69488	6.44194	5.85704	4.51307	4.74755
chr8	102417425	102419479	2055	ENSBTAG00000005116	ENSBTAT00000006746	FKBP15	FKBP prolyl isomerase 15 [Source:VGNC Symbol;Acc:VGNC:29020]	-3.95	-4.72	0.33	Exon (ENSBTAT00000006746/ENSBTAG00000005116, exon 24 of 28)	5.41094	7.69488	6.44194	5.85704	4.51307	4.74755
chr8	102422926	102431066	8141	ENSBTAG00000005116	ENSBTAT00000006746	FKBP15	FKBP prolyl isomerase 15 [Source:VGNC Symbol;Acc:VGNC:29020]	-1.14	-1.56	0.18	Exon (ENSBTAT00000006746/ENSBTAG00000005116, exon 18 of 28)	5.41094	7.69488	6.44194	5.85704	4.51307	4.74755
chr8	63823640	63836311	12672	ENSBTAG00000005133	ENSBTAT00000006765	ANKS6	ankyrin repeat and sterile alpha motif domain containing 6 [Source:VGNC Symbol;Acc:VGNC:25947]	-1.67	-2.18	0.35	Exon (ENSBTAT00000006765/ENSBTAG00000005133, exon 1 of 15)	4.82379	5.54799	5.57959	5.64835	5.66164	5.47966
chr16	71713406	71713555	150	ENSBTAG00000005137	ENSBTAT00000006773	LPGAT1	lysophosphatidylglycerol acyltransferase 1 [Source:VGNC Symbol;Acc:VGNC:30965]	-5.16	-6.03	1.07	3' UTR	4.34457	5.35467	8.07092	4.6706	7.06094	4.49443
chr20	33656225	33656338	114	ENSBTAG00000005142	ENSBTAT00000006781	RPL37	ribosomal protein L37 [Source:NCBI gene;Acc:768317]	-41.4	-43.4	0.37	3' UTR	9.57911	10.7376	10.8236	16.8205	13.4028	13.4753
chr29	50548324	50548681	358	ENSBTAG00000005144	ENSBTAT00000029870	PNPLA2	patatin like phospholipase domain containing 2 [Source:VGNC Symbol;Acc:VGNC:33091]	-1.65	-2.16	-0.69	3' UTR	4.41185	3.98256	3.69883	8.83878	4.22478	3.96036
chr21	32245129	32411105	165977	ENSBTAG00000005145	ENSBTAT00000074851	PEAK1	pseudopodium enriched atypical kinase 1 [Source:VGNC Symbol;Acc:VGNC:32733]	-9.03	-10.1	0.12	5' UTR	90.044	93.9668	91.1733	98.0321	99.861	93.1627
chr29	26396232	26398499	2268	ENSBTAG00000005147	ENSBTAT00000006797	HPS5	HPS5, biogenesis of lysosomal organelles complex 2 subunit 2 [Source:VGNC Symbol;Acc:VGNC:29946]	-6.01	-6.94	0.57	3' UTR	7.44677	8.08715	8.32053	5.50048	7.82796	8.10734
chr29	26379482	26383298	3817	ENSBTAG00000005147	ENSBTAT00000006797	HPS5	HPS5, biogenesis of lysosomal organelles complex 2 subunit 2 [Source:VGNC Symbol;Acc:VGNC:29946]	-9.79	-10.9	0.61	Exon (ENSBTAT00000006797/ENSBTAG00000005147, exon 13 of 23)	7.44677	8.08715	8.32053	5.50048	7.82796	8.10734
chr18	34231443	34231563	121	ENSBTAG00000005152	ENSBTAT00000085212	ENSBTAG00000005152	thymidine kinase 2, mitochondrial [Source:NCBI gene;Acc:615457]	-0.89	-1.24	-1.77	3' UTR	8.99762	10.3696	8.34663	6.30653	8.17793	6.30189
chr18	34231466	34231615	150	ENSBTAG00000005152	ENSBTAT00000085212	ENSBTAG00000005152	thymidine kinase 2, mitochondrial [Source:NCBI gene;Acc:615457]	-0.62	-0.89	-0.9	3' UTR	8.99762	10.3696	8.34663	6.30653	8.17793	6.30189
chr18	34231108	34231227	120	ENSBTAG00000005152	ENSBTAT00000085212	ENSBTAG00000005152	thymidine kinase 2, mitochondrial [Source:NCBI gene;Acc:615457]	-0.27	-0.32	0.78	3' UTR	8.99762	10.3696	8.34663	6.30653	8.17793	6.30189
chr24	42159076	42159342	267	ENSBTAG00000005154	ENSBTAT00000006789	APCDD1	APC down-regulated 1 [Source:VGNC Symbol;Acc:VGNC:26007]	-0.44	-0.61	0.67	Exon (ENSBTAT00000006789/ENSBTAG00000005154, exon 5 of 5)	0.684409	0.637764	0.718798	0.703375	0.477506	0.790765
chr24	42189100	42190058	959	ENSBTAG00000005158	ENSBTAT00000006800	NAPG	NSF attachment protein gamma [Source:VGNC Symbol;Acc:VGNC:31884]	-1.28	-1.73	0.15	3' UTR	27.5762	2.38557	30.1141	25.2785	30.9527	30.638
chr29	26326482	26330406	3925	ENSBTAG00000005160	ENSBTAT00000006803	GTF2H1	general transcription factor IIH subunit 1 [Source:VGNC Symbol;Acc:VGNC:29695]	-4.81	-5.65	0.31	3' UTR	12.5415	13.2815	13.9785	6.42098	11.1367	11.0601
chr3	16229793	16232969	3177	ENSBTAG00000005161	ENSBTAT00000081817	ATP8B2	ATPase phospholipid transporting 8B2 [Source:VGNC Symbol;Acc:VGNC:26331]	-1.38	-1.84	0.53	5' UTR	7.82624	6.31393	6.64523	5.59105	7.63659	6.37514
chr3	16210978	16211306	329	ENSBTAG00000005161	ENSBTAT00000081817	ATP8B2	ATPase phospholipid transporting 8B2 [Source:VGNC Symbol;Acc:VGNC:26331]	-1.38	-1.84	0.54	3' UTR	7.82624	6.31393	6.64523	5.59105	7.63659	6.37514
chr13	73741093	73741808	716	ENSBTAG00000005186	ENSBTAT00000006835	DBNDD2	dysbindin domain containing 2 [Source:VGNC Symbol;Acc:VGNC:27892]	-2.06	-2.63	0.26	3' UTR	21.5013	28.257	25.7596	7.21443	9.45839	10.0218
chr11	102927774	102934125	6352	ENSBTAG00000005190	ENSBTAT00000006842	TSC1	TSC complex subunit 1 [Source:VGNC Symbol;Acc:VGNC:36407]	-2.25	-2.84	0.16	3' UTR	12.1696	13.3443	12.2757	11.8359	10.8078	10.7789
chr25	2679815	2680947	1133	ENSBTAG00000005195	ENSBTAT00000006843	ZNF200	zinc finger protein 200 [Source:VGNC Symbol;Acc:VGNC:37222]	-6.96	-7.95	0.59	3' UTR	12.2202	12.2384	10.7441	5.39909	9.90894	9.32547
chr9	34277618	34285452	7835	ENSBTAG00000005205	ENSBTAT00000076070	DSE	dermatan sulfate epimerase [Source:VGNC Symbol;Acc:VGNC:53789]	-43.5	-45.5	0.33	Exon (ENSBTAT00000076070/ENSBTAG00000005205, exon 3 of 5)	137.283	150.885	146.797	92.5222	124.357	117.752
chr9	34326054	34352994	26941	ENSBTAG00000005205	ENSBTAT00000006855	DSE	dermatan sulfate epimerase [Source:VGNC Symbol;Acc:VGNC:53789]	-0.78	-1.1	-0.39	5' UTR	137.283	150.885	146.797	92.5222	124.357	117.752
chr23	25063969	25065959	1991	ENSBTAG00000005206	ENSBTAT00000006857	TMEM14A	transmembrane protein 14A [Source:VGNC Symbol;Acc:VGNC:35979]	-2.88	-3.55	0.5	3' UTR	11.723	14.942	12.854	3.58305	11.8941	15.7505
chr1	82116216	82119266	3051	ENSBTAG00000005209	ENSBTAT00000087329	VPS8	VPS8, CORVET complex subunit [Source:VGNC Symbol;Acc:VGNC:36832]	-0.85	-1.19	0.32	Exon (ENSBTAT00000087329/ENSBTAG00000005209, exon 22 of 23)	1.62659	1.59945	1.51115	1.30987	1.42275	1.15391
chr10	13352844	13356161	3318	ENSBTAG00000005210	ENSBTAT00000006862	SNAPC5	small nuclear RNA activating complex polypeptide 5 [Source:VGNC Symbol;Acc:VGNC:35057]	-2.53	-3.16	0.38	5' UTR	12.0406	10.1833	10.6017	3.84888	7.6162	7.85442
chr10	13398694	13404844	6151	ENSBTAG00000005213	ENSBTAT00000006867	ZWILCH	zwilch kinetochore protein [Source:VGNC Symbol;Acc:VGNC:37391]	-2.49	-3.11	0.35	3' UTR	8.02045	7.22999	6.38659	10.0745	10.6752	10.7968
chr5	107578056	107579256	1201	ENSBTAG00000005221	ENSBTAT00000066850	WNK1	WNK lysine deficient protein kinase 1 [Source:VGNC Symbol;Acc:VGNC:36949]	-5.51	-6.4	-0.52	5' UTR	16.2036	15.9496	15.8993	22.6626	15.9508	15.6958
chr5	107708699	107711014	2316	ENSBTAG00000005225	ENSBTAT00000055617	RAD52	RAD52 homolog, DNA repair protein [Source:VGNC Symbol;Acc:VGNC:33688]	-1.62	-2.13	-0.23	3' UTR	15.3117	15.7249	12.3871	15.5651	11.9112	12.5838
chr2	64935021	64935407	387	ENSBTAG00000005234	ENSBTAT00000006890	LYPD1	LY6/PLAUR domain containing 1 [Source:VGNC Symbol;Acc:VGNC:31099]	-2.75	-3.4	2.75	3' UTR	0.455353	0.378167	0.124849	0.190318	0.420508	0.457043
chr2	64935037	64935392	356	ENSBTAG00000005234	ENSBTAT00000006890	LYPD1	LY6/PLAUR domain containing 1 [Source:VGNC Symbol;Acc:VGNC:31099]	-3.74	-4.49	4.65	3' UTR	0.455353	0.378167	0.124849	0.190318	0.420508	0.457043
chr2	64734413	64735811	1399	ENSBTAG00000005238	ENSBTAT00000006893	NCKAP5	NCK associated protein 5 [Source:VGNC Symbol;Acc:VGNC:56130]	-1.04	-1.43	0.84	Exon (ENSBTAT00000006893/ENSBTAG00000005238, exon 11 of 17)	4.84192	5.19579	4.85854	0.73858	0.580432	0.582714
chr17	43972110	43977394	5285	ENSBTAG00000005240	ENSBTAT00000006896	ZNF605	zinc finger protein 605 [Source:VGNC Symbol;Acc:VGNC:37310]	-7.38	-8.39	0.66	Exon (ENSBTAT00000006896/ENSBTAG00000005240, exon 1 of 2)	17.552	18.0023	14.7333	5.82876	9.85205	9.209
chr5	29186562	29186892	331	ENSBTAG00000005246	ENSBTAT00000006902	DIP2B	disco interacting protein 2 homolog B [Source:VGNC Symbol;Acc:VGNC:28067]	-7.61	-8.64	0.64	3' UTR	6.15316	6.71033	6.86472	3.81723	5.50895	5.45467
chr8	76434667	76476028	41362	ENSBTAG00000005247	ENSBTAT00000006906	FRMD3	FERM domain containing 3 [Source:VGNC Symbol;Acc:VGNC:29113]	-5.37	-6.25	0.84	5' UTR	4.90491	4.50382	4.99873	2.23992	3.2325	3.13329
chr8	76502538	76520196	17659	ENSBTAG00000005247	ENSBTAT00000006906	FRMD3	FERM domain containing 3 [Source:VGNC Symbol;Acc:VGNC:29113]	-0.92	-1.28	0.44	Exon (ENSBTAT00000006906/ENSBTAG00000005247, exon 10 of 15)	4.90491	4.50382	4.99873	2.23992	3.2325	3.13329
chr11	43783579	43790689	7111	ENSBTAG00000005257	ENSBTAT00000006917	PEX13	peroxisomal biogenesis factor 13 [Source:VGNC Symbol;Acc:VGNC:32755]	-5.93	-6.85	0.42	Exon (ENSBTAT00000006917/ENSBTAG00000005257, exon 2 of 4)	18.0842	17.8958	18.2568	8.16899	12.1276	12.5619
chr18	49408375	49416394	8020	ENSBTAG00000005261	ENSBTAT00000006924	ENSBTAG00000005261	Fc fragment of IgG binding protein [Source:NCBI gene;Acc:534348]	-1.03	-1.42	1.87	3' UTR	0.165534	0.363981	0.33183	0.073788	0.037168	0.036776
chr17	339663	353240	13578	ENSBTAG00000005263	ENSBTAT00000055600	KLHL2	kelch like family member 2 [Source:VGNC Symbol;Acc:VGNC:30648]	-1.56	-2.05	0.48	5' UTR	5.52049	6.35642	6.35488	4.0087	7.11425	7.94299
chr7	81294847	81302808	7962	ENSBTAG00000005265	ENSBTAT00000006931	ZCCHC9	zinc finger CCHC-type containing 9 [Source:NCBI gene;Acc:506049]	-4.36	-5.17	0.28	5' UTR	21.6315	22.4645	17.9808	13.336	17.1246	17.3743
chr7	20426210	20426839	630	ENSBTAG00000005272	ENSBTAT00000006935	DOHH	deoxyhypusine hydroxylase [Source:VGNC Symbol;Acc:VGNC:28164]	-2.5	-3.12	0.39	3' UTR	13.1358	15.053	15.8211	13.1728	15.1772	13.8843
chr4	104264742	104273391	8650	ENSBTAG00000005285	ENSBTAT00000006954	MRPS33	mitochondrial ribosomal protein S33 [Source:VGNC Symbol;Acc:VGNC:31671]	-15	-16.3	0.34	5' UTR	123.895	110.975	123.463	91.9424	134.604	133.21
chr7	49677998	49678356	359	ENSBTAG00000005288	ENSBTAT00000006958	GFRA3	GDNF family receptor alpha 3 [Source:VGNC Symbol;Acc:VGNC:29334]	-1.4	-1.87	-1.01	3' UTR	1.8187	2.30728	2.08631	0.519467	0.493268	0.441848
chr7	6489177	6493457	4281	ENSBTAG00000005289	ENSBTAT00000006959	CHERP	calcium homeostasis endoplasmic reticulum protein [Source:VGNC Symbol;Acc:VGNC:27287]	-19.5	-21	-0.99	Exon (ENSBTAT00000006959/ENSBTAG00000005289, exon 8 of 17)	7.36477	7.96619	7.95188	10.3402	8.0766	8.21378
chr9	52686243	52686361	119	ENSBTAG00000005301	ENSBTAT00000076327	KLHL32	kelch like family member 32 [Source:VGNC Symbol;Acc:VGNC:53796]	-0.87	-1.22	0.87	Exon (ENSBTAT00000071623/ENSBTAG00000005301, exon 4 of 9)	2.44263	2.49645	2.87619	8.10463	7.17703	7.79335
chr16	42567712	42568355	644	ENSBTAG00000005304	ENSBTAT00000006978	SRM	spermidine synthase [Source:VGNC Symbol;Acc:VGNC:35282]	-5.91	-6.83	-0.36	3' UTR	24.8004	24.6047	25.0539	51.2874	30.3141	30.5413
chr7	6412492	6450460	37969	ENSBTAG00000005312	ENSBTAT00000006986	MED26	mediator complex subunit 26 [Source:NCBI gene;Acc:506331]	-1.27	-1.72	-0.64	5' UTR	6.89764	7.35213	7.28718	7.45514	7.26154	7.54906
chr12	33172316	33177282	4967	ENSBTAG00000005318	ENSBTAT00000047301	RNF6	ring finger protein 6 [Source:VGNC Symbol;Acc:VGNC:34071]	-6.11	-7.05	0.54	Exon (ENSBTAT00000047301/ENSBTAG00000005318, exon 3 of 5)	8.67299	9.09965	9.34497	6.36372	9.13232	7.70984
chr22	7500134	7501123	990	ENSBTAG00000005327	ENSBTAT00000049275	SUSD5	sushi domain containing 5 [Source:NCBI gene;Acc:524663]	-2.42	-3.03	-0.47	Exon (ENSBTAT00000049275/ENSBTAG00000005327, exon 5 of 5)	4.18381	3.80887	4.88535	10.6989	12.6018	10.6899
chr10	49770284	49770434	151	ENSBTAG00000005328	ENSBTAT00000007009	ICE2	interactor of little elongation complex ELL subunit 2 [Source:VGNC Symbol;Acc:VGNC:30027]	-1.82	-2.35	0.61	3' UTR	10.006	10.0033	10.6149	4.42652	6.59949	6.89272
chr10	49731047	49739292	8246	ENSBTAG00000005328	ENSBTAT00000007009	ICE2	interactor of little elongation complex ELL subunit 2 [Source:VGNC Symbol;Acc:VGNC:30027]	-2.24	-2.84	0.37	Exon (ENSBTAT00000007009/ENSBTAG00000005328, exon 9 of 16)	10.006	10.0033	10.6149	4.42652	6.59949	6.89272
chr15	34729901	34730051	151	ENSBTAG00000005340	ENSBTAT00000007022	SERGEF	secretion regulating guanine nucleotide exchange factor [Source:VGNC Symbol;Acc:VGNC:50043]	-0.56	-0.8	-0.43	3' UTR	1.46755	1.68721	1.85662	3.06121	1.89528	1.9807
chr3	117074081	117142499	68419	ENSBTAG00000005354	ENSBTAT00000068452	LRRFIP1	LRR binding FLII interacting protein 1 [Source:VGNC Symbol;Acc:VGNC:55253]	-1.28	-1.72	-0.46	5' UTR	133.649	124.054	119.574	83.9886	92.1321	93.9666
chr3	117205830	117235526	29697	ENSBTAG00000005354	ENSBTAT00000068452	LRRFIP1	LRR binding FLII interacting protein 1 [Source:VGNC Symbol;Acc:VGNC:55253]	-2.2	-2.79	0.07	3' UTR	133.649	124.054	119.574	83.9886	92.1321	93.9666
chr23	3041327	3041984	658	ENSBTAG00000005355	ENSBTAT00000007039	BAG2	BCL2 associated athanogene 2 [Source:VGNC Symbol;Acc:VGNC:26406]	-2.35	-2.95	0.29	3' UTR	28.8508	32.6642	31.4204	15.5704	22.1313	20.2364
chr15	43870568	43870868	301	ENSBTAG00000005356	ENSBTAT00000082276	ST5	suppression of tumorigenicity 5 [Source:VGNC Symbol;Acc:VGNC:35336]	-7.75	-8.78	-0.51	3' UTR	36.6896	43.0603	37.5949	57.0788	45.6972	46.8222
chr16	21900240	21900509	270	ENSBTAG00000005359	ENSBTAT00000007053	TGFB2	transforming growth factor beta 2 [Source:VGNC Symbol;Acc:VGNC:35802]	-14.9	-16.2	0.52	3' UTR	70.8039	83.537	68.2648	49.0809	60.0542	58.2008
chr23	3019885	3037833	17949	ENSBTAG00000005362	ENSBTAT00000007050	RAB23	RAB23, member RAS oncogene family [Source:VGNC Symbol;Acc:VGNC:33630]	-12.4	-13.7	0.4	3' UTR	43.6388	45.0981	43.914	14.5395	24.8024	21.9654
chr18	48194635	48195524	890	ENSBTAG00000005363	ENSBTAT00000044856	GGN	gametogenetin [Source:VGNC Symbol;Acc:VGNC:29341]	-0.63	-0.9	-0.55	Exon (ENSBTAT00000044856/ENSBTAG00000005363, exon 1 of 2)	1.89064	2.06325	1.65615	2.27467	1.92597	1.85376
chr18	56291592	56293226	1635	ENSBTAG00000005367	ENSBTAT00000007054	VRK3	VRK serine/threonine kinase 3 [Source:VGNC Symbol;Acc:VGNC:36836]	-1.83	-2.36	-0.81	3' UTR	2.08024	1.86082	2.38489	2.91065	2.29783	2.42487
chr5	80113301	80113570	270	ENSBTAG00000005370	ENSBTAT00000068011	TMTC1	transmembrane and tetratricopeptide repeat containing 1 [Source:VGNC Symbol;Acc:VGNC:36146]	-0.89	-1.24	0.47	3' UTR	1.20216	1.89589	1.24782	1.1042	0.781995	1.03699
chr24	37624809	37631040	6232	ENSBTAG00000005372	ENSBTAT00000076645	DLGAP1	DLG associated protein 1 [Source:VGNC Symbol;Acc:VGNC:28088]	-0.73	-1.03	-0.96	Exon (ENSBTAT00000076645/ENSBTAG00000005372, exon 6 of 11)	0.14385	0.236629	0.307895	1.13684	0.915342	1.04632
chr10	46999355	46999654	300	ENSBTAG00000005373	ENSBTAT00000072971	TPM1	tropomyosin 1 [Source:NCBI gene;Acc:281544]	-37.5	-39.4	-0.29	3' UTR	1400.46	1243.65	1190.58	1130.32	1222.29	1336.06
chr9	83071009	83085504	14496	ENSBTAG00000005376	ENSBTAT00000081154	FBXO30	F-box protein 30 [Source:VGNC Symbol;Acc:VGNC:28903]	-17.6	-19.1	0.42	5' UTR	40.8972	39.9983	40.3122	21.6882	28.9373	28.1521
chr15	1662881	1663030	150	ENSBTAG00000005392	ENSBTAT00000049639	KBTBD3	kelch repeat and BTB domain containing 3 [Source:VGNC Symbol;Acc:VGNC:30416]	-1.17	-1.59	1.46	Exon (ENSBTAT00000049639/ENSBTAG00000005392, exon 2 of 2)	1.65809	1.03958	1.30534	0	0.535866	0.824079
chr16	75584172	75589718	5547	ENSBTAG00000005397	ENSBTAT00000007108	CD46	CD46 molecule [Source:NCBI gene;Acc:280851]	-11.3	-12.5	0.29	3' UTR	47.2332	48.4919	46.7433	25.5632	40.3211	40.2938
chr8	111044878	111045549	672	ENSBTAG00000005403	ENSBTAT00000079138	ADI1	acireductone dioxygenase 1 [Source:VGNC Symbol;Acc:VGNC:25675]	-4.23	-5.02	0.72	3' UTR	11.8308	13.3679	13.0557	16.2075	15.9758	15.6263
chr16	35815564	35882474	66911	ENSBTAG00000005410	ENSBTAT00000057157	RGS7	regulator of G protein signaling 7 [Source:VGNC Symbol;Acc:VGNC:33923]	-2.97	-3.65	0.33	3' UTR	9.58613	8.17089	8.46311	3.74295	5.42212	4.36848
chr24	57538647	57546293	7647	ENSBTAG00000005412	ENSBTAT00000018334	NEDD4L	neural precursor cell expressed, developmentally down-regulated 4-like, E3 ubiquitin protein ligase [Source:VGNC Symbol;Acc:VGNC:31983]	-2.89	-3.55	0.31	3' UTR	11.3767	14.6	11.2225	11.0126	10.045	9.71943
chr2	89523120	89525949	2830	ENSBTAG00000005416	ENSBTAT00000076254	PPIL3	peptidylprolyl isomerase like 3 [Source:VGNC Symbol;Acc:VGNC:33203]	-3.6	-4.34	0.47	Exon (ENSBTAT00000076254/ENSBTAG00000005416, exon 2 of 4)	3.44055	3.30057	3.42918	1.934	2.72788	2.69468
chr1	74489024	74609955	120932	ENSBTAG00000005430	ENSBTAT00000007148	MB21D2	Mab-21 domain containing 2 [Source:VGNC Symbol;Acc:VGNC:31272]	-2.05	-2.62	0.28	Exon (ENSBTAT00000007148/ENSBTAG00000005430, exon 1 of 2)	24.5366	29.9404	29.1607	13.6696	16.619	16.2111
chr11	49602748	49609366	6619	ENSBTAG00000005432	ENSBTAT00000007150	CAPG	capping actin protein, gelsolin like [Source:VGNC Symbol;Acc:VGNC:26739]	-0.94	-1.31	-0.24	3' UTR	9.48827	10.9203	12.0256	15.9832	9.83254	10.6698
chr22	17873692	17873870	179	ENSBTAG00000005433	ENSBTAT00000007151	SSUH2	ssu-2 homolog (C. elegans) [Source:NCBI gene;Acc:787021]	-0.72	-1.02	2.89	3' UTR	0.141354	0.410097	0.331993	0.200341	0.276672	0.12926
chr22	28876718	28939186	62469	ENSBTAG00000005436	ENSBTAT00000007154	SHQ1	SHQ1, H/ACA ribonucleoprotein assembly factor [Source:VGNC Symbol;Acc:VGNC:34607]	-6.31	-7.26	0.62	3' UTR	8.57674	9.66518	8.95693	6.29056	7.96214	8.60476
chr3	34726393	34733896	7504	ENSBTAG00000005439	ENSBTAT00000007157	FAM102B	family with sequence similarity 102 member B [Source:VGNC Symbol;Acc:VGNC:54425]	-3.14	-3.84	0.58	Exon (ENSBTAT00000007157/ENSBTAG00000005439, exon 8 of 11)	1.12534	0.725809	1.06083	0.876819	1.14886	1.02147
chr3	78338584	78350680	12097	ENSBTAG00000005443	ENSBTAT00000076759	MIER1	MIER1 transcriptional regulator [Source:VGNC Symbol;Acc:VGNC:31469]	-29.9	-31.7	0.72	3' UTR	16.3013	16.7219	16.8832	7.78336	12.8915	12.763
chr3	78370076	78393652	23577	ENSBTAG00000005443	ENSBTAT00000007161	MIER1	MIER1 transcriptional regulator [Source:VGNC Symbol;Acc:VGNC:31469]	-2.59	-3.22	0.21	5' UTR	16.3013	16.7219	16.8832	7.78336	12.8915	12.763
chr2	4301166	4310019	8854	ENSBTAG00000005444	ENSBTAT00000007163	UGGT1	UDP-glucose glycoprotein glucosyltransferase 1 [Source:VGNC Symbol;Acc:VGNC:36649]	-3.37	-4.09	0.27	Exon (ENSBTAT00000007163/ENSBTAG00000005444, exon 32 of 36)	6.1683	6.84138	6.33473	6.1779	7.66456	6.84251
chr3	78284653	78317314	32662	ENSBTAG00000005445	ENSBTAT00000007164	SLC35D1	solute carrier family 35 member D1 [Source:VGNC Symbol;Acc:VGNC:34828]	-6.37	-7.32	0.78	3' UTR	6.97989	6.10203	6.84948	1.55045	4.73839	4.82169
chr25	34580215	34580423	209	ENSBTAG00000005446	ENSBTAT00000007165	POLR2J	RNA polymerase II subunit J [Source:NCBI gene;Acc:540428]	-8.36	-9.42	-1.14	Exon (ENSBTAT00000007165/ENSBTAG00000005446, exon 3 of 4)	5.56448	2.80923	2.93228	10.401	5.40007	4.9395
chr5	77238756	77245276	6521	ENSBTAG00000005453	ENSBTAT00000067481	FGD4	FYVE, RhoGEF and PH domain containing 4 [Source:VGNC Symbol;Acc:VGNC:28967]	-1	-1.39	0.58	Exon (ENSBTAT00000067481/ENSBTAG00000005453, exon 15 of 18)	3.24988	3.02728	3.42315	2.5	2.79069	2.64001
chr25	7774305	7774425	121	ENSBTAG00000005455	ENSBTAT00000007177	USP7	ubiquitin specific peptidase 7 [Source:VGNC Symbol;Acc:VGNC:36738]	-4.01	-4.78	-1.02	5' UTR	6.07831	5.90834	5.84568	7.16795	6.17178	7.46294
chr25	2005480	2006139	660	ENSBTAG00000005458	ENSBTAT00000007182	TBC1D24	TBC1 domain family member 24 [Source:NCBI gene;Acc:529002]	-3.88	-4.65	0.66	3' UTR	27.4014	25.7838	22.9714	15.2354	14.451	15.1729
chr25	2003325	2004642	1318	ENSBTAG00000005458	ENSBTAT00000007182	TBC1D24	TBC1 domain family member 24 [Source:NCBI gene;Acc:529002]	-5.39	-6.27	-0.35	3' UTR	27.4014	25.7838	22.9714	15.2354	14.451	15.1729
chr8	69922741	69923010	270	ENSBTAG00000005469	ENSBTAT00000007194	CCAR2	cell cycle and apoptosis regulator 2 [Source:VGNC Symbol;Acc:VGNC:26827]	-3.14	-3.84	-0.38	3' UTR	15.7256	13.5367	16.7297	19.882	17.1759	19.9344
chr8	69923304	69923924	621	ENSBTAG00000005470	ENSBTAT00000007195	BIN3	bridging integrator 3 [Source:VGNC Symbol;Acc:VGNC:52607]	-1.42	-1.89	0.25	3' UTR	12.1661	13.9276	14.1504	17.9362	14.6276	14.6399
chr2	95879033	95897487	18455	ENSBTAG00000005474	ENSBTAT00000007201	CREB1	cAMP responsive element binding protein 1 [Source:VGNC Symbol;Acc:VGNC:27692]	-5.98	-6.91	0.45	3' UTR	12.6239	10.7214	9.42255	7.69842	10.6877	10.8556
chr4	106984542	106985467	926	ENSBTAG00000005475	ENSBTAT00000078374	TCAF2	TRPM8 channel associated factor 2 [Source:NCBI gene;Acc:510320]	-0.93	-1.3	0.42	3' UTR	2.28221	2.96128	2.54812	2.45122	2.75191	2.60282
chr17	70125940	70126210	271	ENSBTAG00000005478	ENSBTAT00000029432	PATZ1	POZ/BTB and AT hook containing zinc finger 1 [Source:VGNC Symbol;Acc:VGNC:32595]	-2.06	-2.62	1.19	3' UTR	7.53336	7.20127	6.86308	7.65115	6.02313	7.22149
chr10	51663552	51677467	13916	ENSBTAG00000005481	ENSBTAT00000075105	ADAM10	ADAM metallopeptidase domain 10 [Source:VGNC Symbol;Acc:VGNC:25604]	-26.7	-28.4	0.53	3' UTR	24.7407	25.7153	24.696	12.0709	20.6505	20.903
chr6	113498800	113502898	4099	ENSBTAG00000005493	ENSBTAT00000073510	TBC1D14	TBC1 domain family member 14 [Source:VGNC Symbol;Acc:VGNC:35628]	-7.69	-8.72	0.46	3' UTR	14.7154	16.358	15.726	12.1198	12.7287	11.0261
chr6	113407064	113407154	91	ENSBTAG00000005493	ENSBTAT00000073510	TBC1D14	TBC1 domain family member 14 [Source:VGNC Symbol;Acc:VGNC:35628]	-0.84	-1.18	-0.77	Exon (ENSBTAT00000073510/ENSBTAG00000005493, exon 2 of 14)	14.7154	16.358	15.726	12.1198	12.7287	11.0261
chr2	31576717	31587069	10353	ENSBTAG00000005501	ENSBTAT00000007231	COBLL1	cordon-bleu WH2 repeat protein like 1 [Source:NCBI gene;Acc:532067]	-9.43	-10.5	0.22	Exon (ENSBTAT00000007231/ENSBTAG00000005501, exon 10 of 14)	38.0988	39.2981	34.8767	32.315	32.5991	31.7639
chr1	146344528	146345063	536	ENSBTAG00000005503	ENSBTAT00000007234	PRMT2	protein arginine methyltransferase 2 [Source:VGNC Symbol;Acc:VGNC:33348]	-2.71	-3.36	-0.6	3' UTR	4.7152	4.60348	4.9086	7.26226	5.61859	7.00236
chr13	64041446	64048223	6778	ENSBTAG00000005504	ENSBTAT00000007235	TP53INP2	tumor protein p53 inducible nuclear protein 2 [Source:VGNC Symbol;Acc:VGNC:36237]	-8.92	-10	-0.47	5' UTR	11.9768	12.592	11.6001	23.5551	13.7102	14.3483
chr20	58644763	58649230	4468	ENSBTAG00000005514	ENSBTAT00000061086	TRIO	trio Rho guanine nucleotide exchange factor [Source:VGNC Symbol;Acc:VGNC:36356]	-5.78	-6.7	0.22	3' UTR	21.1928	22.0431	21.6367	19.1678	20.2162	19.1711
chr20	58854655	58857638	2984	ENSBTAG00000005514	ENSBTAT00000061086	TRIO	trio Rho guanine nucleotide exchange factor [Source:VGNC Symbol;Acc:VGNC:36356]	-4.58	-5.41	0.3	Exon (ENSBTAT00000061086/ENSBTAG00000005514, exon 2 of 55)	21.1928	22.0431	21.6367	19.1678	20.2162	19.1711
chr2	90810619	90810799	181	ENSBTAG00000005517	ENSBTAT00000007254	NOP58	NOP58 ribonucleoprotein [Source:VGNC Symbol;Acc:VGNC:32170]	-2.61	-3.25	0.61	3' UTR	20.1871	18.7743	15.0338	17.2006	18.6105	20.8903
chr8	60607677	60611503	3827	ENSBTAG00000005519	ENSBTAT00000086028	RNF38	ring finger protein 38 [Source:VGNC Symbol;Acc:VGNC:34064]	-1.25	-1.69	-0.24	Exon (ENSBTAT00000086028/ENSBTAG00000005519, exon 5 of 13)	2.38457	2.73808	2.67913	2.84307	2.79673	2.47135
chr23	16651408	16653065	1658	ENSBTAG00000005533	ENSBTAT00000007277	PPP2R5D	protein phosphatase 2 regulatory subunit B'delta [Source:VGNC Symbol;Acc:VGNC:33263]	-2.55	-3.19	-0.15	3' UTR	18.9994	19.3386	19.4177	29.9609	24.0218	21.9377
chr19	26437553	26440566	3014	ENSBTAG00000005534	ENSBTAT00000076667	ENO3	enolase 3 [Source:VGNC Symbol;Acc:VGNC:28498]	-4.94	-5.8	-0.48	3' UTR	4.35312	4.74853	6.32562	7.6414	8.13917	8.96471
chr3	94895218	94895823	606	ENSBTAG00000005542	ENSBTAT00000053382	EPS15	epidermal growth factor receptor pathway substrate 15 [Source:VGNC Symbol;Acc:VGNC:28553]	-2.69	-3.34	0.28	Exon (ENSBTAT00000053382/ENSBTAG00000005542, exon 14 of 25)	12.2109	14.6396	13.7604	14.4028	14.8214	14.9474
chr10	43046790	43046940	151	ENSBTAG00000005547	ENSBTAT00000007295	VCPKMT	valosin containing protein lysine methyltransferase [Source:VGNC Symbol;Acc:VGNC:36781]	-0.88	-1.23	0.55	3' UTR	5.75774	4.37889	5.5163	3.59034	2.90351	4.19289
chr10	43053808	43066815	13008	ENSBTAG00000005550	ENSBTAT00000007299	SOS2	SOS Ras/Rho guanine nucleotide exchange factor 2 [Source:VGNC Symbol;Acc:VGNC:54490]	-3.01	-3.69	0.33	Exon (ENSBTAT00000007299/ENSBTAG00000005550, exon 20 of 23)	9.78832	9.33897	8.90239	10.2621	8.49245	8.62289
chr9	102390937	102392284	1348	ENSBTAG00000005557	ENSBTAT00000083796	AFDN	afadin, adherens junction formation factor [Source:VGNC Symbol;Acc:VGNC:25709]	-2.94	-3.61	0.28	3' UTR	9.4938	11.7169	10.1309	7.66865	8.32193	7.63543
chr10	14905205	14905988	784	ENSBTAG00000005564	ENSBTAT00000074078	PIAS1	protein inhibitor of activated STAT 1 [Source:VGNC Symbol;Acc:VGNC:32856]	-0.7	-0.99	-0.43	5' UTR	16.9339	17.3179	16.4905	18.2855	17.2806	15.85
chr10	14917497	14983755	66259	ENSBTAG00000005564	ENSBTAT00000047844	PIAS1	protein inhibitor of activated STAT 1 [Source:VGNC Symbol;Acc:VGNC:32856]	-2.21	-2.8	0.28	5' UTR	16.9339	17.3179	16.4905	18.2855	17.2806	15.85
chr13	65054786	65054846	61	ENSBTAG00000005571	ENSBTAT00000007321	PHF20	PHD finger protein 20 [Source:VGNC Symbol;Acc:VGNC:32819]	-1.08	-1.48	-0.49	Exon (ENSBTAT00000007321/ENSBTAG00000005571, exon 10 of 17)	9.58565	10.3081	9.53699	8.3183	9.19676	7.90668
chr13	65069265	65081867	12603	ENSBTAG00000005571	ENSBTAT00000007321	PHF20	PHD finger protein 20 [Source:VGNC Symbol;Acc:VGNC:32819]	-2.59	-3.22	0.38	Exon (ENSBTAT00000007321/ENSBTAG00000005571, exon 14 of 17)	9.58565	10.3081	9.53699	8.3183	9.19676	7.90668
chr25	2570467	2570737	271	ENSBTAG00000005572	ENSBTAT00000007323	ZNF205	zinc finger protein 205 [Source:VGNC Symbol;Acc:VGNC:37224]	-0.68	-0.97	1.34	3' UTR	11.9382	12.4198	12.4109	15.2545	10.9997	11.734
chr29	43885704	43886391	688	ENSBTAG00000005578	ENSBTAT00000007328	KAT5	lysine acetyltransferase 5 [Source:VGNC Symbol;Acc:VGNC:30400]	-1.74	-2.26	0.23	3' UTR	16.6074	15.3071	15.5557	15.3864	17.6938	17.431
chr23	27398656	27399775	1120	ENSBTAG00000005587	ENSBTAT00000007339	SKIV2L	helicase SKI2W [Source:NCBI gene;Acc:100139548]	-7.84	-8.88	-0.99	3' UTR	1.91136	1.74099	1.83129	4.37186	1.80272	2.33562
chr23	27399292	27399716	425	ENSBTAG00000005587	ENSBTAT00000007339	SKIV2L	helicase SKI2W [Source:NCBI gene;Acc:100139548]	-4.65	-5.48	-1.03	Exon (ENSBTAT00000007340/ENSBTAG00000005588, exon 8 of 9)	1.91136	1.74099	1.83129	4.37186	1.80272	2.33562
chr23	27387692	27388394	703	ENSBTAG00000005589	ENSBTAT00000007341	STK19	serine/threonine kinase 19 [Source:VGNC Symbol;Acc:VGNC:35389]	-3.55	-4.28	-0.38	3' UTR	36.4763	36.0263	39.8101	22.2515	26.2041	28.8535
chr5	116651069	116651306	238	ENSBTAG00000005595	ENSBTAT00000077168	TRMU	tRNA 5-methylaminomethyl-2-thiouridylate methyltransferase [Source:VGNC Symbol;Acc:VGNC:36376]	-1.81	-2.34	-0.51	3' UTR	5.01789	2.26087	2.48126	2.70168	2.66481	5.31585
chr2	104648899	104649017	119	ENSBTAG00000005596	ENSBTAT00000007349	IGFBP2	insulin like growth factor binding protein 2 [Source:VGNC Symbol;Acc:VGNC:30084]	-3.19	-3.89	-0.71	3' UTR	22.939	21.8525	25.4113	85.1223	55.7927	51.8474
chr22	60519635	60522756	3122	ENSBTAG00000005617	ENSBTAT00000043678	SLC41A3	solute carrier family 41 member 3 [Source:NCBI gene;Acc:524085]	-0.92	-1.29	-0.37	Exon (ENSBTAT00000043678/ENSBTAG00000005617, exon 7 of 10)	2.2596	2.77849	2.86082	2.897	2.4142	2.55095
chr15	54598120	54598584	465	ENSBTAG00000005620	ENSBTAT00000003962	RPS3	ribosomal protein S3 [Source:VGNC Symbol;Acc:VGNC:34138]	-5.89	-6.81	-0.21	3' UTR	126.795	140.107	148.82	243.156	192.161	208.644
chr15	27831455	27857127	25673	ENSBTAG00000005627	ENSBTAT00000007398	PAFAH1B2	platelet activating factor acetylhydrolase 1b catalytic subunit 2 [Source:VGNC Symbol;Acc:VGNC:32550]	-4.94	-5.8	0.18	5' UTR	23.1477	27.8839	26.5911	18.8872	22.9799	22.0468
chr20	7683580	7683699	120	ENSBTAG00000005633	ENSBTAT00000068151	ARHGEF28	Rho guanine nucleotide exchange factor 28 [Source:VGNC Symbol;Acc:VGNC:26114]	-0.48	-0.68	0.76	3' UTR	2.3201	2.66833	2.40026	0.422382	0.563116	0.317784
chr20	7684088	7717462	33375	ENSBTAG00000005633	ENSBTAT00000068151	ARHGEF28	Rho guanine nucleotide exchange factor 28 [Source:VGNC Symbol;Acc:VGNC:26114]	-2.93	-3.6	1.18	3' UTR	2.3201	2.66833	2.40026	0.422382	0.563116	0.317784
chr20	7683849	7684029	181	ENSBTAG00000005633	ENSBTAT00000068151	ARHGEF28	Rho guanine nucleotide exchange factor 28 [Source:VGNC Symbol;Acc:VGNC:26114]	-0.67	-0.96	0.63	3' UTR	2.3201	2.66833	2.40026	0.422382	0.563116	0.317784
chr20	7717761	7719252	1492	ENSBTAG00000005633	ENSBTAT00000068151	ARHGEF28	Rho guanine nucleotide exchange factor 28 [Source:VGNC Symbol;Acc:VGNC:26114]	-0.64	-0.92	0.95	Exon (ENSBTAT00000068151/ENSBTAG00000005633, exon 26 of 28)	2.3201	2.66833	2.40026	0.422382	0.563116	0.317784
chr24	32541564	32541773	210	ENSBTAG00000005638	ENSBTAT00000031634	CABYR	calcium binding tyrosine phosphorylation regulated [Source:VGNC Symbol;Acc:VGNC:26669]	-0.69	-0.99	2.01	Exon (ENSBTAT00000031634/ENSBTAG00000005638, exon 4 of 6)	0.651197	0.256461	0.322944	0.646454	0.192957	0.448135
chr24	32536815	32538325	1511	ENSBTAG00000005638	ENSBTAT00000031634	CABYR	calcium binding tyrosine phosphorylation regulated [Source:VGNC Symbol;Acc:VGNC:26669]	-0.64	-0.91	-1.58	3' UTR	0.651197	0.256461	0.322944	0.646454	0.192957	0.448135
chr11	50094264	50094377	114	ENSBTAG00000005654	ENSBTAT00000007429	TMSB10	thymosin beta 10 [Source:NCBI gene;Acc:282385]	-34	-35.8	0.32	3' UTR	671.277	638.279	707.65	911.117	838.712	873.024
chr1	82918377	82918467	91	ENSBTAG00000005657	ENSBTAT00000007431	CAMK2N2	calcium/calmodulin dependent protein kinase II inhibitor 2 [Source:VGNC Symbol;Acc:VGNC:26724]	-0.5	-0.71	-0.84	Exon (ENSBTAT00000007431/ENSBTAG00000005657, exon 1 of 2)	1.98383	1.65936	1.63286	2.29238	2.20616	1.89995
chr10	37826017	37863777	37761	ENSBTAG00000005661	ENSBTAT00000007438	SNAP23	synaptosome associated protein 23 [Source:VGNC Symbol;Acc:VGNC:35050]	-6.83	-7.82	0.39	5' UTR	10.6042	11.0099	10.1802	4.37249	7.81357	8.32077
chr19	22514070	22514459	390	ENSBTAG00000005664	ENSBTAT00000007442	YWHAE	tyrosine 3-monooxygenase/tryptophan 5-monooxygenase activation protein epsilon [Source:VGNC Symbol;Acc:VGNC:37045]	-2.4	-3.02	0.08	3' UTR	277.624	265.247	271.797	323.588	336.787	346.654
chr19	22568707	22586884	18178	ENSBTAG00000005665	ENSBTAT00000007443	CRK	CRK proto-oncogene, adaptor protein [Source:VGNC Symbol;Acc:VGNC:27716]	-36.4	-38.3	0.34	5' UTR	95.9702	106.814	90.4762	58.0638	89.7695	80.8896
chr28	26507261	26507591	331	ENSBTAG00000005666	ENSBTAT00000007444	LRRC20	leucine rich repeat containing 20 [Source:VGNC Symbol;Acc:VGNC:31004]	-1.15	-1.57	-0.8	3' UTR	4.8169	6.40177	5.74088	5.66182	6.83801	6.01101
chr23	27497833	27498491	659	ENSBTAG00000005674	ENSBTAT00000007454	NEU1	neuraminidase 1 [Source:VGNC Symbol;Acc:VGNC:50230]	-3.29	-4	0.3	3' UTR	40.8931	44.0418	39.9334	22.6293	25.9266	24.3921
chr23	27479878	27480388	511	ENSBTAG00000005676	ENSBTAT00000074923	EHMT2	euchromatic histone lysine methyltransferase 2 [Source:VGNC Symbol;Acc:VGNC:50609]	-17	-18.4	-0.87	3' UTR	6.65137	5.50296	5.41221	11.9198	5.93881	6.80002
chr24	50478561	50487376	8816	ENSBTAG00000005683	ENSBTAT00000007468	ELAC1	elaC ribonuclease Z 1 [Source:NCBI gene;Acc:532568]	-3.79	-4.55	0.31	5' UTR	50.2252	50.8024	48.8291	29.904	40.1924	40.1456
chr18	35046554	35046820	267	ENSBTAG00000005685	ENSBTAT00000007470	HSD11B2	hydroxysteroid 11-beta dehydrogenase 2 [Source:VGNC Symbol;Acc:VGNC:29967]	-7.78	-8.81	-0.32	3' UTR	0.130833	0.117426	0.514993	0.377553	0.271294	0.170072
chr17	34807384	34860729	53346	ENSBTAG00000005691	ENSBTAT00000007477	FGF2	fibroblast growth factor 2 [Source:NCBI gene;Acc:281161]	-1.11	-1.52	0.36	Exon (ENSBTAT00000007477/ENSBTAG00000005691, exon 1 of 3)	3.24404	3.73667	3.57263	1.07327	1.97162	1.78824
chr19	44428484	44436286	7803	ENSBTAG00000005693	ENSBTAT00000007478	CCDC43	coiled-coil domain containing 43 [Source:VGNC Symbol;Acc:VGNC:26897]	-0.63	-0.9	0.08	3' UTR	14.9982	16.8103	16.6501	14.5801	16.629	17.6743
chr10	86375465	86376899	1435	ENSBTAG00000005694	ENSBTAT00000007481	TMED10	transmembrane p24 trafficking protein 10 [Source:VGNC Symbol;Acc:VGNC:35935]	-130	-132	0.48	3' UTR	226.483	251.626	234.534	162.021	213.561	202.027
chr6	104698999	104704379	5381	ENSBTAG00000005712	ENSBTAT00000007503	STX18	syntaxin 18 [Source:VGNC Symbol;Acc:VGNC:35434]	-1.93	-2.48	0.31	3' UTR	7.41016	7.43352	7.94721	6.37431	6.602	6.10728
chr3	14130412	14130828	417	ENSBTAG00000005716	ENSBTAT00000007515	CRABP2	cellular retinoic acid binding protein 2 [Source:VGNC Symbol;Acc:VGNC:27686]	-4.01	-4.79	-0.25	3' UTR	54.6554	47.468	52.0122	37.6008	31.0396	30.395
chr1	57725471	57726094	624	ENSBTAG00000005723	ENSBTAT00000007523	NEPRO	nucleolus and neural progenitor protein [Source:VGNC Symbol;Acc:VGNC:32008]	-6.15	-7.09	0.63	3' UTR	11.292	12.2503	12.5584	4.77414	9.85355	10.9176
chr4	69735135	69742725	7591	ENSBTAG00000005726	ENSBTAT00000007527	HNRNPA2B1	heterogeneous nuclear ribonucleoprotein A2/B1 [Source:VGNC Symbol;Acc:VGNC:29894]	-72	-74.3	0.16	5' UTR	255.477	236.585	236.42	211.963	183.008	324.828
chr9	50830247	50839724	9478	ENSBTAG00000005729	ENSBTAT00000007531	FBXL4	F-box and leucine rich repeat protein 4 [Source:NCBI gene;Acc:535452]	-2.8	-3.46	0.6	Exon (ENSBTAT00000007531/ENSBTAG00000005729, exon 3 of 9)	8.17826	9.03678	8.52008	3.70061	5.59836	5.46175
chr13	70030983	70031133	151	ENSBTAG00000005733	ENSBTAT00000068711	CHD6	chromodomain helicase DNA binding protein 6 [Source:VGNC Symbol;Acc:VGNC:27281]	-1.07	-1.47	0.9	3' UTR	9.03854	10.5113	9.5135	8.28499	8.83676	7.90593
chr13	70033052	70034132	1081	ENSBTAG00000005733	ENSBTAT00000068711	CHD6	chromodomain helicase DNA binding protein 6 [Source:VGNC Symbol;Acc:VGNC:27281]	-1.67	-2.18	0.26	3' UTR	9.03854	10.5113	9.5135	8.28499	8.83676	7.90593
chr13	70044705	70050571	5867	ENSBTAG00000005733	ENSBTAT00000068711	CHD6	chromodomain helicase DNA binding protein 6 [Source:VGNC Symbol;Acc:VGNC:27281]	-3.39	-4.12	0.31	Exon (ENSBTAT00000068711/ENSBTAG00000005733, exon 30 of 36)	9.03854	10.5113	9.5135	8.28499	8.83676	7.90593
chr24	56868850	56870578	1729	ENSBTAG00000005738	ENSBTAT00000007542	ATP8B1	ATPase phospholipid transporting 8B1 [Source:VGNC Symbol;Acc:VGNC:26330]	-3.16	-3.86	0.35	3' UTR	7.97785	8.89869	9.26829	8.11794	9.42883	8.69886
chr20	10105978	10127191	21214	ENSBTAG00000005743	ENSBTAT00000080447	SMN2	survival of motor neuron 2, centromeric [Source:NCBI gene;Acc:281492]	-0.49	-0.7	-0.1	5' UTR	0	5.1714	5.44588	0	6.21922	7.15403
chr10	38020265	38023379	3115	ENSBTAG00000005751	ENSBTAT00000007561	CDAN1	codanin 1 [Source:VGNC Symbol;Acc:VGNC:27057]	-0.54	-0.78	0.18	Exon (ENSBTAT00000007561/ENSBTAG00000005751, exon 23 of 28)	1.62808	1.50166	1.80455	1.41969	1.60419	1.34981
chr6	36457474	36468729	11256	ENSBTAG00000005754	ENSBTAT00000007563	PPM1K	protein phosphatase, Mg2+/Mn2+ dependent 1K [Source:VGNC Symbol;Acc:VGNC:33215]	-10.7	-11.9	0.33	3' UTR	16.4873	15.5363	16.274	13.4437	19.005	18.8798
chr12	50332138	50341028	8891	ENSBTAG00000005760	ENSBTAT00000007574	TBC1D4	TBC1 domain family member 4 [Source:VGNC Symbol;Acc:VGNC:35644]	-14.2	-15.5	0.53	3' UTR	11.6776	14.2139	12.6174	8.26119	10.5438	9.89806
chr12	50414486	50539568	125083	ENSBTAG00000005760	ENSBTAT00000007574	TBC1D4	TBC1 domain family member 4 [Source:VGNC Symbol;Acc:VGNC:35644]	-1.9	-2.45	0.42	Exon (ENSBTAT00000007574/ENSBTAG00000005760, exon 1 of 21)	11.6776	14.2139	12.6174	8.26119	10.5438	9.89806
chr18	51054137	51065182	11046	ENSBTAG00000005761	ENSBTAT00000007572	DEDD2	death effector domain containing 2 [Source:VGNC Symbol;Acc:VGNC:27985]	-0.67	-0.96	0.69	Exon (ENSBTAT00000007572/ENSBTAG00000005761, exon 3 of 5)	7.84718	5.54554	6.12155	6.83449	5.52833	5.57695
chr18	56217005	56217753	749	ENSBTAG00000005763	ENSBTAT00000007575	AKT1S1	AKT1 substrate 1 [Source:VGNC Symbol;Acc:VGNC:25798]	-3.66	-4.41	-0.26	3' UTR	28.7553	25.1286	27.1805	38.0605	27.7736	28.9655
chr6	57172435	57182331	9897	ENSBTAG00000005773	ENSBTAT00000007589	PGM2	phosphoglucomutase 2 [Source:VGNC Symbol;Acc:VGNC:32794]	-17.6	-19.1	0.44	3' UTR	33.3126	36.8557	34.2981	18.8583	28.5731	28.631
chr3	27624363	27629285	4923	ENSBTAG00000005788	ENSBTAT00000066611	VANGL1	VANGL planar cell polarity protein 1 [Source:VGNC Symbol;Acc:VGNC:36761]	-1.36	-1.83	0.41	Exon (ENSBTAT00000066611/ENSBTAG00000005788, exon 8 of 9)	12.0531	11.3153	11.3241	8.87335	10.1749	9.8693
chr26	45337976	45341336	3361	ENSBTAG00000005792	ENSBTAT00000007617	BCCIP	BRCA2 and CDKN1A interacting protein [Source:VGNC Symbol;Acc:VGNC:26441]	-19.3	-20.8	0.39	3' UTR	47.0303	47.9483	51.4958	38.8376	44.6348	45.0055
chr26	45341113	45341351	239	ENSBTAG00000005792	ENSBTAT00000007617	BCCIP	BRCA2 and CDKN1A interacting protein [Source:VGNC Symbol;Acc:VGNC:26441]	-8.04	-9.08	0.87	3' UTR	47.0303	47.9483	51.4958	38.8376	44.6348	45.0055
chr26	45394431	45394641	211	ENSBTAG00000005795	ENSBTAT00000007619	DHX32	DEAH-box helicase 32 (putative) [Source:VGNC Symbol;Acc:VGNC:56178]	-0.37	-0.5	-0.23	5' UTR	16.3453	19.1235	17.9527	14.4794	19.2739	19.7499
chr3	9459258	9459318	61	ENSBTAG00000005796	ENSBTAT00000086437	DCAF8	DDB1 and CUL4 associated factor 8 [Source:NCBI gene;Acc:510316]	-1.46	-1.94	0.45	3' UTR	114.017	111.478	33.0585	121.887	116.836	127.421
chr3	12272293	12273937	1645	ENSBTAG00000005799	ENSBTAT00000007626	KIRREL1	kirre like nephrin family adhesion molecule 1 [Source:VGNC Symbol;Acc:VGNC:30614]	-13.8	-15.2	-0.4	Exon (ENSBTAT00000007626/ENSBTAG00000005799, exon 12 of 15)	25.2313	23.6521	23.3551	44.4318	28.644	29.6446
chr7	65117766	65118334	569	ENSBTAG00000005800	ENSBTAT00000007628	GRIA1	glutamate ionotropic receptor AMPA type subunit 1 [Source:VGNC Symbol;Acc:VGNC:29638]	-2.54	-3.18	0.48	3' UTR	5.48339	5.66368	5.75357	8.26034	8.33797	9.02309
chr8	85373473	85377619	4147	ENSBTAG00000005803	ENSBTAT00000083815	PTPDC1	protein tyrosine phosphatase domain containing 1 [Source:VGNC Symbol;Acc:VGNC:33527]	-3.15	-3.85	0.35	Exon (ENSBTAT00000083815/ENSBTAG00000005803, exon 7 of 10)	10.5298	10.4398	10.0672	7.41489	8.48338	8.26724
chr18	53513010	53513070	61	ENSBTAG00000005819	ENSBTAT00000068375	CCDC61	coiled-coil domain containing 61 [Source:VGNC Symbol;Acc:VGNC:26906]	-0.32	-0.41	-0.84	3' UTR	0.875581	0.628805	0.970228	1.96289	0.833114	1.19162
chr19	37017774	37019789	2016	ENSBTAG00000005824	ENSBTAT00000007660	SPOP	speckle type BTB/POZ protein [Source:VGNC Symbol;Acc:VGNC:35229]	-7.77	-8.8	0.35	3' UTR	30.5098	30.3556	29.1605	22.1426	29.7715	28.5524
chr8	45852527	45864520	11994	ENSBTAG00000005826	ENSBTAT00000077879	PTAR1	protein prenyltransferase alpha subunit repeat containing 1 [Source:VGNC Symbol;Acc:VGNC:33489]	-1.89	-2.44	0.33	Exon (ENSBTAT00000077879/ENSBTAG00000005826, exon 4 of 6)	11.356	11.8864	12.1983	7.12625	10.3008	9.82208
chr9	40387289	40443323	56035	ENSBTAG00000005827	ENSBTAT00000007665	FIG4	FIG4 phosphoinositide 5-phosphatase [Source:VGNC Symbol;Acc:VGNC:29008]	-0.82	-1.15	-0.23	3' UTR	1.98958	1.85777	1.86631	2.14355	2.09004	2.27241
chr18	53825011	53825250	240	ENSBTAG00000005830	ENSBTAT00000083038	STRN4	striatin 4 [Source:VGNC Symbol;Acc:VGNC:35426]	-3.63	-4.38	-0.76	3' UTR	4.52353	3.82055	4.61056	8.54379	4.4143	5.19847
chr21	33801616	33801826	211	ENSBTAG00000005845	ENSBTAT00000007684	MPI	mannose phosphate isomerase [Source:VGNC Symbol;Acc:VGNC:50218]	-0.6	-0.86	-2.67	3' UTR	9.24483	10.778	10.2801	8.82214	9.1214	8.92878
chr11	86489509	86489629	121	ENSBTAG00000005847	ENSBTAT00000066547	ROCK2	Rho associated coiled-coil containing protein kinase 2 [Source:VGNC Symbol;Acc:VGNC:34082]	-0.81	-1.14	-0.6	5' UTR	26.2181	29.2665	27.5357	19.645	24.5075	21.9312
chr11	86578740	86600092	21353	ENSBTAG00000005847	ENSBTAT00000066547	ROCK2	Rho associated coiled-coil containing protein kinase 2 [Source:VGNC Symbol;Acc:VGNC:34082]	-92.4	-94.8	0.46	Exon (ENSBTAT00000066547/ENSBTAG00000005847, exon 15 of 32)	26.2181	29.2665	27.5357	19.645	24.5075	21.9312
chr11	86604083	86614000	9918	ENSBTAG00000005847	ENSBTAT00000066547	ROCK2	Rho associated coiled-coil containing protein kinase 2 [Source:VGNC Symbol;Acc:VGNC:34082]	-9.92	-11.1	0.29	3' UTR	26.2181	29.2665	27.5357	19.645	24.5075	21.9312
chr10	54779841	54780229	389	ENSBTAG00000005848	ENSBTAT00000087201	PRTG	protogenin [Source:VGNC Symbol;Acc:VGNC:55137]	-0.97	-1.35	0.93	Exon (ENSBTAT00000087201/ENSBTAG00000005848, exon 20 of 20)	0.405919	0.36041	0.360385	0.113665	0.402744	0.472919
chr23	17008895	17010524	1630	ENSBTAG00000005850	ENSBTAT00000007690	DLK2	delta like non-canonical Notch ligand 2 [Source:VGNC Symbol;Acc:VGNC:28093]	-1.36	-1.82	-0.58	3' UTR	5.25655	5.49428	6.12295	2.00694	2.09529	1.97812
chr3	112492883	112539313	46431	ENSBTAG00000005858	ENSBTAT00000007700	KCNJ13	potassium voltage-gated channel subfamily J member 13 [Source:VGNC Symbol;Acc:VGNC:30456]	-11.6	-12.9	-0.28	5' UTR	0	0	0	0	0	0
chr5	31080170	31090446	10277	ENSBTAG00000005861	ENSBTAT00000007703	CCNT1	cyclin T1 [Source:VGNC Symbol;Acc:VGNC:26978]	-2.98	-3.66	0.24	Exon (ENSBTAT00000007703/ENSBTAG00000005861, exon 8 of 9)	39.5082	36.2146	36.9587	27.7998	29.5353	30.0441
chr10	58344223	58346637	2415	ENSBTAG00000005865	ENSBTAT00000007709	MAPK6	mitogen-activated protein kinase 6 [Source:VGNC Symbol;Acc:VGNC:31221]	-48.7	-50.7	0.45	5' UTR	162.902	160.635	162.304	111.442	172.699	173.256
chr5	96912558	96912825	268	ENSBTAG00000005868	ENSBTAT00000007711	HEBP1	heme binding protein 1 [Source:NCBI gene;Acc:533227]	-2.23	-2.82	0.48	3' UTR	15.5644	14.765	13.8973	12.4695	14.6701	13.9798
chr9	15355105	15363298	8194	ENSBTAG00000005869	ENSBTAT00000007718	SENP6	SUMO specific peptidase 6 [Source:VGNC Symbol;Acc:VGNC:52824]	-10.6	-11.8	0.48	Exon (ENSBTAT00000007718/ENSBTAG00000005869, exon 17 of 23)	21.3261	23.2373	21.7697	10.2046	20.573	19.3072
chr9	15368650	15373772	5123	ENSBTAG00000005869	ENSBTAT00000007718	SENP6	SUMO specific peptidase 6 [Source:VGNC Symbol;Acc:VGNC:52824]	-19.7	-21.2	0.54	3' UTR	21.3261	23.2373	21.7697	10.2046	20.573	19.3072
chr1	98307582	98322554	14973	ENSBTAG00000005871	ENSBTAT00000070527	MECOM	MDS1 and EVI1 complex locus [Source:VGNC Symbol;Acc:VGNC:31343]	-0.55	-0.79	-0.14	Exon (ENSBTAT00000070527/ENSBTAG00000005871, exon 6 of 15)	5.22742	3.30469	5.43658	4.27091	4.85363	4.79058
chr1	98334394	98347503	13110	ENSBTAG00000005871	ENSBTAT00000070527	MECOM	MDS1 and EVI1 complex locus [Source:VGNC Symbol;Acc:VGNC:31343]	-1.6	-2.1	0.49	Exon (ENSBTAT00000070527/ENSBTAG00000005871, exon 11 of 15)	5.22742	3.30469	5.43658	4.27091	4.85363	4.79058
chr14	23060333	23060689	357	ENSBTAG00000005893	ENSBTAT00000037320	TMEM68	transmembrane protein 68 [Source:VGNC Symbol;Acc:VGNC:36107]	-1.52	-2.01	0.27	5' UTR	6.3423	6.44187	7.09076	3.37115	5.44484	5.27406
chr10	77188617	77188676	60	ENSBTAG00000005897	ENSBTAT00000007751	FNTB	farnesyltransferase, CAAX box, beta [Source:NCBI gene;Acc:327686]	-0.3	-0.39	-0.17	3' UTR	4.76015	5.00177	4.68842	4.98024	4.66092	5.26129
chr8	11529942	11530121	180	ENSBTAG00000005905	ENSBTAT00000048966	TOPORS	TOP1 binding arginine/serine rich protein [Source:VGNC Symbol;Acc:VGNC:36222]	-4.99	-5.85	0.9	Exon (ENSBTAT00000048966/ENSBTAG00000005905, exon 3 of 3)	45.3335	48.8729	43.1684	24.6748	39.5643	37.7949
chr8	11530360	11532299	1940	ENSBTAG00000005905	ENSBTAT00000048966	TOPORS	TOP1 binding arginine/serine rich protein [Source:VGNC Symbol;Acc:VGNC:36222]	-31.3	-33	0.52	Exon (ENSBTAT00000048966/ENSBTAG00000005905, exon 3 of 3)	45.3335	48.8729	43.1684	24.6748	39.5643	37.7949
chr25	37980915	37985819	4905	ENSBTAG00000005908	ENSBTAT00000007760	RSPH10B	radial spoke head 10 homolog B (Chlamydomonas) [Source:NCBI gene;Acc:510922]	-0.68	-0.96	-0.28	3' UTR	2.32085	1.77182	2.41022	1.65629	1.72355	2.24579
chr15	82831299	82831987	689	ENSBTAG00000005913	ENSBTAT00000007768	PATL1	PAT1 homolog 1, processing body mRNA decay factor [Source:VGNC Symbol;Acc:VGNC:32593]	-8.27	-9.33	-0.53	3' UTR	27.5899	23.6074	25.7484	25.5096	18.3531	19.4786
chr15	82851283	82859305	8023	ENSBTAG00000005913	ENSBTAT00000072254	PATL1	PAT1 homolog 1, processing body mRNA decay factor [Source:VGNC Symbol;Acc:VGNC:32593]	-4.84	-5.69	0.35	5' UTR	27.5899	23.6074	25.7484	25.5096	18.3531	19.4786
chr24	416441	416530	90	ENSBTAG00000005917	ENSBTAT00000007772	PARD6G	par-6 family cell polarity regulator gamma [Source:VGNC Symbol;Acc:VGNC:32585]	-0.58	-0.84	0.86	Exon (ENSBTAT00000007772/ENSBTAG00000005917, exon 3 of 3)	2.57198	3.13572	2.50416	1.51078	2.59314	1.93188
chr24	417039	417547	509	ENSBTAG00000005917	ENSBTAT00000007772	PARD6G	par-6 family cell polarity regulator gamma [Source:VGNC Symbol;Acc:VGNC:32585]	-1.37	-1.83	0.63	3' UTR	2.57198	3.13572	2.50416	1.51078	2.59314	1.93188
chr26	9174895	9175164	270	ENSBTAG00000005928	ENSBTAT00000007784	MINPP1	multiple inositol-polyphosphate phosphatase 1 [Source:VGNC Symbol;Acc:VGNC:31480]	-5.33	-6.2	0.72	3' UTR	17.8321	19.7844	18.7256	10.5473	16.202	14.4561
chr26	9144553	9173399	28847	ENSBTAG00000005928	ENSBTAT00000007784	MINPP1	multiple inositol-polyphosphate phosphatase 1 [Source:VGNC Symbol;Acc:VGNC:31480]	-17.2	-18.6	0.58	3' UTR	17.8321	19.7844	18.7256	10.5473	16.202	14.4561
chr29	44723151	44723271	121	ENSBTAG00000005929	ENSBTAT00000007787	SPTBN2	spectrin beta, non-erythrocytic 2 [Source:HGNC Symbol;Acc:HGNC:11276]	-0.52	-0.74	-1.46	Exon (ENSBTAT00000007787/ENSBTAG00000005929, exon 19 of 36)	0.266581	0.346116	0.340823	0.337304	0.362902	0.286887
chr6	37277681	37301797	24117	ENSBTAG00000005932	ENSBTAT00000064667	FAM184B	family with sequence similarity 184 member B [Source:VGNC Symbol;Acc:VGNC:28766]	-0.7	-0.99	1.21	5' UTR	0.221074	0.135043	0.090327	0.242671	0.259624	0.153888
chr6	37219693	37221673	1981	ENSBTAG00000005932	ENSBTAT00000064667	FAM184B	family with sequence similarity 184 member B [Source:VGNC Symbol;Acc:VGNC:28766]	-0.41	-0.57	1.03	Exon (ENSBTAT00000064667/ENSBTAG00000005932, exon 6 of 18)	0.221074	0.135043	0.090327	0.242671	0.259624	0.153888
chr25	40745563	40751351	5789	ENSBTAG00000005934	ENSBTAT00000007792	TTYH3	tweety family member 3 [Source:VGNC Symbol;Acc:VGNC:36502]	-44.3	-46.3	-0.36	3' UTR	37.0462	32.334	35.1193	92.2673	69.1802	67.292
chr17	55751340	55753483	2144	ENSBTAG00000005940	ENSBTAT00000007798	PRKAB1	protein kinase AMP-activated non-catalytic subunit beta 1 [Source:VGNC Symbol;Acc:VGNC:33319]	-1.63	-2.13	-0.22	3' UTR	19.062	21.2634	19.4026	16.5901	17.9155	17.9481
chr28	29799477	29799776	300	ENSBTAG00000005947	ENSBTAT00000076172	PLAU	plasminogen activator, urokinase [Source:VGNC Symbol;Acc:VGNC:32975]	-1.44	-1.91	0.35	3' UTR	9.7691	10.5014	11.4231	8.52231	13.0521	11.3865
chr17	72193011	72194297	1287	ENSBTAG00000005951	ENSBTAT00000007809	HIC2	HIC ZBTB transcriptional repressor 2 [Source:VGNC Symbol;Acc:VGNC:29846]	-0.91	-1.26	0.37	Exon (ENSBTAT00000007809/ENSBTAG00000005951, exon 2 of 2)	3.2553	2.96722	2.85114	4.25081	3.94936	4.38251
chr9	95299868	95324331	24464	ENSBTAG00000005955	ENSBTAT00000007814	RSPH3	radial spoke head 3 homolog [Source:VGNC Symbol;Acc:VGNC:34184]	-2.3	-2.9	0.63	3' UTR	2.14609	1.98368	2.59859	1.86618	1.85177	1.78894
chr9	69024835	69050315	25481	ENSBTAG00000005960	ENSBTAT00000007823	EPB41L2	erythrocyte membrane protein band 4.1 like 2 [Source:VGNC Symbol;Acc:VGNC:28521]	-14.1	-15.4	0.27	5' UTR	58.6858	55.1957	53.5497	89.4862	95.3165	96.7581
chr7	23124053	23192277	68225	ENSBTAG00000005961	ENSBTAT00000052263	CDC42SE2	CDC42 small effector 2 [Source:VGNC Symbol;Acc:VGNC:27078]	-1.21	-1.64	0.23	5' UTR	6.94063	7.5087	7.68282	5.4262	5.45539	6.34531
chr23	16357344	16362343	5000	ENSBTAG00000005967	ENSBTAT00000007833	UBR2	ubiquitin protein ligase E3 component n-recognin 2 [Source:VGNC Symbol;Acc:VGNC:36617]	-16.5	-17.9	0.58	3' UTR	8.42936	9.9751	8.58192	5.28306	8.50718	7.97661
chr13	63461799	63471067	9269	ENSBTAG00000005969	ENSBTAT00000007832	EIF2S2	eukaryotic translation initiation factor 2 subunit beta [Source:VGNC Symbol;Acc:VGNC:28391]	-4.64	-5.46	-0.21	3' UTR	62.3133	58.37	69.4357	58.8957	71.0071	75.7997
chr13	63461540	63464846	3307	ENSBTAG00000005969	ENSBTAT00000007832	EIF2S2	eukaryotic translation initiation factor 2 subunit beta [Source:VGNC Symbol;Acc:VGNC:28391]	-9.86	-11	-0.2	3' UTR	62.3133	58.37	69.4357	58.8957	71.0071	75.7997
chr17	68052596	68053012	417	ENSBTAG00000005970	ENSBTAT00000007835	XBP1	X-box binding protein 1 [Source:VGNC Symbol;Acc:VGNC:53930]	-32.5	-34.2	0.44	Exon (ENSBTAT00000007835/ENSBTAG00000005970, exon 6 of 6)	159.33	171.994	180.465	116.522	163.125	160.047
chr23	14987084	14990590	3507	ENSBTAG00000005974	ENSBTAT00000036043	APOBEC2	apolipoprotein B mRNA editing enzyme catalytic subunit 2 [Source:VGNC Symbol;Acc:VGNC:26028]	-2.73	-3.39	0.64	3' UTR	9.97137	12.4219	10.8947	3.26796	2.83534	2.98766
chr10	71661206	71668669	7464	ENSBTAG00000005984	ENSBTAT00000075877	DAAM1	dishevelled associated activator of morphogenesis 1 [Source:VGNC Symbol;Acc:VGNC:27862]	-7.31	-8.32	0.62	3' UTR	2.94442	4.83201	4.74563	4.82971	5.13112	5.08033
chr2	4769284	4775353	6070	ENSBTAG00000005987	ENSBTAT00000007859	WDR33	WD repeat domain 33 [Source:VGNC Symbol;Acc:VGNC:36892]	-3.49	-4.22	0.28	Exon (ENSBTAT00000007859/ENSBTAG00000005987, exon 12 of 22)	12.1171	11.4194	12.3341	9.63226	11.6028	10.9196
chr13	54508211	54508945	735	ENSBTAG00000006002	ENSBTAT00000007879	DIDO1	death inducer-obliterator 1 [Source:VGNC Symbol;Acc:VGNC:28064]	-1.37	-1.84	-0.61	Exon (ENSBTAT00000007879/ENSBTAG00000006002, exon 12 of 16)	19.3721	13.3761	12.1434	10.9994	11.4889	10.8473
chr13	54518636	54520520	1885	ENSBTAG00000006002	ENSBTAT00000007879	DIDO1	death inducer-obliterator 1 [Source:VGNC Symbol;Acc:VGNC:28064]	-0.65	-0.93	0.14	3' UTR	19.3721	13.3761	12.1434	10.9994	11.4889	10.8473
chr13	54491319	54497345	6027	ENSBTAG00000006002	ENSBTAT00000086319	DIDO1	death inducer-obliterator 1 [Source:VGNC Symbol;Acc:VGNC:28064]	-3.66	-4.41	0.24	5' UTR	19.3721	13.3761	12.1434	10.9994	11.4889	10.8473
chr13	54498302	54505669	7368	ENSBTAG00000006002	ENSBTAT00000086319	DIDO1	death inducer-obliterator 1 [Source:VGNC Symbol;Acc:VGNC:28064]	-1	-1.38	0.66	3' UTR	19.3721	13.3761	12.1434	10.9994	11.4889	10.8473
chr2	4510331	4510481	151	ENSBTAG00000006003	ENSBTAT00000050755	SAP130	Sin3A associated protein 130 [Source:VGNC Symbol;Acc:VGNC:34280]	-2.3	-2.9	-0.65	Exon (ENSBTAT00000050755/ENSBTAG00000006003, exon 15 of 20)	4.87473	5.0159	5.50765	7.23868	6.35706	6.04842
chr7	19732800	19734112	1313	ENSBTAG00000006007	ENSBTAT00000007890	SH3GL1	SH3 domain containing GRB2 like 1, endophilin A2 [Source:VGNC Symbol;Acc:VGNC:34572]	-33.8	-35.6	-0.31	3' UTR	114.651	108.165	111.845	190.014	117.748	122.779
chr11	103396106	103399187	3082	ENSBTAG00000006008	ENSBTAT00000007892	CAMSAP1	calmodulin regulated spectrin associated protein 1 [Source:VGNC Symbol;Acc:VGNC:26730]	-5.17	-6.04	0.45	3' UTR	14.1441	15.7476	13.464	15.6	15.7516	14.2632
chr11	103404095	103406584	2490	ENSBTAG00000006008	ENSBTAT00000007892	CAMSAP1	calmodulin regulated spectrin associated protein 1 [Source:VGNC Symbol;Acc:VGNC:26730]	-1.39	-1.85	0.17	Exon (ENSBTAT00000007892/ENSBTAG00000006008, exon 9 of 17)	14.1441	15.7476	13.464	15.6	15.7516	14.2632
chr23	17119862	17131320	11459	ENSBTAG00000006015	ENSBTAT00000007900	POLH	DNA polymerase eta [Source:VGNC Symbol;Acc:VGNC:33124]	-1.67	-2.18	0.27	Exon (ENSBTAT00000007900/ENSBTAG00000006015, exon 3 of 11)	7.78345	7.80302	8.33612	9.92094	10.7258	9.93768
chr23	17146096	17146156	61	ENSBTAG00000006016	ENSBTAT00000067457	GTPBP2	GTP binding protein 2 [Source:VGNC Symbol;Acc:VGNC:29709]	-0.81	-1.14	-0.22	3' UTR	38.6	38.8963	41.8505	53.8882	47.1241	48.6474
chr26	23025690	23026090	401	ENSBTAG00000006017	ENSBTAT00000007904	NFKB2	nuclear factor kappa B subunit 2 [Source:VGNC Symbol;Acc:VGNC:32044]	-14.1	-15.4	-0.97	3' UTR	7.90716	7.47615	8.1042	13.2376	6.85754	8.29958
chr13	64711803	64716470	4668	ENSBTAG00000006021	ENSBTAT00000007911	CEP250	centrosomal protein 250 [Source:VGNC Symbol;Acc:VGNC:27200]	-0.76	-1.07	-0.41	Exon (ENSBTAT00000007911/ENSBTAG00000006021, exon 7 of 33)	5.09276	4.72865	5.03411	6.21718	6.11058	5.92566
chr13	64710298	64711743	1446	ENSBTAG00000006021	ENSBTAT00000007911	CEP250	centrosomal protein 250 [Source:VGNC Symbol;Acc:VGNC:27200]	-1.22	-1.65	-0.58	Exon (ENSBTAT00000007911/ENSBTAG00000006021, exon 5 of 33)	5.09276	4.72865	5.03411	6.21718	6.11058	5.92566
chr13	64717221	64717916	696	ENSBTAG00000006021	ENSBTAT00000007911	CEP250	centrosomal protein 250 [Source:VGNC Symbol;Acc:VGNC:27200]	-0.69	-0.98	-0.67	Exon (ENSBTAT00000007911/ENSBTAG00000006021, exon 11 of 33)	5.09276	4.72865	5.03411	6.21718	6.11058	5.92566
chr13	64720964	64729392	8429	ENSBTAG00000006021	ENSBTAT00000007911	CEP250	centrosomal protein 250 [Source:VGNC Symbol;Acc:VGNC:27200]	-2.54	-3.17	-0.46	Exon (ENSBTAT00000007911/ENSBTAG00000006021, exon 14 of 33)	5.09276	4.72865	5.03411	6.21718	6.11058	5.92566
chr13	64735506	64743633	8128	ENSBTAG00000006021	ENSBTAT00000007911	CEP250	centrosomal protein 250 [Source:VGNC Symbol;Acc:VGNC:27200]	-4.69	-5.52	-0.42	Exon (ENSBTAT00000007911/ENSBTAG00000006021, exon 26 of 33)	5.09276	4.72865	5.03411	6.21718	6.11058	5.92566
chr4	112719616	112720180	565	ENSBTAG00000006022	ENSBTAT00000007912	ATP6V0E2	ATPase H+ transporting V0 subunit e2 [Source:VGNC Symbol;Acc:VGNC:26315]	-2.57	-3.2	0.53	3' UTR	12.5553	12.3927	12.217	7.90968	10.0877	9.54912
chr11	59860971	59862882	1912	ENSBTAG00000006027	ENSBTAT00000085412	USP34	ubiquitin specific peptidase 34 [Source:VGNC Symbol;Acc:VGNC:36724]	-7.31	-8.32	0.31	Exon (ENSBTAT00000085412/ENSBTAG00000006027, exon 65 of 67)	15.4268	15.0919	16.0011	11.2896	14.5066	15.29
chr11	59882128	59882187	60	ENSBTAG00000006027	ENSBTAT00000085412	USP34	ubiquitin specific peptidase 34 [Source:VGNC Symbol;Acc:VGNC:36724]	-1.87	-2.42	0.56	Exon (ENSBTAT00000085412/ENSBTAG00000006027, exon 55 of 67)	15.4268	15.0919	16.0011	11.2896	14.5066	15.29
chr4	76758582	76759597	1016	ENSBTAG00000006029	ENSBTAT00000007922	OGDH	oxoglutarate dehydrogenase [Source:VGNC Symbol;Acc:VGNC:32406]	-2.69	-3.34	-0.28	3' UTR	17.411	19.0737	18.1628	20.0136	17.807	16.8912
chr4	76809206	76817129	7924	ENSBTAG00000006029	ENSBTAT00000007922	OGDH	oxoglutarate dehydrogenase [Source:VGNC Symbol;Acc:VGNC:32406]	-1.24	-1.67	0.28	Exon (ENSBTAT00000007922/ENSBTAG00000006029, exon 3 of 23)	17.411	19.0737	18.1628	20.0136	17.807	16.8912
chr19	40006454	40009318	2865	ENSBTAG00000006035	ENSBTAT00000081120	PPP1R1B	protein phosphatase 1 regulatory inhibitor subunit 1B [Source:VGNC Symbol;Acc:VGNC:33234]	-0.89	-1.24	-0.79	5' UTR	2.56944	2.06184	1.90874	1.37611	0.894539	1.11856
chr5	64100050	64100290	241	ENSBTAG00000006040	ENSBTAT00000007936	UHRF1BP1L	UHRF1 binding protein 1 like [Source:VGNC Symbol;Acc:VGNC:36656]	-7.15	-8.15	0.98	Exon (ENSBTAT00000007936/ENSBTAG00000006040, exon 14 of 21)	8.08394	9.04519	8.4781	3.21333	5.79672	5.60783
chr19	51042669	51043751	1083	ENSBTAG00000006045	ENSBTAT00000007943	P4HB	prolyl 4-hydroxylase subunit beta [Source:VGNC Symbol;Acc:VGNC:32538]	-14.3	-15.7	-0.15	3' UTR	115.905	127.209	130.649	213.899	198.96	190.931
chr19	51044350	51044560	211	ENSBTAG00000006045	ENSBTAT00000007943	P4HB	prolyl 4-hydroxylase subunit beta [Source:VGNC Symbol;Acc:VGNC:32538]	-3.02	-3.7	0.18	3' UTR	115.905	127.209	130.649	213.899	198.96	190.931
chr3	20713195	20713461	267	ENSBTAG00000006050	ENSBTAT00000007946	BOLA1	bolA family member 1 [Source:VGNC Symbol;Acc:VGNC:50092]	-0.54	-0.78	0.33	3' UTR	18.7309	18.0985	20.5666	15.0006	15.1997	16.2841
chr3	20713609	20714518	910	ENSBTAG00000006050	ENSBTAT00000007946	BOLA1	bolA family member 1 [Source:VGNC Symbol;Acc:VGNC:50092]	-3.11	-3.81	0.4	5' UTR	18.7309	18.0985	20.5666	15.0006	15.1997	16.2841
chr19	44809940	44810326	387	ENSBTAG00000006054	ENSBTAT00000007953	ACBD4	acyl-CoA binding domain containing 4 [Source:VGNC Symbol;Acc:VGNC:55767]	-0.45	-0.64	0.28	3' UTR	2.57903	2.53965	2.79399	2.89441	2.74706	2.35855
chr19	44814089	44816001	1913	ENSBTAG00000006056	ENSBTAT00000007955	HEXIM1	hexamethylene bisacetamide inducible 1 [Source:VGNC Symbol;Acc:VGNC:29826]	-10.3	-11.4	0.23	5' UTR	150.338	157.456	143.347	95.5209	125.983	122.192
chr2	73416209	73416268	60	ENSBTAG00000006059	ENSBTAT00000069948	TSN	translin [Source:VGNC Symbol;Acc:VGNC:36422]	-1.16	-1.59	0.6	3' UTR	20.8559	23.1313	24.3167	12.7187	25.7098	22.5303
chr13	47421389	47427271	5883	ENSBTAG00000006063	ENSBTAT00000007965	TMEM230	transmembrane protein 230 [Source:NCBI gene;Acc:515498]	-31.5	-33.3	0.55	3' UTR	69.227	74.6115	71.7897	35.0271	61.6953	58.3837
chr13	47496418	47496478	61	ENSBTAG00000006066	ENSBTAT00000007970	CDS2	CDP-diacylglycerol synthase 2 [Source:VGNC Symbol;Acc:VGNC:27156]	-1.34	-1.79	0.56	3' UTR	15.5677	17.9736	16.6463	11.797	14.8066	15.8763
chr7	11784411	11784471	61	ENSBTAG00000006068	ENSBTAT00000007973	CC2D1A	coiled-coil and C2 domain containing 1A [Source:VGNC Symbol;Acc:VGNC:26824]	-0.47	-0.68	0.31	5' UTR	2.563	2.84773	2.44156	4.84682	2.65742	3.28053
chr7	11766152	11766511	360	ENSBTAG00000006068	ENSBTAT00000007973	CC2D1A	coiled-coil and C2 domain containing 1A [Source:VGNC Symbol;Acc:VGNC:26824]	-3.46	-4.19	-0.92	3' UTR	2.563	2.84773	2.44156	4.84682	2.65742	3.28053
chr19	36289669	36296825	7157	ENSBTAG00000006072	ENSBTAT00000007978	LRRC59	leucine rich repeat containing 59 [Source:VGNC Symbol;Acc:VGNC:55843]	-12.7	-13.9	-0.23	Exon (ENSBTAT00000007978/ENSBTAG00000006072, exon 3 of 7)	99.4988	93.5659	101.659	98.1747	111.605	109.613
chr13	17555187	17555695	509	ENSBTAG00000006078	ENSBTAT00000067230	ENSBTAG00000006078	interleukin 15 receptor subunit alpha [Source:NCBI gene;Acc:615030]	-0.93	-1.3	0.57	3' UTR	10.7115	9.99546	12.7552	15.351	17.605	15.8158
chr7	12678730	12679144	415	ENSBTAG00000006082	ENSBTAT00000007993	DNASE2	deoxyribonuclease 2, lysosomal [Source:VGNC Symbol;Acc:VGNC:28136]	-4.33	-5.13	0.34	3' UTR	32.4537	35.6176	29.6111	24.1339	32.4387	33.582
chr2	131986298	131986805	508	ENSBTAG00000006084	ENSBTAT00000029455	PINK1	PTEN induced kinase 1 [Source:VGNC Symbol;Acc:VGNC:32904]	-6.74	-7.72	0.6	3' UTR	21.1774	26.7391	26.1139	16.2324	26.5088	22.714
chr19	14612745	14613313	569	ENSBTAG00000006086	ENSBTAT00000007997	MMP28	matrix metallopeptidase 28 [Source:VGNC Symbol;Acc:VGNC:31528]	-1.23	-1.67	0.65	3' UTR	2.43002	2.07316	1.89767	1.74221	1.55732	2.01876
chr19	58090800	58094937	4138	ENSBTAG00000006089	ENSBTAT00000008001	C19H17orf80	chromosome 19 C17orf80 homolog [Source:VGNC Symbol;Acc:VGNC:52660]	-5.65	-6.56	0.31	5' UTR	18.4102	19.6042	19.0468	12.008	16.4059	17.0839
chr3	19572074	19572313	240	ENSBTAG00000006099	ENSBTAT00000008015	PIP5K1A	phosphatidylinositol-4-phosphate 5-kinase type 1 alpha [Source:VGNC Symbol;Acc:VGNC:55656]	-1.52	-2.01	0.68	3' UTR	46.3966	48.5524	46.63	37.4579	43.1181	41.2129
chr5	112734335	112734902	568	ENSBTAG00000006104	ENSBTAT00000008022	SNU13	small nuclear ribonucleoprotein 13 [Source:VGNC Symbol;Acc:VGNC:35087]	-4.43	-5.24	0.34	3' UTR	48.0241	49.3432	47.3692	56.8264	50.6486	51.5388
chr7	94014772	94017931	3160	ENSBTAG00000006107	ENSBTAT00000008026	SLF1	SMC5-SMC6 complex localization factor 1 [Source:VGNC Symbol;Acc:VGNC:52883]	-4.44	-5.25	0.82	Exon (ENSBTAT00000008026/ENSBTAG00000006107, exon 20 of 21)	2.96131	3.0075	3.02142	0.760552	1.82422	1.73146
chr17	71231434	71236247	4814	ENSBTAG00000006108	ENSBTAT00000008025	MMP11	matrix metallopeptidase 11 [Source:VGNC Symbol;Acc:VGNC:31517]	-1.45	-1.93	-1.01	Exon (ENSBTAT00000008025/ENSBTAG00000006108, exon 1 of 8)	1.1342	1.51509	1.11104	2.27127	2.4721	2.28588
chr28	4074603	4076886	2284	ENSBTAG00000006112	ENSBTAT00000008030	SPRTN	SprT-like N-terminal domain [Source:VGNC Symbol;Acc:VGNC:35240]	-4.08	-4.87	0.23	3' UTR	43.6259	47.1034	43.5347	33.3501	40.0591	42.8893
chr7	3976784	3998161	21378	ENSBTAG00000006116	ENSBTAT00000066454	SUGP1	SURP and G-patch domain containing 1 [Source:VGNC Symbol;Acc:VGNC:35463]	-10.7	-11.9	-0.42	3' UTR	4.69957	4.94379	6.03016	8.93186	6.19778	6.9782
chr25	2363810	2364796	987	ENSBTAG00000006117	ENSBTAT00000008039	FLYWCH1	FLYWCH-type zinc finger 1 [Source:VGNC Symbol;Acc:VGNC:29045]	-0.94	-1.31	-0.3	3' UTR	4.58756	3.80812	4.68739	3.32411	2.9026	2.3062
chr25	25031829	25034052	2224	ENSBTAG00000006126	ENSBTAT00000008061	GTF3C1	general transcription factor IIIC subunit 1 [Source:VGNC Symbol;Acc:VGNC:29702]	-1.18	-1.61	-0.22	Exon (ENSBTAT00000008061/ENSBTAG00000006126, exon 23 of 38)	6.1631	6.57327	6.16533	9.28691	7.23273	6.64141
chr13	63920008	63920656	649	ENSBTAG00000006135	ENSBTAT00000008072	MAP1LC3A	microtubule associated protein 1 light chain 3 alpha [Source:VGNC Symbol;Acc:VGNC:31179]	-44	-46	-1.05	3' UTR	22.8189	19.521	21.1536	63.0454	27.9269	40.5934
chr4	40129206	40145312	16107	ENSBTAG00000006138	ENSBTAT00000008076	SEMA3C	semaphorin 3C [Source:VGNC Symbol;Acc:VGNC:34428]	-34.6	-36.4	0.36	3' UTR	136.91	137.865	138.105	32.2986	57.1757	56.5789
chr21	21100215	21103498	3284	ENSBTAG00000006140	ENSBTAT00000008078	PEX11A	peroxisomal biogenesis factor 11 alpha [Source:NCBI gene;Acc:515608]	-4.06	-4.84	0.45	3' UTR	18.6993	19.0726	16.7982	9.55668	17.0787	15.7723
chr1	113326569	113331975	5407	ENSBTAG00000006142	ENSBTAT00000008082	DHX36	DEAH-box helicase 36 [Source:VGNC Symbol;Acc:VGNC:28054]	-2.32	-2.92	0.3	5' UTR	14.9124	15.3981	17.3559	9.04826	12.7388	12.6085
chr1	113370505	113371190	686	ENSBTAG00000006142	ENSBTAT00000008082	DHX36	DEAH-box helicase 36 [Source:VGNC Symbol;Acc:VGNC:28054]	-4.01	-4.79	0.36	3' UTR	14.9124	15.3981	17.3559	9.04826	12.7388	12.6085
chr15	76319241	76319986	746	ENSBTAG00000006143	ENSBTAT00000008081	CREB3L1	cAMP responsive element binding protein 3 like 1 [Source:VGNC Symbol;Acc:VGNC:27694]	-46.1	-48.1	-0.33	3' UTR	99.6012	90.9573	94.2474	190.8	121.856	122.359
chr11	9147928	9158920	10993	ENSBTAG00000006150	ENSBTAT00000008093	MRPS9	mitochondrial ribosomal protein S9 [Source:VGNC Symbol;Acc:VGNC:31678]	-14.1	-15.4	0.71	3' UTR	13.0046	14.1846	14.2082	9.34491	13.9183	11.8162
chr6	110900963	110901201	239	ENSBTAG00000006156	ENSBTAT00000008097	BST1	bone marrow stromal cell antigen 1 [Source:VGNC Symbol;Acc:VGNC:26581]	-0.81	-1.14	2.91	3' UTR	0.388043	0.323052	0.189833	0.18408	0.200122	0.179161
chr5	57314953	57317355	2403	ENSBTAG00000006160	ENSBTAT00000008101	SUOX	sulfite oxidase [Source:VGNC Symbol;Acc:VGNC:35477]	-5.86	-6.78	0.32	3' UTR	28.9687	29.8813	27.0875	26.8384	31.134	30.3427
chr4	51622579	51632434	9856	ENSBTAG00000006161	ENSBTAT00000008102	MET	MET proto-oncogene, receptor tyrosine kinase [Source:VGNC Symbol;Acc:VGNC:31394]	-6.63	-7.6	0.54	3' UTR	9.23945	8.32268	8.03101	13.4024	18.5857	17.0927
chr4	51703973	51735443	31471	ENSBTAG00000006161	ENSBTAT00000008102	MET	MET proto-oncogene, receptor tyrosine kinase [Source:VGNC Symbol;Acc:VGNC:31394]	-8.96	-10.1	0.63	5' UTR	9.23945	8.32268	8.03101	13.4024	18.5857	17.0927
chr3	51224003	51224242	240	ENSBTAG00000006167	ENSBTAT00000008109	BTBD8	BTB (POZ) domain containing 8 [Source:NCBI gene;Acc:520456]	-0.41	-0.58	0.23	Exon (ENSBTAT00000008109/ENSBTAG00000006167, exon 15 of 15)	5.14544	5.65689	5.46156	2.49651	3.95524	3.30348
chr3	51226624	51226923	300	ENSBTAG00000006167	ENSBTAT00000008109	BTBD8	BTB (POZ) domain containing 8 [Source:NCBI gene;Acc:520456]	-1.93	-2.48	0.87	Exon (ENSBTAT00000008109/ENSBTAG00000006167, exon 14 of 15)	5.14544	5.65689	5.46156	2.49651	3.95524	3.30348
chr3	51227192	51227341	150	ENSBTAG00000006167	ENSBTAT00000008109	BTBD8	BTB (POZ) domain containing 8 [Source:NCBI gene;Acc:520456]	-1.18	-1.61	0.83	Exon (ENSBTAT00000008109/ENSBTAG00000006167, exon 14 of 15)	5.14544	5.65689	5.46156	2.49651	3.95524	3.30348
chr3	51227849	51238083	10235	ENSBTAG00000006167	ENSBTAT00000008109	BTBD8	BTB (POZ) domain containing 8 [Source:NCBI gene;Acc:520456]	-2.71	-3.36	0.51	Exon (ENSBTAT00000008109/ENSBTAG00000006167, exon 10 of 15)	5.14544	5.65689	5.46156	2.49651	3.95524	3.30348
chr16	80019988	80022285	2298	ENSBTAG00000006175	ENSBTAT00000028871	KDM5B	lysine demethylase 5B [Source:VGNC Symbol;Acc:VGNC:30531]	-4.14	-4.93	0.28	3' UTR	12.6073	13.9925	12.0267	12.8142	12.0661	12.362
chr12	35576503	35579638	3136	ENSBTAG00000006177	ENSBTAT00000008119	ZDHHC20	zinc finger DHHC-type containing 20 [Source:VGNC Symbol;Acc:VGNC:37136]	-7.92	-8.96	0.49	3' UTR	8.52627	11.3682	9.11208	3.28417	9.00672	8.34532
chr16	18884778	18886347	1570	ENSBTAG00000006186	ENSBTAT00000008129	KCTD3	potassium channel tetramerization domain containing 3 [Source:NCBI gene;Acc:505221]	-13.4	-14.7	0.33	3' UTR	28.8639	28.4184	27.3243	19.2496	25.9094	25.7995
chr16	18890542	18890602	61	ENSBTAG00000006186	ENSBTAT00000008129	KCTD3	potassium channel tetramerization domain containing 3 [Source:NCBI gene;Acc:505221]	-0.37	-0.5	0.3	3' UTR	28.8639	28.4184	27.3243	19.2496	25.9094	25.7995
chr22	16649490	16651552	2063	ENSBTAG00000006193	ENSBTAT00000084740	IRAK2	interleukin 1 receptor associated kinase 2 [Source:VGNC Symbol;Acc:VGNC:30266]	-5.8	-6.72	0.66	3' UTR	7.24282	8.96225	7.67155	6.63204	6.46427	6.63842
chr5	112044050	112044140	91	ENSBTAG00000006200	ENSBTAT00000085075	SLC25A17	solute carrier family 25 member 17 [Source:VGNC Symbol;Acc:VGNC:34746]	-0.96	-1.33	0.85	3' UTR	27.973	30.0445	26.5667	21.4695	27.3399	25.4915
chr5	112044199	112044882	684	ENSBTAG00000006200	ENSBTAT00000085075	SLC25A17	solute carrier family 25 member 17 [Source:VGNC Symbol;Acc:VGNC:34746]	-7.77	-8.8	0.4	3' UTR	27.973	30.0445	26.5667	21.4695	27.3399	25.4915
chr5	112094649	112115283	20635	ENSBTAG00000006202	ENSBTAT00000008146	ST13	ST13, Hsp70 interacting protein [Source:NCBI gene;Acc:510494]	-18	-19.5	0.17	Exon (ENSBTAT00000008146/ENSBTAG00000006202, exon 1 of 12)	44.2629	48.0196	47.0805	29.5034	46.1842	43.8597
chr5	112115521	112115729	209	ENSBTAG00000006202	ENSBTAT00000008146	ST13	ST13, Hsp70 interacting protein [Source:NCBI gene;Acc:510494]	-1.1	-1.51	0.61	5' UTR	44.2629	48.0196	47.0805	29.5034	46.1842	43.8597
chr18	18719217	18719906	690	ENSBTAG00000006208	ENSBTAT00000008153	ADCY7	adenylate cyclase 7 [Source:VGNC Symbol;Acc:VGNC:25648]	-3.98	-4.76	0.4	3' UTR	10.944	12.3338	11.6555	5.81314	5.87085	5.68169
chr14	46164486	46436392	271907	ENSBTAG00000006209	ENSBTAT00000008154	EXT1	exostosin glycosyltransferase 1 [Source:VGNC Symbol;Acc:VGNC:28665]	-9.99	-11.1	0.33	Exon (ENSBTAT00000008154/ENSBTAG00000006209, exon 1 of 11)	47.6106	54.4646	45.5918	35.583	42.1141	37.5187
chr14	46477394	46477513	120	ENSBTAG00000006209	ENSBTAT00000008154	EXT1	exostosin glycosyltransferase 1 [Source:VGNC Symbol;Acc:VGNC:28665]	-1.86	-2.4	0.52	Exon (ENSBTAT00000008154/ENSBTAG00000006209, exon 11 of 11)	47.6106	54.4646	45.5918	35.583	42.1141	37.5187
chr8	70414275	70421402	7128	ENSBTAG00000006214	ENSBTAT00000008159	LOXL2	lysyl oxidase like 2 [Source:VGNC Symbol;Acc:VGNC:30953]	-27.9	-29.6	-0.11	3' UTR	475.893	466.135	454.176	567.752	508.613	500.379
chr8	70448158	70456987	8830	ENSBTAG00000006214	ENSBTAT00000008159	LOXL2	lysyl oxidase like 2 [Source:VGNC Symbol;Acc:VGNC:30953]	-8.62	-9.7	-0.15	Exon (ENSBTAT00000008159/ENSBTAG00000006214, exon 6 of 14)	475.893	466.135	454.176	567.752	508.613	500.379
chr1	127020350	127026556	6207	ENSBTAG00000006222	ENSBTAT00000076561	TFDP2	transcription factor Dp-2 [Source:VGNC Symbol;Acc:VGNC:35786]	-1.3	-1.75	0.43	Exon (ENSBTAT00000076561/ENSBTAG00000006222, exon 10 of 12)	3.2902	3.23412	2.88681	1.91633	2.12205	2.16685
chr2	125474162	125477837	3676	ENSBTAG00000006223	ENSBTAT00000008171	THEMIS2	thymocyte selection associated family member 2 [Source:VGNC Symbol;Acc:VGNC:35836]	-0.72	-1.03	-0.85	Exon (ENSBTAT00000008171/ENSBTAG00000006223, exon 4 of 6)	1.16789	1.87825	1.67978	0.43524	0.510431	0.526489
chr3	16625634	16626582	949	ENSBTAG00000006235	ENSBTAT00000008186	INTS3	integrator complex subunit 3 [Source:VGNC Symbol;Acc:VGNC:30229]	-2.79	-3.45	-0.32	3' UTR	4.31323	4.92869	4.32784	6.35653	4.90744	4.63969
chr19	40448636	40452442	3807	ENSBTAG00000006250	ENSBTAT00000008203	CASC3	CASC3, exon junction complex subunit [Source:VGNC Symbol;Acc:VGNC:54702]	-6.4	-7.36	-0.31	Exon (ENSBTAT00000008203/ENSBTAG00000006250, exon 7 of 14)	27.6201	26.9461	27.7009	22.1864	32.9725	21.4539
chr16	2285198	2292885	7688	ENSBTAG00000006255	ENSBTAT00000008209	MDM4	MDM4, p53 regulator [Source:VGNC Symbol;Acc:VGNC:31337]	-12.7	-13.9	0.49	3' UTR	38.5152	42.96	45.2026	18.1995	39.5584	36.1708
chr16	62047997	62048057	61	ENSBTAG00000006260	ENSBTAT00000067342	KIAA1614	KIAA1614 [Source:VGNC Symbol;Acc:VGNC:30573]	-0.97	-1.35	0.82	Exon (ENSBTAT00000067342/ENSBTAG00000006260, exon 2 of 8)	8.71492	9.61144	9.69216	9.26923	7.95785	5.8879
chr5	114522219	114522695	477	ENSBTAG00000006273	ENSBTAT00000008234	SULT4A1	sulfotransferase family 4A member 1 [Source:VGNC Symbol;Acc:VGNC:35469]	-0.94	-1.31	-0.59	3' UTR	1.27862	0.878087	1.60869	3.45266	2.16256	2.45024
chr18	19131365	19142084	10720	ENSBTAG00000006291	ENSBTAT00000008257	CYLD	CYLD lysine 63 deubiquitinase [Source:VGNC Symbol;Acc:VGNC:49141]	-13	-14.3	0.61	5' UTR	16.6863	15.3281	14.5882	7.25318	14.4452	12.5773
chr15	43421155	43436641	15487	ENSBTAG00000006322	ENSBTAT00000008297	DENND5A	DENN domain containing 5A [Source:VGNC Symbol;Acc:VGNC:54864]	-1.67	-2.19	-0.13	Exon (ENSBTAT00000008297/ENSBTAG00000006322, exon 3 of 22)	15.346	16.3345	15.8665	23.513	19.3119	18.6151
chr22	50254857	50255819	963	ENSBTAG00000006328	ENSBTAT00000008300	RBM6	RNA binding motif protein 6 [Source:VGNC Symbol;Acc:VGNC:33807]	-2.71	-3.36	0.57	Exon (ENSBTAT00000008300/ENSBTAG00000006328, exon 11 of 21)	48.6195	47.0317	46.7219	31.5557	44.7247	45.719
chr2	127069417	127069686	270	ENSBTAG00000006349	ENSBTAT00000008330	EXTL1	exostosin like glycosyltransferase 1 [Source:VGNC Symbol;Acc:VGNC:28667]	-0.92	-1.28	-1.38	Exon (ENSBTAT00000008330/ENSBTAG00000006349, exon 1 of 11)	0.945375	0.653692	1.15465	2.04065	1.03889	1.28692
chr2	127069925	127070403	479	ENSBTAG00000006349	ENSBTAT00000080065	EXTL1	exostosin like glycosyltransferase 1 [Source:VGNC Symbol;Acc:VGNC:28667]	-0.83	-1.17	1.02	5' UTR	0.945375	0.653692	1.15465	2.04065	1.03889	1.28692
chr18	39033944	39034122	179	ENSBTAG00000006353	ENSBTAT00000073218	TXNL4B	thioredoxin like 4B [Source:VGNC Symbol;Acc:VGNC:36544]	-1.08	-1.49	-0.31	3' UTR	13.074	14.1919	12.0403	12.0101	14.8594	14.942
chr18	39018094	39027609	9516	ENSBTAG00000006353	ENSBTAT00000073218	TXNL4B	thioredoxin like 4B [Source:VGNC Symbol;Acc:VGNC:36544]	-3.27	-3.98	-0.18	5' UTR	13.074	14.1919	12.0403	12.0101	14.8594	14.942
chr10	20801156	20803921	2766	ENSBTAG00000006366	ENSBTAT00000083379	NFATC4	nuclear factor of activated T cells 4 [Source:VGNC Symbol;Acc:VGNC:54464]	-6.26	-7.21	-0.37	Exon (ENSBTAT00000083379/ENSBTAG00000006366, exon 4 of 8)	21.9993	22.6148	22.5874	14.8426	13.3842	16.0936
chr9	69887848	69889003	1156	ENSBTAG00000006367	ENSBTAT00000008357	CCN2	cellular communication network factor 2 [Source:VGNC Symbol;Acc:VGNC:27794]	-434	-434	0.44	3' UTR	1349.25	1488.84	1435.54	833.608	919.885	891.382
chr9	69890103	69890493	391	ENSBTAG00000006367	ENSBTAT00000008357	CCN2	cellular communication network factor 2 [Source:VGNC Symbol;Acc:VGNC:27794]	-434	-365	-0.64	5' UTR	1349.25	1488.84	1435.54	833.608	919.885	891.382
chr7	39217369	39219191	1823	ENSBTAG00000006368	ENSBTAT00000008355	N4BP3	NEDD4 binding protein 3 [Source:VGNC Symbol;Acc:VGNC:31853]	-6.15	-7.09	0.72	3' UTR	21.9963	21.4801	21.3547	6.1335	6.03202	5.58788
chr5	82047183	82063297	16115	ENSBTAG00000006372	ENSBTAT00000008359	KLHL42	kelch like family member 42 [Source:VGNC Symbol;Acc:VGNC:30667]	-5.14	-6	0.46	3' UTR	11.8	11.6097	13.4294	10.2189	11.3607	11.696
chr5	82063356	82063416	61	ENSBTAG00000006372	ENSBTAT00000008359	KLHL42	kelch like family member 42 [Source:VGNC Symbol;Acc:VGNC:30667]	-0.35	-0.48	-0.54	Exon (ENSBTAT00000008359/ENSBTAG00000006372, exon 1 of 3)	11.8	11.6097	13.4294	10.2189	11.3607	11.696
chr14	1797398	1800220	2823	ENSBTAG00000006385	ENSBTAT00000008376	ADGRB1	adhesion G protein-coupled receptor B1 [Source:VGNC Symbol;Acc:VGNC:25658]	-0.81	-1.14	-0.38	3' UTR	1.18355	1.42118	1.44854	1.31613	1.09533	1.02729
chr1	71101345	71111891	10547	ENSBTAG00000006388	ENSBTAT00000050590	FBXO45	F-box protein 45 [Source:VGNC Symbol;Acc:VGNC:28915]	-1.41	-1.88	0.34	3' UTR	6.32512	6.372	6.86294	3.73819	6.69909	4.64834
chr18	35338638	35339978	1341	ENSBTAG00000006404	ENSBTAT00000008396	CENPT	centromere protein T [Source:VGNC Symbol;Acc:VGNC:27185]	-2.74	-3.4	-0.78	3' UTR	1.34906	1.18243	1.13032	12.1131	5.93098	7.73553
chr18	35340265	35340355	91	ENSBTAG00000006404	ENSBTAT00000008396	CENPT	centromere protein T [Source:VGNC Symbol;Acc:VGNC:27185]	-0.67	-0.96	-0.75	Exon (ENSBTAT00000008396/ENSBTAG00000006404, exon 9 of 13)	1.34906	1.18243	1.13032	12.1131	5.93098	7.73553
chr25	21287309	21292983	5675	ENSBTAG00000006405	ENSBTAT00000008398	PALB2	partner and localizer of BRCA2 [Source:VGNC Symbol;Acc:VGNC:32556]	-0.97	-1.35	0.29	Exon (ENSBTAT00000008398/ENSBTAG00000006405, exon 1 of 13)	5.51458	5.15363	4.9597	4.11374	6.19481	6.20376
chr25	21287070	21287219	150	ENSBTAG00000006405	ENSBTAT00000008398	PALB2	partner and localizer of BRCA2 [Source:VGNC Symbol;Acc:VGNC:32556]	-0.47	-0.68	0.48	Exon (ENSBTAT00000008398/ENSBTAG00000006405, exon 4 of 13)	5.51458	5.15363	4.9597	4.11374	6.19481	6.20376
chr18	35351716	35351805	90	ENSBTAG00000006411	ENSBTAT00000008406	THAP11	THAP domain containing 11 [Source:VGNC Symbol;Acc:VGNC:35819]	-0.51	-0.74	-2.42	3' UTR	15.423	15.0031	13.3766	12.344	12.1763	12.6746
chr18	35350499	35351626	1128	ENSBTAG00000006411	ENSBTAT00000008406	THAP11	THAP domain containing 11 [Source:VGNC Symbol;Acc:VGNC:35819]	-0.72	-1.02	-0.13	3' UTR	15.423	15.0031	13.3766	12.344	12.1763	12.6746
chr10	28446132	28449496	3365	ENSBTAG00000006413	ENSBTAT00000008409	KATNBL1	katanin regulatory subunit B1 like 1 [Source:VGNC Symbol;Acc:VGNC:30409]	-11.5	-12.7	0.72	Exon (ENSBTAT00000008409/ENSBTAG00000006413, exon 5 of 10)	8.87147	11.1023	10.4366	3.60321	6.75626	5.34919
chr10	28388336	28388395	60	ENSBTAG00000006416	ENSBTAT00000008411	EMC4	ER membrane protein complex subunit 4 [Source:VGNC Symbol;Acc:VGNC:28465]	-2.26	-2.85	0.81	3' UTR	40.7163	43.2387	41.8654	24.3847	31.1784	37.1284
chr18	35379231	35379547	317	ENSBTAG00000006417	ENSBTAT00000008416	EDC4	enhancer of mRNA decapping 4 [Source:VGNC Symbol;Acc:VGNC:28321]	-1.85	-2.39	-0.53	Exon (ENSBTAT00000008416/ENSBTAG00000006417, exon 22 of 29)	5.10564	5.1838	5.26345	6.47281	5.19677	5.37588
chr18	35380472	35381376	905	ENSBTAG00000006417	ENSBTAT00000008416	EDC4	enhancer of mRNA decapping 4 [Source:VGNC Symbol;Acc:VGNC:28321]	-2.49	-3.11	-0.45	Exon (ENSBTAT00000008416/ENSBTAG00000006417, exon 27 of 29)	5.10564	5.1838	5.26345	6.47281	5.19677	5.37588
chr18	35381436	35381854	419	ENSBTAG00000006417	ENSBTAT00000008416	EDC4	enhancer of mRNA decapping 4 [Source:VGNC Symbol;Acc:VGNC:28321]	-2.97	-3.65	-0.47	3' UTR	5.10564	5.1838	5.26345	6.47281	5.19677	5.37588
chr18	62285624	62285833	210	ENSBTAG00000006419	ENSBTAT00000008420	TNNT1	troponin T1, slow skeletal type [Source:VGNC Symbol;Acc:VGNC:36194]	-2.26	-2.86	-0.81	3' UTR	14.1754	17.0845	18.2112	18.2603	14.263	18.5559
chr2	91004213	91010408	6196	ENSBTAG00000006420	ENSBTAT00000073964	BMPR2	bone morphogenetic protein receptor type 2 [Source:VGNC Symbol;Acc:VGNC:26526]	-13.8	-15.1	0.25	3' UTR	30.4384	31.551	32.0921	23.7809	28.8208	27.9057
chr18	65774973	65775447	475	ENSBTAG00000006422	ENSBTAT00000008424	TRIM28	tripartite motif containing 28 [Source:VGNC Symbol;Acc:VGNC:36324]	-6.97	-7.96	-0.35	3' UTR	15.3878	14.7923	16.3757	32.236	20.1777	22.8228
chr5	112558716	112566493	7778	ENSBTAG00000006423	ENSBTAT00000008423	PHF5A	PHD finger protein 5A [Source:VGNC Symbol;Acc:VGNC:32826]	-11.8	-13	0.49	3' UTR	37.3225	36.6328	36.1218	25.6034	36.903	34.9107
chr7	39798335	39815062	16728	ENSBTAG00000006428	ENSBTAT00000008427	ZNF354A	zinc finger protein 354A [Source:NCBI gene;Acc:524106]	-1.73	-2.25	0.47	Exon (ENSBTAT00000008427/ENSBTAG00000006428, exon 2 of 3)	7.80894	8.79768	7.97201	3.40702	6.10936	5.94397
chr10	12317069	12317399	331	ENSBTAG00000006440	ENSBTAT00000008442	IGDCC4	immunoglobulin superfamily DCC subclass member 4 [Source:VGNC Symbol;Acc:VGNC:30075]	-3.95	-4.72	-0.44	3' UTR	9.91304	9.71364	9.9441	9.68251	7.29287	7.14361
chr25	18541086	18541952	867	ENSBTAG00000006448	ENSBTAT00000078883	ERI2	ERI1 exoribonuclease family member 2 [Source:NCBI gene;Acc:538719]	-9.26	-10.4	0.96	Exon (ENSBTAT00000078883/ENSBTAG00000006448, exon 9 of 9)	6.20137	7.33058	6.61174	2.38581	5.81259	5.37736
chr1	60306750	60307425	676	ENSBTAG00000006451	ENSBTAT00000008460	GAP43	growth associated protein 43 [Source:VGNC Symbol;Acc:VGNC:29247]	-0.46	-0.66	-3.46	5' UTR	0.067829	0	0	0	0.300819	0.170314
chr10	86138106	86138195	90	ENSBTAG00000006463	ENSBTAT00000083097	DLST	dihydrolipoamide S-succinyltransferase [Source:VGNC Symbol;Acc:VGNC:28097]	-0.24	-0.27	0.59	Exon (ENSBTAT00000072007/ENSBTAG00000006463, exon 1 of 15)	47.4337	54.3122	51.1785	48.078	53.4389	50.6832
chr1	69962737	69991676	28940	ENSBTAG00000006471	ENSBTAT00000008486	OSBPL11	oxysterol binding protein like 11 [Source:VGNC Symbol;Acc:VGNC:32459]	-14.4	-15.8	0.57	3' UTR	9.1275	8.96253	9.07511	5.12639	7.70495	6.9216
chr10	58048322	58048502	181	ENSBTAG00000006489	ENSBTAT00000063531	MYO5A	myosin VA [Source:VGNC Symbol;Acc:VGNC:31826]	-3.36	-4.07	0.43	3' UTR	10.1953	11.8061	10.865	9.89317	11.8617	11.3307
chr15	80902088	80903789	1702	ENSBTAG00000006493	ENSBTAT00000008507	CLP1	cleavage and polyadenylation factor I subunit 1 [Source:VGNC Symbol;Acc:VGNC:27457]	-4.76	-5.61	0.54	3' UTR	16.8032	17.6536	18.5861	13.9328	14.5615	14.7542
chr19	39357841	39358380	540	ENSBTAG00000006499	ENSBTAT00000008517	PIP4K2B	phosphatidylinositol-5-phosphate 4-kinase type 2 beta [Source:VGNC Symbol;Acc:VGNC:32907]	-1.04	-1.43	0.22	3' UTR	14.0351	14.2075	15.0164	13.1814	16.3383	15.7937
chr22	49374597	49377628	3032	ENSBTAG00000006500	ENSBTAT00000008515	RBM15B	RNA binding motif protein 15B [Source:NCBI gene;Acc:508868]	-6.61	-7.58	0.2	5' UTR	52.4495	59.3983	56.6194	52.0213	55.0036	51.9049
chr22	49344530	49346229	1700	ENSBTAG00000006501	ENSBTAT00000030668	DCAF1	DDB1 and CUL4 associated factor 1 [Source:VGNC Symbol;Acc:VGNC:27899]	-4.38	-5.18	-0.34	Exon (ENSBTAT00000030668/ENSBTAG00000006501, exon 14 of 23)	17.8628	16.8645	15.4827	16.2131	13.4004	13.9374
chr17	63352204	63364971	12768	ENSBTAG00000006504	ENSBTAT00000045400	TCHP	trichoplein keratin filament binding [Source:VGNC Symbol;Acc:VGNC:35697]	-5.34	-6.23	-0.34	5' UTR	5.4798	4.58998	5.2299	5.4615	5.5581	6.0385
chr17	63334393	63334453	61	ENSBTAG00000006506	ENSBTAT00000077130	GIT2	GIT ArfGAP 2 [Source:VGNC Symbol;Acc:VGNC:29369]	-0.62	-0.89	0.31	Exon (ENSBTAT00000008526/ENSBTAG00000006506, exon 15 of 20)	26.8154	28.6215	24.5325	29.3753	24.6819	24.4205
chr17	63340439	63345190	4752	ENSBTAG00000006506	ENSBTAT00000077130	GIT2	GIT ArfGAP 2 [Source:VGNC Symbol;Acc:VGNC:29369]	-5.57	-6.46	-0.24	3' UTR	26.8154	28.6215	24.5325	29.3753	24.6819	24.4205
chr6	87427722	87433140	5419	ENSBTAG00000006507	ENSBTAT00000061447	ADAMTS3	ADAM metallopeptidase with thrombospondin type 1 motif 3 [Source:VGNC Symbol;Acc:VGNC:25626]	-0.66	-0.93	0.29	3' UTR	1.86808	2.27753	2.09586	1.57392	1.68113	1.96008
chr19	34497627	34497775	149	ENSBTAG00000006517	ENSBTAT00000008544	DRG2	developmentally regulated GTP binding protein 2 [Source:VGNC Symbol;Acc:VGNC:28209]	-0.77	-1.08	-0.48	3' UTR	4.30765	5.05105	5.0476	8.07977	4.97788	6.87402
chr16	46909001	46909417	417	ENSBTAG00000006519	ENSBTAT00000085571	TNFRSF25	TNF receptor superfamily member 25 [Source:VGNC Symbol;Acc:VGNC:36167]	-0.86	-1.2	-1.09	3' UTR	1.11116	0.89405	0.904215	1.21449	1.01935	1.26197
chr13	61221478	61270325	48848	ENSBTAG00000006526	ENSBTAT00000076163	BCL2L1	BCL2 like 1 [Source:VGNC Symbol;Acc:VGNC:26446]	-1.73	-2.26	0.14	5' UTR	35.108	37.1407	38.1054	26.0726	29.8269	28.4961
chr13	17916538	17916716	179	ENSBTAG00000006529	ENSBTAT00000008576	PDSS1	decaprenyl diphosphate synthase subunit 1 [Source:VGNC Symbol;Acc:VGNC:32719]	-0.75	-1.05	0.51	3' UTR	2.00883	1.83781	1.54031	1.26344	1.69001	1.80868
chr13	59707137	59727653	20517	ENSBTAG00000006533	ENSBTAT00000008580	NSFL1C	NSFL1 cofactor [Source:VGNC Symbol;Acc:VGNC:32275]	-12.8	-14.1	-0.21	5' UTR	54.3729	52.7632	57.4234	82.6625	64.448	65.4443
chr5	81853806	81858377	4572	ENSBTAG00000006538	ENSBTAT00000008581	PTHLH	parathyroid hormone like hormone [Source:VGNC Symbol;Acc:VGNC:33517]	-0.89	-1.25	-0.61	3' UTR	1.45743	1.3343	1.52014	1.64851	1.4796	0.981718
chr25	25928763	25929296	534	ENSBTAG00000006541	ENSBTAT00000008593	ATP2A1	ATPase sarcoplasmic/endoplasmic reticulum Ca2+ transporting 1 [Source:VGNC Symbol;Acc:VGNC:26290]	-6.01	-6.94	-0.79	3' UTR	13.0687	11.3272	13.0268	15.8451	9.10251	9.96634
chr25	25929240	25930563	1324	ENSBTAG00000006541	ENSBTAT00000008593	ATP2A1	ATPase sarcoplasmic/endoplasmic reticulum Ca2+ transporting 1 [Source:VGNC Symbol;Acc:VGNC:26290]	-37.3	-39.2	-0.82	3' UTR	13.0687	11.3272	13.0268	15.8451	9.10251	9.96634
chr25	25925942	25927888	1947	ENSBTAG00000006542	ENSBTAT00000008595	RABEP2	rabaptin, RAB GTPase binding effector protein 2 [Source:VGNC Symbol;Acc:VGNC:33668]	-1.17	-1.59	-0.34	Exon (ENSBTAT00000008595/ENSBTAG00000006542, exon 8 of 14)	7.00556	7.15476	7.68933	9.55837	6.80823	6.83667
chr8	11023123	11053125	30003	ENSBTAG00000006547	ENSBTAT00000008601	CCDC25	coiled-coil domain containing 25 [Source:VGNC Symbol;Acc:VGNC:26888]	-1.13	-1.55	0.09	3' UTR	38.5591	36.7457	34.0375	37.0975	35.2903	37.7728
chr1	84019147	84019327	181	ENSBTAG00000006548	ENSBTAT00000008604	MCCC1	methylcrotonoyl-CoA carboxylase 1 [Source:VGNC Symbol;Acc:VGNC:31298]	-0.47	-0.67	0.5	3' UTR	0.821781	1.13795	1.05944	1.26252	1.66261	1.23938
chr3	110598372	110599059	688	ENSBTAG00000006555	ENSBTAT00000073613	ZMYM1	zinc finger MYM-type containing 1 [Source:VGNC Symbol;Acc:VGNC:37198]	-10.9	-12.1	0.91	Exon (ENSBTAT00000082360/ENSBTAG00000006555, exon 10 of 10)	6.84655	1.74353	6.66913	3.08819	6.71984	1.95908
chr22	14704398	14708354	3957	ENSBTAG00000006570	ENSBTAT00000008631	SEC22C	SEC22 homolog C, vesicle trafficking protein [Source:VGNC Symbol;Acc:VGNC:34409]	-2.77	-3.42	0.63	3' UTR	9.61533	9.35675	9.5116	4.34248	8.6133	9.22768
chr11	103824046	103824583	538	ENSBTAG00000006572	ENSBTAT00000008634	CARD9	caspase recruitment domain family member 9 [Source:VGNC Symbol;Acc:VGNC:26764]	-3.16	-3.86	-2.3	5' UTR	0.106443	0	0.236378	0.141719	0	0.085718
chr22	52311463	52318232	6770	ENSBTAG00000006573	ENSBTAT00000008633	KLHL18	kelch like family member 18 [Source:VGNC Symbol;Acc:VGNC:30647]	-0.52	-0.75	-0.77	3' UTR	11.627	13.8177	12.8657	10.2738	11.174	10.1346
chr15	13851990	13858612	6623	ENSBTAG00000006581	ENSBTAT00000008639	CCDC82	coiled-coil domain containing 82 [Source:VGNC Symbol;Acc:VGNC:26920]	-5.96	-6.89	0.33	5' UTR	35.3894	30.3067	31.5879	18.2913	23.4521	25.0114
chr25	3805187	3809921	4735	ENSBTAG00000006590	ENSBTAT00000008652	NUDT16L1	nudix hydrolase 16 like 1 [Source:VGNC Symbol;Acc:VGNC:32331]	-2.41	-3.03	-0.64	3' UTR	4.95941	3.93688	4.04332	6.7774	3.96263	5.43915
chr25	3830589	3831143	555	ENSBTAG00000006595	ENSBTAT00000037505	C25H16orf71	chromosome 25 C16orf71 homolog [Source:NCBI gene;Acc:618674]	-0.92	-1.28	-0.63	3' UTR	1.91208	2.1285	1.75119	1.07397	1.1095	1.45621
chr5	56005014	56006779	1766	ENSBTAG00000006599	ENSBTAT00000008663	INHBE	inhibin subunit beta E [Source:VGNC Symbol;Acc:VGNC:30203]	-5.66	-6.56	-0.66	3' UTR	6.2127	6.32267	6.13512	28.3637	33.6668	31.6262
chr19	19221662	19224187	2526	ENSBTAG00000006601	ENSBTAT00000008672	KSR1	kinase suppressor of ras 1 [Source:VGNC Symbol;Acc:VGNC:30754]	-6.04	-6.97	-0.86	Exon (ENSBTAT00000008672/ENSBTAG00000006601, exon 7 of 17)	3.8475	2.95537	3.85001	3.25928	2.14492	2.28417
chr19	19210191	19210310	120	ENSBTAG00000006601	ENSBTAT00000008672	KSR1	kinase suppressor of ras 1 [Source:VGNC Symbol;Acc:VGNC:30754]	-0.4	-0.56	-0.25	Exon (ENSBTAT00000008672/ENSBTAG00000006601, exon 4 of 17)	3.8475	2.95537	3.85001	3.25928	2.14492	2.28417
chr17	71443770	71443978	209	ENSBTAG00000006608	ENSBTAT00000023658	GGT5	gamma-glutamyltransferase 5 [Source:VGNC Symbol;Acc:VGNC:29344]	-0.86	-1.2	-0.66	3' UTR	0.758195	0.656894	0.517472	2.1118	1.06307	1.93019
chr18	56051621	56060969	9349	ENSBTAG00000006612	ENSBTAT00000008680	SCAF1	SR-related CTD associated factor 1 [Source:VGNC Symbol;Acc:VGNC:34313]	-7.31	-8.32	-0.2	Exon (ENSBTAT00000008680/ENSBTAG00000006612, exon 3 of 12)	38.6304	36.1866	38.193	46.245	44.2145	41.0619
chr22	56058828	56100934	42107	ENSBTAG00000006614	ENSBTAT00000069858	TMCC1	transmembrane and coiled-coil domain family 1 [Source:VGNC Symbol;Acc:VGNC:35925]	-6.51	-7.47	0.29	5' UTR	27.1516	30.6552	28.4506	30.843	27.9789	28.6198
chr22	55993996	56058709	64714	ENSBTAG00000006614	ENSBTAT00000073564	TMCC1	transmembrane and coiled-coil domain family 1 [Source:VGNC Symbol;Acc:VGNC:35925]	-1.28	-1.73	0.27	5' UTR	27.1516	30.6552	28.4506	30.843	27.9789	28.6198
chr5	55993552	55993970	419	ENSBTAG00000006631	ENSBTAT00000008704	GLI1	GLI family zinc finger 1 [Source:VGNC Symbol;Acc:VGNC:29399]	-1.69	-2.2	-1.25	Exon (ENSBTAT00000008704/ENSBTAG00000006631, exon 12 of 12)	0.718904	0.663591	0.578749	1.71572	1.23351	1.41508
chr18	56068198	56068577	380	ENSBTAG00000006638	ENSBTAT00000076399	BCL2L12	BCL2 like 12 [Source:VGNC Symbol;Acc:VGNC:26447]	-2.44	-3.06	0.64	5' UTR	12.1257	10.3382	11	18.4994	12.2288	15.8162
chr13	59540763	59540853	91	ENSBTAG00000006639	ENSBTAT00000008722	CSTF1	cleavage stimulation factor subunit 1 [Source:VGNC Symbol;Acc:VGNC:27780]	-1.59	-2.09	1.32	3' UTR	11.8325	12.4395	11.185	10.8381	11.5862	10.4636
chr12	18236537	18237016	480	ENSBTAG00000006640	ENSBTAT00000008728	RB1	RB transcriptional corepressor 1 [Source:VGNC Symbol;Acc:VGNC:33768]	-2.74	-3.39	0.36	3' UTR	5.24307	5.85234	5.79591	4.72952	6.58397	5.57885
chr12	18204937	18205384	448	ENSBTAG00000006640	ENSBTAT00000008728	RB1	RB transcriptional corepressor 1 [Source:VGNC Symbol;Acc:VGNC:33768]	-1.03	-1.42	1.13	5' UTR	5.24307	5.85234	5.79591	4.72952	6.58397	5.57885
chr12	18205503	18205682	180	ENSBTAG00000006640	ENSBTAT00000008728	RB1	RB transcriptional corepressor 1 [Source:VGNC Symbol;Acc:VGNC:33768]	-0.76	-1.08	2.06	5' UTR	5.24307	5.85234	5.79591	4.72952	6.58397	5.57885
chr12	18242550	18252571	10022	ENSBTAG00000006647	ENSBTAT00000008733	RCBTB2	RCC1 and BTB domain containing protein 2 [Source:VGNC Symbol;Acc:VGNC:33824]	-4.77	-5.62	0.48	3' UTR	9.48482	9.40336	9.77309	4.6556	7.39738	7.11092
chr2	35144086	35153946	9861	ENSBTAG00000006654	ENSBTAT00000046172	TANK	TRAF family member associated NFKB activator [Source:VGNC Symbol;Acc:VGNC:35594]	-25.3	-27	0.65	3' UTR	28.4139	29.4323	25.5877	14.3394	22.1483	18.884
chr17	62134583	62141853	7271	ENSBTAG00000006665	ENSBTAT00000008754	ERP29	endoplasmic reticulum protein 29 [Source:VGNC Symbol;Acc:VGNC:28596]	-34.7	-36.6	0.33	3' UTR	330.056	326.899	312.864	223.508	356.419	369.121
chr17	62126519	62128988	2470	ENSBTAG00000006666	ENSBTAT00000008756	NAA25	N(alpha)-acetyltransferase 25, NatB auxiliary subunit [Source:VGNC Symbol;Acc:VGNC:53914]	-7.08	-8.07	0.58	3' UTR	4.6361	4.87127	4.25812	2.35881	4.07777	4.09266
chr13	64790318	64790872	555	ENSBTAG00000006670	ENSBTAT00000008782	ERGIC3	ERGIC and golgi 3 [Source:VGNC Symbol;Acc:VGNC:28580]	-30.1	-31.8	-0.61	3' UTR	18.9555	16.372	18.5969	36.6412	17.9069	22.6943
chr13	77340034	77345950	5917	ENSBTAG00000006671	ENSBTAT00000057089	DDX27	DEAD-box helicase 27 [Source:VGNC Symbol;Acc:VGNC:56183]	-2.22	-2.81	-0.14	3' UTR	4.89574	5.68553	5.24779	4.11606	4.98131	4.68536
chr9	63835494	63842196	6703	ENSBTAG00000006672	ENSBTAT00000008774	SYNCRIP	synaptotagmin binding cytoplasmic RNA interacting protein [Source:VGNC Symbol;Acc:VGNC:35518]	-6.92	-7.9	0.12	Exon (ENSBTAT00000008774/ENSBTAG00000006672, exon 8 of 11)	105.693	105.443	101.541	92.8545	101.182	96.0633
chr21	29082601	29082661	61	ENSBTAG00000006675	ENSBTAT00000008785	PCSK6	proprotein convertase subtilisin/kexin type 6 [Source:VGNC Symbol;Acc:VGNC:57161]	-0.51	-0.73	-0.47	Exon (ENSBTAT00000008785/ENSBTAG00000006675, exon 8 of 22)	4.5544	5.2977	4.85304	2.15378	1.78561	1.65439
chr21	29142446	29143281	836	ENSBTAG00000006675	ENSBTAT00000008785	PCSK6	proprotein convertase subtilisin/kexin type 6 [Source:VGNC Symbol;Acc:VGNC:57161]	-2.13	-2.7	0.45	3' UTR	4.5544	5.2977	4.85304	2.15378	1.78561	1.65439
chr15	57703872	57705909	2038	ENSBTAG00000006676	ENSBTAT00000008771	FIBIN	fin bud initiation factor homolog (zebrafish) [Source:VGNC Symbol;Acc:VGNC:56527]	-26.5	-28.2	0.37	5' UTR	80.0926	90.846	87.8256	32.7613	53.7224	50.6223
chr3	16585870	16586109	240	ENSBTAG00000006678	ENSBTAT00000008766	GATAD2B	GATA zinc finger domain containing 2B [Source:VGNC Symbol;Acc:VGNC:29272]	-3.23	-3.93	0.45	3' UTR	15.8553	15.7134	14.3214	13.7532	13.4934	12.1765
chr22	31617679	31633883	16205	ENSBTAG00000006679	ENSBTAT00000008789	MITF	melanocyte inducing transcription factor [Source:VGNC Symbol;Acc:VGNC:31487]	-1.71	-2.23	0.27	3' UTR	17.5452	17.2342	15.7022	14.5137	13.4005	12.7806
chr10	86158264	86159755	1492	ENSBTAG00000006688	ENSBTAT00000083480	RPS6KL1	ribosomal protein S6 kinase like 1 [Source:VGNC Symbol;Acc:VGNC:34149]	-1.36	-1.82	-0.31	3' UTR	3.71878	3.2955	3.08671	6.70987	5.0766	4.95475
chr15	29251358	29256070	4713	ENSBTAG00000006690	ENSBTAT00000008799	ARCN1	archain 1 [Source:VGNC Symbol;Acc:VGNC:26057]	-70.3	-72.5	0.48	3' UTR	118.576	126.286	118.079	89.0321	111.294	105.848
chr14	30874819	30899334	24516	ENSBTAG00000006695	ENSBTAT00000008802	VCPIP1	valosin containing protein interacting protein 1 [Source:VGNC Symbol;Acc:VGNC:53883]	-6.95	-7.94	0.23	5' UTR	55.6624	51.7772	52.7294	32.0498	50.6167	49.3735
chr20	35472729	35474517	1789	ENSBTAG00000006697	ENSBTAT00000008812	RICTOR	RPTOR independent companion of MTOR complex 2 [Source:VGNC Symbol;Acc:VGNC:33963]	-0.53	-0.77	0.61	Exon (ENSBTAT00000008812/ENSBTAG00000006697, exon 30 of 38)	2.96186	3.8251	3.07185	1.06452	2.21064	2.1553
chr20	35494314	35494674	361	ENSBTAG00000006697	ENSBTAT00000008812	RICTOR	RPTOR independent companion of MTOR complex 2 [Source:VGNC Symbol;Acc:VGNC:33963]	-3.76	-4.52	0.86	3' UTR	2.96186	3.8251	3.07185	1.06452	2.21064	2.1553
chr20	35474576	35475175	600	ENSBTAG00000006697	ENSBTAT00000008812	RICTOR	RPTOR independent companion of MTOR complex 2 [Source:VGNC Symbol;Acc:VGNC:33963]	-5.31	-6.18	0.79	Exon (ENSBTAT00000008812/ENSBTAG00000006697, exon 31 of 38)	2.96186	3.8251	3.07185	1.06452	2.21064	2.1553
chr10	45158802	45163531	4730	ENSBTAG00000006703	ENSBTAT00000008808	PTGDR	prostaglandin D2 receptor [Source:VGNC Symbol;Acc:VGNC:33499]	-1.25	-1.69	0.71	Exon (ENSBTAT00000008808/ENSBTAG00000006703, exon 2 of 3)	2.46322	2.63808	2.3527	1.73147	2.45339	2.04695
chr26	32973086	32976664	3579	ENSBTAG00000006713	ENSBTAT00000008828	ZDHHC6	zinc finger DHHC-type containing 6 [Source:VGNC Symbol;Acc:VGNC:37144]	-4.14	-4.93	0.27	5' UTR	34.5941	34.5314	33.1492	31.8857	33.1407	31.6735
chr8	6556273	6556392	120	ENSBTAG00000006715	ENSBTAT00000008831	FBXO8	F-box protein 8 [Source:VGNC Symbol;Acc:VGNC:28920]	-4.82	-5.67	0.89	3' UTR	7.91641	8.13116	8.17067	4.03683	5.60503	5.85911
chr16	27485090	27496965	11876	ENSBTAG00000006718	ENSBTAT00000070132	NVL	nuclear VCP-like [Source:VGNC Symbol;Acc:VGNC:32372]	-5.16	-6.03	0.3	Exon (ENSBTAT00000070132/ENSBTAG00000006718, exon 1 of 23)	5.67259	5.92701	5.56855	3.70402	4.19076	4.04802
chr28	44191885	44211042	19158	ENSBTAG00000006719	ENSBTAT00000008834	ZFAND4	zinc finger AN1-type containing 4 [Source:VGNC Symbol;Acc:VGNC:37152]	-2.11	-2.68	0.4	3' UTR	4.97525	5.03077	5.36623	2.43176	3.80675	2.86819
chr3	21892866	21894417	1552	ENSBTAG00000006720	ENSBTAT00000008837	GJA5	gap junction protein alpha 5 [Source:VGNC Symbol;Acc:VGNC:29374]	-6.46	-7.42	0.43	3' UTR	13.7083	15.8131	14.8787	25.1889	25.0099	24.647
chr4	28399526	28401813	2288	ENSBTAG00000006721	ENSBTAT00000047621	TWISTNB	TWIST neighbor [Source:VGNC Symbol;Acc:VGNC:53681]	-2.72	-3.37	0.16	3' UTR	63.9309	60.0678	59.6675	77.6486	98.3763	101.118
chr1	72100512	72116255	15744	ENSBTAG00000006724	ENSBTAT00000001128	PPP1R2	protein phosphatase 1 regulatory inhibitor subunit 2 [Source:NCBI gene;Acc:532726]	-3.66	-4.41	0.21	Exon (ENSBTAT00000001128/ENSBTAG00000006724, exon 1 of 6)	19.4727	22.3626	16.9434	15.3907	15.5879	16.7429
chr24	8166786	8360685	193900	ENSBTAG00000006726	ENSBTAT00000008842	CCDC102B	coiled-coil domain containing 102B [Source:VGNC Symbol;Acc:VGNC:56364]	-8.01	-9.05	0.46	Exon (ENSBTAT00000008842/ENSBTAG00000006726, exon 2 of 10)	9.42118	10.0357	8.88514	11.2747	13.0135	11.66
chr17	71433173	71433651	479	ENSBTAG00000006730	ENSBTAT00000029404	SUSD2	sushi domain containing 2 [Source:VGNC Symbol;Acc:VGNC:35487]	-0.56	-0.81	-0.55	3' UTR	0.188092	0.25326	0.296548	1.9047	1.35059	1.40898
chr4	54551942	54552691	750	ENSBTAG00000006733	ENSBTAT00000008851	PPP1R3A	protein phosphatase 1 regulatory subunit 3A [Source:VGNC Symbol;Acc:VGNC:33242]	-1.99	-2.54	0.76	Exon (ENSBTAT00000008851/ENSBTAG00000006733, exon 1 of 4)	35.0031	37.8595	33.9058	1.62933	2.22047	2.84651
chr4	54589253	54591560	2308	ENSBTAG00000006733	ENSBTAT00000008851	PPP1R3A	protein phosphatase 1 regulatory subunit 3A [Source:VGNC Symbol;Acc:VGNC:33242]	-7.25	-8.26	0.72	Exon (ENSBTAT00000008851/ENSBTAG00000006733, exon 4 of 4)	35.0031	37.8595	33.9058	1.62933	2.22047	2.84651
chr5	77487500	77732045	244546	ENSBTAG00000006734	ENSBTAT00000086409	BICD1	BICD cargo adaptor 1 [Source:VGNC Symbol;Acc:VGNC:26491]	-20.1	-21.7	0.39	5' UTR	35.3039	33.7082	38.0002	49.8422	52.0473	54.6723
chr22	10240289	10240558	270	ENSBTAG00000006735	ENSBTAT00000008854	STAC	SH3 and cysteine rich domain [Source:VGNC Symbol;Acc:VGNC:35350]	-4.44	-5.25	0.7	3' UTR	15.1742	15.8752	15.74	10.1049	11.8011	11.959
chr29	43714477	43715943	1467	ENSBTAG00000006740	ENSBTAT00000045467	SCYL1	SCY1 like pseudokinase 1 [Source:VGNC Symbol;Acc:VGNC:34374]	-9.73	-10.9	-0.3	3' UTR	4.47072	5.88625	5.28962	6.11307	5.68746	5.21926
chr29	43713688	43715580	1893	ENSBTAG00000006740	ENSBTAT00000045467	SCYL1	SCY1 like pseudokinase 1 [Source:VGNC Symbol;Acc:VGNC:34374]	-7.23	-8.23	-0.22	3' UTR	4.47072	5.88625	5.28962	6.11307	5.68746	5.21926
chr11	3113449	3113688	240	ENSBTAG00000006744	ENSBTAT00000008872	TMEM131	transmembrane protein 131 [Source:VGNC Symbol;Acc:VGNC:35964]	-3.03	-3.71	-0.44	3' UTR	7.27601	7.28266	6.89896	13.9553	7.76343	7.65729
chr11	3117613	3133467	15855	ENSBTAG00000006744	ENSBTAT00000008872	TMEM131	transmembrane protein 131 [Source:VGNC Symbol;Acc:VGNC:35964]	-19.2	-20.7	-0.42	Exon (ENSBTAT00000008872/ENSBTAG00000006744, exon 31 of 41)	7.27601	7.28266	6.89896	13.9553	7.76343	7.65729
chr29	43734640	43735238	599	ENSBTAG00000006747	ENSBTAT00000008880	LTBP3	latent transforming growth factor beta binding protein 3 [Source:VGNC Symbol;Acc:VGNC:31073]	-3.3	-4.01	-0.62	5' UTR	17.4975	15.9525	16.3632	23.9638	14.4387	17.8209
chr22	51360797	51362486	1690	ENSBTAG00000006752	ENSBTAT00000079202	PFKFB4	6-phosphofructo-2-kinase/fructose-2,6-biphosphatase 4 [Source:VGNC Symbol;Acc:VGNC:32772]	-1.14	-1.56	0.37	3' UTR	2.85966	3.13246	3.37532	2.92658	2.31338	2.59164
chr18	55272759	55275490	2732	ENSBTAG00000006754	ENSBTAT00000008883	DBP	D-box binding PAR bZIP transcription factor [Source:VGNC Symbol;Acc:VGNC:27894]	-0.43	-0.61	0.52	Exon (ENSBTAT00000008883/ENSBTAG00000006754, exon 4 of 5)	0.855371	1.11915	0.768628	2.21439	1.63674	1.28496
chr7	50604449	50604718	270	ENSBTAG00000006756	ENSBTAT00000057156	MATR3	matrin 3 [Source:NCBI gene;Acc:505129]	-19.2	-20.7	0.38	Exon (ENSBTAT00000057156/ENSBTAG00000006756, exon 2 of 14)	118.984	123.022	118.895	75.8529	109.776	110.9
chr7	50613417	50619352	5936	ENSBTAG00000006756	ENSBTAT00000057156	MATR3	matrin 3 [Source:NCBI gene;Acc:505129]	-50.9	-53	0.3	Exon (ENSBTAT00000057156/ENSBTAG00000006756, exon 9 of 14)	118.984	123.022	118.895	75.8529	109.776	110.9
chr18	55279497	55280886	1390	ENSBTAG00000006757	ENSBTAT00000008890	CA11	carbonic anhydrase 11 [Source:VGNC Symbol;Acc:VGNC:26649]	-2.83	-3.49	-1.1	3' UTR	0.605015	0.481384	0.567049	0	0.521504	0.882772
chr8	70551523	70559562	8040	ENSBTAG00000006768	ENSBTAT00000071190	ENTPD4	ectonucleoside triphosphate diphosphohydrolase 4 [Source:VGNC Symbol;Acc:VGNC:56947]	-3.37	-4.09	0.19	3' UTR	19.6725	21.0958	19.9294	18.1144	18.8404	17.3516
chr10	37296084	37296593	510	ENSBTAG00000006792	ENSBTAT00000008933	EHD4	EH domain containing 4 [Source:VGNC Symbol;Acc:VGNC:28374]	-1.81	-2.34	-0.42	3' UTR	15.4292	17.3949	14.8942	18.1278	20.2881	17.6638
chr10	37292731	37294138	1408	ENSBTAG00000006792	ENSBTAT00000008933	EHD4	EH domain containing 4 [Source:VGNC Symbol;Acc:VGNC:28374]	-6.66	-7.64	0.39	3' UTR	15.4292	17.3949	14.8942	18.1278	20.2881	17.6638
chr7	27103365	27103752	388	ENSBTAG00000006797	ENSBTAT00000008938	2021-03-03	membrane associated ring-CH-type finger 3 [Source:VGNC Symbol;Acc:VGNC:31239]	-7.4	-8.41	0.31	3' UTR	32.8901	34.2668	33.9639	36.1498	41.8252	43.0062
chr19	43173698	43176493	2796	ENSBTAG00000006801	ENSBTAT00000008944	TMEM106A	transmembrane protein 106A [Source:VGNC Symbol;Acc:VGNC:35944]	-1.4	-1.86	-0.23	3' UTR	9.70789	9.35455	9.22437	19.058	2.25305	16.4795
chr18	52298784	52306972	8189	ENSBTAG00000006805	ENSBTAT00000068523	ZNF180	zinc finger protein 180 [Source:VGNC Symbol;Acc:VGNC:37217]	-2.02	-2.58	0.4	Exon (ENSBTAT00000068523/ENSBTAG00000006805, exon 2 of 4)	7.35224	7.12663	8.49406	4.29327	5.42366	5.48574
[truncated: 5,407 more rows]
