# Supplementary material for: Transcriptome-wide N 6-Methyladenosine Methylome Profiling Reveals m6A Regulation of Skeletal Myoblast Differentiation in Cattle (Bos taurus)
Source: Front Cell Dev Biol. 2021 Dec 6;9:785380. doi: 10.3389/fcell.2021.785380 (PMC8685427; doi:10.3389/fcell.2021.785380)
Supplement: Supplementary file 9 [file DataSheet8.XLSX]

## Sheet: KEGG for DEGs_up
Term	Database	ID	Input number	Background number	P-Value	Corrected P-Value	Input	Hyperlink
Dilated cardiomyopathy (DCM)	KEGG PATHWAY	bta05414	24	99	2.96e-13	8.05e-11	CACNA1C|ATP2A1|ITGA2|ITGA4|ITGA6|ITGA11|MYL2|TNNC1|TNNT2|MYH6|MYH7|SGCG|SGCD|CACNA1S|IGF1|ITGB5|CACNG1|ADCY6|ADCY7|GNAS|ITGAV|PLN|CACNG4|MYL3	http://www.genome.jp/kegg-bin/show_pathway?bta05414/bta:282882%09red/bta:100296004%09red/bta:505519%09red/bta:517059%09red/bta:535043%09red/bta:509486%09red/bta:523755%09red/bta:518117%09red/bta:281872%09red/bta:281875%09red/bta:282564%09red/bta:519331%09red/bta:281239%09red/bta:781184%09red/bta:506155%09red/bta:100125240%09red/bta:408015%09red/bta:618352%09red/bta:509936%09red/bta:281793%09red/b…
Hypertrophic cardiomyopathy (HCM)	KEGG PATHWAY	bta05410	21	92	2.39e-11	3.25e-09	IGF1|ITGB5|MYH7|TNNC1|SGCG|PRKAG3|SGCD|ITGA4|ITGAV|TNNT2|CACNA1C|ITGA6|ITGA11|MYL2|MYL3|MYH6|CACNG1|CACNA1S|CACNG4|ITGA2|ATP2A1	http://www.genome.jp/kegg-bin/show_pathway?bta05410/bta:519331%09red/bta:281239%09red/bta:618352%09red/bta:505519%09red/bta:517059%09red/bta:281875%09red/bta:509486%09red/bta:535043%09red/bta:781184%09red/bta:523755%09red/bta:511961%09red/bta:506155%09red/bta:286816%09red/bta:518117%09red/bta:282882%09red/bta:100296004%09red/bta:281872%09red/bta:100337204%09red/bta:282714%09red/bta:282564%09red/b…
ECM-receptor interaction	KEGG PATHWAY	bta04512	18	87	2.47e-09	1.91e-07	THBS2|ITGB5|FN1|ITGA4|THBS4|TNXB|THBS3|ITGAV|NPNT|CD36|ITGA11|SPP1|ITGA6|VWF|SV2C|TNN|COL6A5|ITGA2	http://www.genome.jp/kegg-bin/show_pathway?bta04512/bta:517433%09red/bta:280794%09red/bta:541281%09red/bta:280958%09red/bta:281875%09red/bta:281052%09red/bta:282654%09red/bta:538430%09red/bta:523755%09red/bta:338092%09red/bta:282882%09red/bta:535043%09red/bta:281499%09red/bta:281872%09red/bta:504323%09red/bta:513362%09red/bta:282564%09red/bta:785805%09red
Adrenergic signaling in cardiomyocytes	KEGG PATHWAY	bta04261	23	150	2.81e-09	1.91e-07	ATP2A1|RAPGEF4|MYL4|MYL2|TNNC1|MAPK13|TNNT2|MYH6|MYH7|CACNA1C|MAPK11|CACNA1S|CAMK2A|CAMK2B|PPP2R2B|CACNG1|ADCY6|ADCY7|GNAS|CREB3L2|PLN|CACNG4|MYL3	http://www.genome.jp/kegg-bin/show_pathway?bta04261/bta:535327%09red/bta:525416%09red/bta:530719%09red/bta:505519%09red/bta:509486%09red/bta:518117%09red/bta:519331%09red/bta:509290%09red/bta:618906%09red/bta:781184%09red/bta:100125240%09red/bta:100296004%09red/bta:408015%09red/bta:618352%09red/bta:509936%09red/bta:504201%09red/bta:281793%09red/bta:286816%09red/bta:785086%09red/bta:100337204%09re…
Proteoglycans in cancer	KEGG PATHWAY	bta05205	26	202	7.29e-09	3.96e-07	TIMP3|ITGA2|HIF1A|CTNNB1|MAPK11|MAPK13|ITGB5|CAV2|FZD1|FZD6|FZD7|FZD9|ERBB3|IGF1|HSPB2|CAMK2A|CAMK2B|ITPR3|MDM2|FGF2|CTSV|FN1|VAV3|ITGAV|TLR4|MMP2	http://www.genome.jp/kegg-bin/show_pathway?bta05205/bta:535327%09red/bta:785655%09red/bta:282094%09red/bta:445417%09red/bta:525416%09red/bta:280794%09red/bta:540378%09red/bta:445418%09red/bta:530719%09red/bta:281814%09red/bta:281879%09red/bta:493642%09red/bta:521364%09red/bta:281872%09red/bta:281875%09red/bta:282564%09red/bta:281239%09red/bta:508671%09red/bta:618906%09red/bta:282872%09red/bta:281…
Insulin secretion	KEGG PATHWAY	bta04911	17	85	1.06e-08	4.81e-07	STX1A|RAPGEF4|ADCY6|ADCY7|GNAS|CACNA1C|KCNJ11|CAMK2A|CAMK2B|CCKAR|CREB3L2|KCNMA1|KCNN2|KCNN1|ITPR3|CACNA1S|RIMS2	http://www.genome.jp/kegg-bin/show_pathway?bta04911/bta:530719%09red/bta:535674%09red/bta:282573%09red/bta:404177%09red/bta:509936%09red/bta:281879%09red/bta:408008%09red/bta:281793%09red/bta:281603%09red/bta:525416%09red/bta:785086%09red/bta:788566%09red/bta:506207%09red/bta:100337204%09red/bta:532060%09red/bta:537312%09red/bta:408015%09red
Arrhythmogenic right ventricular cardiomyopathy (ARVC)	KEGG PATHWAY	bta05412	16	76	1.53e-08	5.93e-07	ACTN2|CACNA1C|ITGB5|ATP2A1|SGCG|ITGA2|SGCD|ITGA4|ITGAV|CTNNB1|ITGA11|ITGA6|DSG2|CACNG1|CACNA1S|CACNG4	http://www.genome.jp/kegg-bin/show_pathway?bta05412/bta:519331%09red/bta:536607%09red/bta:517059%09red/bta:281875%09red/bta:508151%09red/bta:781184%09red/bta:523755%09red/bta:539003%09red/bta:506155%09red/bta:518117%09red/bta:282882%09red/bta:535043%09red/bta:281872%09red/bta:100337204%09red/bta:282564%09red/bta:408015%09red
Focal adhesion	KEGG PATHWAY	bta04510	25	198	1.99e-08	6.77e-07	THBS2|ITGA2|ITGA4|ITGA6|CTNNB1|ITGA11|MYL2|RAPGEF1|CAV2|THBS4|TNXB|THBS3|IGF1|ITGB5|MYLK2|VEGFB|TNN|PDGFC|FN1|VAV3|ITGAV|SPP1|VWF|COL6A5|MYLPF	http://www.genome.jp/kegg-bin/show_pathway?bta04510/bta:541281%09red/bta:514106%09red/bta:282882%09red/bta:281499%09red/bta:280794%09red/bta:523755%09red/bta:505519%09red/bta:535043%09red/bta:517433%09red/bta:520454%09red/bta:493642%09red/bta:281872%09red/bta:281875%09red/bta:282564%09red/bta:281239%09red/bta:539003%09red/bta:785805%09red/bta:504323%09red/bta:521961%09red/bta:280958%09red/bta:282…
Calcium signaling pathway	KEGG PATHWAY	bta04020	25	203	3.1e-08	9.38e-07	PTGFR|ATP2A1|ERBB3|TNNC1|TNNC2|CASQ2|RYR1|CACNA1C|CACNA1G|HTR2A|CACNA1S|NOS1|MYLK2|CAMK2A|CAMK2B|BDKRB2|ITPR3|HRC|ADCY7|GNAS|CCKAR|GRIN2C|OXTR|GNAL|PLN	http://www.genome.jp/kegg-bin/show_pathway?bta04020/bta:785655%09red/bta:536132%09red/bta:525416%09red/bta:530719%09red/bta:509486%09red/bta:281879%09red/bta:617610%09red/bta:407230%09red/bta:518117%09red/bta:506207%09red/bta:282020%09red/bta:538896%09red/bta:281603%09red/bta:528555%09red/bta:281371%09red/bta:100139857%09red/bta:100125240%09red/bta:408015%09red/bta:282411%09red/bta:535158%09red/b…
Cushing syndrome	KEGG PATHWAY	bta04934	21	156	1.01e-07	2.75e-06	CREB3L2|ADCY6|ADCY7|FZD6|GNAS|CYP21|FZD9|AHR|NR4A1|CACNA1C|CAMK2A|CAMK2B|CACNA1G|CTNNB1|FZD7|LDLR|APC2|ITPR3|CRH|CACNA1S|FZD1	http://www.genome.jp/kegg-bin/show_pathway?bta04934/bta:281276%09red/bta:280714%09red/bta:530719%09red/bta:526572%09red/bta:509936%09red/bta:524255%09red/bta:445417%09red/bta:280755%09red/bta:281879%09red/bta:539003%09red/bta:281741%09red/bta:281793%09red/bta:528390%09red/bta:281603%09red/bta:525416%09red/bta:785086%09red/bta:521364%09red/bta:282411%09red/bta:100337204%09red/bta:445418%09red/bta:…
Complement and coagulation cascades	KEGG PATHWAY	bta04610	15	87	4.21e-07	1.04e-05	F3|F5|CFH|CD55|BDKRB2|CFB|MASP1|C1S|SERPING1|C4A|C8G|C3|C1R|VWF|C2	http://www.genome.jp/kegg-bin/show_pathway?bta04610/bta:280678%09red/bta:515440%09red/bta:280687%09red/bta:280686%09red/bta:281035%09red/bta:538896%09red/bta:517356%09red/bta:522347%09red/bta:280677%09red/bta:511581%09red/bta:518609%09red/bta:280816%09red/bta:280958%09red/bta:767827%09red/bta:514076%09red
Cardiac muscle contraction	KEGG PATHWAY	bta04260	15	90	6.18e-07	1.4e-05	TNNT2|MYH6|MYH7|CASQ2|CACNA1C|TNNC1|MYL4|MYL2|MYL3|COX7A1|CACNG1|CACNA1S|CACNG4|HRC|ATP2A1	http://www.genome.jp/kegg-bin/show_pathway?bta04260/bta:519331%09red/bta:618352%09red/bta:505519%09red/bta:509486%09red/bta:504201%09red/bta:781184%09red/bta:617610%09red/bta:286816%09red/bta:338086%09red/bta:518117%09red/bta:100296004%09red/bta:408015%09red/bta:100337204%09red/bta:282714%09red/bta:528555%09red
PI3K-Akt signaling pathway	KEGG PATHWAY	bta04151	32	373	8.77e-07	1.72e-05	NGF|THBS2|ITGA2|ITGA4|ITGA6|ITGA11|BCL2L11|THBS4|TNXB|THBS3|FGF18|FGF10|ERBB3|IGF1|ITGB5|NR4A1|PPP2R2B|VEGFB|MDM2|TNN|FGF2|PDGFC|FN1|SGK1|ITGAV|CREB3L2|GNG7|SPP1|EREG|TLR4|VWF|COL6A5	http://www.genome.jp/kegg-bin/show_pathway?bta04151/bta:541281%09red/bta:533929%09red/bta:507390%09red/bta:282882%09red/bta:281499%09red/bta:280794%09red/bta:540378%09red/bta:523755%09red/bta:535043%09red/bta:785655%09red/bta:517433%09red/bta:515854%09red/bta:281872%09red/bta:281875%09red/bta:282564%09red/bta:281350%09red/bta:281239%09red/bta:509290%09red/bta:281161%09red/bta:785805%09red/bta:618…
Steroid biosynthesis	KEGG PATHWAY	bta00100	8	19	8.87e-07	1.72e-05	MSMO1|DHCR7|SC5D|LSS|CYP51A1|FDFT1|SQLE|DHCR24	http://www.genome.jp/kegg-bin/show_pathway?bta00100/bta:504481%09red/bta:514745%09red/bta:615906%09red/bta:505060%09red/bta:533726%09red/bta:525154%09red/bta:526535%09red/bta:281767%09red
Oxytocin signaling pathway	KEGG PATHWAY	bta04921	19	152	1.12e-06	2.03e-05	PTGS2|ADCY6|ADCY7|NFATC4|GNAS|RYR1|PRKAG3|OXTR|MYLK2|CAMK2A|CAMK2B|MEF2C|CACNA1C|MYL6B|CACNG1|ITPR3|CACNA1S|CACNG4|OXT	http://www.genome.jp/kegg-bin/show_pathway?bta04921/bta:515421%09red/bta:530719%09red/bta:788119%09red/bta:100337204%09red/bta:509936%09red/bta:511961%09red/bta:781184%09red/bta:281371%09red/bta:281879%09red/bta:280888%09red/bta:100139857%09red/bta:281793%09red/bta:512254%09red/bta:281603%09red/bta:525416%09red/bta:533378%09red/bta:519331%09red/bta:282023%09red/bta:408015%09red
Inflammatory mediator regulation of TRP channels	KEGG PATHWAY	bta04750	15	103	2.79e-06	4.75e-05	NGF|IGF1|ADCY6|IL1RAP|GNAS|MAPK13|CAMK2A|CAMK2B|BDKRB2|ADCY7|HTR2A|MAPK11|ITPR3|TRPA1|IL1R1	http://www.genome.jp/kegg-bin/show_pathway?bta04750/bta:281350%09red/bta:535327%09red/bta:281239%09red/bta:530719%09red/bta:618906%09red/bta:509936%09red/bta:281879%09red/bta:281793%09red/bta:281603%09red/bta:525416%09red/bta:539334%09red/bta:407230%09red/bta:515640%09red/bta:538896%09red/bta:505317%09red
Human papillomavirus infection	KEGG PATHWAY	bta05165	29	345	4.08e-06	6.53e-05	PTGS2|THBS2|ITGA2|ITGA4|ITGA6|CTNNB1|FOXO1|ITGA11|ITGAV|FZD1|FZD6|FZD7|FZD9|THBS4|TNXB|THBS3|ITGB5|PPP2R2B|APC2|MDM2|TNN|LLGL2|FN1|GNAS|NOTCH2|CREB3L2|SPP1|VWF|COL6A5	http://www.genome.jp/kegg-bin/show_pathway?bta05165/bta:513730%09red/bta:541281%09red/bta:524255%09red/bta:445417%09red/bta:539545%09red/bta:282882%09red/bta:281499%09red/bta:280794%09red/bta:540378%09red/bta:445418%09red/bta:523755%09red/bta:282023%09red/bta:517433%09red/bta:521364%09red/bta:281872%09red/bta:281875%09red/bta:282564%09red/bta:509290%09red/bta:539003%09red/bta:785805%09red/bta:504…
cGMP-PKG signaling pathway	KEGG PATHWAY	bta04022	19	169	4.63e-06	7e-05	CREB3L2|ADCY6|ADCY7|NFATC4|MYH7|PDE3A|CACNA1C|MYLK2|KCNMA1|IRS2|MEF2C|BDKRB2|PRKG1|PLN|ITPR3|CACNA1S|MYH6|PDE5A|ATP2A1	http://www.genome.jp/kegg-bin/show_pathway?bta04022/bta:282004%09red/bta:536636%09red/bta:100296004%09red/bta:282573%09red/bta:788119%09red/bta:538896%09red/bta:509936%09red/bta:100300012%09red/bta:281879%09red/bta:281972%09red/bta:512254%09red/bta:100125240%09red/bta:518117%09red/bta:785086%09red/bta:533378%09red/bta:408015%09red/bta:100337204%09red/bta:282714%09red/bta:281603%09red
Aldosterone synthesis and secretion	KEGG PATHWAY	bta04925	14	96	5.87e-06	8.4e-05	ADCY6|ADCY7|GNAS|CYP21|NR4A1|CAMK2A|CAMK2B|CACNA1G|CREB3L2|CACNA1C|LDLR|NR4A2|ITPR3|CACNA1S	http://www.genome.jp/kegg-bin/show_pathway?bta04925/bta:281276%09red/bta:282411%09red/bta:530719%09red/bta:540245%09red/bta:509936%09red/bta:281879%09red/bta:281741%09red/bta:281793%09red/bta:528390%09red/bta:281603%09red/bta:525416%09red/bta:785086%09red/bta:100337204%09red/bta:408015%09red
Wnt signaling pathway	KEGG PATHWAY	bta04310	18	161	8.77e-06	0.000115779	NKD1|FZD1|PRICKLE2|SFRP1|NFATC4|SFRP4|FZD6|SFRP5|FZD9|LGR5|FZD7|CAMK2A|CAMK2B|CTNNB1|SERPINF1|RSPO1|APC2|ROR1	http://www.genome.jp/kegg-bin/show_pathway?bta04310/bta:618586%09red/bta:520189%09red/bta:530719%09red/bta:281386%09red/bta:788119%09red/bta:526572%09red/bta:282069%09red/bta:282068%09red/bta:524255%09red/bta:445417%09red/bta:518004%09red/bta:539003%09red/bta:511675%09red/bta:525416%09red/bta:783965%09red/bta:537192%09red/bta:521364%09red/bta:445418%09red
Circadian entrainment	KEGG PATHWAY	bta04713	14	100	8.94e-06	0.000115779	NOS1|ADCY6|GRIN2C|GNAS|RYR1|CACNA1C|CAMK2A|CAMK2B|CACNA1G|GNG7|PER1|ADCY7|PRKG1|ITPR3	http://www.genome.jp/kegg-bin/show_pathway?bta04713/bta:282004%09red/bta:282411%09red/bta:530719%09red/bta:408015%09red/bta:509936%09red/bta:281879%09red/bta:100139857%09red/bta:281793%09red/bta:516318%09red/bta:525416%09red/bta:535158%09red/bta:618399%09red/bta:281603%09red/bta:536132%09red
MAPK signaling pathway	KEGG PATHWAY	bta04010	25	292	1.39e-05	0.000171302	NGF|VEGFB|HSPA1A|PDGFC|MAPK11|MAPK13|IL1R1|MAP3K8|CACNA1C|MAP3K6|CACNA1G|FGF18|CACNA1S|ERBB3|IGF1|NR4A1|IL1RAP|FGF2|PTPN5|FGF10|RASGRF2|MEF2C|EREG|CACNG1|CACNG4	http://www.genome.jp/kegg-bin/show_pathway?bta04010/bta:535327%09red/bta:615850%09red/bta:533929%09red/bta:512254%09red/bta:785655%09red/bta:326285%09red/bta:524957%09red/bta:519331%09red/bta:281350%09red/bta:281239%09red/bta:614598%09red/bta:618906%09red/bta:781184%09red/bta:281161%09red/bta:539334%09red/bta:515640%09red/bta:535622%09red/bta:408015%09red/bta:282254%09red/bta:282411%09red/bta:100…
Cortisol synthesis and secretion	KEGG PATHWAY	bta04927	11	65	1.7e-05	0.000200652	ADCY6|ADCY7|GNAS|NR4A1|CYP21|CACNA1G|CREB3L2|CACNA1C|LDLR|ITPR3|CACNA1S	http://www.genome.jp/kegg-bin/show_pathway?bta04927/bta:281276%09red/bta:282411%09red/bta:509936%09red/bta:281879%09red/bta:281741%09red/bta:281793%09red/bta:528390%09red/bta:281603%09red/bta:785086%09red/bta:100337204%09red/bta:408015%09red
GnRH signaling pathway	KEGG PATHWAY	bta04912	13	93	1.88e-05	0.000209417	ADCY6|ADCY7|PLD1|GNAS|EGR1|CAMK2A|CAMK2B|CACNA1C|MAPK11|MAPK13|ITPR3|CACNA1S|MMP2	http://www.genome.jp/kegg-bin/show_pathway?bta04912/bta:535327%09red/bta:530719%09red/bta:618906%09red/bta:282872%09red/bta:514554%09red/bta:509936%09red/bta:281879%09red/bta:281793%09red/bta:281603%09red/bta:525416%09red/bta:100337204%09red/bta:407125%09red/bta:408015%09red
Lysosome	KEGG PATHWAY	bta04142	15	123	1.92e-05	0.000209417	CTSH|CTSK|ARSA|MAN2B1|GNPTAB|CTSB|CTSF|ARSG|SMPD1|GAA|SORT1|ABCA2|CTNS|IDUA|CTSV	http://www.genome.jp/kegg-bin/show_pathway?bta04142/bta:282272%09red/bta:100299651%09red/bta:281105%09red/bta:513067%09red/bta:505097%09red/bta:505514%09red/bta:613527%09red/bta:509610%09red/bta:281108%09red/bta:513038%09red/bta:510524%09red/bta:280798%09red/bta:509715%09red/bta:511591%09red/bta:511050%09red
Apelin signaling pathway	KEGG PATHWAY	bta04371	16	140	2.13e-05	0.000223336	NOS1|ADCY6|ADCY7|RYR1|SPP1|PRKAG3|EGR1|MYLK2|SMAD2|MEF2C|GNG7|MYL4|MYL2|MYL3|CDH1|ITPR3	http://www.genome.jp/kegg-bin/show_pathway?bta04371/bta:533378%09red/bta:509936%09red/bta:618352%09red/bta:505519%09red/bta:516010%09red/bta:511961%09red/bta:504201%09red/bta:281879%09red/bta:100139857%09red/bta:512254%09red/bta:536132%09red/bta:281499%09red/bta:618399%09red/bta:282637%09red/bta:407125%09red/bta:281603%09red
Axon guidance	KEGG PATHWAY	bta04360	18	180	3.45e-05	0.000347023	ABLIM1|SEMA3C|DPYSL5|NFATC4|SEMA5A|NTNG2|LRRC4|CAMK2A|CAMK2B|SEMA6A|PLXNA4|SEMA3B|SLIT3|ABLIM3|ABLIM2|SEMA3E|BOC|RGMA	http://www.genome.jp/kegg-bin/show_pathway?bta04360/bta:535644%09red/bta:525767%09red/bta:512018%09red/bta:530719%09red/bta:407104%09red/bta:788119%09red/bta:512660%09red/bta:504968%09red/bta:539996%09red/bta:615883%09red/bta:100126171%09red/bta:518756%09red/bta:525416%09red/bta:613794%09red/bta:618227%09red/bta:506636%09red/bta:516019%09red/bta:523720%09red
Rap1 signaling pathway	KEGG PATHWAY	bta04015	20	216	3.57e-05	0.000347023	RAPGEF4|RGS14|IGF1|APBB1IP|ADCY6|GNAS|VAV3|VEGFB|NGF|CTNNB1|CDH1|ADCY7|FGF18|RAPGEF1|MAPK13|SIPA1L1|FGF10|FGF2|PDGFC|MAPK11	http://www.genome.jp/kegg-bin/show_pathway?bta04015/bta:281350%09red/bta:535327%09red/bta:281239%09red/bta:282121%09red/bta:618906%09red/bta:326285%09red/bta:532605%09red/bta:509936%09red/bta:281161%09red/bta:520454%09red/bta:533929%09red/bta:539003%09red/bta:281793%09red/bta:521961%09red/bta:281603%09red/bta:613787%09red/bta:787248%09red/bta:282637%09red/bta:537312%09red/bta:533670%09red
Metabolic pathways	KEGG PATHWAY	bta01100	74	1468	5.95e-05	0.000558335	MSMO1|PTGS2|EPHX2|AOC2|ST6GAL2|BPGM|PGM2L1|CKM|IDI1|AMPD1|PANK1|AOC3|DHCR7|SC5D|AGL|SMPD1|ME3|GLCE|ADK|ALDH1A1|PDE5A|ACER2|NT5M|AMY2B|B3GNT2|SCD|PDE3A|INPP4B|XDH|GATM|AMDHD2|KHK|LSS|SYNJ2|ELOVL2|FDFT1|PYGM|GAA|PLPP1|HMGCS1|PLPP3|ST3GAL5|CYP21|ACSS2|CYP51A1|XYLT1|GANC|UAP1L1|HMGCR|COX7A1|PTGES|ENPP1|IDUA|GMPR|DHCR24|FDPS|ADCY6|ADCY7|PLD1|P4HA3|CYP3A4|NOS1|PFKFB3|INPP5K|SQLE|GALNT18|ELOVL7|GPX3|ELO…	http://www.genome.jp/kegg-bin/show_pathway?bta01100/bta:281002%09red/bta:615756%09red/bta:515366%09red/bta:281195%09red/bta:514554%09red/bta:404164%09red/bta:514123%09red/bta:281603%09red/bta:281615%09red/bta:281972%09red/bta:280924%09red/bta:536132%09red/bta:280798%09red/bta:783572%09red/bta:282019%09red/bta:511050%09red/bta:505049%09red/bta:512748%09red/bta:100299558%09red/bta:280960%09red/bta:…
cAMP signaling pathway	KEGG PATHWAY	bta04024	20	228	7.16e-05	0.00064924	RAPGEF4|ADCY6|PPP1R1B|PLD1|GNAS|OXT|SST|VAV3|CACNA1C|PDE3A|CAMK2A|CAMK2B|CREB3L2|GRIN2C|ADCY7|OXTR|PLN|CACNA1S|HTR1B|ATP2A1	http://www.genome.jp/kegg-bin/show_pathway?bta04024/bta:317707%09red/bta:536636%09red/bta:530719%09red/bta:518117%09red/bta:280888%09red/bta:537312%09red/bta:514554%09red/bta:509936%09red/bta:281371%09red/bta:281793%09red/bta:521961%09red/bta:100125240%09red/bta:525416%09red/bta:282459%09red/bta:785086%09red/bta:408015%09red/bta:100337204%09red/bta:535158%09red/bta:281603%09red/bta:280932%09red
Starch and sucrose metabolism	KEGG PATHWAY	bta00500	7	32	0.000147041	0.00129017	PGM2L1|AGL|AMY2B|ENPP1|GANC|PYGM|GAA	http://www.genome.jp/kegg-bin/show_pathway?bta00500/bta:505049%09red/bta:530330%09red/bta:615535%09red/bta:517397%09red/bta:515366%09red/bta:280798%09red/bta:327664%09red
Signaling pathways regulating pluripotency of stem cells	KEGG PATHWAY	bta04550	14	139	0.000232345	0.00197493	FZD1|BMP4|FZD6|FZD7|FZD9|SMAD2|CTNNB1|INHBA|INHBB|IGF1|MAPK11|MAPK13|APC2|FGF2	http://www.genome.jp/kegg-bin/show_pathway?bta04550/bta:535327%09red/bta:281239%09red/bta:618906%09red/bta:516010%09red/bta:539003%09red/bta:530430%09red/bta:524255%09red/bta:281161%09red/bta:281867%09red/bta:526572%09red/bta:445417%09red/bta:521364%09red/bta:445418%09red/bta:407216%09red
Pertussis	KEGG PATHWAY	bta05133	10	77	0.000291568	0.00240323	C1S|SERPING1|NOD1|MAPK11|TLR4|MAPK13|C3|C1R|C2|C4A	http://www.genome.jp/kegg-bin/show_pathway?bta05133/bta:280678%09red/bta:535327%09red/bta:618906%09red/bta:281035%09red/bta:280677%09red/bta:511581%09red/bta:781426%09red/bta:281536%09red/bta:767827%09red/bta:515440%09red
Pathways in cancer	KEGG PATHWAY	bta05200	33	539	0.00033333	0.00266664	PTGS2|ITGA2|SMAD2|CTNNB1|FOXO1|ITGAV|FZD1|BCL2L11|FZD6|FZD7|FZD9|BDKRB2|ITGA6|FGF18|CDH1|FGF10|IGF1|CAMK2A|CAMK2B|ADCY7|HIF1A|VEGFB|APC2|MDM2|FGF2|EGLN3|ADCY6|BMP4|FN1|GNAS|NOTCH2|GNG7|MMP2	http://www.genome.jp/kegg-bin/show_pathway?bta05200/bta:513730%09red/bta:282121%09red/bta:525416%09red/bta:533929%09red/bta:445417%09red/bta:507390%09red/bta:535578%09red/bta:280794%09red/bta:540378%09red/bta:445418%09red/bta:530719%09red/bta:516010%09red/bta:535043%09red/bta:281814%09red/bta:521364%09red/bta:281872%09red/bta:281875%09red/bta:407216%09red/bta:281239%09red/bta:282872%09red/bta:281…
Amphetamine addiction	KEGG PATHWAY	bta05031	9	67	0.000464485	0.00352977	STX1A|PPP1R1B|GNAS|FOSB|CACNA1C|CAMK2A|CAMK2B|CREB3L2|GRIN2C	http://www.genome.jp/kegg-bin/show_pathway?bta05031/bta:530719%09red/bta:282459%09red/bta:281793%09red/bta:525416%09red/bta:785086%09red/bta:788566%09red/bta:540819%09red/bta:535158%09red/bta:408015%09red
FoxO signaling pathway	KEGG PATHWAY	bta04068	13	132	0.000467176	0.00352977	IGF1|BCL2L11|IRS2|SGK1|PRKAG3|SMAD2|FOXO1|MAPK11|FBXO32|MAPK13|SOD2|MDM2|BCL6	http://www.genome.jp/kegg-bin/show_pathway?bta04068/bta:535327%09red/bta:281239%09red/bta:618906%09red/bta:516010%09red/bta:511961%09red/bta:100300012%09red/bta:513776%09red/bta:507390%09red/bta:539020%09red/bta:281496%09red/bta:515854%09red/bta:540378%09red/bta:506618%09red
Serotonergic synapse	KEGG PATHWAY	bta04726	12	116	0.000510498	0.00363337	PTGS2|PTGS1|GABRB3|GNAS|CACNA1C|GNG7|HTR2A|KCNN2|ITPR3|GABRB2|CACNA1S|HTR1B	http://www.genome.jp/kegg-bin/show_pathway?bta04726/bta:317707%09red/bta:282023%09red/bta:404177%09red/bta:281879%09red/bta:529593%09red/bta:281793%09red/bta:100337204%09red/bta:407230%09red/bta:618399%09red/bta:540657%09red/bta:282022%09red/bta:408015%09red
Chagas disease (American trypanosomiasis)	KEGG PATHWAY	bta05142	12	116	0.000510498	0.00363337	CCL2|BDKRB2|GNAS|CCL5|SMAD2|PPP2R2B|GNAL|CD247|MAPK11|TLR4|MAPK13|C3	http://www.genome.jp/kegg-bin/show_pathway?bta05142/bta:535327%09red/bta:509290%09red/bta:618906%09red/bta:516010%09red/bta:281056%09red/bta:280677%09red/bta:281793%09red/bta:327712%09red/bta:281536%09red/bta:281043%09red/bta:538896%09red/bta:100124520%09red
Phagosome	KEGG PATHWAY	bta04145	15	170	0.000520961	0.00363337	NOS1|ITGB5|RILP|PLA2R1|THBS4|THBS2|THBS3|ITGAV|COLEC12|CD36|TLR4|C3|C1R|ITGA2|CTSV	http://www.genome.jp/kegg-bin/show_pathway?bta04145/bta:541281%09red/bta:504741%09red/bta:338092%09red/bta:280677%09red/bta:511581%09red/bta:281108%09red/bta:317777%09red/bta:281536%09red/bta:281875%09red/bta:783642%09red/bta:281052%09red/bta:281872%09red/bta:504323%09red/bta:282564%09red/bta:536132%09red
Thyroid hormone signaling pathway	KEGG PATHWAY	bta04919	12	118	0.000587167	0.00399273	BMP4|MYH6|MYH7|THRB|NOTCH2|CTNNB1|FOXO1|ITGAV|HIF1A|PLN|MDM2|ATP2A1	http://www.genome.jp/kegg-bin/show_pathway?bta04919/bta:513730%09red/bta:100296004%09red/bta:540378%09red/bta:281814%09red/bta:788329%09red/bta:506618%09red/bta:539003%09red/bta:100125240%09red/bta:518117%09red/bta:281875%09red/bta:282714%09red/bta:407216%09red
Melanogenesis	KEGG PATHWAY	bta04916	11	102	0.000628699	0.00408922	CREB3L2|ADCY6|ADCY7|FZD6|GNAS|FZD9|FZD7|CAMK2A|CAMK2B|CTNNB1|FZD1	http://www.genome.jp/kegg-bin/show_pathway?bta04916/bta:530719%09red/bta:509936%09red/bta:524255%09red/bta:539003%09red/bta:445417%09red/bta:281793%09red/bta:281603%09red/bta:525416%09red/bta:785086%09red/bta:521364%09red/bta:445418%09red
Regulation of actin cytoskeleton	KEGG PATHWAY	bta04810	17	212	0.000631424	0.00408922	BDKRB2|ITGA11|FN1|ITGA6|ITGA4|ITGA2|MYLK2|ITGAV|FGF2|FGF18|MYL2|MYLPF|APC2|ITGB5|FGF10|VAV3|PDGFC	http://www.genome.jp/kegg-bin/show_pathway?bta04810/bta:514106%09red/bta:280794%09red/bta:521961%09red/bta:505519%09red/bta:538896%09red/bta:526572%09red/bta:535043%09red/bta:613787%09red/bta:533929%09red/bta:523755%09red/bta:281161%09red/bta:282882%09red/bta:533378%09red/bta:281872%09red/bta:281875%09red/bta:282564%09red/bta:326285%09red
AGE-RAGE signaling pathway in diabetic complications	KEGG PATHWAY	bta04933	11	103	0.000677234	0.0042839	CCL2|F3|FN1|EGR1|SMAD2|FOXO1|MAPK11|MAPK13|MMP2|VEGFB|NOX4	http://www.genome.jp/kegg-bin/show_pathway?bta04933/bta:535327%09red/bta:618906%09red/bta:282872%09red/bta:280686%09red/bta:378474%09red/bta:282121%09red/bta:281043%09red/bta:280794%09red/bta:506618%09red/bta:407125%09red/bta:516010%09red
Platelet activation	KEGG PATHWAY	bta04611	12	121	0.000720145	0.0044518	ADCY6|ADCY7|APBB1IP|GNAS|ITGA2|MYLK2|PTGS1|PRKG1|MAPK11|MAPK13|ITPR3|VWF	http://www.genome.jp/kegg-bin/show_pathway?bta04611/bta:535327%09red/bta:282004%09red/bta:618906%09red/bta:280958%09red/bta:509936%09red/bta:281879%09red/bta:281793%09red/bta:281603%09red/bta:533378%09red/bta:281872%09red/bta:282022%09red/bta:533670%09red
Renin secretion	KEGG PATHWAY	bta04924	9	72	0.000744291	0.00449882	ADCY6|GNAS|CTSB|CACNA1C|PDE3A|KCNMA1|CLCA3|ITPR3|CACNA1S	http://www.genome.jp/kegg-bin/show_pathway?bta04924/bta:536636%09red/bta:100337204%09red/bta:509936%09red/bta:281879%09red/bta:281793%09red/bta:281694%09red/bta:282573%09red/bta:281105%09red/bta:408015%09red
Regulation of lipolysis in adipocytes	KEGG PATHWAY	bta04923	8	58	0.000813583	0.00475769	PTGS2|ADCY6|ADCY7|GNAS|PTGS1|IRS2|PRKG1|ABHD5	http://www.genome.jp/kegg-bin/show_pathway?bta04923/bta:282004%09red/bta:509936%09red/bta:100300012%09red/bta:281793%09red/bta:281603%09red/bta:535588%09red/bta:282023%09red/bta:282022%09red
AMPK signaling pathway	KEGG PATHWAY	bta04152	12	123	0.0008221	0.00475769	CPT1A|CPT1B|SCD|PFKFB3|IRS2|PPP2R2B|CREB3L2|FOXO1|IGF1|CD36|HMGCR|PRKAG3	http://www.genome.jp/kegg-bin/show_pathway?bta04152/bta:281239%09red/bta:509459%09red/bta:509290%09red/bta:281052%09red/bta:506812%09red/bta:100300012%09red/bta:511961%09red/bta:280924%09red/bta:407159%09red/bta:785086%09red/bta:407183%09red/bta:506618%09red
Gastric acid secretion	KEGG PATHWAY	bta04971	9	74	0.00088904	0.00503789	ADCY6|ADCY7|GNAS|SST|MYLK2|CAMK2A|CAMK2B|CA2|ITPR3	http://www.genome.jp/kegg-bin/show_pathway?bta04971/bta:530719%09red/bta:509936%09red/bta:281879%09red/bta:281793%09red/bta:280740%09red/bta:280932%09red/bta:525416%09red/bta:533378%09red/bta:281603%09red
Insulin resistance	KEGG PATHWAY	bta04931	11	110	0.00111176	0.00607941	CPT1A|CPT1B|PPP1R3A|MLXIPL|PRKAG3|IRS2|CREB3L2|FOXO1|CD36|GFPT2|PYGM	http://www.genome.jp/kegg-bin/show_pathway?bta04931/bta:509459%09red/bta:784877%09red/bta:788534%09red/bta:281052%09red/bta:506812%09red/bta:100300012%09red/bta:511961%09red/bta:530101%09red/bta:785086%09red/bta:327664%09red/bta:506618%09red
TGF-beta signaling pathway	KEGG PATHWAY	bta04350	10	93	0.00111754	0.00607941	BMP6|BMP4|LTBP1|SMAD2|HJV|INHBA|INHBB|CHRD|FMOD|RGMA	http://www.genome.jp/kegg-bin/show_pathway?bta04350/bta:510559%09red/bta:516010%09red/bta:281168%09red/bta:530430%09red/bta:100335368%09red/bta:518756%09red/bta:509942%09red/bta:281867%09red/bta:617566%09red/bta:407216%09red
Longevity regulating pathway - multiple species	KEGG PATHWAY	bta04213	8	62	0.00120342	0.00641825	ADCY6|IGF1|SOD2|PRKAG3|HSPA1A|IRS2|FOXO1|ADCY7	http://www.genome.jp/kegg-bin/show_pathway?bta04213/bta:282254%09red/bta:281239%09red/bta:509936%09red/bta:100300012%09red/bta:511961%09red/bta:281603%09red/bta:506618%09red/bta:281496%09red
Cocaine addiction	KEGG PATHWAY	bta05030	7	48	0.00127812	0.00668558	PPP1R1B|GNAS|FOSB|CREB3L2|GRIN2C|CDK5R1|RGS9	http://www.genome.jp/kegg-bin/show_pathway?bta05030/bta:540819%09red/bta:282173%09red/bta:281793%09red/bta:281453%09red/bta:282459%09red/bta:785086%09red/bta:535158%09red
Dopaminergic synapse	KEGG PATHWAY	bta04728	12	132	0.00144196	0.00739369	PPP1R1B|GNAS|CACNA1C|CAMK2A|CAMK2B|PPP2R2B|CREB3L2|GNG7|MAPK11|MAPK13|GNAL|ITPR3	http://www.genome.jp/kegg-bin/show_pathway?bta04728/bta:535327%09red/bta:530719%09red/bta:618906%09red/bta:408015%09red/bta:509290%09red/bta:281879%09red/bta:281793%09red/bta:525416%09red/bta:282459%09red/bta:785086%09red/bta:618399%09red/bta:100124520%09red
Hippo signaling pathway	KEGG PATHWAY	bta04390	13	151	0.00147023	0.00739369	BMP6|BMP4|LLGL2|FZD6|FZD7|WWTR1|FZD9|SMAD2|PPP2R2B|CTNNB1|CDH1|APC2|FZD1	http://www.genome.jp/kegg-bin/show_pathway?bta04390/bta:509290%09red/bta:516010%09red/bta:614786%09red/bta:526572%09red/bta:524255%09red/bta:282637%09red/bta:539003%09red/bta:445417%09red/bta:539545%09red/bta:521364%09red/bta:445418%09red/bta:617566%09red/bta:407216%09red
Pancreatic secretion	KEGG PATHWAY	bta04972	10	97	0.00149505	0.00739369	ADCY6|ADCY7|ATP2A1|GNAS|CA2|CELA3B|CCKAR|KCNMA1|CLCA3|ITPR3	http://www.genome.jp/kegg-bin/show_pathway?bta04972/bta:509936%09red/bta:281879%09red/bta:281793%09red/bta:280740%09red/bta:281603%09red/bta:518117%09red/bta:281694%09red/bta:282573%09red/bta:281752%09red/bta:506207%09red
Vascular smooth muscle contraction	KEGG PATHWAY	bta04270	12	133	0.00152991	0.00743097	ADCY6|ADCY7|CALCRL|GNAS|MYLK2|KCNMA1|MYL6B|CACNA1C|PRKG1|ITPR3|CALCB|CACNA1S	http://www.genome.jp/kegg-bin/show_pathway?bta04270/bta:282004%09red/bta:515421%09red/bta:527140%09red/bta:509936%09red/bta:281879%09red/bta:407218%09red/bta:281793%09red/bta:281603%09red/bta:533378%09red/bta:100337204%09red/bta:282573%09red/bta:408015%09red
Cell adhesion molecules (CAMs)	KEGG PATHWAY	bta04514	13	159	0.0022468	0.0107216	NEGR1|PVR|JAM2|NTNG2|LRRC4|CD274|ITGA4|ITGAV|CNTNAP1|NRCAM|ITGA6|CDH1|PTPRM	http://www.genome.jp/kegg-bin/show_pathway?bta04514/bta:525767%09red/bta:281875%09red/bta:536092%09red/bta:526865%09red/bta:534500%09red/bta:781106%09red/bta:533834%09red/bta:282882%09red/bta:535043%09red/bta:538846%09red/bta:523720%09red/bta:282637%09red/bta:540997%09red
Ovarian steroidogenesis	KEGG PATHWAY	bta04913	7	54	0.00235186	0.0110294	PTGS2|ADCY6|IGF1|GNAS|LDLR|ADCY7|BMP6	http://www.genome.jp/kegg-bin/show_pathway?bta04913/bta:281276%09red/bta:281239%09red/bta:509936%09red/bta:281793%09red/bta:281603%09red/bta:282023%09red/bta:617566%09red
Glucagon signaling pathway	KEGG PATHWAY	bta04922	10	104	0.00240061	0.0110672	CPT1A|CPT1B|GNAS|PRKAG3|CAMK2A|CAMK2B|CREB3L2|FOXO1|ITPR3|PYGM	http://www.genome.jp/kegg-bin/show_pathway?bta04922/bta:509459%09red/bta:530719%09red/bta:506812%09red/bta:281879%09red/bta:511961%09red/bta:281793%09red/bta:525416%09red/bta:785086%09red/bta:327664%09red/bta:506618%09red
Morphine addiction	KEGG PATHWAY	bta05032	9	92	0.00350168	0.0158743	ADCY6|ADCY7|GNAS|GRK5|PDE3A|GNG7|GABRB2|GABRB3|GABRA2	http://www.genome.jp/kegg-bin/show_pathway?bta05032/bta:536636%09red/bta:281801%09red/bta:509936%09red/bta:529593%09red/bta:281793%09red/bta:281603%09red/bta:282236%09red/bta:618399%09red/bta:540657%09red
Staphylococcus aureus infection	KEGG PATHWAY	bta05150	8	75	0.00357391	0.0159361	CFH|CFB|MASP1|C1S|C4A|C2|C3|C1R	http://www.genome.jp/kegg-bin/show_pathway?bta05150/bta:280678%09red/bta:515440%09red/bta:522347%09red/bta:280677%09red/bta:511581%09red/bta:280816%09red/bta:767827%09red/bta:514076%09red
Malaria	KEGG PATHWAY	bta05144	7	59	0.00368916	0.0161847	CCL2|LRP1|THBS4|THBS2|THBS3|CD36|TLR4	http://www.genome.jp/kegg-bin/show_pathway?bta05144/bta:541281%09red/bta:533894%09red/bta:281052%09red/bta:281536%09red/bta:281043%09red/bta:504323%09red/bta:338092%09red
Endocrine resistance	KEGG PATHWAY	bta01522	9	94	0.00399136	0.0168905	ADCY6|IGF1|GNAS|NOTCH2|ADCY7|MAPK11|MAPK13|MDM2|MMP2	http://www.genome.jp/kegg-bin/show_pathway?bta01522/bta:513730%09red/bta:535327%09red/bta:281239%09red/bta:618906%09red/bta:282872%09red/bta:509936%09red/bta:281793%09red/bta:281603%09red/bta:540378%09red
Long-term depression	KEGG PATHWAY	bta04730	7	60	0.00401458	0.0168905	NOS1|IGF1|GNAS|RYR1|PRKG1|ITPR3|CRH	http://www.genome.jp/kegg-bin/show_pathway?bta04730/bta:282004%09red/bta:281239%09red/bta:280755%09red/bta:281879%09red/bta:100139857%09red/bta:281793%09red/bta:536132%09red
Relaxin signaling pathway	KEGG PATHWAY	bta04926	11	132	0.00415476	0.0168905	NOS1|ADCY6|ADCY7|GNAS|VEGFB|SMAD2|CREB3L2|GNG7|MAPK11|MAPK13|MMP2	http://www.genome.jp/kegg-bin/show_pathway?bta04926/bta:535327%09red/bta:282121%09red/bta:618906%09red/bta:282872%09red/bta:509936%09red/bta:281793%09red/bta:536132%09red/bta:785086%09red/bta:618399%09red/bta:281603%09red/bta:516010%09red
Leukocyte transendothelial migration	KEGG PATHWAY	bta04670	10	113	0.00416053	0.0168905	RAPGEF4|JAM2|VAV3|ITGA4|CTNNB1|MYL2|MAPK11|MAPK13|MMP2|MYLPF	http://www.genome.jp/kegg-bin/show_pathway?bta04670/bta:535327%09red/bta:618906%09red/bta:282872%09red/bta:282882%09red/bta:514106%09red/bta:539003%09red/bta:505519%09red/bta:538846%09red/bta:537312%09red/bta:521961%09red
Glutamatergic synapse	KEGG PATHWAY	bta04724	10	113	0.00416053	0.0168905	ADCY6|GRIN2C|PLD1|GNAS|CACNA1C|GNG7|ADCY7|ITPR3|SLC1A1|SHANK1	http://www.genome.jp/kegg-bin/show_pathway?bta04724/bta:282353%09red/bta:535158%09red/bta:514554%09red/bta:509936%09red/bta:518970%09red/bta:281879%09red/bta:281793%09red/bta:281603%09red/bta:618399%09red/bta:408015%09red
Retrograde endocannabinoid signaling	KEGG PATHWAY	bta04723	12	152	0.00423453	0.0169381	PTGS2|ADCY6|GABRB3|CACNA1C|GNG7|ADCY7|MAPK11|MAPK13|ITPR3|GABRB2|CACNA1S|GABRA2	http://www.genome.jp/kegg-bin/show_pathway?bta04723/bta:535327%09red/bta:618906%09red/bta:282023%09red/bta:408015%09red/bta:509936%09red/bta:281879%09red/bta:529593%09red/bta:100337204%09red/bta:282236%09red/bta:618399%09red/bta:540657%09red/bta:281603%09red
Basal cell carcinoma	KEGG PATHWAY	bta05217	7	63	0.005122	0.0201911	FZD1|BMP4|FZD6|FZD7|FZD9|CTNNB1|APC2	http://www.genome.jp/kegg-bin/show_pathway?bta05217/bta:526572%09red/bta:524255%09red/bta:539003%09red/bta:445417%09red/bta:521364%09red/bta:445418%09red/bta:407216%09red
Tight junction	KEGG PATHWAY	bta04530	13	178	0.005485	0.0213131	MYH2|MYH11|SYNPO|JAM2|CGN|PRKAG3|MYH3|PPP2R2B|MYL2|MARVELD2|LLGL2|MYL6B|MYH8	http://www.genome.jp/kegg-bin/show_pathway?bta04530/bta:538846%09red/bta:509290%09red/bta:505519%09red/bta:541110%09red/bta:533725%09red/bta:530050%09red/bta:511961%09red/bta:515421%09red/bta:533531%09red/bta:539545%09red/bta:281338%09red/bta:281339%09red/bta:788772%09red
PPAR signaling pathway	KEGG PATHWAY	bta03320	8	82	0.00584919	0.0224082	CPT1A|HMGCS1|CPT1B|SCD|CD36|ANGPTL4|ME3|SORBS1	http://www.genome.jp/kegg-bin/show_pathway?bta03320/bta:509459%09red/bta:407767%09red/bta:281052%09red/bta:506812%09red/bta:509963%09red/bta:504625%09red/bta:280924%09red/bta:525813%09red
Human cytomegalovirus infection	KEGG PATHWAY	bta05163	16	245	0.00607948	0.0229669	CCL2|PTGS2|ADCY6|ADCY7|NFATC4|CREB3L2|GNAS|CCL5|ITGAV|CTNNB1|GNG7|MAPK11|MAPK13|ITPR3|MDM2|IL1R1	http://www.genome.jp/kegg-bin/show_pathway?bta05163/bta:535327%09red/bta:618906%09red/bta:788119%09red/bta:281875%09red/bta:509936%09red/bta:540378%09red/bta:281879%09red/bta:539003%09red/bta:281793%09red/bta:281603%09red/bta:281043%09red/bta:785086%09red/bta:515640%09red/bta:618399%09red/bta:282023%09red/bta:327712%09red
Bile secretion	KEGG PATHWAY	bta04976	8	83	0.00624783	0.0230824	ADCY6|ADCY7|GNAS|CA2|LDLR|KCNN2|HMGCR|ABCC3	http://www.genome.jp/kegg-bin/show_pathway?bta04976/bta:281276%09red/bta:404177%09red/bta:509936%09red/bta:281793%09red/bta:280740%09red/bta:281603%09red/bta:407159%09red/bta:533151%09red
Terpenoid backbone biosynthesis	KEGG PATHWAY	bta00900	4	21	0.00627978	0.0230824	IDI1|FDPS|HMGCR|HMGCS1	http://www.genome.jp/kegg-bin/show_pathway?bta00900/bta:281156%09red/bta:514293%09red/bta:407767%09red/bta:407159%09red
Parathyroid hormone synthesis, secretion and action	KEGG PATHWAY	bta04928	9	104	0.00729194	0.0264454	CREB3L2|ADCY6|ADCY7|PLD1|GNAS|NR4A2|EGR1|MEF2C|ITPR3	http://www.genome.jp/kegg-bin/show_pathway?bta04928/bta:540245%09red/bta:514554%09red/bta:509936%09red/bta:281879%09red/bta:281793%09red/bta:512254%09red/bta:281603%09red/bta:785086%09red/bta:407125%09red
Fluid shear stress and atherosclerosis	KEGG PATHWAY	bta05418	11	145	0.00789623	0.0282602	CCL2|CTNNB1|BMP4|MMP2|ITGAV|MEF2C|IL1R1|MAPK13|CAV2|CTSV|MAPK11	http://www.genome.jp/kegg-bin/show_pathway?bta05418/bta:535327%09red/bta:618906%09red/bta:282872%09red/bta:539003%09red/bta:281108%09red/bta:512254%09red/bta:493642%09red/bta:281043%09red/bta:515640%09red/bta:281875%09red/bta:407216%09red
Adherens junction	KEGG PATHWAY	bta04520	7	69	0.00800518	0.028278	WASF3|SMAD2|CTNNB1|SORBS1|NECTIN4|CDH1|PTPRM	http://www.genome.jp/kegg-bin/show_pathway?bta04520/bta:540674%09red/bta:516010%09red/bta:536092%09red/bta:507718%09red/bta:539003%09red/bta:504625%09red/bta:282637%09red
C-type lectin receptor signaling pathway	KEGG PATHWAY	bta04625	9	106	0.00814858	0.0284156	PTGS2|NFATC4|EGR2|EGR3|MAPK13|MAPK11|ITPR3|KSR1|MDM2	http://www.genome.jp/kegg-bin/show_pathway?bta04625/bta:535327%09red/bta:618906%09red/bta:100138565%09red/bta:540378%09red/bta:788119%09red/bta:281879%09red/bta:100297981%09red/bta:282023%09red/bta:526233%09red
Gap junction	KEGG PATHWAY	bta04540	8	90	0.00964123	0.0323755	ADCY6|ADCY7|GNAS|PRKG1|HTR2A|ITPR3|GJD2|PDGFC	http://www.genome.jp/kegg-bin/show_pathway?bta04540/bta:282004%09red/bta:509936%09red/bta:281879%09red/bta:281793%09red/bta:281603%09red/bta:407230%09red/bta:613787%09red/bta:282577%09red
GABAergic synapse	KEGG PATHWAY	bta04727	8	90	0.00964123	0.0323755	ADCY6|GABRB3|CACNA1C|GNG7|ADCY7|GABRB2|CACNA1S|GABRA2	http://www.genome.jp/kegg-bin/show_pathway?bta04727/bta:540657%09red/bta:509936%09red/bta:529593%09red/bta:281603%09red/bta:282236%09red/bta:618399%09red/bta:100337204%09red/bta:408015%09red
Longevity regulating pathway	KEGG PATHWAY	bta04211	8	90	0.00964123	0.0323755	ADCY6|IGF1|SOD2|PRKAG3|IRS2|CREB3L2|FOXO1|ADCY7	http://www.genome.jp/kegg-bin/show_pathway?bta04211/bta:281239%09red/bta:509936%09red/bta:100300012%09red/bta:511961%09red/bta:281603%09red/bta:785086%09red/bta:506618%09red/bta:281496%09red
Breast cancer	KEGG PATHWAY	bta05224	11	150	0.00988661	0.0327946	FZD1|IGF1|FZD6|FZD7|FZD9|NOTCH2|CTNNB1|FGF18|APC2|FGF10|FGF2	http://www.genome.jp/kegg-bin/show_pathway?bta05224/bta:513730%09red/bta:281239%09red/bta:526572%09red/bta:524255%09red/bta:533929%09red/bta:539003%09red/bta:445417%09red/bta:281161%09red/bta:521364%09red/bta:445418%09red/bta:326285%09red
Hematopoietic cell lineage	KEGG PATHWAY	bta04640	9	110	0.010089	0.0330628	CD55|ITGA2|ITGA4|ITGA6|THPO|CD36|ANPEP|CD9|IL1R1	http://www.genome.jp/kegg-bin/show_pathway?bta04640/bta:404191%09red/bta:535043%09red/bta:281052%09red/bta:280746%09red/bta:518609%09red/bta:282882%09red/bta:538672%09red/bta:515640%09red/bta:281872%09red
Melanoma	KEGG PATHWAY	bta05218	7	73	0.0104981	0.0339544	PDGFC|FGF18|IGF1|CDH1|MDM2|FGF10|FGF2	http://www.genome.jp/kegg-bin/show_pathway?bta05218/bta:281239%09red/bta:533929%09red/bta:281161%09red/bta:613787%09red/bta:540378%09red/bta:282637%09red/bta:326285%09red
Yersinia infection	KEGG PATHWAY	bta05135	10	131	0.0106108	0.0339544	CCL2|FN1|VAV3|ITGA4|ARHGEF28|MAPK11|TLR4|MAPK13|WIPF3|WIPF1	http://www.genome.jp/kegg-bin/show_pathway?bta05135/bta:535327%09red/bta:616969%09red/bta:786606%09red/bta:540304%09red/bta:521961%09red/bta:281536%09red/bta:282882%09red/bta:280794%09red/bta:281043%09red/bta:618906%09red
Thyroid hormone synthesis	KEGG PATHWAY	bta04918	7	74	0.0112007	0.0351837	ADCY6|ADCY7|GNAS|TTR|CREB3L2|GPX3|ITPR3	http://www.genome.jp/kegg-bin/show_pathway?bta04918/bta:280948%09red/bta:509936%09red/bta:281879%09red/bta:281210%09red/bta:281793%09red/bta:281603%09red/bta:785086%09red
Gastric cancer	KEGG PATHWAY	bta05226	11	153	0.0112536	0.0351837	FZD1|FZD6|FZD7|FZD9|SMAD2|CTNNB1|CDH1|FGF18|APC2|FGF10|FGF2	http://www.genome.jp/kegg-bin/show_pathway?bta05226/bta:516010%09red/bta:526572%09red/bta:524255%09red/bta:533929%09red/bta:282637%09red/bta:539003%09red/bta:445417%09red/bta:281161%09red/bta:521364%09red/bta:445418%09red/bta:326285%09red
Th17 cell differentiation	KEGG PATHWAY	bta04659	9	113	0.0117584	0.0363443	IL1RAP|IL27RA|HIF1A|AHR|CD247|SMAD2|MAPK13|IL1R1|MAPK11	http://www.genome.jp/kegg-bin/show_pathway?bta04659/bta:535327%09red/bta:280714%09red/bta:618906%09red/bta:516010%09red/bta:281814%09red/bta:281056%09red/bta:539334%09red/bta:515640%09red/bta:514529%09red
Cholinergic synapse	KEGG PATHWAY	bta04725	9	114	0.0123583	0.0377691	ADCY6|ADCY7|CACNA1C|CAMK2A|CAMK2B|CREB3L2|GNG7|ITPR3|CACNA1S	http://www.genome.jp/kegg-bin/show_pathway?bta04725/bta:530719%09red/bta:509936%09red/bta:281879%09red/bta:281603%09red/bta:525416%09red/bta:785086%09red/bta:618399%09red/bta:100337204%09red/bta:408015%09red
Fatty acid metabolism	KEGG PATHWAY	bta01212	6	58	0.012602	0.038086	CPT1A|CPT1B|SCD|ELOVL7|ELOVL5|ELOVL2	http://www.genome.jp/kegg-bin/show_pathway?bta01212/bta:509459%09red/bta:615756%09red/bta:506812%09red/bta:280924%09red/bta:614096%09red/bta:617293%09red
Purine metabolism	KEGG PATHWAY	bta00230	10	135	0.012742	0.038086	ADCY6|ADCY7|NT5M|AMPD1|PDE3A|XDH|PDE5A|ENPP1|ADK|GMPR	http://www.genome.jp/kegg-bin/show_pathway?bta00230/bta:512748%09red/bta:280960%09red/bta:783572%09red/bta:615535%09red/bta:509936%09red/bta:536636%09red/bta:616992%09red/bta:281972%09red/bta:281603%09red/bta:533000%09red
ABC transporters	KEGG PATHWAY	bta02010	6	60	0.0145245	0.042942	ABCA10|ABCA6|ABCA2|ABCC9|ABCC3|ABCA3	http://www.genome.jp/kegg-bin/show_pathway?bta02010/bta:100299651%09red/bta:505787%09red/bta:504909%09red/bta:537351%09red/bta:100336551%09red/bta:533151%09red
Sphingolipid signaling pathway	KEGG PATHWAY	bta04071	9	120	0.0164462	0.0481008	ACER2|BDKRB2|PLD1|S1PR3|GAB2|PPP2R2B|SMPD1|MAPK11|MAPK13	http://www.genome.jp/kegg-bin/show_pathway?bta04071/bta:535327%09red/bta:509290%09red/bta:618906%09red/bta:514554%09red/bta:529346%09red/bta:539123%09red/bta:540732%09red/bta:505097%09red/bta:538896%09red
Biosynthesis of unsaturated fatty acids	KEGG PATHWAY	bta01040	4	30	0.0186054	0.053837	ELOVL7|ELOVL5|ELOVL2|SCD	http://www.genome.jp/kegg-bin/show_pathway?bta01040/bta:615756%09red/bta:614096%09red/bta:280924%09red/bta:617293%09red
Prion diseases	KEGG PATHWAY	bta05020	4	32	0.0225464	0.0645538	CCL5|EGR1|PRNP|C8G	http://www.genome.jp/kegg-bin/show_pathway?bta05020/bta:517356%09red/bta:281427%09red/bta:407125%09red/bta:327712%09red
Sphingolipid metabolism	KEGG PATHWAY	bta00600	5	49	0.0231338	0.0655458	PLPP1|ACER2|PLPP3|SMPD1|ARSA	http://www.genome.jp/kegg-bin/show_pathway?bta00600/bta:505097%09red/bta:617172%09red/bta:505514%09red/bta:540732%09red/bta:617707%09red
Neuroactive ligand-receptor interaction	KEGG PATHWAY	bta04080	19	363	0.0239268	0.0670936	PTGFR|GRIN2C|CALCRL|S1PR3|SST|OXT|THRB|CALCB|CCKAR|C3|BDKRB2|HTR2A|OXTR|HCRTR1|GABRB2|GABRB3|CRH|HTR1B|GABRA2	http://www.genome.jp/kegg-bin/show_pathway?bta04080/bta:317707%09red/bta:527140%09red/bta:280888%09red/bta:538896%09red/bta:788329%09red/bta:539123%09red/bta:280755%09red/bta:280677%09red/bta:407218%09red/bta:529593%09red/bta:282248%09red/bta:280932%09red/bta:282236%09red/bta:407230%09red/bta:506207%09red/bta:281371%09red/bta:540657%09red/bta:535158%09red/bta:282020%09red
Cholesterol metabolism	KEGG PATHWAY	bta04979	5	50	0.0248359	0.0689323	SORT1|LDLR|LRP1|ANGPTL4|CD36	http://www.genome.jp/kegg-bin/show_pathway?bta04979/bta:281276%09red/bta:281052%09red/bta:511591%09red/bta:509963%09red/bta:533894%09red
Phospholipase D signaling pathway	KEGG PATHWAY	bta04072	10	152	0.0255147	0.0701011	PLPP1|ADCY6|ADCY7|PLD1|GNAS|PTGFR|GAB2|PLPP3|RAPGEF4|PDGFC	http://www.genome.jp/kegg-bin/show_pathway?bta04072/bta:613787%09red/bta:514554%09red/bta:509936%09red/bta:529346%09red/bta:281793%09red/bta:281603%09red/bta:617172%09red/bta:282020%09red/bta:537312%09red/bta:617707%09red
Pantothenate and CoA biosynthesis	KEGG PATHWAY	bta00770	3	19	0.0274911	0.0747758	PANK1|VNN1|ENPP1	http://www.genome.jp/kegg-bin/show_pathway?bta00770/bta:615535%09red/bta:526704%09red/bta:535887%09red
Salivary secretion	KEGG PATHWAY	bta04970	7	93	0.0317947	0.0856255	NOS1|ADCY6|ADCY7|GNAS|KCNMA1|PRKG1|ITPR3	http://www.genome.jp/kegg-bin/show_pathway?bta04970/bta:282004%09red/bta:509936%09red/bta:281879%09red/bta:281793%09red/bta:536132%09red/bta:282573%09red/bta:281603%09red
Fc gamma R-mediated phagocytosis	KEGG PATHWAY	bta04666	7	94	0.0333095	0.0888254	PLPP1|PLPP3|PLD1|WASF3|VAV3|GAB2|MYO10	http://www.genome.jp/kegg-bin/show_pathway?bta04666/bta:281935%09red/bta:521961%09red/bta:514554%09red/bta:529346%09red/bta:540674%09red/bta:617172%09red/bta:617707%09red
Prostate cancer	KEGG PATHWAY	bta05215	7	95	0.0348716	0.0920881	CREB3L2|IGF1|CTNNB1|FOXO1|ERG|MDM2|PDGFC	http://www.genome.jp/kegg-bin/show_pathway?bta05215/bta:281239%09red/bta:535231%09red/bta:539003%09red/bta:785086%09red/bta:613787%09red/bta:540378%09red/bta:506618%09red
Leishmaniasis	KEGG PATHWAY	bta05140	6	76	0.0375697	0.0982591	PTGS2|ITGA4|MAPK11|TLR4|MAPK13|C3	http://www.genome.jp/kegg-bin/show_pathway?bta05140/bta:535327%09red/bta:618906%09red/bta:280677%09red/bta:281536%09red/bta:282882%09red/bta:282023%09red
Oocyte meiosis	KEGG PATHWAY	bta04114	8	119	0.038867	0.100684	ADCY6|IGF1|CAMK2A|CAMK2B|ADCY7|MAPK11|MAPK13|ITPR3	http://www.genome.jp/kegg-bin/show_pathway?bta04114/bta:535327%09red/bta:281239%09red/bta:530719%09red/bta:618906%09red/bta:509936%09red/bta:281879%09red/bta:281603%09red/bta:525416%09red
Transcriptional misregulation in cancer	KEGG PATHWAY	bta05202	11	188	0.0397149	0.10191	WT1|IGF1|NR4A3|NUPR1|AFF1|MEF2C|FOXO1|ERG|MAF|MDM2|BCL6	http://www.genome.jp/kegg-bin/show_pathway?bta05202/bta:281239%09red/bta:528877%09red/bta:781149%09red/bta:535231%09red/bta:614673%09red/bta:512254%09red/bta:782481%09red/bta:782183%09red/bta:539020%09red/bta:540378%09red/bta:506618%09red
Nicotine addiction	KEGG PATHWAY	bta05033	4	40	0.043101	0.109322	GRIN2C|GABRB2|GABRB3|GABRA2	http://www.genome.jp/kegg-bin/show_pathway?bta05033/bta:282236%09red/bta:535158%09red/bta:529593%09red/bta:540657%09red
Choline metabolism in cancer	KEGG PATHWAY	bta05231	7	100	0.0434073	0.109322	PLPP1|PLPP3|SLC44A3|PLD1|WASF3|HIF1A|PDGFC	http://www.genome.jp/kegg-bin/show_pathway?bta05231/bta:613787%09red/bta:540674%09red/bta:514554%09red/bta:281814%09red/bta:617172%09red/bta:617707%09red/bta:507455%09red
EGFR tyrosine kinase inhibitor resistance	KEGG PATHWAY	bta01521	6	80	0.0456942	0.114026	ERBB3|IGF1|BCL2L11|PDGFC|FGF2|GAS6	http://www.genome.jp/kegg-bin/show_pathway?bta01521/bta:281239%09red/bta:785655%09red/bta:281161%09red/bta:507390%09red/bta:613787%09red/bta:504526%09red
Glycine, serine and threonine metabolism	KEGG PATHWAY	bta00260	4	43	0.0528232	0.130431	GATM|AOC3|AOC2|BPGM	http://www.genome.jp/kegg-bin/show_pathway?bta00260/bta:414732%09red/bta:281002%09red/bta:100336082%09red/bta:533785%09red
Cytokine-cytokine receptor interaction	KEGG PATHWAY	bta04060	16	323	0.0532273	0.130431	CCL2|BMP6|NGF|TNFSF18|CTF1|CCL5|ACKR4|IL27RA|ACKR3|INHBA|INHBB|BMP4|IL1RAP|THPO|IL17RC|IL1R1	http://www.genome.jp/kegg-bin/show_pathway?bta04060/bta:281350%09red/bta:768081%09red/bta:281672%09red/bta:530430%09red/bta:281867%09red/bta:539334%09red/bta:509585%09red/bta:514803%09red/bta:327712%09red/bta:281043%09red/bta:538672%09red/bta:515640%09red/bta:504855%09red/bta:514529%09red/bta:617566%09red/bta:407216%09red
mTOR signaling pathway	KEGG PATHWAY	bta04150	9	154	0.0593968	0.144249	ULK2|RRAGD|FNIP2|IGF1|FZD6|SGK1|FZD7|FZD9|FZD1	http://www.genome.jp/kegg-bin/show_pathway?bta04150/bta:281239%09red/bta:524255%09red/bta:445417%09red/bta:541106%09red/bta:618601%09red/bta:515854%09red/bta:521364%09red/bta:445418%09red/bta:100138353%09red
Alzheimer disease	KEGG PATHWAY	bta05010	10	180	0.0631126	0.150638	NOS1|BACE2|LRP1|ATP2A1|CACNA1C|GRIN2C|CDK5R1|COX7A1|ITPR3|CACNA1S	http://www.genome.jp/kegg-bin/show_pathway?bta05010/bta:535158%09red/bta:282173%09red/bta:533894%09red/bta:281879%09red/bta:534774%09red/bta:338086%09red/bta:518117%09red/bta:408015%09red/bta:100337204%09red/bta:536132%09red
Type II diabetes mellitus	KEGG PATHWAY	bta04930	4	46	0.0636355	0.150638	KCNJ11|CACNA1C|IRS2|CACNA1G	http://www.genome.jp/kegg-bin/show_pathway?bta04930/bta:282411%09red/bta:532060%09red/bta:100300012%09red/bta:408015%09red
HIF-1 signaling pathway	KEGG PATHWAY	bta04066	7	110	0.0642426	0.150638	EGLN3|IGF1|PFKFB3|CAMK2A|CAMK2B|HIF1A|TLR4	http://www.genome.jp/kegg-bin/show_pathway?bta04066/bta:281239%09red/bta:530719%09red/bta:525416%09red/bta:281814%09red/bta:281536%09red/bta:535578%09red/bta:407183%09red
Toll-like receptor signaling pathway	KEGG PATHWAY	bta04620	7	110	0.0642426	0.150638	MAP3K8|CTSK|CCL5|SPP1|MAPK11|TLR4|MAPK13	http://www.genome.jp/kegg-bin/show_pathway?bta04620/bta:535327%09red/bta:618906%09red/bta:513038%09red/bta:327712%09red/bta:281536%09red/bta:281499%09red/bta:535622%09red
Kaposi sarcoma-associated herpesvirus infection	KEGG PATHWAY	bta05167	11	206	0.065735	0.15282	PTGS2|NFATC4|HIF1A|CTNNB1|GNG7|ZFP36|MAPK11|MAPK13|C3|ITPR3|FGF2	http://www.genome.jp/kegg-bin/show_pathway?bta05167/bta:535327%09red/bta:618906%09red/bta:788119%09red/bta:281814%09red/bta:282127%09red/bta:281161%09red/bta:280677%09red/bta:281879%09red/bta:539003%09red/bta:618399%09red/bta:282023%09red
Mineral absorption	KEGG PATHWAY	bta04978	4	47	0.067478	0.155543	STEAP1|TRPM6|STEAP2|MT1A	http://www.genome.jp/kegg-bin/show_pathway?bta04978/bta:515156%09red/bta:504616%09red/bta:527597%09red/bta:404071%09red
Fatty acid elongation	KEGG PATHWAY	bta00062	3	29	0.0710982	0.159403	ELOVL7|ELOVL5|ELOVL2	http://www.genome.jp/kegg-bin/show_pathway?bta00062/bta:615756%09red/bta:614096%09red/bta:617293%09red
Arginine and proline metabolism	KEGG PATHWAY	bta00330	4	48	0.0714378	0.159403	CKM|GATM|P4HA3|NOS1	http://www.genome.jp/kegg-bin/show_pathway?bta00330/bta:414732%09red/bta:286822%09red/bta:414348%09red/bta:536132%09red
Fat digestion and absorption	KEGG PATHWAY	bta04975	4	48	0.0714378	0.159403	PLPP1|PLPP3|MTTP|CD36	http://www.genome.jp/kegg-bin/show_pathway?bta04975/bta:280868%09red/bta:617172%09red/bta:281052%09red/bta:617707%09red
Protein digestion and absorption	KEGG PATHWAY	bta04974	7	113	0.0714968	0.159403	COL18A1|DPP4|CELA3B|COL5A3|COL6A5|SLC1A1|COL12A1	http://www.genome.jp/kegg-bin/show_pathway?bta04974/bta:282353%09red/bta:508076%09red/bta:507881%09red/bta:281122%09red/bta:359712%09red/bta:785805%09red/bta:281752%09red
Long-term potentiation	KEGG PATHWAY	bta04720	5	69	0.0727893	0.16078	ITPR3|CACNA1C|CAMK2A|CAMK2B|GRIN2C	http://www.genome.jp/kegg-bin/show_pathway?bta04720/bta:281879%09red/bta:535158%09red/bta:530719%09red/bta:525416%09red/bta:408015%09red
IL-17 signaling pathway	KEGG PATHWAY	bta04657	6	91	0.0732968	0.16078	CCL2|PTGS2|FOSB|MAPK11|MAPK13|IL17RC	http://www.genome.jp/kegg-bin/show_pathway?bta04657/bta:535327%09red/bta:540819%09red/bta:618906%09red/bta:282023%09red/bta:281043%09red/bta:504855%09red
Estrogen signaling pathway	KEGG PATHWAY	bta04915	8	138	0.0753366	0.163933	ADCY6|ADCY7|GNAS|CREB3L2|FKBP5|HSPA1A|ITPR3|MMP2	http://www.genome.jp/kegg-bin/show_pathway?bta04915/bta:282254%09red/bta:282872%09red/bta:509936%09red/bta:535704%09red/bta:281879%09red/bta:281793%09red/bta:281603%09red/bta:785086%09red
PD-L1 expression and PD-1 checkpoint pathway in cancer	KEGG PATHWAY	bta05235	6	93	0.079151	0.170866	CD274|HIF1A|CD247|MAPK11|TLR4|MAPK13	http://www.genome.jp/kegg-bin/show_pathway?bta05235/bta:535327%09red/bta:618906%09red/bta:281814%09red/bta:281056%09red/bta:533834%09red/bta:281536%09red
Circadian rhythm	KEGG PATHWAY	bta04710	3	31	0.0821326	0.173856	BHLHE41|PRKAG3|PER1	http://www.genome.jp/kegg-bin/show_pathway?bta04710/bta:511961%09red/bta:516318%09red/bta:613907%09red
Adipocytokine signaling pathway	KEGG PATHWAY	bta04920	5	72	0.0831258	0.173856	CPT1A|PRKAG3|CPT1B|CD36|IRS2	http://www.genome.jp/kegg-bin/show_pathway?bta04920/bta:281052%09red/bta:511961%09red/bta:509459%09red/bta:506812%09red/bta:100300012%09red
Amyotrophic lateral sclerosis (ALS)	KEGG PATHWAY	bta05014	4	51	0.0840074	0.173856	NOS1|MAPK13|MAPK11|GRIN2C	http://www.genome.jp/kegg-bin/show_pathway?bta05014/bta:535327%09red/bta:535158%09red/bta:618906%09red/bta:536132%09red
Cellular senescence	KEGG PATHWAY	bta04218	9	166	0.0840767	0.173856	NFATC4|MAPK13|SMAD2|HIPK3|FOXO1|MAPK11|HIPK4|ITPR3|MDM2	http://www.genome.jp/kegg-bin/show_pathway?bta04218/bta:535327%09red/bta:618906%09red/bta:516010%09red/bta:788119%09red/bta:538866%09red/bta:281879%09red/bta:520157%09red/bta:540378%09red/bta:506618%09red
TNF signaling pathway	KEGG PATHWAY	bta04668	7	118	0.0846233	0.173856	CCL2|PTGS2|MAP3K8|CCL5|CREB3L2|MAPK11|MAPK13	http://www.genome.jp/kegg-bin/show_pathway?bta04668/bta:535327%09red/bta:618906%09red/bta:282023%09red/bta:327712%09red/bta:281043%09red/bta:785086%09red/bta:535622%09red
Apoptosis	KEGG PATHWAY	bta04210	8	142	0.0849849	0.173856	CTSH|NGF|CTSK|BCL2L11|CTSB|CTSF|ITPR3|CTSV	http://www.genome.jp/kegg-bin/show_pathway?bta04210/bta:281350%09red/bta:507390%09red/bta:281879%09red/bta:281108%09red/bta:513038%09red/bta:510524%09red/bta:509715%09red/bta:281105%09red
Ras signaling pathway	KEGG PATHWAY	bta04014	12	242	0.0850104	0.173856	NGF|IGF1|PLD1|RASGRF2|GAB2|GNG7|FGF18|VEGFB|KSR1|FGF10|FGF2|PDGFC	http://www.genome.jp/kegg-bin/show_pathway?bta04014/bta:281350%09red/bta:281239%09red/bta:613787%09red/bta:100138565%09red/bta:514554%09red/bta:282121%09red/bta:281161%09red/bta:529346%09red/bta:533929%09red/bta:618399%09red/bta:524957%09red/bta:326285%09red
Bacterial invasion of epithelial cells	KEGG PATHWAY	bta05100	5	74	0.0904247	0.183549	CTNNB1|CDH1|CAV2|ELMO1|FN1	http://www.genome.jp/kegg-bin/show_pathway?bta05100/bta:539003%09red/bta:509821%09red/bta:280794%09red/bta:493642%09red/bta:282637%09red
Endocytosis	KEGG PATHWAY	bta04144	12	246	0.0927297	0.186833	PLD1|ARAP1|GRK5|LDLR|SMAD2|HSPA1A|WIPF3|DAB2|MDM2|CAV2|WIPF1|ARAP2	http://www.genome.jp/kegg-bin/show_pathway?bta04144/bta:282254%09red/bta:281276%09red/bta:516010%09red/bta:786606%09red/bta:514554%09red/bta:512010%09red/bta:511889%09red/bta:540304%09red/bta:493642%09red/bta:281801%09red/bta:509221%09red/bta:540378%09red
Neurotrophin signaling pathway	KEGG PATHWAY	bta04722	7	122	0.0960501	0.1921	NGF|CAMK2A|CAMK2B|RAPGEF1|MAPK13|SORT1|MAPK11	http://www.genome.jp/kegg-bin/show_pathway?bta04722/bta:281350%09red/bta:535327%09red/bta:530719%09red/bta:618906%09red/bta:520454%09red/bta:511591%09red/bta:525416%09red
Viral myocarditis	KEGG PATHWAY	bta05416	5	76	0.0980431	0.193616	SGCG|SGCD|MYH6|MYH7|CD55	http://www.genome.jp/kegg-bin/show_pathway?bta05416/bta:517059%09red/bta:518609%09red/bta:506155%09red/bta:100296004%09red/bta:282714%09red
Phosphatidylinositol signaling system	KEGG PATHWAY	bta04070	6	99	0.0982319	0.193616	INPP5K|INPP4B|PPIP5K1|SYNJ2|ITPR3|IP6K3	http://www.genome.jp/kegg-bin/show_pathway?bta04070/bta:521960%09red/bta:510684%09red/bta:514123%09red/bta:281879%09red/bta:518435%09red/bta:534793%09red
Amoebiasis	KEGG PATHWAY	bta05146	6	100	0.10163	0.198872	FN1|GNAS|TLR4|C8G|GNAL|IL1R1	http://www.genome.jp/kegg-bin/show_pathway?bta05146/bta:517356%09red/bta:281793%09red/bta:281536%09red/bta:515640%09red/bta:280794%09red/bta:100124520%09red
Taste transduction	KEGG PATHWAY	bta04742	5	79	0.110054	0.21382	ITPR3|ADCY6|CACNA1C|HTR1B|GABRA2	http://www.genome.jp/kegg-bin/show_pathway?bta04742/bta:281879%09red/bta:282236%09red/bta:317707%09red/bta:509936%09red/bta:408015%09red
Aldosterone-regulated sodium reabsorption	KEGG PATHWAY	bta04960	3	37	0.119164	0.229876	NR3C2|IGF1|SGK1	http://www.genome.jp/kegg-bin/show_pathway?bta04960/bta:537614%09red/bta:281239%09red/bta:515854%09red
NOD-like receptor signaling pathway	KEGG PATHWAY	bta04621	9	181	0.122397	0.234451	CCL2|ANTXR1|CCL5|CTSB|NOD1|MAPK11|TLR4|MAPK13|ITPR3	http://www.genome.jp/kegg-bin/show_pathway?bta04621/bta:535327%09red/bta:618906%09red/bta:281879%09red/bta:781426%09red/bta:327712%09red/bta:281536%09red/bta:281043%09red/bta:281105%09red/bta:616010%09red
Arachidonic acid metabolism	KEGG PATHWAY	bta00590	5	83	0.127115	0.241785	PTGES|PTGS2|EPHX2|PTGS1|GPX3	http://www.genome.jp/kegg-bin/show_pathway?bta00590/bta:281210%09red/bta:511716%09red/bta:282023%09red/bta:282022%09red/bta:282019%09red
Peroxisome	KEGG PATHWAY	bta04146	5	84	0.131559	0.248501	PEX5|EPHX2|FAR2|SOD2|XDH	http://www.genome.jp/kegg-bin/show_pathway?bta04146/bta:514832%09red/bta:511716%09red/bta:280960%09red/bta:281496%09red/bta:534380%09red
Thermogenesis	KEGG PATHWAY	bta04714	11	239	0.137188	0.257345	CPT1A|ADCY6|CPT1B|GNAS|PRKAG3|CREB3L2|ADCY7|PRKG1|MAPK11|MAPK13|COX7A1	http://www.genome.jp/kegg-bin/show_pathway?bta04714/bta:535327%09red/bta:282004%09red/bta:509459%09red/bta:618906%09red/bta:509936%09red/bta:506812%09red/bta:511961%09red/bta:281793%09red/bta:338086%09red/bta:785086%09red/bta:281603%09red
Insulin signaling pathway	KEGG PATHWAY	bta04910	7	137	0.145926	0.270361	PPP1R3A|PRKAG3|IRS2|FOXO1|RAPGEF1|SORBS1|PYGM	http://www.genome.jp/kegg-bin/show_pathway?bta04910/bta:784877%09red/bta:520454%09red/bta:100300012%09red/bta:511961%09red/bta:504625%09red/bta:327664%09red/bta:506618%09red
Chemokine signaling pathway	KEGG PATHWAY	bta04062	9	189	0.146114	0.270361	CCL2|ADCY6|ADCY7|CCL5|VAV3|GRK5|FGR|GNG7|ELMO1	http://www.genome.jp/kegg-bin/show_pathway?bta04062/bta:521961%09red/bta:281801%09red/bta:516133%09red/bta:509936%09red/bta:509821%09red/bta:281603%09red/bta:281043%09red/bta:618399%09red/bta:327712%09red
MicroRNAs in cancer	KEGG PATHWAY	bta05206	12	270	0.14766	0.271375	TP63|BCL2L11|ERBB3|PTGS2|TNXB|NOTCH2|RECK|IRS2|APC2|TIMP3|MDM2|TNN	http://www.genome.jp/kegg-bin/show_pathway?bta05206/bta:513730%09red/bta:785655%09red/bta:526572%09red/bta:540378%09red/bta:615335%09red/bta:517232%09red/bta:282654%09red/bta:100300012%09red/bta:517433%09red/bta:507390%09red/bta:282023%09red/bta:282094%09red
Progesterone-mediated oocyte maturation	KEGG PATHWAY	bta04914	5	88	0.150014	0.273851	ADCY6|IGF1|MAPK11|ADCY7|MAPK13	http://www.genome.jp/kegg-bin/show_pathway?bta04914/bta:535327%09red/bta:281239%09red/bta:509936%09red/bta:618906%09red/bta:281603%09red
Toxoplasmosis	KEGG PATHWAY	bta05145	6	113	0.15112	0.274031	LDLR|ITGA6|HSPA1A|MAPK11|TLR4|MAPK13	http://www.genome.jp/kegg-bin/show_pathway?bta05145/bta:282254%09red/bta:281276%09red/bta:618906%09red/bta:535043%09red/bta:281536%09red/bta:535327%09red
Colorectal cancer	KEGG PATHWAY	bta05210	5	89	0.15479	0.278827	APC2|CTNNB1|BCL2L11|EREG|SMAD2	http://www.genome.jp/kegg-bin/show_pathway?bta05210/bta:526572%09red/bta:539003%09red/bta:507390%09red/bta:100295476%09red/bta:516010%09red
Bladder cancer	KEGG PATHWAY	bta05219	3	43	0.161127	0.288333	CDH1|MDM2|MMP2	http://www.genome.jp/kegg-bin/show_pathway?bta05219/bta:540378%09red/bta:282637%09red/bta:282872%09red
Alcoholism	KEGG PATHWAY	bta05034	10	224	0.171676	0.305202	PPP1R1B|GNAS|FOSB|PKIA|CREB3L2|GNG7|HIST2H2BE|CRH|GRIN2C|H2B	http://www.genome.jp/kegg-bin/show_pathway?bta05034/bta:615043%09red/bta:537985%09red/bta:613524%09red/bta:280755%09red/bta:281793%09red/bta:540819%09red/bta:282459%09red/bta:785086%09red/bta:618399%09red/bta:535158%09red
Phenylalanine metabolism	KEGG PATHWAY	bta00360	2	23	0.173422	0.306304	AOC3|AOC2	http://www.genome.jp/kegg-bin/show_pathway?bta00360/bta:281002%09red/bta:100336082%09red
Hepatitis B	KEGG PATHWAY	bta05161	8	172	0.178458	0.313102	NFATC4|EGR2|EGR3|SMAD2|CREB3L2|MAPK11|TLR4|MAPK13	http://www.genome.jp/kegg-bin/show_pathway?bta05161/bta:535327%09red/bta:618906%09red/bta:516010%09red/bta:788119%09red/bta:281536%09red/bta:100297981%09red/bta:785086%09red/bta:526233%09red
Small cell lung cancer	KEGG PATHWAY	bta05222	5	94	0.179573	0.313102	PTGS2|ITGA2|FN1|ITGAV|ITGA6	http://www.genome.jp/kegg-bin/show_pathway?bta05222/bta:280794%09red/bta:281875%09red/bta:281872%09red/bta:282023%09red/bta:535043%09red
Endocrine and other factor-regulated calcium reabsorption	KEGG PATHWAY	bta04961	3	46	0.183563	0.315602	ADCY6|BDKRB2|GNAS	http://www.genome.jp/kegg-bin/show_pathway?bta04961/bta:281793%09red/bta:538896%09red/bta:509936%09red
Glycosaminoglycan biosynthesis - heparan sulfate / heparin	KEGG PATHWAY	bta00534	2	24	0.184333	0.315602	GLCE|XYLT1	http://www.genome.jp/kegg-bin/show_pathway?bta00534/bta:541295%09red/bta:281195%09red
Fc epsilon RI signaling pathway	KEGG PATHWAY	bta04664	4	70	0.184488	0.315602	VAV3|GAB2|MAPK11|MAPK13	http://www.genome.jp/kegg-bin/show_pathway?bta04664/bta:535327%09red/bta:618906%09red/bta:529346%09red/bta:521961%09red
Th1 and Th2 cell differentiation	KEGG PATHWAY	bta04658	5	98	0.200389	0.340662	MAF|CD247|MAPK11|NOTCH2|MAPK13	http://www.genome.jp/kegg-bin/show_pathway?bta04658/bta:513730%09red/bta:535327%09red/bta:782481%09red/bta:618906%09red/bta:281056%09red
Human T-cell leukemia virus 1 infection	KEGG PATHWAY	bta05166	10	234	0.204326	0.345197	FDPS|ADCY6|ADCY7|NFATC4|EGR2|EGR1|SMAD2|CREB3L2|ZFP36|IL1R1	http://www.genome.jp/kegg-bin/show_pathway?bta05166/bta:516010%09red/bta:788119%09red/bta:509936%09red/bta:282127%09red/bta:281156%09red/bta:281603%09red/bta:100297981%09red/bta:785086%09red/bta:515640%09red/bta:407125%09red
Vasopressin-regulated water reabsorption	KEGG PATHWAY	bta04962	3	49	0.206758	0.347149	CREB3L2|ADCY6|GNAS	http://www.genome.jp/kegg-bin/show_pathway?bta04962/bta:785086%09red/bta:281793%09red/bta:509936%09red
Amino sugar and nucleotide sugar metabolism	KEGG PATHWAY	bta00520	3	50	0.214633	0.35816	GFPT2|UAP1L1|AMDHD2	http://www.genome.jp/kegg-bin/show_pathway?bta00520/bta:530101%09red/bta:521401%09red/bta:100299558%09red
Systemic lupus erythematosus	KEGG PATHWAY	bta05322	8	182	0.216893	0.359726	C1S|C4A|HIST2H2BE|C8G|C3|C1R|C2|H2B	http://www.genome.jp/kegg-bin/show_pathway?bta05322/bta:280678%09red/bta:515440%09red/bta:615043%09red/bta:537985%09red/bta:517356%09red/bta:280677%09red/bta:511581%09red/bta:767827%09red
Rheumatoid arthritis	KEGG PATHWAY	bta05323	5	102	0.221972	0.365918	CCL2|CTSK|TLR4|CTSV|CCL5	http://www.genome.jp/kegg-bin/show_pathway?bta05323/bta:281108%09red/bta:513038%09red/bta:327712%09red/bta:281536%09red/bta:281043%09red
p53 signaling pathway	KEGG PATHWAY	bta04115	4	77	0.228435	0.370389	PERP|ZMAT3|IGF1|MDM2	http://www.genome.jp/kegg-bin/show_pathway?bta04115/bta:509485%09red/bta:538512%09red/bta:281239%09red/bta:540378%09red
Glioma	KEGG PATHWAY	bta05214	4	77	0.228435	0.370389	MDM2|IGF1|CAMK2A|CAMK2B	http://www.genome.jp/kegg-bin/show_pathway?bta05214/bta:540378%09red/bta:281239%09red/bta:530719%09red/bta:525416%09red
Collecting duct acid secretion	KEGG PATHWAY	bta04966	2	28	0.22877	0.370389	CA2|SLC12A7	http://www.genome.jp/kegg-bin/show_pathway?bta04966/bta:100337431%09red/bta:280740%09red
Ether lipid metabolism	KEGG PATHWAY	bta00565	3	52	0.230564	0.371085	PLPP1|PLPP3|PLD1	http://www.genome.jp/kegg-bin/show_pathway?bta00565/bta:514554%09red/bta:617172%09red/bta:617707%09red
Riboflavin metabolism	KEGG PATHWAY	bta00740	1	8	0.240981	0.384917	ENPP1	http://www.genome.jp/kegg-bin/show_pathway?bta00740/bta:615535%09red
Osteoclast differentiation	KEGG PATHWAY	bta04380	6	133	0.243404	0.384917	CTSK|FOSB|GAB2|MAPK11|MAPK13|IL1R1	http://www.genome.jp/kegg-bin/show_pathway?bta04380/bta:535327%09red/bta:540819%09red/bta:618906%09red/bta:529346%09red/bta:513038%09red/bta:515640%09red
Autophagy - animal	KEGG PATHWAY	bta04140	6	133	0.243404	0.384917	ULK2|RRAGD|CTSB|IRS2|HIF1A|CTSV	http://www.genome.jp/kegg-bin/show_pathway?bta04140/bta:281814%09red/bta:100300012%09red/bta:281108%09red/bta:541106%09red/bta:618601%09red/bta:281105%09red
T cell receptor signaling pathway	KEGG PATHWAY	bta04660	5	107	0.249867	0.392855	VAV3|MAP3K8|CD247|MAPK11|MAPK13	http://www.genome.jp/kegg-bin/show_pathway?bta04660/bta:535327%09red/bta:521961%09red/bta:535622%09red/bta:618906%09red/bta:281056%09red
Galactose metabolism	KEGG PATHWAY	bta00052	2	31	0.26254	0.408787	GANC|GAA	http://www.genome.jp/kegg-bin/show_pathway?bta00052/bta:530330%09red/bta:280798%09red
Legionellosis	KEGG PATHWAY	bta05134	3	56	0.263007	0.408787	C3|HSPA1A|TLR4	http://www.genome.jp/kegg-bin/show_pathway?bta05134/bta:282254%09red/bta:281536%09red/bta:280677%09red
Nicotinate and nicotinamide metabolism	KEGG PATHWAY	bta00760	2	32	0.273815	0.423169	NT5M|ENPP1	http://www.genome.jp/kegg-bin/show_pathway?bta00760/bta:616992%09red/bta:615535%09red
VEGF signaling pathway	KEGG PATHWAY	bta04370	3	58	0.279439	0.427583	PTGS2|MAPK11|MAPK13	http://www.genome.jp/kegg-bin/show_pathway?bta04370/bta:535327%09red/bta:282023%09red/bta:618906%09red
ErbB signaling pathway	KEGG PATHWAY	bta04012	4	85	0.281387	0.427583	ERBB3|EREG|CAMK2B|CAMK2A	http://www.genome.jp/kegg-bin/show_pathway?bta04012/bta:785655%09red/bta:530719%09red/bta:100295476%09red/bta:525416%09red
Salmonella infection	KEGG PATHWAY	bta05132	4	85	0.281387	0.427583	MAPK13|MAPK11|TLR4|RILP	http://www.genome.jp/kegg-bin/show_pathway?bta05132/bta:535327%09red/bta:783642%09red/bta:618906%09red/bta:281536%09red
Tuberculosis	KEGG PATHWAY	bta05152	8	198	0.283914	0.429025	PLA2R1|CAMK2A|CAMK2B|MAPK11|TLR4|MAPK13|C3|KSR1	http://www.genome.jp/kegg-bin/show_pathway?bta05152/bta:535327%09red/bta:530719%09red/bta:525416%09red/bta:100138565%09red/bta:280677%09red/bta:317777%09red/bta:281536%09red/bta:618906%09red
Endometrial cancer	KEGG PATHWAY	bta05213	3	59	0.287691	0.432332	APC2|CTNNB1|CDH1	http://www.genome.jp/kegg-bin/show_pathway?bta05213/bta:526572%09red/bta:539003%09red/bta:282637%09red
Fructose and mannose metabolism	KEGG PATHWAY	bta00051	2	34	0.296331	0.440448	PFKFB3|KHK	http://www.genome.jp/kegg-bin/show_pathway?bta00051/bta:407183%09red/bta:614868%09red
SNARE interactions in vesicular transport	KEGG PATHWAY	bta04130	2	34	0.296331	0.440448	STX1A|VAMP1	http://www.genome.jp/kegg-bin/show_pathway?bta04130/bta:788566%09red/bta:513621%09red
Hepatocellular carcinoma	KEGG PATHWAY	bta05225	7	174	0.30616	0.452322	FZD1|FZD6|FZD7|FZD9|SMAD2|CTNNB1|APC2	http://www.genome.jp/kegg-bin/show_pathway?bta05225/bta:516010%09red/bta:526572%09red/bta:524255%09red/bta:539003%09red/bta:445417%09red/bta:521364%09red/bta:445418%09red
Synthesis and degradation of ketone bodies	KEGG PATHWAY	bta00072	1	11	0.307645	0.452322	HMGCS1	http://www.genome.jp/kegg-bin/show_pathway?bta00072/bta:407767%09red
beta-Alanine metabolism	KEGG PATHWAY	bta00410	2	36	0.318738	0.466112	AOC3|AOC2	http://www.genome.jp/kegg-bin/show_pathway?bta00410/bta:281002%09red/bta:100336082%09red
Retinol metabolism	KEGG PATHWAY	bta00830	3	64	0.329141	0.47875	LRAT|CYP3A4|ALDH1A1	http://www.genome.jp/kegg-bin/show_pathway?bta00830/bta:281615%09red/bta:507988%09red/bta:281285%09red
Pyruvate metabolism	KEGG PATHWAY	bta00620	2	38	0.34097	0.493319	ACSS2|ME3	http://www.genome.jp/kegg-bin/show_pathway?bta00620/bta:506459%09red/bta:525813%09red
Viral protein interaction with cytokine and cytokine receptor	KEGG PATHWAY	bta04061	4	95	0.349691	0.503259	ACKR4|CCL2|CCL5|ACKR3	http://www.genome.jp/kegg-bin/show_pathway?bta04061/bta:509585%09red/bta:281043%09red/bta:327712%09red/bta:281672%09red
Tyrosine metabolism	KEGG PATHWAY	bta00350	2	39	0.352002	0.503919	AOC3|AOC2	http://www.genome.jp/kegg-bin/show_pathway?bta00350/bta:281002%09red/bta:100336082%09red
Thyroid cancer	KEGG PATHWAY	bta05216	2	40	0.362969	0.516898	CTNNB1|CDH1	http://www.genome.jp/kegg-bin/show_pathway?bta05216/bta:539003%09red/bta:282637%09red
Glycosaminoglycan biosynthesis - keratan sulfate	KEGG PATHWAY	bta00533	1	14	0.36846	0.521986	B3GNT2	http://www.genome.jp/kegg-bin/show_pathway?bta00533/bta:515585%09red
Inflammatory bowel disease (IBD)	KEGG PATHWAY	bta05321	3	69	0.370535	0.522204	TLR4|SMAD2|MAF	http://www.genome.jp/kegg-bin/show_pathway?bta05321/bta:281536%09red/bta:516010%09red/bta:782481%09red
Fatty acid degradation	KEGG PATHWAY	bta00071	2	42	0.384684	0.53935	CPT1A|CPT1B	http://www.genome.jp/kegg-bin/show_pathway?bta00071/bta:509459%09red/bta:506812%09red
Renal cell carcinoma	KEGG PATHWAY	bta05211	3	71	0.386976	0.539782	EGLN3|RAPGEF1|HIF1A	http://www.genome.jp/kegg-bin/show_pathway?bta05211/bta:520454%09red/bta:281814%09red/bta:535578%09red
Inositol phosphate metabolism	KEGG PATHWAY	bta00562	3	73	0.403312	0.55775	INPP5K|INPP4B|SYNJ2	http://www.genome.jp/kegg-bin/show_pathway?bta00562/bta:514123%09red/bta:534793%09red/bta:518435%09red
Glycerophospholipid metabolism	KEGG PATHWAY	bta00564	4	103	0.404547	0.55775	PLPP1|GPD1L|PLPP3|PLD1	http://www.genome.jp/kegg-bin/show_pathway?bta00564/bta:514554%09red/bta:617172%09red/bta:514456%09red/bta:617707%09red
Glycosphingolipid biosynthesis - ganglio series	KEGG PATHWAY	bta00604	1	16	0.406009	0.55775	ST3GAL5	http://www.genome.jp/kegg-bin/show_pathway?bta00604/bta:404164%09red
Nitrogen metabolism	KEGG PATHWAY	bta00910	1	17	0.423939	0.576557	CA2	http://www.genome.jp/kegg-bin/show_pathway?bta00910/bta:280740%09red
Primary bile acid biosynthesis	KEGG PATHWAY	bta00120	1	17	0.423939	0.576557	CYP39A1	http://www.genome.jp/kegg-bin/show_pathway?bta00120/bta:511195%09red
Chemical carcinogenesis	KEGG PATHWAY	bta05204	3	77	0.435579	0.58944	PTGS2|CYP3A4|SULT1A1	http://www.genome.jp/kegg-bin/show_pathway?bta05204/bta:282485%09red/bta:282023%09red/bta:507988%09red
Notch signaling pathway	KEGG PATHWAY	bta04330	2	48	0.447713	0.602861	DTX4|NOTCH2	http://www.genome.jp/kegg-bin/show_pathway?bta04330/bta:513730%09red/bta:528508%09red
Arginine biosynthesis	KEGG PATHWAY	bta00220	1	19	0.458193	0.613933	NOS1	http://www.genome.jp/kegg-bin/show_pathway?bta00220/bta:536132%09red
Glycosaminoglycan biosynthesis - chondroitin sulfate / dermatan sulfate	KEGG PATHWAY	bta00532	1	20	0.474549	0.632732	XYLT1	http://www.genome.jp/kegg-bin/show_pathway?bta00532/bta:541295%09red
N-Glycan biosynthesis	KEGG PATHWAY	bta00510	2	51	0.477844	0.634017	MGAT4A|ST6GAL2	http://www.genome.jp/kegg-bin/show_pathway?bta00510/bta:493992%09red/bta:282276%09red
Other types of O-glycan biosynthesis	KEGG PATHWAY	bta00514	1	21	0.490412	0.647534	ST6GAL2	http://www.genome.jp/kegg-bin/show_pathway?bta00514/bta:493992%09red
Antigen processing and presentation	KEGG PATHWAY	bta04612	3	85	0.497951	0.654312	HSPA1A|CTSB|CTSV	http://www.genome.jp/kegg-bin/show_pathway?bta04612/bta:282254%09red/bta:281108%09red/bta:281105%09red
Glycosaminoglycan degradation	KEGG PATHWAY	bta00531	1	22	0.505797	0.655127	IDUA	http://www.genome.jp/kegg-bin/show_pathway?bta00531/bta:511050%09red
Proximal tubule bicarbonate reclamation	KEGG PATHWAY	bta04964	1	22	0.505797	0.655127	CA2	http://www.genome.jp/kegg-bin/show_pathway?bta04964/bta:280740%09red
Other glycan degradation	KEGG PATHWAY	bta00511	1	22	0.505797	0.655127	MAN2B1	http://www.genome.jp/kegg-bin/show_pathway?bta00511/bta:282272%09red
Vitamin digestion and absorption	KEGG PATHWAY	bta04977	1	23	0.520717	0.671256	LRAT	http://www.genome.jp/kegg-bin/show_pathway?bta04977/bta:281285%09red
Pyrimidine metabolism	KEGG PATHWAY	bta00240	2	56	0.525753	0.67455	NT5M|ENPP1	http://www.genome.jp/kegg-bin/show_pathway?bta00240/bta:616992%09red/bta:615535%09red
Non-alcoholic fatty liver disease (NAFLD)	KEGG PATHWAY	bta04932	5	158	0.547839	0.699588	MLXIPL|COX7A1|PRKAG3|BCL2L11|IRS2	http://www.genome.jp/kegg-bin/show_pathway?bta04932/bta:788534%09red/bta:511961%09red/bta:507390%09red/bta:338086%09red/bta:100300012%09red
Glutathione metabolism	KEGG PATHWAY	bta00480	2	60	0.561882	0.708752	GPX3|ANPEP	http://www.genome.jp/kegg-bin/show_pathway?bta00480/bta:281210%09red/bta:404191%09red
Renin-angiotensin system	KEGG PATHWAY	bta04614	1	26	0.562833	0.708752	ANPEP	http://www.genome.jp/kegg-bin/show_pathway?bta04614/bta:404191%09red
Maturity onset diabetes of the young	KEGG PATHWAY	bta04950	1	26	0.562833	0.708752	HNF4G	http://www.genome.jp/kegg-bin/show_pathway?bta04950/bta:404168%09red
Butanoate metabolism	KEGG PATHWAY	bta00650	1	28	0.588835	0.734694	HMGCS1	http://www.genome.jp/kegg-bin/show_pathway?bta00650/bta:407767%09red
Phototransduction	KEGG PATHWAY	bta04744	1	28	0.588835	0.734694	RGS9	http://www.genome.jp/kegg-bin/show_pathway?bta04744/bta:281453%09red
Human immunodeficiency virus 1 infection	KEGG PATHWAY	bta05170	7	234	0.593277	0.736669	NFATC4|GNG7|CD247|MAPK11|TLR4|MAPK13|ITPR3	http://www.genome.jp/kegg-bin/show_pathway?bta05170/bta:535327%09red/bta:618906%09red/bta:788119%09red/bta:281056%09red/bta:281879%09red/bta:281536%09red/bta:618399%09red
Glycolysis / Gluconeogenesis	KEGG PATHWAY	bta00010	2	64	0.595996	0.736669	ACSS2|BPGM	http://www.genome.jp/kegg-bin/show_pathway?bta00010/bta:506459%09red/bta:533785%09red
Hippo signaling pathway - multiple species	KEGG PATHWAY	bta04392	1	29	0.601252	0.736669	WWTR1	http://www.genome.jp/kegg-bin/show_pathway?bta04392/bta:614786%09red
Glycosphingolipid biosynthesis - lacto and neolacto series	KEGG PATHWAY	bta00601	1	29	0.601252	0.736669	B3GNT2	http://www.genome.jp/kegg-bin/show_pathway?bta00601/bta:515585%09red
Central carbon metabolism in cancer	KEGG PATHWAY	bta05230	2	65	0.604207	0.73697	SIRT3|HIF1A	http://www.genome.jp/kegg-bin/show_pathway?bta05230/bta:281814%09red/bta:614027%09red
Glyoxylate and dicarboxylate metabolism	KEGG PATHWAY	bta00630	1	30	0.613293	0.744713	ACSS2	http://www.genome.jp/kegg-bin/show_pathway?bta00630/bta:506459%09red
NF-kappa B signaling pathway	KEGG PATHWAY	bta04064	3	102	0.61751	0.74558	PTGS2|TLR4|IL1R1	http://www.genome.jp/kegg-bin/show_pathway?bta04064/bta:515640%09red/bta:282023%09red/bta:281536%09red
Glycerolipid metabolism	KEGG PATHWAY	bta00561	2	67	0.620248	0.74558	PLPP1|PLPP3	http://www.genome.jp/kegg-bin/show_pathway?bta00561/bta:617172%09red/bta:617707%09red
Viral carcinogenesis	KEGG PATHWAY	bta05203	7	241	0.623296	0.74558	EGR2|EGR3|CREB3L2|HIST2H2BE|C3|MDM2|H2B	http://www.genome.jp/kegg-bin/show_pathway?bta05203/bta:615043%09red/bta:537985%09red/bta:280677%09red/bta:100297981%09red/bta:785086%09red/bta:540378%09red/bta:526233%09red
Mucin type O-glycan biosynthesis	KEGG PATHWAY	bta00512	1	31	0.624971	0.74558	GALNT18	http://www.genome.jp/kegg-bin/show_pathway?bta00512/bta:614203%09red
Steroid hormone biosynthesis	KEGG PATHWAY	bta00140	2	68	0.628079	0.746015	CYP21|CYP3A4	http://www.genome.jp/kegg-bin/show_pathway?bta00140/bta:281741%09red/bta:507988%09red
Necroptosis	KEGG PATHWAY	bta04217	5	177	0.645289	0.758882	TLR4|SMPD1|CAMK2A|CAMK2B|PYGM	http://www.genome.jp/kegg-bin/show_pathway?bta04217/bta:505097%09red/bta:327664%09red/bta:530719%09red/bta:281536%09red/bta:525416%09red
Propanoate metabolism	KEGG PATHWAY	bta00640	1	33	0.647282	0.758882	ACSS2	http://www.genome.jp/kegg-bin/show_pathway?bta00640/bta:506459%09red
Autophagy - other	KEGG PATHWAY	bta04136	1	33	0.647282	0.758882	ULK2	http://www.genome.jp/kegg-bin/show_pathway?bta04136/bta:618601%09red
Apoptosis - multiple species	KEGG PATHWAY	bta04215	1	34	0.657935	0.768061	BCL2L11	http://www.genome.jp/kegg-bin/show_pathway?bta04215/bta:507390%09red
Linoleic acid metabolism	KEGG PATHWAY	bta00591	1	36	0.678286	0.78629	CYP3A4	http://www.genome.jp/kegg-bin/show_pathway?bta00591/bta:507988%09red
Chronic myeloid leukemia	KEGG PATHWAY	bta05220	2	76	0.686229	0.78629	MDM2|GAB2	http://www.genome.jp/kegg-bin/show_pathway?bta05220/bta:540378%09red/bta:529346%09red
Drug metabolism - other enzymes	KEGG PATHWAY	bta00983	2	76	0.686229	0.78629	CES2|XDH	http://www.genome.jp/kegg-bin/show_pathway?bta00983/bta:505928%09red/bta:280960%09red
Folate biosynthesis	KEGG PATHWAY	bta00790	1	37	0.688003	0.78629	MOCOS	http://www.genome.jp/kegg-bin/show_pathway?bta00790/bta:281226%09red
Alanine, aspartate and glutamate metabolism	KEGG PATHWAY	bta00250	1	37	0.688003	0.78629	GFPT2	http://www.genome.jp/kegg-bin/show_pathway?bta00250/bta:530101%09red
Synaptic vesicle cycle	KEGG PATHWAY	bta04721	2	78	0.699547	0.79282	STX1A|SLC1A1	http://www.genome.jp/kegg-bin/show_pathway?bta04721/bta:788566%09red/bta:282353%09red
Platinum drug resistance	KEGG PATHWAY	bta01524	2	78	0.699547	0.79282	MDM2|REV3L	http://www.genome.jp/kegg-bin/show_pathway?bta01524/bta:540378%09red/bta:517422%09red
Carbohydrate digestion and absorption	KEGG PATHWAY	bta04973	1	40	0.715432	0.807458	AMY2B	http://www.genome.jp/kegg-bin/show_pathway?bta04973/bta:505049%09red
Prolactin signaling pathway	KEGG PATHWAY	bta04917	2	83	0.730793	0.821388	MAPK11|MAPK13	http://www.genome.jp/kegg-bin/show_pathway?bta04917/bta:535327%09red/bta:618906%09red
Antifolate resistance	KEGG PATHWAY	bta01523	1	43	0.740451	0.828818	ABCC3	http://www.genome.jp/kegg-bin/show_pathway?bta01523/bta:533151%09red
Ferroptosis	KEGG PATHWAY	bta04216	1	45	0.755898	0.84264	PRNP	http://www.genome.jp/kegg-bin/show_pathway?bta04216/bta:281427%09red
Hedgehog signaling pathway	KEGG PATHWAY	bta04340	1	47	0.770426	0.85533	BOC	http://www.genome.jp/kegg-bin/show_pathway?bta04340/bta:512018%09red
Valine, leucine and isoleucine degradation	KEGG PATHWAY	bta00280	1	51	0.796943	0.880796	HMGCS1	http://www.genome.jp/kegg-bin/show_pathway?bta00280/bta:407767%09red
Influenza A	KEGG PATHWAY	bta05164	4	178	0.802416	0.880796	CCL2|FDPS|TLR4|CCL5	http://www.genome.jp/kegg-bin/show_pathway?bta05164/bta:281156%09red/bta:327712%09red/bta:281536%09red/bta:281043%09red
Fanconi anemia pathway	KEGG PATHWAY	bta03460	1	52	0.803079	0.880796	REV3L	http://www.genome.jp/kegg-bin/show_pathway?bta03460/bta:517422%09red
RIG-I-like receptor signaling pathway	KEGG PATHWAY	bta04622	2	102	0.825397	0.898501	MAPK11|MAPK13	http://www.genome.jp/kegg-bin/show_pathway?bta04622/bta:535327%09red/bta:618906%09red
Intestinal immune network for IgA production	KEGG PATHWAY	bta04672	1	56	0.825828	0.898501	ITGA4	http://www.genome.jp/kegg-bin/show_pathway?bta04672/bta:282882%09red
Epstein-Barr virus infection	KEGG PATHWAY	bta05169	5	228	0.83487	0.90472	MDM2|CD247|BCL2L11|MAPK11|MAPK13	http://www.genome.jp/kegg-bin/show_pathway?bta05169/bta:535327%09red/bta:507390%09red/bta:540378%09red/bta:618906%09red/bta:281056%09red
Type I diabetes mellitus	KEGG PATHWAY	bta04940	1	59	0.841149	0.907299	CPE	http://www.genome.jp/kegg-bin/show_pathway?bta04940/bta:280753%09red
Parkinson disease	KEGG PATHWAY	bta05012	3	150	0.843921	0.907299	GNAL|COX7A1|UBE2L6	http://www.genome.jp/kegg-bin/show_pathway?bta05012/bta:509471%09red/bta:338086%09red/bta:100124520%09red
Carbon metabolism	KEGG PATHWAY	bta01200	2	113	0.865393	0.92672	ACSS2|ME3	http://www.genome.jp/kegg-bin/show_pathway?bta01200/bta:506459%09red/bta:525813%09red
Mitophagy - animal	KEGG PATHWAY	bta04137	1	66	0.871866	0.92999	HIF1A	http://www.genome.jp/kegg-bin/show_pathway?bta04137/bta:281814%09red
Cytosolic DNA-sensing pathway	KEGG PATHWAY	bta04623	1	67	0.87574	0.930474	CCL5	http://www.genome.jp/kegg-bin/show_pathway?bta04623/bta:327712%09red
Hepatitis C	KEGG PATHWAY	bta05160	3	164	0.883005	0.934542	CTNNB1|LDLR|PPP2R2B	http://www.genome.jp/kegg-bin/show_pathway?bta05160/bta:539003%09red/bta:509290%09red/bta:281276%09red
Cell cycle	KEGG PATHWAY	bta04110	2	123	0.894272	0.942798	MDM2|SMAD2	http://www.genome.jp/kegg-bin/show_pathway?bta04110/bta:540378%09red/bta:516010%09red
Pancreatic cancer	KEGG PATHWAY	bta05212	1	74	0.899774	0.944936	SMAD2	http://www.genome.jp/kegg-bin/show_pathway?bta05212/bta:516010%09red
Natural killer cell mediated cytotoxicity	KEGG PATHWAY	bta04650	2	131	0.913109	0.952564	VAV3|CD247	http://www.genome.jp/kegg-bin/show_pathway?bta04650/bta:281056%09red/bta:521961%09red
RNA degradation	KEGG PATHWAY	bta03018	1	79	0.914041	0.952564	EXOSC9	http://www.genome.jp/kegg-bin/show_pathway?bta03018/bta:508005%09red
Ubiquitin mediated proteolysis	KEGG PATHWAY	bta04120	2	140	0.93052	0.961297	UBE2L6|MDM2	http://www.genome.jp/kegg-bin/show_pathway?bta04120/bta:540378%09red/bta:509471%09red
B cell receptor signaling pathway	KEGG PATHWAY	bta04662	1	86	0.930673	0.961297	VAV3	http://www.genome.jp/kegg-bin/show_pathway?bta04662/bta:521961%09red
Herpes simplex virus 1 infection	KEGG PATHWAY	bta05168	8	405	0.933023	0.961297	CCL2|ZNF3|CCL5|ZFP1|ZNF782|ZNF853|ZNF568|C3	http://www.genome.jp/kegg-bin/show_pathway?bta05168/bta:616883%09red/bta:280677%09red/bta:618217%09red/bta:327712%09red/bta:618141%09red/bta:281043%09red/bta:613546%09red/bta:513942%09red
Huntington disease	KEGG PATHWAY	bta05016	3	198	0.944008	0.962971	CREB3L2|COX7A1|SOD2	http://www.genome.jp/kegg-bin/show_pathway?bta05016/bta:785086%09red/bta:338086%09red/bta:281496%09red
mRNA surveillance pathway	KEGG PATHWAY	bta03015	1	95	0.947423	0.962971	PPP2R2B	http://www.genome.jp/kegg-bin/show_pathway?bta03015/bta:509290%09red
Measles	KEGG PATHWAY	bta05162	2	152	0.948652	0.962971	HSPA1A|TLR4	http://www.genome.jp/kegg-bin/show_pathway?bta05162/bta:282254%09red/bta:281536%09red
Jak-STAT signaling pathway	KEGG PATHWAY	bta04630	3	202	0.94881	0.962971	IL27RA|CTF1|THPO	http://www.genome.jp/kegg-bin/show_pathway?bta04630/bta:538672%09red/bta:514803%09red/bta:514529%09red
Spliceosome	KEGG PATHWAY	bta03040	1	133	0.983659	0.994135	HSPA1A	http://www.genome.jp/kegg-bin/show_pathway?bta03040/bta:282254%09red
Oxidative phosphorylation	KEGG PATHWAY	bta00190	1	140	0.986826	0.994135	COX7A1	http://www.genome.jp/kegg-bin/show_pathway?bta00190/bta:338086%09red
Protein processing in endoplasmic reticulum	KEGG PATHWAY	bta04141	1	165	0.993899	0.997567	HSPA1A	http://www.genome.jp/kegg-bin/show_pathway?bta04141/bta:282254%09red
Olfactory transduction	KEGG PATHWAY	bta04740	5	1161	1	1	GNAL|GNG7|PRKG1|CAMK2A|CAMK2B	http://www.genome.jp/kegg-bin/show_pathway?bta04740/bta:282004%09red/bta:618399%09red/bta:530719%09red/bta:525416%09red/bta:100124520%09red
--------------------
#Term	Database	ID	Input number	Background number	P-Value	Corrected P-Value	Input	Hyperlink
--------------------
#Term	Database	ID	Input number	Background number	P-Value	Corrected P-Value	Input	Hyperlink
--------------------

## Sheet: KEGG for DEGs_down
Term	Database	ID	Input number	Background number	P-Value	Corrected P-Value	Input	Hyperlink
Cell cycle	KEGG PATHWAY	bta04110	33	123	2.5e-16	7.4e-14	TGFB3|BUB1B|CDKN1C|CDC6|CCNA2|TTK|PLK1|ESPL1|PTTG1|CHEK2|CHEK1|PCNA|CDKN2C|BUB1|CDKN2D|CDC25C|CDC25B|CDC25A|ORC1|MCM7|MCM5|MCM4|MCM3|MCM2|CCNB2|CCNB1|E2F2|E2F1|CCND2|CDC20|CDK1|DBF4|CDC45	http://www.genome.jp/kegg-bin/show_pathway?bta04110/bta:535369%09red/bta:518897%09red/bta:513678%09red/bta:281302%09red/bta:515301%09red/bta:281061%09red/bta:514777%09red/bta:510916%09red/bta:510244%09red/bta:515499%09red/bta:510972%09red/bta:505691%09red/bta:537027%09red/bta:538957%09red/bta:520188%09red/bta:510120%09red/bta:539924%09red/bta:615414%09red/bta:505847%09red/bta:515376%09red/bta:507…
DNA replication	KEGG PATHWAY	bta03030	17	36	3.26e-12	4.82e-10	PCNA|POLA2|DNA2|RNASEH2A|RNASEH2C|MCM5|RPA3|POLE2|MCM7|POLD1|POLE|POLE4|MCM3|MCM2|FEN1|MCM4|LIG1	http://www.genome.jp/kegg-bin/show_pathway?bta03030/bta:613730%09red/bta:616242%09red/bta:504367%09red/bta:100124507%09red/bta:518653%09red/bta:281302%09red/bta:512754%09red/bta:514793%09red/bta:539924%09red/bta:506970%09red/bta:505618%09red/bta:540969%09red/bta:512830%09red/bta:515499%09red/bta:510120%09red/bta:281990%09red/bta:785457%09red
Pathways in cancer	KEGG PATHWAY	bta05200	56	539	1.49e-10	1.12e-08	IL7R|TGFB3|PLCB1|MGST3|MSH2|HSP90B1|IL15|PLCG2|BRCA2|NOTCH3|FGFR4|LAMA5|HEYL|FZD3|FZD5|WNT10B|CKS1B|GLI1|PIK3R3|PTCH2|HEY1|FGF1|BIRC5|PDGFA|PRKCB|TRAF5|RAD51|CKS2|CAMK2G|PPARG|VEGFC|FGF7|FGF5|FGFR2|PAX8|CTNNA2|CTNNA3|TRAF1|E2F2|E2F1|DLL1|GSTM1|CCND2|NOTCH1|CASP8|CALML4|IL6|MET|GNG2|WNT9A|LPAR2|HES1|AGTR1|GSTM3|FGF22|LAMA1	http://www.genome.jp/kegg-bin/show_pathway?bta05200/bta:535369%09red/bta:281248%09red/bta:538536%09red/bta:509748%09red/bta:534661%09red/bta:780777%09red/bta:539547%09red/bta:282325%09red/bta:539277%09red/bta:280826%09red/bta:445419%09red/bta:783879%09red/bta:286865%09red/bta:788775%09red/bta:527492%09red/bta:615507%09red/bta:282646%09red/bta:414925%09red/bta:287026%09red/bta:506751%09red/bta:533…
Metabolic pathways	KEGG PATHWAY	bta01100	109	1468	1.51e-10	1.12e-08	PCK2|RPN2|CKB|PCCB|GPAT3|MIF|HIBADH|SGPL1|SELENBP1|DNMT1|INPP4A|SHMT2|PLA2G7|PDE7B|COX8B|COX8A|MTMR7|LIPG|IDH2|LPCAT1|BCAT1|PHGDH|EHHADH|ATP5ME|CNDP2|HOGA1|NME2|HYAL3|ACSL6|ACSL5|GUCY1B1|ALDH5A1|ALG8|GAPDH|UROS|MGST3|AANAT|NT5E|GUCY1A1|PC|HNMT|PLCB1|NUDT5|CHST9|TK1|BLVRB|COX7A2|GALNT7|MCCC1|ATP5F1E|ARG2|ST8SIA1|DTYMK|COX17|LIPT2|AMPD3|UGCG|MBOAT1|PGAM2|PGAM1|CTH|QPRT|CYP2B6|PDE3B|ACAT1|NDUFA4|NDU…	http://www.genome.jp/kegg-bin/show_pathway?bta01100/bta:506059%09red/bta:541284%09red/bta:280712%09red/bta:404148%09red/bta:539159%09red/bta:281306%09red/bta:281778%09red/bta:515067%09red/bta:444860%09red/bta:540771%09red/bta:506946%09red/bta:504769%09red/bta:524529%09red/bta:540176%09red/bta:282073%09red/bta:507346%09red/bta:614149%09red/bta:281275%09red/bta:615929%09red/bta:516210%09red/bta:518…
Homologous recombination	KEGG PATHWAY	bta03440	12	42	4.63e-07	2.74e-05	BRCA1|BRCA2|RAD54B|RAD54L|RPA3|BLM|POLD1|RAD51|BRIP1|XRCC2|RAD51C|SEM1	http://www.genome.jp/kegg-bin/show_pathway?bta03440/bta:540886%09red/bta:789410%09red/bta:534148%09red/bta:512754%09red/bta:783256%09red/bta:507069%09red/bta:353120%09red/bta:767981%09red/bta:281990%09red/bta:533414%09red/bta:100140639%09red/bta:514749%09red
Fanconi anemia pathway	KEGG PATHWAY	bta03460	13	52	5.68e-07	2.8e-05	BRCA1|BRCA2|RAD51|RAD51C|BRIP1|RPA3|BLM|FANCI|FANCD2|CENPX|HES1|CENPS|RMI2	http://www.genome.jp/kegg-bin/show_pathway?bta03460/bta:540886%09red/bta:613732%09red/bta:615553%09red/bta:618018%09red/bta:522442%09red/bta:512754%09red/bta:783256%09red/bta:507069%09red/bta:534148%09red/bta:353120%09red/bta:539547%09red/bta:515845%09red/bta:514749%09red
Base excision repair	KEGG PATHWAY	bta03410	10	33	2.7e-06	0.000114168	PCNA|HMGB1|POLD1|POLE|POLE4|FEN1|LIG1|NEIL3|OGG1|POLE2	http://www.genome.jp/kegg-bin/show_pathway?bta03410/bta:613730%09red/bta:515343%09red/bta:282691%09red/bta:100124507%09red/bta:518653%09red/bta:520497%09red/bta:616242%09red/bta:515499%09red/bta:281990%09red/bta:785457%09red
Carbon metabolism	KEGG PATHWAY	bta01200	17	113	5.77e-06	0.000196597	PSAT1|ACAT1|PHGDH|ADH5|PSPH|PCCB|IDH2|GAPDH|SUCLG2|PC|PGAM2|MDH2|MDH1|PGAM1|EHHADH|SHMT2|ENO1	http://www.genome.jp/kegg-bin/show_pathway?bta01200/bta:281181%09red/bta:533630%09red/bta:535182%09red/bta:404148%09red/bta:518852%09red/bta:338471%09red/bta:533044%09red/bta:281306%09red/bta:511082%09red/bta:505103%09red/bta:515902%09red/bta:281141%09red/bta:515067%09red/bta:327669%09red/bta:537713%09red/bta:507197%09red/bta:505515%09red
MicroRNAs in cancer	KEGG PATHWAY	bta05206	28	270	5.98e-06	0.000196597	STMN1|CDCA5|IRS1|PLCG2|EZH2|VIM|FZD3|DNMT1|MARCKS|CDC25B|BRCA1|PDGFA|DDIT4|CDC25C|CD44|CDC25A|PRKCB|HMGA2|TNC|DICER1|E2F2|E2F1|CCND2|NOTCH1|KIF23|NOTCH3|MET|PAK4	http://www.genome.jp/kegg-bin/show_pathway?bta05206/bta:337871%09red/bta:539742%09red/bta:520188%09red/bta:616317%09red/bta:535369%09red/bta:509106%09red/bta:281119%09red/bta:282325%09red/bta:538598%09red/bta:445419%09red/bta:540664%09red/bta:100297155%09red/bta:615414%09red/bta:100337091%09red/bta:505847%09red/bta:507731%09red/bta:281057%09red/bta:505908%09red/bta:515748%09red/bta:280855%09red/b…
Gap junction	KEGG PATHWAY	bta04540	15	90	6.78e-06	0.00020081	PDGFA|TUBA8|PLCB1|TUBA1C|TUBB4B|PRKCB|TUBB|TUBA1B|GUCY1A1|TUBB6|GUCY1B1|PRKG2|TUBB2B|TUBB2A|CDK1	http://www.genome.jp/kegg-bin/show_pathway?bta04540/bta:539882%09red/bta:533330%09red/bta:287026%09red/bta:100295973%09red/bta:282433%09red/bta:281555%09red/bta:505908%09red/bta:539149%09red/bta:615087%09red/bta:281061%09red/bta:282325%09red/bta:281216%09red/bta:534206%09red/bta:504244%09red/bta:768036%09red
Biosynthesis of amino acids	KEGG PATHWAY	bta01230	13	73	1.48e-05	0.000382229	PSPH|IDH2|ARG2|GAPDH|BCAT1|PSAT1|PC|PGAM2|PHGDH|PGAM1|CTH|SHMT2|ENO1	http://www.genome.jp/kegg-bin/show_pathway?bta01230/bta:281181%09red/bta:533630%09red/bta:505926%09red/bta:404148%09red/bta:539159%09red/bta:338471%09red/bta:533044%09red/bta:505103%09red/bta:281141%09red/bta:515067%09red/bta:327669%09red/bta:507197%09red/bta:518752%09red
Breast cancer	KEGG PATHWAY	bta05224	19	150	1.55e-05	0.000382229	BRCA1|HEYL|BRCA2|FZD5|E2F1|WNT10B|E2F2|NOTCH1|NOTCH3|DLL1|FZD3|PIK3R3|WNT9A|FGF7|HES1|FGF5|FGF22|FGF1|HEY1	http://www.genome.jp/kegg-bin/show_pathway?bta05224/bta:353120%09red/bta:286865%09red/bta:788775%09red/bta:538609%09red/bta:767866%09red/bta:408005%09red/bta:789485%09red/bta:538536%09red/bta:535369%09red/bta:281160%09red/bta:507069%09red/bta:519657%09red/bta:617024%09red/bta:539547%09red/bta:511308%09red/bta:536771%09red/bta:539337%09red/bta:445419%09red/bta:616885%09red
Progesterone-mediated oocyte maturation	KEGG PATHWAY	bta04914	14	88	2.17e-05	0.000494274	RPS6KA1|CCNB1|CCNB2|BUB1|CDK1|CDC25C|CDC25B|CDC25A|KIF22|PLK1|PIK3R3|AURKA|CCNA2|PDE3B	http://www.genome.jp/kegg-bin/show_pathway?bta04914/bta:286865%09red/bta:533908%09red/bta:505847%09red/bta:520188%09red/bta:507731%09red/bta:506294%09red/bta:533323%09red/bta:327679%09red/bta:281061%09red/bta:504437%09red/bta:514777%09red/bta:281668%09red/bta:538238%09red/bta:281667%09red
Rap1 signaling pathway	KEGG PATHWAY	bta04015	23	216	2.7e-05	0.000570461	PLCB1|RAPGEF3|ID1|FGF5|ARAP3|MET|TIAM1|PIK3R3|ANGPT2|ANGPT4|PDGFA|PRKCB|VEGFC|FGF7|FGFR4|P2RY1|FGFR2|FGF1|CALML4|PFN1|LPAR2|ACTB|FGF22	http://www.genome.jp/kegg-bin/show_pathway?bta04015/bta:509748%09red/bta:616885%09red/bta:282325%09red/bta:539277%09red/bta:617915%09red/bta:286865%09red/bta:535383%09red/bta:513895%09red/bta:536771%09red/bta:536517%09red/bta:505908%09red/bta:287026%09red/bta:281160%09red/bta:280979%09red/bta:497011%09red/bta:281963%09red/bta:112447442%09red/bta:282141%09red/bta:404193%09red/bta:280855%09red/bta:…
Transcriptional misregulation in cancer	KEGG PATHWAY	bta05202	21	188	3.15e-05	0.00062154	ETV1|RUNX2|TRAF1|HPGD|PROM1|PER2|PDGFA|HMGA2|PPARG|CCND2|ID2|SIX1|BCL11B|IL6|MET|CDKN2C|FCGR1A|IGFBP3|NSD2|EYA1|PAX8	http://www.genome.jp/kegg-bin/show_pathway?bta05202/bta:282261%09red/bta:280855%09red/bta:540846%09red/bta:505691%09red/bta:100297155%09red/bta:534661%09red/bta:511371%09red/bta:505908%09red/bta:511188%09red/bta:540944%09red/bta:512259%09red/bta:536911%09red/bta:540769%09red/bta:618054%09red/bta:281993%09red/bta:505025%09red/bta:280826%09red/bta:783269%09red/bta:282227%09red/bta:615414%09red/bta:…
PI3K-Akt signaling pathway	KEGG PATHWAY	bta04151	32	373	4.57e-05	0.000845356	IL7R|PCK2|VEGFC|LAMA1|ITGA1|HSP90B1|ITGA7|FGFR4|LAMA5|IL6|NTRK2|PIK3R3|ANGPT2|MYB|ANGPT4|BRCA1|PDGFA|DDIT4|ITGB4|CREB5|TNC|FGF7|FGF5|FGFR2|FGF1|CCND2|IRS1|TLR2|MET|GNG2|LPAR2|FGF22	http://www.genome.jp/kegg-bin/show_pathway?bta04151/bta:509748%09red/bta:529235%09red/bta:281203%09red/bta:280826%09red/bta:617915%09red/bta:286865%09red/bta:538598%09red/bta:540664%09red/bta:282646%09red/bta:506751%09red/bta:505824%09red/bta:536771%09red/bta:615414%09red/bta:282856%09red/bta:521554%09red/bta:505908%09red/bta:281160%09red/bta:519657%09red/bta:317776%09red/bta:282141%09red/bta:534…
Cellular senescence	KEGG PATHWAY	bta04218	19	166	5.48e-05	0.00095352	CCNB2|CCNB1|TGFB3|CCNA2|E2F1|LIN9|CDK1|CDC25A|CCND2|CALML4|IL6|IGFBP3|PIK3R3|RRAS2|E2F2|FOXM1|MYBL2|CHEK2|CHEK1	http://www.genome.jp/kegg-bin/show_pathway?bta04218/bta:282261%09red/bta:286865%09red/bta:518897%09red/bta:513678%09red/bta:519269%09red/bta:617024%09red/bta:535369%09red/bta:281667%09red/bta:534587%09red/bta:520188%09red/bta:327679%09red/bta:513643%09red/bta:538957%09red/bta:539277%09red/bta:281061%09red/bta:281668%09red/bta:280826%09red/bta:510420%09red/bta:615414%09red
Signaling pathways regulating pluripotency of stem cells	KEGG PATHWAY	bta04550	17	139	6.35e-05	0.00104381	ACVR2B|FZD3|NANOG|SMAD9|MYF5|ISL1|WNT10B|ID2|ID3|ID1|PIK3R3|INHBE|WNT9A|FGFR4|FGFR2|ID4|FZD5	http://www.genome.jp/kegg-bin/show_pathway?bta04550/bta:404193%09red/bta:286865%09red/bta:317696%09red/bta:538536%09red/bta:540806%09red/bta:517587%09red/bta:281335%09red/bta:538690%09red/bta:282131%09red/bta:538951%09red/bta:497011%09red/bta:100848012%09red/bta:511308%09red/bta:505025%09red/bta:539337%09red/bta:445419%09red/bta:614040%09red
TNF signaling pathway	KEGG PATHWAY	bta04668	15	118	0.000114114	0.00177778	IL18R1|TRAF1|IRF1|CXCL2|CXCL5|TRAF5|CREB5|CXCL3|CASP8|IL15|IL6|PIK3R3|VEGFC|CXCL10|GRO1	http://www.genome.jp/kegg-bin/show_pathway?bta04668/bta:286865%09red/bta:534129%09red/bta:789216%09red/bta:281248%09red/bta:615107%09red/bta:282122%09red/bta:507481%09red/bta:540944%09red/bta:281735%09red/bta:507234%09red/bta:281214%09red/bta:281212%09red/bta:280826%09red/bta:613667%09red/bta:407221%09red
Oocyte meiosis	KEGG PATHWAY	bta04114	15	119	0.000124211	0.00183832	RPS6KA1|CCNB1|CCNB2|BUB1|CDK1|CDC25C|SGO1|CAMK2G|CALML4|PLK1|ESPL1|AURKA|PTTG1|CDC20|FBXO5	http://www.genome.jp/kegg-bin/show_pathway?bta04114/bta:282162%09red/bta:539277%09red/bta:533908%09red/bta:515376%09red/bta:507731%09red/bta:506740%09red/bta:327679%09red/bta:281061%09red/bta:504437%09red/bta:508043%09red/bta:514777%09red/bta:515080%09red/bta:281668%09red/bta:538238%09red/bta:614056%09red
TGF-beta signaling pathway	KEGG PATHWAY	bta04350	13	93	0.000137596	0.00193945	ACVR2B|TGFB3|SMAD9|SMAD6|NOG|ID2|ID3|ID1|SMURF2|FST|INHBE|RGMB|ID4	http://www.genome.jp/kegg-bin/show_pathway?bta04350/bta:538690%09red/bta:327681%09red/bta:540826%09red/bta:540806%09red/bta:511279%09red/bta:540954%09red/bta:282131%09red/bta:497011%09red/bta:538957%09red/bta:538769%09red/bta:100848012%09red/bta:505025%09red/bta:517587%09red
Regulation of actin cytoskeleton	KEGG PATHWAY	bta04810	21	212	0.000150742	0.00202817	PDGFA|PAK6|ITGB4|TIAM1|FGF22|RRAS2|FGF7|ITGA7|FGFR4|PFN1|PIK3R3|IQGAP2|PAK4|ITGA1|LPAR2|DIAPH3|ACTB|FGFR2|FGF5|FGF1|IQGAP3	http://www.genome.jp/kegg-bin/show_pathway?bta04810/bta:404193%09red/bta:286865%09red/bta:317696%09red/bta:539224%09red/bta:782315%09red/bta:519269%09red/bta:539742%09red/bta:509748%09red/bta:505908%09red/bta:280979%09red/bta:281160%09red/bta:519657%09red/bta:505886%09red/bta:513895%09red/bta:535951%09red/bta:525628%09red/bta:536771%09red/bta:506995%09red/bta:506953%09red/bta:536517%09red/bta:616…
Cysteine and methionine metabolism	KEGG PATHWAY	bta00270	9	49	0.000246398	0.00317103	PHGDH|DNMT1|BCAT1|PSAT1|MDH2|MDH1|AHCY|CTH|LDHB	http://www.genome.jp/kegg-bin/show_pathway?bta00270/bta:508158%09red/bta:281275%09red/bta:505926%09red/bta:535182%09red/bta:539159%09red/bta:533044%09red/bta:281306%09red/bta:505103%09red/bta:281119%09red
MAPK signaling pathway	KEGG PATHWAY	bta04010	25	292	0.000305517	0.00376805	TGFB3|STMN1|MAP4K4|RRAS2|FGFR4|MET|NTRK2|DUSP8|ANGPT2|DUSP7|ANGPT4|PDGFA|CDC25B|PRKCB|VEGFC|FGF7|FGF5|DUSP16|FGFR2|MAPK8IP1|FGF1|RPS6KA1|PTPRR|MAP3K11|FGF22	http://www.genome.jp/kegg-bin/show_pathway?bta04010/bta:509109%09red/bta:618644%09red/bta:533908%09red/bta:616317%09red/bta:519269%09red/bta:282325%09red/bta:617915%09red/bta:785016%09red/bta:615727%09red/bta:538957%09red/bta:536771%09red/bta:514210%09red/bta:505847%09red/bta:505908%09red/bta:281160%09red/bta:519657%09red/bta:282141%09red/bta:404193%09red/bta:280855%09red/bta:317696%09red/bta:282…
p53 signaling pathway	KEGG PATHWAY	bta04115	11	77	0.000373314	0.00442004	CCNB2|CCNB1|GTSE1|CDK1|RPRM|CCND2|CASP8|IGFBP3|RRM2|CHEK2|CHEK1	http://www.genome.jp/kegg-bin/show_pathway?bta04115/bta:282261%09red/bta:507481%09red/bta:518897%09red/bta:513678%09red/bta:327679%09red/bta:508167%09red/bta:281061%09red/bta:281668%09red/bta:614739%09red/bta:615414%09red/bta:507901%09red
Hippo signaling pathway	KEGG PATHWAY	bta04390	16	151	0.000453248	0.00516006	BIRC5|TGFB3|FZD5|WWC1|CCND2|ID2|ID1|FZD3|FGF1|WNT9A|SNAI2|ACTB|CRB2|WNT10B|CTNNA2|CTNNA3	http://www.genome.jp/kegg-bin/show_pathway?bta04390/bta:527492%09red/bta:538536%09red/bta:414925%09red/bta:786516%09red/bta:520631%09red/bta:281160%09red/bta:780777%09red/bta:280979%09red/bta:497011%09red/bta:538957%09red/bta:520730%09red/bta:511308%09red/bta:505025%09red/bta:539337%09red/bta:445419%09red/bta:615414%09red
Human T-cell leukemia virus 1 infection	KEGG PATHWAY	bta05166	21	234	0.00051094	0.00546591	XPO1|CDKN2C|CCNB2|TGFB3|CCNA2|E2F2|E2F1|BUB1B|ESPL1|CHEK2|CALR|CCND2|IL15|NRP1|IL6|PIK3R3|PTTG1|CDC20|TSPO|CREB5|CHEK1	http://www.genome.jp/kegg-bin/show_pathway?bta05166/bta:286865%09red/bta:518897%09red/bta:513678%09red/bta:281248%09red/bta:515376%09red/bta:617024%09red/bta:281036%09red/bta:510568%09red/bta:535369%09red/bta:281033%09red/bta:537027%09red/bta:534129%09red/bta:506740%09red/bta:538957%09red/bta:508043%09red/bta:539369%09red/bta:280826%09red/bta:281668%09red/bta:281667%09red/bta:615414%09red/bta:505…
Gastric cancer	KEGG PATHWAY	bta05226	16	153	0.000517046	0.00546591	TGFB3|FZD5|E2F1|FGF22|WNT10B|E2F2|MET|FZD3|PIK3R3|FGF1|WNT9A|FGF7|FGF5|FGFR2|CTNNA2|CTNNA3	http://www.genome.jp/kegg-bin/show_pathway?bta05226/bta:404193%09red/bta:280855%09red/bta:286865%09red/bta:527492%09red/bta:538536%09red/bta:617024%09red/bta:616885%09red/bta:535369%09red/bta:281160%09red/bta:780777%09red/bta:519657%09red/bta:538957%09red/bta:511308%09red/bta:536771%09red/bta:539337%09red/bta:445419%09red
Mismatch repair	KEGG PATHWAY	bta03430	6	23	0.000553654	0.00559524	PCNA|MSH2|EXO1|RPA3|POLD1|LIG1	http://www.genome.jp/kegg-bin/show_pathway?bta03430/bta:100124507%09red/bta:506390%09red/bta:512754%09red/bta:533115%09red/bta:515499%09red/bta:281990%09red
Propanoate metabolism	KEGG PATHWAY	bta00640	7	33	0.000567085	0.00559524	ACSS3|SUCLG2|ACAT1|BCKDHB|PCCB|EHHADH|LDHB	http://www.genome.jp/kegg-bin/show_pathway?bta00640/bta:281275%09red/bta:515902%09red/bta:518852%09red/bta:511082%09red/bta:537713%09red/bta:531552%09red/bta:282150%09red
Pyrimidine metabolism	KEGG PATHWAY	bta00240	9	56	0.000588441	0.00561866	UPP1|NME2|NT5E|TYMS|DTYMK|RRM2|RRM1|TK1|DUT	http://www.genome.jp/kegg-bin/show_pathway?bta00240/bta:507945%09red/bta:515029%09red/bta:615447%09red/bta:281363%09red/bta:504652%09red/bta:508167%09red/bta:505537%09red/bta:506946%09red/bta:507631%09red
Thermogenesis	KEGG PATHWAY	bta04714	21	239	0.000657957	0.00608611	NDUFC1|CPT1C|NDUFA12|RPS6KA1|NDUFA4|ATP5F1E|MGLL|ACSL6|NDUFA4L2|CREB5|ATP5ME|PPARG|NDUFS4|COX8B|COX8A|PRKG2|COX7A2|ACSL5|ACTB|ATP5MC3|COX17	http://www.genome.jp/kegg-bin/show_pathway?bta04714/bta:281993%09red/bta:506059%09red/bta:505290%09red/bta:534129%09red/bta:533908%09red/bta:282289%09red/bta:281742%09red/bta:617230%09red/bta:615757%09red/bta:338040%09red/bta:540176%09red/bta:533330%09red/bta:514159%09red/bta:327680%09red/bta:280979%09red/bta:327704%09red/bta:513710%09red/bta:327688%09red/bta:100295800%09red/bta:613541%09red/bta:…
Ras signaling pathway	KEGG PATHWAY	bta04014	21	242	0.000762702	0.00684121	PDGFA|RRAS2|TIAM1|PAK6|PLCG2|FGFR2|PRKCB|FGF7|NTRK2|CALML4|PAK4|MET|PIK3R3|ANGPT4|VEGFC|ANGPT2|GNG2|FGF5|FGF22|FGFR4|FGF1	http://www.genome.jp/kegg-bin/show_pathway?bta04014/bta:404193%09red/bta:280855%09red/bta:286865%09red/bta:317696%09red/bta:539224%09red/bta:282122%09red/bta:616885%09red/bta:505908%09red/bta:519269%09red/bta:281160%09red/bta:281203%09red/bta:519657%09red/bta:505824%09red/bta:282325%09red/bta:539277%09red/bta:536771%09red/bta:282141%09red/bta:539742%09red/bta:100337091%09red/bta:617915%09red/bta:…
Epstein-Barr virus infection	KEGG PATHWAY	bta05169	20	228	0.000890551	0.00775304	TLR2|CCNA2|TRAF5|E2F1|PSMD8|CD44|CALR|CCND2|PDIA3|CASP8|VIM|IL6|PLCG2|PIK3R3|CXCL10|HES1|LYN|NCOR2|SEM1|E2F2	http://www.genome.jp/kegg-bin/show_pathway?bta05169/bta:100337091%09red/bta:286865%09red/bta:281667%09red/bta:280955%09red/bta:538549%09red/bta:615107%09red/bta:512891%09red/bta:617024%09red/bta:281036%09red/bta:281057%09red/bta:507481%09red/bta:535369%09red/bta:281803%09red/bta:539547%09red/bta:767981%09red/bta:507234%09red/bta:281534%09red/bta:280826%09red/bta:534996%09red/bta:615414%09red
Glucagon signaling pathway	KEGG PATHWAY	bta04922	12	104	0.0011598	0.0098054	PCK2|PLCB1|CPT1C|PPP4C|CAMK2G|CALML4|PGAM2|PHKG1|PGAM1|PDE3B|CREB5|LDHB	http://www.genome.jp/kegg-bin/show_pathway?bta04922/bta:281275%09red/bta:282162%09red/bta:404148%09red/bta:513710%09red/bta:287026%09red/bta:540398%09red/bta:533323%09red/bta:515067%09red/bta:539277%09red/bta:282856%09red/bta:534129%09red/bta:540682%09red
Human immunodeficiency virus 1 infection	KEGG PATHWAY	bta05170	20	234	0.00119255	0.0098054	CCNB2|CCNB1|TRAF5|CDK1|CDC25C|CALR|PRKCB|PDIA3|CASP8|CALML4|TLR2|PLCG2|PIK3R3|AP1S1|CGAS|PAK4|GNG2|PAK6|TMEM173|CHEK1	http://www.genome.jp/kegg-bin/show_pathway?bta05170/bta:100337091%09red/bta:286865%09red/bta:281803%09red/bta:513678%09red/bta:327679%09red/bta:539742%09red/bta:539224%09red/bta:281036%09red/bta:507731%09red/bta:507481%09red/bta:281203%09red/bta:281061%09red/bta:507234%09red/bta:282325%09red/bta:768053%09red/bta:533661%09red/bta:782472%09red/bta:281534%09red/bta:281668%09red/bta:539277%09red
Citrate cycle (TCA cycle)	KEGG PATHWAY	bta00020	6	30	0.00182484	0.0142146	PCK2|IDH2|SUCLG2|PC|MDH2|MDH1	http://www.genome.jp/kegg-bin/show_pathway?bta00020/bta:282856%09red/bta:535182%09red/bta:338471%09red/bta:281306%09red/bta:537713%09red/bta:327669%09red
Glyoxylate and dicarboxylate metabolism	KEGG PATHWAY	bta00630	6	30	0.00182484	0.0142146	HOGA1|PCCB|ACAT1|MDH2|MDH1|SHMT2	http://www.genome.jp/kegg-bin/show_pathway?bta00630/bta:506001%09red/bta:515902%09red/bta:535182%09red/bta:281306%09red/bta:511082%09red/bta:507197%09red
PPAR signaling pathway	KEGG PATHWAY	bta03320	10	82	0.00201197	0.0152703	PCK2|CPT1C|FABP7|ACOX2|ACSL6|ACSL5|PPARG|LPL|FABP3|EHHADH	http://www.genome.jp/kegg-bin/show_pathway?bta03320/bta:506059%09red/bta:282856%09red/bta:518852%09red/bta:514969%09red/bta:513710%09red/bta:514159%09red/bta:281758%09red/bta:280843%09red/bta:281993%09red/bta:777787%09red
Ribosome	KEGG PATHWAY	bta03010	15	160	0.00207352	0.015344	RPL22L1|RPL24|RPS10|RPL35A|RPS23|RPL7|RPL27A|RPLP2|RPL3|RPS28|RPS29|MRPS15|RPL17|RPL11|RPL37	http://www.genome.jp/kegg-bin/show_pathway?bta03010/bta:282048%09red/bta:514966%09red/bta:404190%09red/bta:768317%09red/bta:286853%09red/bta:540129%09red/bta:286884%09red/bta:282877%09red/bta:512745%09red/bta:506768%09red/bta:282688%09red/bta:540965%09red/bta:514046%09red/bta:614872%09red/bta:508928%09red
Glycine, serine and threonine metabolism	KEGG PATHWAY	bta00260	7	43	0.00221184	0.0159684	PSPH|PSAT1|PGAM2|PHGDH|PGAM1|CTH|SHMT2	http://www.genome.jp/kegg-bin/show_pathway?bta00260/bta:533630%09red/bta:404148%09red/bta:539159%09red/bta:533044%09red/bta:505103%09red/bta:515067%09red/bta:507197%09red
Legionellosis	KEGG PATHWAY	bta05134	8	56	0.00229522	0.0161758	TLR2|CXCL3|CXCL2|EEF1A1|CASP8|IL6|PYCARD|GRO1	http://www.genome.jp/kegg-bin/show_pathway?bta05134/bta:507481%09red/bta:282846%09red/bta:281212%09red/bta:281534%09red/bta:281214%09red/bta:280826%09red/bta:613667%09red/bta:282220%09red
Proximal tubule bicarbonate reclamation	KEGG PATHWAY	bta04964	5	22	0.00271324	0.0182926	PCK2|CA4|SLC38A3|MDH1|ATP1A2	http://www.genome.jp/kegg-bin/show_pathway?bta04964/bta:326576%09red/bta:282856%09red/bta:535182%09red/bta:515161%09red/bta:280741%09red
Nucleotide excision repair	KEGG PATHWAY	bta03420	7	45	0.00278097	0.0182926	PCNA|RPA3|POLD1|POLE|POLE4|LIG1|POLE2	http://www.genome.jp/kegg-bin/show_pathway?bta03420/bta:613730%09red/bta:100124507%09red/bta:518653%09red/bta:512754%09red/bta:515499%09red/bta:281990%09red/bta:785457%09red
Ferroptosis	KEGG PATHWAY	bta04216	7	45	0.00278097	0.0182926	SLC40A1|ACSL6|SLC7A11|ACSL5|SLC39A8|LPCAT3|MAP1LC3C	http://www.genome.jp/kegg-bin/show_pathway?bta04216/bta:527023%09red/bta:514159%09red/bta:506059%09red/bta:524078%09red/bta:508193%09red/bta:515361%09red/bta:507432%09red
Renin secretion	KEGG PATHWAY	bta04924	9	72	0.00285492	0.0183708	PLCB1|ADORA1|PDE1B|CALML4|GUCY1A1|GUCY1B1|PRKG2|AGTR1|PDE3B	http://www.genome.jp/kegg-bin/show_pathway?bta04924/bta:287026%09red/bta:282433%09red/bta:282133%09red/bta:533330%09red/bta:281970%09red/bta:281607%09red/bta:533323%09red/bta:539277%09red/bta:281216%09red
Melanoma	KEGG PATHWAY	bta05218	9	73	0.00310474	0.0195532	PDGFA|E2F2|E2F1|MET|PIK3R3|FGF7|FGF5|FGF22|FGF1	http://www.genome.jp/kegg-bin/show_pathway?bta05218/bta:280855%09red/bta:286865%09red/bta:617024%09red/bta:616885%09red/bta:505908%09red/bta:535369%09red/bta:281160%09red/bta:519657%09red/bta:536771%09red
Purine metabolism	KEGG PATHWAY	bta00230	13	135	0.00323461	0.0199468	NME2|AMPD3|PDE1B|NT5E|NUDT5|PDE3B|GUCY1A1|PDE7B|GUCY1B1|RRM1|ADA|PDE4B|RRM2	http://www.genome.jp/kegg-bin/show_pathway?bta00230/bta:100124505%09red/bta:280712%09red/bta:519803%09red/bta:282433%09red/bta:615447%09red/bta:533323%09red/bta:281970%09red/bta:508167%09red/bta:281363%09red/bta:281216%09red/bta:522509%09red/bta:505537%09red/bta:614149%09red
Glutathione metabolism	KEGG PATHWAY	bta00480	8	60	0.00337216	0.0199632	RRM1|IDH2|GSTM3|MGST3|GGT7|GGT5|GSTM1|RRM2	http://www.genome.jp/kegg-bin/show_pathway?bta00480/bta:783879%09red/bta:615929%09red/bta:507346%09red/bta:615507%09red/bta:505537%09red/bta:787326%09red/bta:508167%09red/bta:327669%09red
Long-term depression	KEGG PATHWAY	bta04730	8	60	0.00337216	0.0199632	PLCB1|GRIA1|GRID2|PRKCB|GUCY1A1|GUCY1B1|PRKG2|LYN	http://www.genome.jp/kegg-bin/show_pathway?bta04730/bta:536367%09red/bta:287026%09red/bta:282433%09red/bta:533330%09red/bta:282325%09red/bta:281216%09red/bta:529618%09red/bta:534996%09red
Drug metabolism - other enzymes	KEGG PATHWAY	bta00983	9	76	0.00395873	0.0229762	UPP1|NME2|GSTM1|GSTM3|MGST3|RRM2|RRM1|TK1|DUT	http://www.genome.jp/kegg-bin/show_pathway?bta00983/bta:783879%09red/bta:507945%09red/bta:515029%09red/bta:615447%09red/bta:504652%09red/bta:508167%09red/bta:615507%09red/bta:507346%09red/bta:505537%09red
Hepatocellular carcinoma	KEGG PATHWAY	bta05225	15	174	0.00430849	0.0245252	TGFB3|FZD5|E2F1|PLCG2|MGST3|GSTM1|WNT10B|PRKCB|MET|FZD3|PIK3R3|WNT9A|ACTB|GSTM3|E2F2	http://www.genome.jp/kegg-bin/show_pathway?bta05225/bta:100337091%09red/bta:280855%09red/bta:286865%09red/bta:538536%09red/bta:617024%09red/bta:615507%09red/bta:535369%09red/bta:783879%09red/bta:280979%09red/bta:538957%09red/bta:282325%09red/bta:507346%09red/bta:511308%09red/bta:539337%09red/bta:445419%09red
Platinum drug resistance	KEGG PATHWAY	bta01524	9	78	0.00462308	0.0258195	BRCA1|GSTM1|MSH2|GSTM3|CASP8|MGST3|PIK3R3|BIRC5|TOP2A	http://www.genome.jp/kegg-bin/show_pathway?bta01524/bta:783879%09red/bta:286865%09red/bta:353120%09red/bta:615507%09red/bta:787696%09red/bta:507481%09red/bta:533115%09red/bta:507346%09red/bta:414925%09red
Cytokine-cytokine receptor interaction	KEGG PATHWAY	bta04060	23	323	0.00474757	0.0258588	TNFSF13|IL7R|TGFB3|IL1RL1|IL10RB|TNFSF15|MSTN|TNFSF8|INHBE|GRO1|TNFRSF6B|GDF11|ACVR2B|ACVRL1|IL31RA|IL18R1|TNFRSF21|CXCL10|CXCL3|CXCL2|CXCL5|IL15|IL6	http://www.genome.jp/kegg-bin/show_pathway?bta04060/bta:281248%09red/bta:574056%09red/bta:537922%09red/bta:281735%09red/bta:280826%09red/bta:520709%09red/bta:281212%09red/bta:282131%09red/bta:613667%09red/bta:789154%09red/bta:538957%09red/bta:514239%09red/bta:281187%09red/bta:521554%09red/bta:615107%09red/bta:281214%09red/bta:538567%09red/bta:534536%09red/bta:517587%09red/bta:540517%09red/bta:767…
Glycolysis / Gluconeogenesis	KEGG PATHWAY	bta00010	8	64	0.00480485	0.0258588	PCK2|ADH5|GAPDH|ENO1|PGAM2|PGAM1|GALM|LDHB	http://www.genome.jp/kegg-bin/show_pathway?bta00010/bta:281181%09red/bta:281275%09red/bta:282856%09red/bta:404148%09red/bta:505515%09red/bta:616676%09red/bta:281141%09red/bta:515067%09red
Pyruvate metabolism	KEGG PATHWAY	bta00620	6	38	0.00516044	0.0265536	PCK2|ACAT1|PC|MDH2|MDH1|LDHB	http://www.genome.jp/kegg-bin/show_pathway?bta00620/bta:281275%09red/bta:282856%09red/bta:535182%09red/bta:338471%09red/bta:281306%09red/bta:511082%09red
Valine, leucine and isoleucine degradation	KEGG PATHWAY	bta00280	7	51	0.00517267	0.0265536	PCCB|BCAT1|ACAT1|BCKDHB|HIBADH|EHHADH|MCCC1	http://www.genome.jp/kegg-bin/show_pathway?bta00280/bta:515902%09red/bta:505926%09red/bta:518852%09red/bta:512002%09red/bta:511082%09red/bta:513504%09red/bta:282150%09red
Human papillomavirus infection	KEGG PATHWAY	bta05165	24	345	0.00520306	0.0265536	ITGA1|MX1|LAMA5|HEYL|FZD3|CCNA2|FZD5|WNT10B|PIK3R3|LFNG|LAMA1|ITGB4|CREB5|TNC|ITGA7|HEY1|IRF1|E2F1|CCND2|NOTCH1|CASP8|NOTCH3|WNT9A|HES1	http://www.genome.jp/kegg-bin/show_pathway?bta05165/bta:535369%09red/bta:538536%09red/bta:539547%09red/bta:408005%09red/bta:516209%09red/bta:286865%09red/bta:534129%09red/bta:789216%09red/bta:540664%09red/bta:445419%09red/bta:506751%09red/bta:615414%09red/bta:538609%09red/bta:507481%09red/bta:539337%09red/bta:511308%09red/bta:281667%09red/bta:506953%09red/bta:280872%09red/bta:506387%09red/bta:767…
Alzheimer disease	KEGG PATHWAY	bta05010	15	180	0.00573425	0.0285762	NDUFC1|NDUFA4|NDUFA12|PLCB1|ATP5F1E|GAPDH|CASP8|CALML4|LPL|NDUFS4|COX8B|COX8A|COX7A2|NDUFA4L2|ATP5MC3	http://www.genome.jp/kegg-bin/show_pathway?bta05010/bta:281181%09red/bta:507481%09red/bta:282289%09red/bta:281742%09red/bta:617230%09red/bta:615757%09red/bta:540176%09red/bta:287026%09red/bta:327680%09red/bta:327704%09red/bta:539277%09red/bta:280843%09red/bta:327688%09red/bta:613541%09red/bta:281091%09red
Huntington disease	KEGG PATHWAY	bta05016	16	198	0.00579248	0.0285762	NDUFC1|NDUFA4|NDUFA12|PLCB1|ATP5F1E|CREB5|SOD1|CASP8|PPARG|NDUFS4|COX8B|COX8A|PPIF|COX7A2|NDUFA4L2|ATP5MC3	http://www.genome.jp/kegg-bin/show_pathway?bta05016/bta:507481%09red/bta:534129%09red/bta:414346%09red/bta:282289%09red/bta:281742%09red/bta:617230%09red/bta:615757%09red/bta:540176%09red/bta:287026%09red/bta:327680%09red/bta:327704%09red/bta:281495%09red/bta:327688%09red/bta:281993%09red/bta:613541%09red/bta:281091%09red
NOD-like receptor signaling pathway	KEGG PATHWAY	bta04621	15	181	0.00600515	0.0291398	TXN|CXCL3|CXCL2|TRAF5|PLCB1|GSDMD|CASP4|CASP8|IL6|GBP5|PYCARD|PSTPIP1|GRO1|TMEM173|P2RX7	http://www.genome.jp/kegg-bin/show_pathway?bta04621/bta:280950%09red/bta:507481%09red/bta:513939%09red/bta:282846%09red/bta:287026%09red/bta:338039%09red/bta:513924%09red/bta:281212%09red/bta:507234%09red/bta:281214%09red/bta:286814%09red/bta:516949%09red/bta:533661%09red/bta:280826%09red/bta:613667%09red
Phosphatidylinositol signaling system	KEGG PATHWAY	bta04070	10	99	0.00683329	0.0319839	PLCB1|MTMR7|PRKCB|INPP4A|CALML4|PLCG2|PLCD4|PIK3R3|DGKB|IPPK	http://www.genome.jp/kegg-bin/show_pathway?bta04070/bta:100337091%09red/bta:286865%09red/bta:287026%09red/bta:513986%09red/bta:537171%09red/bta:521083%09red/bta:282325%09red/bta:539277%09red/bta:540771%09red/bta:535487%09red
Proteoglycans in cancer	KEGG PATHWAY	bta05205	16	202	0.00688545	0.0319839	RRAS2|TIAM1|PRKCB|NANOG|FZD5|PLCG2|TWIST1|CD44|WNT10B|CAMK2G|TLR2|MET|FZD3|PIK3R3|WNT9A|ACTB	http://www.genome.jp/kegg-bin/show_pathway?bta05205/bta:100337091%09red/bta:280855%09red/bta:286865%09red/bta:282162%09red/bta:538536%09red/bta:281057%09red/bta:538951%09red/bta:519269%09red/bta:280979%09red/bta:281534%09red/bta:282325%09red/bta:782170%09red/bta:511308%09red/bta:539337%09red/bta:445419%09red/bta:536517%09red
FoxO signaling pathway	KEGG PATHWAY	bta04068	12	132	0.00691544	0.0319839	IL7R|PCK2|CCNB1|TGFB3|CDKN2D|CCNB2|PLK1|CCND2|IRS1|PLK4|IL6|PIK3R3	http://www.genome.jp/kegg-bin/show_pathway?bta04068/bta:286865%09red/bta:538598%09red/bta:282856%09red/bta:521554%09red/bta:514405%09red/bta:327679%09red/bta:538957%09red/bta:510244%09red/bta:538238%09red/bta:280826%09red/bta:281668%09red/bta:615414%09red
Parkinson disease	KEGG PATHWAY	bta05012	13	150	0.00725919	0.0326335	NDUFC1|NDUFA4|NDUFA12|ATP5F1E|UBA7|NDUFS4|COX8B|COX8A|PPIF|COX7A2|UCHL1|NDUFA4L2|ATP5MC3	http://www.genome.jp/kegg-bin/show_pathway?bta05012/bta:414346%09red/bta:282289%09red/bta:497204%09red/bta:617230%09red/bta:281742%09red/bta:540176%09red/bta:327680%09red/bta:327704%09red/bta:514394%09red/bta:327688%09red/bta:613541%09red/bta:615757%09red/bta:281091%09red
Circadian entrainment	KEGG PATHWAY	bta04713	10	100	0.00727639	0.0326335	PLCB1|PRKCB|CAMK2G|CALML4|GUCY1A1|PER2|GRIA1|GNG2|GUCY1B1|PRKG2	http://www.genome.jp/kegg-bin/show_pathway?bta04713/bta:287026%09red/bta:282162%09red/bta:512237%09red/bta:282433%09red/bta:533330%09red/bta:281203%09red/bta:282325%09red/bta:539277%09red/bta:281216%09red/bta:529618%09red
Fatty acid degradation	KEGG PATHWAY	bta00071	6	42	0.00792936	0.0350312	CPT1C|ADH5|ACSL6|ACSL5|ACAT1|EHHADH	http://www.genome.jp/kegg-bin/show_pathway?bta00071/bta:506059%09red/bta:518852%09red/bta:511082%09red/bta:514159%09red/bta:513710%09red/bta:505515%09red
Phagosome	KEGG PATHWAY	bta04145	14	170	0.00816942	0.035561	MRC1|TUBA8|TUBA1C|TUBB4B|CALR|TUBB|TLR2|TUBB6|CORO1A|FCGR1A|TUBA1B|ACTB|TUBB2A|TUBB2B	http://www.genome.jp/kegg-bin/show_pathway?bta04145/bta:539882%09red/bta:100295973%09red/bta:281555%09red/bta:281036%09red/bta:280979%09red/bta:539149%09red/bta:282196%09red/bta:615087%09red/bta:281534%09red/bta:768036%09red/bta:534206%09red/bta:787578%09red/bta:282227%09red/bta:504244%09red
AGE-RAGE signaling pathway in diabetic complications	KEGG PATHWAY	bta04933	10	103	0.00873968	0.0369797	PLCB1|TGFB3|PRKCB|AGER|IL6|PLCG2|PLCD4|PIK3R3|VEGFC|AGTR1	http://www.genome.jp/kegg-bin/show_pathway?bta04933/bta:100337091%09red/bta:286865%09red/bta:282122%09red/bta:287026%09red/bta:280986%09red/bta:281607%09red/bta:538957%09red/bta:282325%09red/bta:540771%09red/bta:280826%09red
ECM-receptor interaction	KEGG PATHWAY	bta04512	9	87	0.0087452	0.0369797	HMMR|LAMA1|ITGB4|CD44|ITGA7|TNC|ITGA1|SV2A|LAMA5	http://www.genome.jp/kegg-bin/show_pathway?bta04512/bta:506387%09red/bta:540664%09red/bta:281057%09red/bta:506751%09red/bta:280936%09red/bta:281227%09red/bta:535951%09red/bta:506953%09red/bta:506995%09red
Thyroid hormone synthesis	KEGG PATHWAY	bta04918	8	74	0.0104075	0.0428865	PLCB1|PRKCB|CREB5|PDIA4|TTF2|HSP90B1|ATP1A2|PAX8	http://www.genome.jp/kegg-bin/show_pathway?bta04918/bta:287026%09red/bta:282646%09red/bta:531369%09red/bta:534661%09red/bta:282325%09red/bta:415110%09red/bta:534129%09red/bta:515161%09red
Oxidative phosphorylation	KEGG PATHWAY	bta00190	12	140	0.0104319	0.0428865	NDUFC1|NDUFA4|NDUFA12|ATP5F1E|ATP5ME|NDUFS4|COX8B|COX8A|COX7A2|NDUFA4L2|ATP5MC3|COX17	http://www.genome.jp/kegg-bin/show_pathway?bta00190/bta:282289%09red/bta:281742%09red/bta:617230%09red/bta:615757%09red/bta:338040%09red/bta:540176%09red/bta:327680%09red/bta:327704%09red/bta:327688%09red/bta:100295800%09red/bta:613541%09red/bta:281091%09red
Non-alcoholic fatty liver disease (NAFLD)	KEGG PATHWAY	bta04932	13	158	0.0106351	0.0431232	NDUFC1|NDUFA4|NDUFA12|IRS1|CASP8|IL6|MAP3K11|PIK3R3|COX8B|COX8A|NDUFS4|COX7A2|NDUFA4L2	http://www.genome.jp/kegg-bin/show_pathway?bta04932/bta:286865%09red/bta:613541%09red/bta:282289%09red/bta:281742%09red/bta:615757%09red/bta:507481%09red/bta:327680%09red/bta:327704%09red/bta:281091%09red/bta:538598%09red/bta:327688%09red/bta:280826%09red/bta:514210%09red
IL-17 signaling pathway	KEGG PATHWAY	bta04657	9	91	0.0112845	0.045138	CXCL3|CXCL2|CXCL5|TRAF5|HSP90B1|IL6|CASP8|CXCL10|GRO1	http://www.genome.jp/kegg-bin/show_pathway?bta04657/bta:507481%09red/bta:615107%09red/bta:281212%09red/bta:282646%09red/bta:281735%09red/bta:507234%09red/bta:281214%09red/bta:280826%09red/bta:613667%09red
Apoptosis	KEGG PATHWAY	bta04210	12	142	0.0114961	0.0453711	LMNB2|TRAF1|TUBA8|CTSO|TUBA1C|TUBA1B|BIRC5|CTSC|CASP8|LMNB1|PIK3R3|ACTB	http://www.genome.jp/kegg-bin/show_pathway?bta04210/bta:539882%09red/bta:286865%09red/bta:540643%09red/bta:352958%09red/bta:414925%09red/bta:507481%09red/bta:540944%09red/bta:280979%09red/bta:616804%09red/bta:768036%09red/bta:516326%09red/bta:504244%09red
Arrhythmogenic right ventricular cardiomyopathy (ARVC)	KEGG PATHWAY	bta05412	8	76	0.0119477	0.046533	LAMA1|ITGB4|ITGA1|DSP|ITGA7|ACTB|CTNNA2|CTNNA3	http://www.genome.jp/kegg-bin/show_pathway?bta05412/bta:527492%09red/bta:780777%09red/bta:280979%09red/bta:535951%09red/bta:506387%09red/bta:506953%09red/bta:514360%09red/bta:506995%09red
Focal adhesion	KEGG PATHWAY	bta04510	15	198	0.0124018	0.0476745	PDGFA|PRKCB|TNC|LAMA5|LAMA1|ITGA1|CCND2|ITGA7|MET|PIK3R3|VEGFC|PAK4|ACTB|PAK6|ITGB4	http://www.genome.jp/kegg-bin/show_pathway?bta04510/bta:280855%09red/bta:286865%09red/bta:539742%09red/bta:506387%09red/bta:540664%09red/bta:282122%09red/bta:539224%09red/bta:505908%09red/bta:506751%09red/bta:280979%09red/bta:282325%09red/bta:506995%09red/bta:506953%09red/bta:615414%09red/bta:535951%09red
Axon guidance	KEGG PATHWAY	bta04360	14	180	0.0126308	0.0478759	EFNB3|FZD3|EPHB6|PLCG2|PLXNA2|CAMK2G|MET|SEMA3F|PIK3R3|RGS3|PAK4|PAK6|SEMA6B|NRP1	http://www.genome.jp/kegg-bin/show_pathway?bta04360/bta:100337091%09red/bta:280855%09red/bta:286865%09red/bta:539742%09red/bta:282162%09red/bta:539369%09red/bta:539224%09red/bta:407770%09red/bta:527573%09red/bta:527349%09red/bta:617714%09red/bta:445419%09red/bta:531141%09red/bta:529800%09red
Glioma	KEGG PATHWAY	bta05214	8	77	0.0127777	0.0478759	PDGFA|PRKCB|E2F2|E2F1|CAMK2G|CALML4|PLCG2|PIK3R3	http://www.genome.jp/kegg-bin/show_pathway?bta05214/bta:100337091%09red/bta:286865%09red/bta:282162%09red/bta:617024%09red/bta:505908%09red/bta:535369%09red/bta:282325%09red/bta:539277%09red
HIF-1 signaling pathway	KEGG PATHWAY	bta04066	10	110	0.0130249	0.0481921	CAMK2G|ENO1|PRKCB|GAPDH|IL6|PLCG2|PIK3R3|ANGPT4|ANGPT2|LDHB	http://www.genome.jp/kegg-bin/show_pathway?bta04066/bta:100337091%09red/bta:281181%09red/bta:286865%09red/bta:282162%09red/bta:281275%09red/bta:617915%09red/bta:281141%09red/bta:282325%09red/bta:282141%09red/bta:280826%09red
Small cell lung cancer	KEGG PATHWAY	bta05222	9	94	0.0135238	0.0494203	TRAF1|E2F2|E2F1|LAMA1|CKS2|CKS1B|PIK3R3|LAMA5|TRAF5	http://www.genome.jp/kegg-bin/show_pathway?bta05222/bta:286865%09red/bta:506387%09red/bta:617024%09red/bta:535369%09red/bta:540944%09red/bta:767985%09red/bta:507234%09red/bta:615827%09red/bta:506751%09red
Notch signaling pathway	KEGG PATHWAY	bta04330	6	48	0.0138793	0.0501009	NOTCH1|NOTCH3|DLL1|HES1|LFNG|NCOR2	http://www.genome.jp/kegg-bin/show_pathway?bta04330/bta:767866%09red/bta:789485%09red/bta:539547%09red/bta:538549%09red/bta:788775%09red/bta:516209%09red
Central carbon metabolism in cancer	KEGG PATHWAY	bta05230	7	65	0.0163485	0.0583031	SLC7A5|MET|PIK3R3|PGAM1|PGAM2|FGFR2|LDHB	http://www.genome.jp/kegg-bin/show_pathway?bta05230/bta:404193%09red/bta:280855%09red/bta:286865%09red/bta:404148%09red/bta:281275%09red/bta:282369%09red/bta:515067%09red
cAMP signaling pathway	KEGG PATHWAY	bta04024	16	228	0.0186217	0.0652755	GRIA1|ARAP3|ADORA1|CREB5|CAMK2G|CALML4|TIAM1|SOX9|PIK3R3|ATP1A2|RRAS2|RAPGEF3|GLP1R|PDE4B|PDE3B|GLI1	http://www.genome.jp/kegg-bin/show_pathway?bta04024/bta:100336535%09red/bta:286865%09red/bta:282162%09red/bta:535383%09red/bta:282133%09red/bta:519269%09red/bta:515161%09red/bta:517588%09red/bta:533323%09red/bta:539277%09red/bta:112447442%09red/bta:100124505%09red/bta:529618%09red/bta:534129%09red/bta:517420%09red/bta:536517%09red
Glycerolipid metabolism	KEGG PATHWAY	bta00561	7	67	0.0187663	0.0652755	LIPG|MGLL|GPAT3|MBOAT1|LPL|MOGAT1|DGKB	http://www.genome.jp/kegg-bin/show_pathway?bta00561/bta:541284%09red/bta:509808%09red/bta:505290%09red/bta:537171%09red/bta:519739%09red/bta:280843%09red/bta:407225%09red
Amoebiasis	KEGG PATHWAY	bta05146	9	100	0.0189652	0.0652755	TLR2|TGFB3|LAMA5|PLCB1|ARG2|PRKCB|LAMA1|IL6|PIK3R3	http://www.genome.jp/kegg-bin/show_pathway?bta05146/bta:286865%09red/bta:506387%09red/bta:287026%09red/bta:281534%09red/bta:282325%09red/bta:538957%09red/bta:280826%09red/bta:506751%09red/bta:518752%09red
Hepatitis B	KEGG PATHWAY	bta05161	13	172	0.0193405	0.0658023	PCNA|TLR2|IFIH1|TGFB3|CCNA2|E2F2|E2F1|CREB5|PRKCB|CASP8|IL6|PIK3R3|BIRC5	http://www.genome.jp/kegg-bin/show_pathway?bta05161/bta:286865%09red/bta:281667%09red/bta:617024%09red/bta:414925%09red/bta:281534%09red/bta:507481%09red/bta:535369%09red/bta:534129%09red/bta:538957%09red/bta:282325%09red/bta:535490%09red/bta:515499%09red/bta:280826%09red
Peroxisome	KEGG PATHWAY	bta04146	8	84	0.0198099	0.0666332	SOD1|ACOX2|IDH2|PRDX5|ACSL6|PRDX1|ACSL5|EHHADH	http://www.genome.jp/kegg-bin/show_pathway?bta04146/bta:514159%09red/bta:506059%09red/bta:281495%09red/bta:518852%09red/bta:514969%09red/bta:282885%09red/bta:327669%09red/bta:281997%09red
Long-term potentiation	KEGG PATHWAY	bta04720	7	69	0.0214242	0.0712534	RPS6KA1|PRKCB|PLCB1|CAMK2G|CALML4|GRIA1|RAPGEF3	http://www.genome.jp/kegg-bin/show_pathway?bta04720/bta:287026%09red/bta:282162%09red/bta:533908%09red/bta:535383%09red/bta:282325%09red/bta:539277%09red/bta:529618%09red
Wnt signaling pathway	KEGG PATHWAY	bta04310	12	161	0.0262136	0.0862137	PLCB1|CAMK2G|RUVBL1|FZD5|DAAM2|CCND2|DKK2|PRKCB|FZD3|WNT9A|VANGL2|WNT10B	http://www.genome.jp/kegg-bin/show_pathway?bta04310/bta:287026%09red/bta:783665%09red/bta:520544%09red/bta:538536%09red/bta:511475%09red/bta:541161%09red/bta:282325%09red/bta:511308%09red/bta:282162%09red/bta:539337%09red/bta:445419%09red/bta:615414%09red
Regulation of lipolysis in adipocytes	KEGG PATHWAY	bta04923	6	58	0.0297004	0.0966079	ADORA1|MGLL|IRS1|PDE3B|PIK3R3|PRKG2	http://www.genome.jp/kegg-bin/show_pathway?bta04923/bta:286865%09red/bta:505290%09red/bta:282133%09red/bta:533330%09red/bta:533323%09red/bta:538598%09red
Morphine addiction	KEGG PATHWAY	bta05032	8	92	0.0307965	0.0990842	ADORA1|PDE1B|GABRG1|PRKCB|PDE3B|PDE7B|GNG2|PDE4B	http://www.genome.jp/kegg-bin/show_pathway?bta05032/bta:100124505%09red/bta:615885%09red/bta:282133%09red/bta:533323%09red/bta:281970%09red/bta:281203%09red/bta:282325%09red/bta:522509%09red
Insulin resistance	KEGG PATHWAY	bta04931	9	110	0.0313027	0.0996302	PCK2|RPS6KA1|PPP1R3B|CREB5|PRKCB|IRS1|IL6|PIK3R3|PRKCQ	http://www.genome.jp/kegg-bin/show_pathway?bta04931/bta:286865%09red/bta:280826%09red/bta:282856%09red/bta:505901%09red/bta:282325%09red/bta:538598%09red/bta:514428%09red/bta:534129%09red/bta:533908%09red
Human cytomegalovirus infection	KEGG PATHWAY	bta05163	16	245	0.0321518	0.101244	PLCB1|TRAF5|IL10RB|E2F1|CALR|PRKCB|PDIA3|CASP8|CALML4|IL6|PIK3R3|CGAS|CREB5|GNG2|TMEM173|E2F2	http://www.genome.jp/kegg-bin/show_pathway?bta05163/bta:286865%09red/bta:534129%09red/bta:767864%09red/bta:617024%09red/bta:281036%09red/bta:535369%09red/bta:507481%09red/bta:287026%09red/bta:281203%09red/bta:281803%09red/bta:507234%09red/bta:282325%09red/bta:539277%09red/bta:533661%09red/bta:782472%09red/bta:280826%09red
cGMP-PKG signaling pathway	KEGG PATHWAY	bta04022	12	169	0.0353853	0.110253	PLCB1|ADORA1|CREB5|IRS1|CALML4|GUCY1A1|GUCY1B1|PRKG2|PPIF|AGTR1|PDE3B|ATP1A2	http://www.genome.jp/kegg-bin/show_pathway?bta04022/bta:287026%09red/bta:538598%09red/bta:414346%09red/bta:282433%09red/bta:282133%09red/bta:533330%09red/bta:281607%09red/bta:533323%09red/bta:515161%09red/bta:539277%09red/bta:281216%09red/bta:534129%09red
Viral protein interaction with cytokine and cytokine receptor	KEGG PATHWAY	bta04061	8	95	0.0358193	0.110443	CXCL3|CXCL2|CXCL5|IL10RB|IL18R1|IL6|CXCL10|GRO1	http://www.genome.jp/kegg-bin/show_pathway?bta04061/bta:615107%09red/bta:767864%09red/bta:281212%09red/bta:281735%09red/bta:281214%09red/bta:280826%09red/bta:613667%09red/bta:407221%09red
Spliceosome	KEGG PATHWAY	bta03040	10	133	0.0382745	0.115191	SRSF7|SF3B5|LSM6|HNRNPA1|MAGOHB|LSM3|LSM4|CCDC12|SNRPA|SNRPE	http://www.genome.jp/kegg-bin/show_pathway?bta03040/bta:617519%09red/bta:615916%09red/bta:531493%09red/bta:541013%09red/bta:505093%09red/bta:614759%09red/bta:613634%09red/bta:509802%09red/bta:574400%09red/bta:507066%09red
Retrograde endocannabinoid signaling	KEGG PATHWAY	bta04723	11	152	0.0383669	0.115191	NDUFC1|NDUFA4|GRIA1|PLCB1|GABRG1|PRKCB|MGLL|GNG2|NDUFA12|NDUFS4|NDUFA4L2	http://www.genome.jp/kegg-bin/show_pathway?bta04723/bta:287026%09red/bta:505290%09red/bta:282289%09red/bta:327680%09red/bta:615885%09red/bta:281742%09red/bta:281203%09red/bta:327704%09red/bta:282325%09red/bta:529618%09red/bta:613541%09red
Proteasome	KEGG PATHWAY	bta03050	5	46	0.0385268	0.115191	PSMB6|PSMB5|PSMD8|SEM1|PSMB8	http://www.genome.jp/kegg-bin/show_pathway?bta03050/bta:512891%09red/bta:767981%09red/bta:510069%09red/bta:282013%09red/bta:534640%09red
EGFR tyrosine kinase inhibitor resistance	KEGG PATHWAY	bta01521	7	80	0.0407561	0.11894	PDGFA|PLCG2|PRKCB|IL6|MET|PIK3R3|FGFR2	http://www.genome.jp/kegg-bin/show_pathway?bta01521/bta:404193%09red/bta:280855%09red/bta:286865%09red/bta:505908%09red/bta:282325%09red/bta:280826%09red/bta:100337091%09red
Basal cell carcinoma	KEGG PATHWAY	bta05217	6	63	0.0408171	0.11894	FZD3|FZD5|WNT10B|GLI1|WNT9A|PTCH2	http://www.genome.jp/kegg-bin/show_pathway?bta05217/bta:538536%09red/bta:507948%09red/bta:517588%09red/bta:511308%09red/bta:539337%09red/bta:445419%09red
mTOR signaling pathway	KEGG PATHWAY	bta04150	11	154	0.0413164	0.11894	RPS6KA1|PRKCB|DEPTOR|FZD5|WNT10B|SLC7A5|IRS1|FZD3|PIK3R3|WNT9A|DDIT4	http://www.genome.jp/kegg-bin/show_pathway?bta04150/bta:286865%09red/bta:538598%09red/bta:533908%09red/bta:538536%09red/bta:617606%09red/bta:282369%09red/bta:529235%09red/bta:282325%09red/bta:511308%09red/bta:539337%09red/bta:445419%09red
Hedgehog signaling pathway	KEGG PATHWAY	bta04340	5	47	0.0413879	0.11894	PTCH2|CDON|SMURF2|GLI1|CCND2	http://www.genome.jp/kegg-bin/show_pathway?bta04340/bta:536011%09red/bta:507948%09red/bta:517588%09red/bta:615414%09red/bta:540826%09red
Cushing syndrome	KEGG PATHWAY	bta04934	11	156	0.0444191	0.125079	CDKN2C|FZD3|FZD5|E2F1|PLCB1|WNT10B|CAMK2G|WNT9A|AGTR1|CREB5|E2F2	http://www.genome.jp/kegg-bin/show_pathway?bta04934/bta:287026%09red/bta:534129%09red/bta:282162%09red/bta:505691%09red/bta:538536%09red/bta:617024%09red/bta:535369%09red/bta:281607%09red/bta:511308%09red/bta:539337%09red/bta:445419%09red
Thyroid hormone signaling pathway	KEGG PATHWAY	bta04919	9	118	0.0445308	0.125079	PLCB1|PRKCB|NOTCH1|NOTCH3|PLCG2|PLCD4|PIK3R3|ATP1A2|ACTB	http://www.genome.jp/kegg-bin/show_pathway?bta04919/bta:100337091%09red/bta:286865%09red/bta:767866%09red/bta:789485%09red/bta:287026%09red/bta:515161%09red/bta:280979%09red/bta:282325%09red/bta:540771%09red
Insulin signaling pathway	KEGG PATHWAY	bta04910	10	137	0.0447919	0.125079	PCK2|PPP1R3B|SOCS2|IRS1|CALML4|SH2B2|PRKAR1B|PIK3R3|PDE3B|PHKG1	http://www.genome.jp/kegg-bin/show_pathway?bta04910/bta:505370%09red/bta:338437%09red/bta:286865%09red/bta:617840%09red/bta:282856%09red/bta:540682%09red/bta:533323%09red/bta:539277%09red/bta:514428%09red/bta:538598%09red
Melanogenesis	KEGG PATHWAY	bta04916	8	102	0.0496101	0.137239	PLCB1|FZD3|FZD5|WNT10B|CAMK2G|PRKCB|CALML4|WNT9A	http://www.genome.jp/kegg-bin/show_pathway?bta04916/bta:287026%09red/bta:282162%09red/bta:538536%09red/bta:282325%09red/bta:539277%09red/bta:511308%09red/bta:539337%09red/bta:445419%09red
Platelet activation	KEGG PATHWAY	bta04611	9	121	0.0503289	0.137744	PLCB1|GUCY1A1|PLCG2|PIK3R3|GUCY1B1|PRKG2|ACTB|P2RY1|LYN	http://www.genome.jp/kegg-bin/show_pathway?bta04611/bta:100337091%09red/bta:286865%09red/bta:282433%09red/bta:287026%09red/bta:533330%09red/bta:280979%09red/bta:281963%09red/bta:281216%09red/bta:534996%09red
Cholesterol metabolism	KEGG PATHWAY	bta04979	5	50	0.0507235	0.137744	NPC2|LPL|TSPO|LIPG|ABCA1	http://www.genome.jp/kegg-bin/show_pathway?bta04979/bta:280843%09red/bta:509808%09red/bta:535379%09red/bta:281033%09red/bta:280815%09red
Cytosolic DNA-sensing pathway	KEGG PATHWAY	bta04623	6	67	0.0513788	0.138256	IL6|POLR1D|CGAS|CXCL10|PYCARD|TMEM173	http://www.genome.jp/kegg-bin/show_pathway?bta04623/bta:539061%09red/bta:615107%09red/bta:282846%09red/bta:782472%09red/bta:533661%09red/bta:280826%09red
Salmonella infection	KEGG PATHWAY	bta05132	7	85	0.0524058	0.138501	CXCL3|CXCL2|IL6|PFN1|PYCARD|ACTB|GRO1	http://www.genome.jp/kegg-bin/show_pathway?bta05132/bta:282846%09red/bta:280979%09red/bta:281212%09red/bta:513895%09red/bta:281214%09red/bta:280826%09red/bta:613667%09red
Insulin secretion	KEGG PATHWAY	bta04911	7	85	0.0524058	0.138501	PLCB1|PRKCB|CREB5|CAMK2G|ATP1A2|RAB3A|GLP1R	http://www.genome.jp/kegg-bin/show_pathway?bta04911/bta:287026%09red/bta:282162%09red/bta:515161%09red/bta:282325%09red/bta:282029%09red/bta:534129%09red/bta:517420%09red
Adherens junction	KEGG PATHWAY	bta04520	6	69	0.0572295	0.149911	MET|SNAI2|ACTB|SNAI1|CTNNA2|CTNNA3	http://www.genome.jp/kegg-bin/show_pathway?bta04520/bta:280855%09red/bta:504492%09red/bta:527492%09red/bta:520631%09red/bta:780777%09red/bta:280979%09red
C-type lectin receptor signaling pathway	KEGG PATHWAY	bta04625	8	106	0.0588484	0.152799	IRF1|RRAS2|CASP8|CALML4|IL6|PLCG2|PIK3R3|PYCARD	http://www.genome.jp/kegg-bin/show_pathway?bta04625/bta:100337091%09red/bta:286865%09red/bta:789216%09red/bta:282846%09red/bta:507481%09red/bta:519269%09red/bta:539277%09red/bta:280826%09red
Fluid shear stress and atherosclerosis	KEGG PATHWAY	bta05418	10	145	0.0599882	0.154404	PDGFA|ACVR2B|TXN|GSTM1|GSTM3|HSP90B1|CALML4|MGST3|PIK3R3|ACTB	http://www.genome.jp/kegg-bin/show_pathway?bta05418/bta:783879%09red/bta:286865%09red/bta:507346%09red/bta:280950%09red/bta:282131%09red/bta:282646%09red/bta:615507%09red/bta:505908%09red/bta:280979%09red/bta:539277%09red
Kaposi sarcoma-associated herpesvirus infection	KEGG PATHWAY	bta05167	13	206	0.0612013	0.156169	CXCL3|CXCL2|E2F2|E2F1|CASP8|CALML4|IL6|PLCG2|GNG2|ANGPT2|PIK3R3|LYN|GRO1	http://www.genome.jp/kegg-bin/show_pathway?bta05167/bta:100337091%09red/bta:286865%09red/bta:617024%09red/bta:507481%09red/bta:535369%09red/bta:281203%09red/bta:281212%09red/bta:281214%09red/bta:539277%09red/bta:282141%09red/bta:280826%09red/bta:613667%09red/bta:534996%09red
Aldosterone-regulated sodium reabsorption	KEGG PATHWAY	bta04960	4	37	0.0625096	0.158144	PRKCB|PIK3R3|ATP1A2|IRS1	http://www.genome.jp/kegg-bin/show_pathway?bta04960/bta:286865%09red/bta:538598%09red/bta:282325%09red/bta:515161%09red
Adipocytokine signaling pathway	KEGG PATHWAY	bta04920	6	72	0.0667245	0.167377	PCK2|CPT1C|ACSL6|IRS1|ACSL5|PRKCQ	http://www.genome.jp/kegg-bin/show_pathway?bta04920/bta:506059%09red/bta:282856%09red/bta:505901%09red/bta:513710%09red/bta:514159%09red/bta:538598%09red
Inositol phosphate metabolism	KEGG PATHWAY	bta00562	6	73	0.0700813	0.17432	PLCB1|INPP4A|PLCG2|PLCD4|MTMR7|IPPK	http://www.genome.jp/kegg-bin/show_pathway?bta00562/bta:100337091%09red/bta:287026%09red/bta:513986%09red/bta:521083%09red/bta:540771%09red/bta:535487%09red
Hypertrophic cardiomyopathy (HCM)	KEGG PATHWAY	bta05410	7	92	0.0719102	0.177379	LAMA1|TGFB3|ITGB4|ITGA1|ITGA7|IL6|ACTB	http://www.genome.jp/kegg-bin/show_pathway?bta05410/bta:506387%09red/bta:280979%09red/bta:538957%09red/bta:535951%09red/bta:280826%09red/bta:506953%09red/bta:506995%09red
Gastric acid secretion	KEGG PATHWAY	bta04971	6	74	0.0735338	0.17841	PLCB1|PRKCB|CAMK2G|CALML4|HRH2|ATP1A2	http://www.genome.jp/kegg-bin/show_pathway?bta04971/bta:287026%09red/bta:282162%09red/bta:521257%09red/bta:515161%09red/bta:282325%09red/bta:539277%09red
Pancreatic cancer	KEGG PATHWAY	bta05212	6	74	0.0735338	0.17841	BRCA2|E2F2|E2F1|TGFB3|PIK3R3|RAD51	http://www.genome.jp/kegg-bin/show_pathway?bta05212/bta:286865%09red/bta:617024%09red/bta:535369%09red/bta:507069%09red/bta:538957%09red/bta:514749%09red
Salivary secretion	KEGG PATHWAY	bta04970	7	93	0.0750048	0.180499	PLCB1|PRKCB|CALML4|GUCY1A1|ATP1A2|PRKG2|GUCY1B1	http://www.genome.jp/kegg-bin/show_pathway?bta04970/bta:533330%09red/bta:287026%09red/bta:282433%09red/bta:515161%09red/bta:282325%09red/bta:539277%09red/bta:281216%09red
Dopaminergic synapse	KEGG PATHWAY	bta04728	9	132	0.0757176	0.180745	PLCB1|PRKCB|KIF5A|CREB5|CAMK2G|CALML4|GRIA1|GNG2|SCN1A	http://www.genome.jp/kegg-bin/show_pathway?bta04728/bta:511273%09red/bta:287026%09red/bta:282162%09red/bta:281203%09red/bta:529590%09red/bta:282325%09red/bta:539277%09red/bta:529618%09red/bta:534129%09red
Endocrine resistance	KEGG PATHWAY	bta01522	7	94	0.0781765	0.183653	CDKN2C|E2F2|E2F1|NOTCH1|NOTCH3|DLL1|PIK3R3	http://www.genome.jp/kegg-bin/show_pathway?bta01522/bta:286865%09red/bta:505691%09red/bta:767866%09red/bta:617024%09red/bta:789485%09red/bta:535369%09red/bta:788775%09red
Fc gamma R-mediated phagocytosis	KEGG PATHWAY	bta04666	7	94	0.0781765	0.183653	MARCKSL1|PRKCB|PLCG2|MARCKS|PIK3R3|FCGR1A|LYN	http://www.genome.jp/kegg-bin/show_pathway?bta04666/bta:100337091%09red/bta:286865%09red/bta:613548%09red/bta:282325%09red/bta:539555%09red/bta:282227%09red/bta:534996%09red
Fatty acid metabolism	KEGG PATHWAY	bta01212	5	58	0.0811477	0.188296	ACSL6|CPT1C|ACSL5|EHHADH|ACAT1	http://www.genome.jp/kegg-bin/show_pathway?bta01212/bta:514159%09red/bta:518852%09red/bta:511082%09red/bta:506059%09red/bta:513710%09red
Prostate cancer	KEGG PATHWAY	bta05215	7	95	0.0814251	0.188296	PDGFA|E2F2|E2F1|CREB5|HSP90B1|PIK3R3|FGFR2	http://www.genome.jp/kegg-bin/show_pathway?bta05215/bta:404193%09red/bta:286865%09red/bta:282646%09red/bta:505908%09red/bta:535369%09red/bta:617024%09red/bta:534129%09red
Aldosterone synthesis and secretion	KEGG PATHWAY	bta04925	7	96	0.0847506	0.194466	PLCB1|PRKCB|CREB5|CAMK2G|CALML4|ATP1A2|AGTR1	http://www.genome.jp/kegg-bin/show_pathway?bta04925/bta:287026%09red/bta:282162%09red/bta:515161%09red/bta:281607%09red/bta:282325%09red/bta:539277%09red/bta:534129%09red
Influenza A	KEGG PATHWAY	bta05164	11	178	0.0893167	0.203367	XPO1|IFIH1|PRKCB|CASP8|MX1|IL6|PIK3R3|KPNA2|CXCL10|PYCARD|ACTB	http://www.genome.jp/kegg-bin/show_pathway?bta05164/bta:280872%09red/bta:286865%09red/bta:615107%09red/bta:282846%09red/bta:510568%09red/bta:507481%09red/bta:280979%09red/bta:282325%09red/bta:535490%09red/bta:513592%09red/bta:280826%09red
Calcium signaling pathway	KEGG PATHWAY	bta04020	12	203	0.0992396	0.224236	PLCB1|PRKCB|PDE1B|CAMK2G|CALML4|PLCG2|PLCD4|HRH2|PHKG1|PPIF|AGTR1|P2RX7	http://www.genome.jp/kegg-bin/show_pathway?bta04020/bta:100337091%09red/bta:287026%09red/bta:282162%09red/bta:521257%09red/bta:540682%09red/bta:281970%09red/bta:281607%09red/bta:282325%09red/bta:286814%09red/bta:540771%09red/bta:539277%09red/bta:414346%09red
Taurine and hypotaurine metabolism	KEGG PATHWAY	bta00430	2	13	0.103045	0.230857	GGT7|GGT5	http://www.genome.jp/kegg-bin/show_pathway?bta00430/bta:615929%09red/bta:787326%09red
Butanoate metabolism	KEGG PATHWAY	bta00650	3	28	0.10373	0.230857	ALDH5A1|EHHADH|ACAT1	http://www.genome.jp/kegg-bin/show_pathway?bta00650/bta:518852%09red/bta:511082%09red/bta:532724%09red
Neurotrophin signaling pathway	KEGG PATHWAY	bta04722	8	122	0.106036	0.233066	RPS6KA1|CAMK2G|IRS1|NTRK2|CALML4|PLCG2|SH2B2|PIK3R3	http://www.genome.jp/kegg-bin/show_pathway?bta04722/bta:100337091%09red/bta:286865%09red/bta:617840%09red/bta:282162%09red/bta:533908%09red/bta:505824%09red/bta:539277%09red/bta:538598%09red
NF-kappa B signaling pathway	KEGG PATHWAY	bta04064	7	102	0.106297	0.233066	TRAF1|PRKCB|TRAF5|CARD10|PLCG2|PRKCQ|LYN	http://www.genome.jp/kegg-bin/show_pathway?bta04064/bta:100337091%09red/bta:505901%09red/bta:540944%09red/bta:507234%09red/bta:282325%09red/bta:535188%09red/bta:534996%09red
RNA transport	KEGG PATHWAY	bta03013	10	164	0.10825	0.235603	XPO1|AAAS|NUP210L|EEF1A1|TACC3|MAGOHB|RANGAP1|EIF3F|POP1|NDC1	http://www.genome.jp/kegg-bin/show_pathway?bta03013/bta:785834%09red/bta:513793%09red/bta:616055%09red/bta:510568%09red/bta:541013%09red/bta:616114%09red/bta:506194%09red/bta:511306%09red/bta:506561%09red/bta:282220%09red
Inflammatory mediator regulation of TRP channels	KEGG PATHWAY	bta04750	7	103	0.11015	0.237987	PLCB1|PRKCB|CAMK2G|CALML4|PLCG2|PIK3R3|PRKCQ	http://www.genome.jp/kegg-bin/show_pathway?bta04750/bta:100337091%09red/bta:286865%09red/bta:282162%09red/bta:505901%09red/bta:287026%09red/bta:282325%09red/bta:539277%09red
Glycosaminoglycan biosynthesis - keratan sulfate	KEGG PATHWAY	bta00533	2	14	0.115009	0.246687	CHST1|CHST6	http://www.genome.jp/kegg-bin/show_pathway?bta00533/bta:506932%09red/bta:538464%09red
ErbB signaling pathway	KEGG PATHWAY	bta04012	6	85	0.117685	0.250611	PRKCB|CAMK2G|PLCG2|PIK3R3|PAK4|PAK6	http://www.genome.jp/kegg-bin/show_pathway?bta04012/bta:100337091%09red/bta:286865%09red/bta:539742%09red/bta:282162%09red/bta:539224%09red/bta:282325%09red
Chemokine signaling pathway	KEGG PATHWAY	bta04062	11	189	0.119464	0.252581	PLCB1|CXCL3|CXCL2|CXCL5|PRKCB|TIAM1|PIK3R3|CXCL10|GNG2|LYN|GRO1	http://www.genome.jp/kegg-bin/show_pathway?bta04062/bta:286865%09red/bta:615107%09red/bta:281212%09red/bta:287026%09red/bta:281203%09red/bta:281735%09red/bta:281214%09red/bta:613667%09red/bta:534996%09red/bta:536517%09red/bta:282325%09red
Arginine and proline metabolism	KEGG PATHWAY	bta00330	4	48	0.12293	0.257892	HOGA1|ARG2|CNDP2|CKB	http://www.genome.jp/kegg-bin/show_pathway?bta00330/bta:516210%09red/bta:506001%09red/bta:512626%09red/bta:518752%09red
Amphetamine addiction	KEGG PATHWAY	bta05031	5	67	0.12459	0.257892	CREB5|CAMK2G|GRIA1|PRKCB|CALML4	http://www.genome.jp/kegg-bin/show_pathway?bta05031/bta:529618%09red/bta:534129%09red/bta:282162%09red/bta:282325%09red/bta:539277%09red
Non-small cell lung cancer	KEGG PATHWAY	bta05223	5	67	0.12459	0.257892	PLCG2|PRKCB|PIK3R3|E2F2|E2F1	http://www.genome.jp/kegg-bin/show_pathway?bta05223/bta:100337091%09red/bta:617024%09red/bta:286865%09red/bta:282325%09red/bta:535369%09red
Prion diseases	KEGG PATHWAY	bta05020	3	32	0.136039	0.279635	IL6|NOTCH1|SOD1	http://www.genome.jp/kegg-bin/show_pathway?bta05020/bta:280826%09red/bta:281495%09red/bta:767866%09red
Phospholipase D signaling pathway	KEGG PATHWAY	bta04072	9	152	0.138814	0.283373	PDGFA|PLCB1|RRAS2|PLCG2|DGKB|PIK3R3|RAPGEF3|LPAR2|AGTR1	http://www.genome.jp/kegg-bin/show_pathway?bta04072/bta:100337091%09red/bta:286865%09red/bta:535383%09red/bta:537171%09red/bta:509748%09red/bta:505908%09red/bta:287026%09red/bta:519269%09red/bta:281607%09red
Renal cell carcinoma	KEGG PATHWAY	bta05211	5	71	0.146734	0.295772	PAK4|MET|PAK6|TGFB3|PIK3R3	http://www.genome.jp/kegg-bin/show_pathway?bta05211/bta:280855%09red/bta:286865%09red/bta:539742%09red/bta:538957%09red/bta:539224%09red
Vascular smooth muscle contraction	KEGG PATHWAY	bta04270	8	133	0.147766	0.295772	PLCB1|PRKCB|CALML4|GUCY1A1|GUCY1B1|PRKCQ|AGTR1|ADM	http://www.genome.jp/kegg-bin/show_pathway?bta04270/bta:287026%09red/bta:280713%09red/bta:505901%09red/bta:282433%09red/bta:281607%09red/bta:282325%09red/bta:539277%09red/bta:281216%09red
Tuberculosis	KEGG PATHWAY	bta05152	11	198	0.147886	0.295772	MRC1|TGFB3|IL10RB|RFX5|CAMK2G|CASP8|CALML4|IL6|CORO1A|FCGR1A|TLR2	http://www.genome.jp/kegg-bin/show_pathway?bta05152/bta:507481%09red/bta:282162%09red/bta:767864%09red/bta:539884%09red/bta:281534%09red/bta:282196%09red/bta:538957%09red/bta:539277%09red/bta:787578%09red/bta:282227%09red/bta:280826%09red
Leukocyte transendothelial migration	KEGG PATHWAY	bta04670	7	113	0.152568	0.297411	PRKCB|PLCG2|PIK3R3|RAPGEF3|ACTB|CTNNA2|CTNNA3	http://www.genome.jp/kegg-bin/show_pathway?bta04670/bta:100337091%09red/bta:286865%09red/bta:527492%09red/bta:535383%09red/bta:780777%09red/bta:280979%09red/bta:282325%09red
Toxoplasmosis	KEGG PATHWAY	bta05145	7	113	0.152568	0.297411	LAMA1|TGFB3|LAMA5|IL10RB|CASP8|TLR2|PPIF	http://www.genome.jp/kegg-bin/show_pathway?bta05145/bta:507481%09red/bta:506387%09red/bta:767864%09red/bta:281534%09red/bta:538957%09red/bta:506751%09red/bta:414346%09red
Glutamatergic synapse	KEGG PATHWAY	bta04724	7	113	0.152568	0.297411	PLCB1|GRIA1|SLC38A3|GRIK2|PRKCB|DLGAP1|GNG2	http://www.genome.jp/kegg-bin/show_pathway?bta04724/bta:287026%09red/bta:281203%09red/bta:326576%09red/bta:615226%09red/bta:282325%09red/bta:526435%09red/bta:529618%09red
Nitrogen metabolism	KEGG PATHWAY	bta00910	2	17	0.152724	0.297411	CA3|CA4	http://www.genome.jp/kegg-bin/show_pathway?bta00910/bta:513212%09red/bta:280741%09red
Cholinergic synapse	KEGG PATHWAY	bta04725	7	114	0.157179	0.304085	PLCB1|PRKCB|CREB5|CAMK2G|GNG2|CHRNA3|PIK3R3	http://www.genome.jp/kegg-bin/show_pathway?bta04725/bta:286865%09red/bta:282162%09red/bta:287026%09red/bta:281203%09red/bta:282325%09red/bta:282702%09red/bta:534129%09red
Bacterial invasion of epithelial cells	KEGG PATHWAY	bta05100	5	74	0.16436	0.310129	MET|ACTB|PIK3R3|CTNNA2|CTNNA3	http://www.genome.jp/kegg-bin/show_pathway?bta05100/bta:780777%09red/bta:286865%09red/bta:527492%09red/bta:280979%09red/bta:280855%09red
2-Oxocarboxylic acid metabolism	KEGG PATHWAY	bta01210	2	18	0.165777	0.310129	IDH2|BCAT1	http://www.genome.jp/kegg-bin/show_pathway?bta01210/bta:505926%09red/bta:327669%09red
One carbon pool by folate	KEGG PATHWAY	bta00670	2	18	0.165777	0.310129	TYMS|SHMT2	http://www.genome.jp/kegg-bin/show_pathway?bta00670/bta:507197%09red/bta:507631%09red
Selenocompound metabolism	KEGG PATHWAY	bta00450	2	18	0.165777	0.310129	PSTK|CTH	http://www.genome.jp/kegg-bin/show_pathway?bta00450/bta:539159%09red/bta:511744%09red
Fatty acid biosynthesis	KEGG PATHWAY	bta00061	2	18	0.165777	0.310129	ACSL6|ACSL5	http://www.genome.jp/kegg-bin/show_pathway?bta00061/bta:514159%09red/bta:506059%09red
Chagas disease (American trypanosomiasis)	KEGG PATHWAY	bta05142	7	116	0.16659	0.310129	TLR2|TGFB3|PLCB1|CALR|CASP8|IL6|PIK3R3	http://www.genome.jp/kegg-bin/show_pathway?bta05142/bta:286865%09red/bta:281036%09red/bta:507481%09red/bta:281534%09red/bta:287026%09red/bta:538957%09red/bta:280826%09red
Leishmaniasis	KEGG PATHWAY	bta05140	5	76	0.176555	0.326627	TLR2|MARCKSL1|TGFB3|FCGR1A|PRKCB	http://www.genome.jp/kegg-bin/show_pathway?bta05140/bta:281534%09red/bta:282227%09red/bta:538957%09red/bta:282325%09red/bta:539555%09red
Pertussis	KEGG PATHWAY	bta05133	5	77	0.182778	0.333965	IL6|PYCARD|IRF1|CXCL5|CALML4	http://www.genome.jp/kegg-bin/show_pathway?bta05133/bta:789216%09red/bta:281735%09red/bta:280826%09red/bta:539277%09red/bta:282846%09red
Chemical carcinogenesis	KEGG PATHWAY	bta05204	5	77	0.182778	0.333965	GSTM1|GSTM3|CYP2B6|ADH5|MGST3	http://www.genome.jp/kegg-bin/show_pathway?bta05204/bta:783879%09red/bta:505515%09red/bta:507346%09red/bta:504769%09red/bta:615507%09red
Dilated cardiomyopathy (DCM)	KEGG PATHWAY	bta05414	6	99	0.188684	0.342641	LAMA1|TGFB3|ITGB4|ITGA1|ITGA7|ACTB	http://www.genome.jp/kegg-bin/show_pathway?bta05414/bta:506387%09red/bta:280979%09red/bta:538957%09red/bta:535951%09red/bta:506953%09red/bta:506995%09red
Glycosaminoglycan biosynthesis - chondroitin sulfate / dermatan sulfate	KEGG PATHWAY	bta00532	2	20	0.192402	0.347262	CHST11|CHST15	http://www.genome.jp/kegg-bin/show_pathway?bta00532/bta:528860%09red/bta:534506%09red
RNA degradation	KEGG PATHWAY	bta03018	5	79	0.195459	0.350642	LSM4|PAN2|LSM6|ENO1|LSM3	http://www.genome.jp/kegg-bin/show_pathway?bta03018/bta:613634%09red/bta:538820%09red/bta:281141%09red/bta:615916%09red/bta:614759%09red
Primary immunodeficiency	KEGG PATHWAY	bta05340	3	39	0.199185	0.354776	IL7R|RFX5|ADA	http://www.genome.jp/kegg-bin/show_pathway?bta05340/bta:521554%09red/bta:280712%09red/bta:539884%09red
Malaria	KEGG PATHWAY	bta05144	4	59	0.200161	0.354776	IL6|MET|TGFB3|TLR2	http://www.genome.jp/kegg-bin/show_pathway?bta05144/bta:280855%09red/bta:281534%09red/bta:280826%09red/bta:538957%09red
AMPK signaling pathway	KEGG PATHWAY	bta04152	7	123	0.201367	0.35479	PCK2|CPT1C|CCNA2|CREB5|IRS1|PPARG|PIK3R3	http://www.genome.jp/kegg-bin/show_pathway?bta04152/bta:286865%09red/bta:281667%09red/bta:282856%09red/bta:513710%09red/bta:538598%09red/bta:281993%09red/bta:534129%09red
Rheumatoid arthritis	KEGG PATHWAY	bta05323	6	102	0.205699	0.358533	TNFSF13|TLR2|TGFB3|CXCL5|IL15|IL6	http://www.genome.jp/kegg-bin/show_pathway?bta05323/bta:281248%09red/bta:281735%09red/bta:538957%09red/bta:538567%09red/bta:281534%09red/bta:280826%09red
Other types of O-glycan biosynthesis	KEGG PATHWAY	bta00514	2	21	0.205914	0.358533	LFNG|ST6GAL1	http://www.genome.jp/kegg-bin/show_pathway?bta00514/bta:516209%09red/bta:282073%09red
Carbohydrate digestion and absorption	KEGG PATHWAY	bta04973	3	40	0.208723	0.361298	PRKCB|PIK3R3|ATP1A2	http://www.genome.jp/kegg-bin/show_pathway?bta04973/bta:286865%09red/bta:282325%09red/bta:515161%09red
Parathyroid hormone synthesis, secretion and action	KEGG PATHWAY	bta04928	6	104	0.217335	0.374019	PLCB1|NACA|CREB5|PRKCB|RUNX2|PDE4B	http://www.genome.jp/kegg-bin/show_pathway?bta04928/bta:287026%09red/bta:100124505%09red/bta:513312%09red/bta:536911%09red/bta:282325%09red/bta:534129%09red
Viral carcinogenesis	KEGG PATHWAY	bta05203	12	241	0.221142	0.377112	TRAF1|CCNA2|TRAF5|CREB5|CCND2|CASP8|CDC20|CDK1|PIK3R3|H4|LYN|CHEK1	http://www.genome.jp/kegg-bin/show_pathway?bta05203/bta:286865%09red/bta:534129%09red/bta:513678%09red/bta:515376%09red/bta:507481%09red/bta:540944%09red/bta:281061%09red/bta:507234%09red/bta:280691%09red/bta:281667%09red/bta:534996%09red/bta:615414%09red
Prolactin signaling pathway	KEGG PATHWAY	bta04917	5	83	0.221681	0.377112	IRF1|CCND2|PIK3R3|CISH|SOCS2	http://www.genome.jp/kegg-bin/show_pathway?bta04917/bta:338437%09red/bta:286865%09red/bta:789216%09red/bta:615414%09red/bta:616753%09red
Adrenergic signaling in cardiomyocytes	KEGG PATHWAY	bta04261	8	150	0.22513	0.380791	PLCB1|SCN7A|CREB5|CAMK2G|CALML4|ATP1A2|RAPGEF3|AGTR1	http://www.genome.jp/kegg-bin/show_pathway?bta04261/bta:287026%09red/bta:282162%09red/bta:535383%09red/bta:515161%09red/bta:281607%09red/bta:539277%09red/bta:507516%09red/bta:534129%09red
Drug metabolism - cytochrome P450	KEGG PATHWAY	bta00982	4	63	0.231207	0.388849	GSTM1|GSTM3|ADH5|MGST3	http://www.genome.jp/kegg-bin/show_pathway?bta00982/bta:783879%09red/bta:505515%09red/bta:507346%09red/bta:615507%09red
Histidine metabolism	KEGG PATHWAY	bta00340	2	23	0.233203	0.389989	HNMT|CNDP2	http://www.genome.jp/kegg-bin/show_pathway?bta00340/bta:512626%09red/bta:613413%09red
Neuroactive ligand-receptor interaction	KEGG PATHWAY	bta04080	17	363	0.234622	0.390158	ADM|GRP|GRID2|ADORA1|GRIK2|GLP1R|GLRB|NTS|GRIA1|HRH2|CHRNA3|LPAR2|AGTR1|P2RY1|TSPO|GABRG1|P2RX7	http://www.genome.jp/kegg-bin/show_pathway?bta04080/bta:536367%09red/bta:280713%09red/bta:521257%09red/bta:615885%09red/bta:281198%09red/bta:615323%09red/bta:281033%09red/bta:281607%09red/bta:615226%09red/bta:281963%09red/bta:280881%09red/bta:286814%09red/bta:282702%09red/bta:529618%09red/bta:282133%09red/bta:517420%09red/bta:509748%09red
Antifolate resistance	KEGG PATHWAY	bta01523	3	43	0.237891	0.393268	IL6|TYMS|SHMT2	http://www.genome.jp/kegg-bin/show_pathway?bta01523/bta:507197%09red/bta:280826%09red/bta:507631%09red
Lysine degradation	KEGG PATHWAY	bta00310	4	64	0.239149	0.393268	EZH2|NSD2|EHHADH|ACAT1	http://www.genome.jp/kegg-bin/show_pathway?bta00310/bta:518852%09red/bta:511082%09red/bta:509106%09red/bta:540769%09red
B cell receptor signaling pathway	KEGG PATHWAY	bta04662	5	86	0.242004	0.395763	PLCG2|LYN|DAPP1|PIK3R3|PRKCB	http://www.genome.jp/kegg-bin/show_pathway?bta04662/bta:100337091%09red/bta:286865%09red/bta:533156%09red/bta:282325%09red/bta:534996%09red
African trypanosomiasis	KEGG PATHWAY	bta05143	3	44	0.247766	0.40296	IL6|PLCB1|PRKCB	http://www.genome.jp/kegg-bin/show_pathway?bta05143/bta:287026%09red/bta:280826%09red/bta:282325%09red
Hematopoietic cell lineage	KEGG PATHWAY	bta04640	6	110	0.253478	0.40845	IL7R|CD44|CD37|IL6|FCGR1A|ITGA1	http://www.genome.jp/kegg-bin/show_pathway?bta04640/bta:521554%09red/bta:508751%09red/bta:281057%09red/bta:535951%09red/bta:282227%09red/bta:280826%09red
Aminoacyl-tRNA biosynthesis	KEGG PATHWAY	bta00970	4	66	0.255214	0.40845	PSTK|SARS|IARS|KARS	http://www.genome.jp/kegg-bin/show_pathway?bta00970/bta:509624%09red/bta:511744%09red/bta:509885%09red/bta:281476%09red
Autophagy - animal	KEGG PATHWAY	bta04140	7	133	0.255282	0.40845	DEPTOR|HMGB1|RRAS2|IRS1|PIK3R3|PRKCQ|DDIT4	http://www.genome.jp/kegg-bin/show_pathway?bta04140/bta:286865%09red/bta:282691%09red/bta:519269%09red/bta:529235%09red/bta:617606%09red/bta:538598%09red/bta:505901%09red
Metabolism of xenobiotics by cytochrome P450	KEGG PATHWAY	bta00980	4	67	0.263328	0.41906	GSTM1|GSTM3|ADH5|MGST3	http://www.genome.jp/kegg-bin/show_pathway?bta00980/bta:783879%09red/bta:505515%09red/bta:507346%09red/bta:615507%09red
Type II diabetes mellitus	KEGG PATHWAY	bta04930	3	46	0.26769	0.42147	PIK3R3|IRS1|SOCS2	http://www.genome.jp/kegg-bin/show_pathway?bta04930/bta:338437%09red/bta:286865%09red/bta:538598%09red
Endocrine and other factor-regulated calcium reabsorption	KEGG PATHWAY	bta04961	3	46	0.26769	0.42147	PLCB1|PRKCB|ATP1A2	http://www.genome.jp/kegg-bin/show_pathway?bta04961/bta:287026%09red/bta:282325%09red/bta:515161%09red
GABAergic synapse	KEGG PATHWAY	bta04727	5	90	0.269819	0.422573	SLC6A13|GABRG1|PRKCB|GNG2|SLC38A3	http://www.genome.jp/kegg-bin/show_pathway?bta04727/bta:615885%09red/bta:281203%09red/bta:326576%09red/bta:282325%09red/bta:523784%09red
Mineral absorption	KEGG PATHWAY	bta04978	3	47	0.277722	0.430396	MT2A|SLC40A1|ATP1A2	http://www.genome.jp/kegg-bin/show_pathway?bta04978/bta:527023%09red/bta:404070%09red/bta:515161%09red
Tryptophan metabolism	KEGG PATHWAY	bta00380	3	47	0.277722	0.430396	ACAT1|AANAT|EHHADH	http://www.genome.jp/kegg-bin/show_pathway?bta00380/bta:518852%09red/bta:511082%09red/bta:281583%09red
Inflammatory bowel disease (IBD)	KEGG PATHWAY	bta05321	4	69	0.279693	0.431193	IL6|TLR2|TGFB3|IL18R1	http://www.genome.jp/kegg-bin/show_pathway?bta05321/bta:281534%09red/bta:280826%09red/bta:538957%09red/bta:407221%09red
Vitamin B6 metabolism	KEGG PATHWAY	bta00750	1	8	0.285713	0.435933	PSAT1	http://www.genome.jp/kegg-bin/show_pathway?bta00750/bta:533044%09red
Riboflavin metabolism	KEGG PATHWAY	bta00740	1	8	0.285713	0.435933	BLVRB	http://www.genome.jp/kegg-bin/show_pathway?bta00740/bta:281650%09red
Apelin signaling pathway	KEGG PATHWAY	bta04371	7	140	0.295272	0.448207	PLCB1|RRAS2|NOTCH3|PDE3B|GNG2|AGTR1|CALML4	http://www.genome.jp/kegg-bin/show_pathway?bta04371/bta:287026%09red/bta:281607%09red/bta:789485%09red/bta:519269%09red/bta:533323%09red/bta:281203%09red/bta:539277%09red
Sphingolipid metabolism	KEGG PATHWAY	bta00600	3	49	0.297882	0.449862	SGPL1|CERK|UGCG	http://www.genome.jp/kegg-bin/show_pathway?bta00600/bta:514357%09red/bta:522515%09red/bta:100336737%09red
Phototransduction	KEGG PATHWAY	bta04744	2	28	0.301902	0.452961	GNAT1|CALML4	http://www.genome.jp/kegg-bin/show_pathway?bta04744/bta:281794%09red/bta:539277%09red
Protein processing in endoplasmic reticulum	KEGG PATHWAY	bta04141	8	165	0.302994	0.452961	RPN2|PDIA6|CALR|PDIA4|PDIA3|HSP90B1|ERO1A|P4HB	http://www.genome.jp/kegg-bin/show_pathway?bta04141/bta:100125317%09red/bta:281036%09red/bta:534231%09red/bta:282646%09red/bta:281803%09red/bta:281373%09red/bta:415110%09red/bta:613927%09red
Hippo signaling pathway - multiple species	KEGG PATHWAY	bta04392	2	29	0.315569	0.463857	WWC1|RASSF4	http://www.genome.jp/kegg-bin/show_pathway?bta04392/bta:510549%09red/bta:520730%09red
Glycosphingolipid biosynthesis - lacto and neolacto series	KEGG PATHWAY	bta00601	2	29	0.315569	0.463857	ST3GAL6|ST8SIA1	http://www.genome.jp/kegg-bin/show_pathway?bta00601/bta:282352%09red/bta:444860%09red
RNA polymerase	KEGG PATHWAY	bta03020	2	29	0.315569	0.463857	POLR1D|TWISTNB	http://www.genome.jp/kegg-bin/show_pathway?bta03020/bta:539061%09red/bta:512375%09red
Amyotrophic lateral sclerosis (ALS)	KEGG PATHWAY	bta05014	3	51	0.318118	0.463857	GRIA1|NEFH|SOD1	http://www.genome.jp/kegg-bin/show_pathway?bta05014/bta:529618%09red/bta:281495%09red/bta:528842%09red
N-Glycan biosynthesis	KEGG PATHWAY	bta00510	3	51	0.318118	0.463857	RPN2|ALG8|ST6GAL1	http://www.genome.jp/kegg-bin/show_pathway?bta00510/bta:282073%09red/bta:538731%09red/bta:534231%09red
Lysosome	KEGG PATHWAY	bta04142	6	123	0.336303	0.485572	LITAF|LAPTM5|CTSC|NPC2|AP1S1|CTSO	http://www.genome.jp/kegg-bin/show_pathway?bta04142/bta:352958%09red/bta:512361%09red/bta:616804%09red/bta:280815%09red/bta:768053%09red/bta:520564%09red
Sulfur metabolism	KEGG PATHWAY	bta00920	1	10	0.337183	0.485572	SELENBP1	http://www.genome.jp/kegg-bin/show_pathway?bta00920/bta:510154%09red
Chronic myeloid leukemia	KEGG PATHWAY	bta05220	4	76	0.337932	0.485572	TGFB3|PIK3R3|E2F2|E2F1	http://www.genome.jp/kegg-bin/show_pathway?bta05220/bta:617024%09red/bta:286865%09red/bta:538957%09red/bta:535369%09red
Circadian rhythm	KEGG PATHWAY	bta04710	2	31	0.342702	0.487692	PER2|NR1D1	http://www.genome.jp/kegg-bin/show_pathway?bta04710/bta:768225%09red/bta:512237%09red
Mucin type O-glycan biosynthesis	KEGG PATHWAY	bta00512	2	31	0.342702	0.487692	GALNT7|GCNT1	http://www.genome.jp/kegg-bin/show_pathway?bta00512/bta:281778%09red/bta:524529%09red
Nicotinate and nicotinamide metabolism	KEGG PATHWAY	bta00760	2	32	0.356142	0.502286	QPRT|NT5E	http://www.genome.jp/kegg-bin/show_pathway?bta00760/bta:614254%09red/bta:281363%09red
RIG-I-like receptor signaling pathway	KEGG PATHWAY	bta04622	5	102	0.356351	0.502286	CXCL10|IFIH1|DHX58|TMEM173|CASP8	http://www.genome.jp/kegg-bin/show_pathway?bta04622/bta:508378%09red/bta:535490%09red/bta:507481%09red/bta:615107%09red/bta:533661%09red
Synthesis and degradation of ketone bodies	KEGG PATHWAY	bta00072	1	11	0.361511	0.505528	ACAT1	http://www.genome.jp/kegg-bin/show_pathway?bta00072/bta:511082%09red
Glycerophospholipid metabolism	KEGG PATHWAY	bta00564	5	103	0.363665	0.505528	DGKB|MBOAT1|GPAT3|LPCAT3|LPCAT1	http://www.genome.jp/kegg-bin/show_pathway?bta00564/bta:788450%09red/bta:537171%09red/bta:541284%09red/bta:515361%09red/bta:519739%09red
Oxytocin signaling pathway	KEGG PATHWAY	bta04921	7	152	0.366411	0.505528	PLCB1|PRKCB|CAMK2G|CALML4|GUCY1A1|GUCY1B1|ACTB	http://www.genome.jp/kegg-bin/show_pathway?bta04921/bta:287026%09red/bta:282162%09red/bta:282433%09red/bta:280979%09red/bta:282325%09red/bta:539277%09red/bta:281216%09red
Measles	KEGG PATHWAY	bta05162	7	152	0.366411	0.505528	TLR2|IFIH1|CCND2|CASP8|MX1|IL6|PIK3R3	http://www.genome.jp/kegg-bin/show_pathway?bta05162/bta:280872%09red/bta:286865%09red/bta:507481%09red/bta:281534%09red/bta:535490%09red/bta:280826%09red/bta:615414%09red
Intestinal immune network for IgA production	KEGG PATHWAY	bta04672	3	56	0.368659	0.505528	IL6|TNFSF13|IL15	http://www.genome.jp/kegg-bin/show_pathway?bta04672/bta:538567%09red/bta:280826%09red/bta:281248%09red
Necroptosis	KEGG PATHWAY	bta04217	8	177	0.368965	0.505528	H2AFV|TRAF5|HMGB1|CAMK2G|H2AFZ|CASP8|PYCARD|HIST2H2AC	http://www.genome.jp/kegg-bin/show_pathway?bta04217/bta:507481%09red/bta:282162%09red/bta:282691%09red/bta:287016%09red/bta:513666%09red/bta:282846%09red/bta:507234%09red/bta:613618%09red
Jak-STAT signaling pathway	KEGG PATHWAY	bta04630	9	202	0.370606	0.505528	IL7R|PDGFA|IL10RB|SOCS2|CCND2|IL15|IL6|PIK3R3|CISH	http://www.genome.jp/kegg-bin/show_pathway?bta04630/bta:338437%09red/bta:286865%09red/bta:767864%09red/bta:281248%09red/bta:521554%09red/bta:505908%09red/bta:616753%09red/bta:280826%09red/bta:615414%09red
Apoptosis - multiple species	KEGG PATHWAY	bta04215	2	34	0.38271	0.517271	BIRC5|CASP8	http://www.genome.jp/kegg-bin/show_pathway?bta04215/bta:507481%09red/bta:414925%09red
Fructose and mannose metabolism	KEGG PATHWAY	bta00051	2	34	0.38271	0.517271	SORD|FPGT	http://www.genome.jp/kegg-bin/show_pathway?bta00051/bta:100138313%09red/bta:508954%09red
VEGF signaling pathway	KEGG PATHWAY	bta04370	3	58	0.388717	0.523001	PLCG2|PRKCB|PIK3R3	http://www.genome.jp/kegg-bin/show_pathway?bta04370/bta:100337091%09red/bta:286865%09red/bta:282325%09red
Endometrial cancer	KEGG PATHWAY	bta05213	3	59	0.398689	0.533991	PIK3R3|CTNNA2|CTNNA3	http://www.genome.jp/kegg-bin/show_pathway?bta05213/bta:780777%09red/bta:286865%09red/bta:527492%09red
Non-homologous end-joining	KEGG PATHWAY	bta03450	1	13	0.407523	0.542616	FEN1	http://www.genome.jp/kegg-bin/show_pathway?bta03450/bta:616242%09red
beta-Alanine metabolism	KEGG PATHWAY	bta00410	2	36	0.408795	0.542616	EHHADH|CNDP2	http://www.genome.jp/kegg-bin/show_pathway?bta00410/bta:518852%09red/bta:512626%09red
Toll-like receptor signaling pathway	KEGG PATHWAY	bta04620	5	110	0.414797	0.548124	IL6|TLR2|PIK3R3|CASP8|CXCL10	http://www.genome.jp/kegg-bin/show_pathway?bta04620/bta:286865%09red/bta:280826%09red/bta:281534%09red/bta:507481%09red/bta:615107%09red
Longevity regulating pathway - multiple species	KEGG PATHWAY	bta04213	3	62	0.428312	0.563468	PIK3R3|IRS1|SOD1	http://www.genome.jp/kegg-bin/show_pathway?bta04213/bta:286865%09red/bta:538598%09red/bta:281495%09red
Protein digestion and absorption	KEGG PATHWAY	bta04974	5	113	0.436545	0.571758	KCNK5|ELN|ATP1A2|SLC7A8|COL17A1	http://www.genome.jp/kegg-bin/show_pathway?bta04974/bta:536818%09red/bta:280781%09red/bta:782166%09red/bta:515161%09red/bta:513804%09red
Colorectal cancer	KEGG PATHWAY	bta05210	4	89	0.446116	0.578467	MSH2|TGFB3|PIK3R3|BIRC5	http://www.genome.jp/kegg-bin/show_pathway?bta05210/bta:286865%09red/bta:533115%09red/bta:538957%09red/bta:414925%09red
Tyrosine metabolism	KEGG PATHWAY	bta00350	2	39	0.446871	0.578467	ADH5|MIF	http://www.genome.jp/kegg-bin/show_pathway?bta00350/bta:505515%09red/bta:280858%09red
Ubiquitin mediated proteolysis	KEGG PATHWAY	bta04120	6	140	0.447679	0.578467	BRCA1|SMURF2|UBE2C|CDC20|UBA7|UBE2S	http://www.genome.jp/kegg-bin/show_pathway?bta04120/bta:540826%09red/bta:497204%09red/bta:515376%09red/bta:353120%09red/bta:506962%09red/bta:617703%09red
Longevity regulating pathway	KEGG PATHWAY	bta04211	4	90	0.454263	0.578467	PPARG|CREB5|PIK3R3|IRS1	http://www.genome.jp/kegg-bin/show_pathway?bta04211/bta:538598%09red/bta:281993%09red/bta:286865%09red/bta:534129%09red
Cardiac muscle contraction	KEGG PATHWAY	bta04260	4	90	0.454263	0.578467	COX7A2|ATP1A2|COX8A|COX8B	http://www.genome.jp/kegg-bin/show_pathway?bta04260/bta:327688%09red/bta:615757%09red/bta:281091%09red/bta:515161%09red
Cortisol synthesis and secretion	KEGG PATHWAY	bta04927	3	65	0.457399	0.578467	PLCB1|AGTR1|CREB5	http://www.genome.jp/kegg-bin/show_pathway?bta04927/bta:281607%09red/bta:287026%09red/bta:534129%09red
Thyroid cancer	KEGG PATHWAY	bta05216	2	40	0.459256	0.578467	PPARG|PAX8	http://www.genome.jp/kegg-bin/show_pathway?bta05216/bta:281993%09red/bta:534661%09red
Porphyrin and chlorophyll metabolism	KEGG PATHWAY	bta00860	2	40	0.459256	0.578467	BLVRB|UROS	http://www.genome.jp/kegg-bin/show_pathway?bta00860/bta:613425%09red/bta:281650%09red
Nicotine addiction	KEGG PATHWAY	bta05033	2	40	0.459256	0.578467	GABRG1|GRIA1	http://www.genome.jp/kegg-bin/show_pathway?bta05033/bta:615885%09red/bta:529618%09red
Acute myeloid leukemia	KEGG PATHWAY	bta05221	3	66	0.466955	0.585673	PER2|PIK3R3|FCGR1A	http://www.genome.jp/kegg-bin/show_pathway?bta05221/bta:286865%09red/bta:282227%09red/bta:512237%09red
Glycosphingolipid biosynthesis - ganglio series	KEGG PATHWAY	bta00604	1	16	0.470405	0.58751	ST8SIA1	http://www.genome.jp/kegg-bin/show_pathway?bta00604/bta:282352%09red
GnRH signaling pathway	KEGG PATHWAY	bta04912	4	93	0.478455	0.595054	PLCB1|CAMK2G|PRKCB|CALML4	http://www.genome.jp/kegg-bin/show_pathway?bta04912/bta:287026%09red/bta:282162%09red/bta:282325%09red/bta:539277%09red
Sphingolipid signaling pathway	KEGG PATHWAY	bta04071	5	120	0.486474	0.601638	ADORA1|PLCB1|SGPL1|PRKCB|PIK3R3	http://www.genome.jp/kegg-bin/show_pathway?bta04071/bta:522515%09red/bta:286865%09red/bta:287026%09red/bta:282325%09red/bta:282133%09red
Glycosphingolipid biosynthesis - globo and isoglobo series	KEGG PATHWAY	bta00603	1	17	0.489847	0.601638	ST8SIA1	http://www.genome.jp/kegg-bin/show_pathway?bta00603/bta:282352%09red
Primary bile acid biosynthesis	KEGG PATHWAY	bta00120	1	17	0.489847	0.601638	ACOX2	http://www.genome.jp/kegg-bin/show_pathway?bta00120/bta:514969%09red
Bladder cancer	KEGG PATHWAY	bta05219	2	43	0.495411	0.605958	E2F2|E2F1	http://www.genome.jp/kegg-bin/show_pathway?bta05219/bta:617024%09red/bta:535369%09red
Fc epsilon RI signaling pathway	KEGG PATHWAY	bta04664	3	70	0.504392	0.614403	PLCG2|LYN|PIK3R3	http://www.genome.jp/kegg-bin/show_pathway?bta04664/bta:100337091%09red/bta:286865%09red/bta:534996%09red
Th1 and Th2 cell differentiation	KEGG PATHWAY	bta04658	4	98	0.517795	0.628145	PRKCQ|DLL1|NOTCH1|NOTCH3	http://www.genome.jp/kegg-bin/show_pathway?bta04658/bta:789485%09red/bta:788775%09red/bta:505901%09red/bta:767866%09red
Arginine biosynthesis	KEGG PATHWAY	bta00220	1	19	0.526618	0.633654	ARG2	http://www.genome.jp/kegg-bin/show_pathway?bta00220/bta:518752%09red
Pantothenate and CoA biosynthesis	KEGG PATHWAY	bta00770	1	19	0.526618	0.633654	BCAT1	http://www.genome.jp/kegg-bin/show_pathway?bta00770/bta:505926%09red
Choline metabolism in cancer	KEGG PATHWAY	bta05231	4	100	0.533139	0.638903	DGKB|PDGFA|PRKCB|PIK3R3	http://www.genome.jp/kegg-bin/show_pathway?bta05231/bta:537171%09red/bta:286865%09red/bta:505908%09red/bta:282325%09red
Viral myocarditis	KEGG PATHWAY	bta05416	3	76	0.557861	0.663837	LAMA1|ACTB|CASP8	http://www.genome.jp/kegg-bin/show_pathway?bta05416/bta:280979%09red/bta:506387%09red/bta:507481%09red
Terpenoid backbone biosynthesis	KEGG PATHWAY	bta00900	1	21	0.560741	0.663837	ACAT1	http://www.genome.jp/kegg-bin/show_pathway?bta00900/bta:511082%09red
Yersinia infection	KEGG PATHWAY	bta05135	5	131	0.561381	0.663837	IL6|PYCARD|ACTB|PIK3R3|RPS6KA1	http://www.genome.jp/kegg-bin/show_pathway?bta05135/bta:533908%09red/bta:286865%09red/bta:280826%09red/bta:280979%09red/bta:282846%09red
Vasopressin-regulated water reabsorption	KEGG PATHWAY	bta04962	2	49	0.562916	0.663837	CREB5|AQP4	http://www.genome.jp/kegg-bin/show_pathway?bta04962/bta:281008%09red/bta:534129%09red
Relaxin signaling pathway	KEGG PATHWAY	bta04926	5	132	0.56792	0.66708	GNG2|CREB5|PIK3R3|VEGFC|PLCB1	http://www.genome.jp/kegg-bin/show_pathway?bta04926/bta:282122%09red/bta:281203%09red/bta:286865%09red/bta:534129%09red/bta:287026%09red
Osteoclast differentiation	KEGG PATHWAY	bta04380	5	133	0.574408	0.669621	FHL2|PPARG|PIK3R3|FCGR1A|PLCG2	http://www.genome.jp/kegg-bin/show_pathway?bta04380/bta:100337091%09red/bta:281993%09red/bta:286865%09red/bta:510008%09red/bta:282227%09red
Synaptic vesicle cycle	KEGG PATHWAY	bta04721	3	78	0.574896	0.669621	SLC6A13|STX3|RAB3A	http://www.genome.jp/kegg-bin/show_pathway?bta04721/bta:513275%09red/bta:282029%09red/bta:523784%09red
Glycosaminoglycan degradation	KEGG PATHWAY	bta00531	1	22	0.576869	0.669621	HYAL3	http://www.genome.jp/kegg-bin/show_pathway?bta00531/bta:616562%09red
Taste transduction	KEGG PATHWAY	bta04742	3	79	0.583257	0.67307	KCNK5|P2RY1|PDE1B	http://www.genome.jp/kegg-bin/show_pathway?bta04742/bta:281970%09red/bta:782166%09red/bta:281963%09red
T cell receptor signaling pathway	KEGG PATHWAY	bta04660	4	107	0.584818	0.67307	PRKCQ|PAK4|PAK6|PIK3R3	http://www.genome.jp/kegg-bin/show_pathway?bta04660/bta:286865%09red/bta:539742%09red/bta:539224%09red/bta:505901%09red
Phenylalanine metabolism	KEGG PATHWAY	bta00360	1	23	0.592406	0.67307	MIF	http://www.genome.jp/kegg-bin/show_pathway?bta00360/bta:280858%09red
Protein export	KEGG PATHWAY	bta03060	1	23	0.592406	0.67307	SPCS3	http://www.genome.jp/kegg-bin/show_pathway?bta03060/bta:767917%09red
Ether lipid metabolism	KEGG PATHWAY	bta00565	2	52	0.594153	0.67307	PLA2G7|LPCAT1	http://www.genome.jp/kegg-bin/show_pathway?bta00565/bta:788450%09red/bta:282311%09red
Endocytosis	KEGG PATHWAY	bta04144	9	246	0.594176	0.67307	SMURF2|ARAP3|ARF3|KIF5A|DNAJC6|PSD|PSD4|FGFR4|FGFR2	http://www.genome.jp/kegg-bin/show_pathway?bta04144/bta:404193%09red/bta:511273%09red/bta:317696%09red/bta:540826%09red/bta:532237%09red/bta:510994%09red/bta:523124%09red/bta:112447442%09red/bta:317659%09red
Hepatitis C	KEGG PATHWAY	bta05160	6	164	0.595758	0.67307	E2F2|E2F1|CASP8|MX1|PIK3R3|CXCL10	http://www.genome.jp/kegg-bin/show_pathway?bta05160/bta:280872%09red/bta:286865%09red/bta:615107%09red/bta:617024%09red/bta:507481%09red/bta:535369%09red
Estrogen signaling pathway	KEGG PATHWAY	bta04915	5	138	0.606056	0.680994	PLCB1|CREB5|PIK3R3|HSP90B1|CALML4	http://www.genome.jp/kegg-bin/show_pathway?bta04915/bta:282646%09red/bta:286865%09red/bta:534129%09red/bta:287026%09red/bta:539277%09red
Glycosaminoglycan biosynthesis - heparan sulfate / heparin	KEGG PATHWAY	bta00534	1	24	0.607373	0.680994	EXTL1	http://www.genome.jp/kegg-bin/show_pathway?bta00534/bta:511060%09red
Ribosome biogenesis in eukaryotes	KEGG PATHWAY	bta03008	3	83	0.61564	0.687658	XPO1|POP1|FBL	http://www.genome.jp/kegg-bin/show_pathway?bta03008/bta:538548%09red/bta:511306%09red/bta:510568%09red
Alcoholism	KEGG PATHWAY	bta05034	8	224	0.620393	0.690362	H4|H2AFV|CREB5|NTRK2|CALML4|GNG2|H2AFZ|HIST2H2AC	http://www.genome.jp/kegg-bin/show_pathway?bta05034/bta:280691%09red/bta:613618%09red/bta:287016%09red/bta:513666%09red/bta:281203%09red/bta:505824%09red/bta:539277%09red/bta:534129%09red
Antigen processing and presentation	KEGG PATHWAY	bta04612	3	85	0.631179	0.699483	RFX5|CALR|PDIA3	http://www.genome.jp/kegg-bin/show_pathway?bta04612/bta:281803%09red/bta:281036%09red/bta:539884%09red
Renin-angiotensin system	KEGG PATHWAY	bta04614	1	26	0.635679	0.699483	AGTR1	http://www.genome.jp/kegg-bin/show_pathway?bta04614/bta:281607%09red
Maturity onset diabetes of the young	KEGG PATHWAY	bta04950	1	26	0.635679	0.699483	HES1	http://www.genome.jp/kegg-bin/show_pathway?bta04950/bta:539547%09red
Serotonergic synapse	KEGG PATHWAY	bta04726	4	116	0.646107	0.708324	PLCB1|PRKCB|GNG2|RAPGEF3	http://www.genome.jp/kegg-bin/show_pathway?bta04726/bta:281203%09red/bta:287026%09red/bta:282325%09red/bta:535383%09red
Type I diabetes mellitus	KEGG PATHWAY	bta04940	2	59	0.660441	0.721367	PTPRN2|PTPRN	http://www.genome.jp/kegg-bin/show_pathway?bta04940/bta:286810%09red/bta:616515%09red
ABC transporters	KEGG PATHWAY	bta02010	2	60	0.669166	0.728168	ABCC6|ABCA1	http://www.genome.jp/kegg-bin/show_pathway?bta02010/bta:100337270%09red/bta:535379%09red
Tight junction	KEGG PATHWAY	bta04530	6	178	0.671587	0.728168	PCNA|TUBA8|TUBA1C|TUBA1B|TIAM1|ACTB	http://www.genome.jp/kegg-bin/show_pathway?bta04530/bta:539882%09red/bta:280979%09red/bta:768036%09red/bta:515499%09red/bta:504244%09red/bta:536517%09red
PD-L1 expression and PD-1 checkpoint pathway in cancer	KEGG PATHWAY	bta05235	3	93	0.688907	0.744221	PRKCQ|TLR2|PIK3R3	http://www.genome.jp/kegg-bin/show_pathway?bta05235/bta:286865%09red/bta:281534%09red/bta:505901%09red
Galactose metabolism	KEGG PATHWAY	bta00052	1	31	0.697843	0.748411	GALM	http://www.genome.jp/kegg-bin/show_pathway?bta00052/bta:616676%09red
Pentose and glucuronate interconversions	KEGG PATHWAY	bta00040	1	31	0.697843	0.748411	SORD	http://www.genome.jp/kegg-bin/show_pathway?bta00040/bta:508954%09red
Retinol metabolism	KEGG PATHWAY	bta00830	2	64	0.702259	0.750428	CYP2B6|ADH5	http://www.genome.jp/kegg-bin/show_pathway?bta00830/bta:505515%09red/bta:504769%09red
Pancreatic secretion	KEGG PATHWAY	bta04972	3	97	0.715113	0.761416	PLCB1|PRKCB|ATP1A2	http://www.genome.jp/kegg-bin/show_pathway?bta04972/bta:287026%09red/bta:282325%09red/bta:515161%09red
Mitophagy - animal	KEGG PATHWAY	bta04137	2	66	0.717747	0.76148	RRAS2|E2F1	http://www.genome.jp/kegg-bin/show_pathway?bta04137/bta:535369%09red/bta:519269%09red
SNARE interactions in vesicular transport	KEGG PATHWAY	bta04130	1	34	0.72993	0.77164	STX3	http://www.genome.jp/kegg-bin/show_pathway?bta04130/bta:513275%09red
Alanine, aspartate and glutamate metabolism	KEGG PATHWAY	bta00250	1	37	0.758613	0.799108	ALDH5A1	http://www.genome.jp/kegg-bin/show_pathway?bta00250/bta:532724%09red
Systemic lupus erythematosus	KEGG PATHWAY	bta05322	5	182	0.819965	0.858527	H4|H2AFV|FCGR1A|H2AFZ|HIST2H2AC	http://www.genome.jp/kegg-bin/show_pathway?bta05322/bta:513666%09red/bta:282227%09red/bta:280691%09red/bta:613618%09red/bta:287016%09red
Bile secretion	KEGG PATHWAY	bta04976	2	83	0.823722	0.858527	AQP4|ATP1A2	http://www.genome.jp/kegg-bin/show_pathway?bta04976/bta:281008%09red/bta:515161%09red
Arachidonic acid metabolism	KEGG PATHWAY	bta00590	2	83	0.823722	0.858527	CYP2B6|GGT5	http://www.genome.jp/kegg-bin/show_pathway?bta00590/bta:787326%09red/bta:504769%09red
Cocaine addiction	KEGG PATHWAY	bta05030	1	48	0.840089	0.864412	CREB5	http://www.genome.jp/kegg-bin/show_pathway?bta05030/bta:534129%09red
Graft-versus-host disease	KEGG PATHWAY	bta05332	1	48	0.840089	0.864412	IL6	http://www.genome.jp/kegg-bin/show_pathway?bta05332/bta:280826%09red
Fat digestion and absorption	KEGG PATHWAY	bta04975	1	48	0.840089	0.864412	ABCA1	http://www.genome.jp/kegg-bin/show_pathway?bta04975/bta:535379%09red
Herpes simplex virus 1 infection	KEGG PATHWAY	bta05168	12	405	0.84105	0.864412	TLR2|SRSF7|TRAF5|CALR|PDIA3|IFIH1|CASP8|IL6|PIK3R3|CGAS|TMEM173|POU2F1	http://www.genome.jp/kegg-bin/show_pathway?bta05168/bta:286865%09red/bta:281803%09red/bta:281036%09red/bta:507481%09red/bta:512840%09red/bta:533661%09red/bta:507234%09red/bta:782472%09red/bta:535490%09red/bta:281534%09red/bta:280826%09red/bta:507066%09red
Amino sugar and nucleotide sugar metabolism	KEGG PATHWAY	bta00520	1	50	0.851627	0.872255	FPGT	http://www.genome.jp/kegg-bin/show_pathway?bta00520/bta:100138313%09red
Natural killer cell mediated cytotoxicity	KEGG PATHWAY	bta04650	3	131	0.873486	0.890463	PLCG2|PRKCB|PIK3R3	http://www.genome.jp/kegg-bin/show_pathway?bta04650/bta:100337091%09red/bta:286865%09red/bta:282325%09red
mRNA surveillance pathway	KEGG PATHWAY	bta03015	2	95	0.875421	0.890463	DAZAP1|MAGOHB	http://www.genome.jp/kegg-bin/show_pathway?bta03015/bta:614783%09red/bta:541013%09red
Steroid hormone biosynthesis	KEGG PATHWAY	bta00140	1	68	0.924395	0.936777	CYP2B6	http://www.genome.jp/kegg-bin/show_pathway?bta00140/bta:504769%09red
Th17 cell differentiation	KEGG PATHWAY	bta04659	2	113	0.927282	0.936777	IL6|PRKCQ	http://www.genome.jp/kegg-bin/show_pathway?bta04659/bta:280826%09red/bta:505901%09red
Cell adhesion molecules (CAMs)	KEGG PATHWAY	bta04514	3	159	0.939312	0.945032	ALCAM|VCAN|CADM1	http://www.genome.jp/kegg-bin/show_pathway?bta04514/bta:529873%09red/bta:282662%09red/bta:281614%09red
Staphylococcus aureus infection	KEGG PATHWAY	bta05150	1	75	0.941839	0.945032	FCGR1A	http://www.genome.jp/kegg-bin/show_pathway?bta05150/bta:282227%09red
Olfactory transduction	KEGG PATHWAY	bta04740	5	1161	1	1	PDE1B|CAMK2G|CALML4|NCALD|PRKG2	http://www.genome.jp/kegg-bin/show_pathway?bta04740/bta:281970%09red/bta:282162%09red/bta:539277%09red/bta:533330%09red/bta:281940%09red
--------------------
#Term	Database	ID	Input number	Background number	P-Value	Corrected P-Value	Input	Hyperlink
--------------------
#Term	Database	ID	Input number	Background number	P-Value	Corrected P-Value	Input	Hyperlink
--------------------
