# Supplementary material for: Transcriptome-wide N 6-Methyladenosine Methylome Profiling Reveals m6A Regulation of Skeletal Myoblast Differentiation in Cattle (Bos taurus)
Source: Front Cell Dev Biol. 2021 Dec 6;9:785380. doi: 10.3389/fcell.2021.785380 (PMC8685427; doi:10.3389/fcell.2021.785380)
Supplement: Supplementary file 11 [file DataSheet1.XLSX]

## Sheet: Sheet1
chr	strand	start	end	transcript_name	length	gene_id	gene_name	Description	cov.GM_1_input	FPKM.GM_1_input	cov.GM_2_input	FPKM.GM_2_input	cov.GM_3_input	FPKM.GM_3_input	cov.DM_1_input	FPKM.DM_1_input	cov.DM_2_input	FPKM.DM_2_input	cov.DM_3_input	FPKM.DM_3_input
chr1	+	882081	1001649	ENSBTAT00000074355	1971	ENSBTAG00000020035	RCAN1	regulator of calcineurin 1 [Source:VGNC Symbol;Acc:VGNC:33820]	39.5066	6.03366	44.4674	6.9658	42.8942	7.27008	45.3329	6.79091	48.1681	7.52213	44.1551	6.95535
chr1	-	904168	904713	ENSBTAT00000007283	546	ENSBTAG00000005540	CBX3	chromobox 3 [Source:VGNC Symbol;Acc:VGNC:50017]	0.388278	0.0593	0	0	0.142857	0.024213	0.774725	0.116054	0	0	0	0
chr1	+	991023	1002223	ENSBTAT00000037243	2273	ENSBTAG00000020035	RCAN1	regulator of calcineurin 1 [Source:VGNC Symbol;Acc:VGNC:33820]	281.829	43.0424	280.441	43.9309	264.266	44.7901	269.929	40.4356	237.292	37.0566	297.374	46.8426
chr1	-	1099127	1100145	ENSBTAT00000018387	1019	ENSBTAG00000013841	FAM243A	family with sequence similarity 243 member A [Source:VGNC Symbol;Acc:VGNC:56217]	0.553484	0.084531	0.276742	0.043352	0	0	0	0	0.061825	0.009655	0	0
chr1	-	1102887	1118312	ENSBTAT00000015319	514	ENSBTAG00000011528	SMIM11A	small integral membrane protein 11A [Source:NCBI gene;Acc:615202]	95.8405	14.6372	98.2685	15.3937	114.065	19.3328	92.3074	13.8277	82.0953	12.8204	100.146	15.7751
chr1	-	1375581	1379969	ENSBTAT00000073763	1171	ENSBTAG00000054497	.	NA	0	0	0.48164	0.075449	0	0	0	0	0	0	0	0
chr1	-	1390803	1454492	ENSBTAT00000081747	1224	ENSBTAG00000012594	MRPS6	mitochondrial ribosomal protein S6 [Source:VGNC Symbol;Acc:VGNC:31676]	0	0	0.165981	0.026001	0.395615	0.067052	1.8226	0.273027	2.16177	0.337591	0.118464	0.018661
chr1	-	1390803	1455219	ENSBTAT00000016717	954	ENSBTAG00000012594	MRPS6	mitochondrial ribosomal protein S6 [Source:VGNC Symbol;Acc:VGNC:31676]	272.004	41.5419	266.738	41.7845	257.371	43.6215	279.383	41.8518	302.592	47.2541	284.182	44.7646
chr1	+	1643628	1651039	ENSBTAT00000024326	793	ENSBTAG00000018278	ATP5PO	ATP synthase peripheral stalk subunit OSCP [Source:NCBI gene;Acc:281640]	1173.06	179.156	1163.94	182.332	1149.66	194.854	904.565	135.505	833.896	130.225	868.192	136.758
chr1	+	1644436	1651039	ENSBTAT00000073708	820	ENSBTAG00000018278	ATP5PO	ATP synthase peripheral stalk subunit OSCP [Source:NCBI gene;Acc:281640]	5.55457	0.848323	0.660431	0.103456	3.14467	0.532986	2.32215	0.34786	6.00634	0.937976	0.187909	0.0296
chr1	-	1665339	1908788	ENSBTAT00000029333	5467	ENSBTAG00000021997	ITSN1	intersectin 1 [Source:VGNC Symbol;Acc:VGNC:30352]	74.8556	11.4323	63.8953	10.0092	58.787	9.96374	63.8504	9.56484	74.2877	11.6011	68.8407	10.8439
chr1	-	1665339	1908788	ENSBTAT00000081085	5254	ENSBTAG00000021997	ITSN1	intersectin 1 [Source:VGNC Symbol;Acc:VGNC:30352]	0	0	12.8207	2.00837	0	0	10.69	1.60137	0	0	0	0
chr1	-	1666063	1666125	ENSBTAT00000078115	63	ENSBTAG00000054338	bta-mir-12045	bta-mir-12045 [Source:miRBase;Acc:MI0038469]	1.66667	0.254542	0	0	0.555556	0.09416	0	0	0	0	0	0
chr1	-	1719091	1831775	ENSBTAT00000065213	4174	ENSBTAG00000021997	ITSN1	intersectin 1 [Source:VGNC Symbol;Acc:VGNC:30352]	68.4858	10.4595	63.4966	9.94673	66.5996	11.2879	82.2504	12.3212	78.7147	12.2924	85.6414	13.4903
chr1	-	1727075	1727135	ENSBTAT00000086217	61	ENSBTAG00000053248	bta-mir-2285bs	bta-mir-2285bs [Source:miRBase;Acc:MI0038361]	16.8197	2.56879	9.70492	1.52027	8.44262	1.43093	5.34426	0.800575	8.06557	1.25955	13.5082	2.12782
chr1	+	1909498	1943914	ENSBTAT00000049681	2200	ENSBTAG00000008490	CRYZL1	crystallin zeta like 1 [Source:VGNC Symbol;Acc:VGNC:27747]	66.8766	10.2137	65.839	10.3137	50.1876	8.50623	46.3991	6.95062	44.3584	6.92721	47.6685	7.50879
chr1	+	1942815	1954023	ENSBTAT00000049667	3479	ENSBTAG00000035175	DONSON	downstream neighbor of SON [Source:VGNC Symbol;Acc:VGNC:56216]	42.5175	6.4935	38.6612	6.05627	28.586	4.845	34.6903	5.19663	32.4771	5.07177	32.5672	5.13001
chr1	-	1954230	1985068	ENSBTAT00000011175	8150	ENSBTAG00000008482	SON	SON DNA binding protein [Source:VGNC Symbol;Acc:VGNC:35128]	200.764	30.6616	203.093	31.8144	170.279	28.8604	200.919	30.0979	201.372	31.4471	200.545	31.5901
chr1	-	1957897	1985068	ENSBTAT00000074871	6966	ENSBTAG00000008482	SON	SON DNA binding protein [Source:VGNC Symbol;Acc:VGNC:35128]	2.53702	0.387466	3.15694	0.494534	4.79398	0.812525	2.00055	0.299684	4.13335	0.645482	2.46576	0.388409
chr1	-	1960445	1985068	ENSBTAT00000082942	7891	ENSBTAG00000008482	SON	SON DNA binding protein [Source:VGNC Symbol;Acc:VGNC:35128]	11.4246	1.74483	13.659	2.13968	12.461	2.11199	10.7585	1.61163	10.434	1.62941	12.6818	1.99765
chr1	-	1969349	1985068	ENSBTAT00000072752	7475	ENSBTAG00000008482	SON	SON DNA binding protein [Source:VGNC Symbol;Acc:VGNC:35128]	15.4642	2.36177	8.16698	1.27936	11.7392	1.98966	17.1172	2.56417	5.16548	0.806664	18.6818	2.94278
chr1	-	1971775	1985068	ENSBTAT00000072838	7016	ENSBTAG00000008482	SON	SON DNA binding protein [Source:VGNC Symbol;Acc:VGNC:35128]	54.7143	8.35624	60.308	9.44722	61.6531	10.4495	50.8569	7.6184	37.1174	5.79641	45.508	7.16847
chr1	-	1978829	1978892	ENSBTAT00000075301	64	ENSBTAG00000052933	bta-mir-6501	bta-mir-6501 [Source:miRBase;Acc:MI0038410]	0.866701	0.132367	0.944225	0.147913	0.978829	0.1659	0.938016	0.140516	0.881761	0.1377	0.943159	0.148567
chr1	+	1985522	2012383	ENSBTAT00000012108	4292	ENSBTAG00000009188	GART	phosphoribosylglycinamide formyltransferase, phosphoribosylglycinamide synthetase, phosphoribosylaminoimidazole synthetase [Source:VGNC Symbol;Acc:VGNC:29255]	110.038	16.8055	108.832	17.0484	91.5241	15.5123	127.54	19.1056	115.826	18.088	121.488	19.1369
chr1	+	2028900	2030042	ENSBTAT00000012106	1143	ENSBTAG00000009187	DNAJC28	DnaJ heat shock protein family (Hsp40) member C28 [Source:VGNC Symbol;Acc:VGNC:53536]	30.5214	4.66139	25.098	3.93159	24.7305	4.19154	32.3351	4.84382	33.4033	5.21641	36.1242	5.69032
chr1	+	2046733	2083566	ENSBTAT00000001660	2049	ENSBTAG00000001258	TMEM50B	transmembrane protein 50B [Source:VGNC Symbol;Acc:VGNC:36093]	76.8544	11.7376	79.1671	12.4015	54.4592	9.23022	66.1554	9.91014	54.0117	8.43471	68.8914	10.8518
chr1	-	2089684	2089808	ENSBTAT00000060391	125	ENSBTAG00000043399	RF00401	NA	4.976	0.75996	0.424	0.066419	1.128	0.191183	1.064	0.159388	3.464	0.540953	4.872	0.767442
chr1	-	2098968	2121320	ENSBTAT00000066996	1131	ENSBTAG00000012899	IFNGR2	interferon gamma receptor 2 [Source:VGNC Symbol;Acc:VGNC:30059]	418.994	63.9909	404.879	63.4241	370.879	62.8597	486.459	72.872	447.385	69.8656	439.211	69.185
chr1	-	2098968	2121525	ENSBTAT00000080092	1080	ENSBTAG00000012899	IFNGR2	interferon gamma receptor 2 [Source:VGNC Symbol;Acc:VGNC:30059]	3.44417	0.526011	2.52299	0.395225	2.22514	0.377136	1.50041	0.224763	2.54559	0.397531	3.80782	0.599811
chr1	-	2098968	2124278	ENSBTAT00000017147	1038	ENSBTAG00000012899	IFNGR2	interferon gamma receptor 2 [Source:VGNC Symbol;Acc:VGNC:30059]	0	0	4e-06	1e-06	0	0	0	0	3e-06	0	0	0
chr1	-	2189895	2218344	ENSBTAT00000029080	3294	ENSBTAG00000021819	IFNAR1	interferon alpha and beta receptor subunit 1 [Source:VGNC Symbol;Acc:VGNC:30054]	147.749	22.565	154.788	24.2475	123.237	20.8872	111.991	16.7763	98.8133	15.4311	111.184	17.5137
chr1	-	2242523	2314142	ENSBTAT00000073488	1028	ENSBTAG00000019404	IL10RB	interleukin 10 receptor subunit beta [Source:VGNC Symbol;Acc:VGNC:56219]	14.67	2.24048	17.2453	2.70147	10.4781	1.77592	6.19931	0.928662	4.68781	0.732069	8.656	1.3635
chr1	-	2285475	2314059	ENSBTAT00000025852	1869	ENSBTAG00000019404	IL10RB	interleukin 10 receptor subunit beta [Source:VGNC Symbol;Acc:VGNC:56219]	74.0792	11.3138	69.4576	10.8805	58.927	9.98745	46.2371	6.92635	45.7902	7.15079	43.7097	6.88519
chr1	-	2315596	2350090	ENSBTAT00000020239	2665	ENSBTAG00000015212	IFNAR2	interferon alpha and beta receptor subunit 2 [Source:VGNC Symbol;Acc:VGNC:30055]	71.4364	10.9101	76.673	12.0108	67.8801	11.5049	50.0582	7.49875	48.13	7.5162	51.3223	8.08434
chr1	+	2749168	2768577	ENSBTAT00000061032	1566	ENSBTAG00000043993	C1H21orf62	chromosome 1 C21orf62 homolog [Source:VGNC Symbol;Acc:VGNC:52663]	2.42593	0.3705	2.40294	0.376419	1.98851	0.337029	5.26309	0.788415	4.29374	0.67053	3.96616	0.624753
chr1	+	2786812	2819637	ENSBTAT00000003986	4626	ENSBTAG00000003064	PAXBP1	PAX3 and PAX7 binding protein 1 [Source:VGNC Symbol;Acc:VGNC:32601]	73.8049	11.2719	73.3584	11.4916	50.0088	8.47592	84.3793	12.6401	73.0401	11.4063	88.6546	13.965
chr1	+	2827691	2916599	ENSBTAT00000066488	4981	ENSBTAG00000003063	SYNJ1	synaptojanin 1 [Source:VGNC Symbol;Acc:VGNC:35527]	27.9528	4.2691	21.4596	3.36164	22.3312	3.78489	38.5318	5.77209	37.8075	5.90418	0	0
chr1	+	2827691	2916599	ENSBTAT00000069185	5107	ENSBTAG00000003063	SYNJ1	synaptojanin 1 [Source:VGNC Symbol;Acc:VGNC:35527]	14.9968	2.29039	19.4008	3.03912	10.0505	1.70345	0.11112	0.016646	0.08902	0.013902	8.32418	1.31123
chr1	+	2827691	2916599	ENSBTAT00000069919	5059	ENSBTAG00000003063	SYNJ1	synaptojanin 1 [Source:VGNC Symbol;Acc:VGNC:35527]	0	0	0.287045	0.044966	0.206305	0.034966	0	0	0	0	25.9618	4.08953
chr1	+	2827691	2916599	ENSBTAT00000074850	5083	ENSBTAG00000003063	SYNJ1	synaptojanin 1 [Source:VGNC Symbol;Acc:VGNC:35527]	0	0	0.009409	0.001474	0	0	0	0	0	0	0	0
chr1	+	2924656	2936276	ENSBTAT00000003977	1289	ENSBTAG00000003059	CFAP298	cilia and flagella associated protein 298 [Source:NCBI gene;Acc:535482]	281.671	43.0182	261.381	40.9452	249.121	42.2232	236.803	35.4732	227.785	35.572	224.385	35.3454
chr1	+	3103263	3180340	ENSBTAT00000016473	7393	ENSBTAG00000012412	URB1	URB1 ribosome biogenesis 1 homolog (S. cerevisiae) [Source:VGNC Symbol;Acc:VGNC:53611]	12.9621	1.97963	12.3525	1.93501	12.255	2.07708	11.6324	1.74255	9.92919	1.55059	10.6188	1.67268
chr1	-	3183529	3187167	ENSBTAT00000078443	363	ENSBTAG00000023718	MRAP	melanocortin 2 receptor accessory protein [Source:VGNC Symbol;Acc:VGNC:56234]	0	0	0	0	0.833583	0.141283	0	0	0	0	0.722393	0.113792
chr1	+	3209824	3222938	ENSBTAT00000022106	1960	ENSBTAG00000016619	MIS18A	MIS18 kinetochore protein A [Source:VGNC Symbol;Acc:VGNC:31485]	12.3395	1.88456	12.9724	2.03213	10.5867	1.79433	2.23469	0.334759	2.26436	0.353613	1.89798	0.298972
chr1	-	3501645	3587732	ENSBTAT00000074986	1908	ENSBTAG00000020762	HUNK	hormonally up-regulated Neu-associated kinase [Source:VGNC Symbol;Acc:VGNC:49999]	0.199686	0.030497	0	0	0.468553	0.079414	0.205451	0.030777	0	0	0.162998	0.025676
chr1	-	3501645	3629427	ENSBTAT00000027668	2139	ENSBTAG00000020762	HUNK	hormonally up-regulated Neu-associated kinase [Source:VGNC Symbol;Acc:VGNC:49999]	3.68633	0.562995	5.42026	0.849082	4.31789	0.731833	1.43572	0.215072	2.09171	0.32665	1.42477	0.224432
chr1	+	3760509	3822150	ENSBTAT00000083963	3899	ENSBTAG00000018855	SCAF4	SR-related CTD associated factor 4 [Source:VGNC Symbol;Acc:VGNC:52822]	66.905	10.2181	67.46	10.5676	58.6797	9.94554	78.6497	11.7818	74.5523	11.6424	64.8553	10.2161
chr1	-	3824601	3833406	ENSBTAT00000032452	994	ENSBTAG00000018854	SOD1	superoxide dismutase 1 [Source:NCBI gene;Acc:281495]	580.905	88.7188	550.099	86.1728	652.567	110.603	306.568	45.9241	317.312	49.5528	304.788	48.0105
chr1	+	3966946	4022087	ENSBTAT00000066505	209	ENSBTAG00000051337	.	NA	0	0	0.382775	0.059962	0	0	0	0	0	0	0	0
chr1	+	3966946	4169576	ENSBTAT00000074948	609	ENSBTAG00000051337	.	NA	0	0	0.331691	0.051959	0	0	0	0	0	0	0	0
chr1	+	4192104	4358253	ENSBTAT00000064124	2579	ENSBTAG00000017839	TIAM1	T cell lymphoma invasion and metastasis 1 [Source:VGNC Symbol;Acc:VGNC:56334]	2.72321	0.415902	1.83094	0.286816	2.39162	0.405353	0.875145	0.131097	0.164017	0.025614	0.264444	0.041655
chr1	+	4381315	4431774	ENSBTAT00000023716	3886	ENSBTAG00000048631	.	T cell lymphoma invasion and metastasis 1 [Source:NCBI gene;Acc:536517]	3.06279	0.467765	4.28719	0.671586	2.93129	0.496821	0.62352	0.093404	0.682965	0.106655	0.906543	0.1428
chr1	-	5489982	5490224	ENSBTAT00000067026	243	ENSBTAG00000054015	.	NA	0	0	0.246914	0.038679	0	0	0	0	0	0	0	0
chr1	-	6778741	6778863	ENSBTAT00000059587	123	ENSBTAG00000042595	RF00026	NA	0	0	0	0	0	0	0	0	0	0	1.21951	0.192099
chr1	-	6815185	6858058	ENSBTAT00000005416	3360	ENSBTAG00000004139	BACH1	BTB domain and CNC homolog 1 [Source:VGNC Symbol;Acc:VGNC:26402]	130.977	20.0035	129.028	20.2122	109.537	18.5652	158.11	23.6849	156.34	24.4148	182.71	28.7807
chr1	-	7005502	7053831	ENSBTAT00000049195	2001	ENSBTAG00000007444	MAP3K7CL	MAP3K7 C-terminal like [Source:VGNC Symbol;Acc:VGNC:31201]	20.3134	3.10237	22.5567	3.5335	22.9893	3.89643	114.754	17.1902	103.937	16.2313	86.9287	13.6931
chr1	-	7005502	7053831	ENSBTAT00000071361	2055	ENSBTAG00000007444	MAP3K7CL	MAP3K7 C-terminal like [Source:VGNC Symbol;Acc:VGNC:31201]	23.2652	3.55319	19.9886	3.1312	18.5758	3.14839	119.052	17.8341	98.6098	15.3993	116.821	18.4018
chr1	+	7114205	7127950	ENSBTAT00000018917	1870	ENSBTAG00000014233	CCT8	chaperonin containing TCP1 subunit 8 [Source:NCBI gene;Acc:281047]	1006.76	153.758	937.212	146.814	871.122	147.645	774.041	115.952	761.912	118.984	792.293	124.803
chr1	+	7117478	7127414	ENSBTAT00000085042	1523	ENSBTAG00000014233	CCT8	chaperonin containing TCP1 subunit 8 [Source:NCBI gene;Acc:281047]	70.0287	10.6951	78.6488	12.3203	62.6443	10.6175	94.5102	14.1577	58.2285	9.09321	61.0971	9.62408
chr1	-	7129414	7155271	ENSBTAT00000026801	2873	ENSBTAG00000020122	USP16	ubiquitin specific peptidase 16 [Source:VGNC Symbol;Acc:VGNC:52842]	168.275	25.6998	118.688	18.5925	114.23	19.3607	163.121	24.4357	122.281	19.096	111.371	17.5433
chr1	-	7129620	7155227	ENSBTAT00000072297	2521	ENSBTAG00000020122	USP16	ubiquitin specific peptidase 16 [Source:VGNC Symbol;Acc:VGNC:52842]	4.18835	0.639667	2.06424	0.323363	4.45787	0.755558	0	0	5.26316	0.821919	2.37056	0.373412
chr1	-	7129702	7152102	ENSBTAT00000084414	2478	ENSBTAG00000020122	USP16	ubiquitin specific peptidase 16 [Source:VGNC Symbol;Acc:VGNC:52842]	10.7663	1.64428	6.75226	1.05774	8.80195	1.49183	5.49129	0.8226	4.9627	0.774996	3.85531	0.607292
chr1	-	7129702	7154415	ENSBTAT00000087113	2712	ENSBTAG00000020122	USP16	ubiquitin specific peptidase 16 [Source:VGNC Symbol;Acc:VGNC:52842]	39.3657	6.01214	94.964	14.8761	49.4568	8.38237	32.0935	4.80763	49.4412	7.72096	87.8779	13.8426
chr1	+	7167841	7170830	ENSBTAT00000026800	873	ENSBTAG00000020121	RWDD2B	RWD domain containing 2B [Source:VGNC Symbol;Acc:VGNC:34227]	67.9359	10.3755	73.0029	11.4359	59.3918	10.0662	71.6197	10.7287	72.2222	11.2785	70.3929	11.0884
chr1	+	7183913	7240822	ENSBTAT00000032432	5750	ENSBTAG00000000201	LTN1	listerin E3 ubiquitin protein ligase 1 [Source:VGNC Symbol;Acc:VGNC:31078]	58.9137	8.99761	62.3364	9.76498	45.4844	7.70909	66.3024	9.93214	54.1137	8.45063	68.239	10.7491
chr1	+	7246094	7246462	ENSBTAT00000056346	369	ENSBTAG00000038433	.	late histone H2B.L4 [Source:NCBI gene;Acc:615183]	0	0	0.531165	0.083207	1.04065	0.176378	0.723577	0.108392	0	0	0.127371	0.020064
chr1	-	7259998	7280970	ENSBTAT00000074692	1015	ENSBTAG00000001412	N6AMT1	N-6 adenine-specific DNA methyltransferase 1 [Source:VGNC Symbol;Acc:VGNC:49558]	0.500438	0.076429	1.26033	0.19743	0	0	2.91665	0.436916	0	0	1.47424	0.232224
chr1	-	7267113	7280970	ENSBTAT00000001851	1573	ENSBTAG00000001412	N6AMT1	N-6 adenine-specific DNA methyltransferase 1 [Source:VGNC Symbol;Acc:VGNC:49558]	4.76665	0.727988	8.44825	1.32342	4.6459	0.787427	4.96987	0.74449	6.28703	0.981811	8.37676	1.31951
chr1	-	7268553	7280970	ENSBTAT00000076993	757	ENSBTAG00000001412	N6AMT1	N-6 adenine-specific DNA methyltransferase 1 [Source:VGNC Symbol;Acc:VGNC:49558]	0	0	0	0	0	0	0	0	0.164887	0.025749	0.189439	0.029841
chr1	+	9440973	9491324	ENSBTAT00000000849	3540	ENSBTAG00000000648	ADAMTS5	ADAM metallopeptidase with thrombospondin type 1 motif 5 [Source:VGNC Symbol;Acc:VGNC:50085]	32.6531	4.98695	33.4444	5.23905	30.6667	5.19765	26.672	3.99549	26.5696	4.14923	25.8859	4.07757
chr1	+	9583345	9592271	ENSBTAT00000000944	4488	ENSBTAG00000000706	ADAMTS1	ADAM metallopeptidase with thrombospondin type 1 motif 1 [Source:VGNC Symbol;Acc:VGNC:25614]	57.9207	8.84594	54.0847	8.47235	51.7721	8.77477	21.3115	3.19248	19.7623	3.08616	22.7893	3.5898
chr1	+	9868852	9980544	ENSBTAT00000067905	1548	ENSBTAG00000050914	CYYR1	cysteine and tyrosine rich 1 [Source:NCBI gene;Acc:768230]	0	0	0	0	0.605577	0.102638	0	0	0	0	0	0
chr1	+	9868852	10011696	ENSBTAT00000066972	3690	ENSBTAG00000050914	CYYR1	cysteine and tyrosine rich 1 [Source:NCBI gene;Acc:768230]	0.441915	0.067492	0.334825	0.05245	0	0	0	0	0.152846	0.023869	0.092683	0.0146
chr1	+	9869543	9984682	ENSBTAT00000049039	2126	ENSBTAG00000050914	CYYR1	cysteine and tyrosine rich 1 [Source:NCBI gene;Acc:768230]	7.17278	1.09546	6.33918	0.99303	4.00168	0.678239	0.790687	0.118446	0.919922	0.143659	0.994404	0.156639
chr1	+	10231296	10543984	ENSBTAT00000067940	3759	ENSBTAG00000017753	APP	amyloid beta precursor protein [Source:VGNC Symbol;Acc:VGNC:26038]	161.77	24.7064	161.701	25.3304	104.491	17.7101	167.109	25.0331	136.675	21.3437	170.69	26.8873
chr1	+	10231296	10543984	ENSBTAT00000071743	3762	ENSBTAG00000017753	APP	amyloid beta precursor protein [Source:VGNC Symbol;Acc:VGNC:26038]	142.926	21.8283	162.786	25.5004	115.129	19.5131	163.337	24.468	149.215	23.3021	188.05	29.6219
chr1	+	10231296	10543984	ENSBTAT00000075463	3591	ENSBTAG00000017753	APP	amyloid beta precursor protein [Source:VGNC Symbol;Acc:VGNC:26038]	143.416	21.9032	154.008	24.1253	141.094	23.9138	112.648	16.8748	84.8509	13.2507	98.5794	15.5283
chr1	+	10231296	10543984	ENSBTAT00000085054	3816	ENSBTAG00000017753	APP	amyloid beta precursor protein [Source:VGNC Symbol;Acc:VGNC:26038]	1591.22	243.02	1446.17	226.543	1577.53	267.373	1916.58	287.105	1815.83	283.569	1734.35	273.197
chr1	+	10231921	10543984	ENSBTAT00000049004	3023	ENSBTAG00000017753	APP	amyloid beta precursor protein [Source:VGNC Symbol;Acc:VGNC:26038]	6.70683	1.0243	6.84751	1.07266	5.83456	0.988891	5.83916	0.874711	4.24466	0.662864	4.08105	0.642851
chr1	+	10231921	10543984	ENSBTAT00000072012	3044	ENSBTAG00000017753	APP	amyloid beta precursor protein [Source:VGNC Symbol;Acc:VGNC:26038]	3.84215	0.586792	0	0	5.87459	0.995676	3.98435	0.596859	0	0	0	0
chr1	+	10295742	10543106	ENSBTAT00000068053	2085	ENSBTAG00000017753	APP	amyloid beta precursor protein [Source:VGNC Symbol;Acc:VGNC:26038]	0.113265	0.017298	0	0	0.140653	0.023839	0	0	0	0	0.277239	0.043671
chr1	+	10488768	10488874	ENSBTAT00000059549	107	ENSBTAG00000042557	RF00026	NA	0	0	0	0	0.990654	0.167905	0	0	0	0	0	0
chr1	-	10656634	10691694	ENSBTAT00000025345	1628	ENSBTAG00000019043	GABPA	GA binding protein transcription factor subunit alpha [Source:VGNC Symbol;Acc:VGNC:29189]	67.4003	10.2937	68.3104	10.7008	84.5199	14.3252	38.9991	5.84209	40.0881	6.26033	52.0587	8.20033
chr1	-	10656783	10690868	ENSBTAT00000078958	1719	ENSBTAG00000019043	GABPA	GA binding protein transcription factor subunit alpha [Source:VGNC Symbol;Acc:VGNC:29189]	75.8688	11.5871	68.9431	10.7999	32.1646	5.45153	81.3384	12.1846	54.667	8.53704	58.2213	9.17108
chr1	+	10690694	10698911	ENSBTAT00000032427	938	ENSBTAG00000000605	ATP5PF	ATP synthase peripheral stalk subunit F6 [Source:VGNC Symbol;Acc:VGNC:26304]	240.159	36.6783	197.874	30.9968	189.121	32.0539	189.858	28.4409	159.08	24.8426	176.045	27.7307
chr1	+	10691780	10698960	ENSBTAT00000066011	514	ENSBTAG00000000605	ATP5PF	ATP synthase peripheral stalk subunit F6 [Source:VGNC Symbol;Acc:VGNC:26304]	956.781	146.124	892.366	139.789	976.961	165.584	766.403	114.808	754.982	117.901	719.411	113.322
chr1	-	10702387	10787934	ENSBTAT00000080737	4798	ENSBTAG00000000603	JAM2	junctional adhesion molecule 2 [Source:VGNC Symbol;Acc:VGNC:50011]	55.8699	8.53274	55.2497	8.65485	47.4959	8.05001	113.573	17.0133	102.184	15.9574	108.36	17.069
chr1	-	10713983	10736901	ENSBTAT00000000795	870	ENSBTAG00000000603	JAM2	junctional adhesion molecule 2 [Source:VGNC Symbol;Acc:VGNC:50011]	0.106932	0.016331	0.537132	0.084142	0.723547	0.122633	0.602322	0.090228	1.78619	0.278939	1.11577	0.175757
chr1	+	10823242	10835021	ENSBTAT00000026038	1169	ENSBTAG00000019542	MRPL39	mitochondrial ribosomal protein L39 [Source:VGNC Symbol;Acc:VGNC:31634]	101.552	15.5096	98.4116	15.4161	102.284	17.3359	107.171	16.0544	82.2601	12.8461	103.932	16.3714
chr1	+	10823242	10835021	ENSBTAT00000067126	1938	ENSBTAG00000019542	MRPL39	mitochondrial ribosomal protein L39 [Source:VGNC Symbol;Acc:VGNC:31634]	1.14139	0.174319	0.256777	0.040224	1.23196	0.208804	0.238719	0.03576	0.760583	0.118776	0.427173	0.067289
chr1	+	10823242	10839049	ENSBTAT00000078359	1909	ENSBTAG00000019542	MRPL39	mitochondrial ribosomal protein L39 [Source:VGNC Symbol;Acc:VGNC:31634]	28.9717	4.4247	24.3622	3.81634	16.8923	2.86306	24.6992	3.69996	19.9628	3.11748	26.9463	4.24461
chr1	+	10823242	10849340	ENSBTAT00000085749	1848	ENSBTAG00000019542	MRPL39	mitochondrial ribosomal protein L39 [Source:VGNC Symbol;Acc:VGNC:31634]	2.90417	0.443539	1.44927	0.227028	3.26632	0.553604	0	0	0	0	0	0
chr1	-	10848649	10848713	ENSBTAT00000050904	65	ENSBTAG00000036404	bta-mir-155	bta-mir-155 [Source:miRBase;Acc:MI0009752]	0.692308	0.105733	0.615385	0.0964	0	0	0	0	2	0.312329	0	0
chr1	+	11580798	11581218	ENSBTAT00000054428	421	ENSBTAG00000038900	.	NA	3.43468	0.524562	1.63539	0.256184	2.49644	0.423118	1.17696	0.176309	1.61283	0.251866	1.44181	0.227115
chr1	-	15324270	15552944	ENSBTAT00000072145	2571	ENSBTAG00000003301	NCAM2	neural cell adhesion molecule 2 [Source:VGNC Symbol;Acc:VGNC:31899]	0	0	0.106962	0.016756	0.109685	0.01859	0.152859	0.022898	0.108518	0.016947	0	0
chr1	-	18712589	18736860	ENSBTAT00000000782	2507	ENSBTAG00000000588	CHODL	chondrolectin [Source:VGNC Symbol;Acc:VGNC:27308]	0	0	0.141736	0.022203	0	0	0	0	0	0	0	0
chr1	-	18713900	18727570	ENSBTAT00000076152	747	ENSBTAG00000000588	CHODL	chondrolectin [Source:VGNC Symbol;Acc:VGNC:27308]	0	0	0.247211	0.038726	0	0	0	0	0	0	0	0
chr1	+	19227894	19256713	ENSBTAT00000001832	1159	ENSBTAG00000001395	C1H21orf91	chromosome 1 C21orf91 homolog [Source:VGNC Symbol;Acc:VGNC:52664]	46.9255	7.1667	44.9491	7.04126	35.3236	5.98694	46.6721	6.99152	50.4362	7.87633	51.9845	8.18864
chr1	+	19417655	19437170	ENSBTAT00000024895	1869	ENSBTAG00000018704	BTG3	BTG anti-proliferation factor 3 [Source:VGNC Symbol;Acc:VGNC:26599]	112.716	17.2146	112.161	17.57	100.464	17.0275	112.8	16.8976	98.5399	15.3884	102.539	16.1521
chr1	-	19437777	19502580	ENSBTAT00000085602	1470	ENSBTAG00000004869	CXADR	CXADR, Ig-like cell adhesion molecule [Source:VGNC Symbol;Acc:VGNC:53521]	0	0	0.193523	0.030315	0	0	1.28006	0.191754	0	0	0	0
chr1	-	19458706	19494833	ENSBTAT00000067490	2971	ENSBTAG00000004869	CXADR	CXADR, Ig-like cell adhesion molecule [Source:VGNC Symbol;Acc:VGNC:53521]	0.54291	0.082916	0	0	1.01556	0.172125	0	0	1.21607	0.189907	1.04376	0.164413
chr1	-	19458706	19502580	ENSBTAT00000006400	2896	ENSBTAG00000004869	CXADR	CXADR, Ig-like cell adhesion molecule [Source:VGNC Symbol;Acc:VGNC:53521]	0	0	0	0	0.125961	0.021349	0	0	0.0639	0.009979	0	0
chr1	-	20385501	20385585	ENSBTAT00000042206	85	ENSBTAG00000029827	bta-mir-125b-2	bta-mir-125b-2 [Source:miRBase;Acc:MI0005457]	0	0	0	0	0	0	0	0	0.070588	0.011023	0	0
chr1	-	20436469	20583230	ENSBTAT00000082732	1099	ENSBTAG00000054337	.	NA	1.13649	0.17357	1.06744	0.167214	0.895636	0.1518	0	0	0	0	0.967568	0.152412
chr1	-	20511331	20582796	ENSBTAT00000084992	192	ENSBTAG00000054337	.	NA	0.609375	0.093067	1.69583	0.265652	0	0	0	0	0	0	0.638021	0.100502
chr1	-	20604201	20824149	ENSBTAT00000077302	698	ENSBTAG00000053883	.	NA	0.058572	0.008945	0	0	0	0	0.094218	0.014114	0	0	0	0
chr1	-	20683920	20824149	ENSBTAT00000072208	1247	ENSBTAG00000053883	.	NA	0.231137	0.0353	0.343289	0.053776	0	0	0.459959	0.068902	0	0	0	0
chr1	-	20756822	20823810	ENSBTAT00000072361	289	ENSBTAG00000053883	.	NA	0.214148	0.032706	0.782554	0.122587	0	0	0.614763	0.092092	0	0	0	0
chr1	-	21167188	21328190	ENSBTAT00000025716	3380	ENSBTAG00000019314	USP25	ubiquitin specific peptidase 25 [Source:VGNC Symbol;Acc:VGNC:36718]	39.6625	6.05746	34.1932	5.35635	24.4312	4.14081	36.4353	5.45804	48.006	7.49683	40.7302	6.41586
chr1	-	21167188	21328190	ENSBTAT00000067413	3476	ENSBTAG00000019314	USP25	ubiquitin specific peptidase 25 [Source:VGNC Symbol;Acc:VGNC:36718]	5.9246	0.904835	13.3588	2.09265	0	0	4.61486	0.69131	0	0	5.91135	0.931162
chr1	-	21167188	21328190	ENSBTAT00000075352	3506	ENSBTAG00000019314	USP25	ubiquitin specific peptidase 25 [Source:VGNC Symbol;Acc:VGNC:36718]	56.0867	8.56584	57.7114	9.04047	59.7401	10.1253	80.0164	11.9865	66.8118	10.4336	78.0943	12.3015
chr1	+	22093841	22113626	ENSBTAT00000072128	980	ENSBTAG00000052575	.	NA	1.36983	0.209208	0.720006	0.112789	0.648122	0.109849	1.19001	0.178264	1.28422	0.20055	0.661792	0.104246
chr1	+	22093841	22141698	ENSBTAT00000070648	497	ENSBTAG00000052575	.	NA	10.4049	1.58909	7.52922	1.17945	12.0721	2.04608	16.3493	2.44914	8.32988	1.30083	17.4006	2.74096
chr1	+	22141007	22189794	ENSBTAT00000072612	1134	ENSBTAG00000052575	.	NA	28.8363	4.40402	35.2819	5.5269	29.672	5.02906	34.3636	5.1477	23.9865	3.74584	31.088	4.89702
chr1	+	22189815	22193285	ENSBTAT00000065805	3471	ENSBTAG00000047293	NRIP1	nuclear receptor interacting protein 1 [Source:VGNC Symbol;Acc:VGNC:32263]	72.5753	11.0841	78.6563	12.3215	68.293	11.5749	74.0098	11.0867	68.1925	10.6492	74.0063	11.6576
chr1	+	22280562	22290592	ENSBTAT00000069709	1259	ENSBTAG00000054742	.	NA	0.772041	0.11791	0.467986	0.07331	1.23193	0.208798	0	0	0.223987	0.034979	0.588245	0.092661
chr1	+	22281772	22296545	ENSBTAT00000078117	536	ENSBTAG00000054742	.	NA	0	0	0.810506	0.126965	0	0	1.83897	0.275479	0.730137	0.114021	1.48022	0.233166
chr1	+	22783876	22794051	ENSBTAT00000017155	2131	ENSBTAG00000012908	HSPA13	heat shock protein family A (Hsp70) member 13 [Source:VGNC Symbol;Acc:VGNC:53581]	234.304	35.7841	232.151	36.3664	196.023	33.2237	255.535	38.2794	223.992	34.9795	253.726	39.9671
chr1	-	22807642	22906567	ENSBTAT00000074386	4124	ENSBTAG00000054574	.	multidrug resistance-associated protein 1 [Source:NCBI gene;Acc:518080]	0.06838	0.010443	0.273278	0.042809	0.265497	0.044999	0.3356	0.050273	0.510912	0.079786	0.06838	0.010771
chr1	-	22948185	22967236	ENSBTAT00000048660	2265	ENSBTAG00000034347	RBM11	RNA binding motif protein 11 [Source:VGNC Symbol;Acc:VGNC:33784]	16.8772	2.57758	14.7745	2.31443	12.9135	2.18868	10.7212	1.60604	11.4571	1.78919	12.8494	2.02406
chr1	+	22966535	22989880	ENSBTAT00000053236	1224	ENSBTAG00000038512	LIPI	lipase I [Source:NCBI gene;Acc:617574]	0.482197	0.073644	0.497686	0.077962	0	0	0.230392	0.034513	0	0	0.449346	0.070781
chr1	+	23043555	23044082	ENSBTAT00000053129	453	ENSBTAG00000038422	.	NA	54.8219	8.37268	56.0451	8.77944	50.9072	8.6282	50.8115	7.6116	36.7891	5.74515	45.0203	7.09164
chr1	+	24414164	24482074	ENSBTAT00000064983	801	ENSBTAG00000046755	.	NA	1.23221	0.188189	1.58427	0.248175	2.77029	0.469532	0.52809	0.079108	0	0	0.88015	0.138642
chr1	+	24876177	25063611	ENSBTAT00000079296	4223	ENSBTAG00000010462	ROBO2	roundabout guidance receptor 2 [Source:VGNC Symbol;Acc:VGNC:34079]	5.8276	0.890022	5.94194	0.930804	5.35708	0.907965	5.08255	0.76137	5.94564	0.928498	7.30052	1.14999
chr1	+	24876177	25065331	ENSBTAT00000078916	4190	ENSBTAG00000010462	ROBO2	roundabout guidance receptor 2 [Source:VGNC Symbol;Acc:VGNC:34079]	0.191805	0.029293	0.056215	0.008806	0.193416	0.032782	0.07182	0.010759	0.149165	0.023294	0.09708	0.015292
chr1	-	26116520	26265528	ENSBTAT00000061264	6156	ENSBTAG00000009851	ROBO1	roundabout guidance receptor 1 [Source:VGNC Symbol;Acc:VGNC:34078]	4.55541	0.695725	4.70432	0.736931	14.6736	2.487	11.7266	1.75665	17.1702	2.68137	25.4645	4.0112
chr1	-	26117197	26265576	ENSBTAT00000048615	5491	ENSBTAG00000009851	ROBO1	roundabout guidance receptor 1 [Source:VGNC Symbol;Acc:VGNC:34078]	31.0784	4.74646	29.3342	4.59519	14.5579	2.46741	27.7718	4.16024	22.1905	3.46537	9.69335	1.52691
chr1	-	29107326	29419066	ENSBTAT00000050765	2836	ENSBTAG00000036262	GBE1	1,4-alpha-glucan branching enzyme 1 [Source:VGNC Symbol;Acc:VGNC:53570]	0	0	2.56555	0.401893	0	0	2.95382	0.442484	0	0	0	0
chr1	-	29107326	29419066	ENSBTAT00000083071	2962	ENSBTAG00000036262	GBE1	1,4-alpha-glucan branching enzyme 1 [Source:VGNC Symbol;Acc:VGNC:53570]	118.568	18.1083	130.489	20.4411	111.704	18.9326	131.578	19.7105	123.481	19.2833	128.73	20.2777
chr1	+	32846911	32848986	ENSBTAT00000069594	2076	ENSBTAG00000054327	.	NA	0.135838	0.020746	0.067919	0.010639	0.067919	0.011511	0	0	0	0	0.020231	0.003187
chr1	+	33282081	33285538	ENSBTAT00000065519	564	ENSBTAG00000045974	.	NA	0	0	0.434961	0.068136	1.39856	0.237039	1.08854	0.163064	0.596667	0.093178	0.522	0.082226
chr1	+	33714841	34095244	ENSBTAT00000012150	2042	ENSBTAG00000009219	CADM2	cell adhesion molecule 2 [Source:VGNC Symbol;Acc:VGNC:26695]	0.4143	0.063274	0	0	0	0	0	0	0	0	0	0
chr1	-	35036368	35123427	ENSBTAT00000037060	1609	ENSBTAG00000026156	VGLL3	vestigial like family member 3 [Source:VGNC Symbol;Acc:VGNC:36792]	71.1719	10.8697	8.34187	1.30675	8.65838	1.4675	0.427805	0.064086	4.82188	0.753006	6.75591	1.0642
chr1	-	35073330	35123243	ENSBTAT00000070662	1735	ENSBTAG00000026156	VGLL3	vestigial like family member 3 [Source:VGNC Symbol;Acc:VGNC:36792]	442.35	67.5579	492.337	77.1245	497.88	84.385	534.62	80.0866	582.304	90.9351	560.858	88.3469
chr1	-	35098847	35123427	ENSBTAT00000072068	1948	ENSBTAG00000026156	VGLL3	vestigial like family member 3 [Source:VGNC Symbol;Acc:VGNC:36792]	71.0803	10.8557	110.261	17.2724	108.1	18.3217	140.127	20.9912	96.2283	15.0274	132.739	20.9091
chr1	+	35381297	35415198	ENSBTAT00000010436	2430	ENSBTAG00000007939	CHMP2B	charged multivesicular body protein 2B [Source:VGNC Symbol;Acc:VGNC:27301]	152.1	23.2295	158.437	24.8192	109.445	18.5498	158.601	23.7585	137.482	21.4698	137.388	21.6416
chr1	+	36006380	36007572	ENSBTAT00000052346	1193	ENSBTAG00000039151	HTR1F	5-hydroxytryptamine receptor 1F [Source:VGNC Symbol;Acc:VGNC:29995]	0.118189	0.01805	0.472758	0.074057	0.472758	0.080127	0	0	0.308466	0.048171	0	0
chr1	-	36052605	36052711	ENSBTAT00000063573	107	ENSBTAG00000046393	RF00015	NA	0.672897	0.102768	1.37383	0.21521	0	0	0	0	0	0	0.219626	0.034596
chr1	-	36058732	36063724	ENSBTAT00000066239	2529	ENSBTAG00000046959	CGGBP1	CGG triplet repeat binding protein 1 [Source:NCBI gene;Acc:613824]	233.822	35.7105	232.301	36.3898	179.348	30.3975	239.961	35.9463	228.662	35.7089	234.351	36.9152
chr1	+	36063528	36146684	ENSBTAT00000084938	4026	ENSBTAG00000023675	ZNF654	zinc finger protein 654 [Source:VGNC Symbol;Acc:VGNC:55090]	17.8543	2.7268	20.5892	3.22529	15.1015	2.55954	23.3162	3.49278	12.4777	1.94858	14.274	2.24846
chr1	+	36063528	36147146	ENSBTAT00000032410	3903	ENSBTAG00000023675	ZNF654	zinc finger protein 654 [Source:VGNC Symbol;Acc:VGNC:55090]	5.26823	0.804591	6.77463	1.06124	7.60264	1.28856	8.61863	1.29108	9.56712	1.49404	15.1859	2.39209
chr1	+	36156437	36162573	ENSBTAT00000010480	1515	ENSBTAG00000007970	C1H3orf38	chromosome 1 C3orf38 homolog [Source:VGNC Symbol;Acc:VGNC:53515]	83.6488	12.7753	80.0347	12.5374	73.4162	12.4432	79.4574	11.9028	74.9511	11.7047	75.2383	11.8516
chr1	+	37110684	37519280	ENSBTAT00000008955	3032	ENSBTAG00000006811	EPHA3	EPH receptor A3 [Source:VGNC Symbol;Acc:VGNC:54423]	2.32685	0.355368	1.95515	0.306274	0.870304	0.147507	3.15584	0.472748	2.28551	0.356916	2.1179	0.333614
chr1	-	38203313	38267128	ENSBTAT00000067662	2226	ENSBTAG00000023652	PROS1	protein S [Source:VGNC Symbol;Acc:VGNC:49565]	0	0	2.65613	0.416082	121.986	20.6752	0	0	8.32579	1.30019	0	0
chr1	-	38203318	38267163	ENSBTAT00000032377	2382	ENSBTAG00000023652	PROS1	protein S [Source:VGNC Symbol;Acc:VGNC:49565]	383.82	58.6189	366.72	57.4466	174.765	29.6206	351.861	52.709	318.963	49.8107	333.649	52.5566
chr1	+	38275588	38352554	ENSBTAT00000006796	1579	ENSBTAG00000005155	ARL13B	ADP ribosylation factor like GTPase 13B [Source:VGNC Symbol;Acc:VGNC:26138]	83.8623	12.8079	92.0259	14.4158	65.1177	11.0367	79.3996	11.8941	65.3309	10.2024	58.8329	9.26741
chr1	+	38275588	38352554	ENSBTAT00000073520	1510	ENSBTAG00000005155	ARL13B	ADP ribosylation factor like GTPase 13B [Source:VGNC Symbol;Acc:VGNC:26138]	9.18237	1.40238	6.42952	1.00718	12.3087	2.08619	0	0	11.809	1.84414	11.4012	1.79593
chr1	-	38315772	38331093	ENSBTAT00000006804	1039	ENSBTAG00000005162	STX19	syntaxin 19 [Source:VGNC Symbol;Acc:VGNC:35435]	0	0	0	0	0	0	0.224333	0.033605	0	0	0	0
chr1	+	38360629	38420853	ENSBTAT00000020876	2519	ENSBTAG00000015728	NSUN3	NOP2/Sun RNA methyltransferase family member 3 [Source:VGNC Symbol;Acc:VGNC:32286]	36.2457	5.53563	33.5665	5.25818	28.6784	4.86067	33.8059	5.06415	26.2682	4.10215	30.3597	4.78228
chr1	+	40948983	40950338	ENSBTAT00000015004	1356	ENSBTAG00000034182	.	tubulin alpha-1 chain [Source:NCBI gene;Acc:782966]	22.4288	3.42544	21.5042	3.36863	20.018	3.39283	14.927	2.23608	11.1512	1.74142	15.6758	2.46927
chr1	+	40974784	41183078	ENSBTAT00000070212	1434	ENSBTAG00000050258	.	NA	0	0	0	0	0	0	0.431129	0.064583	0.546722	0.085379	0.784519	0.123578
chr1	+	42010599	42049950	ENSBTAT00000013306	3650	ENSBTAG00000010091	ARL6	ADP ribosylation factor like GTPase 6 [Source:VGNC Symbol;Acc:VGNC:26149]	17.8101	2.72006	17.8787	2.80069	12.2688	2.07942	17.9266	2.68541	15.6227	2.43972	18.4637	2.90842
chr1	+	42070368	42196081	ENSBTAT00000063463	8996	ENSBTAG00000047147	CRYBG3	crystallin beta-gamma domain containing 3 [Source:NCBI gene;Acc:516526]	25.1484	3.84079	27.8831	4.36788	22.9302	3.88641	23.7224	3.55363	25.1403	3.92602	27.1102	4.27043
chr1	+	42088283	42196081	ENSBTAT00000082599	8545	ENSBTAG00000047147	CRYBG3	crystallin beta-gamma domain containing 3 [Source:NCBI gene;Acc:516526]	0.005316	0.000812	0	0	0	0	2.86875	0.429741	0.005041	0.000787	0	0
chr1	+	42121305	42196081	ENSBTAT00000032404	8334	ENSBTAG00000047147	CRYBG3	crystallin beta-gamma domain containing 3 [Source:NCBI gene;Acc:516526]	0	0	0	0	0	0	2.01118	0.301276	0	0	0	0
chr1	-	42194819	42230806	ENSBTAT00000070121	2026	ENSBTAG00000015546	RIOX2	ribosomal oxygenase 2 [Source:VGNC Symbol;Acc:VGNC:33980]	47.0171	7.1807	49.7081	7.78676	41.278	6.99615	52.5685	7.8748	43.2262	6.7504	42.3763	6.67516
chr1	-	42197903	42223912	ENSBTAT00000020656	1326	ENSBTAG00000015546	RIOX2	ribosomal oxygenase 2 [Source:VGNC Symbol;Acc:VGNC:33980]	0.252354	0.038541	3.44361	0.53944	3.94543	0.668706	0.280676	0.042045	4.15982	0.649616	0.275828	0.043449
chr1	-	42822730	42830190	ENSBTAT00000080474	2181	ENSBTAG00000020996	CLDND1	claudin domain containing 1 [Source:VGNC Symbol;Acc:VGNC:27421]	84.1027	12.8446	134.417	21.0564	170.166	28.8412	62.6206	9.38061	76.1702	11.8951	87.5681	13.7938
chr1	-	42822731	42830070	ENSBTAT00000027961	2111	ENSBTAG00000020996	CLDND1	claudin domain containing 1 [Source:VGNC Symbol;Acc:VGNC:27421]	26.0144	3.97305	136.983	21.4584	34.861	5.90854	51.8403	7.76572	40.1482	6.26972	18.6672	2.94048
chr1	+	42839325	42840401	ENSBTAT00000027963	1077	ENSBTAG00000020997	GPR15	G protein-coupled receptor 15 [Source:VGNC Symbol;Acc:VGNC:29557]	0.261838	0.039989	0	0	0	0	0	0	0	0	0	0
chr1	-	42888156	42901415	ENSBTAT00000005398	2109	ENSBTAG00000004124	CPOX	coproporphyrinogen oxidase [Source:VGNC Symbol;Acc:VGNC:27667]	50.9357	7.77917	47.7335	7.47744	38.8992	6.59298	52.7824	7.90684	48.3025	7.54313	47.5989	7.49782
chr1	+	43047976	43111603	ENSBTAT00000005868	4653	ENSBTAG00000004471	ST3GAL6	ST3 beta-galactoside alpha-2,3-sialyltransferase 6 [Source:VGNC Symbol;Acc:VGNC:35335]	158.416	24.1942	179.75	28.1578	109.66	18.5861	94.3023	14.1266	79.9024	12.4779	95.777	15.0869
chr1	-	43112237	43195312	ENSBTAT00000019822	3941	ENSBTAG00000014889	DCBLD2	discoidin, CUB and LCCL domain containing 2 [Source:VGNC Symbol;Acc:VGNC:27909]	666.748	101.829	698.171	109.368	584.817	99.1198	371.346	55.6279	381.12	59.5174	365.118	57.5138
chr1	+	43902264	44073696	ENSBTAT00000018159	5107	ENSBTAG00000013662	COL8A1	collagen type VIII alpha 1 chain [Source:VGNC Symbol;Acc:VGNC:27574]	5.03799	0.769427	5.8316	0.913519	3.92246	0.664812	25.832	3.86965	26.2544	4.1	25.6479	4.04009
chr1	+	44086074	44481122	ENSBTAT00000018160	840	ENSBTAG00000013663	CMSS1	cms1 ribosomal small subunit homolog [Source:NCBI gene;Acc:616567]	34.1232	5.21148	23.6124	3.69888	34.0294	5.76759	35.1289	5.26234	40.9831	6.40009	28.6582	4.51426
chr1	-	44096867	44402309	ENSBTAT00000018161	4101	ENSBTAG00000013664	FILIP1L	filamin A interacting protein 1 like [Source:VGNC Symbol;Acc:VGNC:29013]	408.005	62.3127	391.433	61.3179	328.734	55.7166	184.546	27.6451	207.876	32.4628	182.592	28.7621
chr1	+	44402030	44481342	ENSBTAT00000067402	1155	ENSBTAG00000013663	CMSS1	cms1 ribosomal small subunit homolog [Source:NCBI gene;Acc:616567]	14.042	2.14456	17.1345	2.68412	6.76723	1.14697	21.9331	3.28559	13.6281	2.12822	15.9057	2.50549
chr1	+	44485042	44511474	ENSBTAT00000084003	3876	ENSBTAG00000013667	TMEM30C	transmembrane protein 30C [Source:NCBI gene;Acc:531379]	0	0	0.145511	0.022794	0	0	0.326883	0.048967	0.145253	0.022683	0.318135	0.050113
chr1	+	44554751	44611092	ENSBTAT00000032386	3310	ENSBTAG00000015010	TBC1D23	TBC1 domain family member 23 [Source:VGNC Symbol;Acc:VGNC:35638]	119.151	18.1974	125.731	19.6957	92.0893	15.6081	133.854	20.0514	110.588	17.2699	123.145	19.3979
chr1	+	44617553	44637162	ENSBTAT00000087123	843	ENSBTAG00000004833	NIT2	nitrilase family member 2 [Source:VGNC Symbol;Acc:VGNC:32090]	5.81898	0.888704	5.08268	0.7962	4.3906	0.744156	4.16223	0.623506	4.16647	0.650655	5.31534	0.837277
chr1	+	44617616	44637448	ENSBTAT00000006347	1166	ENSBTAG00000004833	NIT2	nitrilase family member 2 [Source:VGNC Symbol;Acc:VGNC:32090]	58.4323	8.92408	66.3579	10.3949	48.6037	8.23778	55.0739	8.25011	41.6175	6.49918	52.2113	8.22437
chr1	+	44619642	44637162	ENSBTAT00000075578	840	ENSBTAG00000004833	NIT2	nitrilase family member 2 [Source:VGNC Symbol;Acc:VGNC:32090]	0.019048	0.002909	0	0	0.019048	0.003228	0	0	0.033021	0.005157	0.019048	0.003
chr1	-	44650783	44687949	ENSBTAT00000019001	2173	ENSBTAG00000014302	TOMM70	translocase of outer mitochondrial membrane 70 [Source:VGNC Symbol;Acc:VGNC:49582]	256.927	39.2393	250.11	39.1796	193.086	32.7259	268.951	40.2891	229.326	35.8125	256.887	40.4651
chr1	+	44688566	44724234	ENSBTAT00000064152	1145	ENSBTAG00000034442	LNP1	leukemia NUP98 fusion partner 1 [Source:NCBI gene;Acc:507217]	1.51645	0.2316	1.81103	0.283697	0.381887	0.064725	2.1793	0.32646	0.760953	0.118834	2.27551	0.35844
chr1	+	44688566	44729118	ENSBTAT00000085137	1968	ENSBTAG00000034442	LNP1	leukemia NUP98 fusion partner 1 [Source:NCBI gene;Acc:507217]	24.5003	3.74181	22.6039	3.54089	21.7725	3.69019	14.6199	2.19008	12.4722	1.94772	13.8477	2.18131
chr1	+	44948235	45057277	ENSBTAT00000074340	1413	ENSBTAG00000004459	TMEM45A	transmembrane protein 45A [Source:NCBI gene;Acc:509461]	3.27721	0.500512	6.77005	1.06053	0.28659	0.048574	9.03704	1.35376	8.61874	1.34594	4.0256	0.634117
chr1	+	44948235	45061338	ENSBTAT00000005845	1519	ENSBTAG00000004459	TMEM45A	transmembrane protein 45A [Source:NCBI gene;Acc:509461]	161.602	24.6807	165.005	25.8479	146.761	24.8743	186.559	27.9466	172.645	26.9609	189.065	29.7818
chr1	+	44979437	45061338	ENSBTAT00000085573	1254	ENSBTAG00000004459	TMEM45A	transmembrane protein 45A [Source:NCBI gene;Acc:509461]	0	0	0.160057	0.025073	0	0	1.36708	0.204789	2.83101	0.442103	3.98927	0.628394
chr1	+	45082065	45145326	ENSBTAT00000016106	3066	ENSBTAG00000012140	ADGRG7	adhesion G protein-coupled receptor G7 [Source:VGNC Symbol;Acc:VGNC:25670]	0	0	0	0	0	0	0	0	0.086432	0.013498	0	0
chr1	+	45155599	45188354	ENSBTAT00000004503	2395	ENSBTAG00000016363	TFG	TRK-fused gene [Source:NCBI gene;Acc:505171]	406.597	62.0975	397.485	62.2659	357.262	60.5518	427.929	64.104	420.825	65.7179	404.712	63.7506
chr1	+	45156437	45187923	ENSBTAT00000068901	1894	ENSBTAG00000016363	TFG	TRK-fused gene [Source:NCBI gene;Acc:505171]	0.5212	0.0796	0.724266	0.113456	0.84743	0.14363	2.07207	0.310398	5.19257	0.810895	0.728065	0.114685
chr1	+	45161565	45187923	ENSBTAT00000084500	1165	ENSBTAG00000016363	TFG	TRK-fused gene [Source:NCBI gene;Acc:505171]	19.4922	2.97695	7.49657	1.17433	1.9186	0.32518	32.1131	4.81057	15.9637	2.49296	24.1091	3.79769
chr1	-	45273441	45396692	ENSBTAT00000086863	1774	ENSBTAG00000026836	.	NA	0.183766	0.028066	0	0	0	0	0	0	0	0	0	0
chr1	-	45332345	45396692	ENSBTAT00000087366	2038	ENSBTAG00000026836	.	NA	1.48602	0.226952	0	0	0	0	0	0	0	0	0.586529	0.092391
chr1	-	45334255	45477104	ENSBTAT00000057490	2054	ENSBTAG00000026836	.	NA	0.047225	0.007212	1.26112	0.197554	0.328717	0.055714	0.202532	0.030339	0	0	0.158059	0.024898
chr1	+	45436376	45436630	ENSBTAT00000081562	255	ENSBTAG00000053387	.	NA	0.552941	0.084448	0	0	0	0	1.32549	0.198559	0	0	0	0
chr1	-	45743519	45816098	ENSBTAT00000020801	3753	ENSBTAG00000015662	IMPG2	interphotoreceptor matrix proteoglycan 2 [Source:VGNC Symbol;Acc:VGNC:30190]	2.48885	0.38011	2.97392	0.465864	3.0673	0.519873	1.71701	0.257209	2.27465	0.35522	3.44906	0.543299
chr1	-	45816823	45962890	ENSBTAT00000022522	5846	ENSBTAG00000016932	SENP7	SUMO specific peptidase 7 [Source:VGNC Symbol;Acc:VGNC:52825]	10.5822	1.61617	10.5296	1.64946	2.80531	0.475468	3.97835	0.595959	2.97646	0.464817	4.65165	0.732733
chr1	-	45816823	45988234	ENSBTAT00000082274	5770	ENSBTAG00000016932	SENP7	SUMO specific peptidase 7 [Source:VGNC Symbol;Acc:VGNC:52825]	7.78265	1.18861	8.90399	1.39481	10.7745	1.82615	13.9778	2.09389	11.4015	1.78051	11.9911	1.88885
chr1	-	45819466	45935991	ENSBTAT00000074259	2967	ENSBTAG00000016932	SENP7	SUMO specific peptidase 7 [Source:VGNC Symbol;Acc:VGNC:52825]	0	0	0	0	0	0	0	0	0	0	0.112658	0.017746
chr1	+	45964099	45969615	ENSBTAT00000054699	1159	ENSBTAG00000018731	.	putative protein FAM172B [Source:NCBI gene;Acc:524181]	2.10327	0.321222	2.32918	0.364865	3.15016	0.533916	3.31197	0.496135	3.54581	0.553728	2.75787	0.434423
chr1	+	45988289	45992514	ENSBTAT00000033093	1677	ENSBTAG00000024027	TRMT10C	tRNA methyltransferase 10C, mitochondrial RNase P subunit [Source:VGNC Symbol;Acc:VGNC:36367]	52.3906	8.00136	52.9505	8.29468	40.6369	6.88748	52.5811	7.87669	44.2415	6.90895	52.6631	8.29554
chr1	+	46001965	46016856	ENSBTAT00000017901	2318	ENSBTAG00000015069	PCNP	PEST proteolytic signal containing nuclear protein [Source:VGNC Symbol;Acc:VGNC:32636]	353.506	53.9893	358.528	56.1633	240.71	40.7976	283.444	42.4601	249.264	38.9262	270.599	42.6251
chr1	-	46028911	46058876	ENSBTAT00000017903	3793	ENSBTAG00000013460	ZBTB11	zinc finger and BTB domain containing 11 [Source:VGNC Symbol;Acc:VGNC:37059]	40.7013	6.21611	38.8895	6.09203	34.5858	5.8619	35.4573	5.31153	29.7764	4.65002	33.9577	5.34905
chr1	-	46061453	46066949	ENSBTAT00000017905	547	ENSBTAG00000013461	RPL24	ribosomal protein L24 [Source:VGNC Symbol;Acc:VGNC:34113]	3960.64	604.89	3689.19	577.91	3652.44	619.048	2539.57	380.43	2513.83	392.571	2479.76	390.614
chr1	+	46077322	46098614	ENSBTAT00000017907	3343	ENSBTAG00000013464	CEP97	centrosomal protein 97 [Source:VGNC Symbol;Acc:VGNC:52750]	39.9049	6.09448	41.3325	6.47472	29.2048	4.94987	47.513	7.11749	45.1191	7.04599	54.1072	8.52302
chr1	+	46114976	46166455	ENSBTAT00000078164	3354	ENSBTAG00000013465	NXPE3	neurexophilin and PC-esterase domain family member 3 [Source:VGNC Symbol;Acc:VGNC:32380]	29.3781	4.48678	31.5771	4.94654	24.8904	4.21865	33.246	4.98027	29.8642	4.66372	32.2996	5.08787
chr1	-	46138494	46139246	ENSBTAT00000081924	435	ENSBTAG00000048517	.	NA	0.545314	0.083283	0	0	1.26212	0.213915	0.838403	0.125593	0	0	1.14034	0.179628
chr1	+	46142270	46164960	ENSBTAT00000017908	1659	ENSBTAG00000013465	NXPE3	neurexophilin and PC-esterase domain family member 3 [Source:VGNC Symbol;Acc:VGNC:32380]	0	0	0	0	0	0	0	0	0	0	0.028933	0.004558
chr1	+	46190242	46201247	ENSBTAT00000014591	3499	ENSBTAG00000010987	NFKBIZ	NFKB inhibitor zeta [Source:VGNC Symbol;Acc:VGNC:32050]	29.3022	4.47519	22.1139	3.46413	21.2824	3.60712	35.7425	5.35425	38.642	6.03451	33.6034	5.29324
chr1	+	46886995	46938289	ENSBTAT00000004776	1242	ENSBTAG00000003666	ZPLD1	zona pellucida like domain containing 1 [Source:VGNC Symbol;Acc:VGNC:37369]	0	0	0.220612	0.034559	0.21256	0.036027	0	0	0	0	0	0
chr1	+	49930775	50160291	ENSBTAT00000000097	3151	ENSBTAG00000000088	ALCAM	activated leukocyte cell adhesion molecule [Source:VGNC Symbol;Acc:VGNC:25805]	312.492	47.7253	375.136	58.7649	294.465	49.9085	207.751	31.1212	205.925	32.1582	205.438	32.3607
chr1	+	49930775	50160291	ENSBTAT00000071366	3112	ENSBTAG00000000088	ALCAM	activated leukocyte cell adhesion molecule [Source:VGNC Symbol;Acc:VGNC:25805]	3.77176	0.576042	4.03196	0.631605	2.11489	0.35845	1.39731	0.209318	2.79315	0.43619	2.26153	0.356238
chr1	-	50258002	50477661	ENSBTAT00000078595	3977	ENSBTAG00000013057	CBLB	Cbl proto-oncogene B [Source:VGNC Symbol;Acc:VGNC:26809]	2.3597	0.360385	1.47395	0.230894	0	0	1.17557	0.176101	0	0	1.57059	0.247401
chr1	-	50258002	50480702	ENSBTAT00000076340	4098	ENSBTAG00000013057	CBLB	Cbl proto-oncogene B [Source:VGNC Symbol;Acc:VGNC:26809]	31.1918	4.76377	35.635	5.58221	39.2253	6.64824	41.6146	6.23389	21.6762	3.38505	32.6724	5.14658
chr1	-	50258002	50480702	ENSBTAT00000083502	4766	ENSBTAG00000013057	CBLB	Cbl proto-oncogene B [Source:VGNC Symbol;Acc:VGNC:26809]	15.8871	2.42635	8.53094	1.33637	4.14104	0.701859	13.7264	2.05622	8.63911	1.34912	18.3405	2.88902
chr1	-	50258002	50481376	ENSBTAT00000080324	3970	ENSBTAG00000013057	CBLB	Cbl proto-oncogene B [Source:VGNC Symbol;Acc:VGNC:26809]	6.54668	0.999843	9.3114	1.45863	4.38452	0.743127	3.46872	0.519617	4.14424	0.647183	3.57215	0.562688
chr1	-	50258002	50481376	ENSBTAT00000085599	4102	ENSBTAG00000013057	CBLB	Cbl proto-oncogene B [Source:VGNC Symbol;Acc:VGNC:26809]	116.821	17.8414	126.625	19.8358	109.19	18.5065	100.424	15.0436	113.325	17.6973	98.0904	15.4513
chr1	-	50271747	50481376	ENSBTAT00000062945	3012	ENSBTAG00000013057	CBLB	Cbl proto-oncogene B [Source:VGNC Symbol;Acc:VGNC:26809]	0.815463	0.124542	0.833504	0.130568	0	0	0	0	0	0	0.107379	0.016914
chr1	-	50271747	50481552	ENSBTAT00000017358	2897	ENSBTAG00000013057	CBLB	Cbl proto-oncogene B [Source:VGNC Symbol;Acc:VGNC:26809]	1.57631	0.240743	0.962252	0.150736	0	0	1.57138	0.235394	1.01513	0.158527	0	0
chr1	-	50311928	50480702	ENSBTAT00000083271	2330	ENSBTAG00000013057	CBLB	Cbl proto-oncogene B [Source:VGNC Symbol;Acc:VGNC:26809]	0.074195	0.011331	0	0	0.341631	0.057903	0	0	0.130556	0.020388	0.029185	0.004597
chr1	-	51788402	51788474	ENSBTAT00000062768	73	ENSBTAG00000045335	bta-mir-2286	bta-mir-2286 [Source:miRBase;Acc:MI0011295]	0	0	0.287671	0.045064	1.75343	0.297186	0	0	0	0	0	0
chr1	+	51940576	51941806	ENSBTAT00000063186	1231	ENSBTAG00000046313	CCDC54	coiled-coil domain containing 54 [Source:VGNC Symbol;Acc:VGNC:26900]	0	0	0	0	0	0	0	0	0.114541	0.017887	0	0
chr1	+	52133128	52425953	ENSBTAT00000009058	3628	ENSBTAG00000006893	BBX	BBX, HMG-box containing [Source:VGNC Symbol;Acc:VGNC:26433]	122.373	18.6895	37.7336	5.91096	42.7709	7.24918	46.4082	6.95198	43.7512	6.83238	100.897	15.8934
chr1	+	52189680	52421032	ENSBTAT00000068521	3130	ENSBTAG00000006893	BBX	BBX, HMG-box containing [Source:VGNC Symbol;Acc:VGNC:26433]	2.43312	0.371599	2.22114	0.347941	1.14348	0.193806	1.32661	0.198727	0.039936	0.006237	0.135144	0.021288
chr1	+	52214326	52425452	ENSBTAT00000071609	3286	ENSBTAG00000006893	BBX	BBX, HMG-box containing [Source:VGNC Symbol;Acc:VGNC:26433]	0	0	8.332	1.3052	5.72951	0.971086	5.73333	0.858857	9.24982	1.44449	3.26883	0.514909
chr1	+	52214326	52430797	ENSBTAT00000085653	4823	ENSBTAG00000006893	BBX	BBX, HMG-box containing [Source:VGNC Symbol;Acc:VGNC:26433]	0.431271	0.065866	0	0	0	0	0	0	0	0	0	0
chr1	+	52258878	52421032	ENSBTAT00000078292	3689	ENSBTAG00000006893	BBX	BBX, HMG-box containing [Source:VGNC Symbol;Acc:VGNC:26433]	0	0	0	0	0	0	0	0	0	0	0.00014	2.2e-05
chr1	+	52282469	52421032	ENSBTAT00000067524	3786	ENSBTAG00000006893	BBX	BBX, HMG-box containing [Source:VGNC Symbol;Acc:VGNC:26433]	1.62038	0.247473	2.08588	0.326753	2.28885	0.387934	1.83344	0.274651	1.05784	0.165198	0.062863	0.009902
chr1	+	52333210	52425452	ENSBTAT00000070439	2679	ENSBTAG00000006893	BBX	BBX, HMG-box containing [Source:VGNC Symbol;Acc:VGNC:26433]	0	0	13.3836	2.09654	16.6892	2.82863	15.1374	2.2676	13.7859	2.15287	0	0
chr1	+	52333210	52430797	ENSBTAT00000075466	4195	ENSBTAG00000006893	BBX	BBX, HMG-box containing [Source:VGNC Symbol;Acc:VGNC:26433]	55.5458	8.48324	101.006	15.8225	64.5385	10.9385	75.5369	11.3155	79.7129	12.4483	53.672	8.45447
chr1	-	52712128	52777176	ENSBTAT00000055450	3001	ENSBTAG00000003585	CD47	CD47 molecule [Source:VGNC Symbol;Acc:VGNC:27035]	490.976	74.9843	508.894	79.7181	392.808	66.5766	487.256	72.9913	433.634	67.7182	486.363	76.6123
chr1	-	52713864	52777058	ENSBTAT00000087002	1263	ENSBTAG00000003585	CD47	CD47 molecule [Source:VGNC Symbol;Acc:VGNC:27035]	0.704295	0.107564	0.578988	0.090698	0.8151	0.13815	0.647738	0.097032	0.662454	0.103452	1.18325	0.186387
chr1	-	52713864	52777146	ENSBTAT00000068453	1260	ENSBTAG00000003585	CD47	CD47 molecule [Source:VGNC Symbol;Acc:VGNC:27035]	5.77202	0.881532	0.726295	0.113774	0.597791	0.101319	0.855955	0.128223	0.817554	0.127673	0	0
chr1	-	52713964	52777146	ENSBTAT00000083416	1193	ENSBTAG00000003585	CD47	CD47 molecule [Source:VGNC Symbol;Acc:VGNC:27035]	0.867994	0.132564	0.608059	0.095252	0.349069	0.059163	0.693618	0.103905	0.315264	0.049233	0.565735	0.089115
chr1	-	52717744	52777058	ENSBTAT00000066743	909	ENSBTAG00000003585	CD47	CD47 molecule [Source:VGNC Symbol;Acc:VGNC:27035]	0.028351	0.00433	0.070756	0.011084	0.02695	0.004568	0.0383	0.005737	0.035796	0.00559	0.073653	0.011602
chr1	-	52718238	52765326	ENSBTAT00000004664	882	ENSBTAG00000003585	CD47	CD47 molecule [Source:VGNC Symbol;Acc:VGNC:27035]	0.326497	0.049864	0.400667	0.062764	0.500552	0.084838	0.654732	0.098079	0.123656	0.019311	0.276229	0.043512
chr1	+	52734583	52735593	ENSBTAT00000081252	1011	ENSBTAG00000049729	.	NA	1.92779	0.294423	2.56874	0.402393	1.63699	0.277452	2.74876	0.411767	1.79822	0.280818	2.53907	0.399957
chr1	-	52879903	52953508	ENSBTAT00000007606	1728	ENSBTAG00000005787	IFT57	intraflagellar transport 57 [Source:VGNC Symbol;Acc:VGNC:30071]	75.3009	11.5003	74.8464	11.7247	67.5365	11.4467	79.8273	11.9582	67.385	10.5231	69.0145	10.8712
chr1	+	53068463	53110905	ENSBTAT00000024479	2008	ENSBTAG00000018397	HHLA2	HERV-H LTR-associating 2 [Source:VGNC Symbol;Acc:VGNC:29843]	0.908119	0.138693	1.52195	0.238412	0.264327	0.0448	0.558765	0.083703	0	0	1.04632	0.164817
chr1	-	53114698	53273181	ENSBTAT00000080770	5898	ENSBTAG00000018399	MYH15	myosin heavy chain 15 [Source:VGNC Symbol;Acc:VGNC:50161]	0.969229	0.148026	0.707454	0.110822	0.850119	0.144085	0	0	0	0	0.403188	0.063511
chr1	-	53314658	53338782	ENSBTAT00000022784	2740	ENSBTAG00000017140	CIP2A	cell proliferation regulating inhibitor of protein phosphatase 2A [Source:VGNC Symbol;Acc:VGNC:27369]	28.1472	4.29878	30.7346	4.81457	24.2039	4.10228	17.3254	2.59535	14.4285	2.25321	14.7747	2.32733
chr1	+	53353203	53467047	ENSBTAT00000008099	3063	ENSBTAG00000006158	DZIP3	DAZ interacting zinc finger protein 3 [Source:VGNC Symbol;Acc:VGNC:28285]	11.5796	1.76849	10.927	1.71172	8.08701	1.37066	16.0571	2.40537	13.3695	2.08784	13.8613	2.18345
chr1	+	53561497	53563094	ENSBTAT00000072072	1367	ENSBTAG00000049130	.	NA	15.8499	2.42068	16.3628	2.56323	17.7771	3.01302	14.8208	2.22017	8.64887	1.35065	12.5235	1.97271
chr1	-	54058687	54070616	ENSBTAT00000027264	1192	ENSBTAG00000020460	DPPA2	developmental pluripotency associated 2 [Source:NCBI gene;Acc:613891]	0	0	0	0	0	0	0	0	0	0	0.354866	0.055899
chr1	-	54226950	54227678	ENSBTAT00000020266	729	ENSBTAG00000022275	.	NA	290.543	44.3733	282.903	44.3166	218.03	36.9536	238.325	35.7013	238.293	37.2129	209.245	32.9605
chr1	-	54472880	54478166	ENSBTAT00000079843	570	ENSBTAG00000051495	.	NA	0	0	0	0	0	0	0.158316	0.023716	0	0	0	0
chr1	+	54849145	54849575	ENSBTAT00000082372	282	ENSBTAG00000055085	.	NA	14.2553	2.17714	14.7545	2.31129	9.91595	1.68064	11.623	1.74113	14.4014	2.24898	14.2221	2.24027
chr1	+	55457926	55458564	ENSBTAT00000047447	639	ENSBTAG00000033360	.	NA	3.95618	0.604208	3.97027	0.621941	4.80125	0.813758	4.75822	0.712784	5.31768	0.830433	8.42879	1.32771
chr1	-	55892105	55893584	ENSBTAT00000084039	1024	ENSBTAG00000054558	.	NA	4.1559	0.63471	3.20227	0.501634	4.86137	0.823946	3.38011	0.506343	2.57197	0.40165	3.44886	0.543267
chr1	+	55893616	55963693	ENSBTAT00000032332	1669	ENSBTAG00000013769	NECTIN3	nectin cell adhesion molecule 3 [Source:NCBI gene;Acc:534360]	125.004	19.0913	136.327	21.3555	118.253	20.0425	133.197	19.953	127.331	19.8846	127.43	20.073
chr1	+	55893616	56029260	ENSBTAT00000083965	1555	ENSBTAG00000013769	NECTIN3	nectin cell adhesion molecule 3 [Source:NCBI gene;Acc:534360]	65.2887	9.97123	53.5265	8.3849	51.6786	8.75893	87.6764	13.134	88.0353	13.748	91.8428	14.4672
chr1	+	55893616	56089185	ENSBTAT00000076938	1471	ENSBTAG00000013769	NECTIN3	nectin cell adhesion molecule 3 [Source:NCBI gene;Acc:534360]	3.97047	0.60639	2.23299	0.349798	0	0	2.71516	0.406734	0	0	2.93811	0.462813
chr1	+	56306180	56403972	ENSBTAT00000019209	3220	ENSBTAG00000014441	CD96	CD96 molecule [Source:VGNC Symbol;Acc:VGNC:27054]	0	0	0	0	0	0	0	0	0	0	0.126495	0.019926
chr1	+	56425478	56476144	ENSBTAT00000016779	1583	ENSBTAG00000012646	PLCXD2	phosphatidylinositol specific phospholipase C X domain containing 2 [Source:VGNC Symbol;Acc:VGNC:32993]	20.8844	3.18957	22.0891	3.46025	22.0082	3.73014	27.3999	4.10452	22.0148	3.43793	26.1175	4.11405
chr1	+	56486571	56727153	ENSBTAT00000068005	4758	ENSBTAG00000001209	PHLDB2	pleckstrin homology like domain family B member 2 [Source:VGNC Symbol;Acc:VGNC:32838]	51.0971	7.8038	43.4056	6.79947	31.0986	5.27086	42.9695	6.43686	61.3554	9.58152	54.1192	8.52491
chr1	+	56486571	56727153	ENSBTAT00000068946	4443	ENSBTAG00000001209	PHLDB2	pleckstrin homology like domain family B member 2 [Source:VGNC Symbol;Acc:VGNC:32838]	194.796	29.7503	215.67	33.7847	185.801	31.4912	163.113	24.4344	166.283	25.9675	168.602	26.5583
chr1	+	56486571	56727153	ENSBTAT00000074047	4572	ENSBTAG00000001209	PHLDB2	pleckstrin homology like domain family B member 2 [Source:VGNC Symbol;Acc:VGNC:32838]	11.0368	1.6856	16.9908	2.66161	0	0	15.5676	2.33203	22.4456	3.50521	14.1606	2.23059
chr1	+	56486571	56727153	ENSBTAT00000078667	4287	ENSBTAG00000001209	PHLDB2	pleckstrin homology like domain family B member 2 [Source:VGNC Symbol;Acc:VGNC:32838]	93.5247	14.2836	62.6768	9.8183	74.1033	12.5597	101.147	15.152	79.4819	12.4122	94.8224	14.9365
chr1	+	56486571	56727153	ENSBTAT00000080127	4428	ENSBTAG00000001209	PHLDB2	pleckstrin homology like domain family B member 2 [Source:VGNC Symbol;Acc:VGNC:32838]	14.1525	2.16144	20.6512	3.23501	4.59718	0.779169	32.1195	4.81153	24.9705	3.8995	37.7815	5.95138
chr1	+	56636116	56727153	ENSBTAT00000001599	3838	ENSBTAG00000001209	PHLDB2	pleckstrin homology like domain family B member 2 [Source:VGNC Symbol;Acc:VGNC:32838]	0	0	0	0	0	0	37.9556	5.68578	0	0	0	0
chr1	+	56737576	56750712	ENSBTAT00000006038	1409	ENSBTAG00000004601	ABHD10	abhydrolase domain containing 10 [Source:VGNC Symbol;Acc:VGNC:25488]	48.0525	7.33883	61.8818	9.69377	42.4656	7.19743	53.583	8.02678	50.4552	7.8793	55.5402	8.74875
chr1	+	56759915	56773309	ENSBTAT00000006033	561	ENSBTAG00000004599	TAGLN3	transgelin 3 [Source:VGNC Symbol;Acc:VGNC:35587]	105.054	16.0443	105.553	16.5349	114.697	19.4399	379.978	56.921	260.04	40.609	353.245	55.6436
chr1	-	56963723	57060956	ENSBTAT00000061361	3390	ENSBTAG00000019332	SLC9C1	solute carrier family 9 member C1 [Source:VGNC Symbol;Acc:VGNC:53607]	0	0	0	0	0	0	0	0	0.045176	0.007055	0	0
chr1	+	57126575	57147988	ENSBTAT00000027169	1007	ENSBTAG00000033319	CD200	CD200 molecule [Source:VGNC Symbol;Acc:VGNC:27010]	149.114	22.7735	130.629	20.4631	135.973	23.0458	99.2825	14.8726	79.572	12.4263	90.7721	14.2985
chr1	-	57228945	57261728	ENSBTAT00000015755	1734	ENSBTAG00000011871	BTLA	B and T lymphocyte associated [Source:VGNC Symbol;Acc:VGNC:26602]	0	0	0	0	0	0	0.16263	0.024362	0.487313	0.076101	0	0
chr1	-	57309120	57343709	ENSBTAT00000011976	1527	ENSBTAG00000009084	ATG3	autophagy related 3 [Source:VGNC Symbol;Acc:VGNC:26256]	251.855	38.4645	245.067	38.3897	245.84	41.6671	297.474	44.5619	276.151	43.125	248.081	39.0779
chr1	-	57309283	57343290	ENSBTAT00000077293	891	ENSBTAG00000009084	ATG3	autophagy related 3 [Source:VGNC Symbol;Acc:VGNC:26256]	1.99543	0.304753	1.02451	0.160489	0.654057	0.110855	1.98829	0.297848	1.41631	0.221177	2.40541	0.378903
chr1	+	57343853	57364455	ENSBTAT00000011977	3094	ENSBTAG00000009085	SLC35A5	solute carrier family 35 member A5 [Source:VGNC Symbol;Acc:VGNC:34822]	109.293	16.6918	109.968	17.2264	85.3796	14.4709	112.022	16.781	101.753	15.8902	108.288	17.0577
chr1	-	57364375	57412624	ENSBTAT00000070413	3614	ENSBTAG00000010793	CCDC80	coiled-coil domain containing 80 [Source:VGNC Symbol;Acc:VGNC:26918]	0.075155	0.011478	0	0	0	0	0	0	1.74251	0.272117	0	0
chr1	-	57376247	57412624	ENSBTAT00000070376	3797	ENSBTAG00000010793	CCDC80	coiled-coil domain containing 80 [Source:VGNC Symbol;Acc:VGNC:26918]	50.7505	7.75087	63.6453	9.97002	48.6924	8.2528	51.9962	7.78907	631.746	98.6562	46.0341	7.25134
chr1	-	57376819	57412624	ENSBTAT00000014293	3891	ENSBTAG00000010793	CCDC80	coiled-coil domain containing 80 [Source:VGNC Symbol;Acc:VGNC:26918]	3141.9	479.846	2887.27	452.29	2669.12	452.386	3596.32	538.731	2711.71	423.473	3372.92	531.306
chr1	-	57376991	57478155	ENSBTAT00000086193	3179	ENSBTAG00000010793	CCDC80	coiled-coil domain containing 80 [Source:VGNC Symbol;Acc:VGNC:26918]	0	0	0	0	0	0	0	0	61.1291	9.54619	0	0
chr1	-	57639751	57681112	ENSBTAT00000001635	2261	ENSBTAG00000001235	CD200R1L	CD200 receptor 1-like [Source:NCBI gene;Acc:516008]	1.60907	0.245746	1.78724	0.27997	1.66917	0.282906	0.847413	0.126943	0.673596	0.105192	1.74015	0.27411
chr1	+	57707956	57721852	ENSBTAT00000032325	1109	ENSBTAG00000006534	GTPBP8	GTP binding protein 8 (putative) [Source:VGNC Symbol;Acc:VGNC:55158]	83.2727	12.7178	84.8841	13.2971	77.2903	13.0998	71.482	10.7081	67.9085	10.6049	67.9285	10.7002
chr1	+	57707956	57727875	ENSBTAT00000071466	894	ENSBTAG00000006534	GTPBP8	GTP binding protein 8 (putative) [Source:VGNC Symbol;Acc:VGNC:55158]	4.26012	0.650627	0.539949	0.084583	0.230375	0.039046	0.495019	0.074154	0.277787	0.04338	0.267369	0.042116
chr1	-	57725471	57740983	ENSBTAT00000007523	1930	ENSBTAG00000005723	NEPRO	nucleolus and neural progenitor protein [Source:VGNC Symbol;Acc:VGNC:32008]	52.1655	7.96698	55.3095	8.66422	39.3211	6.66448	46.54	6.97173	42.821	6.68712	56.6617	8.92541
chr1	-	57798617	57799321	ENSBTAT00000000299	705	ENSBTAG00000000242	.	NA	11.0461	1.68702	15.8035	2.47562	10.456	1.77218	9.85886	1.47687	3.29645	0.514789	7.03121	1.10756
chr1	+	57945013	58023212	ENSBTAT00000018474	5662	ENSBTAG00000013909	BOC	BOC cell adhesion associated, oncogene regulated [Source:VGNC Symbol;Acc:VGNC:26536]	8.42582	1.28683	8.33972	1.30642	7.10348	1.20396	25.5686	3.8302	25.5405	3.98852	26.9314	4.24226
chr1	-	58031272	58058215	ENSBTAT00000063957	1365	ENSBTAG00000050116	.	NA	0	0	0	0	0.206593	0.035015	0	0	0.206593	0.032262	0.352028	0.055452
chr1	-	58075022	58113303	ENSBTAT00000018490	1404	ENSBTAG00000013920	.	NA	0	0	0.141704	0.022198	0.200855	0.034043	0.290598	0.043532	0.298433	0.046605	0.584046	0.091999
chr1	-	58125957	58131730	ENSBTAT00000074278	1875	ENSBTAG00000049524	.	NA	0.818667	0.125031	0.3008	0.04712	0	0	0	0	0.376	0.058718	0.2256	0.035537
chr1	-	58141829	58199856	ENSBTAT00000057527	2889	ENSBTAG00000013937	SPICE1	spindle and centriole associated protein 1 [Source:VGNC Symbol;Acc:VGNC:35215]	28.7353	4.38861	25.2343	3.95295	21.8288	3.69974	22.9003	3.43048	22.0044	3.4363	23.854	3.7575
chr1	-	58142839	58199879	ENSBTAT00000074373	2939	ENSBTAG00000013937	SPICE1	spindle and centriole associated protein 1 [Source:VGNC Symbol;Acc:VGNC:35215]	0.667431	0.101933	1.9868	0.311231	0.667756	0.113177	0.943037	0.141268	1.10064	0.17188	1.10389	0.173886
chr1	+	58218879	58326309	ENSBTAT00000017678	2472	ENSBTAG00000013292	SIDT1	SID1 transmembrane family member 1 [Source:VGNC Symbol;Acc:VGNC:53605]	0.011731	0.001792	0.07322	0.01147	0.054782	0.009285	0.025081	0.003757	0	0	0.120261	0.018944
chr1	-	58345399	58392043	ENSBTAT00000027966	6974	ENSBTAG00000021000	USF3	upstream transcription factor family member 3 [Source:VGNC Symbol;Acc:VGNC:53612]	9.64372	1.47284	8.10787	1.27009	10.4467	1.7706	9.6671	1.44814	5.87718	0.917807	6.34433	0.999366
chr1	-	58345399	58392043	ENSBTAT00000085691	7090	ENSBTAG00000021000	USF3	upstream transcription factor family member 3 [Source:VGNC Symbol;Acc:VGNC:53612]	12.8049	1.95563	14.5727	2.2828	7.98002	1.35252	13.1407	1.96849	16.1257	2.51826	15.2658	2.40469
chr1	-	58402278	58433748	ENSBTAT00000031069	2934	ENSBTAG00000007784	NAA50	N(alpha)-acetyltransferase 50, NatE catalytic subunit [Source:VGNC Symbol;Acc:VGNC:53590]	277.876	42.4387	279.905	43.847	215.308	36.4922	253.257	37.9381	213.52	33.3442	255.103	40.1841
chr1	+	58434456	58495180	ENSBTAT00000068126	4292	ENSBTAG00000002703	ATP6V1A	ATPase H+ transporting V1 subunit A [Source:VGNC Symbol;Acc:VGNC:26316]	134.713	20.5741	134.87	21.1273	111.103	18.8307	109.212	16.36	91.7259	14.3243	109.028	17.1742
chr1	+	58435420	58495220	ENSBTAT00000055158	4212	ENSBTAG00000002703	ATP6V1A	ATPase H+ transporting V1 subunit A [Source:VGNC Symbol;Acc:VGNC:26316]	0.092866	0.014183	0.140635	0.02203	0.012015	0.002036	1.16169	0.174021	0.076015	0.011871	0.061363	0.009666
chr1	+	58518934	58618291	ENSBTAT00000006545	1943	ENSBTAG00000004971	GRAMD1C	GRAM domain containing 1C [Source:VGNC Symbol;Acc:VGNC:29624]	13.1275	2.0049	14.8326	2.32352	9.93358	1.68363	10.9655	1.64264	9.18049	1.43367	10.069	1.58608
chr1	+	58584141	58618308	ENSBTAT00000065613	3518	ENSBTAG00000004971	GRAMD1C	GRAM domain containing 1C [Source:VGNC Symbol;Acc:VGNC:29624]	2.58256	0.394422	2.60802	0.408546	3.08189	0.522345	0	0	3.02934	0.473075	3.5719	0.562649
chr1	+	58619102	58629385	ENSBTAT00000006547	1477	ENSBTAG00000004974	ZDHHC23	zinc finger DHHC-type containing 23 [Source:VGNC Symbol;Acc:VGNC:37139]	18.8109	2.8729	17.9759	2.81591	17.1194	2.90154	16.3514	2.44945	13.8379	2.161	14.127	2.22531
chr1	+	58619426	58629385	ENSBTAT00000086906	1737	ENSBTAG00000004974	ZDHHC23	zinc finger DHHC-type containing 23 [Source:VGNC Symbol;Acc:VGNC:37139]	4.53211	0.692168	2.52945	0.396238	0.866819	0.146916	1.98907	0.297964	1.63175	0.254821	3.16917	0.499211
chr1	-	58637237	58735117	ENSBTAT00000006550	2839	ENSBTAG00000004975	CCDC191	coiled-coil domain containing 191 [Source:VGNC Symbol;Acc:VGNC:26884]	8.07415	1.23313	6.02479	0.943781	5.03219	0.852898	0.609633	0.091323	7.31915	1.14299	6.14559	0.968059
chr1	-	58637237	58735117	ENSBTAT00000080195	2695	ENSBTAG00000004975	CCDC191	coiled-coil domain containing 191 [Source:VGNC Symbol;Acc:VGNC:26884]	0	0	0	0	0	0	6.06943	0.909205	0	0	0	0
chr1	-	58637237	58735117	ENSBTAT00000082800	2737	ENSBTAG00000004975	CCDC191	coiled-coil domain containing 191 [Source:VGNC Symbol;Acc:VGNC:26884]	0	0	0	0	0	0	0	0	0	0	1.13815	0.179282
chr1	-	58648214	58735117	ENSBTAT00000071943	2737	ENSBTAG00000004975	CCDC191	coiled-coil domain containing 191 [Source:VGNC Symbol;Acc:VGNC:26884]	0.142978	0.021836	0	0	0	0	0	0	0	0	0.065132	0.01026
chr1	+	58735307	58761901	ENSBTAT00000054516	3178	ENSBTAG00000004977	QTRT2	queuine tRNA-ribosyltransferase accessory subunit 2 [Source:VGNC Symbol;Acc:VGNC:33608]	20.4641	3.12539	21.0017	3.28991	17.7785	3.01325	17.9915	2.69514	18.1312	2.83145	18.4154	2.90081
chr1	-	58791091	58837917	ENSBTAT00000002768	1104	ENSBTAG00000002132	DRD3	dopamine receptor D3 [Source:VGNC Symbol;Acc:VGNC:28208]	0	0	0	0	0	0	0	0	0	0	0.475499	0.074901
chr1	-	58975735	59021734	ENSBTAT00000083461	2464	ENSBTAG00000011928	ZBTB20	zinc finger and BTB domain containing 20 [Source:VGNC Symbol;Acc:VGNC:37065]	2.2355	0.341417	2.23607	0.35028	2.22561	0.377216	1.11833	0.167527	0	0	1.95016	0.307191
chr1	-	58975735	59030035	ENSBTAT00000015819	2316	ENSBTAG00000011928	ZBTB20	zinc finger and BTB domain containing 20 [Source:VGNC Symbol;Acc:VGNC:37065]	2.46966	0.377179	2.10463	0.329689	2.98331	0.505637	1.06884	0.160113	2.91796	0.455682	2.96753	0.467449
chr1	+	59909220	59909921	ENSBTAT00000023649	702	ENSBTAG00000047946	.	NA	0.726353	0.110932	0.763533	0.119607	0.627066	0.106281	0.611111	0.091545	0.100427	0.015683	0.770655	0.121394
chr1	+	60306484	60407701	ENSBTAT00000077074	1600	ENSBTAG00000006451	GAP43	growth associated protein 43 [Source:VGNC Symbol;Acc:VGNC:29247]	0.52	0.079417	0.789375	0.123655	0.608125	0.10307	0	0	0.17625	0.027524	0	0
chr1	-	60476794	60798287	ENSBTAT00000072462	8886	ENSBTAG00000049383	LSAMP	limbic system associated membrane protein [Source:NCBI gene;Acc:100336456]	0	0	0	0	0.063471	0.010758	0	0	0.031848	0.004974	0	0
chr1	+	61183694	61184224	ENSBTAT00000064447	531	ENSBTAG00000045517	.	NA	51.6271	7.88476	41.3842	6.48282	42.2335	7.1581	38.5009	5.76747	35.3465	5.51987	36.0678	5.68143
chr1	-	61190692	61192295	ENSBTAT00000078347	1604	ENSBTAG00000048452	.	NA	0	0	0.344763	0.054007	0	0	0	0	0	0	0.147756	0.023275
chr1	-	63749635	63892877	ENSBTAT00000066340	1930	ENSBTAG00000045704	IGSF11	immunoglobulin superfamily member 11 [Source:VGNC Symbol;Acc:VGNC:53583]	0	0	0.423316	0.066312	0	0	0.431088	0.064577	0.635852	0.099297	0	0
chr1	+	63981593	64010650	ENSBTAT00000011866	2094	ENSBTAG00000009014	UPK1B	uroplakin 1B [Source:VGNC Symbol;Acc:VGNC:36685]	1.93171	0.295021	1.27746	0.200114	1.04775	0.177583	2.84144	0.42565	2.07716	0.324379	2.42993	0.382765
chr1	-	64019141	64049977	ENSBTAT00000047259	2048	ENSBTAG00000001390	B4GALT4	beta-1,4-galactosyltransferase 4 [Source:VGNC Symbol;Acc:VGNC:26391]	303.84	46.404	286.257	44.8421	270.529	45.8516	362.945	54.3695	356.457	55.6659	361.652	56.9677
chr1	+	64083127	64202212	ENSBTAT00000071475	5612	ENSBTAG00000000210	ARHGAP31	Rho GTPase activating protein 31 [Source:VGNC Symbol;Acc:VGNC:26089]	113.977	17.4071	97.0576	15.204	98.8185	16.7486	115.336	17.2774	113.204	17.6784	109.084	17.1829
chr1	+	64083127	64203306	ENSBTAT00000067971	3939	ENSBTAG00000000210	ARHGAP31	Rho GTPase activating protein 31 [Source:VGNC Symbol;Acc:VGNC:26089]	0.391328	0.059766	2.71866	0.425877	0.290156	0.049178	0.303442	0.045456	0.28047	0.043799	0.268457	0.042288
chr1	-	64211525	64240562	ENSBTAT00000000254	1985	ENSBTAG00000000213	TMEM39A	transmembrane protein 39A [Source:VGNC Symbol;Acc:VGNC:36082]	78.4015	11.9739	86.9548	13.6214	89.2144	15.1208	103.514	15.5064	62.9069	9.82382	89.3507	14.0746
chr1	-	64211688	64239140	ENSBTAT00000083926	1586	ENSBTAG00000000213	TMEM39A	transmembrane protein 39A [Source:VGNC Symbol;Acc:VGNC:36082]	7.30484	1.11563	6.60697	1.03498	0.61886	0.10489	0.951109	0.142477	30.8848	4.82311	5.16224	0.813161
chr1	+	64246626	64269696	ENSBTAT00000011287	2480	ENSBTAG00000008562	POGLUT1	protein O-glucosyltransferase 1 [Source:VGNC Symbol;Acc:VGNC:33108]	41.9309	6.4039	40.9901	6.42109	38.8593	6.58621	46.7373	7.00128	38.5448	6.01932	41.4611	6.53099
chr1	+	64275417	64295231	ENSBTAT00000016702	1350	ENSBTAG00000012581	TIMMDC1	translocase of inner mitochondrial membrane domain containing 1 [Source:VGNC Symbol;Acc:VGNC:49579]	52.8459	8.0709	46.2427	7.24391	45.5374	7.71806	55.1838	8.26657	45.9012	7.16813	52.3662	8.24877
chr1	+	64275626	64294948	ENSBTAT00000083025	846	ENSBTAG00000012581	TIMMDC1	translocase of inner mitochondrial membrane domain containing 1 [Source:VGNC Symbol;Acc:VGNC:49579]	0.19697	0.030082	0.447365	0.07008	0.408595	0.069252	0.423187	0.063394	0.902987	0.141014	0.487379	0.076772
chr1	-	64301489	64323696	ENSBTAT00000079899	1148	ENSBTAG00000018059	CD80	CD80 molecule [Source:VGNC Symbol;Acc:VGNC:27048]	0.537611	0.082107	1.89286	0.296515	1.19338	0.202264	0	0	0.465633	0.072715	0.811847	0.127883
chr1	+	64334745	64341507	ENSBTAT00000072794	1461	ENSBTAG00000009391	ADPRH	ADP-ribosylarginine hydrolase [Source:VGNC Symbol;Acc:VGNC:25690]	30.0635	4.59145	29.9434	4.69062	25.0442	4.2447	27.587	4.13255	17.1115	2.6722	24.4764	3.85555
chr1	+	64337658	64358689	ENSBTAT00000053553	1120	ENSBTAG00000009391	ADPRH	ADP-ribosylarginine hydrolase [Source:VGNC Symbol;Acc:VGNC:25690]	0	0	2.43962	0.382165	2.59494	0.439813	2.14227	0.320913	3.66675	0.572615	0	0
chr1	+	64349860	64377235	ENSBTAT00000012361	1846	ENSBTAG00000009391	ADPRH	ADP-ribosylarginine hydrolase [Source:VGNC Symbol;Acc:VGNC:25690]	0.563475	0.086057	0.336756	0.052753	0.712339	0.120733	0.769211	0.115228	0.453094	0.070757	0.450344	0.070939
chr1	-	64403192	64415902	ENSBTAT00000032362	2051	ENSBTAG00000005604	POPDC2	popeye domain containing 2 [Source:VGNC Symbol;Acc:VGNC:33167]	0	0	0	0	0	0	0.083271	0.012474	0	0	0	0
chr1	-	64425088	64432940	ENSBTAT00000002828	438	ENSBTAG00000002182	COX17	cytochrome c oxidase copper chaperone COX17 [Source:VGNC Symbol;Acc:VGNC:27631]	428.866	65.4987	438.363	68.6694	598.077	101.367	297.669	44.591	275.706	43.0554	291.414	45.9039
chr1	+	64451181	64565304	ENSBTAT00000001703	3654	ENSBTAG00000001293	MAATS1	MYCBP associated and testis expressed 1 [Source:VGNC Symbol;Acc:VGNC:31126]	2.45232	0.37453	2.93276	0.459417	2.3159	0.392519	2.263	0.338999	2.0568	0.321198	2.03366	0.320344
chr1	+	64545597	64545719	ENSBTAT00000061809	123	ENSBTAG00000044376	RF00322	NA	0	0	0	0	0	0	0	0	0.063942	0.009985	0	0
chr1	+	64606698	64639471	ENSBTAT00000026059	2324	ENSBTAG00000019557	NR1I2	nuclear receptor subfamily 1 group I member 2 [Source:VGNC Symbol;Acc:VGNC:32233]	0	0	0	0	0	0	0	0	0	0	0.242685	0.038228
chr1	-	64646190	64861271	ENSBTAT00000073437	2332	ENSBTAG00000048057	GSK3B	glycogen synthase kinase 3 beta [Source:NCBI gene;Acc:790875]	205.459	31.3788	208.715	32.6952	170.777	28.9448	182.944	27.4051	180.227	28.145	169.582	26.7128
chr1	-	64646190	64861271	ENSBTAT00000084422	2371	ENSBTAG00000048057	GSK3B	glycogen synthase kinase 3 beta [Source:NCBI gene;Acc:790875]	28.7662	4.39333	20.6801	3.23953	14.2665	2.41801	43.4437	6.5079	29.0561	4.53753	46.2756	7.28937
chr1	-	64646714	64860841	ENSBTAT00000056446	1479	ENSBTAG00000048057	GSK3B	glycogen synthase kinase 3 beta [Source:NCBI gene;Acc:790875]	0.090314	0.013793	0.055957	0.008766	0	0	0.104424	0.015643	0.131895	0.020597	0.072892	0.011482
chr1	-	64674046	64860841	ENSBTAT00000080114	1176	ENSBTAG00000048057	GSK3B	glycogen synthase kinase 3 beta [Source:NCBI gene;Acc:790875]	0	0	0.011905	0.001865	0	0	0	0	0	0	0	0
chr1	-	64938048	65020584	ENSBTAT00000001918	5011	ENSBTAG00000001464	GPR156	G protein-coupled receptor 156 [Source:VGNC Symbol;Acc:VGNC:29562]	7.96019	1.21572	7.44874	1.16684	6.68729	1.13342	8.10876	1.2147	7.39214	1.15439	7.90372	1.245
chr1	-	65078552	65096582	ENSBTAT00000047119	1556	ENSBTAG00000033170	LRRC58	leucine rich repeat containing 58 [Source:VGNC Symbol;Acc:VGNC:53587]	41.3503	6.31522	44.7445	7.00922	32.8361	5.56535	41.1276	6.16094	37.581	5.86881	44.0257	6.93497
chr1	-	65138529	65198315	ENSBTAT00000029891	3580	ENSBTAG00000022155	FSTL1	follistatin like 1 [Source:VGNC Symbol;Acc:VGNC:29135]	4974.6	759.746	4902.25	767.937	3919.98	664.392	5736.65	859.354	5623.45	878.182	5608.45	883.449
chr1	-	65141106	65156781	ENSBTAT00000072624	939	ENSBTAG00000022155	FSTL1	follistatin like 1 [Source:VGNC Symbol;Acc:VGNC:29135]	17.7248	2.70703	18.1235	2.83904	13.0204	2.20682	19.8629	2.97547	27.2736	4.25916	26.1914	4.1257
chr1	+	65318371	65324506	ENSBTAT00000021123	471	ENSBTAG00000015892	NDUFB4	NADH:ubiquinone oxidoreductase subunit B4 [Source:NCBI gene;Acc:327706]	379.605	57.9752	345.828	54.1738	487.493	82.6244	349.678	52.3821	293.38	45.8155	283.287	44.6236
chr1	-	65337969	65380604	ENSBTAT00000061425	1612	ENSBTAG00000015895	HGD	homogentisate 1,2-dioxygenase [Source:VGNC Symbol;Acc:VGNC:29833]	0.437345	0.066794	0.262407	0.041106	0	0	0	0	0	0	0	0
chr1	-	65387679	65433970	ENSBTAT00000021130	1941	ENSBTAG00000015898	RABL3	RAB, member of RAS oncogene family like 3 [Source:VGNC Symbol;Acc:VGNC:33673]	108.688	16.5994	118.273	18.5274	83.0482	14.0757	73.0623	10.9448	65.5779	10.2409	78.3781	12.3462
chr1	+	65433369	65467796	ENSBTAT00000055844	3530	ENSBTAG00000016848	GTF2E1	general transcription factor IIE subunit 1 [Source:NCBI gene;Acc:540525]	33.108	5.05642	34.3941	5.38782	29.7807	5.0475	37.4061	5.60346	29.9625	4.67907	32.6584	5.14438
chr1	+	65433369	65474553	ENSBTAT00000070754	2461	ENSBTAG00000016848	GTF2E1	general transcription factor IIE subunit 1 [Source:NCBI gene;Acc:540525]	2.24821	0.343358	0.095264	0.014923	0.171843	0.029125	0.136104	0.020388	0.319971	0.049968	0.198433	0.031257
chr1	-	65444286	65444408	ENSBTAT00000062869	123	ENSBTAG00000045436	RF00156	NA	0	0	0	0	0.813008	0.137796	0	0	0	0	0.195122	0.030736
chr1	+	65607598	65929486	ENSBTAT00000076580	3881	ENSBTAG00000001918	STXBP5L	syntaxin binding protein 5 like [Source:VGNC Symbol;Acc:VGNC:35449]	0.035462	0.005416	0	0	0.06809	0.01154	0	0	0	0	0	0
chr1	+	65608795	65930952	ENSBTAT00000002496	4506	ENSBTAG00000001918	STXBP5L	syntaxin binding protein 5 like [Source:VGNC Symbol;Acc:VGNC:35449]	0	0	0.0415	0.006501	0	0	0	0	0	0	0	0
chr1	-	65944699	66049881	ENSBTAT00000069697	7218	ENSBTAG00000001920	POLQ	DNA polymerase theta [Source:VGNC Symbol;Acc:VGNC:33130]	0	0	0.015836	0.002481	0.117101	0.019847	0.847909	0.127017	0.027068	0.004227	1.214	0.191231
chr1	-	65944699	66049881	ENSBTAT00000084905	7746	ENSBTAG00000001920	POLQ	DNA polymerase theta [Source:VGNC Symbol;Acc:VGNC:33130]	0.297608	0.045452	1.62034	0.253825	0.129072	0.021876	0.020911	0.003132	0	0	0	0
chr1	-	65944699	66052095	ENSBTAT00000002501	8139	ENSBTAG00000001920	POLQ	DNA polymerase theta [Source:VGNC Symbol;Acc:VGNC:33130]	10.3744	1.58443	10.1846	1.59541	7.41421	1.25662	0.839641	0.125779	1.57468	0.245908	0.855115	0.134699
chr1	-	66112082	66145729	ENSBTAT00000001338	3109	ENSBTAG00000001009	HCLS1	hematopoietic cell-specific Lyn substrate 1 [Source:VGNC Symbol;Acc:VGNC:29775]	0	0	0.272113	0.042626	0	0	0	0	0	0	0.136057	0.021432
chr1	-	66151427	66215011	ENSBTAT00000069890	9785	ENSBTAG00000008862	GOLGB1	golgin B1 [Source:VGNC Symbol;Acc:VGNC:29489]	15.4595	2.36106	6.36804	0.997552	0	0	6.11804	0.916487	7.33835	1.14599	24.5888	3.87325
chr1	-	66151427	66215011	ENSBTAT00000079358	9884	ENSBTAG00000008862	GOLGB1	golgin B1 [Source:VGNC Symbol;Acc:VGNC:29489]	0	0	0	0	0	0	0	0	4.73189	0.738953	0	0
chr1	-	66151427	66215011	ENSBTAT00000081026	9899	ENSBTAG00000008862	GOLGB1	golgin B1 [Source:VGNC Symbol;Acc:VGNC:29489]	82.5045	12.6005	91.3685	14.3128	76.9767	13.0467	113.569	17.0128	95.1858	14.8646	85.8033	13.5158
chr1	-	66151427	66215030	ENSBTAT00000011669	10041	ENSBTAG00000008862	GOLGB1	golgin B1 [Source:VGNC Symbol;Acc:VGNC:29489]	2.50797	0.38303	2.1911	0.343235	2.39374	0.405712	2.64992	0.39696	1.76927	0.276296	2.38767	0.376108
chr1	-	66248439	66293959	ENSBTAT00000017379	2332	ENSBTAG00000013069	IQCB1	IQ motif containing B1 [Source:VGNC Symbol;Acc:VGNC:30250]	35.3849	5.40416	39.0444	6.11629	27.0378	4.58261	32.6615	4.89272	32.3751	5.05584	34.7672	5.47657
chr1	+	66294136	66349798	ENSBTAT00000017380	1213	ENSBTAG00000013070	EAF2	ELL associated factor 2 [Source:VGNC Symbol;Acc:VGNC:28295]	6.49052	0.991265	5.35173	0.838347	6.22094	1.05438	7.56307	1.13295	2.86397	0.447251	5.99588	0.944476
chr1	+	66366134	66408044	ENSBTAT00000001891	2687	ENSBTAG00000033166	SLC15A2	solute carrier family 15 member 2 [Source:HGNC Symbol;Acc:HGNC:10921]	0.575735	0.087929	0.254071	0.0398	0	0	0.6632	0.099348	0.615355	0.096097	0.828433	0.130496
chr1	+	66544199	66610926	ENSBTAT00000032289	2881	ENSBTAG00000013118	CD86	CD86 molecule [Source:VGNC Symbol;Acc:VGNC:27051]	0	0	0.097883	0.015333	0	0	0	0	0	0	0	0
chr1	+	66772681	66783747	ENSBTAT00000014138	830	ENSBTAG00000010688	CSTA	cystatin A [Source:VGNC Symbol;Acc:VGNC:27779]	0	0	0	0	0	0	0.509639	0.076344	0	0	0	0
chr1	-	66796530	66819338	ENSBTAT00000072634	2749	ENSBTAG00000054520	CCDC58	coiled-coil domain containing 58 [Source:NCBI gene;Acc:508149]	60.3489	9.21679	51.6664	8.09353	50.6924	8.59178	49.123	7.35867	50.2934	7.85403	46.2696	7.28843
chr1	+	66820312	66861495	ENSBTAT00000014796	660	ENSBTAG00000011140	FAM162A	family with sequence similarity 162 member A [Source:VGNC Symbol;Acc:VGNC:28744]	171.294	26.1608	148.745	23.3008	166.475	28.2156	205.655	30.8072	185.934	29.0363	184.608	29.0796
chr1	-	66864803	66866398	ENSBTAT00000071769	1191	ENSBTAG00000054326	WDR5B	WD repeat domain 5B [Source:NCBI gene;Acc:100138335]	16.155	2.46727	17.9625	2.81382	10.2656	1.7399	19.5102	2.92265	17.6801	2.761	13.9527	2.19785
chr1	-	66875768	66944339	ENSBTAT00000014799	2657	ENSBTAG00000011143	KPNA1	karyopherin subunit alpha 1 [Source:VGNC Symbol;Acc:VGNC:30700]	156.365	23.8809	157.936	24.7406	125.576	21.2837	181.344	27.1654	178.912	27.9398	174.093	27.4233
chr1	-	66876615	66916315	ENSBTAT00000080763	1548	ENSBTAG00000011143	KPNA1	karyopherin subunit alpha 1 [Source:VGNC Symbol;Acc:VGNC:30700]	0	0	0.010575	0.001657	0	0	0	0	0	0	0.008599	0.001355
chr1	-	66876615	66916324	ENSBTAT00000086235	1554	ENSBTAG00000011143	KPNA1	karyopherin subunit alpha 1 [Source:VGNC Symbol;Acc:VGNC:30700]	0.084026	0.012833	0	0	0.040282	0.006827	0.055036	0.008244	0.000653	0.000102	0	0
chr1	-	66909629	66909735	ENSBTAT00000087348	107	ENSBTAG00000051987	RF00026	NA	0	0	0.766355	0.120049	0	0	0	0	0	0	0	0
chr1	-	66958506	66988476	ENSBTAT00000029045	3368	ENSBTAG00000021791	PARP9	poly(ADP-ribose) polymerase family member 9 [Source:VGNC Symbol;Acc:VGNC:53596]	15.881	2.42542	17.2673	2.70492	12.2592	2.07779	11.7871	1.76571	10.5103	1.64133	11.9304	1.87929
chr1	+	66988057	66996322	ENSBTAT00000013108	2776	ENSBTAG00000009933	DTX3L	deltex E3 ubiquitin ligase 3L [Source:VGNC Symbol;Acc:VGNC:28239]	30.8066	4.70494	31.0151	4.85851	26.7334	4.53101	28.9244	4.33289	22.2149	3.46918	25.4973	4.01636
chr1	+	66988497	66995932	ENSBTAT00000077678	2966	ENSBTAG00000009933	DTX3L	deltex E3 ubiquitin ligase 3L [Source:VGNC Symbol;Acc:VGNC:28239]	1.0327	0.157719	1.11995	0.175439	1.01048	0.171264	0.794123	0.11896	0.622609	0.097229	0.43191	0.068035
chr1	+	67012287	67058498	ENSBTAT00000022152	5633	ENSBTAG00000016656	PARP14	poly(ADP-ribose) polymerase family member 14 [Source:NCBI gene;Acc:540789]	89.4705	13.6644	90.8282	14.2282	69.6479	11.8045	55.678	8.34061	51.5569	8.05135	63.3008	9.97119
chr1	+	67022002	67058490	ENSBTAT00000069492	4717	ENSBTAG00000016656	PARP14	poly(ADP-ribose) polymerase family member 14 [Source:NCBI gene;Acc:540789]	0	0	0	0	0	0	15.0019	2.24729	13.6994	2.13936	17.3652	2.73538
chr1	-	67055375	67120159	ENSBTAT00000076030	1629	ENSBTAG00000005066	HSPBAP1	HSPB1 associated protein 1 [Source:VGNC Symbol;Acc:VGNC:29987]	0	0	0	0	0.123195	0.02088	0.107255	0.016067	0	0	0.183093	0.028841
chr1	-	67064196	67120252	ENSBTAT00000006679	1912	ENSBTAG00000005066	HSPBAP1	HSPB1 associated protein 1 [Source:VGNC Symbol;Acc:VGNC:29987]	13.285	2.02896	11.8339	1.85378	13.0811	2.2171	14.6332	2.19206	10.2915	1.60716	10.7293	1.69008
chr1	+	67121600	67210214	ENSBTAT00000006685	2442	ENSBTAG00000005071	SLC49A4	solute carrier family 49 member 4 [Source:VGNC Symbol;Acc:VGNC:57883]	44.1237	6.73879	48.1839	7.54799	39.809	6.74717	52.2283	7.82384	58.561	9.14514	46.1341	7.26709
chr1	-	67239728	67280749	ENSBTAT00000024989	3447	ENSBTAG00000018765	SEMA5B	semaphorin 5B [Source:VGNC Symbol;Acc:VGNC:34440]	1.95248	0.298192	1.78162	0.27909	1.55877	0.264194	0.645238	0.096657	0.163621	0.025552	0.363795	0.057305
chr1	-	67323374	67328427	ENSBTAT00000073077	2157	ENSBTAG00000053611	.	NA	0	0	0	0	0	0	0	0	0.130737	0.020416	0	0
chr1	+	67411430	67504231	ENSBTAT00000025128	1852	ENSBTAG00000018877	PDIA5	protein disulfide isomerase family A member 5 [Source:VGNC Symbol;Acc:VGNC:32699]	212.417	32.4414	193.675	30.3391	195.742	33.176	157.202	23.5489	146.34	22.8532	148.677	23.4197
chr1	+	67555432	67637451	ENSBTAT00000019691	1838	ENSBTAG00000014797	SEC22A	SEC22 homolog A, vesicle trafficking protein [Source:VGNC Symbol;Acc:VGNC:34408]	42.1771	6.4415	42.6047	6.67402	40.4984	6.86401	37.5071	5.61859	34.9075	5.45131	40.5182	6.38247
chr1	-	67666437	67823745	ENSBTAT00000032274	5041	ENSBTAG00000018777	ADCY5	adenylate cyclase 5 [Source:VGNC Symbol;Acc:VGNC:25646]	0.3293	0.050292	0.638803	0.100068	0.321772	0.054537	0.055941	0.00838	0.087483	0.013662	0.297741	0.0469
chr1	-	67866129	67952810	ENSBTAT00000032276	1106	ENSBTAG00000023607	HACD2	3-hydroxyacyl-CoA dehydratase 2 [Source:VGNC Symbol;Acc:VGNC:50252]	426.361	65.116	389.278	60.9803	345.935	58.6321	395.603	59.2616	372.657	58.1957	379.69	59.8092
chr1	-	67866273	67952613	ENSBTAT00000072141	750	ENSBTAG00000023607	HACD2	3-hydroxyacyl-CoA dehydratase 2 [Source:VGNC Symbol;Acc:VGNC:50252]	0	0	0.328272	0.051424	0	0	0	0	0	0	0	0
chr1	-	67982278	68068472	ENSBTAT00000086177	3971	ENSBTAG00000014567	MYLK	myosin light chain kinase [Source:NCBI gene;Acc:338037]	127.901	19.5337	129.001	20.208	117.89	19.981	166.947	25.0088	166.229	25.959	165.712	26.1032
chr1	-	67982338	68068092	ENSBTAT00000019385	3507	ENSBTAG00000014567	MYLK	myosin light chain kinase [Source:NCBI gene;Acc:338037]	0.089173	0.013619	0	0	0	0	0.005418	0.000812	0	0	0.393089	0.06192
chr1	-	68289450	68332524	ENSBTAT00000000740	4146	ENSBTAG00000000566	CCDC14	coiled-coil domain containing 14 [Source:VGNC Symbol;Acc:VGNC:26851]	15.5613	2.3766	16.4374	2.57491	12.1846	2.06516	14.0461	2.10411	11.9871	1.87196	13.5172	2.12925
chr1	-	68305890	68327619	ENSBTAT00000054897	1617	ENSBTAG00000000566	CCDC14	coiled-coil domain containing 14 [Source:VGNC Symbol;Acc:VGNC:26851]	0	0	0.131107	0.020538	0.014842	0.002516	0.012369	0.001853	0	0	0.069882	0.011008
chr1	+	68647206	68942661	ENSBTAT00000032306	5600	ENSBTAG00000002640	KALRN	kalirin RhoGEF kinase [Source:VGNC Symbol;Acc:VGNC:30389]	4.38356	0.66948	5.09546	0.798203	4.42	0.749139	11.5778	1.73437	10.8679	1.69717	10.4931	1.65289
chr1	+	68984705	69078453	ENSBTAT00000077142	2220	ENSBTAG00000053238	.	kalirin RhoGEF kinase [Source:NCBI gene;Acc:540675]	1.34211	0.204974	2.88664	0.452191	2.08155	0.352799	4.85875	0.727844	5.53358	0.864149	5.04868	0.795273
chr1	+	69003132	69079316	ENSBTAT00000081361	2860	ENSBTAG00000053238	.	kalirin RhoGEF kinase [Source:NCBI gene;Acc:540675]	4.87428	0.744424	4.4768	0.70129	2.93452	0.497368	5.73359	0.858896	6.17867	0.964888	6.63645	1.04538
chr1	+	69003410	69120012	ENSBTAT00000071142	3870	ENSBTAG00000053238	.	kalirin RhoGEF kinase [Source:NCBI gene;Acc:540675]	0.370442	0.056576	0	0	0	0	0.243263	0.036441	0.633715	0.098964	0	0
chr1	+	69043984	69078453	ENSBTAT00000066853	1941	ENSBTAG00000053238	.	kalirin RhoGEF kinase [Source:NCBI gene;Acc:540675]	0.0345	0.005269	0	0	0	0	0.58684	0.087909	0.558118	0.087158	0.506767	0.079826
chr1	+	69127863	69178521	ENSBTAT00000018248	2443	ENSBTAG00000013727	UMPS	uridine monophosphate synthetase [Source:VGNC Symbol;Acc:VGNC:36661]	71.7659	10.9604	66.8236	10.4679	61.6285	10.4453	52.7147	7.8967	44.5628	6.95913	51.7491	8.15157
chr1	-	69196881	69312128	ENSBTAT00000018278	2859	ENSBTAG00000013755	ITGB5	integrin subunit beta 5 [Source:VGNC Symbol;Acc:VGNC:30330]	231.984	35.4298	261.218	40.9197	246.868	41.8413	454.443	68.0759	437.877	68.3808	426.738	67.2202
chr1	-	69196881	69312128	ENSBTAT00000073544	2754	ENSBTAG00000013755	ITGB5	integrin subunit beta 5 [Source:VGNC Symbol;Acc:VGNC:30330]	23.5889	3.60262	0	0	0	0	0	0	0	0	0	0
chr1	-	69198835	69312128	ENSBTAT00000080405	2748	ENSBTAG00000013755	ITGB5	integrin subunit beta 5 [Source:VGNC Symbol;Acc:VGNC:30330]	2.78357	0.425121	2.2281	0.34903	9.46604	1.60439	6.59047	0.987258	13.8028	2.1555	8.65201	1.36287
chr1	-	69422854	69501782	ENSBTAT00000028521	4627	ENSBTAG00000021396	HEG1	heart development protein with EGF like domains 1 [Source:VGNC Symbol;Acc:VGNC:29803]	45.0982	6.88763	39.5442	6.19459	42.5241	7.20735	41.8463	6.26861	41.9319	6.54827	35.8262	5.64338
chr1	-	69422854	69501782	ENSBTAT00000084771	4507	ENSBTAG00000021396	HEG1	heart development protein with EGF like domains 1 [Source:VGNC Symbol;Acc:VGNC:29803]	0	0	2.7128	0.424959	0	0	0	0	0	0	0	0
chr1	-	69521456	69670381	ENSBTAT00000018208	2942	ENSBTAG00000000496	SLC12A8	solute carrier family 12 member 8 [Source:VGNC Symbol;Acc:VGNC:34671]	0.277503	0.042382	0.165822	0.025976	0.095853	0.016246	0.326491	0.048909	0	0	0.095853	0.015099
chr1	-	69686148	69766359	ENSBTAT00000070820	2385	ENSBTAG00000050482	ZNF148	zinc finger protein 148 [Source:NCBI gene;Acc:613265]	69.4048	10.5999	71.8029	11.2479	55.9061	9.47544	82.6333	12.3785	70.0499	10.9393	75.9727	11.9673
chr1	-	69887221	69946638	ENSBTAT00000085663	1495	ENSBTAG00000011383	SNX4	sorting nexin 4 [Source:VGNC Symbol;Acc:VGNC:35111]	3.40982	0.520765	2.70194	0.423257	0.657664	0.111467	1.72927	0.259046	0.13604	0.021245	0.953732	0.150233
chr1	-	69893691	69946602	ENSBTAT00000015120	2485	ENSBTAG00000011383	SNX4	sorting nexin 4 [Source:VGNC Symbol;Acc:VGNC:35111]	338.171	51.6471	337.64	52.8912	275.275	46.656	339.494	50.8565	319.446	49.8862	336.22	52.9617
chr1	-	69962379	70053523	ENSBTAT00000008486	3943	ENSBTAG00000006471	OSBPL11	oxysterol binding protein like 11 [Source:VGNC Symbol;Acc:VGNC:32459]	41.1862	6.29016	42.7582	6.69805	34.2261	5.80093	43.011	6.44309	38.4568	6.00558	43.4762	6.84841
chr1	-	70085553	70086158	ENSBTAT00000004385	606	ENSBTAG00000003383	.	NA	18.8981	2.88621	25.3632	3.97314	27.952	4.73754	23.7468	3.55728	18.2544	2.85069	27.2447	4.29161
chr1	-	70125517	70172948	ENSBTAT00000061181	3115	ENSBTAG00000044172	LMLN	leishmanolysin like peptidase [Source:VGNC Symbol;Acc:VGNC:30928]	17.8474	2.72574	14.9427	2.34077	11.5	1.94911	15.4272	2.31101	14.9762	2.33875	12.7255	2.00454
chr1	-	70131531	70172948	ENSBTAT00000082149	3579	ENSBTAG00000044172	LMLN	leishmanolysin like peptidase [Source:VGNC Symbol;Acc:VGNC:30928]	1.13799	0.1738	2.3835	0.373374	1.02839	0.1743	1.22874	0.184067	0.59906	0.093552	2.31739	0.365038
chr1	+	70174706	70174816	ENSBTAT00000062888	111	ENSBTAG00000045455	RF00026	RNA, U6 small nuclear 139, pseudogene [Source:HGNC Symbol;Acc:HGNC:47102]	0	0	0	0	0	0	0	0	0.504504	0.078786	0	0
chr1	-	70176689	70180132	ENSBTAT00000018888	445	ENSBTAG00000014208	RPL35A	ribosomal protein L35a [Source:VGNC Symbol;Acc:VGNC:53601]	4643.42	709.167	3855.51	603.965	4657.15	789.333	2617.22	392.062	3329.52	519.952	2872.45	452.471
chr1	-	70177861	70179468	ENSBTAT00000081944	452	ENSBTAG00000014208	RPL35A	ribosomal protein L35a [Source:VGNC Symbol;Acc:VGNC:53601]	27.1637	4.14857	20.4577	3.2047	49.6145	8.4091	15.3765	2.30341	7.14653	1.11603	38.7055	6.09693
chr1	+	70180444	70226096	ENSBTAT00000023995	1817	ENSBTAG00000018025	IQCG	IQ motif containing G [Source:VGNC Symbol;Acc:VGNC:30256]	4.90204	0.748664	3.41347	0.534719	3.12328	0.52936	7.95047	1.19099	4.63621	0.724011	6.83746	1.07704
chr1	-	70229447	70335542	ENSBTAT00000077107	3197	ENSBTAG00000032839	LRCH3	leucine rich repeats and calponin homology domain containing 3 [Source:VGNC Symbol;Acc:VGNC:30973]	4.67996	0.714747	10.8294	1.69643	8.43155	1.42905	8.12761	1.21752	11.3231	1.76827	5.64258	0.888825
chr1	-	70229447	70335542	ENSBTAT00000080277	3248	ENSBTAG00000032839	LRCH3	leucine rich repeats and calponin homology domain containing 3 [Source:VGNC Symbol;Acc:VGNC:30973]	31.8161	4.85912	21.0419	3.29621	15.0225	2.54615	27.0866	4.0576	22.2251	3.47077	16.5403	2.60545
chr1	-	70229447	70335542	ENSBTAT00000080309	3302	ENSBTAG00000032839	LRCH3	leucine rich repeats and calponin homology domain containing 3 [Source:VGNC Symbol;Acc:VGNC:30973]	33.0027	5.04034	33.2591	5.21002	28.1805	4.77628	47.0944	7.05478	34.0234	5.31324	41.2502	6.49777
chr1	-	70229447	70335542	ENSBTAT00000080958	3374	ENSBTAG00000032839	LRCH3	leucine rich repeats and calponin homology domain containing 3 [Source:VGNC Symbol;Acc:VGNC:30973]	31.805	4.85743	24.0122	3.76151	23.8865	4.04849	31.8557	4.772	26.2566	4.10035	23.6796	3.73003
chr1	-	70229447	70335542	ENSBTAT00000086310	3320	ENSBTAG00000032839	LRCH3	leucine rich repeats and calponin homology domain containing 3 [Source:VGNC Symbol;Acc:VGNC:30973]	0	0	13.3297	2.0881	6.84795	1.16065	0	0	13.7991	2.15492	9.02185	1.42113
chr1	-	70233702	70335542	ENSBTAT00000025116	2453	ENSBTAG00000032839	LRCH3	leucine rich repeats and calponin homology domain containing 3 [Source:VGNC Symbol;Acc:VGNC:30973]	0	0	0	0	5.60927	0.950707	5.31365	0.795989	4.41052	0.688766	11.4028	1.79617
chr1	-	70233702	70335542	ENSBTAT00000079007	2348	ENSBTAG00000032839	LRCH3	leucine rich repeats and calponin homology domain containing 3 [Source:VGNC Symbol;Acc:VGNC:30973]	1.549	0.236571	1.3972	0.218871	5.77844	0.979381	6.09781	0.913457	4.64966	0.726112	10.2473	1.61416
chr1	-	70257049	70257120	ENSBTAT00000059602	72	ENSBTAG00000042610	RF00493	NA	2.48611	0.379692	2.53704	0.397426	18.048	3.05893	1	0.149801	5.84259	0.912405	14.0675	2.21593
chr1	-	70257291	70257370	ENSBTAT00000079866	80	ENSBTAG00000054586	RF00494	NA	85.9083	13.1204	61.9437	9.70347	72.3187	12.2572	74.4458	11.152	73.5667	11.4885	52.2104	8.22424
chr1	-	70342777	70372467	ENSBTAT00000019804	1195	ENSBTAG00000014874	FYTTD1	forty-two-three domain containing 1 [Source:VGNC Symbol;Acc:VGNC:29164]	196.031	29.9389	198.567	31.1054	151.482	25.6744	201.007	30.1109	187.867	29.3381	203.323	32.0276
chr1	-	70343000	70373184	ENSBTAT00000046614	1687	ENSBTAG00000014874	FYTTD1	forty-two-three domain containing 1 [Source:VGNC Symbol;Acc:VGNC:29164]	41.5221	6.34147	36.1214	5.65841	24.8135	4.20561	32.3764	4.85002	34.8545	5.44303	38.7333	6.1013
chr1	-	70343000	70373184	ENSBTAT00000086456	1558	ENSBTAG00000014874	FYTTD1	forty-two-three domain containing 1 [Source:VGNC Symbol;Acc:VGNC:29164]	0	0	4.93664	0.773322	0	0	9.80979	1.46951	0	0	5.92361	0.933092
chr1	+	70372268	70433018	ENSBTAT00000002461	3516	ENSBTAG00000001890	RUBCN	rubicon autophagy regulator [Source:VGNC Symbol;Acc:VGNC:34212]	0	0	3.51155	0.550084	0.521608	0.088407	0	0	0	0	0.264351	0.041641
chr1	+	70372268	70433018	ENSBTAT00000077299	3657	ENSBTAG00000001890	RUBCN	rubicon autophagy regulator [Source:VGNC Symbol;Acc:VGNC:34212]	0.195097	0.029796	0.027984	0.004384	0.622243	0.105463	0.079316	0.011882	1.75621	0.274257	0.725515	0.114284
chr1	+	70384588	70433147	ENSBTAT00000061001	3221	ENSBTAG00000001890	RUBCN	rubicon autophagy regulator [Source:VGNC Symbol;Acc:VGNC:34212]	16.8395	2.57182	11.2883	1.76832	9.61057	1.62888	13.7904	2.06582	12.5335	1.95728	12.6653	1.99505
chr1	-	70600179	70622996	ENSBTAT00000028482	4434	ENSBTAG00000021364	TNK2	tyrosine kinase non receptor 2 [Source:VGNC Symbol;Acc:VGNC:36183]	8.60847	1.31473	6.01589	0.942387	4.08905	0.693048	9.3096	1.39459	2.02495	0.316225	0	0
chr1	-	70600179	70622996	ENSBTAT00000046471	4314	ENSBTAG00000021364	TNK2	tyrosine kinase non receptor 2 [Source:VGNC Symbol;Acc:VGNC:36183]	18.9017	2.88676	21.6179	3.38643	24.2099	4.1033	12.4811	1.86968	0.316305	0.049396	24.149	3.80397
chr1	-	70600179	70622996	ENSBTAT00000069867	4338	ENSBTAG00000021364	TNK2	tyrosine kinase non receptor 2 [Source:VGNC Symbol;Acc:VGNC:36183]	7.90978	1.20802	5.58139	0.874322	5.37859	0.911611	7.73386	1.15854	12.2862	1.91866	3.43817	0.541584
chr1	-	70601520	70627585	ENSBTAT00000072209	3613	ENSBTAG00000021364	TNK2	tyrosine kinase non receptor 2 [Source:VGNC Symbol;Acc:VGNC:36183]	2.38436	0.364152	1.5407	0.241351	2.17058	0.367889	2.69434	0.403614	18.2752	2.85394	1.60355	0.252593
chr1	-	70640306	70641382	ENSBTAT00000067677	1077	ENSBTAG00000049459	.	NA	10.3965	1.5878	8.57196	1.34279	12.7205	2.15598	8.54689	1.28033	6.72173	1.0497	8.53111	1.34383
chr1	-	70652654	70679923	ENSBTAT00000046421	2598	ENSBTAG00000032719	TFRC	transferrin receptor [Source:VGNC Symbol;Acc:VGNC:35797]	179.32	27.3867	170.613	26.7265	151.021	25.5964	152.757	22.8831	144.971	22.6393	149.96	23.6218
chr1	-	70789424	70802153	ENSBTAT00000028676	1278	ENSBTAG00000021515	ZDHHC19	zinc finger DHHC-type containing 19 [Source:VGNC Symbol;Acc:VGNC:37134]	1.25052	0.190986	2.09813	0.328671	1.28663	0.218069	1.19052	0.17834	1.13595	0.177395	0.121484	0.019136
chr1	+	70809680	70827658	ENSBTAT00000016384	1442	ENSBTAG00000012347	SLC51A	solute carrier family 51 alpha subunit [Source:VGNC Symbol;Acc:VGNC:34900]	0.328455	0.050163	0.540453	0.084662	0	0	0	0	0	0	0	0
chr1	-	70824603	70877084	ENSBTAT00000022580	1622	ENSBTAG00000016979	PCYT1A	phosphate cytidylyltransferase 1, choline, alpha [Source:VGNC Symbol;Acc:VGNC:32652]	0	0	0	0	0.109806	0.018611	0.717669	0.107507	0.059803	0.009339	0	0
chr1	-	70832035	70878013	ENSBTAT00000076382	1832	ENSBTAG00000016979	PCYT1A	phosphate cytidylyltransferase 1, choline, alpha [Source:VGNC Symbol;Acc:VGNC:32652]	170.844	26.0921	175.454	27.4849	151.282	25.6406	142.469	21.342	137.395	21.4563	146.89	23.1383
chr1	-	70881969	70909767	ENSBTAT00000046408	974	ENSBTAG00000032684	TCTEX1D2	Tctex1 domain containing 2 [Source:NCBI gene;Acc:504554]	22.4175	3.42371	17.367	2.72054	17.3645	2.94308	15.7895	2.36528	10.0749	1.57335	9.03388	1.42303
chr1	-	70886981	70909341	ENSBTAT00000086821	465	ENSBTAG00000032684	TCTEX1D2	Tctex1 domain containing 2 [Source:NCBI gene;Acc:504554]	0.680277	0.103895	0	0	0	0	0.107527	0.016108	0.036559	0.005709	0	0
chr1	-	70913018	70922405	ENSBTAT00000057570	2196	ENSBTAG00000040161	.	transmembrane 4 L six family member 19 [Source:NCBI gene;Acc:101906348]	0	0	0.53096	0.083175	0.341985	0.057963	0.731044	0.109511	0.753643	0.117692	0.715119	0.112646
chr1	-	70935047	70987415	ENSBTAT00000009970	1969	ENSBTAG00000007577	UBXN7	UBX domain protein 7 [Source:VGNC Symbol;Acc:VGNC:36629]	120.008	18.3283	107.573	16.8512	102.08	17.3014	97.3766	14.5871	76.2707	11.9108	91.2372	14.3718
chr1	-	71020360	71044035	ENSBTAT00000017712	3803	ENSBTAG00000013317	RNF168	ring finger protein 168 [Source:NCBI gene;Acc:613812]	32.2665	4.9279	16.097	2.52158	12.5937	2.13449	36.8664	5.52262	30.7224	4.79774	32.9491	5.19018
chr1	-	71020360	71044035	ENSBTAT00000074288	3681	ENSBTAG00000013317	RNF168	ring finger protein 168 [Source:NCBI gene;Acc:613812]	0	0	0	0	0	0	0	0	3.64884	0.569819	0	0
chr1	-	71044905	71052495	ENSBTAT00000017713	1649	ENSBTAG00000013319	SMCO1	single-pass membrane protein with coiled-coil domains 1 [Source:VGNC Symbol;Acc:VGNC:35005]	0	0	0	0	0	0	0	0	0	0	0.255306	0.040216
chr1	-	71087882	71101117	ENSBTAT00000019520	1713	ENSBTAG00000014660	WDR53	WD repeat domain 53 [Source:VGNC Symbol;Acc:VGNC:56335]	34.8792	5.32692	28.6258	4.48422	23.6719	4.01212	34.1261	5.11212	27.3929	4.27779	25.9025	4.08019
chr1	+	71101138	71112719	ENSBTAT00000050590	1835	ENSBTAG00000006388	FBXO45	F-box protein 45 [Source:VGNC Symbol;Acc:VGNC:28915]	18.115	2.76661	16.1542	2.53055	15.4627	2.62075	23.0681	3.45562	15.6796	2.44859	16.6447	2.62189
chr1	+	71155752	71182955	ENSBTAT00000012650	2855	ENSBTAG00000009614	NRROS	negative regulator of reactive oxygen species [Source:VGNC Symbol;Acc:VGNC:53592]	0.09282	0.014176	0.197548	0.030946	0.286515	0.048561	0	0	0	0	0	0
chr1	-	71223038	71228675	ENSBTAT00000017558	1718	ENSBTAG00000013192	CEP19	centrosomal protein 19 [Source:VGNC Symbol;Acc:VGNC:27198]	21.1863	3.23568	19.9861	3.13082	14.6361	2.48066	17.0688	2.55692	18.7323	2.92531	18.4523	2.90662
chr1	+	71229011	71238780	ENSBTAT00000080035	357	ENSBTAG00000049165	.	NA	17.0439	2.60303	20.4218	3.19906	19.2218	3.25788	19.4827	2.91853	18.9723	2.9628	15.7446	2.48011
chr1	+	71232257	71252236	ENSBTAT00000063541	728	ENSBTAG00000048195	PIGX	phosphatidylinositol glycan anchor biosynthesis class X [Source:VGNC Symbol;Acc:VGNC:53598]	36.5817	5.58694	34.1672	5.35228	31.6354	5.36184	45.4653	6.81074	34.8005	5.4346	38.9321	6.13262
chr1	+	71257814	71346318	ENSBTAT00000082239	5644	ENSBTAG00000047856	PAK2	p21 (RAC1) activated kinase 2 [Source:VGNC Symbol;Acc:VGNC:53593]	174.763	26.6907	182.285	28.5549	119.583	20.268	148.767	22.2855	131.561	20.5452	150.326	23.6795
chr1	+	71301952	71342311	ENSBTAT00000063094	1440	ENSBTAG00000047856	PAK2	p21 (RAC1) activated kinase 2 [Source:VGNC Symbol;Acc:VGNC:53593]	0.656683	0.100292	0.555178	0.086968	0.448142	0.075955	0.103243	0.015466	0.409896	0.064011	0.101242	0.015948
chr1	+	71370900	71399378	ENSBTAT00000080821	2323	ENSBTAG00000032674	SENP5	SUMO specific peptidase 5 [Source:VGNC Symbol;Acc:VGNC:34447]	0.066214	0.010113	0.277183	0.043421	0.30204	0.051192	2.30146	0.34476	9.26243	1.44646	3.34747	0.527297
chr1	+	71370900	71400231	ENSBTAT00000046389	2296	ENSBTAG00000032674	SENP5	SUMO specific peptidase 5 [Source:VGNC Symbol;Acc:VGNC:34447]	54.2195	8.28068	67.9909	10.6508	48.336	8.19241	60.2875	9.03112	39.4239	6.1566	56.0056	8.82205
chr1	+	71370900	71400231	ENSBTAT00000084398	2158	ENSBTAG00000032674	SENP5	SUMO specific peptidase 5 [Source:VGNC Symbol;Acc:VGNC:34447]	0	0	0	0	3.83316	0.649677	0	0	0	0	0	0
chr1	+	71370900	71400231	ENSBTAT00000086705	2212	ENSBTAG00000032674	SENP5	SUMO specific peptidase 5 [Source:VGNC Symbol;Acc:VGNC:34447]	13.9383	2.12872	4.73346	0.741495	6.40863	1.08619	14.1717	2.12293	18.4292	2.87798	14.2584	2.246
chr1	-	71404768	71410588	ENSBTAT00000011684	1040	ENSBTAG00000008873	NCBP2	nuclear cap binding protein subunit 2 [Source:VGNC Symbol;Acc:VGNC:31908]	309.792	47.313	307.059	48.1007	317.96	53.8906	284.345	42.5951	269.695	42.1167	296.465	46.6995
chr1	+	71410763	71411062	ENSBTAT00000082932	300	ENSBTAG00000048390	NCBP2-AS2	NCBP2 antisense RNA 2 (head to head) [Source:NCBI gene;Acc:783161]	52.15	7.96462	49.32	7.72596	28.2233	4.78353	47.2967	7.08508	48.7	7.60521	36.99	5.8267
chr1	-	71415019	71419438	ENSBTAT00000015483	2090	ENSBTAG00000011659	PIGZ	phosphatidylinositol glycan anchor biosynthesis class Z [Source:VGNC Symbol;Acc:VGNC:32882]	1.81866	0.277755	0	0	0	0	0	0	0	0	0	0
chr1	-	71415019	71440654	ENSBTAT00000070456	2896	ENSBTAG00000011659	PIGZ	phosphatidylinositol glycan anchor biosynthesis class Z [Source:VGNC Symbol;Acc:VGNC:32882]	0.292127	0.044615	1.11947	0.175365	0.660566	0.111958	0.870511	0.130403	1.02245	0.15967	0.535566	0.084363
chr1	-	71476619	71500652	ENSBTAT00000046533	2568	ENSBTAG00000002998	MELTF	melanotransferrin [Source:VGNC Symbol;Acc:VGNC:31383]	0.074853	0.011432	0.414164	0.064879	0	0	0.109813	0.01645	0.10514	0.016419	0.109813	0.017298
chr1	-	71513093	71676461	ENSBTAT00000068315	2340	ENSBTAG00000020378	DLG1	discs large MAGUK scaffold protein 1 [Source:VGNC Symbol;Acc:VGNC:53531]	0	0	0	0	0	0	0	0	4.21446	0.658149	0	0
chr1	-	71513093	71676461	ENSBTAT00000084049	2418	ENSBTAG00000020378	DLG1	discs large MAGUK scaffold protein 1 [Source:VGNC Symbol;Acc:VGNC:53531]	0.116625	0.017812	0	0	0.101916	0.017274	0.053763	0.008054	0	0	0	0
chr1	-	71513093	71688443	ENSBTAT00000027161	2355	ENSBTAG00000020378	DLG1	discs large MAGUK scaffold protein 1 [Source:VGNC Symbol;Acc:VGNC:53531]	0.008493	0.001297	0.190263	0.029805	0.291373	0.049384	0	0	1.68133	0.262563	1.54598	0.243524
chr1	-	71513093	71780855	ENSBTAT00000074092	2610	ENSBTAG00000020378	DLG1	discs large MAGUK scaffold protein 1 [Source:VGNC Symbol;Acc:VGNC:53531]	0	0	0	0	0.907444	0.153801	0.980029	0.146809	0	0	0	0
chr1	-	71513093	71780855	ENSBTAT00000077778	2721	ENSBTAG00000020378	DLG1	discs large MAGUK scaffold protein 1 [Source:VGNC Symbol;Acc:VGNC:53531]	19.0216	2.90507	140.174	21.9583	18.3615	3.11207	31.225	4.67753	35.9494	5.61402	38.4387	6.0549
chr1	-	71513093	71780855	ENSBTAT00000078423	2640	ENSBTAG00000020378	DLG1	discs large MAGUK scaffold protein 1 [Source:VGNC Symbol;Acc:VGNC:53531]	150.799	23.0308	42.9742	6.73189	139.035	23.5649	241.23	36.1364	211.917	33.0939	239.297	37.6944
chr1	-	71513093	71780855	ENSBTAT00000081599	2613	ENSBTAG00000020378	DLG1	discs large MAGUK scaffold protein 1 [Source:VGNC Symbol;Acc:VGNC:53531]	13.667	2.08729	0.366801	0.057459	2.33476	0.395715	5.84042	0.874899	4.90782	0.766426	3.73589	0.588481
chr1	-	71513093	71780855	ENSBTAT00000085878	2523	ENSBTAG00000020378	DLG1	discs large MAGUK scaffold protein 1 [Source:VGNC Symbol;Acc:VGNC:53531]	3.67007	0.560512	0	0	0.763048	0.129328	1.93885	0.290442	0	0	1e-05	2e-06
chr1	-	71513093	71780855	ENSBTAT00000086072	2667	ENSBTAG00000020378	DLG1	discs large MAGUK scaffold protein 1 [Source:VGNC Symbol;Acc:VGNC:53531]	0.454594	0.069428	1.87538	0.293778	0.024889	0.004218	0	0	0	0	2.53398	0.399156
chr1	-	71525049	71525175	ENSBTAT00000062787	127	ENSBTAG00000045354	RF01225	NA	0	0	0	0	0	0	0.968504	0.145083	0	0	0.905512	0.142637
chr1	+	71741919	71742025	ENSBTAT00000084014	107	ENSBTAG00000051739	RF00026	NA	0	0	0	0	0	0	0	0	0	0	0.411215	0.064775
chr1	+	71763573	71764594	ENSBTAT00000076046	1022	ENSBTAG00000048826	.	NA	0	0	0	0	0	0	0	0	0	0	0.25636	0.040382
chr1	+	71868325	71868900	ENSBTAT00000066335	576	ENSBTAG00000048225	.	NA	29.6564	4.52927	30.7288	4.81366	17.287	2.92995	19.4685	2.91639	13.5675	2.11876	20.9089	3.29358
chr1	-	71964668	72000537	ENSBTAT00000000573	1614	ENSBTAG00000000448	BDH1	3-hydroxybutyrate dehydrogenase 1 [Source:VGNC Symbol;Acc:VGNC:26457]	16.0703	2.45434	13.618	2.13325	18.5053	3.13643	15.869	2.37718	12.0521	1.8821	13.3813	2.10784
chr1	-	72057854	72061911	ENSBTAT00000082682	1169	ENSBTAG00000052232	.	NA	0.482464	0.073684	0.241232	0.037789	0.349016	0.059154	0.482464	0.072273	0	0	0	0
chr1	+	72061983	72075639	ENSBTAT00000046493	1256	ENSBTAG00000023600	APOD	apolipoprotein D [Source:VGNC Symbol;Acc:VGNC:26031]	10.6198	1.62191	5.71815	0.895747	9.49124	1.60866	72.166	10.8105	72.8157	11.3712	66.5816	10.488
chr1	-	72071105	72072121	ENSBTAT00000075771	1017	ENSBTAG00000050331	.	NA	0	0	0.39528	0.06192	0.20944	0.035498	0	0	0	0	0	0
chr1	+	72100094	72118577	ENSBTAT00000001128	1584	ENSBTAG00000006724	PPP1R2	protein phosphatase 1 regulatory inhibitor subunit 2 [Source:NCBI gene;Acc:532726]	257.493	39.3256	258.271	40.4581	227.893	38.6253	272.991	40.8943	260.749	40.7197	293.029	46.1582
chr1	+	72150081	72258921	ENSBTAT00000082111	1286	ENSBTAG00000003378	ACAP2	ArfGAP with coiled-coil, ankyrin repeat and PH domains 2 [Source:VGNC Symbol;Acc:VGNC:25527]	12.8189	1.95777	0.755987	0.118425	0.902815	0.153017	0.203605	0.0305	2.83921	0.443383	4.812	0.75799
chr1	+	72150277	72264225	ENSBTAT00000056261	1589	ENSBTAG00000003378	ACAP2	ArfGAP with coiled-coil, ankyrin repeat and PH domains 2 [Source:VGNC Symbol;Acc:VGNC:25527]	35.3999	5.40645	45.6759	7.15512	44.0381	7.46395	47.9394	7.18135	47.6515	7.44147	46.1836	7.27489
chr1	+	72278287	72317902	ENSBTAT00000004381	1704	ENSBTAG00000054986	ACAP2	ArfGAP with coiled-coil, ankyrin repeat and PH domains 2 [Source:HGNC Symbol;Acc:HGNC:16469]	81.355	12.4249	83.8693	13.1381	76.4459	12.9567	94.5842	14.1688	98.0395	15.3103	102.112	16.0848
chr1	+	72281323	72311976	ENSBTAT00000074815	1575	ENSBTAG00000054986	ACAP2	ArfGAP with coiled-coil, ankyrin repeat and PH domains 2 [Source:HGNC Symbol;Acc:HGNC:16469]	13.6455	2.08401	13.5839	2.12791	10.2291	1.73371	16.8361	2.52205	18.1797	2.83902	15.8822	2.50178
chr1	+	72326705	72499174	ENSBTAT00000019358	2437	ENSBTAG00000014564	XXYLT1	xyloside xylosyltransferase 1 [Source:VGNC Symbol;Acc:VGNC:53613]	38.6629	5.9048	40.0124	6.26794	35.0921	5.94771	39.4452	5.90892	37.3545	5.83345	36.6352	5.77081
chr1	-	72861563	72862834	ENSBTAT00000057417	1272	ENSBTAG00000008462	FAM43A	family with sequence similarity 43 member A [Source:VGNC Symbol;Acc:VGNC:28813]	1.22406	0.186944	2.29167	0.358989	2.91509	0.494075	10.4992	1.57279	8.35613	1.30493	10.6934	1.68443
chr1	+	72877165	72901758	ENSBTAT00000072998	4314	ENSBTAG00000008461	LSG1	large 60S subunit nuclear export GTPase 1 [Source:VGNC Symbol;Acc:VGNC:31049]	55.1746	8.42655	44.8994	7.03348	45.4996	7.71167	53.2549	7.97763	53.8238	8.40536	49.5186	7.80022
chr1	+	72877488	72899726	ENSBTAT00000011134	1926	ENSBTAG00000008461	LSG1	large 60S subunit nuclear export GTPase 1 [Source:VGNC Symbol;Acc:VGNC:31049]	2.00514	0.306235	22.4829	3.52194	7.35902	1.24727	33.4504	5.01089	19.211	3.00008	40.1673	6.32719
chr1	+	72908919	72952026	ENSBTAT00000032260	2307	ENSBTAG00000002394	TMEM44	transmembrane protein 44 [Source:VGNC Symbol;Acc:VGNC:36088]	25.1184	3.83621	23.9595	3.75325	22.3826	3.7936	24.3908	3.65375	22.4896	3.51207	22.3834	3.52586
chr1	+	72909063	72951213	ENSBTAT00000074094	1263	ENSBTAG00000002394	TMEM44	transmembrane protein 44 [Source:VGNC Symbol;Acc:VGNC:36088]	2.49121	0.380471	2.64171	0.413823	2.69219	0.456296	0	0	0	0	1.9144	0.301558
chr1	+	72909063	72951213	ENSBTAT00000083917	1317	ENSBTAG00000002394	TMEM44	transmembrane protein 44 [Source:VGNC Symbol;Acc:VGNC:36088]	0	0	0	0	0	0	0	0	0	0	2.08239	0.328021
chr1	+	72909063	72956817	ENSBTAT00000084053	2249	ENSBTAG00000002394	TMEM44	transmembrane protein 44 [Source:VGNC Symbol;Acc:VGNC:36088]	1.98612	0.30333	2.69215	0.421724	1.63298	0.276771	2.03291	0.304532	1.65838	0.25898	2.86371	0.451095
chr1	+	73048103	73106544	ENSBTAT00000074963	5205	ENSBTAG00000013204	ATP13A3	ATPase 13A3 [Source:VGNC Symbol;Acc:VGNC:26279]	1.86208	0.284386	9.23157	1.44612	2.47132	0.418861	2.60942	0.390893	3.21276	0.501719	2.75475	0.433931
chr1	+	73048103	73124379	ENSBTAT00000074807	4319	ENSBTAG00000013204	ATP13A3	ATPase 13A3 [Source:VGNC Symbol;Acc:VGNC:26279]	16.2634	2.48383	44.2179	6.92672	6.72164	1.13924	27.6303	4.13905	24.6458	3.8488	18.6436	2.93676
chr1	+	73048103	73124379	ENSBTAT00000079011	4400	ENSBTAG00000013204	ATP13A3	ATPase 13A3 [Source:VGNC Symbol;Acc:VGNC:26279]	120.219	18.3604	110.61	17.327	115.981	19.6575	174.102	26.0807	156.329	24.413	190.975	30.0826
chr1	+	73048103	73124597	ENSBTAT00000017579	4528	ENSBTAG00000013204	ATP13A3	ATPase 13A3 [Source:VGNC Symbol;Acc:VGNC:26279]	42.1769	6.44147	30.3762	4.75842	38.7928	6.57494	54.8794	8.22098	47.2448	7.37796	54.7785	8.62876
chr1	+	73048103	73125832	ENSBTAT00000069477	4286	ENSBTAG00000013204	ATP13A3	ATPase 13A3 [Source:VGNC Symbol;Acc:VGNC:26279]	0	0	0.001278	0.0002	4.57217	0.77493	0	0	0	0	0	0
chr1	+	73053086	73124379	ENSBTAT00000079971	3831	ENSBTAG00000013204	ATP13A3	ATPase 13A3 [Source:VGNC Symbol;Acc:VGNC:26279]	0	0	0	0	0	0	0	0	0	0	0.003132	0.000493
chr1	+	73063264	73124379	ENSBTAT00000077077	4153	ENSBTAG00000013204	ATP13A3	ATPase 13A3 [Source:VGNC Symbol;Acc:VGNC:26279]	0	0	0.041267	0.006464	0	0	0	0	0	0	0	0
chr1	+	73132670	73134289	ENSBTAT00000017571	1620	ENSBTAG00000013203	GP5	glycoprotein V platelet [Source:VGNC Symbol;Acc:VGNC:29506]	0.261111	0.039878	0.087037	0.013634	0.522222	0.088511	0	0	0	0	0.275309	0.043367
chr1	+	73171521	73173275	ENSBTAT00000052188	1755	ENSBTAG00000038600	LRRC15	leucine rich repeat containing 15 [Source:VGNC Symbol;Acc:VGNC:31001]	10.9783	1.67666	9.76184	1.52919	11.44	1.93895	2.58006	0.386494	3.42742	0.535242	1.85755	0.292603
chr1	+	73178781	73188076	ENSBTAT00000046350	2035	ENSBTAG00000032656	CPN2	carboxypeptidase N subunit 2 [Source:VGNC Symbol;Acc:VGNC:27657]	0.549386	0.083905	0.613268	0.096068	0	0	0.138575	0.020759	0.692875	0.108202	0.27715	0.043657
chr1	+	73253996	73257620	ENSBTAT00000071140	1240	ENSBTAG00000048497	.	NA	4.00161	0.611147	5.52707	0.865814	3.01886	0.511663	5.80403	0.869448	6.03548	0.942528	4.64635	0.731897
chr1	-	73362759	73365438	ENSBTAT00000000742	1636	ENSBTAG00000000569	HES1	hes family bHLH transcription factor 1 [Source:VGNC Symbol;Acc:VGNC:29818]	139.224	21.2631	145.847	22.8468	123.723	20.9697	74.004	11.0859	82.0321	12.8105	92.8065	14.619
chr1	-	73771857	73856364	ENSBTAT00000082852	4161	ENSBTAG00000019514	OPA1	OPA1, mitochondrial dynamin like GTPase [Source:VGNC Symbol;Acc:VGNC:32432]	70.6087	10.7837	69.6263	10.9069	56.0439	9.4988	62.1376	9.30826	52.1007	8.13628	59.8244	9.4236
chr1	-	73775068	73856448	ENSBTAT00000026013	3261	ENSBTAG00000019514	OPA1	OPA1, mitochondrial dynamin like GTPase [Source:VGNC Symbol;Acc:VGNC:32432]	5.7538	0.87875	5.08129	0.795983	6.02118	1.02052	6.33011	0.948255	5.20772	0.813261	5.44696	0.858011
chr1	-	73775068	73856448	ENSBTAT00000070409	3150	ENSBTAG00000019514	OPA1	OPA1, mitochondrial dynamin like GTPase [Source:VGNC Symbol;Acc:VGNC:32432]	12.9723	1.9812	13.0073	2.03758	11.7901	1.99829	15.8067	2.36785	15.4982	2.42027	12.5323	1.9741
chr1	-	74166869	74175051	ENSBTAT00000050331	2363	ENSBTAG00000035844	HRASLS	HRAS like suppressor [Source:VGNC Symbol;Acc:VGNC:53580]	0.178163	0.02721	0.29581	0.046339	0.23868	0.040454	0.354211	0.053061	0	0	0.11934	0.018799
chr1	+	74489024	74609955	ENSBTAT00000007148	1476	ENSBTAG00000005430	MB21D2	Mab-21 domain containing 2 [Source:VGNC Symbol;Acc:VGNC:31272]	19.4031	2.96334	18.0908	2.83392	19.4065	3.28918	31.3479	4.69594	34.1474	5.3326	31.0224	4.88667
chr1	+	74876548	75283017	ENSBTAT00000083812	1208	ENSBTAG00000012413	FGF12	fibroblast growth factor 12 [Source:VGNC Symbol;Acc:VGNC:53568]	0	0	0.165265	0.025889	0	0	0.313311	0.046934	0	0	0.137732	0.021696
chr1	-	75926837	76005995	ENSBTAT00000009121	1538	ENSBTAG00000006945	CCDC50	coiled-coil domain containing 50 [Source:VGNC Symbol;Acc:VGNC:26898]	228.115	34.8389	221.828	34.7493	199.125	33.7495	156.231	23.4035	131.866	20.5927	154.074	24.2699
chr1	-	75927239	76006093	ENSBTAT00000075658	1759	ENSBTAG00000006945	CCDC50	coiled-coil domain containing 50 [Source:VGNC Symbol;Acc:VGNC:26898]	8.17859	1.24908	7.47507	1.17097	4.14986	0.703353	4.87707	0.730589	2.21863	0.346471	4.60644	0.725612
chr1	-	76065896	76102113	ENSBTAT00000038884	1436	ENSBTAG00000018703	OSTN	osteocrin [Source:VGNC Symbol;Acc:VGNC:32481]	0.589136	0.089976	0.784819	0.122942	1.72006	0.29153	0.881616	0.132067	0.965407	0.150762	1.03134	0.162457
chr1	-	76472929	76473141	ENSBTAT00000008958	213	ENSBTAG00000006813	.	NA	43.3637	6.62272	32.8108	5.1398	32.9708	5.58818	18.6224	2.78965	20.8481	3.25573	23.8166	3.75161
chr1	-	76577593	76723526	ENSBTAT00000069588	2324	ENSBTAG00000013205	IL1RAP	interleukin 1 receptor accessory protein [Source:VGNC Symbol;Acc:VGNC:30133]	0.104176	0.01591	0	0	0	0	0	0	0.279001	0.04357	0	0
chr1	-	76584276	76723526	ENSBTAT00000070445	3029	ENSBTAG00000013205	IL1RAP	interleukin 1 receptor accessory protein [Source:VGNC Symbol;Acc:VGNC:30133]	31.66	4.83527	28.9081	4.52844	25.5738	4.33448	51.071	7.65047	52.0616	8.13017	46.3488	7.30091
chr1	+	76973808	76989396	ENSBTAT00000017476	1236	ENSBTAG00000013148	CLDN1	claudin 1 [Source:VGNC Symbol;Acc:VGNC:27402]	0	0	0.586203	0.091829	0	0	2.29126	0.343233	2.71297	0.423669	2.68204	0.422477
chr1	+	77130100	77309576	ENSBTAT00000027999	3367	ENSBTAG00000021025	P3H2	prolyl 3-hydroxylase 2 [Source:VGNC Symbol;Acc:VGNC:32533]	88.6558	13.54	91.3534	14.3105	74.9409	12.7016	46.5922	6.97955	44.3793	6.93046	47.6219	7.50145
chr1	-	77389337	77688590	ENSBTAT00000020544	3123	ENSBTAG00000015460	TP63	tumor protein p63 [Source:VGNC Symbol;Acc:VGNC:36240]	0.580924	0.088722	2.15072	0.336909	0.462793	0.078438	14.013	2.09917	17.2489	2.69366	11.4521	1.80395
chr1	-	77404554	77689118	ENSBTAT00000072111	1992	ENSBTAG00000015460	TP63	tumor protein p63 [Source:VGNC Symbol;Acc:VGNC:36240]	0.914684	0.139695	0	0	0.977857	0.165736	19.5134	2.92313	24.7108	3.85894	16.6122	2.61678
chr1	-	78014932	78169293	ENSBTAT00000046168	1341	ENSBTAG00000032538	TPRG1	tumor protein p63 regulated 1 [Source:VGNC Symbol;Acc:VGNC:36261]	0.210291	0.032117	0	0	0	0	0	0	0	0	0	0
chr1	-	78452386	79136219	ENSBTAT00000061134	2463	ENSBTAG00000044001	LPP	LIM domain containing preferred translocation partner in lipoma [Source:NCBI gene;Acc:524132]	188.072	28.7234	198.917	31.1603	194.874	33.0289	110.84	16.6039	106.55	16.6393	118.048	18.595
chr1	-	78452727	79124785	ENSBTAT00000070743	2545	ENSBTAG00000044001	LPP	LIM domain containing preferred translocation partner in lipoma [Source:NCBI gene;Acc:524132]	1.90516	0.290967	1.6955	0.2656	2.77238	0.469887	1.40618	0.210647	1.46503	0.228785	1.77061	0.278908
chr1	-	79202424	79203656	ENSBTAT00000067293	1233	ENSBTAG00000049984	.	NA	0.16545	0.025268	0	0	0.227899	0.038626	0.45661	0.068401	0.457421	0.071433	0.168694	0.026573
chr1	+	79596406	79611183	ENSBTAT00000071778	3279	ENSBTAG00000001511	BCL6	BCL6, transcription repressor [Source:NCBI gene;Acc:539020]	99.0034	15.1203	89.366	13.9991	84.3949	14.304	182.254	27.3018	176.099	27.5004	155.23	24.452
chr1	+	79657444	79659377	ENSBTAT00000023020	1095	ENSBTAG00000017312	SST	somatostatin [Source:VGNC Symbol;Acc:VGNC:35324]	0.798561	0.12196	1.4715	0.23051	1.66484	0.282171	21.4804	3.21778	22.4767	3.51006	22.0831	3.47855
chr1	-	79911983	79916543	ENSBTAT00000045760	1984	ENSBTAG00000032265	RTP4	receptor transporter protein 4 [Source:VGNC Symbol;Acc:VGNC:53603]	10.6865	1.6321	9.54435	1.49512	10.6316	1.80193	5.77067	0.86445	6.22732	0.972485	5.37863	0.847246
chr1	+	80006310	80058771	ENSBTAT00000016545	3787	ENSBTAG00000012467	MASP1	mannan binding lectin serine peptidase 1 [Source:VGNC Symbol;Acc:VGNC:31255]	0.956657	0.146106	1.22656	0.192141	1.11328	0.188689	2.05416	0.307714	3.32017	0.518493	1.52079	0.239556
chr1	-	80194829	80267738	ENSBTAT00000083430	4347	ENSBTAG00000010357	ST6GAL1	ST6 beta-galactoside alpha-2,6-sialyltransferase 1 [Source:VGNC Symbol;Acc:VGNC:35337]	5.39683	0.824231	5.39176	0.844618	4.40959	0.747376	2.00391	0.300187	1.89671	0.296199	1.25904	0.198325
chr1	+	80349375	80351782	ENSBTAT00000009029	1197	ENSBTAG00000006872	.	NA	4.24075	0.647669	3.67149	0.575138	3.07728	0.521563	3.29691	0.49388	3.44794	0.538445	4.74988	0.748205
chr1	-	80416135	80427813	ENSBTAT00000077795	1002	ENSBTAG00000052213	ADIPOQ	adiponectin, C1Q and collagen domain containing [Source:NCBI gene;Acc:282865]	0.907124	0.138541	0.997584	0.156271	0.966946	0.163886	0.218163	0.032681	0	0	0	0
chr1	+	80452885	80467305	ENSBTAT00000071469	1396	ENSBTAG00000014727	RFC4	replication factor C subunit 4 [Source:VGNC Symbol;Acc:VGNC:33888]	3.84398	0.587073	2.06132	0.322904	1.73973	0.294865	5.08637	0.761942	2.589	0.40431	4.88633	0.7697
chr1	+	80452885	80467382	ENSBTAT00000073415	1384	ENSBTAG00000014727	RFC4	replication factor C subunit 4 [Source:VGNC Symbol;Acc:VGNC:33888]	37.5521	5.73515	29.8418	4.67471	33.7451	5.71941	22.0406	3.3017	19.7949	3.09126	22.3604	3.52223
chr1	+	80452924	80467441	ENSBTAT00000045810	1323	ENSBTAG00000014727	RFC4	replication factor C subunit 4 [Source:VGNC Symbol;Acc:VGNC:33888]	1.43395	0.219	1.96878	0.308409	1.18901	0.201523	0.54363	0.081436	1.0355	0.161709	0.906199	0.142745
chr1	+	80454249	80467382	ENSBTAT00000074812	1029	ENSBTAG00000014727	RFC4	replication factor C subunit 4 [Source:VGNC Symbol;Acc:VGNC:33888]	0	0	0	0	0	0	0.006403	0.000959	0	0	0.101268	0.015952
chr1	-	80467443	80473754	ENSBTAT00000019596	1890	ENSBTAG00000014724	EIF4A2	eukaryotic translation initiation factor 4A2 [Source:VGNC Symbol;Acc:VGNC:28405]	783.885	119.719	804.79	126.07	642.924	108.968	830.593	124.423	724.836	113.194	788.467	124.2
chr1	-	80468931	80472892	ENSBTAT00000083475	1253	ENSBTAG00000014724	EIF4A2	eukaryotic translation initiation factor 4A2 [Source:VGNC Symbol;Acc:VGNC:28405]	178.662	27.2862	155.484	24.3565	136.112	23.0695	117.125	17.5454	119.946	18.7313	112.711	17.7544
chr1	-	80469761	80469901	ENSBTAT00000059694	141	ENSBTAG00000042702	RF00394	small nucleolar RNA, H/ACA box 4 [Source:HGNC Symbol;Acc:HGNC:32587]	27.3546	4.17774	30.1277	4.71949	17.1631	2.90895	10.3121	1.54475	13.6879	2.13757	18.0496	2.8432
chr1	-	80470085	80470216	ENSBTAT00000059467	132	ENSBTAG00000042475	RF00092	small nucleolar RNA, H/ACA box 63 [Source:HGNC Symbol;Acc:HGNC:10106]	14.3485	2.19137	13.2879	2.08154	12.2045	2.06853	10.6515	1.5956	19.9091	3.10909	16.9318	2.66712
chr1	-	80470484	80470660	ENSBTAT00000062221	177	ENSBTAG00000044788	RF01241	small nucleolar RNA, H/ACA box 81 [Source:HGNC Symbol;Acc:HGNC:32667]	42.9283	6.55623	28.5522	4.47269	18.6135	3.15478	21.3591	3.19961	23.0338	3.59706	20.4962	3.22858
chr1	-	80470559	80470663	ENSBTAT00000073598	105	ENSBTAG00000050812	bta-mir-1248-1	bta-mir-1248-1 [Source:miRBase;Acc:MI0010477]	1.23034	0.187904	0.583446	0.091397	2.41344	0.409051	0.261271	0.039139	0.385832	0.060253	1.76354	0.277795
chr1	-	80472432	80472500	ENSBTAT00000061744	69	ENSBTAG00000044311	RF01299	NA	51.8261	7.91515	54.1304	8.47951	42.1449	7.14309	50.5072	7.56602	31.9565	4.99047	40.1522	6.32481
chr1	-	80560914	80576233	ENSBTAT00000023309	1447	ENSBTAG00000017531	FETUB	fetuin B [Source:VGNC Symbol;Acc:VGNC:28955]	0	0	0	0	0.194886	0.033031	0	0	0	0	0	0
chr1	-	80643739	80661936	ENSBTAT00000004094	1634	ENSBTAG00000003151	DNAJB11	DnaJ heat shock protein family (Hsp40) member B11 [Source:NCBI gene;Acc:506316]	368.241	56.2396	356.344	55.8211	313.8	53.1856	265.024	39.7008	261.887	40.8974	246.891	38.8905
chr1	+	80666383	80688899	ENSBTAT00000004087	2438	ENSBTAG00000003143	TBCCD1	TBCC domain containing 1 [Source:VGNC Symbol;Acc:VGNC:35651]	37.3365	5.70223	37.6801	5.90257	31.8483	5.39793	36.7043	5.49833	36.7998	5.74682	36.832	5.80182
chr1	+	80690735	80696502	ENSBTAT00000004084	620	ENSBTAG00000003140	CRYGS	crystallin gamma S [Source:VGNC Symbol;Acc:VGNC:27743]	0	0	0.454839	0.07125	0	0	0	0	0	0	0	0
chr1	+	80873608	81097089	ENSBTAT00000006711	3039	ENSBTAG00000005091	DGKG	diacylglycerol kinase gamma [Source:VGNC Symbol;Acc:VGNC:28028]	0	0	0	0	0	0	0.072319	0.010833	0	0	0	0
chr1	+	81135305	81194599	ENSBTAT00000019858	4008	ENSBTAG00000014915	ETV5	ETS variant 5 [Source:VGNC Symbol;Acc:VGNC:28631]	23.8839	3.64766	27.0245	4.23337	20.8824	3.53932	18.8258	2.82013	16.9903	2.65327	19.6589	3.09669
chr1	+	81287578	81307980	ENSBTAT00000002225	2114	ENSBTAG00000001697	TRA2B	transformer 2 beta homolog [Source:VGNC Symbol;Acc:VGNC:36268]	405.718	61.9633	365.845	57.3095	378.586	64.166	286.135	42.8633	269.531	42.0911	305.396	48.1063
chr1	+	81402025	81572413	ENSBTAT00000036032	2561	ENSBTAG00000007666	IGF2BP2	insulin like growth factor 2 mRNA binding protein 2 [Source:VGNC Symbol;Acc:VGNC:30080]	178.077	27.1968	176.12	27.5891	140.318	23.7823	131.652	19.7216	142.315	22.2245	118.014	18.5897
chr1	+	81402025	81572413	ENSBTAT00000081058	2486	ENSBTAG00000007666	IGF2BP2	insulin like growth factor 2 mRNA binding protein 2 [Source:VGNC Symbol;Acc:VGNC:30080]	0	0	6.91475	1.08319	0	0	0	0	0	0	11.8483	1.86635
chr1	+	81402025	81572413	ENSBTAT00000083817	2432	ENSBTAG00000007666	IGF2BP2	insulin like growth factor 2 mRNA binding protein 2 [Source:VGNC Symbol;Acc:VGNC:30080]	39.3839	6.01491	29.9056	4.6847	37.7765	6.40268	20.1972	3.02556	16.3026	2.54588	15.4238	2.42958
chr1	+	81402025	81572413	ENSBTAT00000086294	2429	ENSBTAG00000007666	IGF2BP2	insulin like growth factor 2 mRNA binding protein 2 [Source:VGNC Symbol;Acc:VGNC:30080]	6.3599	0.971317	5.3723	0.84157	9.45088	1.60182	2.68235	0.401818	3.9455	0.616147	0	0
chr1	-	81586790	81621312	ENSBTAT00000002296	2705	ENSBTAG00000001749	SENP2	SUMO specific peptidase 2 [Source:VGNC Symbol;Acc:VGNC:34446]	112.477	17.178	102.252	16.0178	86.4389	14.6504	99.7757	14.9465	90.5663	14.1432	94.4728	14.8814
chr1	+	81696499	81706039	ENSBTAT00000022752	2432	ENSBTAG00000017115	TMEM41A	transmembrane protein 41A [Source:VGNC Symbol;Acc:VGNC:36085]	51.9974	7.94131	62.6197	9.80936	20.5157	3.47718	26.3145	3.94194	18.8075	2.93706	39.0715	6.15458
chr1	+	81696896	81706039	ENSBTAT00000080192	2474	ENSBTAG00000017115	TMEM41A	transmembrane protein 41A [Source:VGNC Symbol;Acc:VGNC:36085]	15.7423	2.40424	0.490861	0.076893	34.5988	5.86411	33.8594	5.07216	35.8748	5.60236	16.4192	2.58637
chr1	-	81711839	81836878	ENSBTAT00000022739	3408	ENSBTAG00000017103	MAP3K13	mitogen-activated protein kinase kinase kinase 13 [Source:VGNC Symbol;Acc:VGNC:31191]	6.22494	0.950705	6.48911	1.01652	2.94458	0.499073	3.0879	0.46257	5.33047	0.83243	4.02475	0.633982
chr1	-	81712193	81809154	ENSBTAT00000076836	3532	ENSBTAG00000017103	MAP3K13	mitogen-activated protein kinase kinase kinase 13 [Source:VGNC Symbol;Acc:VGNC:31191]	3.14245	0.479931	1.09605	0.171695	2.87065	0.486542	2.21765	0.332206	0.993513	0.155151	2.83978	0.447324
chr1	-	81712193	81868201	ENSBTAT00000068090	3174	ENSBTAG00000017103	MAP3K13	mitogen-activated protein kinase kinase kinase 13 [Source:VGNC Symbol;Acc:VGNC:31191]	0	0	0	0	2.27713	0.385948	2.78792	0.417633	1.67945	0.26227	0.438366	0.069052
chr1	+	81877674	81919090	ENSBTAT00000085824	3232	ENSBTAG00000019625	EHHADH	enoyl-CoA hydratase and 3-hydroxyacyl CoA dehydrogenase [Source:VGNC Symbol;Acc:VGNC:53541]	0	0	0	0	0.087252	0.014788	0.087252	0.01307	0	0	0	0
chr1	+	81877674	81931209	ENSBTAT00000061513	2934	ENSBTAG00000019625	EHHADH	enoyl-CoA hydratase and 3-hydroxyacyl CoA dehydrogenase [Source:VGNC Symbol;Acc:VGNC:53541]	5.84911	0.893306	7.90525	1.23836	4.32742	0.733449	3.45365	0.517359	3.62815	0.566588	2.87068	0.452192
chr1	+	81877882	81912474	ENSBTAT00000036047	754	ENSBTAG00000019625	EHHADH	enoyl-CoA hydratase and 3-hydroxyacyl CoA dehydrogenase [Source:VGNC Symbol;Acc:VGNC:53541]	1.81659	0.277439	0	0	0	0	0	0	0	0	2.47481	0.389835
chr1	+	81956536	81960076	ENSBTAT00000009600	384	ENSBTAG00000007296	.	NA	214.835	32.8107	223.279	34.9765	210.278	35.6398	160.353	24.0209	190.496	29.7487	192.424	30.3109
chr1	+	81984064	82104798	ENSBTAT00000006865	1311	ENSBTAG00000005212	C1H3orf70	chromosome 1 C3orf70 homolog [Source:VGNC Symbol;Acc:VGNC:52668]	31.3135	4.78236	31.6911	4.9644	34.2761	5.80941	45.3547	6.79417	44.8116	6.99798	45.7712	7.20992
chr1	-	82116216	82292089	ENSBTAT00000087329	2127	ENSBTAG00000005209	VPS8	VPS8, CORVET complex subunit [Source:VGNC Symbol;Acc:VGNC:36832]	87.9778	13.4364	88.2544	13.825	71.5769	12.1315	90.0992	13.4969	77.9371	12.171	92.3426	14.5459
chr1	-	82116216	82377026	ENSBTAT00000061266	3738	ENSBTAG00000005209	VPS8	VPS8, CORVET complex subunit [Source:VGNC Symbol;Acc:VGNC:36832]	21.4761	3.27995	20.3534	3.18835	18.7618	3.17992	19.9383	2.98677	19.2835	3.01139	23.1011	3.63891
chr1	-	82119177	82356111	ENSBTAT00000087429	2799	ENSBTAG00000005209	VPS8	VPS8, CORVET complex subunit [Source:VGNC Symbol;Acc:VGNC:36832]	2.32099	0.354474	3.70531	0.580436	1.35372	0.229439	4.56549	0.683914	0.268522	0.041934	3.4627	0.545448
chr1	+	82223388	82223494	ENSBTAT00000078505	107	ENSBTAG00000053175	RF00026	NA	0	0	0	0	1	0.169489	0.841121	0.126001	0	0	0	0
chr1	-	82384309	82406799	ENSBTAT00000080796	894	ENSBTAG00000050932	.	NA	37.7315	5.76255	39.7254	6.22297	35.2919	5.98158	40.6974	6.0965	26.2215	4.09486	37.1834	5.85717
chr1	-	82460247	82461270	ENSBTAT00000077634	1024	ENSBTAG00000048837	.	NA	0	0	0	0	0.146484	0.024827	0.032227	0.004828	0.40332	0.062984	0.428223	0.067454
chr1	+	82499645	82501239	ENSBTAT00000025309	1595	ENSBTAG00000019014	MAGEF1	MAGE family member F1 [Source:VGNC Symbol;Acc:VGNC:50144]	75.968	11.6022	66.9981	10.4952	66.563	11.2817	56.0671	8.39889	57.0251	8.90529	53.3091	8.3973
chr1	-	82503374	82526363	ENSBTAT00000070247	1266	ENSBTAG00000050833	.	NA	0.550052	0.084007	0.58222	0.091205	0.839831	0.142342	0.389652	0.05837	0	0	0.241195	0.037993
chr1	-	82610922	82631983	ENSBTAT00000006988	4246	ENSBTAG00000005313	EPHB3	EPH receptor B3 [Source:VGNC Symbol;Acc:VGNC:28539]	72.6937	11.1022	74.2581	11.6325	76.9947	13.0497	103.166	15.4544	98.3116	15.3528	92.3111	14.5409
chr1	-	82803353	82813103	ENSBTAT00000045854	3348	ENSBTAG00000002878	CHRD	chordin [Source:VGNC Symbol;Acc:VGNC:27316]	15.1471	2.31335	11.0907	1.73735	9.99372	1.69382	40.332	6.04176	37.5088	5.85754	35.3119	5.56236
chr1	-	82803353	82813103	ENSBTAT00000083438	3234	ENSBTAG00000002878	CHRD	chordin [Source:VGNC Symbol;Acc:VGNC:27316]	0	0	4.30021	0.673626	3.16976	0.537239	0	0	3.2534	0.508066	3.62021	0.570259
chr1	+	82816651	82821567	ENSBTAT00000000602	1448	ENSBTAG00000000476	THPO	thrombopoietin [Source:VGNC Symbol;Acc:VGNC:35844]	3.57243	0.5456	2.83734	0.444469	5.44623	0.923074	12.7535	1.91048	11.2415	1.75552	9.56552	1.50677
chr1	+	82816651	82821567	ENSBTAT00000082136	1902	ENSBTAG00000000476	THPO	thrombopoietin [Source:VGNC Symbol;Acc:VGNC:35844]	1.82038	0.278019	1.82415	0.285752	0.198139	0.033582	0.07731	0.011581	0.196918	0.030752	0.929616	0.146434
chr1	-	82824296	82829473	ENSBTAT00000000606	2642	ENSBTAG00000040199	POLR2H	RNA polymerase II subunit H [Source:VGNC Symbol;Acc:VGNC:33142]	60.6589	9.26414	58.2625	9.1268	64.3632	10.9088	64.6257	9.68097	61.5865	9.61762	54.0857	8.51963
chr1	+	82830348	82844401	ENSBTAT00000016291	3099	ENSBTAG00000012284	CLCN2	chloride voltage-gated channel 2 [Source:VGNC Symbol;Acc:VGNC:27396]	4.30486	0.65746	4.45297	0.697556	4.30878	0.73029	6.30821	0.944974	4.75136	0.741993	4.50565	0.709734
chr1	+	82830354	82844020	ENSBTAT00000085667	2697	ENSBTAG00000012284	CLCN2	chloride voltage-gated channel 2 [Source:VGNC Symbol;Acc:VGNC:27396]	0.040767	0.006226	0	0	0	0	0	0	0.273922	0.042777	0.024661	0.003885
chr1	-	82845021	82848409	ENSBTAT00000083893	1734	ENSBTAG00000012273	FAM131A	family with sequence similarity 131 member A [Source:VGNC Symbol;Acc:VGNC:28727]	1.44487	0.220668	2.10982	0.330502	2.23678	0.379109	1.70984	0.256135	0.474307	0.07407	1.77858	0.280164
chr1	-	82845021	82848594	ENSBTAT00000069582	1698	ENSBTAG00000012273	FAM131A	family with sequence similarity 131 member A [Source:VGNC Symbol;Acc:VGNC:28727]	8.97144	1.37016	6.43823	1.00855	1.89852	0.321777	9.19492	1.3774	2.27435	0.355173	3.6277	0.571438
chr1	-	82845021	82851428	ENSBTAT00000051911	1694	ENSBTAG00000012273	FAM131A	family with sequence similarity 131 member A [Source:VGNC Symbol;Acc:VGNC:28727]	4.95712	0.757076	7.74348	1.21301	8.77249	1.48684	3.20686	0.480391	7.92539	1.23766	6.35719	1.00139
chr1	-	82845603	82851417	ENSBTAT00000067756	1077	ENSBTAG00000012273	FAM131A	family with sequence similarity 131 member A [Source:VGNC Symbol;Acc:VGNC:28727]	0.098063	0.014977	0	0	0	0	0	0	0.047048	0.007347	0.257273	0.040526
chr1	-	82854035	82872768	ENSBTAT00000032213	5242	ENSBTAG00000012881	EIF4G1	eukaryotic translation initiation factor 4 gamma 1 [Source:VGNC Symbol;Acc:VGNC:28415]	0	0	0.007956	0.001246	0.041742	0.007075	0.018918	0.002834	0.005946	0.000929	0.018812	0.002963
chr1	-	82854035	82872768	ENSBTAT00000067441	5221	ENSBTAG00000012881	EIF4G1	eukaryotic translation initiation factor 4 gamma 1 [Source:VGNC Symbol;Acc:VGNC:28415]	673.725	102.895	634.499	99.394	624.075	105.774	695.292	104.155	672.465	105.015	652.641	102.805
chr1	-	82854035	82872768	ENSBTAT00000071226	5134	ENSBTAG00000012881	EIF4G1	eukaryotic translation initiation factor 4 gamma 1 [Source:VGNC Symbol;Acc:VGNC:28415]	216.297	33.034	242.651	38.0111	186.156	31.5513	193.377	28.968	201.984	31.5428	186.456	29.3706
chr1	-	82854035	82872768	ENSBTAT00000084594	5044	ENSBTAG00000012881	EIF4G1	eukaryotic translation initiation factor 4 gamma 1 [Source:VGNC Symbol;Acc:VGNC:28415]	31.039	4.74043	27.3335	4.28179	7.74274	1.31231	21.6379	3.24138	15.868	2.47802	35.2798	5.55731
chr1	-	82854203	82871531	ENSBTAT00000073754	4818	ENSBTAG00000012881	EIF4G1	eukaryotic translation initiation factor 4 gamma 1 [Source:VGNC Symbol;Acc:VGNC:28415]	0.357578	0.054611	0.120593	0.018891	0.096987	0.016438	0.369321	0.055325	0.924662	0.144399	0.125144	0.019713
chr1	-	82862630	82862705	ENSBTAT00000059086	76	ENSBTAG00000042094	RF00572	small nucleolar RNA, C/D box 66 [Source:HGNC Symbol;Acc:HGNC:32727]	8.78947	1.34237	2.38158	0.373074	8.2878	1.40469	3.38158	0.506563	3.55306	0.554862	4.17105	0.657028
chr1	-	82878892	82888239	ENSBTAT00000007436	2935	ENSBTAG00000005660	PSMD2	proteasome 26S subunit, non-ATPase 2 [Source:VGNC Symbol;Acc:VGNC:33466]	796.927	121.711	774.915	121.39	771.114	130.695	665.085	99.6302	641.265	100.143	640.05	100.821
chr1	-	82879049	82888188	ENSBTAT00000068145	2697	ENSBTAG00000005660	PSMD2	proteasome 26S subunit, non-ATPase 2 [Source:VGNC Symbol;Acc:VGNC:33466]	0.498912	0.076196	0.775636	0.121503	0.561064	0.095094	0.377314	0.056522	0.234467	0.036615	0.587124	0.092484
chr1	-	82894597	82909029	ENSBTAT00000007435	3166	ENSBTAG00000005658	ECE2	endothelin converting enzyme 2 [Source:VGNC Symbol;Acc:VGNC:28303]	12.4259	1.89775	25.591	4.00882	1.05755	0.179243	21.7501	3.25818	25.6003	3.99785	27.938	4.40082
chr1	-	82894597	82909029	ENSBTAT00000064205	3079	ENSBTAG00000005658	ECE2	endothelin converting enzyme 2 [Source:VGNC Symbol;Acc:VGNC:28303]	14.4846	2.21216	0	0	25.1005	4.25424	17.1984	2.57633	13.3787	2.08928	8.36303	1.31735
chr1	+	82918317	82920472	ENSBTAT00000007431	1259	ENSBTAG00000005657	CAMK2N2	calcium/calmodulin dependent protein kinase II inhibitor 2 [Source:VGNC Symbol;Acc:VGNC:26724]	4.92968	0.752886	3.99091	0.625175	4.37191	0.740989	8.12512	1.21715	7.84167	1.22459	5.15125	0.81143
chr1	-	82920059	82927198	ENSBTAT00000064633	1853	ENSBTAG00000051586	ECE2	endothelin converting enzyme 2 [Source:NCBI gene;Acc:281134]	68.371	10.442	61.3818	9.61544	60.4419	10.2442	87.9868	13.1805	82.6399	12.9054	91.9274	14.4805
chr1	+	82927910	82933513	ENSBTAT00000032212	1764	ENSBTAG00000005652	ALG3	ALG3, alpha-1,3- mannosyltransferase [Source:VGNC Symbol;Acc:VGNC:25828]	64.7968	9.8961	60.5715	9.48851	60.8903	10.3202	59.6249	8.93186	58.3196	9.10744	53.039	8.35475
chr1	-	82933517	82945153	ENSBTAT00000052221	3856	ENSBTAG00000040399	VWA5B2	von Willebrand factor A domain containing 5B2 [Source:VGNC Symbol;Acc:VGNC:36854]	0.02749	0.004198	0.428638	0.067146	0	0	0.12222	0.018309	0.040748	0.006363	0.410239	0.064621
chr1	-	82934066	82934151	ENSBTAT00000057467	86	ENSBTAG00000040245	bta-mir-1224	bta-mir-1224 [Source:miRBase;Acc:MI0010443]	0	0	1.02326	0.160293	0	0	0	0	0	0	0	0
chr1	-	82960351	82968194	ENSBTAT00000009087	2429	ENSBTAG00000006920	ABCF3	ATP binding cassette subfamily F member 3 [Source:VGNC Symbol;Acc:VGNC:25482]	108.509	16.5721	106.607	16.6999	93.9208	15.9185	103.946	15.5712	100.823	15.745	102.21	16.1002
chr1	-	82970702	82977115	ENSBTAT00000016526	1302	ENSBTAG00000020106	AP2M1	adaptor related protein complex 2 subunit mu 1 [Source:VGNC Symbol;Acc:VGNC:25985]	526.852	80.4635	1044.95	163.691	768.338	130.224	509.2	76.2786	435.834	68.0618	453.205	71.3893
chr1	-	82970702	82977115	ENSBTAT00000071273	1308	ENSBTAG00000020106	AP2M1	adaptor related protein complex 2 subunit mu 1 [Source:VGNC Symbol;Acc:VGNC:25985]	631.908	96.5083	0.866491	0.135736	354.614	60.103	450.72	67.5183	582.524	90.9695	444.954	70.0896
chr1	-	82981845	82996905	ENSBTAT00000025757	2896	ENSBTAG00000019336	DVL3	dishevelled segment polarity protein 3 [Source:VGNC Symbol;Acc:VGNC:28266]	212.836	32.5054	204.496	32.0342	204.105	34.5935	271.022	40.5993	276.618	43.1979	248.709	39.1768
chr1	-	83002134	83012323	ENSBTAT00000015168	3624	ENSBTAG00000011414	EIF2B5	eukaryotic translation initiation factor 2B subunit epsilon [Source:VGNC Symbol;Acc:VGNC:28388]	122.05	18.6401	103.24	16.1725	115.851	19.6355	96.9196	14.5186	102.628	16.0269	95.2248	14.9999
chr1	-	83002134	83012323	ENSBTAT00000074093	3498	ENSBTAG00000011414	EIF2B5	eukaryotic translation initiation factor 2B subunit epsilon [Source:VGNC Symbol;Acc:VGNC:28388]	0	0	9.22528	1.44514	0	0	0	0	0	0	0	0
chr1	-	83030383	83035642	ENSBTAT00000055354	1350	ENSBTAG00000040304	.	5-hydroxytryptamine receptor 3E [Source:NCBI gene;Acc:616094]	0.088778	0.013559	1.17024	0.183318	1.51329	0.256486	1.34722	0.201814	0.682088	0.106518	0.962858	0.15167
chr1	-	83064169	83070990	ENSBTAT00000022113	1344	ENSBTAG00000016624	HTR3C	5-hydroxytryptamine (serotonin) receptor 3C, ionotropic [Source:NCBI gene;Acc:519394]	0.117409	0.017931	0	0	0	0	0	0	0	0	0	0
chr1	+	83122147	83149072	ENSBTAT00000078508	1530	ENSBTAG00000017666	ABCC5	ATP binding cassette subfamily C member 5 [Source:VGNC Symbol;Acc:VGNC:25474]	0	0	0.378875	0.059351	3.87322	0.656467	5.68082	0.850991	0.350076	0.054669	0.804959	0.126798
chr1	+	83122147	83205242	ENSBTAT00000079104	6549	ENSBTAG00000017666	ABCC5	ATP binding cassette subfamily C member 5 [Source:VGNC Symbol;Acc:VGNC:25474]	18.1781	2.77626	16.3297	2.55804	13.8965	2.3553	13.5171	2.02488	13.3602	2.08639	14.7995	2.33123
chr1	+	83122936	83150833	ENSBTAT00000032142	1994	ENSBTAG00000017666	ABCC5	ATP binding cassette subfamily C member 5 [Source:VGNC Symbol;Acc:VGNC:25474]	11.1379	1.70104	12.6509	1.98176	7.94795	1.34709	21.6883	3.24892	12.4842	1.94959	13.1494	2.07131
chr1	+	83206224	83206640	ENSBTAT00000047345	417	ENSBTAG00000033308	.	NA	3.8705	0.591123	1.70983	0.267845	1.34892	0.228627	1.64269	0.246076	0.557554	0.08707	1.00959	0.159032
chr1	+	83246423	83301299	ENSBTAT00000019227	1884	ENSBTAG00000014460	PARL	presenilin associated rhomboid like [Source:VGNC Symbol;Acc:VGNC:53595]	134.327	20.5152	126.904	19.8795	130.063	22.0441	136.812	20.4945	112.397	17.5523	116.767	18.3932
chr1	+	83304567	83311791	ENSBTAT00000045750	1907	ENSBTAG00000014459	MAP6D1	MAP6 domain containing 1 [Source:VGNC Symbol;Acc:VGNC:31209]	3.73886	0.571017	4.77609	0.748173	2.56232	0.434283	4.83796	0.724731	3.69953	0.577735	6.50131	1.02409
chr1	-	83313948	83416551	ENSBTAT00000019219	6022	ENSBTAG00000014451	YEATS2	YEATS domain containing 2 [Source:VGNC Symbol;Acc:VGNC:37020]	55.8756	8.53361	51.6977	8.09843	48.5844	8.23451	58.918	8.82596	51.9136	8.10706	56.6149	8.91803
chr1	+	83419537	83420366	ENSBTAT00000019214	830	ENSBTAG00000014449	.	NA	3.47141	0.530171	2.6504	0.415185	2.92398	0.495581	3.26627	0.489289	1.38438	0.21619	3.45221	0.543795
chr1	-	83449266	83481681	ENSBTAT00000023192	2302	ENSBTAG00000017450	KLHL24	kelch like family member 24 [Source:VGNC Symbol;Acc:VGNC:30652]	0.536143	0.081883	0.554125	0.086804	0.221996	0.037626	0.758377	0.113605	0.665011	0.103851	2.05642	0.323929
chr1	-	83449332	83477608	ENSBTAT00000082957	2237	ENSBTAG00000017450	KLHL24	kelch like family member 24 [Source:VGNC Symbol;Acc:VGNC:30652]	33.474	5.11233	42.6955	6.68824	34.9163	5.91791	53.7555	8.05262	48.5225	7.57748	48.0635	7.57101
chr1	+	83545202	83598532	ENSBTAT00000057293	2635	ENSBTAG00000037951	KLHL6	kelch like family member 6 [Source:VGNC Symbol;Acc:VGNC:30669]	0	0	0	0	0.107021	0.018139	0	0	0	0	0	0
chr1	-	83640377	83640508	ENSBTAT00000059691	132	ENSBTAG00000042699	RF00092	small nucleolar RNA, H/ACA box 63E [Source:HGNC Symbol;Acc:HGNC:52212]	0	0	0	0	0	0	0.291322	0.04364	0	0	0.901515	0.142007
chr1	-	83640845	83641019	ENSBTAT00000065811	175	ENSBTAG00000046222	RF01241	NA	1.37289	0.209674	1.27125	0.199141	0.034286	0.005811	0	0	0	0	0	0
chr1	-	83641191	83645913	ENSBTAT00000070675	654	ENSBTAG00000049281	.	NA	7.60808	1.16195	3.61782	0.56673	5.4568	0.924866	6.03779	0.904466	5.64505	0.881555	5.33395	0.84021
chr1	-	83641191	83653084	ENSBTAT00000079310	334	ENSBTAG00000049281	.	NA	0.287425	0.043897	0	0	0	0	0.143713	0.021528	0	0	0.143713	0.022638
chr1	-	83641288	83641418	ENSBTAT00000063045	131	ENSBTAG00000047590	RF00092	small nucleolar RNA, H/ACA box 63D [Source:HGNC Symbol;Acc:HGNC:52211]	0	0	6.26718	0.981751	0	0	0.981982	0.147102	0	0	0	0
chr1	-	83642463	83645913	ENSBTAT00000080261	651	ENSBTAG00000049281	.	NA	0.831515	0.126993	2.90775	0.455498	0.548773	0.093011	2.09107	0.313244	0.608508	0.095027	0.967118	0.152341
chr1	+	83653154	83911446	ENSBTAT00000013720	4230	ENSBTAG00000010394	MCF2L2	MCF.2 cell line derived transforming sequence-like 2 [Source:VGNC Symbol;Acc:VGNC:31303]	4.15826	0.63507	3.91344	0.613038	2.60079	0.440804	6.71037	1.00522	7.08614	1.1066	5.90599	0.930317
chr1	-	83710030	83711034	ENSBTAT00000045699	1005	ENSBTAG00000032217	.	NA	22.3622	3.41527	21.2005	3.32105	24.3701	4.13046	10.5502	1.58044	8.24627	1.28777	8.86368	1.39622
chr1	-	83752076	83827942	ENSBTAT00000078680	2634	ENSBTAG00000010397	B3GNT5	UDP-GlcNAc:betaGal beta-1,3-N-acetylglucosaminyltransferase 5 [Source:VGNC Symbol;Acc:VGNC:26381]	23.6636	3.61403	19.3418	3.02988	15.4578	2.61993	14.5521	2.17991	14.4436	2.25557	15.992	2.51908
chr1	-	83752079	83814502	ENSBTAT00000052404	2177	ENSBTAG00000010397	B3GNT5	UDP-GlcNAc:betaGal beta-1,3-N-acetylglucosaminyltransferase 5 [Source:VGNC Symbol;Acc:VGNC:26381]	0.020211	0.003087	2.54946	0.399372	0.831135	0.140868	1.26597	0.189643	1.52705	0.238471	0	0
chr1	+	83922240	83946264	ENSBTAT00000008608	2082	ENSBTAG00000006552	LAMP3	lysosomal associated membrane protein 3 [Source:VGNC Symbol;Acc:VGNC:30777]	0.134006	0.020466	0.474063	0.074262	0.135447	0.022957	0.21902	0.032809	0.40634	0.063456	0.135447	0.021336
chr1	+	83960686	84019158	ENSBTAT00000008604	2453	ENSBTAG00000006548	MCCC1	methylcrotonoyl-CoA carboxylase 1 [Source:VGNC Symbol;Acc:VGNC:31298]	0.066776	0.010198	0.407685	0.063864	0.417679	0.070792	0.046732	0.007	0.001202	0.000188	0.052151	0.008215
chr1	+	83960762	84019357	ENSBTAT00000068793	2504	ENSBTAG00000006548	MCCC1	methylcrotonoyl-CoA carboxylase 1 [Source:VGNC Symbol;Acc:VGNC:31298]	27.9544	4.26934	22.0524	3.45451	20.9677	3.55379	15.2527	2.28487	15.2965	2.38877	15.6874	2.4711
chr1	+	83960857	84019126	ENSBTAT00000069841	2175	ENSBTAG00000006548	MCCC1	methylcrotonoyl-CoA carboxylase 1 [Source:VGNC Symbol;Acc:VGNC:31298]	0.026658	0.004071	0	0	0.055566	0.009418	0.075287	0.011278	0	0	0	0
chr1	+	84042262	84074786	ENSBTAT00000017002	960	ENSBTAG00000012797	DCUN1D1	defective in cullin neddylation 1 domain containing 1 [Source:VGNC Symbol;Acc:VGNC:27935]	83.1169	12.694	76.1059	11.922	67.1466	11.3806	81.8861	12.2666	65.9579	10.3003	74.5334	11.7406
chr1	+	84047504	84074727	ENSBTAT00000073816	1594	ENSBTAG00000012797	DCUN1D1	defective in cullin neddylation 1 domain containing 1 [Source:VGNC Symbol;Acc:VGNC:27935]	13.4057	2.04738	10.2252	1.60177	15.4511	2.61878	19.0835	2.85872	10.2856	1.60624	19.0969	3.00816
chr1	+	84047504	84074727	ENSBTAT00000083735	878	ENSBTAG00000012797	DCUN1D1	defective in cullin neddylation 1 domain containing 1 [Source:VGNC Symbol;Acc:VGNC:27935]	100.434	15.3388	96.2102	15.0713	64.4055	10.916	87.638	13.1282	82.1503	12.8289	84.7431	13.3488
chr1	+	84048811	84074727	ENSBTAT00000087337	825	ENSBTAG00000012797	DCUN1D1	defective in cullin neddylation 1 domain containing 1 [Source:VGNC Symbol;Acc:VGNC:27935]	0.328918	0.050234	0.42316	0.066288	0.452887	0.076759	0.328145	0.049156	0.195325	0.030503	0.298918	0.047086
chr1	+	84051420	84074727	ENSBTAT00000077057	786	ENSBTAG00000012797	DCUN1D1	defective in cullin neddylation 1 domain containing 1 [Source:VGNC Symbol;Acc:VGNC:27935]	0.075146	0.011477	0.125766	0.019701	0.087295	0.014796	0.093421	0.013995	0.068954	0.010768	0.059824	0.009424
chr1	-	84108412	84193329	ENSBTAT00000076096	3264	ENSBTAG00000000290	ATP11B	ATPase phospholipid transporting 11B (putative) [Source:VGNC Symbol;Acc:VGNC:54671]	0	0	0	0	0.013592	0.002304	0.049678	0.007442	0	0	0	0
chr1	-	84108412	84205584	ENSBTAT00000032070	3504	ENSBTAG00000000290	ATP11B	ATPase phospholipid transporting 11B (putative) [Source:VGNC Symbol;Acc:VGNC:54671]	93.5858	14.2929	99.6989	15.6178	71.2767	12.0806	86.4277	12.9469	87.217	13.6202	89.8994	14.161
chr1	-	84123408	84194971	ENSBTAT00000081731	2979	ENSBTAG00000000290	ATP11B	ATPase phospholipid transporting 11B (putative) [Source:VGNC Symbol;Acc:VGNC:54671]	0.011529	0.001761	0.088352	0.01384	0.039143	0.006634	0.063677	0.009539	0	0	0.08844	0.013931
chr1	-	84124189	84197861	ENSBTAT00000073610	3123	ENSBTAG00000000290	ATP11B	ATPase phospholipid transporting 11B (putative) [Source:VGNC Symbol;Acc:VGNC:54671]	0.009778	0.001493	1.18124	0.18504	0.55662	0.094341	6.66356	0.998207	0.009189	0.001435	0.009131	0.001438
chr1	-	84124613	84198151	ENSBTAT00000071417	3015	ENSBTAG00000000290	ATP11B	ATPase phospholipid transporting 11B (putative) [Source:VGNC Symbol;Acc:VGNC:54671]	0	0	0	0	0.122091	0.020693	0.089119	0.01335	0	0	0	0
chr1	-	84144105	84205584	ENSBTAT00000082656	2490	ENSBTAG00000000290	ATP11B	ATPase phospholipid transporting 11B (putative) [Source:VGNC Symbol;Acc:VGNC:54671]	0	0	0	0	0	0	5.07567	0.760339	0	0	0	0
chr1	+	85315389	85503532	ENSBTAT00000083458	747	ENSBTAG00000049095	.	NA	0.749163	0.114416	1.11773	0.175091	0.75502	0.127967	0.913467	0.136838	0.37751	0.058954	0.027778	0.004376
chr1	+	85403072	85498929	ENSBTAT00000072198	66	ENSBTAG00000049095	.	NA	0	0	0	0	0	0	0	0	0	0	0.92803	0.146184
chr1	+	86035467	86040735	ENSBTAT00000032097	536	ENSBTAG00000023513	DNAJC19	DnaJ heat shock protein family (Hsp40) member C19 [Source:NCBI gene;Acc:513918]	191.693	29.2764	191.487	29.9964	174.036	29.4971	175.979	26.3619	178.626	27.895	162.179	25.5466
chr1	-	86047794	86120958	ENSBTAT00000016666	2036	ENSBTAG00000016457	FXR1	FMR1 autosomal homolog 1 [Source:VGNC Symbol;Acc:VGNC:56218]	366.539	55.9797	324.244	50.7928	295.31	50.0516	279.345	41.8461	281.273	43.9249	255.09	40.1819
chr1	-	86048042	86098598	ENSBTAT00000021880	1791	ENSBTAG00000016457	FXR1	FMR1 autosomal homolog 1 [Source:VGNC Symbol;Acc:VGNC:56218]	93.5128	14.2817	99.1671	15.5345	70.1843	11.8954	83.411	12.495	75.0368	11.7181	94.9215	14.9521
chr1	-	86048042	86121242	ENSBTAT00000075091	2245	ENSBTAG00000016457	FXR1	FMR1 autosomal homolog 1 [Source:VGNC Symbol;Acc:VGNC:56218]	103.074	15.7419	115.029	18.0193	85.9884	14.5741	182.24	27.2996	144.544	22.5726	163.283	25.7205
chr1	-	86048042	86121242	ENSBTAT00000077507	2164	ENSBTAG00000016457	FXR1	FMR1 autosomal homolog 1 [Source:VGNC Symbol;Acc:VGNC:56218]	15.9961	2.443	18.061	2.82925	15.3022	2.59356	7.31608	1.09595	6.94096	1.08393	11.5225	1.81503
chr1	+	86318896	86371093	ENSBTAT00000002557	3586	ENSBTAG00000001969	CCDC39	coiled-coil domain containing 39 [Source:VGNC Symbol;Acc:VGNC:50106]	17.6204	2.69108	18.7196	2.93242	14.9992	2.54219	12.4129	1.85946	12.2968	1.92033	10.7461	1.69274
chr1	-	86372984	86382674	ENSBTAT00000002554	3930	ENSBTAG00000001968	TTC14	tetratricopeptide repeat domain 14 [Source:VGNC Symbol;Acc:VGNC:53610]	99.6889	15.225	100.992	15.8204	74.603	12.6444	81.735	12.244	69.4816	10.8505	82.3608	12.9736
chr1	-	87355950	87482259	ENSBTAT00000061390	2765	ENSBTAG00000005946	USP13	ubiquitin specific peptidase 13 [Source:VGNC Symbol;Acc:VGNC:52841]	40.2944	6.15397	37.2002	5.8274	31.4221	5.32568	31.6103	4.73525	30.3864	4.74528	33.7685	5.31925
chr1	-	87503557	87518661	ENSBTAT00000003197	1119	ENSBTAG00000002463	NDUFB5	NADH:ubiquinone oxidoreductase subunit B5 [Source:VGNC Symbol;Acc:VGNC:31964]	363.739	55.5521	352.236	55.1777	264.496	44.829	286.611	42.9345	264.107	41.244	285.459	44.9658
chr1	+	87518319	87518749	ENSBTAT00000075691	387	ENSBTAG00000048473	.	NA	0.360751	0.055096	0	0	0	0	0	0	0.000361	5.6e-05	0.433718	0.06832
chr1	+	87518534	87536139	ENSBTAT00000003195	1258	ENSBTAG00000002462	MRPL47	mitochondrial ribosomal protein L47 [Source:VGNC Symbol;Acc:VGNC:31642]	128.423	19.6134	115.591	18.1073	88.7098	15.0353	91.6801	13.7337	81.2314	12.6855	93.6485	14.7516
chr1	-	87536382	87567798	ENSBTAT00000037228	1785	ENSBTAG00000002460	ACTL6A	actin like 6A [Source:VGNC Symbol;Acc:VGNC:25575]	116.483	17.7898	98.2227	15.3866	94.6767	16.0466	79.9846	11.9818	76.2706	11.9107	81.8739	12.8969
chr1	+	87648347	87716734	ENSBTAT00000003589	2943	ENSBTAG00000002767	GNB4	G protein subunit beta 4 [Source:VGNC Symbol;Acc:VGNC:29461]	224.908	34.3491	225.468	35.3195	177.753	30.1272	229.602	34.3945	211.322	33.0009	227.108	35.7742
chr1	+	87682637	87716734	ENSBTAT00000083809	3362	ENSBTAG00000002767	GNB4	G protein subunit beta 4 [Source:VGNC Symbol;Acc:VGNC:29461]	5.43423	0.829943	4.51273	0.706917	2.84646	0.482442	6.8258	1.02251	7.16488	1.1189	8.45211	1.33139
chr1	-	87721169	87765315	ENSBTAT00000013860	3335	ENSBTAG00000010485	MFN1	mitofusin 1 [Source:VGNC Symbol;Acc:VGNC:31427]	140.302	21.4276	135.35	21.2025	104.198	17.6604	136.224	20.4065	118.306	18.4751	132.824	20.9225
chr1	+	87723327	87724631	ENSBTAT00000074050	1305	ENSBTAG00000050978	.	NA	1.96015	0.299365	1.80613	0.28293	2.33487	0.395733	2.86475	0.429142	1.29808	0.202714	4.28582	0.675107
chr1	-	87780857	87785489	ENSBTAT00000048967	1458	ENSBTAG00000037393	ZNF639	zinc finger protein 639 [Source:VGNC Symbol;Acc:VGNC:52853]	96.4589	14.7317	96.6224	15.1359	78.1231	13.241	81.4489	12.2011	67.7359	10.5779	80.989	12.7575
chr1	+	87793359	87870663	ENSBTAT00000076265	1203	ENSBTAG00000009235	KCNMB3	potassium calcium-activated channel subfamily M regulatory beta subunit 3 [Source:VGNC Symbol;Acc:VGNC:30481]	2.09728	0.320308	1.30279	0.204081	1.25179	0.212165	2.8724	0.430288	0.790702	0.123479	2.28012	0.359166
chr1	+	87842021	87870663	ENSBTAT00000077570	995	ENSBTAG00000009235	KCNMB3	potassium calcium-activated channel subfamily M regulatory beta subunit 3 [Source:VGNC Symbol;Acc:VGNC:30481]	0	0	0	0	0.950168	0.161043	0	0	0	0	0	0
chr1	-	87879574	87922833	ENSBTAT00000012168	3328	ENSBTAG00000009232	PIK3CA	phosphatidylinositol-4,5-bisphosphate 3-kinase catalytic subunit alpha [Source:VGNC Symbol;Acc:VGNC:32889]	8.08895	1.23539	0	0	0	0	0	0	8.58019	1.33992	7.83863	1.23475
chr1	-	87879574	87964195	ENSBTAT00000072391	3772	ENSBTAG00000009232	PIK3CA	phosphatidylinositol-4,5-bisphosphate 3-kinase catalytic subunit alpha [Source:VGNC Symbol;Acc:VGNC:32889]	96.6904	14.767	109.383	17.1347	90.0731	15.2664	149.702	22.4255	135.379	21.1413	144.676	22.7895
chr1	+	87931209	87933194	ENSBTAT00000075242	1986	ENSBTAG00000054655	.	NA	0	0	0.068983	0.010806	0	0	0	0	0	0	0.182779	0.028792
chr1	+	88005930	88038010	ENSBTAT00000016535	1607	ENSBTAG00000012463	ZMAT3	zinc finger matrin-type 3 [Source:VGNC Symbol;Acc:VGNC:37192]	80.7069	12.326	78.261	12.2596	74.8605	12.688	127.778	19.1413	102.46	16.0007	129.898	20.4617
chr1	+	88007635	88037608	ENSBTAT00000084595	1060	ENSBTAG00000012463	ZMAT3	zinc finger matrin-type 3 [Source:VGNC Symbol;Acc:VGNC:37192]	3.40856	0.520572	1.95625	0.306446	4.68133	0.793432	7.02472	1.05231	5.19056	0.810581	7.0992	1.11827
chr1	-	88314453	88323208	ENSBTAT00000065700	912	ENSBTAG00000050181	.	NA	0.334792	0.051131	0.787598	0.123377	0.133076	0.022555	0.381305	0.05712	0.675174	0.105438	1.00136	0.157735
chr1	-	88323245	88328935	ENSBTAT00000068761	500	ENSBTAG00000054907	.	NA	0	0	0	0	0	0	0	0	1.02418	0.159941	0	0
chr1	+	88340909	88350179	ENSBTAT00000066297	1533	ENSBTAG00000035144	PLCXD1	phosphatidylinositol-specific phospholipase C, X domain containing 1 [Source:NCBI gene;Acc:100125761]	3.03017	0.462783	3.64378	0.570798	3.04131	0.515468	3.6956	0.553604	3.33225	0.52038	2.543	0.400575
chr1	-	88354297	88362389	ENSBTAT00000077286	1560	ENSBTAG00000054315	GTPBP6	GTP binding protein 6 (putative) [Source:NCBI gene;Acc:100298830]	59.8292	9.13742	54.7527	8.57699	0	0	63.4376	9.50301	56.0811	8.75787	55.8562	8.79853
chr1	-	88354297	88362389	ENSBTAT00000084874	1488	ENSBTAG00000054315	GTPBP6	GTP binding protein 6 (putative) [Source:NCBI gene;Acc:100298830]	0	0	0	0	56.1197	9.51165	0	0	0	0	0	0
chr1	-	88367544	88407508	ENSBTAT00000085324	1746	ENSBTAG00000052803	.	protein phosphatase 2 regulatory subunit B''beta [Source:NCBI gene;Acc:100298789]	41.7108	6.37028	41.6635	6.52657	44.3565	7.51793	101.231	15.1646	90.3246	14.1055	89.2764	14.0629
chr1	-	88714019	88714485	ENSBTAT00000066900	321	ENSBTAG00000048417	.	NA	3.4555	0.527741	1.06471	0.166786	0.660796	0.111997	1.48398	0.222301	2.47627	0.386705	0.657906	0.103634
chr1	+	89468342	89507742	ENSBTAT00000084498	1131	ENSBTAG00000050198	.	NA	0.186186	0.028435	0	0	0	0	0	0	0	0	0	0
chr1	+	90030089	90202770	ENSBTAT00000084903	1866	ENSBTAG00000021910	TBL1XR1	transducin beta like 1 X-linked receptor 1 [Source:NCBI gene;Acc:614346]	15.7062	2.39873	15.114	2.3676	20.5901	3.48979	12.9024	1.93278	12.5008	1.95218	8.57238	1.35033
chr1	+	90030514	90202770	ENSBTAT00000068590	2233	ENSBTAG00000021910	TBL1XR1	transducin beta like 1 X-linked receptor 1 [Source:NCBI gene;Acc:614346]	0.189299	0.028911	0.029109	0.00456	4.87258	0.825847	4.52281	0.677521	2.7689	0.432404	0.183082	0.028839
chr1	+	90080117	90202770	ENSBTAT00000087441	1785	ENSBTAG00000021910	TBL1XR1	transducin beta like 1 X-linked receptor 1 [Source:NCBI gene;Acc:614346]	5.24324	0.800775	6.93098	1.08574	11.9437	2.02433	5.85987	0.877812	3.1637	0.494057	3.39635	0.534995
chr1	+	90118703	90204389	ENSBTAT00000029211	2443	ENSBTAG00000021910	TBL1XR1	transducin beta like 1 X-linked receptor 1 [Source:NCBI gene;Acc:614346]	141.764	21.651	154.975	24.2768	99.8771	16.928	91.0311	13.6365	91.0872	14.2246	96.6452	15.2237
chr1	+	90133621	90202770	ENSBTAT00000075675	2065	ENSBTAG00000021910	TBL1XR1	transducin beta like 1 X-linked receptor 1 [Source:NCBI gene;Acc:614346]	1.70222	0.259972	0.08981	0.014069	0.565011	0.095763	0	0	0.143168	0.022358	1.72427	0.271608
chr1	+	90133621	90202770	ENSBTAT00000076835	2168	ENSBTAG00000021910	TBL1XR1	transducin beta like 1 X-linked receptor 1 [Source:NCBI gene;Acc:614346]	2.60601	0.398003	1.56485	0.245134	5.07487	0.860134	0	0	2.0937	0.326961	3.88654	0.612212
chr1	+	90203158	90207592	ENSBTAT00000069220	300	ENSBTAG00000054926	.	NA	78.1983	11.9428	86.0682	13.4826	45.2855	7.67539	60.4044	9.04862	55.9322	8.73462	60.5874	9.54378
chr1	-	91436009	92396165	ENSBTAT00000079958	2600	ENSBTAG00000048493	NAALADL2	N-acetylated alpha-linked acidic dipeptidase like 2 [Source:NCBI gene;Acc:100337356]	8.25697	1.26105	7.18327	1.12526	6.39013	1.08305	6.05244	0.90666	5.05466	0.789357	6.27665	0.988704
chr1	-	92802135	92802395	ENSBTAT00000061724	261	ENSBTAG00000044291	RF00100	RNA, 7SK small nuclear pseudogene 40 [Source:HGNC Symbol;Acc:HGNC:45764]	0	0	0.072797	0.011404	0	0	0	0	0.911877	0.142403	0	0
chr1	-	93147160	93897117	ENSBTAT00000045228	2472	ENSBTAG00000031891	NLGN1	neuroligin 1 [Source:NCBI gene;Acc:530042]	0.678398	0.103608	0.608414	0.095308	0.511327	0.086664	1.62866	0.243975	1.08528	0.169481	0.684466	0.107818
chr1	+	93681319	93683506	ENSBTAT00000016454	318	ENSBTAG00000012401	.	NA	3.06775	0.468523	0	0	6.21632	1.0536	2.38994	0.358014	0	0	0	0
chr1	+	94320196	94597863	ENSBTAT00000061217	2049	ENSBTAG00000031802	SPATA16	spermatogenesis associated 16 [Source:VGNC Symbol;Acc:VGNC:35175]	0.547584	0.08363	0.75549	0.118347	0.807223	0.136815	0.412884	0.06185	0.619326	0.096717	0	0
chr1	-	94709117	94769373	ENSBTAT00000032677	4011	ENSBTAG00000023814	ECT2	epithelial cell transforming 2 [Source:VGNC Symbol;Acc:VGNC:28314]	34.3982	5.25347	59.4966	9.32013	42.4348	7.19222	22.538	3.37622	21.023	3.28304	26.819	4.22455
chr1	-	94709973	94765447	ENSBTAT00000068893	3488	ENSBTAG00000023814	ECT2	epithelial cell transforming 2 [Source:VGNC Symbol;Acc:VGNC:28314]	15.6842	2.39536	0.025803	0.004042	0	0	0	0	0	0	0	0
chr1	-	94709973	94765447	ENSBTAT00000080807	3395	ENSBTAG00000023814	ECT2	epithelial cell transforming 2 [Source:VGNC Symbol;Acc:VGNC:28314]	13.6721	2.08808	0	0	0	0	0	0	0.161468	0.025216	0.10455	0.016469
chr1	-	94709973	94769544	ENSBTAT00000066418	3218	ENSBTAG00000023814	ECT2	epithelial cell transforming 2 [Source:VGNC Symbol;Acc:VGNC:28314]	0	0	0.049979	0.007829	0	0	0	0	0	0	0	0
chr1	-	94709973	94769544	ENSBTAT00000074122	3218	ENSBTAG00000023814	ECT2	epithelial cell transforming 2 [Source:VGNC Symbol;Acc:VGNC:28314]	0.267237	0.040814	0.784243	0.122851	0.689069	0.116789	0.253077	0.037911	0	0	0.141541	0.022296
chr1	+	94818555	94882838	ENSBTAT00000026745	4991	ENSBTAG00000020073	NCEH1	neutral cholesterol ester hydrolase 1 [Source:VGNC Symbol;Acc:VGNC:31911]	16.6674	2.54553	15.9421	2.49732	12.8692	2.18118	15.7233	2.35536	17.3318	2.70661	16.1521	2.54429
chr1	-	95121236	95406498	ENSBTAT00000025816	6822	ENSBTAG00000019376	FNDC3B	fibronectin type III domain containing 3B [Source:VGNC Symbol;Acc:VGNC:29063]	287.339	43.8839	294.622	46.1525	232.297	39.3717	444.712	66.6182	420.448	65.6589	429.681	67.6837
chr1	-	95454037	95454693	ENSBTAT00000074364	627	ENSBTAG00000050699	.	mpv17-like protein 2 [Source:NCBI gene;Acc:101904810]	7.23384	1.10479	10.7974	1.69142	11.7741	1.99558	10.473	1.56886	14.5759	2.27624	14.728	2.31998
chr1	+	95742044	95908761	ENSBTAT00000068010	4055	ENSBTAG00000017490	PLD1	phospholipase D1 [Source:VGNC Symbol;Acc:VGNC:50244]	0	0	0.961655	0.150643	0.584828	0.099122	1.28773	0.192904	0	0	1.77093	0.278959
chr1	+	95750197	95909094	ENSBTAT00000045023	3569	ENSBTAG00000017490	PLD1	phospholipase D1 [Source:VGNC Symbol;Acc:VGNC:50244]	5.82912	0.890253	10.027	1.57072	7.68331	1.30223	16.7338	2.50674	10.7708	1.68202	15.7807	2.48579
chr1	+	95780526	95963408	ENSBTAT00000075738	3416	ENSBTAG00000017490	PLD1	phospholipase D1 [Source:VGNC Symbol;Acc:VGNC:50244]	4.51736	0.689915	0.17149	0.026864	0	0	0.224846	0.033682	11.4976	1.79551	0.30808	0.048529
chr1	+	96022258	96299999	ENSBTAT00000084760	693	ENSBTAG00000049814	.	NA	170.48	26.0366	189.427	29.6737	183.874	31.1646	176.049	26.3723	171.483	26.7795	169.658	26.7247
chr1	-	96158154	96158791	ENSBTAT00000067104	638	ENSBTAG00000051079	TMSB4	Bos taurus thymosin beta 4, X-linked (TMSB4), mRNA. [Source:RefSeq mRNA;Acc:NM_001113231]	860.384	131.402	1083.72	169.764	1152.93	195.408	2323.48	348.06	621.073	96.9894	806.058	126.971
chr1	+	96395573	96426824	ENSBTAT00000015600	1578	ENSBTAG00000011742	TNIK	TRAF2 and NCK interacting kinase [Source:VGNC Symbol;Acc:VGNC:36179]	204.054	31.1641	219.007	34.3074	169.653	28.7543	178.992	26.8132	172.943	27.0076	163.243	25.7142
chr1	-	96398536	96399909	ENSBTAT00000068690	1374	ENSBTAG00000050747	.	NA	1.24964	0.190851	1.0524	0.164858	0.885735	0.150122	2.38282	0.356949	1.23362	0.192648	4.20306	0.66207
chr1	+	96405937	96426824	ENSBTAT00000068839	1302	ENSBTAG00000011742	TNIK	TRAF2 and NCK interacting kinase [Source:VGNC Symbol;Acc:VGNC:36179]	16.947	2.58823	25.4284	3.98335	19.4493	3.29644	36.5642	5.47734	22.2913	3.48111	40.3088	6.34947
chr1	+	96452924	96483056	ENSBTAT00000055725	2708	ENSBTAG00000005386	SLC2A2	solute carrier family 2 member 2 [Source:VGNC Symbol;Acc:VGNC:34800]	0.208272	0.031808	0	0	0	0	0.208272	0.031199	0	0	0	0
chr1	+	96540992	96557978	ENSBTAT00000013947	985	ENSBTAG00000010550	EIF5A2	eukaryotic translation initiation factor 5A2 [Source:VGNC Symbol;Acc:VGNC:28419]	29.6224	4.52408	27.3869	4.29014	18.4787	3.13193	28.6146	4.28648	24.1367	3.7693	36.0704	5.68184
chr1	+	96540992	96557978	ENSBTAT00000079770	1650	ENSBTAG00000010550	EIF5A2	eukaryotic translation initiation factor 5A2 [Source:VGNC Symbol;Acc:VGNC:28419]	1.12817	0.1723	1.53724	0.240808	0.677879	0.114893	1.94464	0.291309	2.00687	0.313401	1.09647	0.172718
chr1	+	96572443	96576821	ENSBTAT00000018153	1165	ENSBTAG00000007394	RPL22L1	ribosomal protein L22 like 1 [Source:NCBI gene;Acc:614872]	911.231	139.168	919.059	143.97	708.124	120.019	364.733	54.6372	359.28	56.1067	386.749	60.9211
chr1	-	96999962	97014928	ENSBTAT00000025374	1937	ENSBTAG00000019060	CLDN11	claudin 11 [Source:VGNC Symbol;Acc:VGNC:53517]	0.89778	0.137114	1.04182	0.1632	0.722767	0.122501	1.30408	0.195352	0.145586	0.022735	0.868353	0.136784
chr1	-	97035501	97055587	ENSBTAT00000005438	3045	ENSBTAG00000004154	SKIL	SKI like proto-oncogene [Source:VGNC Symbol;Acc:VGNC:34648]	108.016	16.4967	114.503	17.9368	79.2762	13.4364	117.32	17.5746	115.794	18.083	116.571	18.3624
chr1	+	97057201	97058241	ENSBTAT00000067844	1041	ENSBTAG00000049676	.	NA	1.36984	0.209209	2.33141	0.365215	1.54563	0.261967	2.28722	0.342628	2.01441	0.314579	3.33622	0.525524
chr1	-	97094274	97163222	ENSBTAT00000061563	2694	ENSBTAG00000001403	PRKCI	protein kinase C iota [Source:VGNC Symbol;Acc:VGNC:33333]	168.705	25.7654	154.347	24.1784	128.348	21.7536	136.052	20.3806	123.463	19.2805	125.338	19.7434
chr1	+	97135173	97135352	ENSBTAT00000060864	180	ENSBTAG00000043872	RF00004	NA	0	0	0	0	0.333333	0.056496	0.783333	0.117344	0	0	0	0
chr1	+	97196214	97266229	ENSBTAT00000066794	2922	ENSBTAG00000013938	PHC3	polyhomeotic homolog 3 [Source:VGNC Symbol;Acc:VGNC:50022]	3.28362	0.501491	1.16189	0.18201	0.332143	0.056294	8.4622	1.26764	8.19632	1.27997	5.34735	0.84232
chr1	+	97196214	97271658	ENSBTAT00000018519	2991	ENSBTAG00000013938	PHC3	polyhomeotic homolog 3 [Source:VGNC Symbol;Acc:VGNC:50022]	22.7855	3.47992	52.0206	8.149	50.735	8.599	7.4863	1.12145	6.62243	1.03419	28.9562	4.56121
chr1	+	97196214	97271658	ENSBTAT00000071538	2880	ENSBTAG00000013938	PHC3	polyhomeotic homolog 3 [Source:VGNC Symbol;Acc:VGNC:50022]	11.4825	1.75366	3.34571	0.524105	3.73275	0.632659	3.95307	0.592173	7.60734	1.188	17.1438	2.7005
chr1	+	97196214	97271658	ENSBTAT00000073548	3039	ENSBTAG00000013938	PHC3	polyhomeotic homolog 3 [Source:VGNC Symbol;Acc:VGNC:50022]	19.2371	2.93798	0	0	0	0	6.88711	1.03169	5.18971	0.810448	20.3694	3.2086
chr1	+	97198740	97271658	ENSBTAT00000069915	2697	ENSBTAG00000013938	PHC3	polyhomeotic homolog 3 [Source:VGNC Symbol;Acc:VGNC:50022]	0	0	0	0	0	0	40.3188	6.03979	45.4495	7.09759	0	0
chr1	+	97264493	97264590	ENSBTAT00000062844	98	ENSBTAG00000045411	RF00026	NA	0	0	2.04082	0.319693	0	0	0	0	0	0	1.34694	0.212171
chr1	-	97281198	97282211	ENSBTAT00000066339	1014	ENSBTAG00000048011	GPR160	G protein-coupled receptor 160 [Source:VGNC Symbol;Acc:VGNC:29565]	23.2939	3.55756	31.8609	4.99101	14.2949	2.42282	28.6233	4.28779	26.2426	4.09816	22.3925	3.52729
chr1	-	97388346	97421921	ENSBTAT00000009720	3921	ENSBTAG00000039442	SEC62	SEC62 homolog, preprotein translocation factor [Source:VGNC Symbol;Acc:VGNC:56236]	338.754	51.7362	327.157	51.249	254.237	43.0902	330.492	49.5079	320.575	50.0624	319.235	50.2862
chr1	+	97562712	97580517	ENSBTAT00000044885	1625	ENSBTAG00000006409	LRRC34	leucine rich repeat containing 34 [Source:VGNC Symbol;Acc:VGNC:31010]	30.2043	4.61296	25.8065	4.04257	20.947	3.55027	22.0954	3.30991	17.2569	2.69492	20.1923	3.18071
chr1	-	97587928	97604139	ENSBTAT00000044888	3600	ENSBTAG00000013142	MYNN	myoneurin [Source:VGNC Symbol;Acc:VGNC:53589]	57.1165	8.72313	59.9384	9.38934	41.6373	7.05704	63.76	9.5513	50.3143	7.8573	57.9445	9.12747
chr1	+	97604626	97610506	ENSBTAT00000017467	2460	ENSBTAG00000013141	ACTRT3	actin related protein T3 [Source:VGNC Symbol;Acc:VGNC:25591]	0.209991	0.032071	0	0	0.835353	0.141583	0.839364	0.125737	1.20223	0.187745	3.14971	0.496145
chr1	+	97604626	97610506	ENSBTAT00000071730	3026	ENSBTAG00000013141	ACTRT3	actin related protein T3 [Source:VGNC Symbol;Acc:VGNC:25591]	9.37283	1.43147	9.27528	1.45297	8.78286	1.48859	5.82722	0.872922	4.68962	0.732351	3.5888	0.565312
chr1	+	97612804	97613233	ENSBTAT00000060149	430	ENSBTAG00000043157	RF00024	NA	3.7907	0.578935	1.89767	0.29727	0.32093	0.054394	1.56279	0.234107	1.63721	0.255674	1.30698	0.205876
chr1	-	97691582	97693063	ENSBTAT00000070682	826	ENSBTAG00000053891	.	NA	0	0	1.02531	0.160614	0.956416	0.162102	0	0	0	0	0	0
chr1	+	98022943	98023362	ENSBTAT00000063589	420	ENSBTAG00000047144	.	NA	1.34286	0.205088	2.01429	0.315537	2.80714	0.475778	2.28571	0.342402	2.33978	0.365391	3.90238	0.614707
chr1	+	98280869	98347503	ENSBTAT00000070527	2379	ENSBTAG00000005871	MECOM	MDS1 and EVI1 complex locus [Source:VGNC Symbol;Acc:VGNC:31343]	1.48379	0.226612	2.35786	0.369358	1.84686	0.313022	0	0	1.52712	0.238481	1.8917	0.297983
chr1	+	98281126	98347503	ENSBTAT00000078562	3396	ENSBTAG00000005871	MECOM	MDS1 and EVI1 complex locus [Source:VGNC Symbol;Acc:VGNC:31343]	0	0	0	0	0.463076	0.078486	0	0	0	0	0	0
chr1	+	98281126	98347503	ENSBTAT00000079180	3399	ENSBTAG00000005871	MECOM	MDS1 and EVI1 complex locus [Source:VGNC Symbol;Acc:VGNC:31343]	7.77749	1.18782	8.43495	1.32133	7.62012	1.29152	10.1468	1.51999	7.46191	1.16528	8.46287	1.33308
chr1	+	98295334	98343629	ENSBTAT00000007717	3036	ENSBTAG00000005871	MECOM	MDS1 and EVI1 complex locus [Source:VGNC Symbol;Acc:VGNC:31343]	0.392534	0.05995	0	0	0	0	1.1112	0.166459	0	0	0	0
chr1	+	98295364	98341526	ENSBTAT00000078481	1851	ENSBTAG00000005871	MECOM	MDS1 and EVI1 complex locus [Source:VGNC Symbol;Acc:VGNC:31343]	0.923926	0.141107	0.951733	0.149089	0.185533	0.031446	1.55443	0.232855	0.571392	0.089231	0	0
chr1	+	99361283	99444102	ENSBTAT00000063751	2979	ENSBTAG00000018727	GOLIM4	golgi integral membrane protein 4 [Source:VGNC Symbol;Acc:VGNC:29490]	43.5848	6.6565	38.3592	6.00896	20.2198	3.42702	48.9727	7.33614	57.6652	9.00525	45.7879	7.21255
chr1	+	99362165	99445684	ENSBTAT00000024928	3760	ENSBTAG00000018727	GOLIM4	golgi integral membrane protein 4 [Source:VGNC Symbol;Acc:VGNC:29490]	85.0713	12.9925	76.5382	11.9897	79.9796	13.5556	111.693	16.7318	110.116	17.1961	97.7375	15.3957
chr1	-	99660707	99703373	ENSBTAT00000081029	1757	ENSBTAG00000012708	SERPINI1	serpin family I member 1 [Source:VGNC Symbol;Acc:VGNC:34481]	0.399675	0.06104	1.19408	0.187052	0	0	1.67568	0.251018	0.160501	0.025065	0.240751	0.037923
chr1	+	99744376	99792132	ENSBTAT00000044960	1240	ENSBTAG00000031709	PDCD10	programmed cell death 10 [Source:VGNC Symbol;Acc:VGNC:32658]	245.339	37.4694	218.9	34.2906	182.773	30.978	235.257	35.2417	225.865	35.2721	203.039	31.9829
chr1	+	99745606	99792137	ENSBTAT00000081210	1216	ENSBTAG00000031709	PDCD10	programmed cell death 10 [Source:VGNC Symbol;Acc:VGNC:32658]	2.27575	0.347564	2.65889	0.416514	1.70909	0.289671	1.73453	0.259834	2.79963	0.437203	3.96827	0.625086
chr1	+	99760958	99789331	ENSBTAT00000076471	703	ENSBTAG00000031709	PDCD10	programmed cell death 10 [Source:VGNC Symbol;Acc:VGNC:32658]	10.1591	1.55154	12.7942	2.00421	5.62868	0.953998	23.0394	3.45133	3.2336	0.504973	35.8912	5.65362
chr1	+	99760958	99804996	ENSBTAT00000067373	1494	ENSBTAG00000031709	PDCD10	programmed cell death 10 [Source:VGNC Symbol;Acc:VGNC:32658]	0.188755	0.028828	0	0	0	0	0	0	0	0	0.188755	0.029733
chr1	+	99823209	99990635	ENSBTAT00000081178	3522	ENSBTAG00000031618	WDR49	WD repeat domain 49 [Source:NCBI gene;Acc:531076]	0	0	0	0	0	0	0.076945	0.011526	0	0	0	0
chr1	+	101522744	101601660	ENSBTAT00000014794	2925	ENSBTAG00000011139	BCHE	butyrylcholinesterase [Source:VGNC Symbol;Acc:VGNC:26443]	113.436	17.3245	103.651	16.237	89.159	15.1114	39.1012	5.85738	40.9218	6.39053	37.5074	5.9082
chr1	+	101529051	101601660	ENSBTAT00000068356	2993	ENSBTAG00000011139	BCHE	butyrylcholinesterase [Source:VGNC Symbol;Acc:VGNC:26443]	0.786715	0.120151	0.66844	0.104711	0.367509	0.062289	0.368903	0.055262	0.338381	0.052843	0.440635	0.069409
chr1	+	101619574	101646743	ENSBTAT00000086507	293	ENSBTAG00000053582	.	NA	1.30717	0.199637	0	0	0	0	0	0	1.94198	0.303268	0	0
chr1	+	102184529	102187471	ENSBTAT00000022827	2943	ENSBTAG00000017180	SLITRK3	SLIT and NTRK like family member 3 [Source:VGNC Symbol;Acc:VGNC:34964]	0	0	0	0	0	0	0.095821	0.014354	0	0	0	0
chr1	+	103333840	103334262	ENSBTAT00000024367	423	ENSBTAG00000018312	.	NA	132.66	20.2604	141.785	22.2106	138.293	23.4391	91.3712	13.6875	92.5012	14.4454	88.7069	13.9732
chr1	+	104351156	104351809	ENSBTAT00000039021	654	ENSBTAG00000027213	.	NA	43.7273	6.67826	50.0428	7.83919	37.1139	6.29038	29.2278	4.37835	28.1433	4.39497	40.1575	6.32565
chr1	-	106150166	106186579	ENSBTAT00000021594	2915	ENSBTAG00000016228	NMD3	NMD3 ribosome export adaptor [Source:VGNC Symbol;Acc:VGNC:32125]	140.792	21.5025	148.522	23.2659	110.503	18.729	143.617	21.514	121.797	19.0204	145.896	22.9817
chr1	+	106376776	106377770	ENSBTAT00000064763	995	ENSBTAG00000046104	B3GALNT1	beta-1,3-N-acetylgalactosaminyltransferase 1 [Source:VGNC Symbol;Acc:VGNC:53513]	155.536	23.7542	142.419	22.3099	110.5	18.7286	105.29	15.7726	93.0603	14.5327	108.15	17.0359
chr1	-	106405113	106727070	ENSBTAT00000053250	1083	ENSBTAG00000001274	PPM1L	protein phosphatase, Mg2+/Mn2+ dependent 1L [Source:VGNC Symbol;Acc:VGNC:33216]	7.41274	1.13211	8.65928	1.35647	5.75962	0.97619	7.35919	1.10241	5.7073	0.891276	8.18098	1.28868
chr1	-	106796683	106797258	ENSBTAT00000078994	576	ENSBTAG00000049656	.	NA	142.248	21.7249	116.671	18.2765	77.8542	13.1954	130.45	19.5415	127.999	19.9889	120.319	18.9528
chr1	+	106924853	107002190	ENSBTAT00000023150	2152	ENSBTAG00000017416	KPNA4	karyopherin subunit alpha 4 [Source:VGNC Symbol;Acc:VGNC:30703]	215.845	32.9649	217.37	34.0509	177.587	30.099	223.965	33.5501	201.719	31.5013	207.961	32.7582
chr1	+	106970727	106971049	ENSBTAT00000062708	323	ENSBTAG00000045275	RF01295	small Cajal body-specific RNA 7 [Source:HGNC Symbol;Acc:HGNC:32563]	9.48916	1.44923	13.7245	2.14993	12.1176	2.0538	8.3065	1.24432	5.98762	0.935052	16.4211	2.58666
chr1	+	107030008	107042373	ENSBTAT00000010623	1221	ENSBTAG00000008078	TRIM59	tripartite motif containing 59 [Source:VGNC Symbol;Acc:VGNC:36344]	43.7699	6.68476	45.1961	7.07996	32.9658	5.58732	25.2015	3.7752	21.4081	3.34318	24.7651	3.90103
chr1	-	107045175	107078624	ENSBTAT00000007705	4510	ENSBTAG00000005862	SMC4	structural maintenance of chromosomes 4 [Source:VGNC Symbol;Acc:VGNC:35001]	127.664	19.4975	126.179	19.7659	88.068	14.9265	53.4398	8.00532	43.6068	6.80982	47.8771	7.54164
chr1	-	107073622	107073714	ENSBTAT00000042295	93	ENSBTAG00000029916	bta-mir-16b	bta-mir-16b [Source:miRBase;Acc:MI0004739]	0	0	0	0	0	0	0	0	1	0.156164	0	0
chr1	+	107094668	107209406	ENSBTAT00000044761	2283	ENSBTAG00000031572	IFT80	intraflagellar transport 80 [Source:NCBI gene;Acc:513583]	55.9881	8.5508	58.1179	9.10415	47.6561	8.07717	43.8289	6.5656	41.8812	6.54036	39.4391	6.21248
chr1	-	107237030	107237770	ENSBTAT00000064087	741	ENSBTAG00000047247	C1H3orf80	chromosome 1 C3orf80 homolog [Source:VGNC Symbol;Acc:VGNC:52669]	0.469636	0.071725	1.1417	0.178847	0.17004	0.02882	0.190283	0.028505	0.380567	0.059431	0.021592	0.003401
chr1	+	107385860	107426856	ENSBTAT00000076279	3215	ENSBTAG00000052570	.	uncharacterized LOC511229 [Source:NCBI gene;Acc:511229]	0.022072	0.003371	1.72097	0.269589	0	0	0	0	4.91063	0.766866	0.126886	0.019987
chr1	+	107385860	107426856	ENSBTAT00000083877	3188	ENSBTAG00000052570	.	uncharacterized LOC511229 [Source:NCBI gene;Acc:511229]	0	0	0	0	0	0	0.080721	0.012092	0	0	0.051565	0.008123
chr1	+	107385860	107426856	ENSBTAT00000084358	3260	ENSBTAG00000052570	.	uncharacterized LOC511229 [Source:NCBI gene;Acc:511229]	19.5269	2.98224	16.4997	2.58468	14.6845	2.48886	14.5056	2.17294	10.6237	1.65905	11.6107	1.82893
chr1	-	107432967	107440547	ENSBTAT00000070542	1570	ENSBTAG00000015150	IL12A	interleukin 12A [Source:VGNC Symbol;Acc:VGNC:30110]	0.980403	0.149732	3.19507	0.500506	0.372542	0.063142	0	0	0.365325	0.057051	0	0
chr1	-	107432967	107440547	ENSBTAT00000070845	2192	ENSBTAG00000015150	IL12A	interleukin 12A [Source:VGNC Symbol;Acc:VGNC:30110]	1.53689	0.234722	0.098879	0.015489	0.830828	0.140816	1.03285	0.154721	0.536706	0.083814	1.66834	0.262798
chr1	+	107440596	107462165	ENSBTAT00000073802	2712	ENSBTAG00000049210	.	NA	0.821048	0.125395	1.19727	0.187552	0.849949	0.144057	0.259956	0.038942	0.346194	0.054063	0.529198	0.08336
chr1	-	107552681	107602792	ENSBTAT00000031972	1647	ENSBTAG00000014960	SCHIP1	schwannomin interacting protein 1 [Source:NCBI gene;Acc:535716]	17.0671	2.60657	21.275	3.33272	9.74216	1.65118	19.8049	2.96679	38.0283	5.93867	45.6897	7.19708
chr1	-	107552681	107615474	ENSBTAT00000067223	1805	ENSBTAG00000014960	SCHIP1	schwannomin interacting protein 1 [Source:NCBI gene;Acc:535716]	8.53684	1.30379	12.5447	1.96513	4.26707	0.723219	5.96804	0.894017	5.7255	0.89412	0.311911	0.049133
chr1	-	107552681	107699556	ENSBTAT00000087387	1989	ENSBTAG00000014960	SCHIP1	schwannomin interacting protein 1 [Source:NCBI gene;Acc:535716]	79.46	12.1355	74.9599	11.7424	89.6359	15.1923	81.8059	12.2546	60.0612	9.37943	60.9583	9.60221
chr1	-	107552681	107700795	ENSBTAT00000082405	2313	ENSBTAG00000014960	SCHIP1	schwannomin interacting protein 1 [Source:NCBI gene;Acc:535716]	0.167688	0.02561	0.095703	0.014992	0	0	0.12192	0.018264	0	0	0	0
chr1	-	107552681	107731909	ENSBTAT00000077733	1691	ENSBTAG00000014960	SCHIP1	schwannomin interacting protein 1 [Source:NCBI gene;Acc:535716]	10.0418	1.53363	24.9967	3.91572	8.66371	1.4684	4.66618	0.698997	0	0	0	0
chr1	-	107675238	107675344	ENSBTAT00000078202	107	ENSBTAG00000054919	RF00026	NA	0	0	0	0	0	0	1.70094	0.254801	0	0	1.5514	0.244378
chr1	+	108695964	108697001	ENSBTAT00000025466	1038	ENSBTAG00000038395	.	P2Y purinoceptor 2-like [Source:NCBI gene;Acc:101901911]	0	0	0	0	0	0	0	0	0	0	0.014451	0.002276
chr1	-	108706429	108732991	ENSBTAT00000012206	2372	ENSBTAG00000009263	MFSD1	major facilitator superfamily domain containing 1 [Source:VGNC Symbol;Acc:VGNC:31431]	269.098	41.0981	255.381	40.0053	208.695	35.3715	294.909	44.1776	252.845	39.4854	268.289	42.2611
chr1	-	108709549	108732462	ENSBTAT00000067929	1359	ENSBTAG00000009263	MFSD1	major facilitator superfamily domain containing 1 [Source:VGNC Symbol;Acc:VGNC:31431]	0.134674	0.020568	0.061559	0.009643	0	0	0	0	0	0	0.008124	0.00128
chr1	+	108807496	108849597	ENSBTAT00000040084	1130	ENSBTAG00000014713	RARRES1	retinoic acid receptor responder 1 [Source:VGNC Symbol;Acc:VGNC:33731]	18.5633	2.83508	18.0292	2.82427	14.474	2.45317	8.50546	1.27412	10.0022	1.56199	8.16858	1.28672
chr1	+	108807586	108849427	ENSBTAT00000067039	858	ENSBTAG00000014713	RARRES1	retinoic acid receptor responder 1 [Source:VGNC Symbol;Acc:VGNC:33731]	0	0	0	0	0.241255	0.04089	0.150204	0.022501	0	0	0	0
chr1	-	108852511	108903175	ENSBTAT00000040085	3462	ENSBTAG00000027795	GFM1	G elongation factor mitochondrial 1 [Source:VGNC Symbol;Acc:VGNC:29327]	94.7553	14.4715	91.4572	14.3267	77.2935	13.1004	91.6745	13.7329	79.2228	12.3718	87.5753	13.7949
chr1	+	108867031	108874756	ENSBTAT00000044711	1264	ENSBTAG00000009336	LXN	latexin [Source:VGNC Symbol;Acc:VGNC:31087]	135.975	20.7667	122.053	19.1196	126.383	21.4205	85.2073	12.7641	95.9854	14.9895	84.1397	13.2538
chr1	-	108908179	108938862	ENSBTAT00000005403	1153	ENSBTAG00000004126	MLF1	myeloid leukemia factor 1 [Source:NCBI gene;Acc:533379]	7.98707	1.21983	5.06318	0.793146	4.10521	0.695787	7.88741	1.18154	5.1035	0.796984	0	0
chr1	-	108908179	108938862	ENSBTAT00000074635	1195	ENSBTAG00000004126	MLF1	myeloid leukemia factor 1 [Source:NCBI gene;Acc:533379]	21.566	3.29367	19.2389	3.01377	21.3893	3.62524	27.4169	4.10707	27.2817	4.26043	25.3343	3.99069
chr1	-	108967043	109400972	ENSBTAT00000044707	1005	ENSBTAG00000031561	RSRC1	arginine and serine rich coiled-coil 1 [Source:VGNC Symbol;Acc:VGNC:53602]	242.38	37.0175	178.32	27.9338	186.392	31.5913	134.585	20.1609	134.78	21.0478	114.537	18.0419
chr1	-	108967043	109414482	ENSBTAT00000077073	1769	ENSBTAG00000031561	RSRC1	arginine and serine rich coiled-coil 1 [Source:VGNC Symbol;Acc:VGNC:53602]	23.1451	3.53484	33.1746	5.19679	15.8799	2.69147	16.0571	2.40537	16.3471	2.55284	16.1977	2.55148
chr1	+	109417834	109426592	ENSBTAT00000044731	1507	ENSBTAG00000005230	SHOX2	short stature homeobox 2 [Source:VGNC Symbol;Acc:VGNC:34606]	110.783	16.9193	118.557	18.5719	97.1258	16.4617	105.18	15.7561	102.368	15.9862	98.6017	15.5318
chr1	+	109418076	109426512	ENSBTAT00000072090	979	ENSBTAG00000005230	SHOX2	short stature homeobox 2 [Source:VGNC Symbol;Acc:VGNC:34606]	0	0	0	0	0	0	0	0	0	0	6.07712	0.957274
chr1	+	110066582	110113679	ENSBTAT00000083934	1740	ENSBTAG00000024643	VEPH1	ventricular zone expressed PH domain containing 1 [Source:VGNC Symbol;Acc:VGNC:36787]	0	0	0	0	0	0	0	0	0	0	0.118391	0.018649
chr1	+	110066582	110164321	ENSBTAT00000080622	2658	ENSBTAG00000024643	VEPH1	ventricular zone expressed PH domain containing 1 [Source:VGNC Symbol;Acc:VGNC:36787]	0.347199	0.053026	0	0	0	0	1.08244	0.16215	0.910948	0.142258	1.44132	0.227038
chr1	+	110113704	110342096	ENSBTAT00000034317	2397	ENSBTAG00000024643	VEPH1	ventricular zone expressed PH domain containing 1 [Source:VGNC Symbol;Acc:VGNC:36787]	0.117647	0.017968	0.174385	0.027317	0.108052	0.018314	0	0	0.052983	0.008274	0.470588	0.074127
chr1	-	110158198	110164262	ENSBTAT00000011863	1842	ENSBTAG00000009012	PTX3	pentraxin 3 [Source:VGNC Symbol;Acc:VGNC:33566]	2.84155	0.433976	1.25027	0.195855	1.80402	0.30576	15.5493	2.3293	17.4982	2.7326	17.5168	2.75927
chr1	+	110220176	110220282	ENSBTAT00000071532	107	ENSBTAG00000052714	RF00026	NA	0	0	0.775701	0.121513	0	0	0	0	0	0	0	0
chr1	+	110447554	110461439	ENSBTAT00000005025	3427	ENSBTAG00000003851	CCNL1	cyclin L1 [Source:VGNC Symbol;Acc:VGNC:26975]	105.907	16.1746	94.2582	14.7655	84.5791	14.3352	98.1913	14.7091	103.846	16.2171	111.176	17.5126
chr1	-	110575012	110642235	ENSBTAT00000023971	1206	ENSBTAG00000018009	.	NA	0.999793	0.152694	0	0	0	0	1.05839	0.158548	0.818408	0.127806	1.79757	0.283156
chr1	-	110928202	110955891	ENSBTAT00000016071	3821	ENSBTAG00000012120	TIPARP	TCDD inducible poly(ADP-ribose) polymerase [Source:VGNC Symbol;Acc:VGNC:53609]	113.139	17.2791	110.728	17.3454	85.2533	14.4495	121.282	18.1682	100.472	15.6902	111.947	17.6339
chr1	+	111095638	111107466	ENSBTAT00000024583	1408	ENSBTAG00000018471	SSR3	signal sequence receptor subunit 3 [Source:VGNC Symbol;Acc:VGNC:35321]	995.164	151.987	955.132	149.621	763.453	129.397	698.064	104.571	687.862	107.419	731.853	115.282
chr1	-	111111924	111408136	ENSBTAT00000024576	2577	ENSBTAG00000018465	KCNAB1	potassium voltage-gated channel subfamily A member regulatory beta subunit 1 [Source:VGNC Symbol;Acc:VGNC:30427]	0.376958	0.057571	0.611952	0.095862	0.105161	0.017824	2.18161	0.326806	2.27901	0.3559	2.19229	0.345331
chr1	-	111732900	111804777	ENSBTAT00000069914	2132	ENSBTAG00000013013	GMPS	guanine monophosphate synthase [Source:VGNC Symbol;Acc:VGNC:29443]	104.311	15.931	75.8199	11.8772	62.7222	10.6307	112.579	16.8644	102.802	16.054	95.6773	15.0712
chr1	-	111732918	111802384	ENSBTAT00000084984	2473	ENSBTAG00000013013	GMPS	guanine monophosphate synthase [Source:VGNC Symbol;Acc:VGNC:29443]	5.91391	0.903203	7.67237	1.20187	13.8258	2.34332	3.30564	0.495187	24.5093	3.82749	7.45528	1.17436
chr1	-	111732918	111803238	ENSBTAT00000017301	2082	ENSBTAG00000013013	GMPS	guanine monophosphate synthase [Source:VGNC Symbol;Acc:VGNC:29443]	197.982	30.2368	231.368	36.2437	159.645	27.0581	172.261	25.8048	140.75	21.9801	175.154	27.5904
chr1	+	111829274	111850037	ENSBTAT00000019041	2957	ENSBTAG00000014318	SLC33A1	solute carrier family 33 member 1 [Source:VGNC Symbol;Acc:VGNC:34816]	153.143	23.3887	148.112	23.2017	106.759	18.0945	117.96	17.6705	99.1627	15.4857	119.959	18.896
chr1	+	111829700	111850038	ENSBTAT00000084186	2229	ENSBTAG00000014318	SLC33A1	solute carrier family 33 member 1 [Source:VGNC Symbol;Acc:VGNC:34816]	0	0	0.002913	0.000456	0	0	0.001428	0.000214	0.001709	0.000267	0.008728	0.001375
chr1	+	111876350	111901894	ENSBTAT00000006854	1000	ENSBTAG00000005203	C1H3orf33	chromosome 1 C3orf33 homolog [Source:VGNC Symbol;Acc:VGNC:52665]	21.081	3.2196	26.0885	4.08676	17.727	3.00452	18.687	2.79933	17.8815	2.79245	20.438	3.21941
chr1	+	111945804	112167879	ENSBTAT00000065611	5019	ENSBTAG00000008307	PLCH1	phospholipase C eta 1 [Source:VGNC Symbol;Acc:VGNC:32990]	0.757322	0.115662	0.257647	0.04036	0.440071	0.074587	0.364814	0.054649	0.386531	0.060362	0.168559	0.026552
chr1	+	111945804	112167879	ENSBTAT00000079453	4908	ENSBTAG00000008307	PLCH1	phospholipase C eta 1 [Source:VGNC Symbol;Acc:VGNC:32990]	0	0	0.28804	0.045121	0	0	0	0	0	0	0	0
chr1	+	112320528	112366419	ENSBTAT00000084679	1100	ENSBTAG00000054182	.	NA	20.8153	3.17902	19.7075	3.08718	16.223	2.74962	0	0	0	0	0.480629	0.075709
chr1	+	112365968	112369739	ENSBTAT00000087344	875	ENSBTAG00000054182	.	NA	35.288	5.38937	39.4452	6.17908	24.4334	4.14119	0.29625	0.044378	0	0	0.873143	0.137538
chr1	-	112478989	112595507	ENSBTAT00000002681	3722	ENSBTAG00000002075	MME	membrane metalloendopeptidase [Source:VGNC Symbol;Acc:VGNC:31514]	15.1397	2.31221	14.6402	2.29339	12.3696	2.0965	12.7397	1.90842	13.0542	2.03859	13.5563	2.1354
chr1	-	112686345	112686731	ENSBTAT00000015298	387	ENSBTAG00000024623	.	NA	3.11369	0.475539	8.68734	1.36087	13.1654	2.23138	8.97416	1.34434	8.05168	1.25739	3.86305	0.608511
chr1	+	113326569	113371550	ENSBTAT00000008082	3596	ENSBTAG00000006142	DHX36	DEAH-box helicase 36 [Source:VGNC Symbol;Acc:VGNC:28054]	107.516	16.4204	110.943	17.3791	96.4248	16.3429	125.138	18.7458	113.791	17.7701	124.628	19.6315
chr1	-	113382720	113519848	ENSBTAT00000017878	3220	ENSBTAG00000013439	ARHGEF26	Rho guanine nucleotide exchange factor 26 [Source:VGNC Symbol;Acc:VGNC:26113]	1.65776	0.253182	2.58578	0.405062	1.61273	0.27334	1.80574	0.270501	1.7351	0.27096	2.2773	0.358722
chr1	-	114370080	114375211	ENSBTAT00000063811	5051	ENSBTAG00000047341	.	THO complex subunit 2 [Source:NCBI gene;Acc:100299503]	6.36283	0.971764	4.72679	0.74045	4.922	0.834222	4.59077	0.687702	5.27044	0.823055	5.21835	0.821999
chr1	-	114554443	114558377	ENSBTAT00000083623	3935	ENSBTAG00000055257	RAP2B	RAP2B, member of RAS oncogene family [Source:NCBI gene;Acc:784133]	57.9906	8.85662	61.2605	9.59643	48.4882	8.21819	36.3352	5.44304	36.8114	5.74864	36.7677	5.79169
chr1	-	114908447	114910097	ENSBTAT00000001919	1651	ENSBTAG00000001465	P2RY1	purinergic receptor P2Y1 [Source:VGNC Symbol;Acc:VGNC:32523]	19.9521	3.04719	18.4676	2.89294	16.8988	2.86416	11.3216	1.69599	9.53362	1.48881	10.6675	1.68035
chr1	-	115264273	115264638	ENSBTAT00000033854	366	ENSBTAG00000033740	.	NA	70.5424	10.7736	63.6612	9.97251	52.9071	8.96715	42.2787	6.33338	46.4016	7.24628	38.7158	6.09856
chr1	-	115303718	115462394	ENSBTAT00000077550	4083	ENSBTAG00000004564	MBNL1	muscleblind like splicing regulator 1 [Source:VGNC Symbol;Acc:VGNC:31283]	0	0	0	0	0	0	0	0	2.59903	0.405877	0	0
chr1	-	115303718	115524968	ENSBTAT00000069762	4463	ENSBTAG00000004564	MBNL1	muscleblind like splicing regulator 1 [Source:VGNC Symbol;Acc:VGNC:31283]	2.01923	0.308387	0	0	0.732217	0.124102	0	0	15.4427	2.41159	0	0
chr1	-	115303718	115524968	ENSBTAT00000073260	4352	ENSBTAG00000004564	MBNL1	muscleblind like splicing regulator 1 [Source:VGNC Symbol;Acc:VGNC:31283]	27.6895	4.22889	26.926	4.21795	19.3456	3.27886	26.8071	4.01572	9.83939	1.53656	49.096	7.73365
chr1	-	115303718	115524968	ENSBTAT00000076435	4373	ENSBTAG00000004564	MBNL1	muscleblind like splicing regulator 1 [Source:VGNC Symbol;Acc:VGNC:31283]	150.412	22.9717	109.664	17.1789	81.5234	13.8173	119.116	17.8437	59.0546	9.22222	136.301	21.4702
chr1	-	115303718	115524968	ENSBTAT00000076665	4097	ENSBTAG00000004564	MBNL1	muscleblind like splicing regulator 1 [Source:VGNC Symbol;Acc:VGNC:31283]	0.258241	0.03944	0	0	0.207223	0.035122	0	0	57.5198	8.98255	0.025744	0.004055
chr1	-	115303718	115524968	ENSBTAT00000084079	4409	ENSBTAG00000004564	MBNL1	muscleblind like splicing regulator 1 [Source:VGNC Symbol;Acc:VGNC:31283]	2.81767	0.43033	0.801717	0.125589	2.97681	0.504535	0	0	0.019961	0.003117	0.378375	0.059602
chr1	-	115306075	115461588	ENSBTAT00000005998	1532	ENSBTAG00000004564	MBNL1	muscleblind like splicing regulator 1 [Source:VGNC Symbol;Acc:VGNC:31283]	18.3411	2.80114	26.4073	4.13669	30.5988	5.18615	20.1117	3.01275	17.4434	2.72404	0	0
chr1	-	115309960	115524968	ENSBTAT00000075577	2250	ENSBTAG00000004564	MBNL1	muscleblind like splicing regulator 1 [Source:VGNC Symbol;Acc:VGNC:31283]	0	0	0	0	0	0	2.1025	0.314956	0	0	0	0
chr1	-	115310118	115524968	ENSBTAT00000068854	2048	ENSBTAG00000004564	MBNL1	muscleblind like splicing regulator 1 [Source:VGNC Symbol;Acc:VGNC:31283]	0.060934	0.009306	0.081737	0.012804	0.11349	0.019235	2.03469	0.304797	0.042334	0.006611	2.05254	0.323318
chr1	-	115938554	115949379	ENSBTAT00000068791	3957	ENSBTAG00000053581	SUCNR1	succinate receptor 1 [Source:NCBI gene;Acc:539622]	0.285064	0.043536	0.417488	0.065399	0.135456	0.022958	0.106899	0.016014	0.211018	0.032953	0.200152	0.031528
chr1	+	116623017	116652023	ENSBTAT00000002263	8830	ENSBTAG00000001728	IGSF10	immunoglobulin superfamily member 10 [Source:VGNC Symbol;Acc:VGNC:53582]	0.815872	0.124604	0.567196	0.088851	0.834685	0.14147	2.15475	0.322783	1.91045	0.298344	1.85401	0.292045
chr1	-	116654940	117017533	ENSBTAT00000010239	7244	ENSBTAG00000021703	MED12L	mediator complex subunit 12 like [Source:VGNC Symbol;Acc:VGNC:53588]	3.96725	0.605899	5.13169	0.803877	3.74693	0.635063	4.22688	0.633189	3.43968	0.537155	4.36574	0.687696
chr1	-	116665043	117017533	ENSBTAT00000076387	7996	ENSBTAG00000021703	MED12L	mediator complex subunit 12 like [Source:VGNC Symbol;Acc:VGNC:53588]	0	0	0	0	0	0	0	0	0.452986	0.07074	0.027575	0.004344
chr1	+	116694941	116747192	ENSBTAT00000044491	2217	ENSBTAG00000015837	P2RY12	purinergic receptor P2Y12 [Source:VGNC Symbol;Acc:VGNC:32525]	0	0	0	0	0	0	0	0	0	0	0.068276	0.010755
chr1	+	116847497	116879544	ENSBTAT00000027950	1845	ENSBTAG00000020990	P2RY14	purinergic receptor P2Y14 [Source:VGNC Symbol;Acc:VGNC:32527]	3.00759	0.459334	4.03523	0.632118	3.9252	0.665277	4.08672	0.612194	3.58157	0.559314	5.10949	0.804851
chr1	+	117361864	117380735	ENSBTAT00000044404	2513	ENSBTAG00000023445	SIAH2	siah E3 ubiquitin protein ligase 2 [Source:VGNC Symbol;Acc:VGNC:34614]	44.8094	6.84352	54.5452	8.54448	47.5097	8.05236	49.6172	7.43269	45.3347	7.07966	45.5101	7.1688
chr1	+	117434619	117479150	ENSBTAT00000001756	1527	ENSBTAG00000001331	ERICH6	glutamate rich 6 [Source:VGNC Symbol;Acc:VGNC:28586]	0	0	0	0	0.184676	0.0313	0	0	0	0	0.179437	0.028265
chr1	-	117507281	117537602	ENSBTAT00000044548	3277	ENSBTAG00000031435	SELENOT	selenoprotein T [Source:VGNC Symbol;Acc:VGNC:53604]	146.736	22.4103	152.916	23.9542	129.975	22.0293	118.193	17.7054	106.987	16.7076	121.135	19.0813
chr1	-	117556623	117589322	ENSBTAT00000087180	3017	ENSBTAG00000009106	EIF2A	eukaryotic translation initiation factor 2A [Source:VGNC Symbol;Acc:VGNC:28379]	7.43927	1.13616	4.87123	0.763076	0	0	0	0	0	0	0.046735	0.007362
chr1	-	117556623	117597936	ENSBTAT00000081430	1991	ENSBTAG00000009106	EIF2A	eukaryotic translation initiation factor 2A [Source:VGNC Symbol;Acc:VGNC:28379]	0	0	0	0	0	0	0	0	0	0	0.195543	0.030802
chr1	-	117556623	117597952	ENSBTAT00000012002	2124	ENSBTAG00000009106	EIF2A	eukaryotic translation initiation factor 2A [Source:VGNC Symbol;Acc:VGNC:28379]	335.274	51.2047	348.913	54.6572	267.319	45.3075	290.998	43.5917	284.499	44.4285	300.754	47.3751
chr1	-	117589204	117589335	ENSBTAT00000059466	132	ENSBTAG00000042474	RF00406	NA	0	0	0.209276	0.032783	0	0	0.818182	0.122564	0	0	0	0
chr1	+	117598268	117600549	ENSBTAT00000012000	818	ENSBTAG00000009104	SERP1	stress associated endoplasmic reticulum protein 1 [Source:VGNC Symbol;Acc:VGNC:34464]	505.351	77.1799	499.487	78.2445	446.579	75.6901	431.887	64.697	374.117	58.4237	405.606	63.8914
chr1	-	117672585	117718237	ENSBTAT00000024485	4423	ENSBTAG00000018402	TSC22D2	TSC22 domain family member 2 [Source:VGNC Symbol;Acc:VGNC:36409]	125.757	19.2062	136.507	21.3838	110.844	18.7868	121.209	18.1571	115.187	17.9881	121.27	19.1025
chr1	+	118213388	118220074	ENSBTAT00000014805	2029	ENSBTAG00000011150	PFN2	profilin 2 [Source:VGNC Symbol;Acc:VGNC:32776]	366.951	56.0427	354.577	55.5444	340	57.626	251.499	37.6747	249.156	38.9093	233.668	36.8076
chr1	-	118223007	118350034	ENSBTAT00000014803	2252	ENSBTAG00000011147	RNF13	ring finger protein 13 [Source:VGNC Symbol;Acc:VGNC:34020]	154.863	23.6515	158.001	24.7508	121.464	20.5867	167.021	25.0198	149.481	23.3435	172.467	27.1671
chr1	-	118224015	118328084	ENSBTAT00000067782	1222	ENSBTAG00000011147	RNF13	ring finger protein 13 [Source:VGNC Symbol;Acc:VGNC:34020]	0	0	0	0	0	0	3.02856	0.453681	0	0	0	0
chr1	+	118367157	118397535	ENSBTAT00000044418	3112	ENSBTAG00000031346	ANKUB1	ankyrin repeat and ubiquitin domain containing 1 [Source:VGNC Symbol;Acc:VGNC:25948]	0.296066	0.045217	0.059548	0.009328	0.357005	0.060508	0	0	0.090327	0.014106	0	0
chr1	+	118403615	118414343	ENSBTAT00000006676	1822	ENSBTAG00000005068	COMMD2	COMM domain containing 2 [Source:VGNC Symbol;Acc:VGNC:27583]	87.8831	13.422	79.9657	12.5266	61.5823	10.4375	73.6133	11.0273	73.0025	11.4004	76.5554	12.0591
chr1	+	118469263	118642465	ENSBTAT00000084991	1453	ENSBTAG00000007814	WWTR1	WW domain containing transcription regulator 1 [Source:VGNC Symbol;Acc:VGNC:36980]	0.82726	0.126343	1.62268	0.254192	0.249588	0.042302	3.94202	0.590518	1.26836	0.198072	1.55631	0.245152
chr1	+	118497123	118642804	ENSBTAT00000010277	1756	ENSBTAG00000007814	WWTR1	WW domain containing transcription regulator 1 [Source:VGNC Symbol;Acc:VGNC:36980]	199.674	30.4953	196.14	30.7253	178.204	30.2036	366.416	54.8894	354.328	55.3334	341.808	53.8419
chr1	+	118809503	118817968	ENSBTAT00000020168	1534	ENSBTAG00000015163	TM4SF1	transmembrane 4 L six family member 1 [Source:VGNC Symbol;Acc:VGNC:35903]	366.085	55.9104	377.075	59.0687	282.854	47.9405	363.73	54.487	316.749	49.4649	381.022	60.0189
chr1	+	118955971	119012034	ENSBTAT00000075391	3765	ENSBTAG00000012164	CP	ceruloplasmin [Source:VGNC Symbol;Acc:VGNC:27641]	0.059183	0.009039	0.120316	0.018847	0	0	0.0749	0.01122	0	0	0	0
chr1	+	118956568	119003902	ENSBTAT00000073744	3612	ENSBTAG00000012164	CP	ceruloplasmin [Source:VGNC Symbol;Acc:VGNC:27641]	0	0	0	0	0	0	0	0	0	0	0.047148	0.007427
chr1	-	118969378	119046161	ENSBTAT00000082730	3076	ENSBTAG00000002395	HPS3	HPS3, biogenesis of lysosomal organelles complex 2 subunit 1 [Source:VGNC Symbol;Acc:VGNC:29944]	1.27254	0.194349	1.54516	0.242048	2.39551	0.406012	1.01283	0.151723	1.1935	0.186382	1.4698	0.231525
chr1	-	119005069	119045998	ENSBTAT00000003112	3705	ENSBTAG00000002395	HPS3	HPS3, biogenesis of lysosomal organelles complex 2 subunit 1 [Source:VGNC Symbol;Acc:VGNC:29944]	20.0845	3.06741	20.468	3.20631	16.8529	2.85637	13.8072	2.06832	12.5892	1.96598	13.6256	2.14632
chr1	+	119074041	119137489	ENSBTAT00000034508	5359	ENSBTAG00000019704	HLTF	helicase like transcription factor [Source:VGNC Symbol;Acc:VGNC:50276]	135.21	20.6499	139.522	21.856	101.381	17.1829	103.525	15.5082	97.0518	15.156	99.0827	15.6076
chr1	-	119150402	119191206	ENSBTAT00000075393	1789	ENSBTAG00000001721	GYG1	glycogenin 1 [Source:VGNC Symbol;Acc:VGNC:29728]	71.6696	10.9458	76.1889	11.935	68.1364	11.5483	101.759	15.2435	93.0803	14.5358	89.7507	14.1376
chr1	-	119151082	119189309	ENSBTAT00000077965	1595	ENSBTAG00000001721	GYG1	glycogenin 1 [Source:VGNC Symbol;Acc:VGNC:29728]	0.176803	0.027002	0.346972	0.054353	0	0	0.264577	0.039634	0.401881	0.06276	0.440752	0.069428
chr1	-	119151082	119189865	ENSBTAT00000002261	1011	ENSBTAG00000001721	GYG1	glycogenin 1 [Source:VGNC Symbol;Acc:VGNC:29728]	0	0	0	0	0	0	0	0	0.015826	0.002471	0.011869	0.00187
chr1	-	119297388	119329547	ENSBTAT00000019982	1658	ENSBTAG00000015008	CPA3	carboxypeptidase A3 [Source:VGNC Symbol;Acc:VGNC:27643]	0	0	0	0	0	0	0.645959	0.096765	1.02051	0.159367	0.764174	0.120373
chr1	-	119339499	119376792	ENSBTAT00000000580	1741	ENSBTAG00000000456	CPB1	carboxypeptidase B1 [Source:VGNC Symbol;Acc:VGNC:27645]	0.236071	0.036054	0	0	1.01206	0.171533	0.599081	0.089743	0.956921	0.149437	1.16726	0.183868
chr1	-	119465679	119521250	ENSBTAT00000063575	3028	ENSBTAG00000045633	AGTR1	angiotensin II receptor type 1 [Source:VGNC Symbol;Acc:VGNC:25745]	31.9202	4.87502	26.5414	4.15771	19.8404	3.36273	19.2034	2.87669	14.8268	2.31541	13.2408	2.0857
chr1	+	119778890	119779390	ENSBTAT00000064713	501	ENSBTAG00000046008	.	NA	20.5329	3.1359	24.7265	3.8734	18.2116	3.08665	12.0838	1.81017	15.8244	2.4712	22.4411	3.53495
chr1	-	120897288	120900384	ENSBTAT00000019626	1655	ENSBTAG00000014751	ZIC1	Zic family member 1 [Source:VGNC Symbol;Acc:VGNC:53627]	0.255589	0.039035	0.6	0.09399	0.50997	0.086434	0.677185	0.101443	0.553474	0.086433	0.170393	0.02684
chr1	+	121946372	121974115	ENSBTAT00000030005	1899	ENSBTAG00000022227	PLSCR2	phospholipid scramblase 1 [Source:NCBI gene;Acc:513193]	119.301	18.2203	110.825	17.3606	105.831	17.9371	84.466	12.6531	77.8368	12.1553	78.997	12.4437
chr1	+	122019015	122022219	ENSBTAT00000066431	655	ENSBTAG00000054268	.	NA	0.214504	0.03276	0	0	0	0	0	0	0.645802	0.100851	0	0
chr1	+	122257891	122300144	ENSBTAT00000015905	3111	ENSBTAG00000011986	PLSCR4	phospholipid scramblase 4 [Source:VGNC Symbol;Acc:VGNC:33053]	51.1987	7.81932	49.3356	7.72841	40.0211	6.78311	61.5235	9.21627	54.2407	8.47046	64.7588	10.2009
chr1	+	122280548	122298084	ENSBTAT00000083481	999	ENSBTAG00000011986	PLSCR4	phospholipid scramblase 4 [Source:VGNC Symbol;Acc:VGNC:33053]	0	0	0.015089	0.002364	0	0	0	0	0	0	0	0
chr1	+	122349984	122471157	ENSBTAT00000031949	3903	ENSBTAG00000007331	PLOD2	procollagen-lysine,2-oxoglutarate 5-dioxygenase 2 [Source:VGNC Symbol;Acc:VGNC:33040]	957.216	146.191	905.881	141.906	869.708	147.406	1053.53	157.82	1050.44	164.042	1020.98	160.825
chr1	+	122350092	122470803	ENSBTAT00000078721	3378	ENSBTAG00000007331	PLOD2	procollagen-lysine,2-oxoglutarate 5-dioxygenase 2 [Source:VGNC Symbol;Acc:VGNC:33040]	1169.27	178.577	1383.04	216.653	942.008	159.66	1348.99	202.08	1241.61	193.895	1447.46	228.005
chr1	+	122350092	122470803	ENSBTAT00000080064	3279	ENSBTAG00000007331	PLOD2	procollagen-lysine,2-oxoglutarate 5-dioxygenase 2 [Source:VGNC Symbol;Acc:VGNC:33040]	399.48	61.0107	428.094	67.0608	0	0	461.227	69.0922	322.239	50.3222	382.428	60.2405
chr1	-	124104153	124107219	ENSBTAT00000085067	3067	ENSBTAG00000049240	.	NA	0	0	0.011493	0.0018	0	0	0	0	0	0	0.072709	0.011453
chr1	-	124866092	124888751	ENSBTAT00000010430	4568	ENSBTAG00000007933	DIPK2A	divergent protein kinase domain 2A [Source:VGNC Symbol;Acc:VGNC:52667]	76.6384	11.7046	79.3422	12.4289	59.5808	10.0983	51.1006	7.65491	44.2836	6.91553	52.069	8.20195
chr1	+	125042863	125706599	ENSBTAT00000044136	3839	ENSBTAG00000031178	SLC9A9	solute carrier family 9 member A9 [Source:VGNC Symbol;Acc:VGNC:34947]	33.2479	5.07779	33.4001	5.23212	29.2584	4.95896	23.1408	3.46651	18.3794	2.87021	20.4664	3.22389
chr1	-	125109231	125110338	ENSBTAT00000076095	1108	ENSBTAG00000054067	.	NA	0	0	0	0	0	0	0	0	0	0	0.086643	0.013648
chr1	-	125870591	125874332	ENSBTAT00000015389	3742	ENSBTAG00000011584	CHST2	carbohydrate sulfotransferase 2 [Source:VGNC Symbol;Acc:VGNC:27344]	15.0094	2.2923	15.3904	2.41091	14.5633	2.46832	12.3231	1.84601	13.0385	2.03615	12.2328	1.92692
chr1	-	125961513	125987011	ENSBTAT00000012063	1704	ENSBTAG00000009154	U2SURP	U2 snRNP associated SURP domain containing [Source:VGNC Symbol;Acc:VGNC:36557]	113.946	17.4024	105.987	16.6028	86.6769	14.6908	99.3936	14.8892	91.5042	14.2897	91.7244	14.4485
chr1	+	126040064	126042144	ENSBTAT00000014759	1586	ENSBTAG00000011116	PAQR9	progestin and adipoQ receptor family member 9 [Source:VGNC Symbol;Acc:VGNC:32581]	0	0	0	0	0	0	0	0	0	0	0.177806	0.028008
chr1	-	126128644	126129171	ENSBTAT00000057249	528	ENSBTAG00000038111	.	NA	3.62197	0.553166	2.76231	0.432715	4.23362	0.71755	1.82039	0.272696	2.14331	0.334708	2.06818	0.325782
chr1	+	126132067	126231903	ENSBTAT00000021330	2389	ENSBTAG00000016026	PCOLCE2	procollagen C-endopeptidase enhancer 2 [Source:VGNC Symbol;Acc:VGNC:32643]	51.9475	7.93368	48.333	7.57135	48.9665	8.29927	31.1262	4.66273	33.2478	5.19212	27.0065	4.25409
chr1	-	126259412	126320424	ENSBTAT00000002887	2512	ENSBTAG00000002232	TRPC1	transient receptor potential cation channel subfamily C member 1 [Source:VGNC Symbol;Acc:VGNC:36381]	0.831533	0.126996	5.86027	0.918009	0.360817	0.061154	5.64394	0.845467	2.49094	0.388996	5.47827	0.862942
chr1	-	126259464	126320422	ENSBTAT00000082715	2303	ENSBTAG00000002232	TRPC1	transient receptor potential cation channel subfamily C member 1 [Source:VGNC Symbol;Acc:VGNC:36381]	7.05897	1.07808	4.97344	0.779088	14.5682	2.46914	6.08765	0.911935	5.43937	0.849436	4.9637	0.781887
chr1	-	126259464	126320422	ENSBTAT00000083234	2201	ENSBTAG00000002232	TRPC1	transient receptor potential cation channel subfamily C member 1 [Source:VGNC Symbol;Acc:VGNC:36381]	18.3691	2.80543	22.6619	3.54998	24.6179	4.17245	17.391	2.60518	33.0306	5.15821	22.9121	3.60914
chr1	-	126259505	126320424	ENSBTAT00000044294	2317	ENSBTAG00000002232	TRPC1	transient receptor potential cation channel subfamily C member 1 [Source:VGNC Symbol;Acc:VGNC:36381]	15.7435	2.40443	9.96794	1.56147	0.140575	0.023826	15.0956	2.26133	0	0	12.0188	1.89322
chr1	-	126325256	126418836	ENSBTAT00000049695	2379	ENSBTAG00000023429	PLS1	plastin 1 [Source:VGNC Symbol;Acc:VGNC:33051]	7.37988	1.12709	6.11813	0.958403	5.27029	0.893254	6.4204	0.96178	5.62423	0.878305	4.89298	0.770746
chr1	-	126325577	126382642	ENSBTAT00000069784	1845	ENSBTAG00000023429	PLS1	plastin 1 [Source:VGNC Symbol;Acc:VGNC:33051]	0	0	0	0	0	0	0	0	0	0	0.027684	0.004361
chr1	+	126471505	126489748	ENSBTAT00000081463	645	ENSBTAG00000011529	ATR	ATR serine/threonine kinase [Source:VGNC Symbol;Acc:VGNC:26334]	4.68726	0.715862	6.72032	1.05274	7.16067	1.21365	5.7276	0.857998	4.5116	0.704551	9.07783	1.42995
chr1	+	126483344	126591861	ENSBTAT00000015321	7923	ENSBTAG00000011529	ATR	ATR serine/threonine kinase [Source:VGNC Symbol;Acc:VGNC:26334]	19.3793	2.95971	21.1109	3.30702	15.4402	2.61694	15.976	2.39321	14.6071	2.2811	17.8027	2.8043
chr1	+	126487385	126591861	ENSBTAT00000066572	7992	ENSBTAG00000011529	ATR	ATR serine/threonine kinase [Source:VGNC Symbol;Acc:VGNC:26334]	0	0	0.069378	0.010868	0	0	0	0	0	0	0	0
chr1	+	126487385	126591861	ENSBTAT00000071223	7491	ENSBTAG00000011529	ATR	ATR serine/threonine kinase [Source:VGNC Symbol;Acc:VGNC:26334]	0.966201	0.147563	0.474679	0.074358	0	0	0.008457	0.001267	0	0	0	0
chr1	+	126488206	126591861	ENSBTAT00000084436	6996	ENSBTAG00000011529	ATR	ATR serine/threonine kinase [Source:VGNC Symbol;Acc:VGNC:26334]	0.369881	0.05649	0.584566	0.091572	0.975037	0.165258	0.214168	0.032083	0.563161	0.087946	0.61904	0.097512
chr1	+	126593243	126700958	ENSBTAT00000015318	5178	ENSBTAG00000011524	XRN1	5'-3' exoribonuclease 1 [Source:VGNC Symbol;Acc:VGNC:37008]	70.3962	10.7513	76.3512	11.9604	62.2873	10.557	64.6259	9.68101	62.0768	9.69419	66.1261	10.4162
chr1	+	126736159	126814507	ENSBTAT00000024143	1826	ENSBTAG00000018138	GK5	glycerol kinase 5 [Source:VGNC Symbol;Acc:VGNC:54783]	13.5955	2.07637	13.4151	2.10147	12.6915	2.15106	18.5423	2.77765	14.1824	2.21479	16.1449	2.54317
chr1	+	126736200	126799646	ENSBTAT00000034692	2051	ENSBTAG00000018138	GK5	glycerol kinase 5 [Source:VGNC Symbol;Acc:VGNC:54783]	0.068747	0.010499	0.066578	0.010429	0.509529	0.086359	0.68747	0.102984	0.412482	0.064415	0.058508	0.009216
chr1	+	126884717	127026597	ENSBTAT00000076561	1429	ENSBTAG00000006222	TFDP2	transcription factor Dp-2 [Source:VGNC Symbol;Acc:VGNC:35786]	55.6414	8.49784	56.3133	8.82146	42.3995	7.18624	75.0868	11.2481	67.3267	10.514	75.2735	11.8572
chr1	+	126956660	127026615	ENSBTAT00000008169	1291	ENSBTAG00000006222	TFDP2	transcription factor Dp-2 [Source:VGNC Symbol;Acc:VGNC:35786]	2.14537	0.327652	2.26635	0.355023	0.960079	0.162722	2.15855	0.323352	1.66057	0.259322	2.87699	0.453187
chr1	+	126981577	127026597	ENSBTAT00000086058	1161	ENSBTAG00000006222	TFDP2	transcription factor Dp-2 [Source:VGNC Symbol;Acc:VGNC:35786]	0	0	0.023947	0.003751	0	0	0.020058	0.003005	0.030022	0.004688	0.014703	0.002316
chr1	+	127035398	127035796	ENSBTAT00000025298	399	ENSBTAG00000019007	.	40S ribosomal protein S12 [Source:NCBI gene;Acc:511302]	0.706767	0.107941	0	0	0	0	0.701754	0.105123	0.756892	0.1182	0.466165	0.073431
chr1	-	127050091	127086255	ENSBTAT00000018795	1506	ENSBTAG00000014140	ATP1B3	ATPase Na+/K+ transporting subunit beta 3 [Source:VGNC Symbol;Acc:VGNC:26287]	238.917	36.4886	248.511	38.9292	224.499	38.05	294.099	44.0562	259.445	40.5161	280.498	44.1843
chr1	-	127214846	127222120	ENSBTAT00000002831	1131	ENSBTAG00000002185	RNF7	ring finger protein 7 [Source:VGNC Symbol;Acc:VGNC:34072]	103.525	15.8109	122.991	19.2665	98.4394	16.6844	102.851	15.4071	86.8528	13.5633	104.378	16.4417
chr1	-	127243143	127288582	ENSBTAT00000073410	1290	ENSBTAG00000054849	.	uncharacterized LOC104968752 [Source:NCBI gene;Acc:104968752]	0	0	0.327132	0.051245	0	0	0	0	0	0	0	0
chr1	-	127345515	127469070	ENSBTAT00000044150	3009	ENSBTAG00000015413	RASA2	RAS p21 protein activator 2 [Source:VGNC Symbol;Acc:VGNC:33736]	34.2755	5.23473	36.9116	5.78219	27.4512	4.65267	33.5543	5.02646	29.7787	4.65037	32.666	5.14558
chr1	-	127530714	127574835	ENSBTAT00000052575	4955	ENSBTAG00000040061	ZBTB38	zinc finger and BTB domain containing 38 [Source:VGNC Symbol;Acc:VGNC:37076]	57.2341	8.74109	55.4448	8.6854	47.2115	8.00181	54.0762	8.10065	50.1424	7.83046	47.5869	7.49593
chr1	-	127673805	127703862	ENSBTAT00000018647	1275	ENSBTAG00000050763	PXYLP1	2-phosphoxylose phosphatase 1 [Source:NCBI gene;Acc:537248]	0.349961	0.053448	0.13873	0.021732	0.450563	0.076365	0.224579	0.033642	0.768626	0.120032	0	0
chr1	-	127687080	127723119	ENSBTAT00000079913	2682	ENSBTAG00000050763	PXYLP1	2-phosphoxylose phosphatase 1 [Source:NCBI gene;Acc:537248]	0	0	0.105145	0.016471	0	0	0	0	0	0	0	0
chr1	-	127687080	127773825	ENSBTAT00000069884	3135	ENSBTAG00000050763	PXYLP1	2-phosphoxylose phosphatase 1 [Source:NCBI gene;Acc:537248]	0.096026	0.014666	0	0	0	0	0	0	9.31902	1.4553	9.75969	1.53736
chr1	-	127687080	127773825	ENSBTAT00000081879	3285	ENSBTAG00000050763	PXYLP1	2-phosphoxylose phosphatase 1 [Source:NCBI gene;Acc:537248]	17.8929	2.7327	19.4478	3.0465	15.9497	2.70329	25.1217	3.76324	13.5634	2.11812	11.6138	1.82942
chr1	-	127831477	127902068	ENSBTAT00000012013	2180	ENSBTAG00000009115	SPSB4	splA/ryanodine receptor domain and SOCS box containing 4 [Source:VGNC Symbol;Acc:VGNC:35249]	27.1956	4.15346	25.7363	4.03159	27.4045	4.64476	14.4592	2.16601	14.6656	2.29025	12.5486	1.97666
chr1	-	127832477	127918128	ENSBTAT00000069213	1946	ENSBTAG00000009115	SPSB4	splA/ryanodine receptor domain and SOCS box containing 4 [Source:VGNC Symbol;Acc:VGNC:35249]	3.25515	0.497143	3.64685	0.571277	4.34435	0.736317	3.0287	0.453701	1.8566	0.289934	1.04638	0.164828
chr1	-	128008638	128042419	ENSBTAT00000020353	2580	ENSBTAG00000015310	SLC25A36	solute carrier family 25 member 36 [Source:VGNC Symbol;Acc:VGNC:34762]	172.208	26.3005	187.493	29.3706	154.554	26.1952	153.756	23.0327	165.702	25.8767	183.193	28.8567
chr1	-	128008638	128042419	ENSBTAT00000080638	2502	ENSBTAG00000015310	SLC25A36	solute carrier family 25 member 36 [Source:VGNC Symbol;Acc:VGNC:34762]	0	0	0	0	0	0	35.0336	5.24807	0	0	0	0
chr1	+	128064859	128066292	ENSBTAT00000079803	1434	ENSBTAG00000052041	.	NA	0.032775	0.005006	0	0	0	0	0.044247	0.006628	0.207113	0.032344	0.031381	0.004943
chr1	-	128385395	128561717	ENSBTAT00000011480	2647	ENSBTAG00000008714	CLSTN2	calsyntenin 2 [Source:VGNC Symbol;Acc:VGNC:27467]	0.106536	0.016271	0.154515	0.024205	0	0	0	0	0.103891	0.016224	0	0
chr1	+	129414272	129535900	ENSBTAT00000084836	2804	ENSBTAG00000051936	.	NA	1.30456	0.19924	0.106185	0.016634	0.86646	0.146855	0	0	0	0	0	0
chr1	+	129519594	129535900	ENSBTAT00000074137	3245	ENSBTAG00000051936	.	NA	0	0	0.704388	0.110342	0	0	0.169183	0.025344	0.086903	0.013571	0	0
chr1	+	129556881	129560370	ENSBTAT00000015936	306	ENSBTAG00000020028	RBP1	retinol binding protein 1 [Source:VGNC Symbol;Acc:VGNC:33812]	121.542	18.5625	100.659	15.7682	137.801	23.3557	116.882	17.5089	101.589	15.8647	102.278	16.1109
chr1	+	129706887	129741285	ENSBTAT00000085263	4464	ENSBTAG00000014843	COPB2	coatomer protein complex subunit beta 2 [Source:VGNC Symbol;Acc:VGNC:27594]	481.707	73.5688	465.809	72.9688	406.886	68.9625	424.826	63.6393	382.621	59.7518	418.416	65.9092
chr1	-	129741091	129754572	ENSBTAT00000063060	1192	ENSBTAG00000047608	MRPS22	mitochondrial ribosomal protein S22 [Source:VGNC Symbol;Acc:VGNC:31662]	156.82	23.9503	145.663	22.818	125.768	21.3162	151.054	22.628	125.151	19.5442	137.097	21.5956
chr1	-	129741091	129754572	ENSBTAT00000081219	2153	ENSBTAG00000047608	MRPS22	mitochondrial ribosomal protein S22 [Source:VGNC Symbol;Acc:VGNC:31662]	21.1587	3.23146	25.7469	4.03324	8.9238	1.51248	15.3293	2.29634	19.4406	3.03593	18.6644	2.94003
chr1	+	130057450	130058343	ENSBTAT00000065034	894	ENSBTAG00000046738	.	proline rich 23A [Source:NCBI gene;Acc:616673]	0	0	0	0	0	0	0.66443	0.099532	0	0	0	0
chr1	-	130075490	130076132	ENSBTAT00000084748	459	ENSBTAG00000051220	.	NA	10.5855	1.61667	11.7809	1.84547	19.4197	3.29142	10.8765	1.6293	14.4686	2.25947	16.585	2.61248
chr1	+	130185388	130186521	ENSBTAT00000044307	1134	ENSBTAG00000031277	FOXL2	forkhead box L2 [Source:VGNC Symbol;Acc:VGNC:29093]	0.455026	0.069494	0	0	0.066138	0.01121	0	0	0.559083	0.087309	0.281305	0.044311
chr1	+	130293099	130471254	ENSBTAT00000009083	3887	ENSBTAG00000006909	PIK3CB	phosphatidylinositol-4,5-bisphosphate 3-kinase catalytic subunit beta [Source:VGNC Symbol;Acc:VGNC:32890]	4.22453	0.645193	3.90406	0.611569	2.64472	0.448249	4.64549	0.695898	4.54545	0.709837	4.56632	0.719291
chr1	-	130488923	130505304	ENSBTAT00000031927	1052	ENSBTAG00000023426	FAIM	Fas apoptotic inhibitory molecule [Source:VGNC Symbol;Acc:VGNC:28709]	3.87127	0.59124	3.19392	0.500326	2.74516	0.465273	4.93726	0.739606	2.26046	0.353003	2.11122	0.332561
chr1	-	130509435	130510586	ENSBTAT00000068606	1152	ENSBTAG00000048975	.	NA	0	0	0.380208	0.059559	0	0	0	0	0	0	0	0
chr1	+	130531395	130598375	ENSBTAT00000050229	1791	ENSBTAG00000018538	CEP70	centrosomal protein 70 [Source:VGNC Symbol;Acc:VGNC:27211]	43.014	6.56931	47.1566	7.38707	34.3203	5.81691	32.2979	4.83825	29.3032	4.57611	27.7047	4.36408
chr1	+	130568067	130569639	ENSBTAT00000038407	579	ENSBTAG00000026861	.	NA	2.29433	0.350402	1.66615	0.261002	1.40857	0.238736	1.37058	0.205315	1.05784	0.165197	0.775511	0.122159
chr1	-	130610161	130664345	ENSBTAT00000010667	2860	ENSBTAG00000008111	ESYT3	extended synaptotagmin 3 [Source:VGNC Symbol;Acc:VGNC:28615]	0.147902	0.022588	0.219981	0.03446	0.390559	0.066195	0.022824	0.003419	0	0	0	0
chr1	-	130707102	130773010	ENSBTAT00000052818	3959	ENSBTAG00000001497	MRAS	muscle RAS oncogene homolog [Source:VGNC Symbol;Acc:VGNC:31597]	110.179	16.827	107.144	16.784	100.4	17.0166	178.928	26.8036	166.407	25.9868	166.243	26.1867
chr1	-	130709197	130773033	ENSBTAT00000069374	2674	ENSBTAG00000001497	MRAS	muscle RAS oncogene homolog [Source:VGNC Symbol;Acc:VGNC:31597]	2.15233	0.328715	1.32154	0.207019	1.32899	0.225248	0.991042	0.148459	1.0307	0.160959	1.18026	0.185916
chr1	-	130709197	130773432	ENSBTAT00000052358	2067	ENSBTAG00000001497	MRAS	muscle RAS oncogene homolog [Source:VGNC Symbol;Acc:VGNC:31597]	146.339	22.3497	155.773	24.4018	130.447	22.1093	10.2348	1.53318	16.7219	2.61137	15.1969	2.39383
chr1	-	130709197	130773432	ENSBTAT00000069218	2159	ENSBTAG00000001497	MRAS	muscle RAS oncogene homolog [Source:VGNC Symbol;Acc:VGNC:31597]	21.2914	3.25173	23.9916	3.75828	16.377	2.77572	16.1522	2.41961	13.2344	2.06674	15.6224	2.46086
chr1	+	130793239	130816718	ENSBTAT00000017071	1172	ENSBTAG00000012850	NME9	NME/NM23 family member 9 [Source:VGNC Symbol;Acc:VGNC:32131]	0	0	0	0	0.231229	0.039191	0	0	0	0	0.08876	0.013982
chr1	-	130822345	130930767	ENSBTAT00000070152	3983	ENSBTAG00000019952	ARMC8	armadillo repeat containing 8 [Source:VGNC Symbol;Acc:VGNC:26162]	0	0	3.27675	0.513301	0	0	0	0	0	0	2.88087	0.453797
chr1	-	130822345	130930767	ENSBTAT00000070490	4079	ENSBTAG00000019952	ARMC8	armadillo repeat containing 8 [Source:VGNC Symbol;Acc:VGNC:26162]	35.6881	5.45047	29.3247	4.59371	28.4675	4.82492	34.5573	5.17671	35.8639	5.60067	32.1987	5.07198
chr1	-	130824402	130904445	ENSBTAT00000026578	2022	ENSBTAG00000019952	ARMC8	armadillo repeat containing 8 [Source:VGNC Symbol;Acc:VGNC:26162]	0.022255	0.003399	0	0	0	0	0	0	0	0	0	0
chr1	-	130829293	130930767	ENSBTAT00000072810	2410	ENSBTAG00000019952	ARMC8	armadillo repeat containing 8 [Source:VGNC Symbol;Acc:VGNC:26162]	3.22175	0.492043	7.80962	1.22338	3.12229	0.529192	6.09695	0.913328	2.2704	0.354556	2.12513	0.334753
chr1	+	130942894	130955677	ENSBTAT00000026574	3010	ENSBTAG00000019949	DBR1	debranching RNA lariats 1 [Source:VGNC Symbol;Acc:VGNC:27895]	23.8693	3.64544	29.1098	4.56004	31.9804	5.42031	33.8066	5.06426	31.1472	4.86408	20.6467	3.25229
chr1	+	130943174	130955677	ENSBTAT00000052202	2649	ENSBTAG00000019949	DBR1	debranching RNA lariats 1 [Source:VGNC Symbol;Acc:VGNC:27895]	13.1352	2.00608	3.3192	0.519952	0	0	0	0	0	0	0	0
chr1	+	130943174	130955677	ENSBTAT00000072006	2649	ENSBTAG00000019949	DBR1	debranching RNA lariats 1 [Source:VGNC Symbol;Acc:VGNC:27895]	0	0	0	0	0	0	0	0	0	0	10.208	1.60797
chr1	+	131015352	131071635	ENSBTAT00000020222	4904	ENSBTAG00000015198	DZIP1L	DAZ interacting zinc finger protein 1 like [Source:VGNC Symbol;Acc:VGNC:53540]	14.5347	2.21981	19.5764	3.06663	12.842	2.17658	15.6344	2.34204	15.4049	2.40569	15.1925	2.39314
chr1	+	131015352	131071635	ENSBTAT00000079710	5003	ENSBTAG00000015198	DZIP1L	DAZ interacting zinc finger protein 1 like [Source:VGNC Symbol;Acc:VGNC:53540]	0	0	0.023871	0.003739	0.186816	0.031663	0.019176	0.002873	0.158893	0.024813	0.030138	0.004747
chr1	-	132167385	132207262	ENSBTAT00000010919	1930	ENSBTAG00000008299	IL20RB	interleukin 20 receptor subunit beta [Source:VGNC Symbol;Acc:VGNC:30140]	1.4836	0.226583	2.3705	0.371338	1.73431	0.293945	2.16181	0.32384	2.19209	0.342327	3.04491	0.479638
chr1	-	132216626	132292949	ENSBTAT00000024518	1764	ENSBTAG00000018427	NCK1	NCK adaptor protein 1 [Source:VGNC Symbol;Acc:VGNC:52804]	140.438	21.4484	148.827	23.3137	118.204	20.0342	158.102	23.6838	156.468	24.4347	159.433	25.114
chr1	-	132298308	132334597	ENSBTAT00000004988	1568	ENSBTAG00000003833	SLC35G2	solute carrier family 35 member G2 [Source:VGNC Symbol;Acc:VGNC:34837]	1.79911	0.274769	2.71747	0.425691	1.5287	0.259097	2.9611	0.443575	1.91071	0.298385	2.33737	0.368185
chr1	+	132419127	132742565	ENSBTAT00000078033	1409	ENSBTAG00000054797	.	NA	29.3098	4.47634	26.7527	4.1908	24.1615	4.09509	41.5965	6.23119	40.7097	6.35741	43.1097	6.79067
chr1	+	132757274	132922494	ENSBTAT00000049932	2997	ENSBTAG00000035437	STAG1	stromal antigen 1 [Source:VGNC Symbol;Acc:VGNC:35353]	45.8093	6.99622	41.7219	6.53572	38.3704	6.50334	65.2196	9.76994	57.609	8.99648	67.0134	10.556
chr1	-	132920382	133024359	ENSBTAT00000084452	1566	ENSBTAG00000015221	PCCB	propionyl-CoA carboxylase subunit beta [Source:VGNC Symbol;Acc:VGNC:32614]	0	0	0	0	0	0	0	0	4.41299	0.689152	0	0
chr1	+	132923969	132924157	ENSBTAT00000074513	189	ENSBTAG00000052750	.	NA	17.1376	2.61734	20.8995	3.2739	15.7355	2.66698	53.2169	7.97194	30.6296	4.78326	37.2804	5.87245
chr1	-	132926768	133024359	ENSBTAT00000074470	4209	ENSBTAG00000015221	PCCB	propionyl-CoA carboxylase subunit beta [Source:VGNC Symbol;Acc:VGNC:32614]	48.3275	7.38083	46.3532	7.26122	49.5636	8.40047	30.6858	4.59676	31.3601	4.89734	31.5333	4.96715
chr1	+	133084511	133113773	ENSBTAT00000000991	1734	ENSBTAG00000000750	MSL2	MSL complex subunit 2 [Source:VGNC Symbol;Acc:VGNC:31699]	39.8316	6.08329	38.3772	6.01177	31.6153	5.35844	29.8264	4.46802	31.1926	4.87118	29.6926	4.67721
chr1	-	133116975	133265918	ENSBTAT00000031908	4311	ENSBTAG00000023416	PPP2R3A	protein phosphatase 2 regulatory subunit B''alpha [Source:VGNC Symbol;Acc:VGNC:33258]	23.9983	3.66514	24.8614	3.89453	20.4891	3.47268	26.457	3.96328	20.1311	3.14376	24.0276	3.78484
chr1	-	133119402	133289488	ENSBTAT00000069850	4387	ENSBTAG00000023416	PPP2R3A	protein phosphatase 2 regulatory subunit B''alpha [Source:VGNC Symbol;Acc:VGNC:33258]	0.536195	0.08189	0.859798	0.134687	5.27161	0.893479	0.990448	0.14837	0.849347	0.132638	1.48311	0.233622
chr1	-	133119402	133350011	ENSBTAT00000011215	4275	ENSBTAG00000023416	PPP2R3A	protein phosphatase 2 regulatory subunit B''alpha [Source:VGNC Symbol;Acc:VGNC:33258]	21.1757	3.23406	25.7254	4.02987	13.2496	2.24566	25.6909	3.84852	19.6181	3.06364	28.2654	4.4524
chr1	-	134765523	134827814	ENSBTAT00000085483	2157	ENSBTAG00000007014	CEP63	centrosomal protein 63 [Source:VGNC Symbol;Acc:VGNC:27209]	0	0	0	0	0	0	17.4899	2.61999	1.9979	0.312001	3.18728	0.502064
chr1	-	134765523	134828719	ENSBTAT00000009235	2143	ENSBTAG00000007014	CEP63	centrosomal protein 63 [Source:VGNC Symbol;Acc:VGNC:27209]	2.51536	0.384159	2.64747	0.414726	17.4616	2.95953	0	0	17.2109	2.68772	0	0
chr1	-	134765523	134837943	ENSBTAT00000071587	1626	ENSBTAG00000007014	CEP63	centrosomal protein 63 [Source:VGNC Symbol;Acc:VGNC:27209]	0	0	0	0	0	0	25.0012	3.7452	0	0	0	0
chr1	-	134765523	134837943	ENSBTAT00000085657	1740	ENSBTAG00000007014	CEP63	centrosomal protein 63 [Source:VGNC Symbol;Acc:VGNC:27209]	41.2803	6.30454	47.0153	7.36494	2.72706	0.462205	0	0	0	0	0	0
chr1	-	134765523	134838769	ENSBTAT00000074965	1809	ENSBTAG00000007014	CEP63	centrosomal protein 63 [Source:VGNC Symbol;Acc:VGNC:27209]	7.08851	1.08259	0.151388	0.023715	17.5969	2.98247	0.129764	0.019439	19.7778	3.0886	35.0325	5.51835
chr1	+	134839356	134845010	ENSBTAT00000019228	921	ENSBTAG00000014461	ANAPC13	anaphase promoting complex subunit 13 [Source:VGNC Symbol;Acc:VGNC:25881]	106.895	16.3256	76.2226	11.9402	97.2036	16.4749	82.0934	12.2977	64.0548	10.0031	67.1422	10.5763
chr1	+	134947902	134965883	ENSBTAT00000074081	5591	ENSBTAG00000000742	AMOTL2	angiomotin like 2 [Source:VGNC Symbol;Acc:VGNC:25872]	58.9651	9.00546	12.2175	1.91387	30.856	5.22974	2.4508	0.367132	11.3045	1.76535	9.57151	1.50771
chr1	+	134947902	134965883	ENSBTAT00000077451	4280	ENSBTAG00000000742	AMOTL2	angiomotin like 2 [Source:VGNC Symbol;Acc:VGNC:25872]	173.453	26.4906	284.374	44.5471	199.769	33.8586	270.368	40.5014	274.727	42.9026	263.561	41.5163
chr1	+	134948694	134965883	ENSBTAT00000000988	4206	ENSBTAG00000000742	AMOTL2	angiomotin like 2 [Source:VGNC Symbol;Acc:VGNC:25872]	40.3617	6.16425	2.15491	0.337567	34.0911	5.77806	5.73241	0.85872	0.057577	0.008991	7.35875	1.15916
chr1	+	135082834	135191082	ENSBTAT00000022607	2071	ENSBTAG00000016999	RYK	receptor-like tyrosine kinase [Source:NCBI gene;Acc:781353]	374.428	57.1846	350.548	54.9132	309.163	52.3997	357.001	53.4791	347.796	54.3134	333.314	52.5039
chr1	+	135106922	135190760	ENSBTAT00000076661	1680	ENSBTAG00000016999	RYK	receptor-like tyrosine kinase [Source:NCBI gene;Acc:781353]	4e-06	1e-06	0.022024	0.00345	2e-06	0	1e-06	0	2e-06	0	0	0
chr1	+	135107833	135190760	ENSBTAT00000071795	1806	ENSBTAG00000016999	RYK	receptor-like tyrosine kinase [Source:NCBI gene;Acc:781353]	20.113	3.07176	20.6714	3.23817	15.5782	2.64032	18.4554	2.76463	9.10638	1.42209	16.3336	2.57289
chr1	+	135108024	135190760	ENSBTAT00000075185	1641	ENSBTAG00000016999	RYK	receptor-like tyrosine kinase [Source:NCBI gene;Acc:781353]	0	0	0	0	0	0	0	0	9.35492	1.4609	0	0
chr1	+	135109028	135190760	ENSBTAT00000086615	1656	ENSBTAG00000016999	RYK	receptor-like tyrosine kinase [Source:NCBI gene;Acc:781353]	0	0	0	0	0	0	0	0	0	0	0.00785	0.001237
chr1	+	135336540	135423996	ENSBTAT00000001747	2289	ENSBTAG00000001324	SLCO2A1	solute carrier organic anion transporter family member 2A1 [Source:VGNC Symbol;Acc:VGNC:34951]	1.11008	0.169538	0.854888	0.133918	0.246396	0.041761	1.19714	0.179333	0.813019	0.126965	1.53626	0.241993
chr1	+	135468728	135526439	ENSBTAT00000001199	3798	ENSBTAG00000000905	RAB6B	RAB6B, member RAS oncogene family [Source:VGNC Symbol;Acc:VGNC:50013]	2.56122	0.391162	3.28317	0.514308	3.1356	0.531448	3.98762	0.597349	4.80213	0.749922	2.99631	0.471982
chr1	-	135532008	135573130	ENSBTAT00000061601	2524	ENSBTAG00000044075	SRPRB	SRP receptor subunit beta [Source:VGNC Symbol;Acc:VGNC:35291]	183.174	27.9752	179.721	28.1533	148.248	25.1263	177.203	26.5451	159.931	24.9756	181.647	28.6132
chr1	-	135579069	135618070	ENSBTAT00000009564	2550	ENSBTAG00000007273	TF	transferrin [Source:NCBI gene;Acc:280705]	0	0	0	0	0	0	0	0	0.221176	0.03454	0	0
chr1	+	135753514	135824423	ENSBTAT00000078550	5171	ENSBTAG00000000526	TOPBP1	DNA topoisomerase II binding protein 1 [Source:VGNC Symbol;Acc:VGNC:49585]	2.0665	0.315607	3.51645	0.550851	3.63982	0.616907	0	0	0	0	0	0
chr1	+	135753514	135824423	ENSBTAT00000081913	6004	ENSBTAG00000000526	TOPBP1	DNA topoisomerase II binding protein 1 [Source:VGNC Symbol;Acc:VGNC:49585]	2.45296	0.374628	8.35246	1.30841	6.39169	1.08332	12.1618	1.82184	3.77077	0.58886	2.57259	0.405237
chr1	+	135753514	135824423	ENSBTAT00000084226	5345	ENSBTAG00000000526	TOPBP1	DNA topoisomerase II binding protein 1 [Source:VGNC Symbol;Acc:VGNC:49585]	53.1059	8.11061	44.042	6.89916	41.3079	7.00122	34.6254	5.18692	33.4766	5.22785	49.4938	7.7963
chr1	+	135753797	135824423	ENSBTAT00000078321	5036	ENSBTAG00000000526	TOPBP1	DNA topoisomerase II binding protein 1 [Source:VGNC Symbol;Acc:VGNC:49585]	0.068487	0.01046	0	0	0	0	0.112666	0.016877	0	0	0	0
chr1	+	135757232	135824423	ENSBTAT00000071046	5098	ENSBTAG00000000526	TOPBP1	DNA topoisomerase II binding protein 1 [Source:VGNC Symbol;Acc:VGNC:49585]	11.8191	1.80508	8.8152	1.3809	3.58124	0.60698	4.26946	0.639568	9.29109	1.45094	0.027658	0.004357
chr1	-	135867529	135881717	ENSBTAT00000023484	3364	ENSBTAG00000035556	CDV3	CDV3 homolog [Source:NCBI gene;Acc:504871]	1330.72	203.235	1305.41	204.492	1100.49	186.521	1430.31	214.261	1214.91	189.725	1382.27	217.737
chr1	-	135950798	136027624	ENSBTAT00000024638	1537	ENSBTAG00000017659	BFSP2	beaded filament structural protein 2 [Source:VGNC Symbol;Acc:VGNC:26479]	12.4361	1.8993	13.3103	2.08506	13.9096	2.35751	10.2232	1.53144	7.77081	1.21352	11.8058	1.85966
chr1	-	136031260	136204341	ENSBTAT00000085114	2548	ENSBTAG00000018508	TMEM108	transmembrane protein 108 [Source:VGNC Symbol;Acc:VGNC:35948]	1.37637	0.210207	2.36852	0.371029	1.7606	0.298401	4.13265	0.619075	2.68328	0.419033	2.81264	0.44305
chr1	+	136696251	136696592	ENSBTAT00000073135	342	ENSBTAG00000049044	.	NA	2.16959	0.331351	0.412281	0.064584	1.67544	0.283968	2.88012	0.431444	2.59064	0.404566	0.219298	0.034544
chr1	-	136713633	136717875	ENSBTAT00000077651	1695	ENSBTAG00000049529	.	NA	0.332743	0.050818	0	0	0.166372	0.028198	0.59774	0.089542	0.724484	0.113139	0	0
chr1	+	136814837	136869560	ENSBTAT00000007584	4206	ENSBTAG00000005769	NPHP3	nephrocystin 3 [Source:VGNC Symbol;Acc:VGNC:32202]	25.6514	3.91762	26.9412	4.22032	19.9066	3.37393	21.1989	3.17561	21.3782	3.33851	20.4018	3.21371
chr1	-	136872755	136905496	ENSBTAT00000005894	3359	ENSBTAG00000004495	UBA5	ubiquitin like modifier activating enzyme 5 [Source:VGNC Symbol;Acc:VGNC:36564]	124.73	19.0495	125.176	19.6088	98.5708	16.7066	125.637	18.8206	102.695	16.0372	114.612	18.0538
chr1	+	136905776	137025947	ENSBTAT00000073087	2971	ENSBTAG00000031010	ACAD11	acyl-CoA dehydrogenase family member 11 [Source:VGNC Symbol;Acc:VGNC:25521]	10.0326	1.53223	8.67321	1.35866	8.65222	1.46645	12.4986	1.8723	9.64256	1.50582	12.0681	1.90098
chr1	+	136906077	137025111	ENSBTAT00000054042	3497	ENSBTAG00000031010	ACAD11	acyl-CoA dehydrogenase family member 11 [Source:VGNC Symbol;Acc:VGNC:25521]	38.7796	5.92262	40.2185	6.30022	31.9181	5.40976	59.5547	8.92134	50.5567	7.89516	54.3442	8.56034
chr1	-	136981306	136983324	ENSBTAT00000026082	2019	ENSBTAG00000019577	ACKR4	atypical chemokine receptor 4 [Source:VGNC Symbol;Acc:VGNC:25542]	0.091134	0.013918	0.139673	0.02188	0	0	3.92273	0.587629	7.00136	1.09336	5.26514	0.82937
chr1	-	137051554	137215251	ENSBTAT00000003865	7605	ENSBTAG00000002966	DNAJC13	DnaJ heat shock protein family (Hsp40) member C13 [Source:VGNC Symbol;Acc:VGNC:53532]	104.902	16.0212	108.786	17.0413	84.1254	14.2583	97.8484	14.6578	91.7056	14.3212	100.837	15.8839
chr1	+	138384449	138441355	ENSBTAT00000067478	1164	ENSBTAG00000030942	MRPL3	mitochondrial ribosomal protein L3 [Source:VGNC Symbol;Acc:VGNC:31630]	32.4153	4.95063	27.8489	4.36252	117.444	19.9055	24.2854	3.63798	19.2583	3.00746	31.8921	5.02367
chr1	+	138384515	138441532	ENSBTAT00000043792	1353	ENSBTAG00000030942	MRPL3	mitochondrial ribosomal protein L3 [Source:VGNC Symbol;Acc:VGNC:31630]	277.455	42.3743	287.831	45.0887	162.624	27.5629	204.473	30.6302	188.242	29.3967	170.672	26.8844
chr1	-	138547391	138550417	ENSBTAT00000024966	2933	ENSBTAG00000018749	NUDT16	nudix hydrolase 16 [Source:VGNC Symbol;Acc:VGNC:32330]	8.72489	1.33251	7.07811	1.10878	4.42692	0.750313	4.23933	0.635055	5.32852	0.832124	4.58604	0.722398
chr1	-	138547391	138550417	ENSBTAT00000053197	2221	ENSBTAG00000018749	NUDT16	nudix hydrolase 16 [Source:VGNC Symbol;Acc:VGNC:32330]	7.28361	1.11239	7.09091	1.11079	9.67844	1.64038	7.70538	1.15427	6.10107	0.952769	7.7292	1.21751
chr1	-	138565353	138835180	ENSBTAT00000012197	2001	ENSBTAG00000009258	NEK11	NIMA related kinase 11 [Source:VGNC Symbol;Acc:VGNC:53591]	0	0	0	0	0	0	0.088594	0.013271	0	0	0	0
chr1	-	138565353	138835180	ENSBTAT00000076529	1686	ENSBTAG00000009258	NEK11	NIMA related kinase 11 [Source:VGNC Symbol;Acc:VGNC:53591]	0	0	0	0	0	0	0.040441	0.006058	0	0	0	0
chr1	-	138565353	138835180	ENSBTAT00000077665	1776	ENSBTAG00000009258	NEK11	NIMA related kinase 11 [Source:VGNC Symbol;Acc:VGNC:53591]	0	0	0	0	0.258392	0.043795	0	0	0	0	0	0
chr1	-	138613694	138835292	ENSBTAT00000074711	2834	ENSBTAG00000009258	NEK11	NIMA related kinase 11 [Source:VGNC Symbol;Acc:VGNC:53591]	0.344037	0.052543	0.640438	0.100324	0.584291	0.099031	0.200133	0.02998	0	0	0.099859	0.01573
chr1	+	138839426	138853404	ENSBTAT00000066810	2132	ENSBTAG00000007462	ASTE1	asteroid homolog 1 [Source:VGNC Symbol;Acc:VGNC:26225]	0	0	3.03458	0.475365	5.31906	0.901521	0	0	0	0	0	0
chr1	+	138839426	138853404	ENSBTAT00000068941	2224	ENSBTAG00000007462	ASTE1	asteroid homolog 1 [Source:VGNC Symbol;Acc:VGNC:26225]	14.6929	2.24397	9.69303	1.51841	9.43914	1.59983	17.2927	2.59046	14.4775	2.26087	19.3979	3.05558
chr1	+	138839426	138853788	ENSBTAT00000031831	2068	ENSBTAG00000007462	ASTE1	asteroid homolog 1 [Source:VGNC Symbol;Acc:VGNC:26225]	0.045434	0.006939	0.021169	0.003316	0.024151	0.004093	0.028195	0.004224	0.052607	0.008215	0.039178	0.006171
chr1	-	138872223	138996065	ENSBTAT00000015441	2933	ENSBTAG00000011626	ATP2C1	ATPase secretory pathway Ca2+ transporting 1 [Source:VGNC Symbol;Acc:VGNC:26296]	227.042	34.6751	230.439	36.0983	196.412	33.2896	198.922	29.7986	204.736	31.9724	229.443	36.142
chr1	-	138872223	139026120	ENSBTAT00000068713	3505	ENSBTAG00000011626	ATP2C1	ATPase secretory pathway Ca2+ transporting 1 [Source:VGNC Symbol;Acc:VGNC:26296]	7.29217	1.1137	8.52757	1.33584	0.273894	0.046422	26.795	4.01391	7.44639	1.16286	0.198243	0.031227
chr1	-	139225714	139238322	ENSBTAT00000018085	1027	ENSBTAG00000013600	PSMG1	proteasome assembly chaperone 1 [Source:VGNC Symbol;Acc:VGNC:33478]	262.712	40.1228	226.219	35.4371	209.323	35.4778	200.764	30.0747	173.318	27.0661	186.908	29.442
chr1	-	139238832	139362519	ENSBTAT00000018087	9885	ENSBTAG00000013602	BRWD1	bromodomain and WD repeat domain containing 1 [Source:VGNC Symbol;Acc:VGNC:26575]	43.5673	6.65382	46.2813	7.24995	38.5032	6.52586	53.6657	8.03916	47.3094	7.38804	53.9746	8.50213
chr1	+	139308106	139308489	ENSBTAT00000075624	384	ENSBTAG00000050138	.	NA	1.58333	0.241815	0.401042	0.062823	1.2908	0.218776	0	0	1.08594	0.169585	1.03906	0.163674
chr1	-	139406045	139412414	ENSBTAT00000008696	1198	ENSBTAG00000018768	HMGN1	high mobility group nucleosome binding domain 1 [Source:NCBI gene;Acc:614915]	1016.65	155.268	984.903	154.285	788.908	133.711	473.005	70.8566	420.821	65.7173	451.58	71.1334
chr1	-	139422600	139432042	ENSBTAT00000030356	1032	ENSBTAG00000023106	.	mariner-like transposase [Source:NCBI gene;Acc:534913]	163.213	24.9268	140.377	21.9901	148.378	25.1484	129.405	19.385	131.286	20.5022	120.32	18.9529
chr1	+	139443100	139458044	ENSBTAT00000018116	1351	ENSBTAG00000013629	WRB	tryptophan rich basic protein [Source:VGNC Symbol;Acc:VGNC:36970]	190.785	29.1377	186.612	29.2327	168.065	28.485	159.564	23.9028	161.198	25.1733	162.66	25.6224
chr1	-	139470703	139512432	ENSBTAT00000064834	2360	ENSBTAG00000030993	LCA5L	LCA5L, lebercilin like [Source:VGNC Symbol;Acc:VGNC:30808]	0	0	0	0	0	0	0.119492	0.0179	0.051271	0.008007	0	0
chr1	+	139528818	139600025	ENSBTAT00000036848	1227	ENSBTAG00000007068	SH3BGR	SH3 domain binding glutamate rich protein [Source:VGNC Symbol;Acc:VGNC:34563]	433.478	66.203	394.489	61.7965	381.075	64.5879	246.99	36.9993	230.639	36.0176	228.311	35.9637
chr1	-	139576258	139576364	ENSBTAT00000071905	107	ENSBTAG00000048819	RF00026	NA	0	0	0.869159	0.136153	0	0	0.065421	0.0098	0	0	0	0
chr1	+	139747766	139748825	ENSBTAT00000031889	891	ENSBTAG00000023407	B3GALT5	beta-1,3-galactosyltransferase 5 [Source:VGNC Symbol;Acc:VGNC:56202]	0	0	0.316498	0.049579	0.201839	0.034209	0.043823	0.006565	0	0	0	0
chr1	+	141381147	141486921	ENSBTAT00000000507	1995	ENSBTAG00000000394	BACE2	beta-secretase 2 [Source:VGNC Symbol;Acc:VGNC:26401]	163.815	25.0187	165.823	25.9761	157.96	26.7724	370.94	55.5671	366.827	57.2853	357.65	56.3374
chr1	+	141621165	141658223	ENSBTAT00000011146	4238	ENSBTAG00000008471	MX2	MX dynamin like GTPase 2 [Source:VGNC Symbol;Acc:VGNC:50221]	0.066541	0.010162	0.199387	0.031234	0.133082	0.022556	0.266163	0.039871	0	0	0.163992	0.025832
chr1	+	141677687	141706496	ENSBTAT00000012035	2337	ENSBTAG00000030913	MX1	MX dynamin like GTPase 1 [Source:VGNC Symbol;Acc:VGNC:31770]	35.0568	5.35405	35.5257	5.56508	31.258	5.29788	9.4207	1.41123	9.5051	1.48436	11.0509	1.74076
chr1	+	141678436	141706496	ENSBTAT00000043742	2798	ENSBTAG00000030913	MX1	MX dynamin like GTPase 1 [Source:VGNC Symbol;Acc:VGNC:31770]	18.8545	2.87955	11.8419	1.85502	12.6902	2.15085	4.85519	0.727311	5.21662	0.81465	5.36524	0.845138
chr1	-	142011078	142037290	ENSBTAT00000028318	3737	ENSBTAG00000021251	RIPK4	receptor interacting serine/threonine kinase 4 [Source:VGNC Symbol;Acc:VGNC:33983]	0.356024	0.054374	0	0	0.226385	0.03837	0	0	0	0	0	0
chr1	-	142065605	142116791	ENSBTAT00000069342	6306	ENSBTAG00000021253	PRDM15	PR/SET domain 15 [Source:VGNC Symbol;Acc:VGNC:33293]	0.497205	0.075936	1.73685	0.272077	6.86552	1.16363	6.823	1.02209	5.58836	0.872702	5.30925	0.836318
chr1	-	142065605	142132485	ENSBTAT00000028324	5434	ENSBTAG00000021253	PRDM15	PR/SET domain 15 [Source:VGNC Symbol;Acc:VGNC:33293]	8.3855	1.28068	5.9987	0.939695	0.28082	0.047596	0.09792	0.014668	0.078671	0.012286	0.086552	0.013634
chr1	-	142065605	142132485	ENSBTAT00000065278	5247	ENSBTAG00000021253	PRDM15	PR/SET domain 15 [Source:VGNC Symbol;Acc:VGNC:33293]	0.06896	0.010532	0.568416	0.089042	0.202829	0.034377	0	0	0	0	0.111752	0.017603
chr1	-	142142610	142204837	ENSBTAT00000028327	2956	ENSBTAG00000021259	C2CD2	C2 calcium dependent domain containing 2 [Source:VGNC Symbol;Acc:VGNC:26631]	21.8109	3.33107	26.1428	4.09525	21.1267	3.58073	19.5061	2.92203	20.0717	3.13449	15.193	2.39322
chr1	-	142235364	142253631	ENSBTAT00000028333	4768	ENSBTAG00000030836	ZBTB21	zinc finger and BTB domain containing 21 [Source:VGNC Symbol;Acc:VGNC:37066]	15.8036	2.41361	13.5708	2.12586	12.6516	2.14431	13.9929	2.09615	15.5914	2.43483	13.8173	2.17651
chr1	+	142488705	142551750	ENSBTAT00000028342	2845	ENSBTAG00000021272	ABCG1	ATP binding cassette subfamily G member 1 [Source:VGNC Symbol;Acc:VGNC:25483]	0.209994	0.032071	1.96798	0.308283	1.5278	0.258944	1.71282	0.256581	3.31965	0.518411	2.03958	0.321277
chr1	+	142488705	142561127	ENSBTAT00000085091	2202	ENSBTAG00000021272	ABCG1	ATP binding cassette subfamily G member 1 [Source:VGNC Symbol;Acc:VGNC:25483]	0.935496	0.142874	0	0	0	0	0	0	0	0	0.123815	0.019503
chr1	-	142614729	142618268	ENSBTAT00000043564	870	ENSBTAG00000030814	TFF2	trefoil factor 2 [Source:VGNC Symbol;Acc:VGNC:35791]	0.321839	0.049153	0	0	1.12874	0.191308	0	0	0	0	0	0
chr1	-	142759178	142772547	ENSBTAT00000043552	1287	ENSBTAG00000021284	RSPH1	radial spoke head 1 homolog [Source:VGNC Symbol;Acc:VGNC:34182]	0	0	0	0	0.293794	0.049795	0	0	0	0	0	0
chr1	-	142759178	142772547	ENSBTAT00000075049	1389	ENSBTAG00000021284	RSPH1	radial spoke head 1 homolog [Source:VGNC Symbol;Acc:VGNC:34182]	0	0	0	0	0.106471	0.018046	0	0	0.124796	0.019489	0.203024	0.031981
chr1	+	142814827	142872558	ENSBTAT00000043509	1512	ENSBTAG00000021286	SLC37A1	solute carrier family 37 member 1 [Source:VGNC Symbol;Acc:VGNC:34842]	1.86508	0.284844	1.48604	0.232787	0.755291	0.128013	2.32545	0.348354	0.817408	0.12765	0.870574	0.137134
chr1	+	142930579	143033258	ENSBTAT00000072103	2777	ENSBTAG00000021899	PDE9A	phosphodiesterase 9A [Source:VGNC Symbol;Acc:VGNC:32688]	0	0	0	0	0	0	0	0	0.099388	0.015521	0.095427	0.015032
chr1	-	143087683	143107015	ENSBTAT00000028643	1185	ENSBTAG00000021490	WDR4	WD repeat domain 4 [Source:VGNC Symbol;Acc:VGNC:36897]	0	0	0.001125	0.000176	0.022047	0.003737	1.04419	0.15642	0	0	0	0
chr1	-	143087683	143108077	ENSBTAT00000073162	2307	ENSBTAG00000021490	WDR4	WD repeat domain 4 [Source:VGNC Symbol;Acc:VGNC:36897]	20.2718	3.09601	17.4262	2.7298	18.6352	3.15846	21.4388	3.21155	16.4827	2.57401	20.9209	3.29548
chr1	+	143119850	143131757	ENSBTAT00000028645	1356	ENSBTAG00000021491	NDUFV3	NADH:ubiquinone oxidoreductase subunit V3 [Source:VGNC Symbol;Acc:VGNC:31976]	45.2856	6.91625	54.7685	8.57946	54.076	9.16526	63.7816	9.55454	62.0383	9.68817	59.9022	9.43585
chr1	+	143119850	143131757	ENSBTAT00000070054	2454	ENSBTAG00000021491	NDUFV3	NADH:ubiquinone oxidoreductase subunit V3 [Source:VGNC Symbol;Acc:VGNC:31976]	70.6553	10.7908	22.0869	3.4599	52.7882	8.947	33.3991	5.00321	45.8142	7.15455	26.5904	4.18854
chr1	+	143119850	143131757	ENSBTAT00000077373	2333	ENSBTAG00000021491	NDUFV3	NADH:ubiquinone oxidoreductase subunit V3 [Source:VGNC Symbol;Acc:VGNC:31976]	14.372	2.19497	52.2622	8.18686	13.0759	2.21621	32.8392	4.91934	14.7555	2.30428	35.6882	5.62164
chr1	+	143120453	143131334	ENSBTAT00000043714	1461	ENSBTAG00000021491	NDUFV3	NADH:ubiquinone oxidoreductase subunit V3 [Source:VGNC Symbol;Acc:VGNC:31976]	0.365085	0.055758	13.8757	2.17362	0.289324	0.049037	1.94558	0.291449	0.338595	0.052876	4.34948	0.685134
chr1	+	143182017	143202288	ENSBTAT00000018809	1880	ENSBTAG00000014153	PKNOX1	PBX/knotted 1 homeobox 1 [Source:VGNC Symbol;Acc:VGNC:32948]	37.6247	5.74624	34.0146	5.32838	30.9902	5.25248	26.9891	4.04299	27.6545	4.31865	22.6279	3.56437
chr1	-	143219189	143241439	ENSBTAT00000087445	3022	ENSBTAG00000000160	CBS	cystathionine-beta-synthase [Source:NCBI gene;Acc:514525]	6.2484	0.954288	17.673	2.76847	8.35224	1.41561	4.2128	0.631081	24.6675	3.85218	6.0877	0.95894
chr1	-	143219189	143242441	ENSBTAT00000000184	2857	ENSBTAG00000000160	CBS	cystathionine-beta-synthase [Source:NCBI gene;Acc:514525]	152.281	23.2572	89.5027	14.0206	145.301	24.6269	134.002	20.0737	75.2025	11.744	118.899	18.729
chr1	-	143261977	143274902	ENSBTAT00000068582	865	ENSBTAG00000011645	U2AF1	U2 small nuclear RNA auxiliary factor 1 [Source:NCBI gene;Acc:512680]	125.44	19.1578	133.411	20.8988	151.79	25.7267	134.163	20.0977	103.442	16.154	103.467	16.2983
chr1	-	143261977	143274941	ENSBTAT00000015465	904	ENSBTAG00000011645	U2AF1	U2 small nuclear RNA auxiliary factor 1 [Source:NCBI gene;Acc:512680]	364.667	55.6937	348.143	54.5364	379.828	64.3766	283.414	42.4556	293.99	45.9108	287.866	45.3449
chr1	-	143512564	143523992	ENSBTAT00000015200	4484	ENSBTAG00000011437	.	salt inducible kinase 1 [Source:NCBI gene;Acc:100337254]	87.755	13.4024	93.1848	14.5974	73.3992	12.4403	100.036	14.9855	98.1076	15.3209	101.011	15.9113
chr1	+	143579817	143583720	ENSBTAT00000075954	1072	ENSBTAG00000052654	.	NA	0	0	0	0	0	0	0.250901	0.037585	0	0	0	0
chr1	-	143641658	143729051	ENSBTAT00000023149	1848	ENSBTAG00000017407	HSF2BP	heat shock transcription factor 2 binding protein [Source:VGNC Symbol;Acc:VGNC:29983]	28.5831	4.36535	30.5636	4.78778	23.332	3.95451	34.8038	5.21364	36.437	5.69016	32.2408	5.0786
chr1	+	143729215	143755086	ENSBTAT00000023157	3603	ENSBTAG00000017418	RRP1B	ribosomal RNA processing 1B [Source:VGNC Symbol;Acc:VGNC:34170]	53.5558	8.17931	51.8768	8.12649	45.9854	7.79401	54.5514	8.17184	49.2786	7.69556	49.7699	7.83981
chr1	+	143782380	143810301	ENSBTAT00000024203	3445	ENSBTAG00000018186	PDXK	pyridoxal kinase [Source:VGNC Symbol;Acc:VGNC:50243]	35.2589	5.38492	38.3212	6.003	32.9457	5.58392	47.6666	7.1405	42.8781	6.69603	41.9981	6.61558
chr1	-	143819489	143823793	ENSBTAT00000024208	653	ENSBTAG00000018189	CSTB	cystatin B (stefin B) [Source:NCBI gene;Acc:514170]	131.665	20.1086	128.564	20.1396	137.062	23.2304	55.5375	8.31956	66.9671	10.4579	47.4602	7.47597
chr1	-	143846935	143850428	ENSBTAT00000000683	657	ENSBTAG00000000524	CSTB	cystatin B (stefin B) [Source:NCBI gene;Acc:512805]	1155.1	176.413	1145.89	179.503	1197.64	202.986	1282	192.044	1232.27	192.437	1147.54	180.761
chr1	+	143851101	143874772	ENSBTAT00000070390	1539	ENSBTAG00000003981	RRP1	ribosomal RNA processing 1 [Source:VGNC Symbol;Acc:VGNC:34168]	0	0	0	0	0.962868	0.163195	0	0	21.2272	3.31493	0	0
chr1	+	143860377	143874772	ENSBTAT00000043376	1901	ENSBTAG00000003981	RRP1	ribosomal RNA processing 1 [Source:VGNC Symbol;Acc:VGNC:34168]	94.5834	14.4453	97.4977	15.273	93.1147	15.7819	100.637	15.0756	73.4735	11.474	105.129	16.56
chr1	+	143860649	143874484	ENSBTAT00000075666	1329	ENSBTAG00000003981	RRP1	ribosomal RNA processing 1 [Source:VGNC Symbol;Acc:VGNC:34168]	0.872868	0.133309	2.3365	0.366012	0.488443	0.082786	6.05999	0.907792	9.11814	1.42393	0.984485	0.155077
chr1	+	143941826	144025795	ENSBTAT00000087371	1600	ENSBTAG00000020456	AGPAT3	1-acylglycerol-3-phosphate O-acyltransferase 3 [Source:VGNC Symbol;Acc:VGNC:25736]	87.5346	13.3687	88.824	13.9143	71.3639	12.0954	93.8214	14.0545	85.3707	13.3319	83.0353	13.0798
chr1	+	143965990	144025795	ENSBTAT00000086210	1847	ENSBTAG00000020456	AGPAT3	1-acylglycerol-3-phosphate O-acyltransferase 3 [Source:VGNC Symbol;Acc:VGNC:25736]	2.08287	0.318107	2.45464	0.384518	1.08814	0.184427	1.40496	0.210465	2.77961	0.434075	4.49164	0.707528
chr1	+	143996689	144025709	ENSBTAT00000027260	1424	ENSBTAG00000020456	AGPAT3	1-acylglycerol-3-phosphate O-acyltransferase 3 [Source:VGNC Symbol;Acc:VGNC:25736]	0	0	0.174763	0.027377	0	0	0.296993	0.04449	0	0	0	0
chr1	+	144056126	144130431	ENSBTAT00000009338	5167	ENSBTAG00000007100	TRAPPC10	trafficking protein particle complex 10 [Source:NCBI gene;Acc:521387]	0	0	0	0	0	0	0	0	0	0	0.17452	0.027491
chr1	+	144058286	144132832	ENSBTAT00000087207	6825	ENSBTAG00000007100	TRAPPC10	trafficking protein particle complex 10 [Source:NCBI gene;Acc:521387]	62.4513	9.53788	66.8741	10.4758	56.7931	9.62578	70.4914	10.5597	69.3678	10.8328	62.5112	9.84682
chr1	+	144134113	144147949	ENSBTAT00000009343	3675	ENSBTAG00000007105	.	PWP2, small subunit processome component [Source:NCBI gene;Acc:514336]	48.0416	7.33716	45.9466	7.19752	43.167	7.31632	36.7682	5.50791	38.464	6.0067	37.5273	5.91133
chr1	+	144134113	144147949	ENSBTAT00000078536	3759	ENSBTAG00000007105	.	PWP2, small subunit processome component [Source:NCBI gene;Acc:514336]	0.03955	0.00604	0.040422	0.006332	0.009843	0.001668	5.81351	0.870869	0.005853	0.000914	0	0
chr1	+	144148919	144157653	ENSBTAT00000087382	1451	ENSBTAG00000007106	GATD3A	glutamine amidotransferase like class 1 domain containing 3A [Source:NCBI gene;Acc:514335]	0.856111	0.13075	2.30427	0.360963	0.893952	0.151515	2.33602	0.349937	2.05576	0.321036	2.70847	0.426642
chr1	+	144148919	144158060	ENSBTAT00000009346	1631	ENSBTAG00000007106	GATD3A	glutamine amidotransferase like class 1 domain containing 3A [Source:NCBI gene;Acc:514335]	97.6385	14.9118	103.076	16.1468	97.3508	16.4999	98.8165	14.8028	92.7305	14.4812	93.4668	14.723
chr1	-	144225436	144233246	ENSBTAT00000077110	2822	ENSBTAG00000014880	.	inducible T cell costimulator ligand [Source:NCBI gene;Acc:507857]	39.7569	6.07188	44.2718	6.93516	41.5945	7.04979	47.9279	7.17963	51.7617	8.08333	49.7668	7.83932
chr1	-	144226182	144234833	ENSBTAT00000019810	2211	ENSBTAG00000014880	.	inducible T cell costimulator ligand [Source:NCBI gene;Acc:507857]	14.9331	2.28066	14.3089	2.24149	14.2794	2.4202	22.383	3.353	21.3667	3.33672	17.4909	2.75518
chr1	-	144242585	144256996	ENSBTAT00000019812	1173	ENSBTAG00000014882	.	DNA methyltransferase 3 like [Source:NCBI gene;Acc:613785]	1.14992	0.175622	0.615444	0.096409	1.30558	0.221281	0.138569	0.020758	0.621277	0.097021	0	0
chr1	+	144308711	144335975	ENSBTAT00000056305	2870	ENSBTAG00000010658	PFKL	phosphofructokinase, liver type [Source:VGNC Symbol;Acc:VGNC:32773]	231.827	35.4058	245.37	38.4371	240.38	40.7416	186.775	27.979	187.185	29.2316	180.171	28.3808
chr1	-	144341397	144352212	ENSBTAT00000068815	1298	ENSBTAG00000019589	CFAP410	cilia and flagella associated protein 410 [Source:VGNC Symbol;Acc:VGNC:53514]	23.6772	3.6161	22.4806	3.52158	23.376	3.96196	22.2799	3.33755	17.4707	2.72831	19.0836	3.00607
chr1	+	144361187	144408749	ENSBTAT00000074148	5088	ENSBTAG00000021901	TRPM2	transient receptor potential cation channel subfamily M member 2 [Source:VGNC Symbol;Acc:VGNC:36389]	0	0	0	0	0.055425	0.009394	0	0	0	0	0	0
chr1	+	144424403	144426734	ENSBTAT00000023769	1653	ENSBTAG00000017882	LRRC3	leucine rich repeat containing 3 [Source:VGNC Symbol;Acc:VGNC:31008]	26.7919	4.0918	27.2384	4.26688	22.2214	3.76628	32.2468	4.8306	35.4404	5.53453	37.925	5.97398
chr1	-	144441578	144619108	ENSBTAT00000024762	2527	ENSBTAG00000018607	TSPEAR	thrombospondin type laminin G domain and EAR repeats [Source:VGNC Symbol;Acc:VGNC:36444]	0	0	0.111595	0.017481	0.111595	0.018914	0	0	0	0	0	0
chr1	-	144659041	144684327	ENSBTAT00000063929	1151	ENSBTAG00000048090	UBE2G2	ubiquitin conjugating enzyme E2 G2 [Source:VGNC Symbol;Acc:VGNC:36582]	156.711	23.9337	158.556	24.8378	176.521	29.9183	149.565	22.405	138.702	21.6603	152.254	23.9831
chr1	-	144659642	144680792	ENSBTAT00000068490	480	ENSBTAG00000048090	UBE2G2	ubiquitin conjugating enzyme E2 G2 [Source:VGNC Symbol;Acc:VGNC:36582]	0.052083	0.007954	0	0	0.104167	0.017655	0.052083	0.007802	0	0	0.066761	0.010516
chr1	-	144687135	144696665	ENSBTAT00000023029	1602	ENSBTAG00000017321	SUMO3	small ubiquitin-like modifier 3 [Source:VGNC Symbol;Acc:VGNC:56237]	195.329	29.8317	196.141	30.7254	176.351	29.8895	179.163	26.8387	159.1	24.8458	182.235	28.7058
chr1	-	144713171	144730575	ENSBTAT00000029020	2262	ENSBTAG00000021771	PTTG1IP	PTTG1 interacting protein [Source:VGNC Symbol;Acc:VGNC:33565]	794.929	121.406	780.854	122.321	668.411	113.288	872.311	130.673	809.417	126.402	866.37	136.471
chr1	-	144713839	144723348	ENSBTAT00000085593	1717	ENSBTAG00000021771	PTTG1IP	PTTG1 interacting protein [Source:VGNC Symbol;Acc:VGNC:33565]	0.075713	0.011563	0.305601	0.047872	0.188005	0.031865	0.240494	0.036026	0	0	0.541842	0.085351
chr1	-	144714839	144727695	ENSBTAT00000079794	501	ENSBTAG00000021771	PTTG1IP	PTTG1 interacting protein [Source:VGNC Symbol;Acc:VGNC:33565]	0.511409	0.078105	9.96074	1.56035	4.79202	0.812194	3.03294	0.454337	0	0	0.061876	0.009747
chr1	-	144759527	144789479	ENSBTAT00000076413	3611	ENSBTAG00000017060	ITGB2	integrin subunit beta 2 [Source:VGNC Symbol;Acc:VGNC:30327]	0	0	0	0	0	0	0	0	0	0	0.027044	0.00426
chr1	-	144759527	144789479	ENSBTAT00000081854	3947	ENSBTAG00000017060	ITGB2	integrin subunit beta 2 [Source:VGNC Symbol;Acc:VGNC:30327]	0.32151	0.049103	0.877375	0.137441	0.142893	0.024219	0.663289	0.099361	0.49734	0.077667	0.851282	0.134095
chr1	+	144809574	144833722	ENSBTAT00000022620	915	ENSBTAG00000017010	FAM207A	family with sequence similarity 207 member A [Source:VGNC Symbol;Acc:VGNC:28782]	60.0087	9.16484	61.5464	9.64123	63.8044	10.8141	70.5907	10.5745	57.7306	9.01546	64.4984	10.1598
chr1	+	144839761	144850789	ENSBTAT00000084641	2933	ENSBTAG00000053509	.	NA	0.412888	0.063058	0.096147	0.015061	0.229845	0.038956	0.288442	0.043209	0.37991	0.059328	0.523014	0.082386
chr1	+	144937738	145050738	ENSBTAT00000023240	3279	ENSBTAG00000017486	ADARB1	adenosine deaminase, RNA specific B1 [Source:VGNC Symbol;Acc:VGNC:25636]	8.86959	1.35461	13.9674	2.18798	12.6682	2.14711	14.6358	2.19246	12.0108	1.87566	20.7639	3.27075
chr1	+	144937738	145050738	ENSBTAT00000084373	3282	ENSBTAG00000017486	ADARB1	adenosine deaminase, RNA specific B1 [Source:VGNC Symbol;Acc:VGNC:25636]	28.9816	4.42622	24.4397	3.82847	27.2302	4.61521	45.092	6.75482	46.1877	7.21287	36.1456	5.69368
chr1	-	145089416	145103157	ENSBTAT00000010281	2351	ENSBTAG00000007818	POFUT2	protein O-fucosyltransferase 2 [Source:VGNC Symbol;Acc:VGNC:33106]	166.825	25.4783	159.04	24.9136	140.171	23.7574	144.845	21.6979	127.244	19.871	129.096	20.3353
chr1	-	145089416	145103157	ENSBTAT00000057179	2170	ENSBTAG00000007818	POFUT2	protein O-fucosyltransferase 2 [Source:VGNC Symbol;Acc:VGNC:33106]	104.064	15.8932	106.536	16.6889	103.749	17.5843	124.134	18.5954	126.334	19.7288	120.173	18.9298
chr1	-	145090330	145103010	ENSBTAT00000068200	1350	ENSBTAG00000007818	POFUT2	protein O-fucosyltransferase 2 [Source:VGNC Symbol;Acc:VGNC:33106]	2.00155	0.305687	2.80944	0.440098	2.69313	0.456455	3.068	0.459589	2.41529	0.377182	3.03098	0.477443
chr1	-	145195194	145197717	ENSBTAT00000081350	2427	ENSBTAG00000050478	.	NA	0	0	0	0	0	0	0.406263	0.060859	0.116193	0.018145	0.502901	0.079217
chr1	+	145202138	145296595	ENSBTAT00000083892	4311	ENSBTAG00000023907	COL18A1	collagen type XVIII alpha 1 chain [Source:VGNC Symbol;Acc:VGNC:27559]	31.9185	4.87475	41.9358	6.56922	33.2189	5.63022	91.3274	13.6809	76.2818	11.9125	70.0238	11.0302
chr1	+	145244259	145296595	ENSBTAT00000034655	4839	ENSBTAG00000023907	COL18A1	collagen type XVIII alpha 1 chain [Source:VGNC Symbol;Acc:VGNC:27559]	10.7807	1.64648	0.869511	0.136209	8.39552	1.42294	0.377679	0.056577	4.11522	0.64265	5.60807	0.883389
chr1	-	145299698	145325287	ENSBTAT00000043357	2355	ENSBTAG00000024162	SLC19A1	solute carrier family 19 member 1 [Source:VGNC Symbol;Acc:VGNC:34709]	31.5708	4.82165	31.1285	4.87626	25.8755	4.3856	22.7497	3.40793	21.2777	3.32282	23.5535	3.71017
chr1	-	145311553	145322834	ENSBTAT00000082124	2754	ENSBTAG00000024162	SLC19A1	solute carrier family 19 member 1 [Source:VGNC Symbol;Acc:VGNC:34709]	3.73676	0.570697	2.11807	0.331795	3.70277	0.627577	1.22214	0.183078	1.66181	0.259516	1.34519	0.211895
chr1	-	145311553	145322834	ENSBTAT00000084792	2935	ENSBTAG00000024162	SLC19A1	solute carrier family 19 member 1 [Source:VGNC Symbol;Acc:VGNC:34709]	12.0498	1.84031	7.20711	1.12899	9.14153	1.54939	12.4399	1.86351	10.1188	1.58019	8.55771	1.34802
chr1	+	145346095	145360250	ENSBTAT00000084563	361	ENSBTAG00000051007	.	NA	3.71468	0.567325	2.03546	0.318855	2.47203	0.418981	1.26281	0.18917	1.93575	0.302295	2.4655	0.388368
chr1	+	145395830	145625230	ENSBTAT00000074608	1947	ENSBTAG00000030775	PCBP3	poly(rC) binding protein 3 [Source:VGNC Symbol;Acc:VGNC:53597]	3.53468	0.539835	4.43901	0.69537	2.72403	0.461691	1.34388	0.201314	1.71629	0.268024	1.25282	0.197346
chr1	-	145537854	145538926	ENSBTAT00000083414	1073	ENSBTAG00000048318	.	NA	0	0	0.032852	0.005146	0	0	0	0	0	0	0	0
chr1	+	145598044	145624649	ENSBTAT00000043482	1086	ENSBTAG00000030775	PCBP3	poly(rC) binding protein 3 [Source:VGNC Symbol;Acc:VGNC:53597]	0.236403	0.036105	0.759391	0.118958	0.747058	0.126618	0.636338	0.095324	0.510682	0.07975	1.23141	0.193973
chr1	+	145598044	145624649	ENSBTAT00000084390	1068	ENSBTAG00000030775	PCBP3	poly(rC) binding protein 3 [Source:VGNC Symbol;Acc:VGNC:53597]	0	0	0	0	0.06223	0.010547	0	0	0	0	0	0
chr1	+	145668949	145687210	ENSBTAT00000015668	3084	ENSBTAG00000011802	COL6A1	collagen type VI alpha 1 chain [Source:VGNC Symbol;Acc:VGNC:27570]	8055.14	1230.22	7809.8	1223.4	7806.46	1323.11	8684.67	1300.97	8658.07	1352.08	7884.69	1242
chr1	+	145807169	145835961	ENSBTAT00000043412	3579	ENSBTAG00000019269	COL6A2	collagen type VI alpha 2 chain [Source:VGNC Symbol;Acc:VGNC:27571]	3874.58	591.745	3881.92	608.102	3802.6	644.498	4338.1	649.851	3988.88	622.921	3913.45	616.45
chr1	+	145820717	145837649	ENSBTAT00000025663	2940	ENSBTAG00000019269	COL6A2	collagen type VI alpha 2 chain [Source:VGNC Symbol;Acc:VGNC:27571]	1193.06	182.211	1236.19	193.649	1293.39	219.214	1358.88	203.562	1232.35	192.448	1297.06	204.314
chr1	-	145865673	145881365	ENSBTAT00000027197	1293	ENSBTAG00000020409	SPATC1L	spermatogenesis and centriole associated 1 like [Source:VGNC Symbol;Acc:VGNC:35193]	0	0	0.218097	0.034165	0	0	0	0	0	0	0	0
chr1	-	145889102	145919545	ENSBTAT00000054230	4079	ENSBTAG00000018936	LSS	lanosterol synthase [Source:VGNC Symbol;Acc:VGNC:31065]	17.6857	2.70105	14.1378	2.21469	16.2388	2.75229	41.9378	6.28232	42.1617	6.58415	35.266	5.55513
chr1	-	145891057	145919613	ENSBTAT00000025201	2342	ENSBTAG00000018936	LSS	lanosterol synthase [Source:VGNC Symbol;Acc:VGNC:31065]	10.5708	1.61443	14.4526	2.26399	11.4898	1.94739	24.9004	3.73009	24.5208	3.82927	17.7176	2.79089
chr1	-	145931228	145971979	ENSBTAT00000004097	6185	ENSBTAG00000003148	MCM3AP	minichromosome maintenance complex component 3 associated protein [Source:VGNC Symbol;Acc:VGNC:31310]	90.2787	13.7878	92.3228	14.4623	78.7555	13.3482	94.4326	14.1461	85.1353	13.2951	87.271	13.747
chr1	+	145972840	145977560	ENSBTAT00000004104	1335	ENSBTAG00000003161	YBEY	ybeY metalloendoribonuclease [Source:VGNC Symbol;Acc:VGNC:54568]	119.029	18.1787	124.347	19.4789	123.307	20.8992	147.168	22.0459	149.292	23.3141	142.466	22.4414
chr1	+	146001886	146105891	ENSBTAT00000029328	9258	ENSBTAG00000030670	PCNT	pericentrin [Source:VGNC Symbol;Acc:VGNC:32637]	3.579	0.546604	0	0	0	0	7.25277	1.08647	0.137073	0.021406	0	0
chr1	+	146001886	146105891	ENSBTAT00000077625	9351	ENSBTAG00000030670	PCNT	pericentrin [Source:VGNC Symbol;Acc:VGNC:32637]	6.09162	0.930344	16.9794	2.65982	0.246744	0.04182	6.20672	0.929771	3.81271	0.595409	5.81351	0.915749
chr1	+	146001886	146105891	ENSBTAT00000078760	9420	ENSBTAG00000030670	PCNT	pericentrin [Source:VGNC Symbol;Acc:VGNC:32637]	7.12078	1.08752	0.066377	0.010398	14.4298	2.44568	0.087133	0.013053	7.6269	1.19105	5.66055	0.891655
chr1	+	146121832	146237941	ENSBTAT00000074762	4981	ENSBTAG00000011495	DIP2A	disco interacting protein 2 homolog A [Source:VGNC Symbol;Acc:VGNC:28066]	0.013184	0.002014	0.09568	0.014988	0	0	0.013714	0.002054	0.362859	0.056666	0.02053	0.003234
chr1	+	146121832	146241261	ENSBTAT00000061028	4960	ENSBTAG00000011495	DIP2A	disco interacting protein 2 homolog A [Source:VGNC Symbol;Acc:VGNC:28066]	15.2397	2.32748	9.85771	1.54421	11.1236	1.88532	22.0132	3.29759	10.5533	1.64806	13.4774	2.12297
chr1	+	146121832	146241261	ENSBTAT00000066782	4840	ENSBTAG00000011495	DIP2A	disco interacting protein 2 homolog A [Source:VGNC Symbol;Acc:VGNC:28066]	0	0	0	0	0	0	0	0	1.89296	0.295613	1.74748	0.275265
chr1	+	146121832	146241261	ENSBTAT00000082905	4732	ENSBTAG00000011495	DIP2A	disco interacting protein 2 homolog A [Source:VGNC Symbol;Acc:VGNC:28066]	0	0	2.72157	0.426333	6.12458	1.03805	0	0	6.73295	1.05145	4.62861	0.729103
chr1	-	146272607	146276847	ENSBTAT00000086647	1427	ENSBTAG00000004777	S100B	S100 calcium binding protein B [Source:VGNC Symbol;Acc:VGNC:34248]	0.286193	0.043709	0.084592	0.013251	0.129658	0.021976	0.254998	0.038199	0.111184	0.017363	0.108392	0.017074
chr1	-	146272679	146280008	ENSBTAT00000006275	1408	ENSBTAG00000004777	S100B	S100 calcium binding protein B [Source:VGNC Symbol;Acc:VGNC:34248]	68.9443	10.5295	70.5123	11.0457	65.7876	11.1503	69.1056	10.3521	68.7602	10.7379	60.7382	9.56753
chr1	-	146319945	146320018	ENSBTAT00000062363	74	ENSBTAG00000044930	bta-mir-2289	bta-mir-2289 [Source:miRBase;Acc:MI0011298]	0.337838	0.051596	0	0	0	0	0	0	0	0	0	0
chr1	+	146320299	146345055	ENSBTAT00000007234	1932	ENSBTAG00000005503	PRMT2	protein arginine methyltransferase 2 [Source:VGNC Symbol;Acc:VGNC:33348]	53.2737	8.13623	60.1888	9.42856	46.6905	7.91351	50.0889	7.50336	53.1853	8.30565	48.3045	7.60897
chr1	+	146321515	146344917	ENSBTAT00000031549	1860	ENSBTAG00000005503	PRMT2	protein arginine methyltransferase 2 [Source:VGNC Symbol;Acc:VGNC:33348]	5.72185	0.87387	1.28858	0.201855	4.70763	0.797891	5.0659	0.758875	2.72156	0.42501	7.93353	1.2497
chr1	+	146326280	146345063	ENSBTAT00000072215	2532	ENSBTAG00000005503	PRMT2	protein arginine methyltransferase 2 [Source:VGNC Symbol;Acc:VGNC:33348]	5.61757	0.857944	1.68814	0.264447	3.22065	0.545863	4.54993	0.681583	1.5041	0.234886	1.40381	0.221129
chr1	-	146386643	146430178	ENSBTAT00000075201	2547	ENSBTAG00000052513	.	NA	0	0	0	0	0	0	0	0	0.049368	0.00771	0	0
chr1	+	146528127	146556177	ENSBTAT00000009259	2001	ENSBTAG00000007039	FBXO25	F-box protein 25 [Source:VGNC Symbol;Acc:VGNC:28900]	38.7688	5.92097	35.9235	5.6274	36.2564	6.14505	36.3561	5.44617	36.4341	5.6897	33.9877	5.35377
chr1	+	146538421	146555364	ENSBTAT00000068668	1183	ENSBTAG00000007039	FBXO25	F-box protein 25 [Source:VGNC Symbol;Acc:VGNC:28900]	10.851	1.65722	4.78012	0.748803	5.62251	0.952952	8.56297	1.28274	4.64684	0.725672	8.3766	1.31949
chr1	-	146562507	146607459	ENSBTAT00000061350	638	ENSBTAG00000043957	TDRP	testis development related protein [Source:VGNC Symbol;Acc:VGNC:35723]	6.24843	0.954293	7.07367	1.10809	6.44201	1.09185	2.2147	0.331764	2.60031	0.406076	3.14243	0.494999
chr1	-	146975141	147244722	ENSBTAT00000006224	2112	ENSBTAG00000004742	RUNX1	runt related transcription factor 1 [Source:VGNC Symbol;Acc:VGNC:49959]	83.454	12.7455	87.9893	13.7835	82.0226	13.9019	125.151	18.7477	56.4241	8.81143	87.7524	13.8228
chr1	-	146975141	147244722	ENSBTAT00000072096	2214	ENSBTAG00000004742	RUNX1	runt related transcription factor 1 [Source:VGNC Symbol;Acc:VGNC:49959]	14.2072	2.16979	10.3464	1.62076	19.6278	3.3267	19.2022	2.87651	33.7006	5.26284	17.5145	2.7589
chr1	-	146975141	147244722	ENSBTAT00000072102	2221	ENSBTAG00000004742	RUNX1	runt related transcription factor 1 [Source:VGNC Symbol;Acc:VGNC:49959]	9.90377	1.51255	4.91177	0.769427	7.23188	1.22572	0	0	45.3484	7.08181	12.8825	2.02927
chr1	-	146975141	147244722	ENSBTAT00000076424	2406	ENSBTAG00000004742	RUNX1	runt related transcription factor 1 [Source:VGNC Symbol;Acc:VGNC:49959]	11.1455	1.7022	9.83889	1.54126	3.97687	0.674034	6.14175	0.92004	10.2048	1.59363	10.4558	1.647
chr1	-	148316031	148341194	ENSBTAT00000075355	2469	ENSBTAG00000018682	SETD4	SET domain containing 4 [Source:VGNC Symbol;Acc:VGNC:34495]	5.62434	0.858978	7.86612	1.23223	3.9222	0.664769	5.92739	0.887928	4.16036	0.6497	6.48316	1.02123
chr1	-	148316984	148341194	ENSBTAT00000072885	3625	ENSBTAG00000018682	SETD4	SET domain containing 4 [Source:VGNC Symbol;Acc:VGNC:34495]	25.884	3.95314	25.5814	4.00732	25.4945	4.32103	24.9283	3.73428	24.2777	3.79131	29.0837	4.5813
chr1	+	148346840	148353634	ENSBTAT00000031838	1018	ENSBTAG00000023384	CBR1	carbonyl reductase 1 [Source:NCBI gene;Acc:515946]	28.8582	4.40738	26.0442	4.07982	28.0344	4.75151	23.7436	3.55681	19.8806	3.10465	17.8306	2.80869
chr1	+	148359250	148405057	ENSBTAT00000084736	1210	ENSBTAG00000052342	.	carbonyl reductase [NADPH] 1-like [Source:NCBI gene;Acc:112441473]	4.32112	0.659943	3.37025	0.527948	2.2438	0.380299	2.50909	0.375864	2.39835	0.374536	1.97521	0.311136
chr1	+	148440558	148450711	ENSBTAT00000024873	1407	ENSBTAG00000018688	CBR3	carbonyl reductase 3 [Source:VGNC Symbol;Acc:VGNC:53516]	32.6155	4.98121	26.3646	4.13001	29.5139	5.00226	24.0874	3.60831	26.1919	4.09024	25.6126	4.03453
chr1	+	148460221	148499949	ENSBTAT00000071374	1745	ENSBTAG00000053201	.	NA	1.10079	0.168118	1.69226	0.265093	1.93696	0.328293	0.558166	0.083614	1.34671	0.210307	0.697994	0.109949
chr1	+	148482248	148498018	ENSBTAT00000081194	1188	ENSBTAG00000053201	.	NA	0.12439	0.018997	0.237374	0.037185	0	0	0	0	0	0	0	0
chr1	+	148516597	148594523	ENSBTAT00000019018	9894	ENSBTAG00000014306	DOP1B	DOP1 leucine zipper like protein B [Source:VGNC Symbol;Acc:VGNC:28173]	5.34733	0.816672	5.57399	0.873163	4.97317	0.842895	4.12548	0.618	3.74841	0.585368	4.08808	0.643959
chr1	+	148604900	148639711	ENSBTAT00000015758	2585	ENSBTAG00000011876	MORC3	MORC family CW-type zinc finger 3 [Source:VGNC Symbol;Acc:VGNC:31556]	56.1236	8.57148	56.6735	8.87788	46.2087	7.83185	56.2371	8.42436	50.6898	7.91593	54.8828	8.64519
chr1	+	148657613	148683438	ENSBTAT00000082170	1872	ENSBTAG00000011880	CHAF1B	chromatin assembly factor 1 subunit B [Source:VGNC Symbol;Acc:VGNC:27267]	25.6546	3.9181	7.31774	1.14632	12.4554	2.11105	8.08524	1.21117	13.6036	2.1244	28.8459	4.54383
chr1	+	148657982	148683915	ENSBTAT00000015764	2592	ENSBTAG00000011880	CHAF1B	chromatin assembly factor 1 subunit B [Source:VGNC Symbol;Acc:VGNC:27267]	47.5832	7.26715	55.5957	8.70906	51.5658	8.73981	30.5376	4.57455	25.762	4.02311	6.25571	0.985405
chr1	+	148972847	149024760	ENSBTAT00000073884	2329	ENSBTAG00000021447	SIM2	SIM bHLH transcription factor 2 [Source:VGNC Symbol;Acc:VGNC:53606]	0	0	0.144344	0.022611	0	0	0	0	0	0	0	0
chr1	+	148972847	149039609	ENSBTAT00000081247	2855	ENSBTAG00000021447	SIM2	SIM bHLH transcription factor 2 [Source:VGNC Symbol;Acc:VGNC:53606]	1.40465	0.214526	2.49076	0.390177	2.21647	0.375666	0.196147	0.029383	0.296322	0.046275	0.246935	0.038897
chr1	+	148973439	149024429	ENSBTAT00000052408	2022	ENSBTAG00000021447	SIM2	SIM bHLH transcription factor 2 [Source:VGNC Symbol;Acc:VGNC:53606]	0.335068	0.051173	0	0	0	0	0	0	0	0	0	0
chr1	-	149031196	149199816	ENSBTAT00000057284	2287	ENSBTAG00000033679	HLCS	holocarboxylase synthetase [Source:VGNC Symbol;Acc:VGNC:50274]	19.9951	3.05376	18.3971	2.8819	15.7874	2.67578	18.1821	2.7237	15.4394	2.41108	16.9487	2.66978
chr1	-	149301433	149317939	ENSBTAT00000086073	4364	ENSBTAG00000055107	PIGP	phosphatidylinositol glycan anchor biosynthesis class P [Source:NCBI gene;Acc:767951]	13.1083	2.00196	12.5871	1.97177	12.3218	2.08841	14.0812	2.10937	11.8196	1.8458	10.9392	1.72315
chr1	+	149318018	149436586	ENSBTAT00000050511	6343	ENSBTAG00000008167	TTC3	tetratricopeptide repeat domain 3 [Source:VGNC Symbol;Acc:VGNC:36469]	111.652	17.0521	127.111	19.9119	68.8488	11.6691	102.441	15.3457	92.0917	14.3814	96.1242	15.1416
chr1	+	149318018	149436586	ENSBTAT00000086517	6208	ENSBTAG00000008167	TTC3	tetratricopeptide repeat domain 3 [Source:VGNC Symbol;Acc:VGNC:36469]	40.7379	6.22171	33.1889	5.19904	53.1469	9.00779	49.1717	7.36596	49.0087	7.65342	56.8772	8.95934
chr1	-	149461702	149496009	ENSBTAT00000050520	2902	ENSBTAG00000004791	VPS26C	VPS26 endosomal protein sorting factor C [Source:VGNC Symbol;Acc:VGNC:28218]	56.1127	8.56982	53.8999	8.4434	52.6234	8.91906	65.9137	9.87392	65.6313	10.2493	61.2734	9.65185
chr1	-	149465879	149495856	ENSBTAT00000006292	738	ENSBTAG00000004791	VPS26C	VPS26 endosomal protein sorting factor C [Source:VGNC Symbol;Acc:VGNC:28218]	0	0	0.154883	0.024262	0	0	0.285616	0.042785	0.224327	0.035032	0.097151	0.015303
chr1	+	149567810	149708860	ENSBTAT00000002319	2577	ENSBTAG00000001771	DYRK1A	dual specificity tyrosine phosphorylation regulated kinase 1A [Source:VGNC Symbol;Acc:VGNC:28279]	10.4406	1.59454	13.9855	2.19082	10.4128	1.76485	17.5147	2.62372	13.8579	2.16411	16.1985	2.5516
chr1	+	149617410	149711585	ENSBTAT00000072702	5092	ENSBTAG00000001771	DYRK1A	dual specificity tyrosine phosphorylation regulated kinase 1A [Source:VGNC Symbol;Acc:VGNC:28279]	110.338	16.8514	108.634	17.0175	79.2397	13.4302	151.249	22.6572	131.865	20.5926	139.633	21.9951
chr1	-	150668926	150803833	ENSBTAT00000014608	2935	ENSBTAG00000011001	ERG	ETS transcription factor ERG [Source:VGNC Symbol;Acc:VGNC:50174]	0	0	0	0	0.148215	0.025121	0	0	1.88585	0.294503	0.046457	0.007318
chr1	-	150668926	150803833	ENSBTAT00000072024	3007	ENSBTAG00000011001	ERG	ETS transcription factor ERG [Source:VGNC Symbol;Acc:VGNC:50174]	1.20488	0.184016	0.924842	0.144876	0.877615	0.148746	8.76508	1.31302	5.49849	0.858669	7.59688	1.19667
chr1	-	150668926	150803833	ENSBTAT00000080229	2854	ENSBTAG00000011001	ERG	ETS transcription factor ERG [Source:VGNC Symbol;Acc:VGNC:50174]	0	0	0	0	0	0	0.171483	0.025688	0	0	0	0
chr1	+	151161814	151180881	ENSBTAT00000012144	3025	ENSBTAG00000009214	ETS2	ETS proto-oncogene 2, transcription factor [Source:VGNC Symbol;Acc:VGNC:28627]	30.9503	4.72689	26.8791	4.21061	27.2674	4.62151	37.5872	5.6306	36.3545	5.67729	33.4893	5.27527
chr1	+	151166632	151181631	ENSBTAT00000074510	3416	ENSBTAG00000009214	ETS2	ETS proto-oncogene 2, transcription factor [Source:VGNC Symbol;Acc:VGNC:28627]	6.85872	1.0475	7.18901	1.12616	6.45247	1.09362	6.61536	0.990986	7.17374	1.12028	8.65659	1.36359
chr1	+	151476118	151562607	ENSBTAT00000084643	4828	ENSBTAG00000020787	PIK3R4	phosphoinositide-3-kinase regulatory subunit 4 [Source:VGNC Symbol;Acc:VGNC:32895]	0	0	1.77286	0.277718	0	0	0	0	2.71517	0.424013	0	0
chr1	+	151476118	151562607	ENSBTAT00000086493	4696	ENSBTAG00000020787	PIK3R4	phosphoinositide-3-kinase regulatory subunit 4 [Source:VGNC Symbol;Acc:VGNC:32895]	0.69704	0.106456	2.39251	0.374787	2.11508	0.358481	3.57588	0.535669	5.60699	0.875612	1.57429	0.247983
chr1	+	151476132	151562593	ENSBTAT00000027702	4974	ENSBTAG00000020787	PIK3R4	phosphoinositide-3-kinase regulatory subunit 4 [Source:VGNC Symbol;Acc:VGNC:32895]	100.331	15.3231	89.5473	14.0276	81.7424	13.8544	125.439	18.7909	108.184	16.8945	116.939	18.4203
chr1	-	151565699	151677650	ENSBTAT00000073797	6030	ENSBTAG00000012837	COL6A6	collagen type VI alpha 6 chain [Source:VGNC Symbol;Acc:VGNC:56214]	0	0	0	0	0	0	0	0	0	0	0.130896	0.020619
chr1	-	151565699	151680026	ENSBTAT00000017057	6072	ENSBTAG00000012837	COL6A6	collagen type VI alpha 6 chain [Source:VGNC Symbol;Acc:VGNC:56214]	0.114954	0.017556	0.228216	0.03575	0.208333	0.03531	2.42034	0.362569	1.63899	0.255952	2.3819	0.3752
chr1	-	151788694	151905578	ENSBTAT00000072186	7029	ENSBTAG00000049122	COL6A5	collagen type VI alpha 5 chain [Source:NCBI gene;Acc:785805]	2.01943	0.308417	1.94859	0.305245	3.40008	0.576276	3.47316	0.520282	3.36364	0.525281	3.362	0.529585
chr1	-	151793122	151905578	ENSBTAT00000066997	7110	ENSBTAG00000049122	COL6A5	collagen type VI alpha 5 chain [Source:NCBI gene;Acc:785805]	0	0	0	0	0	0	0	0	0.016296	0.002545	0	0
chr1	-	151793122	151905578	ENSBTAT00000078699	7398	ENSBTAG00000049122	COL6A5	collagen type VI alpha 5 chain [Source:NCBI gene;Acc:785805]	50.8745	7.76981	55.8685	8.75178	26.9507	4.56784	91.7528	13.7446	78.0293	12.1854	77.8968	12.2704
chr1	-	151832319	151939725	ENSBTAT00000080845	8121	ENSBTAG00000049122	COL6A5	collagen type VI alpha 5 chain [Source:NCBI gene;Acc:785805]	54.7743	8.36541	44.7865	7.0158	65.766	11.1466	76.3336	11.4348	93.1462	14.5461	81.1462	12.7822
chr1	+	152232655	152284372	ENSBTAT00000008495	3515	ENSBTAG00000006479	CAPN7	calpain 7 [Source:VGNC Symbol;Acc:VGNC:26750]	77.4129	11.8229	75.1888	11.7783	61.3478	10.3978	74.7488	11.1974	70.3835	10.9914	68.6551	10.8146
chr1	-	152286347	152366452	ENSBTAT00000031822	1356	ENSBTAG00000023377	SH3BP5	SH3 domain binding protein 5 [Source:VGNC Symbol;Acc:VGNC:34568]	128.066	19.5589	124.408	19.4884	134.924	22.8681	120.84	18.1019	117.914	18.414	117.286	18.475
chr1	+	152412955	152413176	ENSBTAT00000031821	222	ENSBTAG00000030592	.	ubiquitin-like protein 5 [Source:NCBI gene;Acc:107132228]	11.6464	1.7787	7.23198	1.13289	15.7973	2.67746	9.07658	1.35968	9.22973	1.44135	17.1081	2.69489
chr1	-	152434570	152450925	ENSBTAT00000031819	1268	ENSBTAG00000023375	METTL6	methyltransferase like 6 [Source:VGNC Symbol;Acc:VGNC:31415]	71.4732	10.9158	55.5194	8.6971	59.5966	10.1009	74.6329	11.1801	74.459	11.6278	79.8371	12.576
chr1	-	152434702	152449943	ENSBTAT00000079401	1081	ENSBTAG00000023375	METTL6	methyltransferase like 6 [Source:VGNC Symbol;Acc:VGNC:31415]	0.285441	0.043594	19.128	2.99639	1.85315	0.314087	0.594921	0.08912	1.18967	0.185785	1.05885	0.166791
chr1	+	152450841	152463273	ENSBTAT00000025560	1588	ENSBTAG00000019202	EAF1	ELL associated factor 1 [Source:VGNC Symbol;Acc:VGNC:28294]	200.329	30.5953	201.73	31.6009	208.327	35.3091	188.732	28.2723	187.276	29.2459	175.99	27.7221
chr1	-	152483264	152508764	ENSBTAT00000061345	951	ENSBTAG00000051541	COLQ	collagen like tail subunit of asymmetric acetylcholinesterase [Source:HGNC Symbol;Acc:HGNC:2226]	0	0	0	0	0	0	0.437182	0.06549	0	0	0.369395	0.058187
chr1	-	152510195	152547921	ENSBTAT00000030369	637	ENSBTAG00000040193	COLQ	collagen like tail subunit of asymmetric acetylcholinesterase [Source:VGNC Symbol;Acc:VGNC:27580]	0.19979	0.030513	0	0	0	0	0.730455	0.109423	0.439649	0.068658	0	0
chr1	-	152510233	152548791	ENSBTAT00000071748	1635	ENSBTAG00000040193	COLQ	collagen like tail subunit of asymmetric acetylcholinesterase [Source:VGNC Symbol;Acc:VGNC:27580]	0.034679	0.005296	0	0	0	0	0	0	0	0	0	0
chr1	-	152599803	152638556	ENSBTAT00000004843	2196	ENSBTAG00000003718	HACL1	2-hydroxyacyl-CoA lyase 1 [Source:VGNC Symbol;Acc:VGNC:29740]	34.1373	5.21363	46.3435	7.2597	39.0234	6.61402	33.6102	5.03484	29.9945	4.68407	30.4408	4.79507
chr1	-	152613069	152638229	ENSBTAT00000066646	1731	ENSBTAG00000003718	HACL1	2-hydroxyacyl-CoA lyase 1 [Source:VGNC Symbol;Acc:VGNC:29740]	7.47056	1.14094	2.79401	0.43768	6.06111	1.02729	6.60023	0.988719	3.69992	0.577796	10.7398	1.69174
chr1	+	152638136	152679233	ENSBTAT00000025464	2254	ENSBTAG00000019129	BTD	biotinidase [Source:VGNC Symbol;Acc:VGNC:26594]	6.27447	0.95827	5.13011	0.80363	5.69823	0.965785	3.54179	0.530563	4.14196	0.646827	4.12489	0.649757
chr1	-	152701411	152833098	ENSBTAT00000034553	3162	ENSBTAG00000024815	ANKRD28	ankyrin repeat domain 28 [Source:VGNC Symbol;Acc:VGNC:25920]	59.9239	9.15189	61.8002	9.68098	60.0326	10.1748	36.5223	5.47107	34.6241	5.40706	33.5544	5.28552
chr1	+	153179306	153226107	ENSBTAT00000010847	3999	ENSBTAG00000008240	GALNT15	polypeptide N-acetylgalactosaminyltransferase 15 [Source:VGNC Symbol;Acc:VGNC:29228]	6.11003	0.933155	5.72415	0.896686	7.36062	1.24754	6.6559	0.997059	5.77005	0.901076	6.99052	1.10115
chr1	-	153215080	153217247	ENSBTAT00000078620	1449	ENSBTAG00000051065	.	NA	0.283982	0.043371	0.194617	0.030487	0	0	0	0	0.207794	0.03245	0	0
chr1	-	153260324	153266600	ENSBTAT00000072711	2999	ENSBTAG00000003916	DPH3	diphthamide biosynthesis 3 [Source:VGNC Symbol;Acc:VGNC:53537]	68.2021	10.4162	72.4772	11.3535	64.8064	10.9839	72.6662	10.8854	66.4723	10.3806	62.3476	9.82105
chr1	-	153260334	153266510	ENSBTAT00000005113	2974	ENSBTAG00000003916	DPH3	diphthamide biosynthesis 3 [Source:VGNC Symbol;Acc:VGNC:53537]	71.7092	10.9518	75.5889	11.841	48.5498	8.22865	64.9185	9.72484	56.8401	8.8764	74.745	11.7739
chr1	-	153261644	153265490	ENSBTAT00000083909	294	ENSBTAG00000053091	.	NA	1.96649	0.300332	0.298722	0.046795	0.144558	0.024501	0.288459	0.043211	0.395851	0.061818	0.192047	0.030251
chr1	+	153274404	153318611	ENSBTAT00000006434	1488	ENSBTAG00000004891	OXNAD1	oxidoreductase NAD binding domain containing 1 [Source:VGNC Symbol;Acc:VGNC:32512]	47.7944	7.2994	56.1105	8.7897	47.503	8.05122	68.7452	10.2981	58.4306	9.12477	55.7121	8.77583
chr1	-	153335376	153514351	ENSBTAT00000043219	3156	ENSBTAG00000030593	.	raftlin, lipid raft linker 1 [Source:NCBI gene;Acc:506782]	94.4601	14.4264	92.9524	14.561	81.4011	13.7966	102.178	15.3063	97.5383	15.232	105.046	16.5469
chr1	-	153472750	153543136	ENSBTAT00000076764	336	ENSBTAG00000051752	.	NA	108.747	16.6084	98.6369	15.4514	111.667	18.9262	117.28	17.5686	87.5342	13.6697	101.336	15.9626
chr1	+	153882096	154095595	ENSBTAT00000013117	5179	ENSBTAG00000009942	PLCL2	phospholipase C like 2 [Source:VGNC Symbol;Acc:VGNC:32992]	10.3973	1.58793	12.4671	1.95296	9.77732	1.65714	13.7678	2.06243	13.1728	2.05712	12.7556	2.00927
chr1	-	154081532	154083190	ENSBTAT00000074790	1659	ENSBTAG00000049193	.	NA	0	0	0	0	0	0	0.194394	0.02912	0	0	0	0
chr1	-	154096128	154616584	ENSBTAT00000074279	2679	ENSBTAG00000030581	TBC1D5	TBC1 domain family member 5 [Source:VGNC Symbol;Acc:VGNC:53608]	0	0	0	0	0.04711	0.007985	0	0	0	0	0	0
chr1	-	154096128	154616584	ENSBTAT00000083881	2613	ENSBTAG00000030581	TBC1D5	TBC1 domain family member 5 [Source:VGNC Symbol;Acc:VGNC:53608]	49.8082	7.60697	49.0408	7.68222	43.0346	7.29387	53.92	8.07726	67.2	10.4942	59.8743	9.43146
chr1	-	154096128	154616588	ENSBTAT00000043194	2527	ENSBTAG00000030581	TBC1D5	TBC1 domain family member 5 [Source:VGNC Symbol;Acc:VGNC:53608]	6.48003	0.989663	0.020214	0.003167	0.333171	0.056469	2.59602	0.388885	0.453198	0.070773	0.196219	0.030909
chr1	-	154317135	154451671	ENSBTAT00000043193	1418	ENSBTAG00000030581	TBC1D5	TBC1 domain family member 5 [Source:VGNC Symbol;Acc:VGNC:53608]	22.2295	3.395	20.2418	3.17086	0.781382	0.132435	5.95728	0.892405	0.580395	0.090637	0.688293	0.108421
chr1	-	155431343	155525165	ENSBTAT00000028199	3843	ENSBTAG00000021158	SATB1	SATB homeobox 1 [Source:VGNC Symbol;Acc:VGNC:34298]	5.99446	0.915505	5.17433	0.810557	4.08219	0.691884	6.60734	0.989785	6.36243	0.993585	5.51678	0.869009
chr1	+	156340497	156841779	ENSBTAT00000017003	3315	ENSBTAG00000012798	KCNH8	potassium voltage-gated channel subfamily H member 8 [Source:VGNC Symbol;Acc:VGNC:55057]	0.754089	0.115168	0.561977	0.088034	0.535992	0.090845	0.183107	0.02743	0.456705	0.071321	0.424941	0.066937
chr1	-	157125001	157190548	ENSBTAT00000061194	2866	ENSBTAG00000013806	EFHB	EF-hand domain family member B [Source:VGNC Symbol;Acc:VGNC:28350]	1.71831	0.262429	2.1769	0.341011	1.65422	0.280372	2.33164	0.349281	2.11479	0.330256	3.26692	0.514609
chr1	+	157198501	157232069	ENSBTAT00000064563	2419	ENSBTAG00000046385	RAB5A	RAB5A, member RAS oncogene family [Source:VGNC Symbol;Acc:VGNC:33658]	186.395	28.4673	181.766	28.4736	151.569	25.6893	195.956	29.3544	179.344	28.0071	179.698	28.3062
chr1	-	157232248	157249033	ENSBTAT00000005303	1890	ENSBTAG00000004061	PP2D1	protein phosphatase 2C like domain containing 1 [Source:VGNC Symbol;Acc:VGNC:53600]	2.27907	0.348072	2.86426	0.448685	3.19081	0.540806	2.93284	0.439341	2.22168	0.346947	3.33046	0.524617
chr1	+	157277382	157373921	ENSBTAT00000071193	2400	ENSBTAG00000000746	KAT2B	lysine acetyltransferase 2B [Source:VGNC Symbol;Acc:VGNC:30399]	1.68512	0.257361	0.663429	0.103926	0.290001	0.049152	0.326385	0.048893	0.00788	0.001231	0.489008	0.077029
chr1	+	157277559	157373921	ENSBTAT00000080194	2385	ENSBTAG00000000746	KAT2B	lysine acetyltransferase 2B [Source:VGNC Symbol;Acc:VGNC:30399]	0.000228	3.5e-05	0	0	0	0	0.66349	0.099391	0	0	0	0
chr1	+	157277559	157374828	ENSBTAT00000075969	3349	ENSBTAG00000000746	KAT2B	lysine acetyltransferase 2B [Source:VGNC Symbol;Acc:VGNC:30399]	141.444	21.602	170.935	26.7769	125.216	21.2227	183.372	27.4692	164.983	25.7645	183.327	28.8778
chr1	+	157302774	157373921	ENSBTAT00000000994	2436	ENSBTAG00000000746	KAT2B	lysine acetyltransferase 2B [Source:VGNC Symbol;Acc:VGNC:30399]	0	0	0	0	0.028823	0.004885	0.022906	0.003431	0	0	0	0
chr1	+	157302983	157374828	ENSBTAT00000085098	3589	ENSBTAG00000000746	KAT2B	lysine acetyltransferase 2B [Source:VGNC Symbol;Acc:VGNC:30399]	23.3701	3.5692	12.1166	1.89806	7.29434	1.23631	10.9521	1.64063	12.5918	1.9664	8.01285	1.26219
chr1	+	157303520	157373921	ENSBTAT00000076350	2076	ENSBTAG00000000746	KAT2B	lysine acetyltransferase 2B [Source:VGNC Symbol;Acc:VGNC:30399]	0	0	0.073818	0.011564	0	0	0	0	0	0	0.17297	0.027246
chr1	-	157392691	157410804	ENSBTAT00000000999	2823	ENSBTAG00000000752	SGO1	shugoshin 1 [Source:VGNC Symbol;Acc:VGNC:34545]	24.2228	3.69943	19.8757	3.11352	17.1282	2.90304	4.41374	0.661182	4.62912	0.722903	5.25717	0.828115
chr1	-	157490908	157498122	ENSBTAT00000005967	1527	ENSBTAG00000049158	ZNF596	zinc finger protein 596 [Source:NCBI gene;Acc:511959]	0	0	0	0	0.036785	0.006235	0.035383	0.0053	0	0	0.06416	0.010107
chr1	-	157491152	157500089	ENSBTAT00000079483	2910	ENSBTAG00000049158	ZNF596	zinc finger protein 596 [Source:NCBI gene;Acc:511959]	15.2328	2.32643	18.1498	2.84316	14.0983	2.3895	20.1988	3.02579	15.0347	2.34789	15.6813	2.47014
chr1	-	157501070	157505106	ENSBTAT00000085127	909	ENSBTAG00000055206	.	NA	3.29656	0.503467	3.33948	0.523129	6.52915	1.10662	5.09445	0.763153	3.93949	0.615209	3.23542	0.509647
chr1	-	157827936	157916510	ENSBTAT00000072367	545	ENSBTAG00000048736	.	NA	7.50092	1.14558	6.65871	1.04309	7.33211	1.24271	4.79817	0.718769	4.5945	0.717497	6.00367	0.945704
chr1	+	157958300	157977304	ENSBTAT00000076980	3918	ENSBTAG00000049102	.	zinc finger BED-type containing 9 [Source:NCBI gene;Acc:104970957]	0.802323	0.122535	0.170615	0.026727	0	0	0	0	0.160796	0.025111	0.264713	0.041698
chr1	+	158075340	158077174	ENSBTAT00000052461	1235	ENSBTAG00000037965	.	zinc finger and SCAN domain containing 23 [Source:NCBI gene;Acc:101904212]	1.72227	0.263033	2.07106	0.324431	1.2347	0.209268	1.68704	0.252721	1.09108	0.170388	3.04494	0.479642
chr1	-	158215919	158228038	ENSBTAT00000017100	4810	ENSBTAG00000012867	TXLNA	taxilin alpha [Source:VGNC Symbol;Acc:VGNC:36530]	75.6064	11.547	73.8707	11.5718	70.8422	12.0069	91.2191	13.6647	86.9896	13.5847	91.7811	14.4574
chr1	-	158238278	158293060	ENSBTAT00000003764	2161	ENSBTAG00000002896	KPNA6	karyopherin subunit alpha 6 [Source:VGNC Symbol;Acc:VGNC:30705]	175.508	26.8045	160.315	25.1132	151.527	25.6821	158.338	23.7191	166.005	25.9241	164.284	25.8782
chr1	-	158271677	158272330	ENSBTAT00000069384	624	ENSBTAG00000049543	.	NA	318.481	48.64	275.462	43.1511	299.179	50.7074	216.649	32.4542	214.168	33.4455	192.121	30.263
chr1	-	158296611	158315972	ENSBTAT00000022547	1712	ENSBTAG00000016954	TMEM39B	transmembrane protein 39B [Source:VGNC Symbol;Acc:VGNC:36083]	42.4495	6.4831	38.1679	5.97899	45.9813	7.79331	38.1235	5.71094	38.7413	6.05002	37.337	5.88136
chr1	-	158336214	158359816	ENSBTAT00000016581	2061	ENSBTAG00000012497	KHDRBS1	KH RNA binding domain containing, signal transduction associated 1 [Source:VGNC Symbol;Acc:VGNC:30540]	306.041	46.7402	312.823	49.0036	277.314	47.0015	250.745	37.5618	217.003	33.8882	245.835	38.7241
chr1	+	158390488	158415855	ENSBTAT00000067824	1554	ENSBTAG00000049541	ASMT	acetylserotonin O-methyltransferase [Source:NCBI gene;Acc:281013]	2.13546	0.326139	2.05109	0.321303	0.882137	0.149512	2.14304	0.321029	2.06945	0.323174	1.12992	0.177986
chr10	+	608008	608328	ENSBTAT00000073815	321	ENSBTAG00000050744	.	NA	1.04984	0.160338	0.523364	0.081985	0	0	1.10436	0.165434	1.29595	0.202381	0.439252	0.069191
chr10	+	663554	985178	ENSBTAT00000050344	5007	ENSBTAG00000035858	MCC	MCC, WNT signaling pathway regulator [Source:VGNC Symbol;Acc:VGNC:54784]	16.6849	2.54821	16.6781	2.61263	15.4126	2.61226	14.3211	2.14532	16.0468	2.50594	14.6759	2.31175
chr10	-	688921	690439	ENSBTAT00000080611	1519	ENSBTAG00000051800	.	NA	0	0	0.125741	0.019697	0.185648	0.031465	0.185648	0.02781	0	0	0	0
chr10	-	995927	1043639	ENSBTAT00000065963	1476	ENSBTAG00000000767	DCP2	decapping mRNA 2 [Source:VGNC Symbol;Acc:VGNC:27921]	50.6318	7.73275	66.9839	10.493	50.6483	8.58431	48.7244	7.29896	42.8419	6.69038	43.9211	6.9185
chr10	+	1094651	1140919	ENSBTAT00000073647	939	ENSBTAG00000012804	REEP5	receptor accessory protein 5 [Source:VGNC Symbol;Acc:VGNC:33855]	4.2873	0.654779	2.81087	0.440322	1.62555	0.275513	3.19075	0.477976	0.552729	0.086317	8.30797	1.30868
chr10	+	1094651	1145330	ENSBTAT00000017009	2964	ENSBTAG00000012804	REEP5	receptor accessory protein 5 [Source:VGNC Symbol;Acc:VGNC:33855]	620.982	94.8395	597.185	93.5489	501.928	85.0711	696.815	104.383	663.967	103.688	668.345	105.278
chr10	-	1153328	1161671	ENSBTAT00000017007	1114	ENSBTAG00000012803	SRP19	signal recognition particle 19 [Source:VGNC Symbol;Acc:VGNC:55145]	269.14	41.1044	235.359	36.8689	238.499	40.4229	232.801	34.8737	211.031	32.9555	216.597	34.1185
chr10	-	1167671	1263365	ENSBTAT00000025099	10358	ENSBTAG00000018852	APC	APC, WNT signaling pathway regulator [Source:VGNC Symbol;Acc:VGNC:55103]	15.3616	2.34611	14.6128	2.28908	11.7727	1.99534	11.7694	1.76306	9.18366	1.43416	10.8352	1.70678
chr10	-	1169348	1230433	ENSBTAT00000067496	8202	ENSBTAG00000018852	APC	APC, WNT signaling pathway regulator [Source:VGNC Symbol;Acc:VGNC:55103]	0.012241	0.00187	0.005974	0.000936	0	0	0	0	6.62107	1.03398	0.008291	0.001306
chr10	-	1169348	1242468	ENSBTAT00000086393	8727	ENSBTAG00000018852	APC	APC, WNT signaling pathway regulator [Source:VGNC Symbol;Acc:VGNC:55103]	1.00785	0.153924	9.00126	1.41004	0	0	0.99785	0.149479	9.14111	1.42752	0.031087	0.004897
chr10	-	1169348	1263889	ENSBTAT00000070251	8644	ENSBTAG00000018852	APC	APC, WNT signaling pathway regulator [Source:VGNC Symbol;Acc:VGNC:55103]	165.271	25.241	159.26	24.948	126.58	21.4538	124.673	18.6761	103.276	16.128	102.343	16.1212
chr10	-	1169348	1288139	ENSBTAT00000075487	8704	ENSBTAG00000018852	APC	APC, WNT signaling pathway regulator [Source:VGNC Symbol;Acc:VGNC:55103]	0	0	0.142703	0.022354	8.0533	1.36494	0	0	0	0	22.6652	3.57025
chr10	-	1169348	1299249	ENSBTAT00000072901	8586	ENSBTAG00000018852	APC	APC, WNT signaling pathway regulator [Source:VGNC Symbol;Acc:VGNC:55103]	0.45311	0.069201	0.401181	0.062845	0.386117	0.065442	0.316062	0.047346	0.334382	0.052219	0.200572	0.031594
chr10	+	1518392	1814678	ENSBTAT00000019627	3117	ENSBTAG00000014750	EPB41L4A	erythrocyte membrane protein band 4.1 like 4A [Source:VGNC Symbol;Acc:VGNC:28523]	15.075	2.30234	13.4156	2.10155	11.116	1.88404	15.3943	2.30607	23.435	3.65971	21.1804	3.33636
chr10	+	1518922	1814761	ENSBTAT00000069465	3020	ENSBTAG00000014750	EPB41L4A	erythrocyte membrane protein band 4.1 like 4A [Source:VGNC Symbol;Acc:VGNC:28523]	14.4384	2.2051	13.0711	2.04759	9.21829	1.5624	5.68812	0.852084	14.7831	2.3086	13.0073	2.04893
chr10	+	1518922	1814761	ENSBTAT00000086666	3134	ENSBTAG00000014750	EPB41L4A	erythrocyte membrane protein band 4.1 like 4A [Source:VGNC Symbol;Acc:VGNC:28523]	12.4714	1.90469	8.41015	1.31745	11.4034	1.93274	7.08968	1.06204	12.2986	1.9206	16.2993	2.56749
chr10	+	1519061	1814761	ENSBTAT00000071153	2890	ENSBTAG00000014750	EPB41L4A	erythrocyte membrane protein band 4.1 like 4A [Source:VGNC Symbol;Acc:VGNC:28523]	0	0	8.38646	1.31374	0	0	23.5963	3.53474	0	0	0	0
chr10	+	1526866	1814761	ENSBTAT00000082803	3568	ENSBTAG00000014750	EPB41L4A	erythrocyte membrane protein band 4.1 like 4A [Source:VGNC Symbol;Acc:VGNC:28523]	0	0	0	0	0.016816	0.00285	0	0	0	0	0.06632	0.010447
chr10	-	1705691	1707451	ENSBTAT00000084382	1761	ENSBTAG00000055244	.	NA	0	0	0.080068	0.012543	0	0	0.160136	0.023988	0	0	0.080068	0.012612
chr10	-	1816633	1816769	ENSBTAT00000060287	137	ENSBTAG00000043295	RF00396	small nucleolar RNA, H/ACA box 13 [Source:HGNC Symbol;Acc:HGNC:32601]	20.7518	3.16933	13.7883	2.15994	8.12409	1.37694	5.24817	0.786181	9.94161	1.55252	10.2117	1.60855
chr10	+	2105418	2106513	ENSBTAT00000083653	1096	ENSBTAG00000050601	.	NA	0.940693	0.143667	0.385036	0.060316	0.514599	0.087219	0.244526	0.03663	0.351277	0.054857	0.038321	0.006036
chr10	+	2213062	2245525	ENSBTAT00000015066	1943	ENSBTAG00000011338	NREP	neuronal regeneration related protein [Source:NCBI gene;Acc:100125763]	2528.07	386.099	2471.98	387.235	2037.26	345.292	2059.41	308.501	1888.44	294.908	2113.41	332.906
chr10	+	2284386	2291785	ENSBTAT00000067016	564	ENSBTAG00000048541	.	NA	0	0	0	0	1.08027	0.183093	0	0	0.837238	0.130747	1.64331	0.258855
chr10	+	2287881	2291785	ENSBTAT00000078894	604	ENSBTAG00000048541	.	NA	1.40066	0.213916	1.61921	0.253648	0.795907	0.134897	0	0	0.612916	0.095716	0.28009	0.04412
chr10	+	2296684	2323467	ENSBTAT00000067361	902	ENSBTAG00000052475	.	NA	2.50706	0.382891	0	0	0	0	0.321277	0.048128	0	0	0	0
chr10	+	2296684	2323467	ENSBTAT00000086280	1077	ENSBTAG00000052475	.	NA	0.594831	0.090846	3.17367	0.497154	1.93745	0.328376	0.756732	0.113359	0.654596	0.102225	1.04178	0.164103
chr10	+	2413343	2485399	ENSBTAT00000075092	4615	ENSBTAG00000014099	YTHDC2	YTH domain containing 2 [Source:VGNC Symbol;Acc:VGNC:37040]	0.816959	0.12477	0.455118	0.071294	0.015955	0.002704	0.229326	0.034353	0.451484	0.070506	0.470377	0.074094
chr10	+	2413565	2486039	ENSBTAT00000018745	5013	ENSBTAG00000014099	YTHDC2	YTH domain containing 2 [Source:VGNC Symbol;Acc:VGNC:37040]	47.7777	7.29685	48.9858	7.67361	38.8826	6.59016	36.7041	5.49831	36.3832	5.68175	36.6237	5.769
chr10	+	2415531	2485399	ENSBTAT00000068734	4374	ENSBTAG00000014099	YTHDC2	YTH domain containing 2 [Source:VGNC Symbol;Acc:VGNC:37040]	0	0	0	0	0.010745	0.001821	0	0	0.04481	0.006998	0	0
chr10	+	2932242	2933909	ENSBTAT00000077583	1021	ENSBTAG00000049590	.	NA	0	0	0	0	0	0	0	0	0.828599	0.129398	0	0
chr10	-	3245214	3246091	ENSBTAT00000070807	878	ENSBTAG00000052874	.	NA	0.239749	0.036616	0	0	0	0	0	0	0	0	0.481777	0.07589
chr10	+	3260025	3428630	ENSBTAT00000014706	3630	ENSBTAG00000011076	KCNN2	potassium calcium-activated channel subfamily N member 2 [Source:VGNC Symbol;Acc:VGNC:30484]	1.96997	0.300864	1.58567	0.248395	0.839552	0.142295	9.63003	1.44259	10.2211	1.59617	9.16543	1.44375
chr10	+	3262429	3428316	ENSBTAT00000031197	1755	ENSBTAG00000011076	KCNN2	potassium calcium-activated channel subfamily N member 2 [Source:VGNC Symbol;Acc:VGNC:30484]	0	0	0	0	0	0	0	0	0.006886	0.001075	0.003989	0.000628
chr10	+	3638271	3638663	ENSBTAT00000001335	393	ENSBTAG00000023186	.	NA	6.77608	1.03488	7.52672	1.17906	5.36387	0.909115	4.76336	0.713555	3.28499	0.512998	6.73282	1.06056
chr10	+	3734941	3735099	ENSBTAT00000077782	159	ENSBTAG00000053655	.	NA	0	0	0	0	0	0	1.76493	0.264388	0	0	0	0
chr10	-	3972433	4015587	ENSBTAT00000085179	3913	ENSBTAG00000014027	TRIM36	tripartite motif containing 36 [Source:VGNC Symbol;Acc:VGNC:36331]	4.36017	0.665907	4.65999	0.729986	2.20018	0.372905	3.08578	0.462253	3.1238	0.487826	3.51034	0.552952
chr10	-	3974156	4004515	ENSBTAT00000018634	2178	ENSBTAG00000014027	TRIM36	tripartite motif containing 36 [Source:VGNC Symbol;Acc:VGNC:36331]	0.694667	0.106093	0.322461	0.050513	2.7056	0.458569	2.36838	0.354785	1.94976	0.304484	3.68781	0.580907
chr10	-	3974156	4015816	ENSBTAT00000068172	2449	ENSBTAG00000014027	TRIM36	tripartite motif containing 36 [Source:VGNC Symbol;Acc:VGNC:36331]	0	0	0	0	0.961163	0.162906	0	0	0	0	0	0
chr10	-	4050987	4104900	ENSBTAT00000002466	1437	ENSBTAG00000001895	PGGT1B	protein geranylgeranyltransferase type I subunit beta [Source:VGNC Symbol;Acc:VGNC:32788]	124.884	19.0729	120.265	18.8394	111.013	18.8154	123.905	18.5611	103.627	16.1828	128.436	20.2314
chr10	-	4108967	4139252	ENSBTAT00000002468	2315	ENSBTAG00000001898	CCDC112	coiled-coil domain containing 112 [Source:VGNC Symbol;Acc:VGNC:26834]	79.7263	12.1762	76.5993	11.9993	55.0842	9.33615	107.417	16.0912	105.76	16.5159	111.414	17.55
chr10	+	4120471	4121550	ENSBTAT00000081758	1080	ENSBTAG00000053987	.	NA	0.944444	0.14424	0.314815	0.049316	0	0	1.02963	0.154239	0.292593	0.045693	0	0
chr10	-	4358418	4386867	ENSBTAT00000011464	3745	ENSBTAG00000008699	FEM1C	fem-1 homolog C [Source:VGNC Symbol;Acc:VGNC:28946]	41.6995	6.36856	49.4838	7.75163	33.6179	5.69785	44.5394	6.67203	44.1619	6.89652	50.71	7.98789
chr10	-	4427217	4444604	ENSBTAT00000003042	2702	ENSBTAG00000002357	TICAM2	toll like receptor adaptor molecule 2 [Source:VGNC Symbol;Acc:VGNC:55148]	48.0992	7.34595	41.339	6.47574	32.2461	5.46535	43.2902	6.4849	39.1769	6.11804	38.3712	6.04427
chr10	-	4461911	4471313	ENSBTAT00000049503	1297	ENSBTAG00000035030	TMED7	transmembrane p24 trafficking protein 7 [Source:VGNC Symbol;Acc:VGNC:55150]	819.01	125.083	810.247	126.925	678.331	114.969	731.744	109.616	667.151	104.185	721.426	113.64
chr10	-	4660062	4671522	ENSBTAT00000023186	1167	ENSBTAG00000017442	CDO1	cysteine dioxygenase type 1 [Source:VGNC Symbol;Acc:VGNC:27150]	90.5856	13.8347	103.724	16.2483	80.9264	13.7161	89.7466	13.4441	82.0313	12.8104	85.0834	13.4024
chr10	-	4680316	4702801	ENSBTAT00000023301	1680	ENSBTAG00000017525	ATG12	autophagy related 12 [Source:VGNC Symbol;Acc:VGNC:26250]	282.027	43.0726	275.182	43.1072	224.457	38.043	255.209	38.2305	242.26	37.8323	232.152	36.5689
chr10	+	4702850	4771867	ENSBTAT00000086199	628	ENSBTAG00000051386	AP3S1	adaptor related protein complex 3 subunit sigma 1 [Source:NCBI gene;Acc:536359]	3.40164	0.519515	0.223888	0.035072	0.793178	0.134435	3.92365	0.587766	0.987724	0.154247	2.34659	0.369638
chr10	+	4702857	4778608	ENSBTAT00000068637	1303	ENSBTAG00000051386	AP3S1	adaptor related protein complex 3 subunit sigma 1 [Source:NCBI gene;Acc:536359]	331.205	50.5834	340.675	53.3667	279.543	47.3794	304.107	45.5554	279.221	43.6044	281.455	44.335
chr10	+	4770013	4774303	ENSBTAT00000085768	258	ENSBTAG00000049135	.	NA	2.73991	0.418453	3.11926	0.488631	0.131783	0.022336	1.80926	0.271028	0.894959	0.139761	2.22607	0.350652
chr10	+	4850840	4929057	ENSBTAT00000022140	3270	ENSBTAG00000016644	LVRN	laeverin [Source:VGNC Symbol;Acc:VGNC:31086]	0	0	1.97391	0.309212	0	0	4.14989	0.621657	0	0	2.46721	0.388637
chr10	+	4850840	4929057	ENSBTAT00000066779	3839	ENSBTAG00000016644	LVRN	laeverin [Source:VGNC Symbol;Acc:VGNC:31086]	18.0603	2.75826	11.5897	1.81553	14.5199	2.46095	35.3893	5.30135	36.0759	5.63377	35.2191	5.54774
chr10	+	4850840	4929057	ENSBTAT00000079009	3695	ENSBTAG00000016644	LVRN	laeverin [Source:VGNC Symbol;Acc:VGNC:31086]	0	0	3.41011	0.534193	0	0	0	0	0	0	4.69355	0.739333
chr10	+	4904503	4905626	ENSBTAT00000049484	495	ENSBTAG00000035005	.	NA	4.8705	0.743847	4.94053	0.773932	5.66993	0.960989	9.80605	1.46895	10.171	1.58835	7.5161	1.18394
chr10	+	4956740	4966831	ENSBTAT00000053709	1456	ENSBTAG00000039618	ARL14EPL	ADP ribosylation factor like GTPase 14 effector protein like [Source:NCBI gene;Acc:616348]	0	0	0.387363	0.06068	0.387363	0.065654	0.388558	0.058206	0.559066	0.087306	0.57761	0.090986
chr10	+	5012186	5025730	ENSBTAT00000015420	2630	ENSBTAG00000011608	KIAA1191	KIAA1191 [Source:VGNC Symbol;Acc:VGNC:30565]	185.596	28.3452	190.467	29.8366	161.646	27.3972	165.684	24.8196	150.743	23.5406	158.727	25.0029
chr10	+	5012686	5024562	ENSBTAT00000083010	1351	ENSBTAG00000011608	KIAA1191	KIAA1191 [Source:VGNC Symbol;Acc:VGNC:30565]	0.286906	0.043818	4.66842	0.731306	3.50257	0.593645	4.10813	0.615401	3.69587	0.577164	4.12591	0.649918
chr10	-	5026117	5109495	ENSBTAT00000020753	3305	ENSBTAG00000034998	SIMC1	SUMO interacting motifs containing 1 [Source:VGNC Symbol;Acc:VGNC:54482]	17.2278	2.63111	27.8612	4.36445	23.355	3.9584	25.8157	3.86721	24.5096	3.82752	22.6044	3.56067
chr10	-	5026396	5109495	ENSBTAT00000078633	2723	ENSBTAG00000034998	SIMC1	SUMO interacting motifs containing 1 [Source:VGNC Symbol;Acc:VGNC:54482]	9.10236	1.39016	0	0	0	0	0	0	0	0	0	0
chr10	-	5039363	5109495	ENSBTAT00000077309	3698	ENSBTAG00000034998	SIMC1	SUMO interacting motifs containing 1 [Source:VGNC Symbol;Acc:VGNC:54482]	4.80964	0.734552	1.12338	0.175978	2.4183	0.409874	0.898618	0.134614	1.85422	0.289563	1.71927	0.27082
chr10	+	5185866	5197272	ENSBTAT00000049661	1691	ENSBTAG00000035174	THOC3	THO complex 3 [Source:NCBI gene;Acc:529231]	59.9568	9.15691	55.3309	8.66756	63.1437	10.7021	53.6103	8.03086	42.4556	6.63006	51.9491	8.18308
chr10	-	5450044	5474341	ENSBTAT00000061359	3751	ENSBTAG00000044071	HRH2	histamine receptor H2 [Source:VGNC Symbol;Acc:VGNC:29954]	5.48387	0.837525	5.68728	0.890911	6.31618	1.07052	3.9904	0.597765	2.98534	0.466203	3.61903	0.570074
chr10	-	5474695	5480939	ENSBTAT00000072045	1380	ENSBTAG00000052972	.	NA	0.491695	0.075094	0.340689	0.053369	0.609015	0.103221	0.234581	0.03514	0	0	0.531792	0.083768
chr10	-	5613866	5674977	ENSBTAT00000019322	2520	ENSBTAG00000014536	SFXN1	sideroflexin 1 [Source:VGNC Symbol;Acc:VGNC:34530]	64.2204	9.80807	62.7677	9.83254	49.5316	8.39504	84.4765	12.6546	72.0406	11.2502	80.099	12.6173
chr10	-	5615341	5658778	ENSBTAT00000083548	888	ENSBTAG00000014536	SFXN1	sideroflexin 1 [Source:VGNC Symbol;Acc:VGNC:34530]	0.063063	0.009631	0	0	0	0	0.350383	0.052488	0	0	0.063063	0.009934
chr10	-	6500608	6531769	ENSBTAT00000076540	4394	ENSBTAG00000050091	GCNT4	glucosaminyl (N-acetyl) transferase 4 [Source:NCBI gene;Acc:782825]	31.0999	4.74974	30.9762	4.85242	24.2807	4.1153	44.0175	6.59385	32.4395	5.06589	31.8962	5.02432
chr10	-	6541983	6607877	ENSBTAT00000048409	4012	ENSBTAG00000024878	ANKRD31	ankyrin repeat domain 31 [Source:NCBI gene;Acc:515838]	0	0	0	0	0	0	0	0	0	0	1.13428	0.178673
chr10	-	6541983	6677304	ENSBTAT00000084602	6276	ENSBTAG00000024878	ANKRD31	ankyrin repeat domain 31 [Source:NCBI gene;Acc:515838]	0	0	1.11552	0.174746	0.513544	0.08704	0.009143	0.00137	0.521924	0.081506	0.557722	0.087853
chr10	-	6541983	6677304	ENSBTAT00000086214	6234	ENSBTAG00000024878	ANKRD31	ankyrin repeat domain 31 [Source:NCBI gene;Acc:515838]	0.594963	0.090866	0	0	0	0	1.62645	0.243643	0.752285	0.11748	0	0
chr10	+	6763962	6784639	ENSBTAT00000010315	4593	ENSBTAG00000007840	HMGCR	3-hydroxy-3-methylglutaryl-CoA reductase [Source:VGNC Symbol;Acc:VGNC:29879]	69.5677	10.6247	72.061	11.2883	58.0425	9.83755	153.786	23.0373	142.599	22.2688	137.228	21.6163
chr10	-	6796016	6925123	ENSBTAT00000000092	3202	ENSBTAG00000000081	COL4A3BP	collagen type IV alpha 3 binding protein [Source:VGNC Symbol;Acc:VGNC:27566]	60.6253	9.259	53.4732	8.37655	48.5778	8.23339	67.3181	10.0843	51.4394	8.03301	61.5109	9.68925
chr10	-	6796016	6925123	ENSBTAT00000056797	3124	ENSBTAG00000000081	COL4A3BP	collagen type IV alpha 3 binding protein [Source:VGNC Symbol;Acc:VGNC:27566]	26.3038	4.01724	29.1183	4.56137	22.4187	3.79972	32.721	4.90163	33.5992	5.24699	37.723	5.94217
chr10	+	6925321	7006062	ENSBTAT00000005265	4248	ENSBTAG00000004028	POLK	DNA polymerase kappa [Source:VGNC Symbol;Acc:VGNC:33126]	44.064	6.72967	42.6964	6.68838	36.2297	6.14053	14.4281	2.16134	12.3953	1.93571	47.3636	7.46076
chr10	+	6927443	7005350	ENSBTAT00000086522	3509	ENSBTAG00000004028	POLK	DNA polymerase kappa [Source:VGNC Symbol;Acc:VGNC:33126]	1.65036	0.252051	0	0	0	0	47.0918	7.05439	41.4784	6.47745	4.67336	0.736152
chr10	+	6967367	7005350	ENSBTAT00000069076	3500	ENSBTAG00000004028	POLK	DNA polymerase kappa [Source:VGNC Symbol;Acc:VGNC:33126]	1.09968	0.167948	0.620747	0.09724	1.5359	0.260317	0	0	0.425962	0.06652	1.26294	0.19894
chr10	+	7030502	7030617	ENSBTAT00000079203	116	ENSBTAG00000052387	RF00020	RNA, U5B small nuclear 1 [Source:HGNC Symbol;Acc:HGNC:10212]	0	0	0	0	0	0	0	0	0	0	1.24138	0.195543
chr10	-	7084931	7115694	ENSBTAT00000009362	2037	ENSBTAG00000007114	POC5	POC5 centriolar protein [Source:VGNC Symbol;Acc:VGNC:33100]	22.4031	3.42152	0	0	17.1694	2.91002	0	0	11.2303	1.75378	9.22103	1.4525
chr10	-	7084931	7115694	ENSBTAT00000075618	2387	ENSBTAG00000007114	POC5	POC5 centriolar protein [Source:VGNC Symbol;Acc:VGNC:33100]	3.1537	0.481649	21.429	3.35684	3.78758	0.641951	16.9787	2.54342	8.79421	1.37334	10.2601	1.61617
chr10	+	7361671	7574347	ENSBTAT00000036622	2580	ENSBTAG00000017507	SV2C	synaptic vesicle glycoprotein 2C [Source:VGNC Symbol;Acc:VGNC:35496]	1.09806	0.167702	1.26717	0.198501	1.14667	0.194347	5.58527	0.836678	5.24709	0.819409	4.15541	0.654564
chr10	+	7581958	7582209	ENSBTAT00000068654	252	ENSBTAG00000052974	.	NA	4.27381	0.652718	1.45635	0.228137	1.15079	0.195046	3.76984	0.564725	1.67064	0.260894	14.2143	2.23905
chr10	+	7624974	7934460	ENSBTAT00000001190	6398	ENSBTAG00000000897	IQGAP2	IQ motif containing GTPase activating protein 2 [Source:VGNC Symbol;Acc:VGNC:30259]	2.99875	0.457984	4.11886	0.645218	2.80917	0.476122	1.52399	0.228295	1.44379	0.225469	1.30478	0.205531
chr10	-	7846836	7854604	ENSBTAT00000001191	2862	ENSBTAG00000000898	F2RL2	coagulation factor II thrombin receptor like 2 [Source:VGNC Symbol;Acc:VGNC:28685]	48.7439	7.44442	49.6775	7.78196	41.1726	6.97829	43.0881	6.45462	44.9976	7.02701	46.5038	7.32533
chr10	+	7945904	7963558	ENSBTAT00000026902	3503	ENSBTAG00000020199	F2R	coagulation factor II thrombin receptor [Source:VGNC Symbol;Acc:VGNC:28683]	1.72852	0.263988	1.73052	0.271085	1.05652	0.179069	1.06737	0.159893	1.27519	0.19914	0.925207	0.145739
chr10	+	8022302	8031994	ENSBTAT00000049319	2176	ENSBTAG00000034848	F2RL1	F2R like trypsin receptor 1 [Source:VGNC Symbol;Acc:VGNC:28684]	0.453585	0.069274	0.388787	0.060903	0.323989	0.054912	0.129596	0.019414	0.259191	0.040476	0.129596	0.020414
chr10	+	8176687	8223030	ENSBTAT00000049280	3780	ENSBTAG00000034823	AGGF1	angiogenic factor with G-patch and FHA domains 1 [Source:VGNC Symbol;Acc:VGNC:25727]	98.4592	15.0372	100.572	15.7546	76.2709	12.9271	88.8587	13.3111	83.036	12.9673	90.1925	14.2072
chr10	-	8234994	8235638	ENSBTAT00000078442	645	ENSBTAG00000052845	ZBED3	zinc finger BED-type containing 3 [Source:NCBI gene;Acc:615651]	0.654264	0.099923	0.218605	0.034244	0	0	0	0	0	0	0	0
chr10	-	8248318	8248455	ENSBTAT00000062567	138	ENSBTAG00000045134	RF01234	small nucleolar RNA, H/ACA box 47 [Source:HGNC Symbol;Acc:HGNC:32640]	0	0	1.0942	0.171407	0	0	0	0	0	0	0	0
chr10	+	8336670	8590336	ENSBTAT00000085062	2548	ENSBTAG00000020205	.	phosphodiesterase 8B [Source:NCBI gene;Acc:107131388]	0.099811	0.015244	0	0	0	0	0	0	0	0	0	0
chr10	+	8373532	8590278	ENSBTAT00000082666	2622	ENSBTAG00000020205	.	phosphodiesterase 8B [Source:NCBI gene;Acc:107131388]	0	0	0.215103	0.033696	0	0	0.175439	0.026281	0.268879	0.041989	0.354036	0.055768
chr10	-	8457395	8457528	ENSBTAT00000059470	134	ENSBTAG00000042478	RF00403	NA	0	0	0.992537	0.155481	0	0	0.992537	0.148683	0	0	1.99254	0.313866
chr10	-	8595264	8642850	ENSBTAT00000026917	1718	ENSBTAG00000020212	WDR41	WD repeat domain 41 [Source:VGNC Symbol;Acc:VGNC:36898]	123.763	18.9018	125.164	19.6069	112.105	19.0005	108.504	16.2541	95.5826	14.9266	101.274	15.9528
chr10	-	8595313	8642561	ENSBTAT00000080935	1317	ENSBTAG00000020212	WDR41	WD repeat domain 41 [Source:VGNC Symbol;Acc:VGNC:36898]	0.231086	0.035293	0.659844	0.103364	0.38153	0.064665	0.046526	0.00697	0.04983	0.007782	0.270977	0.042685
chr10	-	8804197	8885008	ENSBTAT00000004227	327	ENSBTAG00000003263	TBCA	tubulin folding cofactor A [Source:VGNC Symbol;Acc:VGNC:35648]	858.807	131.161	817.2	128.014	884.148	149.853	624.456	93.544	636.242	99.3583	622.707	98.0894
chr10	+	8952521	8953315	ENSBTAT00000067648	795	ENSBTAG00000052130	.	ataxin-3-like [Source:NCBI gene;Acc:512323]	17.1925	2.62572	9.42516	1.47645	11.6038	1.96671	14.3849	2.15487	14.2654	2.22775	9.99119	1.57382
chr10	-	9099553	9335422	ENSBTAT00000006605	3999	ENSBTAG00000005016	AP3B1	adaptor related protein complex 3 subunit beta 1 [Source:VGNC Symbol;Acc:VGNC:25987]	242.104	36.9753	229.229	35.9087	191.863	32.5185	201.634	30.2049	189.038	29.521	192.219	30.2785
chr10	-	9113401	9335422	ENSBTAT00000085922	3185	ENSBTAG00000005016	AP3B1	adaptor related protein complex 3 subunit beta 1 [Source:VGNC Symbol;Acc:VGNC:25987]	0	0	0.011617	0.00182	0	0	0	0	0	0	0.011617	0.00183
chr10	+	9403959	9554754	ENSBTAT00000009693	1381	ENSBTAG00000007371	SCAMP1	secretory carrier membrane protein 1 [Source:VGNC Symbol;Acc:VGNC:34315]	74.9526	11.4471	67.8737	10.6324	71.249	12.0759	76.3454	11.4366	58.6895	9.16521	66.6386	10.497
chr10	-	9534467	9561365	ENSBTAT00000009698	4765	ENSBTAG00000007374	LHFPL2	LHFPL tetraspan subfamily member 2 [Source:VGNC Symbol;Acc:VGNC:30865]	295.548	45.1375	299.035	46.8437	256.523	43.4777	204.244	30.596	200.787	31.3557	188.434	29.6823
chr10	-	9538341	9585771	ENSBTAT00000067354	1298	ENSBTAG00000007374	LHFPL2	LHFPL tetraspan subfamily member 2 [Source:VGNC Symbol;Acc:VGNC:30865]	4.11286	0.628138	0.849391	0.133057	3.77696	0.640151	3.32445	0.498005	4.57864	0.715021	3.4705	0.546676
chr10	-	9538341	9626567	ENSBTAT00000067657	1266	ENSBTAG00000007374	LHFPL2	LHFPL tetraspan subfamily member 2 [Source:VGNC Symbol;Acc:VGNC:30865]	34.8803	5.32709	38.8948	6.09286	38.6571	6.55194	25.3431	3.79642	24.3638	3.80476	26.7232	4.20947
chr10	-	9823217	10003931	ENSBTAT00000010988	4243	ENSBTAG00000008341	ARSB	arylsulfatase B [Source:VGNC Symbol;Acc:VGNC:26176]	224.944	34.3546	223.514	35.0134	188.029	31.8687	254.049	38.0568	247.211	38.6056	246.41	38.8147
chr10	+	10305686	10374493	ENSBTAT00000076357	3255	ENSBTAG00000025856	JMY	junction mediating and regulatory protein, p53 cofactor [Source:VGNC Symbol;Acc:VGNC:30378]	2.54418	0.38856	1.62287	0.254222	2.01855	0.342121	4.79506	0.718303	2.41421	0.377014	7.14145	1.12493
chr10	+	10305686	10375506	ENSBTAT00000082854	3249	ENSBTAG00000025856	JMY	junction mediating and regulatory protein, p53 cofactor [Source:VGNC Symbol;Acc:VGNC:30378]	3.32412	0.507676	3.44839	0.54019	3.52613	0.597638	3.33247	0.499206	3.85876	0.6026	4.7475	0.747831
chr10	+	10306274	10375811	ENSBTAT00000061226	2928	ENSBTAG00000025856	JMY	junction mediating and regulatory protein, p53 cofactor [Source:VGNC Symbol;Acc:VGNC:30378]	6.10991	0.933137	8.44141	1.32234	5.49512	0.93136	12.264	1.83715	12.9947	2.0293	6.90071	1.08701
chr10	-	10383814	10396400	ENSBTAT00000075095	1398	ENSBTAG00000049133	.	NA	2.94644	0.449995	2.5385	0.397655	1.64596	0.278971	3.61097	0.540926	4.29021	0.669978	3.68032	0.579728
chr10	-	10394867	10399070	ENSBTAT00000069413	1620	ENSBTAG00000049133	.	NA	0.320949	0.049017	0.815484	0.127745	1.02078	0.173011	0.686265	0.102803	0.630487	0.09846	0.576914	0.090876
chr10	-	10413731	10546778	ENSBTAT00000017647	3072	ENSBTAG00000025853	HOMER1	homer scaffold protein 1 [Source:VGNC Symbol;Acc:VGNC:29901]	95.1385	14.53	98.9477	15.5001	72.5936	12.3038	91.3555	13.6851	80.9457	12.6408	88.2582	13.9025
chr10	-	10415348	10500963	ENSBTAT00000073221	1050	ENSBTAG00000025853	HOMER1	homer scaffold protein 1 [Source:VGNC Symbol;Acc:VGNC:29901]	0.029232	0.004464	0.004762	0.000746	0	0	0	0	0	0	0.008571	0.00135
chr10	-	10415348	10546388	ENSBTAT00000082088	972	ENSBTAG00000025853	HOMER1	homer scaffold protein 1 [Source:VGNC Symbol;Acc:VGNC:29901]	0	0	0	0	0	0	1.87013	0.280147	2.58717	0.404024	2.83479	0.446539
chr10	+	10611782	10671411	ENSBTAT00000078411	1770	ENSBTAG00000006751	TENT2	terminal nucleotidyltransferase 2 [Source:VGNC Symbol;Acc:VGNC:54564]	2.23577	0.341458	4.52836	0.709366	4.61705	0.782538	12.4618	1.86679	10.8319	1.69155	11.3717	1.79128
chr10	+	10611822	10671410	ENSBTAT00000008885	1915	ENSBTAG00000006751	TENT2	terminal nucleotidyltransferase 2 [Source:VGNC Symbol;Acc:VGNC:54564]	83.9285	12.818	70.0922	10.9799	83.3731	14.1308	104.496	15.6536	105.543	16.482	112.924	17.7879
chr10	+	10614326	10671411	ENSBTAT00000073664	1665	ENSBTAG00000006751	TENT2	terminal nucleotidyltransferase 2 [Source:VGNC Symbol;Acc:VGNC:54564]	16.5265	2.52401	25.2307	3.95239	7.48716	1.26899	12.6153	1.88978	23.2682	3.63367	13.6328	2.14745
chr10	+	10618682	10624076	ENSBTAT00000048886	492	ENSBTAG00000006751	TENT2	terminal nucleotidyltransferase 2 [Source:VGNC Symbol;Acc:VGNC:54564]	3.7788	0.577117	5.71022	0.894504	0.036585	0.006201	4.07462	0.610381	8.91569	1.39231	5.23577	0.824743
chr10	+	10675335	10773418	ENSBTAT00000008967	12640	ENSBTAG00000006823	CMYA5	cardiomyopathy associated 5 [Source:VGNC Symbol;Acc:VGNC:27491]	8.02787	1.22606	6.50644	1.01923	9.40441	1.59394	25.8959	3.87923	29.1044	4.54507	29.7061	4.67933
chr10	+	10675370	10745846	ENSBTAT00000075459	11223	ENSBTAG00000006823	CMYA5	cardiomyopathy associated 5 [Source:VGNC Symbol;Acc:VGNC:27491]	7.65266	1.16875	12.7547	1.99802	4.49099	0.761171	39.6664	5.94206	25.4103	3.96818	30.8555	4.86039
chr10	-	10713653	10713780	ENSBTAT00000061722	128	ENSBTAG00000044289	RF00139	NA	0	0	0	0	0	0	0	0	0	0	1.46875	0.231359
chr10	+	10719531	10773419	ENSBTAT00000076900	13458	ENSBTAG00000006823	CMYA5	cardiomyopathy associated 5 [Source:VGNC Symbol;Acc:VGNC:27491]	0.466303	0.071216	0.031431	0.004924	0.116905	0.019814	1.04909	0.157154	1.12418	0.175558	1.51797	0.239112
chr10	+	10826719	10944967	ENSBTAT00000077536	426	ENSBTAG00000049054	.	NA	0.99061	0.151291	1.28081	0.200638	0	0	4.95775	0.742674	0.65493	0.102277	4.64319	0.7314
chr10	-	10952454	10961762	ENSBTAT00000017457	1281	ENSBTAG00000013132	MTX3	metaxin 3 [Source:VGNC Symbol;Acc:VGNC:55125]	24.0802	3.67764	19.8419	3.10823	19.9625	3.38342	22.0101	3.29714	21.3026	3.3267	20.9567	3.30113
chr10	-	10952454	10961762	ENSBTAT00000074357	1188	ENSBTAG00000013132	MTX3	metaxin 3 [Source:VGNC Symbol;Acc:VGNC:55125]	2.93924	0.448896	0	0	0	0	0	0	2.94466	0.45985	2.48308	0.391137
chr10	+	11005591	11060139	ENSBTAT00000036603	3953	ENSBTAG00000012866	THBS4	thrombospondin 4 [Source:VGNC Symbol;Acc:VGNC:35831]	1.99714	0.305014	1.21933	0.191007	0.903618	0.153153	7.44257	1.1149	6.70181	1.04658	6.70671	1.05645
chr10	-	11111559	11216841	ENSBTAT00000002123	1539	ENSBTAG00000001619	SERINC5	serine incorporator 5 [Source:VGNC Symbol;Acc:VGNC:34463]	0.248409	0.037938	0.219506	0.034386	0.231173	0.039181	0.472761	0.07082	0.326687	0.051017	0.346018	0.054505
chr10	-	11112657	11216841	ENSBTAT00000072137	1575	ENSBTAG00000001619	SERINC5	serine incorporator 5 [Source:VGNC Symbol;Acc:VGNC:34463]	29.6382	4.5265	34.0135	5.32821	28.6286	4.85223	32.2443	4.83022	32.4342	5.06506	30.7878	4.84972
chr10	+	11392564	11404254	ENSBTAT00000080461	737	ENSBTAG00000005344	GNPNAT1	glucosamine-phosphate N-acetyltransferase 1 [Source:VGNC Symbol;Acc:VGNC:29478]	1.63303	0.249404	1.2729	0.199399	0	0	0	0	0	0	1.61777	0.254833
chr10	+	11392564	11404461	ENSBTAT00000007027	1007	ENSBTAG00000005344	GNPNAT1	glucosamine-phosphate N-acetyltransferase 1 [Source:VGNC Symbol;Acc:VGNC:29478]	182.628	27.8918	172.622	27.0412	151.657	25.7041	147.435	22.0858	131.203	20.4893	146.424	23.0649
chr10	-	11410206	11460277	ENSBTAT00000063138	1062	ENSBTAG00000046956	STYX	serine/threonine/tyrosine interacting protein [Source:VGNC Symbol;Acc:VGNC:35452]	97.2987	14.8599	107.478	16.8365	89.9345	15.2429	94.3385	14.132	92.3862	14.4274	91.7797	14.4572
chr10	-	11462175	11486213	ENSBTAT00000020886	1588	ENSBTAG00000015732	PSMC6	proteasome 26S subunit, ATPase 6 [Source:VGNC Symbol;Acc:VGNC:33460]	451.015	68.8813	395.248	61.9155	343.257	58.1781	360.225	53.962	322.448	50.3549	360.664	56.8121
chr10	-	11462557	11486177	ENSBTAT00000082013	1122	ENSBTAG00000015732	PSMC6	proteasome 26S subunit, ATPase 6 [Source:VGNC Symbol;Acc:VGNC:33460]	1.61565	0.24675	0.592526	0.092819	0.561609	0.095186	1.41961	0.212658	1.00823	0.15745	1.10881	0.174661
chr10	-	11464770	11486288	ENSBTAT00000080465	1342	ENSBTAG00000015732	PSMC6	proteasome 26S subunit, ATPase 6 [Source:VGNC Symbol;Acc:VGNC:33460]	6.16981	0.942286	7.96352	1.24748	6.7322	1.14103	4.18171	0.626423	6.57997	1.02756	3.78608	0.596387
chr10	+	11498442	11548469	ENSBTAT00000079359	1688	ENSBTAG00000015716	ERO1A	endoplasmic reticulum oxidoreductase 1 alpha [Source:VGNC Symbol;Acc:VGNC:28594]	20.7319	3.16628	21.1848	3.3186	16.158	2.7386	2.23428	0.334696	1.89426	0.295815	6.31338	0.99449
chr10	+	11498442	11548825	ENSBTAT00000020878	2083	ENSBTAG00000015716	ERO1A	endoplasmic reticulum oxidoreductase 1 alpha [Source:VGNC Symbol;Acc:VGNC:28594]	245.221	37.4514	256.92	40.2465	168.985	28.641	152.701	22.8747	127.307	19.8808	147.927	23.3015
chr10	+	11498762	11547287	ENSBTAT00000079822	1410	ENSBTAG00000015716	ERO1A	endoplasmic reticulum oxidoreductase 1 alpha [Source:VGNC Symbol;Acc:VGNC:28594]	40.1494	6.13181	56.0827	8.78533	49.583	8.40375	23.1489	3.46773	40.6377	6.34616	37.9483	5.97766
chr10	-	11555686	11615749	ENSBTAT00000001087	1372	ENSBTAG00000000821	GPR137C	G protein-coupled receptor 137C [Source:VGNC Symbol;Acc:VGNC:29552]	0.616618	0.094173	0	0	0.370262	0.062755	0.172826	0.025889	0	0	0.408892	0.064409
chr10	+	11623049	11709091	ENSBTAT00000084670	4232	ENSBTAG00000010399	TXNDC16	thioredoxin domain containing 16 [Source:VGNC Symbol;Acc:VGNC:36537]	10.0417	1.53362	9.77316	1.53096	7.4896	1.2694	13.1176	1.96502	10.7634	1.68086	12.4573	1.96228
chr10	+	11624120	11709098	ENSBTAT00000069909	4130	ENSBTAG00000010399	TXNDC16	thioredoxin domain containing 16 [Source:VGNC Symbol;Acc:VGNC:36537]	0	0	0	0	0	0	0	0	0.001605	0.000251	0.000754	0.000119
chr10	-	11826416	11838823	ENSBTAT00000002800	2514	ENSBTAG00000002163	PTGER2	prostaglandin E receptor 2 [Source:VGNC Symbol;Acc:VGNC:33502]	0.87152	0.133103	0.784407	0.122877	1.07279	0.181826	1.23135	0.184458	0.503182	0.078579	0.545809	0.085976
chr10	-	11906117	11926485	ENSBTAT00000015332	1919	ENSBTAG00000011540	SPG21	SPG21, maspardin [Source:VGNC Symbol;Acc:VGNC:35208]	152.334	23.2652	138.003	21.6182	118.743	20.1256	130.304	19.5196	123.019	19.2113	137.116	21.5987
chr10	-	11906117	11926485	ENSBTAT00000073008	1832	ENSBTAG00000011540	SPG21	SPG21, maspardin [Source:VGNC Symbol;Acc:VGNC:35208]	13.0425	1.99192	26.672	4.17817	9.14959	1.55075	22.8252	3.41923	22.0809	3.44825	9.85631	1.55258
chr10	-	11936565	11961634	ENSBTAT00000028820	1562	ENSBTAG00000021630	MTFMT	mitochondrial methionyl-tRNA formyltransferase [Source:VGNC Symbol;Acc:VGNC:31724]	45.9266	7.01415	48.8342	7.64986	44.9072	7.61125	31.5944	4.73287	30.9462	4.8327	36.0627	5.68064
chr10	+	11983354	11993942	ENSBTAT00000004864	681	ENSBTAG00000003737	SLC51B	solute carrier family 51 beta subunit [Source:VGNC Symbol;Acc:VGNC:34901]	0.78868	0.120451	0	0	0	0	0	0	0	0	0	0
chr10	-	11993897	12010945	ENSBTAT00000021899	2543	ENSBTAG00000000062	RASL12	RAS like family 12 [Source:VGNC Symbol;Acc:VGNC:33756]	9.93748	1.5177	10.3637	1.62348	10.2	1.72878	12.6925	1.90135	13.0834	2.04316	12.8439	2.02318
chr10	-	12044492	12062943	ENSBTAT00000073197	1143	ENSBTAG00000051351	UBAP1L	ubiquitin associated protein 1 like [Source:NCBI gene;Acc:783141]	1.33861	0.20444	0	0	0.716094	0.12137	0.370079	0.055438	0.370079	0.057793	0	0
chr10	-	12071306	12083726	ENSBTAT00000054198	3285	ENSBTAG00000039658	PDCD7	programmed cell death 7 [Source:VGNC Symbol;Acc:VGNC:55131]	21.0149	3.20951	21.5699	3.37891	19.3164	3.27392	28.9921	4.34304	20.6618	3.22664	23.7714	3.74449
chr10	-	12092543	12122563	ENSBTAT00000067946	2120	ENSBTAG00000008386	CLPX	caseinolytic mitochondrial matrix peptidase chaperone subunit [Source:VGNC Symbol;Acc:VGNC:27462]	9.66147	1.47555	10.7502	1.68402	20.2286	3.42851	12.8821	1.92974	5.63384	0.879805	10.4188	1.64119
chr10	-	12093819	12129674	ENSBTAT00000078764	2226	ENSBTAG00000008386	CLPX	caseinolytic mitochondrial matrix peptidase chaperone subunit [Source:VGNC Symbol;Acc:VGNC:27462]	0	0	0	0	0.015065	0.002553	0	0	0.012904	0.002015	0.016858	0.002655
chr10	-	12093819	12156384	ENSBTAT00000083770	2409	ENSBTAG00000008386	CLPX	caseinolytic mitochondrial matrix peptidase chaperone subunit [Source:VGNC Symbol;Acc:VGNC:27462]	10.6219	1.62223	12.4073	1.94359	7.18533	1.21783	13.0038	1.94798	9.647	1.50652	13.6317	2.14728
chr10	-	12094171	12129292	ENSBTAT00000011038	1931	ENSBTAG00000008386	CLPX	caseinolytic mitochondrial matrix peptidase chaperone subunit [Source:VGNC Symbol;Acc:VGNC:27462]	138.562	21.1619	129.995	20.3636	90.3816	15.3187	136.39	20.4313	142.995	22.3307	123.637	19.4755
chr10	-	12094171	12157468	ENSBTAT00000074177	2102	ENSBTAG00000008386	CLPX	caseinolytic mitochondrial matrix peptidase chaperone subunit [Source:VGNC Symbol;Acc:VGNC:27462]	0	0	0	0	0	0	0.158337	0.023719	0.025214	0.003938	0	0
chr10	-	12163699	12166569	ENSBTAT00000080543	1259	ENSBTAG00000051359	.	NA	0	0	0	0	0	0	0.335981	0.05033	0.223987	0.034979	0	0
chr10	-	12203460	12228730	ENSBTAT00000016388	2878	ENSBTAG00000012352	PARP16	poly(ADP-ribose) polymerase family member 16 [Source:VGNC Symbol;Acc:VGNC:53576]	22.3846	3.41869	35.4128	5.5474	29.4545	4.9922	20.8613	3.12504	34.5295	5.39229	34.4639	5.42878
chr10	-	12203460	12228909	ENSBTAT00000084343	2441	ENSBTAG00000012352	PARP16	poly(ADP-ribose) polymerase family member 16 [Source:VGNC Symbol;Acc:VGNC:53576]	0	0	0	0	0.032665	0.005536	0	0	0	0	0	0
chr10	+	12242073	12242188	ENSBTAT00000060077	116	ENSBTAG00000049706	RF00020	NA	3.43104	0.524005	0.896552	0.140445	0	0	0	0	0	0	3.75	0.590704
chr10	-	12270524	12311903	ENSBTAT00000048688	2394	ENSBTAG00000008828	IGDCC3	immunoglobulin superfamily DCC subclass member 3 [Source:VGNC Symbol;Acc:VGNC:56748]	0	0	0	0	0	0	0.235589	0.035291	0.063592	0.009931	0	0
chr10	-	12315689	12354764	ENSBTAT00000008442	6030	ENSBTAG00000006440	IGDCC4	immunoglobulin superfamily DCC subclass member 4 [Source:VGNC Symbol;Acc:VGNC:30075]	48.0972	7.34565	49.8915	7.81548	44.5229	7.54612	71.7944	10.7548	69.8236	10.904	60.9906	9.60729
chr10	-	12373709	12424564	ENSBTAT00000019706	3691	ENSBTAG00000014807	DPP8	dipeptidyl peptidase 8 [Source:VGNC Symbol;Acc:VGNC:28189]	136.576	20.8586	146.799	22.996	106.516	18.0533	135.752	20.3358	126.291	19.7222	132.519	20.8745
chr10	-	12374282	12424564	ENSBTAT00000076642	2885	ENSBTAG00000014807	DPP8	dipeptidyl peptidase 8 [Source:VGNC Symbol;Acc:VGNC:28189]	6.97401	1.06511	3.50304	0.548749	9.33511	1.5822	9.60896	1.43943	7.80492	1.21885	3.78901	0.596849
chr10	-	12379958	12422528	ENSBTAT00000078211	2348	ENSBTAG00000014807	DPP8	dipeptidyl peptidase 8 [Source:VGNC Symbol;Acc:VGNC:28189]	3.69749	0.564699	3.88872	0.609167	3.42931	0.58123	0.620593	0.092965	3.19904	0.499575	3.84206	0.605204
chr10	+	12436032	12464228	ENSBTAT00000036544	1089	ENSBTAG00000015155	HACD3	3-hydroxyacyl-CoA dehydratase 3 [Source:VGNC Symbol;Acc:VGNC:29738]	73.8258	11.2751	76.0454	11.9125	73.2443	12.4141	82.8242	12.4071	51.708	8.07495	69.1566	10.8936
chr10	-	12458565	12458672	ENSBTAT00000059753	108	ENSBTAG00000042761	RF00019	NA	1.19444	0.182422	7.4537	1.16762	5.69444	0.965144	5.24074	0.785067	3.12037	0.487291	3.33333	0.52507
chr10	-	12466732	12500862	ENSBTAT00000020164	2742	ENSBTAG00000015158	INTS14	integrator complex subunit 14 [Source:VGNC Symbol;Acc:VGNC:30227]	36.7615	5.6144	40.7663	6.38603	33.4772	5.674	34.7002	5.19812	29.9841	4.68245	32.1138	5.0586
chr10	-	12492948	12500862	ENSBTAT00000085565	1122	ENSBTAG00000015158	INTS14	integrator complex subunit 14 [Source:VGNC Symbol;Acc:VGNC:30227]	0.050802	0.007759	1.16104	0.181877	2.12435	0.360053	0	0	0	0	0.07754	0.012214
chr10	+	12524013	12550520	ENSBTAT00000074844	3648	ENSBTAG00000025826	SLC24A1	solute carrier family 24 member 1 [Source:VGNC Symbol;Acc:VGNC:34736]	0.488565	0.074616	0.840761	0.131705	0.769323	0.130391	0.405933	0.060809	0.651663	0.101767	0.276864	0.043612
chr10	-	12556380	12638806	ENSBTAT00000022733	6302	ENSBTAG00000017095	DENND4A	DENN domain containing 4A [Source:VGNC Symbol;Acc:VGNC:27999]	50.7004	7.74323	48.9106	7.66183	39.5191	6.69804	40.9311	6.13151	34.519	5.39063	40.9744	6.45433
chr10	+	12743190	12762968	ENSBTAT00000025235	1461	ENSBTAG00000018959	RAB11A	RAB11A, member RAS oncogene family [Source:VGNC Symbol;Acc:VGNC:33614]	253.435	38.7059	250.913	39.3054	227.562	38.5692	234.919	35.191	237.426	37.0775	216.176	34.0522
chr10	+	12821564	12821670	ENSBTAT00000059156	107	ENSBTAG00000042164	RF00026	RNA, U6 small nuclear 759, pseudogene [Source:HGNC Symbol;Acc:HGNC:47722]	0	0	0	0	0.168224	0.028512	0	0	0	0	0	0
chr10	+	13201806	13234117	ENSBTAT00000000481	3518	ENSBTAG00000000371	DIS3L	DIS3 like exosome 3'-5' exoribonuclease [Source:VGNC Symbol;Acc:VGNC:28073]	137.19	20.9524	126.377	19.7969	114.738	19.4468	125.987	18.873	131.722	20.5702	122.851	19.3517
chr10	-	13235273	13252124	ENSBTAT00000000482	1670	ENSBTAG00000000372	TIPIN	TIMELESS interacting protein [Source:VGNC Symbol;Acc:VGNC:35877]	69.6204	10.6328	30.6467	4.80079	19.9181	3.37589	33.4835	5.01586	34.3476	5.36387	39.3425	6.19726
chr10	-	13235273	13252124	ENSBTAT00000068089	1545	ENSBTAG00000000372	TIPIN	TIMELESS interacting protein [Source:VGNC Symbol;Acc:VGNC:35877]	14.3563	2.19257	43.0423	6.74257	55.5363	9.41278	39.7336	5.95212	28.9615	4.52276	32.5149	5.12178
chr10	-	13235273	13252124	ENSBTAT00000086279	1422	ENSBTAG00000000372	TIPIN	TIMELESS interacting protein [Source:VGNC Symbol;Acc:VGNC:35877]	6.03865	0.922253	11.4137	1.78795	5.23525	0.887315	11.0068	1.64883	3.03653	0.474198	9.30171	1.46521
chr10	-	13239219	13239352	ENSBTAT00000061858	134	ENSBTAG00000044425	RF00582	small Cajal body-specific RNA 14 [Source:HGNC Symbol;Acc:HGNC:32571]	0	0	5.45522	0.854559	2.25373	0.381982	1.90298	0.285069	0.559702	0.087406	4.23134	0.666525
chr10	+	13276203	13351206	ENSBTAT00000048212	2522	ENSBTAG00000033983	MAP2K1	mitogen-activated protein kinase kinase 1 [Source:VGNC Symbol;Acc:VGNC:31183]	249.293	38.0733	253.612	39.7282	220.021	37.2911	220.172	32.9819	211.822	33.079	216.866	34.161
chr10	-	13352814	13356161	ENSBTAT00000006862	1378	ENSBTAG00000005210	SNAPC5	small nuclear RNA activating complex polypeptide 5 [Source:VGNC Symbol;Acc:VGNC:35057]	19.8425	3.03045	16.3135	2.5555	20.9869	3.55705	25.2856	3.7878	18.1524	2.83476	27.0163	4.25564
chr10	-	13357473	13362124	ENSBTAT00000006866	1389	ENSBTAG00000005211	RPL4	ribosomal protein L4 [Source:NCBI gene;Acc:510547]	11844.2	1808.9	10896.5	1706.93	11241.8	1905.36	8850.47	1325.81	9111.9	1422.95	8629.55	1359.34
chr10	-	13357551	13362297	ENSBTAT00000079626	1367	ENSBTAG00000005211	RPL4	ribosomal protein L4 [Source:NCBI gene;Acc:510547]	61.474	9.38862	55.2565	8.65592	55.5901	9.42188	47.7793	7.15737	40.2345	6.2832	44.2151	6.9648
chr10	-	13358779	13358848	ENSBTAT00000060523	70	ENSBTAG00000043531	RF00093	small nucleolar RNA, C/D box 18C [Source:HGNC Symbol;Acc:HGNC:32716]	12.1	1.84797	12.9429	2.02749	5	0.847443	6.3	0.943745	3.15714	0.493033	3.94286	0.621083
chr10	-	13359516	13359586	ENSBTAT00000059398	71	ENSBTAG00000042406	RF00093	small nucleolar RNA, C/D box 18B [Source:HGNC Symbol;Acc:HGNC:32715]	7.30986	1.1164	6.80282	1.06566	8.60563	1.45856	8.78873	1.31656	1.80282	0.281536	8.1831	1.28901
chr10	-	13359971	13360068	ENSBTAT00000060369	98	ENSBTAG00000043377	RF00138	NA	56.898	8.68975	47.5612	7.45045	61.5	10.4236	17.1633	2.57107	22.0612	3.44518	16.3265	2.57177
chr10	-	13360418	13360489	ENSBTAT00000059225	72	ENSBTAG00000042233	RF00093	small nucleolar RNA, C/D box 18A [Source:HGNC Symbol;Acc:HGNC:32714]	6.84722	1.04574	5.11111	0.800654	7.5	1.27117	5.73611	0.859274	5.54167	0.865411	5.70833	0.899182
chr10	+	13362441	13404844	ENSBTAT00000006867	2526	ENSBTAG00000005213	ZWILCH	zwilch kinetochore protein [Source:VGNC Symbol;Acc:VGNC:37391]	70.9464	10.8353	74.0711	11.6032	55.8257	9.46181	43.5493	6.52372	39.3381	6.14321	48.6466	7.66287
chr10	-	13404231	13420411	ENSBTAT00000006868	1946	ENSBTAG00000005214	LCTL	lactase like [Source:VGNC Symbol;Acc:VGNC:30820]	1.89926	0.290065	2.70828	0.424251	1.31011	0.222048	0.797019	0.119394	0.416487	0.06504	0.77939	0.12277
chr10	+	13405660	13406287	ENSBTAT00000078044	315	ENSBTAG00000050356	.	NA	3.22853	0.493078	2.26115	0.354209	1.74849	0.296349	3.67598	0.550664	1.25348	0.19575	2.64671	0.416913
chr10	+	13544547	13621037	ENSBTAT00000081089	2513	ENSBTAG00000000625	SMAD6	SMAD family member 6 [Source:VGNC Symbol;Acc:VGNC:34979]	32.0689	4.89773	24.6555	3.86227	25.0251	4.24147	9.56141	1.43231	10.959	1.71141	11.7709	1.85416
chr10	+	13545311	13620782	ENSBTAT00000000824	1590	ENSBTAG00000000625	SMAD6	SMAD family member 6 [Source:VGNC Symbol;Acc:VGNC:34979]	1.17568	0.179555	3.39301	0.531514	2.16474	0.366899	1.75375	0.262712	0	0	0.361191	0.056895
chr10	+	13717398	13747191	ENSBTAT00000074602	751	ENSBTAG00000049288	.	NA	0	0	0.637023	0.099789	0.617965	0.104738	0.827882	0.124017	0	0	0.737889	0.116233
chr10	+	13895783	14018262	ENSBTAT00000016728	1589	ENSBTAG00000012599	SMAD3	SMAD family member 3 [Source:VGNC Symbol;Acc:VGNC:34976]	147.356	22.5049	148.228	23.2199	155.503	26.356	178.626	26.7583	199.579	31.1672	168.525	26.5462
chr10	+	13906486	14018253	ENSBTAT00000086782	1759	ENSBTAG00000012599	SMAD3	SMAD family member 3 [Source:VGNC Symbol;Acc:VGNC:34976]	0.080159	0.012242	0	0	0	0	0	0	0.160318	0.025036	0.400227	0.063044
chr10	-	14030086	14103131	ENSBTAT00000055091	1588	ENSBTAG00000040368	AAGAB	alpha and gamma adaptin binding protein [Source:VGNC Symbol;Acc:VGNC:25442]	152.617	23.3084	151.005	23.655	137.101	23.2371	214.611	32.1489	211.945	33.0982	197.114	31.0496
chr10	+	14103229	14332391	ENSBTAT00000075631	3286	ENSBTAG00000013638	IQCH	IQ motif containing H [Source:VGNC Symbol;Acc:VGNC:30257]	0.954656	0.1458	0.508722	0.079691	0.803408	0.136169	0.775781	0.116213	0.616397	0.096259	0.499314	0.078652
chr10	+	14357643	14362726	ENSBTAT00000066309	585	ENSBTAG00000045628	C10H15orf61	chromosome 10 C15orf61 homolog [Source:VGNC Symbol;Acc:VGNC:52613]	20.0188	3.05737	17.3385	2.71606	18.0872	3.06557	16.5744	2.48285	20.3487	3.17774	18.5641	2.92423
chr10	+	14382469	14653197	ENSBTAT00000000265	1755	ENSBTAG00000000218	MAP2K5	mitogen-activated protein kinase kinase 5 [Source:VGNC Symbol;Acc:VGNC:31186]	98.522	15.0468	102.503	16.0571	92.0854	15.6074	116.95	17.5192	112.749	17.6073	113.504	17.8792
chr10	+	14382469	14672701	ENSBTAT00000079507	2077	ENSBTAG00000000218	MAP2K5	mitogen-activated protein kinase kinase 5 [Source:VGNC Symbol;Acc:VGNC:31186]	0	0	0	0	0	0	0	0	0.135773	0.021203	0.338469	0.053316
chr10	-	14686007	14686113	ENSBTAT00000068691	107	ENSBTAG00000048855	RF00026	RNA, U6 small nuclear 1 [Source:HGNC Symbol;Acc:HGNC:10227]	2.08723	0.318772	0.579439	0.090769	2.60748	0.441938	1.95888	0.293441	1.66355	0.259787	0	0
chr10	+	14905205	15030499	ENSBTAT00000074078	3007	ENSBTAG00000005564	PIAS1	protein inhibitor of activated STAT 1 [Source:VGNC Symbol;Acc:VGNC:32856]	69.363	10.5935	67.1053	10.512	51.9785	8.80977	54.3791	8.14603	65.6401	10.2506	57.8688	9.11555
chr10	+	14905824	15030499	ENSBTAT00000068044	3163	ENSBTAG00000005564	PIAS1	protein inhibitor of activated STAT 1 [Source:VGNC Symbol;Acc:VGNC:32856]	0	0	0	0	2.81446	0.477018	6.09326	0.912776	3.88232	0.606281	0	0
chr10	+	14917414	15029499	ENSBTAT00000083334	2040	ENSBTAG00000005564	PIAS1	protein inhibitor of activated STAT 1 [Source:VGNC Symbol;Acc:VGNC:32856]	0	0	0.023039	0.003609	0	0	0	0	0	0	0.052941	0.008339
chr10	+	14942149	15029499	ENSBTAT00000047844	1923	ENSBTAG00000005564	PIAS1	protein inhibitor of activated STAT 1 [Source:VGNC Symbol;Acc:VGNC:32856]	0	0	0.067902	0.010637	0.01092	0.001851	0	0	0.00832	0.001299	0	0
chr10	-	15035521	15044913	ENSBTAT00000036523	793	ENSBTAG00000025822	CALML4	calmodulin like 4 [Source:VGNC Symbol;Acc:VGNC:26713]	92.6223	14.1458	92.9836	14.5659	99.9912	16.9474	63.6393	9.53322	64.4338	10.0623	53.2112	8.38188
chr10	-	15051437	15067688	ENSBTAT00000007315	1799	ENSBTAG00000005565	CLN6	CLN6, transmembrane ER protein [Source:VGNC Symbol;Acc:VGNC:27453]	53.6715	8.19698	48.6798	7.62568	50.139	8.49798	36.7468	5.5047	38.311	5.98282	36.4608	5.74334
chr10	+	15105565	15119491	ENSBTAT00000011028	4204	ENSBTAG00000008378	FEM1B	fem-1 homolog B [Source:VGNC Symbol;Acc:VGNC:28945]	103.569	15.8176	107.708	16.8724	83.5704	14.1642	98.8428	14.8067	81.0331	12.6545	96.6715	15.2278
chr10	-	15129322	15262276	ENSBTAT00000011032	4825	ENSBTAG00000008380	ITGA11	integrin subunit alpha 11 [Source:VGNC Symbol;Acc:VGNC:30312]	151.76	23.1775	146.748	22.9881	157.253	26.6527	276.803	41.4652	267.127	41.7157	248.498	39.1436
chr10	+	15141508	15141621	ENSBTAT00000061812	114	ENSBTAG00000044379	RF00001	NA	0.22807	0.034832	0.184211	0.028857	1	0.169489	1	0.149801	0.184211	0.028767	1	0.157521
chr10	+	15419306	15563146	ENSBTAT00000070596	1505	ENSBTAG00000012681	CORO2B	coronin 2B [Source:VGNC Symbol;Acc:VGNC:27624]	0.366511	0.055975	0.112167	0.017571	0	0	0.014053	0.002105	0	0	0	0
chr10	+	15419306	15567397	ENSBTAT00000080431	3278	ENSBTAG00000012681	CORO2B	coronin 2B [Source:VGNC Symbol;Acc:VGNC:27624]	3.75834	0.573994	3.36893	0.527742	3.82245	0.647862	5.0933	0.762981	3.7191	0.580791	4.20378	0.662184
chr10	+	15491171	15560976	ENSBTAT00000016845	1495	ENSBTAG00000012681	CORO2B	coronin 2B [Source:VGNC Symbol;Acc:VGNC:27624]	0	0	1.89174	0.29634	0	0	0	0	0.144266	0.022529	0	0
chr10	-	15613398	15652308	ENSBTAT00000016410	2061	ENSBTAG00000012365	ANP32A	acidic nuclear phosphoprotein 32 family member A [Source:NCBI gene;Acc:538427]	324.296	49.5281	293.433	45.9661	231.502	39.2369	213.684	32.0101	195.165	30.4778	176.142	27.7461
chr10	-	15614370	15625315	ENSBTAT00000067220	909	ENSBTAG00000012365	ANP32A	acidic nuclear phosphoprotein 32 family member A [Source:NCBI gene;Acc:538427]	1.34144	0.204872	0	0	0	0	0	0	0.019802	0.003092	1.84178	0.290119
chr10	-	15614370	15648968	ENSBTAT00000071155	1122	ENSBTAG00000012365	ANP32A	acidic nuclear phosphoprotein 32 family member A [Source:NCBI gene;Acc:538427]	10.2312	1.56256	7.26676	1.13834	47.3872	8.03158	4.08976	0.61265	4.08559	0.638024	5.04506	0.794703
chr10	+	15705283	15722873	ENSBTAT00000071080	1039	ENSBTAG00000051138	.	NA	0.271415	0.041452	1.21944	0.191025	0.428378	0.072605	0	0	0	0	0	0
chr10	+	15763555	15791716	ENSBTAT00000007865	1404	ENSBTAG00000005994	SPESP1	sperm equatorial segment protein 1 [Source:VGNC Symbol;Acc:VGNC:35206]	1.5933	0.243338	0.602564	0.094391	0.401709	0.068085	0	0	0.301282	0.04705	1.00427	0.158194
chr10	+	15856092	15888340	ENSBTAT00000068426	2602	ENSBTAG00000009030	NOX5	NADPH oxidase 5 [Source:VGNC Symbol;Acc:VGNC:32185]	0	0	0.269024	0.042143	0	0	0.108378	0.016235	0	0	0	0
chr10	+	16029521	16138025	ENSBTAT00000001844	4085	ENSBTAG00000001405	GLCE	glucuronic acid epimerase [Source:VGNC Symbol;Acc:VGNC:29394]	66.4014	10.1412	64.7099	10.1368	57.4245	9.7328	117.573	17.6125	100.675	15.7218	110.469	17.4012
chr10	+	16171972	16268128	ENSBTAT00000027122	2252	ENSBTAG00000020352	PAQR5	progestin and adipoQ receptor family member 5 [Source:VGNC Symbol;Acc:VGNC:32577]	0	0	0	0	0.500888	0.084895	0	0	0	0	0	0
chr10	+	16185502	16268128	ENSBTAT00000070198	2417	ENSBTAG00000020352	PAQR5	progestin and adipoQ receptor family member 5 [Source:VGNC Symbol;Acc:VGNC:32577]	0.692528	0.105766	0.690242	0.108126	0	0	0.41554	0.062248	0.345883	0.054015	0.52651	0.082936
chr10	+	16257844	16267128	ENSBTAT00000082967	1573	ENSBTAG00000020352	PAQR5	progestin and adipoQ receptor family member 5 [Source:VGNC Symbol;Acc:VGNC:32577]	0	0	0	0	0	0	0	0	0	0	0.214811	0.033837
chr10	+	16268432	16328103	ENSBTAT00000069739	3268	ENSBTAG00000009983	KIF23	kinesin family member 23 [Source:VGNC Symbol;Acc:VGNC:55119]	1.22916	0.187723	1.83874	0.288037	0.112305	0.019034	0.289247	0.043329	0	0	0	0
chr10	+	16268432	16328103	ENSBTAT00000082821	3037	ENSBTAG00000009983	KIF23	kinesin family member 23 [Source:VGNC Symbol;Acc:VGNC:55119]	0	0	0	0	0.462658	0.078415	0	0	0	0	0	0
chr10	+	16287677	16328199	ENSBTAT00000013163	3358	ENSBTAG00000009983	KIF23	kinesin family member 23 [Source:VGNC Symbol;Acc:VGNC:55119]	36.491	5.5731	31.7741	4.9774	50.6159	8.57883	10.674	1.59897	5.86114	0.915301	3.68859	0.581031
chr10	+	16287684	16327887	ENSBTAT00000080109	2772	ENSBTAG00000009983	KIF23	kinesin family member 23 [Source:VGNC Symbol;Acc:VGNC:55119]	36.8859	5.63341	44.1728	6.91965	9.68532	1.64155	4.57403	0.685194	12.699	1.98313	12.4678	1.96394
chr10	+	16343826	16345977	ENSBTAT00000024376	516	ENSBTAG00000018320	RPLP1	ribosomal protein lateral stalk subunit P1 [Source:VGNC Symbol;Acc:VGNC:55142]	19776.4	3020.35	18612.2	2915.59	23642.7	4007.16	20206.7	3026.98	20172.3	3150.19	19759.6	3112.55
chr10	-	16923512	16970782	ENSBTAT00000037963	3434	ENSBTAG00000015580	TLE3	TLE family member 3, transcriptional corepressor [Source:VGNC Symbol;Acc:VGNC:35891]	72.973	11.1448	76.4081	11.9693	76.372	12.9442	75.936	11.3753	72.3781	11.3029	58.7305	9.25129
chr10	-	16924636	16970803	ENSBTAT00000078486	2208	ENSBTAG00000015580	TLE3	TLE family member 3, transcriptional corepressor [Source:VGNC Symbol;Acc:VGNC:35891]	14.5358	2.21999	11.2771	1.76655	9.9885	1.69294	11.1785	1.67455	11.8118	1.84458	10.3907	1.63675
chr10	-	17533608	17598304	ENSBTAT00000074550	5166	ENSBTAG00000013982	UACA	uveal autoantigen with coiled-coil domains and ankyrin repeats [Source:VGNC Symbol;Acc:VGNC:36558]	0	0	0	0	0	0	0.291966	0.043737	0.22666	0.035396	0.02652	0.004177
chr10	-	17533608	17619279	ENSBTAT00000075718	4519	ENSBTAG00000013982	UACA	uveal autoantigen with coiled-coil domains and ankyrin repeats [Source:VGNC Symbol;Acc:VGNC:36558]	4.17103	0.637021	4.08572	0.640027	0.566133	0.095953	0	0	2.65133	0.414044	2.97747	0.469014
chr10	-	17533609	17576158	ENSBTAT00000025640	4719	ENSBTAG00000013982	UACA	uveal autoantigen with coiled-coil domains and ankyrin repeats [Source:VGNC Symbol;Acc:VGNC:36558]	237.217	36.229	227.139	35.5813	184.263	31.2305	168.259	25.2053	174.676	27.2782	171.856	27.0708
chr10	-	17533636	17576174	ENSBTAT00000075957	4107	ENSBTAG00000013982	UACA	uveal autoantigen with coiled-coil domains and ankyrin repeats [Source:VGNC Symbol;Acc:VGNC:36558]	2.24727	0.343214	0.473021	0.074099	0.92489	0.156758	0.557053	0.083447	0.409383	0.063931	0.443213	0.069815
chr10	-	17535436	17619279	ENSBTAT00000077301	4915	ENSBTAG00000013982	UACA	uveal autoantigen with coiled-coil domains and ankyrin repeats [Source:VGNC Symbol;Acc:VGNC:36558]	0.116799	0.017838	0.183025	0.028671	2.50838	0.425142	10.1701	1.52349	0.159289	0.024875	0.069877	0.011007
chr10	-	17679370	17701765	ENSBTAT00000084463	1986	ENSBTAG00000003915	LARP6	La ribonucleoprotein domain family member 6 [Source:VGNC Symbol;Acc:VGNC:30793]	404.375	61.7582	402.036	62.9787	378.147	64.0916	410.154	61.4413	433.831	67.7489	421.348	66.3711
chr10	-	17679866	17701804	ENSBTAT00000005109	1439	ENSBTAG00000003915	LARP6	La ribonucleoprotein domain family member 6 [Source:VGNC Symbol;Acc:VGNC:30793]	14.1373	2.15912	15.8522	2.48324	14.9889	2.54044	21.3232	3.19423	8.07328	1.26076	16.4231	2.58698
chr10	-	17735485	17737087	ENSBTAT00000053875	1603	ENSBTAG00000040208	THAP10	THAP domain containing 10 [Source:NCBI gene;Acc:785266]	0.879601	0.134337	0.703681	0.110231	0.321896	0.054558	0	0	0	0	0.35184	0.055422
chr10	+	17737186	17895044	ENSBTAT00000014533	2816	ENSBTAG00000010944	LRRC49	leucine rich repeat containing 49 [Source:VGNC Symbol;Acc:VGNC:55120]	6.0248	0.920138	4.28619	0.671431	4.96518	0.841542	3.75467	0.562452	4.6613	0.727929	3.50975	0.552859
chr10	+	17737186	17895044	ENSBTAT00000068341	3113	ENSBTAG00000010944	LRRC49	leucine rich repeat containing 49 [Source:VGNC Symbol;Acc:VGNC:55120]	5.85546	0.894276	8.05224	1.26138	3.44293	0.583537	3.31783	0.497014	0.354061	0.055292	2.4724	0.389455
chr10	+	17737186	17895044	ENSBTAT00000074199	3014	ENSBTAG00000010944	LRRC49	leucine rich repeat containing 49 [Source:VGNC Symbol;Acc:VGNC:55120]	6.64703	1.01517	4.5632	0.714824	4.37283	0.741145	2.52371	0.378053	0.414429	0.064719	3.75718	0.591834
chr10	+	18399009	18628833	ENSBTAT00000061141	6751	ENSBTAG00000011644	THSD4	thrombospondin type 1 domain containing 4 [Source:HGNC Symbol;Acc:HGNC:25835]	2.8688	0.438137	3.08873	0.483848	2.27619	0.385788	2.54629	0.381436	2.69121	0.42027	2.06443	0.32519
chr10	-	18677351	18870335	ENSBTAT00000009780	6969	ENSBTAG00000007433	MYO9A	myosin IXA [Source:NCBI gene;Acc:515330]	0	0	0	0	2.1806	0.369587	0	0	0	0	0	0
chr10	-	18677351	18870335	ENSBTAT00000066138	7023	ENSBTAG00000007433	MYO9A	myosin IXA [Source:NCBI gene;Acc:515330]	1.36465	0.208416	2.82888	0.443143	0	0	3.07476	0.460601	1.53315	0.239424	2.25492	0.355197
chr10	-	18677351	18870335	ENSBTAT00000066617	6942	ENSBTAG00000007433	MYO9A	myosin IXA [Source:NCBI gene;Acc:515330]	29.6083	4.52192	31.0165	4.85872	25.0682	4.24878	26.7683	4.00991	25.7577	4.02244	24.9767	3.93436
chr10	-	18707385	19002748	ENSBTAT00000072861	4209	ENSBTAG00000007433	MYO9A	myosin IXA [Source:NCBI gene;Acc:515330]	0	0	0	0	0	0	0	0	0	0	0.004356	0.000686
chr10	-	18707385	19002748	ENSBTAT00000087209	4284	ENSBTAG00000007433	MYO9A	myosin IXA [Source:NCBI gene;Acc:515330]	0	0	0	0	0.003276	0.000555	0.032647	0.004891	0	0	0.0049	0.000772
chr10	-	18746874	18846150	ENSBTAT00000073420	3870	ENSBTAG00000007433	MYO9A	myosin IXA [Source:NCBI gene;Acc:515330]	0.021135	0.003228	0	0	0	0	0	0	0	0	0	0
chr10	-	18747029	19002748	ENSBTAT00000065794	3402	ENSBTAG00000007433	MYO9A	myosin IXA [Source:NCBI gene;Acc:515330]	16.2668	2.48435	14.8367	2.32417	12.1486	2.05905	16.8057	2.5175	10.0715	1.5728	19.0236	2.99661
chr10	-	18952671	18960021	ENSBTAT00000086726	786	ENSBTAG00000052937	.	NA	0	0	0.846692	0.132634	0	0	0.590756	0.088496	2.27502	0.355277	1.03626	0.163233
chr10	+	19077745	19079771	ENSBTAT00000007964	672	ENSBTAG00000033344	.	NA	28.17	4.30227	34.1581	5.35086	34.7153	5.88385	35.3001	5.28799	36.88	5.75935	38.0134	5.98791
chr10	-	19099201	19128983	ENSBTAT00000064241	3788	ENSBTAG00000046391	GRAMD2A	GRAM domain containing 2A [Source:VGNC Symbol;Acc:VGNC:29625]	28.417	4.33999	28.7125	4.49781	14.9406	2.53226	16.3156	2.44409	13.5584	2.11734	14.264	2.24688
chr10	-	19099201	19136846	ENSBTAT00000047402	3923	ENSBTAG00000046391	GRAMD2A	GRAM domain containing 2A [Source:VGNC Symbol;Acc:VGNC:29625]	0	0	0.137725	0.021575	0	0	0.086817	0.013005	0	0	0	0
chr10	-	19137899	19165177	ENSBTAT00000047412	3090	ENSBTAG00000001601	PKM	pyruvate kinase M1/2 [Source:VGNC Symbol;Acc:VGNC:55132]	5668.65	865.745	5363.75	840.229	5653.29	958.168	5611.9	840.667	6052.9	945.248	5296.66	834.335
chr10	-	19170936	19196490	ENSBTAT00000072608	2573	ENSBTAG00000005753	PARP6	poly(ADP-ribose) polymerase family member 6 [Source:VGNC Symbol;Acc:VGNC:53578]	20.934	3.19715	20.0843	3.1462	13.6403	2.31188	32.9117	4.9302	23.6964	3.70053	35.4599	5.58567
chr10	-	19170937	19194352	ENSBTAT00000007566	2289	ENSBTAG00000005753	PARP6	poly(ADP-ribose) polymerase family member 6 [Source:VGNC Symbol;Acc:VGNC:53578]	18.9155	2.88887	23.0636	3.61291	27.1259	4.59753	26.4209	3.95787	29.2504	4.56787	22.6955	3.57501
chr10	-	19172375	19193672	ENSBTAT00000076359	1650	ENSBTAG00000005753	PARP6	poly(ADP-ribose) polymerase family member 6 [Source:VGNC Symbol;Acc:VGNC:53578]	32.9857	5.03774	25.6507	4.01817	25.0893	4.25235	23.9209	3.58338	43.7416	6.83088	22.6331	3.56518
chr10	-	19181136	19193672	ENSBTAT00000054014	1149	ENSBTAG00000005753	PARP6	poly(ADP-ribose) polymerase family member 6 [Source:VGNC Symbol;Acc:VGNC:53578]	0	0	0	0	0.347229	0.058851	0.122719	0.018383	0.101585	0.015864	0	0
chr10	-	19210000	19240395	ENSBTAT00000076807	3627	ENSBTAG00000014092	CELF6	CUGBP Elav-like family member 6 [Source:NCBI gene;Acc:539205]	0	0	0	0	0	0	0.07775	0.011647	0	0	0.12775	0.020123
chr10	-	19264662	19296240	ENSBTAT00000017261	1808	ENSBTAG00000012981	HEXA	hexosaminidase subunit alpha [Source:NCBI gene;Acc:504468]	149.357	22.8106	148.597	23.2777	139.401	23.6269	204.811	30.6809	197.82	30.8925	194.487	30.6358
chr10	+	19296226	19328757	ENSBTAT00000036507	994	ENSBTAG00000025814	TMEM202	transmembrane protein 202 [Source:VGNC Symbol;Acc:VGNC:36024]	1.67103	0.255208	1.70221	0.266651	2.79074	0.472999	6.25553	0.937084	1.23504	0.19287	2.26025	0.356036
chr10	+	19367325	19469353	ENSBTAT00000008822	2702	ENSBTAG00000006708	ARIH1	ariadne RBR E3 ubiquitin protein ligase 1 [Source:VGNC Symbol;Acc:VGNC:26133]	131.299	20.0527	126.136	19.7592	101.898	17.2705	131.403	19.6843	113.666	17.7506	130.585	20.5698
chr10	+	19486143	19532111	ENSBTAT00000010013	2259	ENSBTAG00000007614	BBS4	Bardet-Biedl syndrome 4 [Source:NCBI gene;Acc:532120]	89.201	13.6232	81.4669	12.7618	70.8277	12.0045	90.3755	13.5383	85.77	13.3942	81.8694	12.8962
chr10	+	19494074	19531423	ENSBTAT00000069146	1594	ENSBTAG00000007614	BBS4	Bardet-Biedl syndrome 4 [Source:NCBI gene;Acc:532120]	3.75669	0.573741	2.59156	0.405966	2.79099	0.47304	3.14831	0.47162	3.25721	0.508661	4.96014	0.781326
chr10	+	19520837	19520902	ENSBTAT00000087228	66	ENSBTAG00000049428	bta-mir-12031	bta-mir-12031 [Source:miRBase;Acc:MI0038450]	0	0	0	0	1.42424	0.241393	1.5	0.224701	0	0	2.83333	0.446309
chr10	+	19537396	19539087	ENSBTAT00000081024	1692	ENSBTAG00000053111	.	NA	0.082742	0.012637	1.54196	0.241548	0.505319	0.085646	0.406619	0.060912	0.666076	0.104017	1.58451	0.249594
chr10	-	19545921	19578538	ENSBTAT00000002065	2600	ENSBTAG00000001578	ADPGK	ADP dependent glucokinase [Source:VGNC Symbol;Acc:VGNC:25689]	199.376	30.4498	202.967	31.7946	174.438	29.5653	210.992	31.6067	195.518	30.533	213.016	33.5545
chr10	+	19888399	20126828	ENSBTAT00000006569	5782	ENSBTAG00000004990	NEO1	neogenin 1 [Source:VGNC Symbol;Acc:VGNC:32007]	0	0	5.39771	0.84555	0	0	0	0	0	0	0	0
chr10	+	19888399	20126828	ENSBTAT00000072802	5749	ENSBTAG00000004990	NEO1	neogenin 1 [Source:VGNC Symbol;Acc:VGNC:32007]	100.936	15.4154	87.2961	13.6749	89.6307	15.1914	130.055	19.4823	122.721	19.1647	117.164	18.4558
chr10	+	19888399	20126828	ENSBTAT00000083821	5623	ENSBTAG00000004990	NEO1	neogenin 1 [Source:VGNC Symbol;Acc:VGNC:32007]	0.758703	0.115873	5.30117	0.830426	0.735972	0.124739	1.00032	0.149848	1.47244	0.229943	1.5836	0.249451
chr10	+	19888399	20126828	ENSBTAT00000085839	5518	ENSBTAG00000004990	NEO1	neogenin 1 [Source:VGNC Symbol;Acc:VGNC:32007]	3.11558	0.475827	1.93055	0.30242	1.94289	0.329298	2.30965	0.345987	1.96048	0.306157	2.93194	0.461842
chr10	-	20147117	20188832	ENSBTAT00000023219	3606	ENSBTAG00000017466	HCN4	hyperpolarization activated cyclic nucleotide gated potassium channel 4 [Source:VGNC Symbol;Acc:VGNC:29779]	0.424404	0.064817	0.36125	0.05659	0.693868	0.117603	0.506498	0.075874	0.558838	0.087271	0.642059	0.101138
chr10	+	20189613	20373267	ENSBTAT00000078407	1090	ENSBTAG00000048991	REC114	REC114 meiotic recombination protein [Source:NCBI gene;Acc:613762]	1.42255	0.217259	1.63548	0.256197	2.19856	0.372631	2.85566	0.42778	2.55878	0.399591	1.87932	0.296032
chr10	-	20373350	20437689	ENSBTAT00000074103	2003	ENSBTAG00000008218	NPTN	neuroplastin [Source:VGNC Symbol;Acc:VGNC:32217]	156.902	23.9629	23.3041	3.65058	17.7621	3.01047	30.08	4.50601	216.297	33.7779	27.896	4.39421
chr10	-	20373871	20437776	ENSBTAT00000069518	1310	ENSBTAG00000008218	NPTN	neuroplastin [Source:VGNC Symbol;Acc:VGNC:32217]	54.788	8.3675	5.82454	0.912413	5.80912	0.98458	5.59148	0.837608	51.3537	8.01962	5.82716	0.917899
chr10	-	20373871	20437776	ENSBTAT00000084031	1577	ENSBTAG00000008218	NPTN	neuroplastin [Source:VGNC Symbol;Acc:VGNC:32217]	153.371	23.4237	376.9	59.0412	361.479	61.2665	438.91	65.7491	114.898	17.943	431.72	68.005
chr10	-	20374884	20437776	ENSBTAT00000075828	1432	ENSBTAG00000008218	NPTN	neuroplastin [Source:VGNC Symbol;Acc:VGNC:32217]	14.9071	2.27668	0	0	0.56814	0.096293	0	0	0.098464	0.015377	0.748226	0.117861
chr10	-	20374898	20403800	ENSBTAT00000010806	774	ENSBTAG00000008218	NPTN	neuroplastin [Source:VGNC Symbol;Acc:VGNC:32217]	0.063357	0.009676	0	0	0.110016	0.018646	0.234621	0.035146	0.140634	0.021962	0.01668	0.002627
chr10	-	20381477	20437776	ENSBTAT00000079713	2004	ENSBTAG00000008218	NPTN	neuroplastin [Source:VGNC Symbol;Acc:VGNC:32217]	42.0178	6.41718	5.11208	0.800806	11.1591	1.89134	6.06573	0.908651	51.8092	8.09076	6.57229	1.03527
chr10	+	20490779	20520933	ENSBTAT00000026300	4101	ENSBTAG00000019734	CD276	CD276 molecule [Source:VGNC Symbol;Acc:VGNC:27020]	68.8454	10.5144	63.6745	9.97458	75.9701	12.8761	81.4834	12.2063	90.472	14.1285	79.7355	12.56
chr10	+	20490779	20520933	ENSBTAT00000082230	3447	ENSBTAG00000019734	CD276	CD276 molecule [Source:VGNC Symbol;Acc:VGNC:27020]	17.857	2.72721	19.8663	3.11205	10.7447	1.8211	21.9647	3.29032	12.856	2.00766	16.1702	2.54714
chr10	-	20546893	20559337	ENSBTAT00000036489	1605	ENSBTAG00000025803	INSYN1	inhibitory synaptic factor 1 [Source:VGNC Symbol;Acc:VGNC:55116]	4.44613	0.679035	4.25296	0.666225	2.90343	0.492098	8.65358	1.29631	7.4866	1.16914	7.7838	1.22611
chr10	+	20690589	20704207	ENSBTAT00000047313	1142	ENSBTAG00000007800	TBC1D21	TBC1 domain family member 21 [Source:VGNC Symbol;Acc:VGNC:35635]	0.343899	0.052522	0.329263	0.051579	0.551555	0.093482	0.494573	0.074087	0.507442	0.079244	0.407137	0.064133
chr10	-	20705151	20707861	ENSBTAT00000081584	1686	ENSBTAG00000053926	.	NA	0	0	0.482206	0.075537	0.312443	0.052956	0.380783	0.057042	0.246738	0.038532	0.16548	0.026067
chr10	+	20731298	20734731	ENSBTAT00000047311	1339	ENSBTAG00000004788	SDR39U1	short chain dehydrogenase/reductase family 39U member 1 [Source:VGNC Symbol;Acc:VGNC:34396]	33.6094	5.133	32.0821	5.02566	36.158	6.12836	40.9188	6.12967	33.9903	5.30807	34.3137	5.40512
chr10	-	20736077	20744735	ENSBTAT00000014108	3366	ENSBTAG00000010666	KHNYN	KH and NYN domain containing [Source:VGNC Symbol;Acc:VGNC:30544]	114.421	17.4749	114.754	17.9761	110.184	18.675	96.3139	14.4279	96.9612	15.1419	86.1549	13.5712
chr10	+	20744959	20747181	ENSBTAT00000014103	1632	ENSBTAG00000010665	CBLN3	cerebellin 3 precursor [Source:VGNC Symbol;Acc:VGNC:26813]	16.0196	2.4466	9.7125	1.52146	15.431	2.61539	26.609	3.98605	34.6876	5.41696	27.8793	4.39157
chr10	+	20745263	20748108	ENSBTAT00000070110	1154	ENSBTAG00000010665	CBLN3	cerebellin 3 precursor [Source:VGNC Symbol;Acc:VGNC:26813]	1.26299	0.19289	4.45686	0.698165	5.34016	0.905096	11.1127	1.6647	8.18448	1.27812	9.65336	1.52061
chr10	-	20755325	20776134	ENSBTAT00000009407	7777	ENSBTAG00000007149	NYNRIN	NYN domain and retroviral integrase containing [Source:VGNC Symbol;Acc:VGNC:32387]	25.1318	3.83826	26.2242	4.10801	24.4475	4.14357	27.6674	4.14459	22.6389	3.53539	24.7458	3.89798
chr10	-	20800020	20808391	ENSBTAT00000083379	4197	ENSBTAG00000006366	NFATC4	nuclear factor of activated T cells 4 [Source:VGNC Symbol;Acc:VGNC:54464]	14.4704	2.20999	15.4365	2.41812	7.96117	1.34933	19.5698	2.93157	14.8348	2.31667	14.4962	2.28346
chr10	-	20800020	20808391	ENSBTAT00000086739	3476	ENSBTAG00000006366	NFATC4	nuclear factor of activated T cells 4 [Source:VGNC Symbol;Acc:VGNC:54464]	1.86775	0.285253	1.5936	0.249637	1.47982	0.250812	0.537553	0.080526	2.33484	0.36462	1.42185	0.223972
chr10	-	20800020	20809340	ENSBTAT00000039158	3338	ENSBTAG00000006366	NFATC4	nuclear factor of activated T cells 4 [Source:VGNC Symbol;Acc:VGNC:54464]	34.0902	5.20643	29.0165	4.54543	36.1294	6.12352	65.5221	9.81526	67.3929	10.5244	69.5287	10.9522
chr10	+	20809980	20811819	ENSBTAT00000079159	1761	ENSBTAG00000052965	.	NA	1.63322	0.249433	4.64849	0.728185	3.78081	0.640804	6.14878	0.921092	6.06985	0.947894	3.83362	0.603875
chr10	+	20832541	20836685	ENSBTAT00000053456	1772	ENSBTAG00000018422	RIPK3	receptor interacting serine/threonine kinase 3 [Source:VGNC Symbol;Acc:VGNC:52818]	3.23073	0.493413	3.24881	0.508925	3.1171	0.528313	1.43786	0.215392	3.81973	0.596506	2.6163	0.412121
chr10	+	20832679	20836686	ENSBTAT00000024511	1665	ENSBTAG00000018422	RIPK3	receptor interacting serine/threonine kinase 3 [Source:VGNC Symbol;Acc:VGNC:52818]	3.58659	0.547762	5.4722	0.857218	4.0007	0.678073	10.1612	1.52216	6.32729	0.988097	9.39806	1.48039
chr10	+	20837438	20853263	ENSBTAT00000080069	4531	ENSBTAG00000018419	ADCY4	adenylate cyclase 4 [Source:VGNC Symbol;Acc:VGNC:25645]	0.170285	0.026007	0.3878	0.060749	0.20746	0.035162	0.155595	0.023308	0.062238	0.009719	0	0
chr10	-	20853778	20855801	ENSBTAT00000036478	1408	ENSBTAG00000010238	LTB4R	leukotriene B4 receptor [Source:VGNC Symbol;Acc:VGNC:31069]	0.400568	0.061177	0	0	0	0	0.600852	0.090008	0.400568	0.062554	0.200284	0.031549
chr10	-	20858847	20863172	ENSBTAT00000054992	1250	ENSBTAG00000040056	LTB4R2	leukotriene B4 receptor 2 [Source:VGNC Symbol;Acc:VGNC:31070]	0.315771	0.048226	0.304914	0.047765	0	0	0	0	0.45502	0.071058	0.2216	0.034907
chr10	+	20862517	20865354	ENSBTAT00000013524	1188	ENSBTAG00000010236	CIDEB	cell death inducing DFFA like effector b [Source:VGNC Symbol;Acc:VGNC:27364]	1.19937	0.183173	0.815943	0.127817	0.474747	0.080464	2.68057	0.401552	1.30944	0.204488	1.66742	0.262654
chr10	+	20863023	20865361	ENSBTAT00000085235	1934	ENSBTAG00000010236	CIDEB	cell death inducing DFFA like effector b [Source:VGNC Symbol;Acc:VGNC:27364]	0	0	1.09056	0.170836	0	0	1.16261	0.174159	0.839184	0.131051	0.502638	0.079176
chr10	-	20865162	20871269	ENSBTAT00000047185	2292	ENSBTAG00000010235	NOP9	NOP9 nucleolar protein [Source:VGNC Symbol;Acc:VGNC:32171]	55.1507	8.4229	49.4939	7.7532	44.4706	7.53725	47.13	7.06011	39.9437	6.23778	47.4599	7.47592
chr10	+	20871434	20880388	ENSBTAT00000013522	1379	ENSBTAG00000010234	DHRS1	dehydrogenase/reductase 1 [Source:VGNC Symbol;Acc:VGNC:28039]	143.075	21.8511	135.521	21.2293	145.597	24.6771	159.544	23.8997	141.418	22.0844	142.3	22.4152
chr10	+	20872012	20880131	ENSBTAT00000073976	906	ENSBTAG00000010234	DHRS1	dehydrogenase/reductase 1 [Source:VGNC Symbol;Acc:VGNC:28039]	0.490128	0.074855	0.503856	0.078929	0.685882	0.116249	0.253986	0.038047	0.44261	0.06912	0.346039	0.054508
chr10	+	20886612	20892420	ENSBTAT00000077682	3463	ENSBTAG00000054549	.	NA	0.194548	0.029712	0.329386	0.051598	0	0	0.262169	0.039273	0.366445	0.057226	0.3162	0.049808
chr10	+	20893324	20899745	ENSBTAT00000025020	1894	ENSBTAG00000018796	RABGGTA	Rab geranylgeranyltransferase subunit alpha [Source:VGNC Symbol;Acc:VGNC:33670]	50.6112	7.72961	49.1772	7.70359	42.4873	7.20112	46.4583	6.95949	43.1663	6.74104	41.2965	6.50507
chr10	+	20893804	20899680	ENSBTAT00000036474	1683	ENSBTAG00000018796	RABGGTA	Rab geranylgeranyltransferase subunit alpha [Source:VGNC Symbol;Acc:VGNC:33670]	0	0	0.004675	0.000732	0	0	0	0	0	0	0	0
chr10	+	20902051	20916712	ENSBTAT00000005119	2767	ENSBTAG00000003920	TGM1	transglutaminase 1 [Source:VGNC Symbol;Acc:VGNC:35809]	0.300325	0.045867	0.679779	0.106487	0.100831	0.01709	0.818215	0.122569	0.570293	0.089059	0.786696	0.123921
chr10	+	20926605	20932421	ENSBTAT00000003522	4182	ENSBTAG00000002718	TINF2	TERF1 interacting nuclear factor 2 [Source:VGNC Symbol;Acc:VGNC:35876]	40.9963	6.26116	34.8953	5.46634	34.0673	5.77402	39.1638	5.86676	38.632	6.03295	41.4172	6.52408
chr10	-	20929689	20936187	ENSBTAT00000003519	1561	ENSBTAG00000002715	GMPR2	guanosine monophosphate reductase 2 [Source:NCBI gene;Acc:515837]	97.0647	14.8242	79.2417	12.4132	81.5279	13.8181	85.1429	12.7545	73.6085	11.495	72.2562	11.3819
chr10	+	20936646	20945396	ENSBTAT00000003514	585	ENSBTAG00000038842	NEDD8	neural precursor cell expressed, developmentally down-regulated 8 [Source:NCBI gene;Acc:286796]	708.599	108.221	647.807	101.479	820.455	139.058	587.278	87.9747	543.17	84.8238	511.571	80.5832
chr10	+	20946293	20947792	ENSBTAT00000003513	600	ENSBTAG00000002712	MDP1	magnesium dependent phosphatase 1 [Source:NCBI gene;Acc:613626]	20.2502	3.09271	19.1362	2.99769	30.7381	5.20976	17.0593	2.5555	18.0038	2.81155	24.5685	3.87006
chr10	+	20946293	20947792	ENSBTAT00000055751	711	ENSBTAG00000002712	MDP1	magnesium dependent phosphatase 1 [Source:NCBI gene;Acc:613626]	59.6154	9.10478	48.6508	7.62114	63.1004	10.6948	50.3212	7.53816	44.4612	6.94325	49.4183	7.78441
chr10	+	20948208	20951937	ENSBTAT00000008352	1006	ENSBTAG00000039415	CHMP4A	charged multivesicular body protein 4A [Source:VGNC Symbol;Acc:VGNC:27302]	209.218	31.9528	199.335	31.2257	215.601	36.5419	194.251	29.099	183.279	28.6216	186.872	29.4363
chr10	-	20949085	20955298	ENSBTAT00000076212	744	ENSBTAG00000002710	TSSK4	testis specific serine kinase 4 [Source:VGNC Symbol;Acc:VGNC:50063]	3.42469	0.523037	3.92727	0.615205	2.04972	0.347405	5.84517	0.875611	3.61785	0.564979	5.55084	0.874374
chr10	-	20952844	20955292	ENSBTAT00000047143	1304	ENSBTAG00000002710	TSSK4	testis specific serine kinase 4 [Source:VGNC Symbol;Acc:VGNC:50063]	0.740315	0.113065	0.284721	0.044601	0	0	0.927766	0.13898	0.444224	0.069372	0.391819	0.06172
chr10	+	20962178	20967158	ENSBTAT00000003509	2210	ENSBTAG00000002709	TM9SF1	transmembrane 9 superfamily member 1 [Source:NCBI gene;Acc:539478]	179.885	27.473	188.047	29.4576	177.218	30.0364	202.086	30.2727	182.725	28.5352	181.654	28.6143
chr10	+	20965617	20965669	ENSBTAT00000077509	53	ENSBTAG00000050750	bta-mir-11989	bta-mir-11989 [Source:miRBase;Acc:MI0038352]	2.96226	0.452412	3.81132	0.597042	8.43396	1.42946	0.238775	0.035769	7.32076	1.14324	2.50943	0.395288
chr10	+	20966510	20976393	ENSBTAT00000080214	4322	ENSBTAG00000002707	IPO4	importin 4 [Source:VGNC Symbol;Acc:VGNC:30242]	3.65405	0.558065	5.31634	0.832803	2.52429	0.427839	2.06596	0.309482	1.79935	0.280994	4.53286	0.714021
chr10	+	20967440	20976590	ENSBTAT00000036460	3505	ENSBTAG00000002707	IPO4	importin 4 [Source:VGNC Symbol;Acc:VGNC:30242]	107.777	16.4602	102.051	15.9862	101.998	17.2875	99.2836	14.8728	92.6837	14.4739	91.2114	14.3677
chr10	+	20967502	20976393	ENSBTAT00000078135	3108	ENSBTAG00000002707	IPO4	importin 4 [Source:VGNC Symbol;Acc:VGNC:30242]	0.198705	0.030347	1.07139	0.167833	1.38518	0.234773	0.550032	0.082395	0.302125	0.047181	1.02722	0.161809
chr10	-	20976598	20982410	ENSBTAT00000003504	2480	ENSBTAG00000002705	REC8	REC8 meiotic recombination protein [Source:VGNC Symbol;Acc:VGNC:33846]	0.485933	0.074214	0.950087	0.148831	0.510484	0.086521	0	0	0.177823	0.02777	0.163873	0.025813
chr10	-	20986934	20992851	ENSBTAT00000064992	2545	ENSBTAG00000005816	IRF9	interferon regulatory factor 9 [Source:VGNC Symbol;Acc:VGNC:30280]	20.3248	3.1041	20.8548	3.2669	20.5258	3.47889	29.0472	4.35129	25.3872	3.96457	27.2221	4.28805
chr10	-	20986949	20991399	ENSBTAT00000036455	1759	ENSBTAG00000005816	IRF9	interferon regulatory factor 9 [Source:VGNC Symbol;Acc:VGNC:30280]	0.147044	0.022457	0.315779	0.049467	0.102552	0.017381	0	0	0	0	0.322472	0.050796
chr10	-	20992517	21003538	ENSBTAT00000061147	3213	ENSBTAG00000005815	RNF31	ring finger protein 31 [Source:NCBI gene;Acc:509856]	29.6278	4.52491	36.1035	5.65561	24.4908	4.15092	39.5398	5.92309	32.9515	5.14585	39.5355	6.22767
chr10	-	20992517	21003538	ENSBTAT00000072092	3057	ENSBTAG00000005815	RNF31	ring finger protein 31 [Source:NCBI gene;Acc:509856]	10.5666	1.61378	0	0	8.58692	1.45538	8.30573	1.24421	10.5228	1.64329	0	0
chr10	+	20993568	21007747	ENSBTAT00000047018	748	ENSBTAG00000005814	PSME2	proteasome activator subunit 2 [Source:VGNC Symbol;Acc:VGNC:33474]	0.925443	0.141338	1.10971	0.173835	0.516198	0.08749	0.647505	0.096997	0.886812	0.138488	0.996545	0.156977
chr10	-	20996804	21003538	ENSBTAT00000066467	2091	ENSBTAG00000005815	RNF31	ring finger protein 31 [Source:NCBI gene;Acc:509856]	0.225201	0.034394	0.219936	0.034453	0.099635	0.016887	0.152437	0.022835	0.127991	0.019988	0.326863	0.051488
chr10	-	20998111	21026364	ENSBTAT00000084544	717	ENSBTAG00000021395	PSME1	proteasome activator subunit 1 [Source:VGNC Symbol;Acc:VGNC:33473]	1.79368	0.273941	1.46978	0.23024	1.01677	0.172332	0	0	2.03983	0.318549	1.69495	0.26699
chr10	-	20998111	21026409	ENSBTAT00000069799	741	ENSBTAG00000021395	PSME1	proteasome activator subunit 1 [Source:VGNC Symbol;Acc:VGNC:33473]	0.028566	0.004363	0	0	0.030697	0.005203	0.19372	0.029019	0.113703	0.017756	0.040921	0.006446
chr10	+	21004530	21007790	ENSBTAT00000007642	834	ENSBTAG00000005814	PSME2	proteasome activator subunit 2 [Source:VGNC Symbol;Acc:VGNC:33474]	417.858	63.8174	425.723	66.6894	378.984	64.2335	296.943	44.4823	283.714	44.306	274.696	43.2704
chr10	+	21004601	21007747	ENSBTAT00000077746	705	ENSBTAG00000005814	PSME2	proteasome activator subunit 2 [Source:VGNC Symbol;Acc:VGNC:33474]	0	0	0.008511	0.001333	0	0	0.136452	0.020441	0	0	0	0
chr10	+	21010337	21012734	ENSBTAT00000036447	946	ENSBTAG00000025778	EMC9	ER membrane protein complex subunit 9 [Source:VGNC Symbol;Acc:VGNC:28468]	37.1279	5.67036	35.1947	5.51324	36.3761	6.16534	39.1538	5.86527	46.0714	7.1947	43.2812	6.81769
chr10	-	21012729	21015393	ENSBTAT00000028520	1005	ENSBTAG00000021395	PSME1	proteasome activator subunit 1 [Source:VGNC Symbol;Acc:VGNC:33473]	863.601	131.894	811.91	127.185	845.136	143.241	571.098	85.551	626.214	97.7923	555.624	87.5224
chr10	-	21012871	21015280	ENSBTAT00000081882	681	ENSBTAG00000021395	PSME1	proteasome activator subunit 1 [Source:VGNC Symbol;Acc:VGNC:33473]	1.34374	0.205224	0.713783	0.111814	0.736317	0.124797	0.38056	0.057008	1.98298	0.309671	0.215252	0.033907
chr10	-	21017350	21020266	ENSBTAT00000028518	1628	ENSBTAG00000021394	FITM1	fat storage inducing transmembrane protein 1 [Source:VGNC Symbol;Acc:VGNC:29015]	41.5321	6.34299	46.859	7.34044	39.5599	6.70496	21.131	3.16544	18.422	2.87686	23.4554	3.69472
chr10	-	21021437	21029337	ENSBTAT00000028515	2750	ENSBTAG00000021392	DCAF11	DDB1 and CUL4 associated factor 11 [Source:NCBI gene;Acc:539433]	117.448	17.9373	107.853	16.8951	105.269	17.8419	132.293	19.8176	125.457	19.5919	108.654	17.1152
chr10	-	21022153	21028680	ENSBTAT00000047004	1865	ENSBTAG00000021392	DCAF11	DDB1 and CUL4 associated factor 11 [Source:NCBI gene;Acc:539433]	10.5266	1.60767	8.3699	1.31114	7.23079	1.22554	6.13971	0.919733	12.6667	1.97809	11.112	1.75037
chr10	-	21036261	21044548	ENSBTAT00000015834	2229	ENSBTAG00000011934	PCK2	phosphoenolpyruvate carboxykinase 2, mitochondrial [Source:VGNC Symbol;Acc:VGNC:32632]	317.434	48.4802	313.497	49.1091	304.455	51.6016	187.645	28.1093	188.66	29.462	186.599	29.3933
chr10	+	21057749	21059432	ENSBTAT00000002437	789	ENSBTAG00000001871	NRL	neural retina leucine zipper [Source:VGNC Symbol;Acc:VGNC:55129]	1.0664	0.162866	0.357414	0.055989	2.24842	0.381081	1.55133	0.232391	0.536122	0.083723	1.673	0.263533
chr10	-	21070899	21087370	ENSBTAT00000061091	4119	ENSBTAG00000015208	CARMIL3	capping protein regulator and myosin 1 linker 3 [Source:VGNC Symbol;Acc:VGNC:26770]	0.452657	0.069132	0.925224	0.144936	0.127944	0.021685	0.350571	0.052516	0.283564	0.044283	0.406737	0.06407
chr10	-	21088232	21100627	ENSBTAT00000023493	1486	ENSBTAG00000017665	DHRS4	dehydrogenase/reductase (SDR family) member 4 [Source:NCBI gene;Acc:281360]	282.89	43.2045	258.44	40.4845	277.628	47.0548	217.261	32.5458	224.146	35.0036	193.014	30.4038
chr10	+	21371662	21380865	ENSBTAT00000009340	3734	ENSBTAG00000007104	JPH4	junctophilin 4 [Source:VGNC Symbol;Acc:VGNC:30383]	0	0	0	0	0.075522	0.0128	0	0	0	0	0	0
chr10	+	21380886	21389479	ENSBTAT00000055864	2833	ENSBTAG00000007099	AP1G2	adaptor related protein complex 1 subunit gamma 2 [Source:VGNC Symbol;Acc:VGNC:25978]	35.7966	5.46705	38.3568	6.00858	33.5731	5.69026	31.1917	4.67254	31.3316	4.89288	28.672	4.51645
chr10	+	21382485	21389301	ENSBTAT00000078889	1980	ENSBTAG00000007099	AP1G2	adaptor related protein complex 1 subunit gamma 2 [Source:VGNC Symbol;Acc:VGNC:25978]	0.011779	0.001799	0.0036	0.000564	0.000749	0.000127	0.031066	0.004654	0	0	0.250358	0.039437
chr10	-	21388435	21392402	ENSBTAT00000009334	1949	ENSBTAG00000007097	THTPA	thiamine triphosphatase [Source:VGNC Symbol;Acc:VGNC:35852]	34.2353	5.22859	31.181	4.88449	39.3107	6.66271	47.1408	7.06173	42.1956	6.58944	40.587	6.3933
chr10	-	21390169	21431236	ENSBTAT00000067842	1392	ENSBTAG00000007097	THTPA	thiamine triphosphatase [Source:VGNC Symbol;Acc:VGNC:35852]	0.165414	0.025263	0	0	0	0	0.405172	0.060695	0	0	0.202586	0.031912
chr10	+	21395335	21423831	ENSBTAT00000009273	8585	ENSBTAG00000007053	ZFHX2	zinc finger homeobox 2 [Source:VGNC Symbol;Acc:VGNC:37156]	2.29495	0.350497	2.07385	0.324868	1.64431	0.278692	3.6298	0.543747	4.0134	0.626749	3.28328	0.517185
chr10	-	21461584	21468818	ENSBTAT00000012628	1183	ENSBTAG00000009595	NGDN	neuroguidin [Source:VGNC Symbol;Acc:VGNC:32059]	70.8006	10.813	71.2792	11.1659	58.3472	9.8892	80.6445	12.0806	67.4504	10.5334	60.2106	9.48444
chr10	-	21461584	21468818	ENSBTAT00000068698	1510	ENSBTAG00000009595	NGDN	neuroguidin [Source:VGNC Symbol;Acc:VGNC:32059]	7.2009	1.09976	5.34085	0.836643	4.41735	0.748691	8.08764	1.21154	6.56668	1.02548	21.4861	3.38451
chr10	+	21490410	21510517	ENSBTAT00000061306	5930	ENSBTAG00000009703	MYH7	myosin heavy chain 7 [Source:NCBI gene;Acc:282714]	84.8451	12.958	82.5029	12.924	74.0069	12.5433	195.502	29.2864	107.793	16.8334	174.57	27.4984
chr10	+	21505501	21505608	ENSBTAT00000051839	108	ENSBTAG00000037339	MIR208B	microRNA 208b [Source:HGNC Symbol;Acc:HGNC:33669]	0	0	1.2037	0.18856	0	0	0	0	0	0	1	0.157521
chr10	+	21515534	21545497	ENSBTAT00000007359	5817	ENSBTAG00000040053	MYH6	myosin heavy chain 6 [Source:VGNC Symbol;Acc:VGNC:55126]	2.85138	0.435478	2.65401	0.41575	3.03681	0.514705	5.63671	0.844383	3.08254	0.481383	5.37968	0.847412
chr10	-	21543326	21546661	ENSBTAT00000012794	480	ENSBTAG00000032709	CMTM5	CKLF like MARVEL transmembrane domain containing 5 [Source:VGNC Symbol;Acc:VGNC:27485]	1.24155	0.189615	0	0	0.300781	0.050979	0.448341	0.067162	0	0	0	0
chr10	-	21544041	21545722	ENSBTAT00000067769	1157	ENSBTAG00000032709	CMTM5	CKLF like MARVEL transmembrane domain containing 5 [Source:VGNC Symbol;Acc:VGNC:27485]	0.243734	0.037224	0	0	0	0	0	0	0	0	0	0
chr10	-	21548273	21550846	ENSBTAT00000008806	585	ENSBTAG00000009701	IL25	interleukin 25 [Source:VGNC Symbol;Acc:VGNC:30149]	0	0	0	0	0	0	0	0	0	0	0.295328	0.04652
chr10	+	21559582	21569078	ENSBTAT00000053024	2337	ENSBTAG00000038733	EFS	embryonal Fyn-associated substrate [Source:VGNC Symbol;Acc:VGNC:28363]	46.7351	7.13763	43.5492	6.82197	41.0092	6.95059	58.7343	8.79845	57.4359	8.96944	53.1141	8.36658
chr10	+	21561130	21569094	ENSBTAT00000086176	2308	ENSBTAG00000038733	EFS	embryonal Fyn-associated substrate [Source:VGNC Symbol;Acc:VGNC:28363]	3.29283	0.502897	3.65768	0.572975	3.16074	0.535709	2.8236	0.422977	5.05054	0.788715	2.50795	0.395054
chr10	+	21564764	21568538	ENSBTAT00000080244	1617	ENSBTAG00000038733	EFS	embryonal Fyn-associated substrate [Source:VGNC Symbol;Acc:VGNC:28363]	0.025869	0.003951	0.351375	0.055043	0	0	0.455048	0.068167	0.041374	0.006461	2.05016	0.322943
chr10	+	21572220	21578551	ENSBTAT00000086094	2741	ENSBTAG00000016467	SLC22A17	solute carrier family 22 member 17 [Source:VGNC Symbol;Acc:VGNC:34725]	1.09053	0.166552	0.644631	0.100981	2.12466	0.360106	0.772279	0.115688	4.37972	0.683956	3.57778	0.563575
chr10	+	21572374	21578551	ENSBTAT00000036406	2393	ENSBTAG00000016467	SLC22A17	solute carrier family 22 member 17 [Source:VGNC Symbol;Acc:VGNC:34725]	39.67	6.0586	44.3703	6.95059	45.7992	7.76245	34.7578	5.20675	30.637	4.7844	31.73	4.99814
chr10	-	21590451	21597349	ENSBTAT00000021887	3896	ENSBTAG00000006884	PABPN1	poly(A) binding protein nuclear 1 [Source:VGNC Symbol;Acc:VGNC:53575]	136.942	20.9145	130.48	20.4397	119.09	20.1843	116.632	17.4716	99.9012	15.601	102.536	16.1516
chr10	-	21591282	21597349	ENSBTAT00000073156	3985	ENSBTAG00000006884	PABPN1	poly(A) binding protein nuclear 1 [Source:VGNC Symbol;Acc:VGNC:53575]	43.7725	6.68516	41.474	6.49689	34.2022	5.79689	44.2402	6.62722	39.2318	6.12661	54.5188	8.58785
chr10	-	21602048	21606907	ENSBTAT00000026248	3497	ENSBTAG00000019692	BCL2L2	BCL2 like 2 [Source:VGNC Symbol;Acc:VGNC:55105]	102.858	15.709	93.4673	14.6416	81.7232	13.8512	113.811	17.049	95.4901	14.9122	104.649	16.4844
chr10	+	21610569	21613167	ENSBTAT00000052538	2280	ENSBTAG00000037679	PPP1R3E	protein phosphatase 1 regulatory subunit 3E [Source:VGNC Symbol;Acc:VGNC:33246]	24.3842	3.72408	22.4518	3.51706	20.5697	3.48634	30.9211	4.632	31.6982	4.95014	31.5338	4.96723
chr10	+	21620421	21627524	ENSBTAT00000046413	1802	ENSBTAG00000032686	HOMEZ	homeobox and leucine zipper encoding [Source:VGNC Symbol;Acc:VGNC:29904]	31.5985	4.82589	30.821	4.8281	27.0913	4.59166	30.9467	4.63584	30.6781	4.79083	28.6454	4.51225
chr10	+	21683779	21737239	ENSBTAT00000009302	4270	ENSBTAG00000007415	SLC7A8	solute carrier family 7 member 8 [Source:VGNC Symbol;Acc:VGNC:34933]	4.40094	0.672134	4.68384	0.733722	5.96684	1.01131	1.25426	0.187889	1.65082	0.257799	0.751186	0.118328
chr10	-	21706658	21706763	ENSBTAT00000060696	106	ENSBTAG00000049757	RF00026	NA	0	0	0	0	0	0	0.896226	0.134255	0	0	0	0
chr10	-	21760123	21760551	ENSBTAT00000063675	429	ENSBTAG00000047027	C10H14orf119	chromosome 10 C14orf119 homolog [Source:VGNC Symbol;Acc:VGNC:52608]	182.203	27.8269	169.289	26.5191	176.145	29.8545	167.881	25.1487	171.608	26.7991	175.858	27.7013
chr10	+	21762262	21799519	ENSBTAT00000067715	3729	ENSBTAG00000011571	ACIN1	apoptotic chromatin condensation inducer 1 [Source:VGNC Symbol;Acc:VGNC:25539]	0.610038	0.093168	15.2532	2.38941	6.17971	1.04739	9.16923	1.37356	0.025044	0.003911	0.071767	0.011305
chr10	+	21762262	21800719	ENSBTAT00000015372	4627	ENSBTAG00000011571	ACIN1	apoptotic chromatin condensation inducer 1 [Source:VGNC Symbol;Acc:VGNC:25539]	59.3531	9.0647	46.0232	7.20952	80.9165	13.7144	58.4209	8.7515	78.0904	12.1949	49.4033	7.78205
chr10	+	21762262	21800719	ENSBTAT00000075843	4507	ENSBTAG00000011571	ACIN1	apoptotic chromatin condensation inducer 1 [Source:VGNC Symbol;Acc:VGNC:25539]	82.5771	12.6116	67.8713	10.632	43.3504	7.3474	84.0621	12.5926	68.6196	10.7159	80.1515	12.6255
chr10	+	21789801	21800719	ENSBTAT00000002488	2470	ENSBTAG00000011571	ACIN1	apoptotic chromatin condensation inducer 1 [Source:VGNC Symbol;Acc:VGNC:25539]	140.815	21.5059	102.275	16.0214	99.3884	16.8452	113.577	17.0139	101.847	15.9049	111.877	17.6229
chr10	+	21790062	21800719	ENSBTAT00000074208	2512	ENSBTAG00000011571	ACIN1	apoptotic chromatin condensation inducer 1 [Source:VGNC Symbol;Acc:VGNC:25539]	89.3376	13.6441	117.379	18.3874	108.282	18.3526	77.7464	11.6465	85.0924	13.2884	83.541	13.1595
chr10	+	21801644	21812292	ENSBTAT00000015083	3484	ENSBTAG00000011349	CDH24	cadherin 24 [Source:VGNC Symbol;Acc:VGNC:27101]	4.16389	0.635931	5.97417	0.935851	4.64696	0.787607	2.73594	0.409845	3.18886	0.497987	3.9539	0.622822
chr10	-	21816319	21827346	ENSBTAT00000074098	630	ENSBTAG00000054080	PSMB11	proteasome subunit beta 11 [Source:HGNC Symbol;Acc:HGNC:31963]	0.068801	0.010508	0.028211	0.004419	0.093223	0.0158	0.051625	0.007733	0.058421	0.009123	0.058788	0.00926
chr10	+	21821525	21827804	ENSBTAT00000016918	2127	ENSBTAG00000012726	PSMB5	proteasome subunit beta 5 [Source:VGNC Symbol;Acc:VGNC:33449]	469.162	71.6529	470.658	73.7284	456.161	77.3141	312.252	46.7756	329.739	51.4934	313.495	49.382
chr10	+	21839185	21859297	ENSBTAT00000083992	3114	ENSBTAG00000012725	C10H14orf93	chromosome 10 C14orf93 homolog [Source:VGNC Symbol;Acc:VGNC:52610]	10.7071	1.63525	9.72688	1.52371	0.452626	0.076715	11.1931	1.67674	10.8561	1.69534	9.76959	1.53892
chr10	+	21842083	21858614	ENSBTAT00000016916	2284	ENSBTAG00000012725	C10H14orf93	chromosome 10 C14orf93 homolog [Source:VGNC Symbol;Acc:VGNC:52610]	0.08769	0.013392	0	0	13.9991	2.37269	0	0	0	0	0	0
chr10	+	21862619	21870854	ENSBTAT00000077205	1695	ENSBTAG00000012724	AJUBA	ajuba LIM protein [Source:VGNC Symbol;Acc:VGNC:25769]	1.73795	0.265428	2.2705	0.355673	0.135425	0.022953	0.734972	0.110099	3.38528	0.52866	0.782948	0.123331
chr10	+	21862619	21870854	ENSBTAT00000087098	1578	ENSBTAG00000012724	AJUBA	ajuba LIM protein [Source:VGNC Symbol;Acc:VGNC:25769]	1.26572	0.193307	1.57806	0.247203	3.40405	0.576948	0	0	0	0	0	0
chr10	+	21862619	21871325	ENSBTAT00000016915	2118	ENSBTAG00000012724	AJUBA	ajuba LIM protein [Source:VGNC Symbol;Acc:VGNC:25769]	99.3465	15.1727	102.652	16.0803	96.6357	16.3787	88.5576	13.266	69.8177	10.903	72.5447	11.4273
chr10	+	21886704	21896202	ENSBTAT00000080337	1970	ENSBTAG00000012723	HAUS4	HAUS augmin like complex subunit 4 [Source:NCBI gene;Acc:614307]	38.3023	5.84972	36.9193	5.78339	32.4624	5.502	28.9679	4.33941	23.468	3.66487	23.7057	3.73415
chr10	+	21887937	21896202	ENSBTAT00000016912	1896	ENSBTAG00000012723	HAUS4	HAUS augmin like complex subunit 4 [Source:NCBI gene;Acc:614307]	0.959848	0.146593	0.411216	0.064417	2.53303	0.429319	0.46608	0.069819	0.326878	0.051047	2.7944	0.440177
chr10	+	21915369	21923670	ENSBTAT00000014463	2920	ENSBTAG00000010890	PRMT5	protein arginine methyltransferase 5 [Source:VGNC Symbol;Acc:VGNC:33350]	207.72	31.7241	194.004	30.3906	190.709	32.323	200.325	30.0088	204.751	31.9748	189.087	29.7851
chr10	+	21916693	21923276	ENSBTAT00000066966	1785	ENSBTAG00000010890	PRMT5	protein arginine methyltransferase 5 [Source:VGNC Symbol;Acc:VGNC:33350]	0.087124	0.013306	0.037871	0.005932	0.025014	0.00424	0.064542	0.009668	0.110833	0.017308	0.049229	0.007755
chr10	+	21924846	21936748	ENSBTAT00000082396	1772	ENSBTAG00000038333	RBM23	RNA binding motif protein 23 [Source:VGNC Symbol;Acc:VGNC:52812]	3.28545	0.501771	0.105295	0.016494	1.14563	0.194172	0.330419	0.049497	1.65564	0.258553	2.33014	0.367046
chr10	+	21924916	21934919	ENSBTAT00000023525	2666	ENSBTAG00000038333	RBM23	RNA binding motif protein 23 [Source:VGNC Symbol;Acc:VGNC:52812]	64.189	9.80326	63.35	9.92375	61.8728	10.4867	75.5782	11.3217	71.5297	11.1704	74.2796	11.7006
chr10	-	21942073	21946377	ENSBTAT00000021784	1769	ENSBTAG00000016381	REM2	RRAD and GEM like GTPase 2 [Source:VGNC Symbol;Acc:VGNC:33864]	0.406654	0.062106	0.155777	0.024402	0.557942	0.094565	0.318824	0.04776	0.158847	0.024806	0.112078	0.017655
chr10	-	21950052	21955293	ENSBTAT00000073812	2622	ENSBTAG00000016378	LRP10	LDL receptor related protein 10 [Source:VGNC Symbol;Acc:VGNC:30987]	1.92406	0.293853	1.96489	0.307799	2.73177	0.463004	2.36463	0.354224	2.15733	0.336898	0.083326	0.013126
chr10	-	21950052	21955730	ENSBTAT00000021782	3104	ENSBTAG00000016378	LRP10	LDL receptor related protein 10 [Source:VGNC Symbol;Acc:VGNC:30987]	179.267	27.3785	170.751	26.7481	164.095	27.8122	210.708	31.5642	226.888	35.4318	190.045	29.936
chr10	-	21967557	21978162	ENSBTAT00000019744	3931	ENSBTAG00000014824	MMP14	matrix metallopeptidase 14 [Source:VGNC Symbol;Acc:VGNC:31519]	1325.34	202.412	1284.17	201.165	1270.33	215.306	1816.01	272.04	1729.47	270.081	1625.18	256.001
chr10	-	21979443	21984547	ENSBTAT00000019738	980	ENSBTAG00000014822	MRPL52	mitochondrial ribosomal protein L52 [Source:VGNC Symbol;Acc:VGNC:31647]	271.723	41.4989	278.482	43.6241	290.419	49.2228	198.646	29.7574	213.559	33.3503	200.036	31.5098
chr10	+	21990496	22026915	ENSBTAT00000019737	2302	ENSBTAG00000014821	SLC7A7	solute carrier family 7 member 7 [Source:VGNC Symbol;Acc:VGNC:34932]	10.6847	1.63182	8.74199	1.36943	7.06909	1.19813	9.15572	1.37153	10.0374	1.56748	8.47897	1.33562
chr10	+	21992766	22026301	ENSBTAT00000076861	2025	ENSBTAG00000014821	SLC7A7	solute carrier family 7 member 7 [Source:VGNC Symbol;Acc:VGNC:34932]	0	0	0.39662	0.06213	0.002446	0.000415	0	0	0.082107	0.012822	0.282249	0.04446
chr10	+	21994908	22026301	ENSBTAT00000087091	2531	ENSBTAG00000014821	SLC7A7	solute carrier family 7 member 7 [Source:VGNC Symbol;Acc:VGNC:34932]	0	0	0	0	1.18221	0.200371	0.055709	0.008345	0.111023	0.017338	0	0
chr10	+	21994908	22026504	ENSBTAT00000068860	2510	ENSBTAG00000014821	SLC7A7	solute carrier family 7 member 7 [Source:VGNC Symbol;Acc:VGNC:34932]	0	0	0	0	0.711672	0.12062	0	0	0	0	0	0
chr10	-	22026651	22042635	ENSBTAT00000019736	2500	ENSBTAG00000014820	OXA1L	OXA1L, mitochondrial inner membrane protein [Source:VGNC Symbol;Acc:VGNC:32507]	296.343	45.2591	268.931	42.128	245.381	41.5894	227.591	34.0933	241.821	37.7638	213.239	33.5896
chr10	-	22033232	22033713	ENSBTAT00000019522	447	ENSBTAG00000014662	.	NA	23.4515	3.58163	18.5139	2.9002	29.0865	4.92984	14.378	2.15384	16.9335	2.6444	10.8718	1.71254
chr10	-	22122679	22123605	ENSBTAT00000081661	927	ENSBTAG00000050326	.	olfactory receptor 49 [Source:NCBI gene;Acc:104973084]	0	0	0	0	0	0	0.304207	0.04557	0	0	0	0
chr10	-	22157907	22158412	ENSBTAT00000012218	279	ENSBTAG00000009274	.	NA	1.29613	0.197952	0	0	0	0	0	0	0	0	0	0
chr10	+	22194383	22194861	ENSBTAT00000069522	479	ENSBTAG00000052184	.	NA	139.721	21.3389	132.824	20.8069	133.217	22.5788	111.249	16.6653	90.4729	14.1286	98.9332	15.584
chr10	-	22200351	22212618	ENSBTAT00000022154	2364	ENSBTAG00000016658	ABHD4	abhydrolase domain containing 4 [Source:VGNC Symbol;Acc:VGNC:25501]	103.168	15.7564	102.168	16.0045	112.069	18.9944	162.009	24.2691	179.136	27.9746	154.106	24.2749
chr10	+	22229577	22251343	ENSBTAT00000025397	694	ENSBTAG00000019077	DAD1	defender against cell death 1 [Source:VGNC Symbol;Acc:VGNC:27870]	1159.68	177.112	1064.57	166.765	1000.79	169.622	810.965	121.483	813.051	126.97	776.075	122.248
chr10	+	22229642	22252106	ENSBTAT00000082259	1217	ENSBTAG00000019077	DAD1	defender against cell death 1 [Source:VGNC Symbol;Acc:VGNC:27870]	0.008879	0.001356	0.056341	0.008826	0.079121	0.01341	0.04771	0.007147	0.051585	0.008056	0	0
chr10	-	22263121	22295307	ENSBTAT00000046313	1054	ENSBTAG00000000432	.	NA	0	0	0	0	0	0	0.064516	0.009665	0	0	0	0
chr10	-	22348419	22356985	ENSBTAT00000067792	3561	ENSBTAG00000055197	.	NA	0	0	0.079191	0.012405	0.079191	0.013422	0.101638	0.015225	0.079191	0.012367	0	0
chr10	+	22809889	22811420	ENSBTAT00000065378	1322	ENSBTAG00000047690	.	NA	0.053328	0.008145	0	0	0	0	0	0	0	0	0	0
chr10	+	23046791	23049092	ENSBTAT00000072027	2170	ENSBTAG00000049260	.	T cell receptor alpha variable 18 [Source:NCBI gene;Acc:786717]	0.12765	0.019495	0	0	0	0	0	0	0	0	0	0
chr10	-	23439107	23439403	ENSBTAT00000066748	297	ENSBTAG00000052011	.	NA	0.474747	0.072506	0	0	0	0	0	0	0	0	0	0
chr10	-	24871559	24873709	ENSBTAT00000072501	378	ENSBTAG00000050533	.	NA	14.976	2.28721	9.04297	1.41658	12.4157	2.10432	20.7577	3.10952	13.0966	2.04522	16.2963	2.56701
chr10	-	25060218	25061519	ENSBTAT00000053793	1188	ENSBTAG00000040504	TRAV16	T cell receptor alpha variable 16 [Source:HGNC Symbol;Acc:HGNC:12112]	0	0	0	0	0.237374	0.040232	0	0	0	0	0	0
chr10	-	25077734	25079668	ENSBTAT00000086924	1726	ENSBTAG00000054224	.	NA	0	0	0	0	0	0	0	0	0.313441	0.048948	0.080533	0.012686
chr10	-	25148534	25149911	ENSBTAT00000080562	1180	ENSBTAG00000054698	.	NA	0	0	0.357549	0.05601	0	0	0	0	0	0	0	0
chr10	-	25633096	25633251	ENSBTAT00000075903	156	ENSBTAG00000049161	.	NA	50.0561	7.64482	39.3412	6.16279	71.2925	12.0833	6.29808	0.943457	6.62821	1.03509	3.4453	0.542707
chr10	+	25641552	25654883	ENSBTAT00000085472	3725	ENSBTAG00000013249	SALL2	spalt like transcription factor 2 [Source:NCBI gene;Acc:527574]	0.98733	0.15079	1.08327	0.169693	1.77151	0.300251	0	0	0	0	0	0
chr10	+	25650034	25654883	ENSBTAT00000071006	4471	ENSBTAG00000013249	SALL2	spalt like transcription factor 2 [Source:NCBI gene;Acc:527574]	6.71942	1.02622	5.73797	0.898851	6.85113	1.16119	4.87223	0.729864	5.70745	0.8913	5.57096	0.877543
chr10	+	25650034	25654883	ENSBTAT00000077475	4028	ENSBTAG00000013249	SALL2	spalt like transcription factor 2 [Source:NCBI gene;Acc:527574]	1.52549	0.232981	1.56985	0.245917	0	0	1.55666	0.233189	0	0	0	0
chr10	+	25650034	25655398	ENSBTAT00000046889	931	ENSBTAG00000013249	SALL2	spalt like transcription factor 2 [Source:NCBI gene;Acc:527574]	0.190118	0.029036	0.312175	0.048902	0.271673	0.046045	0.384683	0.057626	0.365107	0.057017	0.480101	0.075626
chr10	+	25661794	25677142	ENSBTAT00000020151	2530	ENSBTAG00000015148	METTL3	methyltransferase like 3 [Source:VGNC Symbol;Acc:VGNC:31412]	66.3695	10.1363	59.9311	9.38819	52.2347	8.85319	61.0915	9.15155	56.1722	8.7721	59.3808	9.35373
chr10	-	25677580	25692928	ENSBTAT00000020149	2595	ENSBTAG00000015146	TOX4	TOX high mobility group box family member 4 [Source:VGNC Symbol;Acc:VGNC:36230]	216.021	32.9918	198.102	31.0326	177.359	30.0603	220.162	32.9805	210.851	32.9274	222.525	35.0523
chr10	+	25693007	25710158	ENSBTAT00000061077	2500	ENSBTAG00000044207	RAB2B	RAB2B, member RAS oncogene family [Source:VGNC Symbol;Acc:VGNC:33638]	117.536	17.9507	122.057	19.1202	95.9799	16.2675	125.334	18.7751	112.087	17.504	119.622	18.843
chr10	+	25725926	25770778	ENSBTAT00000027215	7467	ENSBTAG00000020422	CHD8	chromodomain helicase DNA binding protein 8 [Source:VGNC Symbol;Acc:VGNC:27283]	74.5756	11.3896	72.3933	11.3404	66.2951	11.2363	79.1375	11.8549	74.6749	11.6616	69.3626	10.9261
chr10	+	25760558	25760667	ENSBTAT00000059571	110	ENSBTAG00000042579	RF00377	small nucleolar RNA, C/D box 8 [Source:HGNC Symbol;Acc:HGNC:20159]	0.745455	0.11385	2.58182	0.404441	1.2	0.203386	0	0	0.618182	0.096538	0.963636	0.151793
chr10	+	25766152	25766260	ENSBTAT00000060188	109	ENSBTAG00000043196	RF00377	small nucleolar RNA, C/D box 9 [Source:HGNC Symbol;Acc:HGNC:32705]	1.77064	0.270422	0.055046	0.008623	0	0	1.66972	0.250126	0	0	0.477786	0.075261
chr10	+	25771978	25806673	ENSBTAT00000027214	3810	ENSBTAG00000020421	SUPT16H	SPT16 homolog, facilitates chromatin remodeling subunit [Source:VGNC Symbol;Acc:VGNC:35478]	297.901	45.4969	289.886	45.4106	230.052	38.9912	271.1	40.6109	237.233	37.0474	261.071	41.1241
chr10	-	25807460	25857008	ENSBTAT00000006160	3642	ENSBTAG00000004694	RPGRIP1	RPGR interacting protein 1 [Source:VGNC Symbol;Acc:VGNC:34104]	0.949846	0.145065	0.520593	0.081551	0.50302	0.085256	0.588953	0.088226	0.15416	0.024074	0.762466	0.120104
chr10	+	25880971	25925727	ENSBTAT00000001668	1356	ENSBTAG00000011396	HNRNPC	heterogeneous nuclear ribonucleoprotein C (C1/C2) [Source:NCBI gene;Acc:510852]	771.43	117.817	719.324	112.682	733.358	124.296	787.916	118.03	723.884	113.045	746.811	117.638
chr10	-	25987818	25990641	ENSBTAT00000055545	1164	ENSBTAG00000032908	TMEM253	transmembrane protein 253 [Source:VGNC Symbol;Acc:VGNC:36062]	0	0	0	0	0.241409	0.040916	0	0	0	0	0	0
chr10	+	25997903	26000852	ENSBTAT00000027974	2151	ENSBTAG00000021008	ZNF219	zinc finger protein 219 [Source:VGNC Symbol;Acc:VGNC:37229]	13.9702	2.13361	11.7443	1.83974	10.3496	1.75414	24.868	3.72524	21.3338	3.33158	21.2069	3.34053
chr10	-	26001808	26020998	ENSBTAT00000063701	5108	ENSBTAG00000013401	ARHGEF40	Rho guanine nucleotide exchange factor 40 [Source:VGNC Symbol;Acc:VGNC:26118]	71.6022	10.9354	70.7739	11.0867	71.5067	12.1196	81.2689	12.1741	87.1153	13.6043	78.8646	12.4228
chr10	-	26002467	26023736	ENSBTAT00000017829	4567	ENSBTAG00000013401	ARHGEF40	Rho guanine nucleotide exchange factor 40 [Source:VGNC Symbol;Acc:VGNC:26118]	14.4872	2.21256	15.5206	2.4313	11.7572	1.99271	21.6911	3.24934	14.028	2.19067	15.1139	2.38076
chr10	-	26058341	26058811	ENSBTAT00000065979	471	ENSBTAG00000046482	.	ribonuclease, RNase A family, 7 [Source:NCBI gene;Acc:538679]	0	0	0.409766	0.06419	0	0	0	0	0	0	1.05096	0.165547
chr10	+	26069296	26071780	ENSBTAT00000064229	1898	ENSBTAG00000046189	RNASE13	ribonuclease A family member 13 (inactive) [Source:NCBI gene;Acc:539741]	2.06217	0.314945	3.89944	0.610847	3.02055	0.511949	9.16386	1.37275	7.89515	1.23294	7.02539	1.10665
chr10	+	26078548	26087333	ENSBTAT00000080282	2032	ENSBTAG00000000843	NDRG2	NDRG family member 2 [Source:VGNC Symbol;Acc:VGNC:50007]	24.56	3.75092	27.2372	4.26669	29.9243	5.07183	30.1072	4.51008	27.2554	4.25632	29.0325	4.57323
chr10	+	26081024	26086504	ENSBTAT00000001121	1062	ENSBTAG00000000843	NDRG2	NDRG family member 2 [Source:VGNC Symbol;Acc:VGNC:50007]	0	0	0.073973	0.011588	0	0	0.312157	0.046761	0	0	0.030042	0.004732
chr10	-	26094678	26097587	ENSBTAT00000001238	1541	ENSBTAG00000000936	SLC39A2	solute carrier family 39 member 2 [Source:VGNC Symbol;Acc:VGNC:34863]	0	0	0.823491	0.129	0	0	0.074343	0.011137	0	0	0.182998	0.028826
chr10	-	26119686	26125206	ENSBTAT00000008681	1401	ENSBTAG00000006613	METTL17	methyltransferase like 17 [Source:VGNC Symbol;Acc:VGNC:55124]	0.694949	0.106136	0.160106	0.025081	0.216085	0.036624	0.139327	0.020871	0	0	0.379682	0.059808
chr10	-	26119686	26125451	ENSBTAT00000078462	1634	ENSBTAG00000006613	METTL17	methyltransferase like 17 [Source:VGNC Symbol;Acc:VGNC:55124]	57.8689	8.83803	54.7355	8.5743	51.3725	8.70706	51.7817	7.75693	46.5793	7.27402	44.9909	7.08701
chr10	-	26170839	26171786	ENSBTAT00000036230	774	ENSBTAG00000025664	RNASE2	ribonuclease A family member 2 [Source:NCBI gene;Acc:100125948]	3.95083	0.60339	3.50129	0.548476	3.73191	0.632517	1.07364	0.160833	0.364341	0.056897	0	0
chr10	-	26194495	26195477	ENSBTAT00000073870	809	ENSBTAG00000049914	.	eosinophil cationic protein-like [Source:NCBI gene;Acc:112448555]	8.46312	1.29253	5.25216	0.82275	8.07355	1.36837	0.336218	0.050366	1.03956	0.162341	1.36712	0.21535
chr10	-	26288847	26289353	ENSBTAT00000046671	507	ENSBTAG00000032873	.	NA	0	0	0	0	0.226764	0.038434	0	0	0	0	0	0
chr10	-	26300260	26302086	ENSBTAT00000004901	1827	ENSBTAG00000003769	.	NA	12.0974	1.84758	9.35961	1.46618	10.3027	1.74619	11.8878	1.7808	12.52	1.95518	13.3426	2.10175
chr10	-	26370334	26371828	ENSBTAT00000011585	964	ENSBTAG00000008792	RNASE6	ribonuclease A family member k6 [Source:VGNC Symbol;Acc:VGNC:33999]	0.877593	0.13403	0.251545	0.039404	0.487552	0.082635	0	0	0.292531	0.045683	0	0
chr10	-	26391241	26412980	ENSBTAT00000026127	1387	ENSBTAG00000019612	RNASE4	ribonuclease A family member 4 [Source:VGNC Symbol;Acc:VGNC:33998]	10.2996	1.573	12.2422	1.91773	9.55052	1.61871	5.49005	0.822413	8.5098	1.32893	5.62844	0.886597
chr10	-	26396395	26412966	ENSBTAT00000026126	722	ENSBTAG00000019612	RNASE4	ribonuclease A family member 4 [Source:VGNC Symbol;Acc:VGNC:33998]	9.31844	1.42316	5.32774	0.834589	8.00367	1.35653	4.92366	0.737567	2.44065	0.381143	6.02569	0.949172
chr10	-	26401174	26413011	ENSBTAT00000052803	769	ENSBTAG00000046668	ANG2	angiogenin 2 [Source:NCBI gene;Acc:783907]	3.85686	0.58904	4.19177	0.656639	2.79164	0.473151	4.45829	0.667856	3.38776	0.529047	1.91686	0.301945
chr10	+	26501967	26506356	ENSBTAT00000087384	727	ENSBTAG00000051780	RNASE12	ribonuclease A family member 12 (inactive) [Source:NCBI gene;Acc:100297737]	0	0	0	0	0	0	0	0	0	0	0.385144	0.060668
chr10	+	26557364	26557996	ENSBTAT00000077667	633	ENSBTAG00000052633	RAK2	NA	0	0	0	0	0	0	0.085308	0.012779	0	0	0	0
chr10	-	26596045	26596680	ENSBTAT00000046664	636	ENSBTAG00000032869	RNASE10	ribonuclease A family member 10 (inactive) [Source:NCBI gene;Acc:100140137]	5.29403	0.808531	2.68553	0.420688	2.68634	0.455304	5.68553	0.851697	2.53931	0.396549	4.10063	0.645935
chr10	-	26632023	26638353	ENSBTAT00000016346	1411	ENSBTAG00000012317	PNP	purine nucleoside phosphorylase [Source:NCBI gene;Acc:493724]	1659.38	253.429	1563.13	244.863	1482.43	251.254	1620.85	242.804	1597.77	249.515	1666.39	262.491
chr10	-	26644523	26648616	ENSBTAT00000051987	801	ENSBTAG00000037452	.	purine nucleoside phosphorylase [Source:NCBI gene;Acc:790312]	170.828	26.0897	176.042	27.577	215.155	36.4664	156.336	23.4192	153.359	23.9492	170.342	26.8325
chr10	+	26667296	26670811	ENSBTAT00000003561	1595	ENSBTAG00000002748	PIP4P1	phosphatidylinositol-4,5-bisphosphate 4-phosphatase 1 [Source:VGNC Symbol;Acc:VGNC:32909]	80.9141	12.3576	69.2759	10.852	76.5828	12.9799	103.331	15.4791	102.45	15.999	97.0937	15.2943
chr10	-	26670901	26673480	ENSBTAT00000003559	1402	ENSBTAG00000002745	APEX1	apurinic/apyrimidinic endodeoxyribonuclease 1 [Source:VGNC Symbol;Acc:VGNC:26011]	620.302	94.7357	549.7	86.1103	600.845	101.836	604.984	90.627	587.914	91.8113	578.99	91.2031
chr10	+	26673858	26680410	ENSBTAT00000003557	1301	ENSBTAG00000002743	OSGEP	O-sialoglycoprotein endopeptidase [Source:VGNC Symbol;Acc:VGNC:32470]	66.9525	10.2253	66.7065	10.4496	69.5184	11.7826	74.4586	11.154	72.0715	11.255	70.6211	11.1243
chr10	+	26692917	26702595	ENSBTAT00000001567	4405	ENSBTAG00000001183	KLHL33	kelch like family member 33 [Source:VGNC Symbol;Acc:VGNC:30659]	0	0	0	0	0	0	0	0	0.059024	0.009217	0	0
chr10	+	26715137	26748582	ENSBTAT00000001564	7991	ENSBTAG00000001179	TEP1	telomerase associated protein 1 [Source:VGNC Symbol;Acc:VGNC:35745]	23.0873	3.52601	22.5273	3.52889	20.0745	3.4024	23.552	3.5281	24.8398	3.8791	23.8275	3.75332
chr10	-	26764162	26777530	ENSBTAT00000063765	1843	ENSBTAG00000009374	PARP2	poly(ADP-ribose) polymerase 2 [Source:VGNC Symbol;Acc:VGNC:53577]	4.7078	0.719	3.25212	0.509443	1.93691	0.328284	2.72271	0.407864	5.47085	0.854353	3.00854	0.473909
chr10	-	26764162	26778356	ENSBTAT00000012338	1798	ENSBTAG00000009374	PARP2	poly(ADP-ribose) polymerase 2 [Source:VGNC Symbol;Acc:VGNC:53577]	131.689	20.1121	118.77	18.6052	106.555	18.0599	103.816	15.5518	88.3905	13.8035	97.4851	15.3559
chr10	+	26778581	26778913	ENSBTAT00000061860	333	ENSBTAG00000044427	RF00009	ribonuclease P RNA component H1 [Source:HGNC Symbol;Acc:HGNC:19273]	18.1411	2.77061	34.7117	5.43758	12.3844	2.09901	9.29129	1.39184	9.59159	1.49787	6.7958	1.07048
chr10	-	26779223	26779393	ENSBTAT00000014734	171	ENSBTAG00000025666	RPS29	ribosomal protein S29 [Source:VGNC Symbol;Acc:VGNC:34137]	11.0663	1.6901	15.8158	2.47754	10.9327	1.85298	15.2368	2.28249	6.22807	0.972603	7.4386	1.17173
chr10	+	26789942	26790089	ENSBTAT00000060581	148	ENSBTAG00000043589	RF00600	small nucleolar RNA, H/ACA box 79B [Source:HGNC Symbol;Acc:HGNC:52222]	9.51351	1.45295	10.5	1.64482	6.27703	1.06388	4.81757	0.721675	2.10135	0.328156	4.9527	0.780155
chr10	+	26794963	26802792	ENSBTAT00000011140	1747	ENSBTAG00000008466	CCNB1IP1	cyclin B1 interacting protein 1 [Source:VGNC Symbol;Acc:VGNC:26959]	0	0	0.068987	0.010807	0	0	1.14186	0.171051	0	0	1.34236	0.21145
chr10	+	26796582	26802885	ENSBTAT00000080501	1759	ENSBTAG00000008466	CCNB1IP1	cyclin B1 interacting protein 1 [Source:VGNC Symbol;Acc:VGNC:26959]	2.28027	0.348255	4.75042	0.744152	2.16373	0.366727	1.08197	0.162079	3.96021	0.618443	2.13922	0.336972
chr10	+	26806108	26822454	ENSBTAT00000036235	1813	ENSBTAG00000009372	TTC5	tetratricopeptide repeat domain 5 [Source:VGNC Symbol;Acc:VGNC:36479]	46.8361	7.15304	44.6224	6.99009	51.1931	8.67666	40.9679	6.13703	40.788	6.36964	40.2843	6.34562
chr10	+	26806119	26821975	ENSBTAT00000082547	1299	ENSBTAG00000009372	TTC5	tetratricopeptide repeat domain 5 [Source:VGNC Symbol;Acc:VGNC:36479]	0.535858	0.081839	0.211662	0.033157	1.80257	0.305515	0.060756	0.009101	0.318	0.04966	0.330935	0.052129
chr10	-	27040646	27041161	ENSBTAT00000066271	516	ENSBTAG00000047483	.	tetratricopeptide repeat protein 9C-like [Source:NCBI gene;Acc:101907138]	1.16473	0.177883	0.501938	0.078628	0.089147	0.015109	1.36822	0.20496	0.767442	0.119847	1.91473	0.30161
chr10	+	28278976	28287059	ENSBTAT00000069179	2694	ENSBTAG00000020040	LPCAT4	lysophosphatidylcholine acyltransferase 4 [Source:VGNC Symbol;Acc:VGNC:30964]	57.709	8.81362	57.5742	9.01899	31.6029	5.35634	19.3995	2.90606	35.2115	5.49878	25.9776	4.09202
chr10	+	28279612	28286576	ENSBTAT00000026698	1566	ENSBTAG00000020040	LPCAT4	lysophosphatidylcholine acyltransferase 4 [Source:VGNC Symbol;Acc:VGNC:30964]	0.020604	0.003147	0.019101	0.002992	0	0	0.242978	0.036398	0.13669	0.021346	2.29135	0.360936
chr10	+	28280371	28287059	ENSBTAT00000082188	2324	ENSBTAG00000020040	LPCAT4	lysophosphatidylcholine acyltransferase 4 [Source:VGNC Symbol;Acc:VGNC:30964]	5.60128	0.855456	6.99837	1.09629	31.2368	5.29429	36.972	5.53843	23.5416	3.67636	26.5772	4.18646
chr10	-	28287799	28296193	ENSBTAT00000019896	3441	ENSBTAG00000014948	NUTM1	NUT midline carcinoma family member 1 [Source:NCBI gene;Acc:538095]	0.368207	0.056234	0.319198	0.050002	0.163906	0.02778	0.081953	0.012277	0	0	0.240918	0.03795
chr10	+	28299475	28303025	ENSBTAT00000036177	2980	ENSBTAG00000025632	NOP10	NOP10 ribonucleoprotein [Source:VGNC Symbol;Acc:VGNC:32164]	102.988	15.7289	95.654	14.9842	103.309	17.5098	95.3238	14.2796	97.0044	15.1486	94.6465	14.9088
chr10	+	28304735	28385879	ENSBTAT00000021604	3810	ENSBTAG00000016236	SLC12A6	solute carrier family 12 member 6 [Source:VGNC Symbol;Acc:VGNC:34669]	33.0524	5.04793	24.6343	3.85895	23.4967	3.98242	33.8092	5.06465	25.9895	4.05863	34.3773	5.41514
chr10	+	28304735	28385879	ENSBTAT00000071407	3765	ENSBTAG00000016236	SLC12A6	solute carrier family 12 member 6 [Source:VGNC Symbol;Acc:VGNC:34669]	0	0	7.41328	1.16129	0	0	0	0	7.06998	1.10408	0	0
chr10	+	28325183	28385538	ENSBTAT00000069382	3925	ENSBTAG00000016236	SLC12A6	solute carrier family 12 member 6 [Source:VGNC Symbol;Acc:VGNC:34669]	0.141911	0.021673	0.107771	0.016882	1.04385	0.176921	1.22366	0.183305	1.18504	0.185061	0.071847	0.011317
chr10	-	28388336	28391846	ENSBTAT00000008411	976	ENSBTAG00000006416	EMC4	ER membrane protein complex subunit 4 [Source:VGNC Symbol;Acc:VGNC:28465]	407.265	62.1996	410.477	64.3012	353.31	59.882	382.938	57.3643	348.207	54.3775	352.532	55.5312
chr10	+	28406090	28451549	ENSBTAT00000008409	1312	ENSBTAG00000006413	KATNBL1	katanin regulatory subunit B1 like 1 [Source:VGNC Symbol;Acc:VGNC:30409]	127.233	19.4317	128.995	20.207	123.833	20.9883	141.337	21.1724	126.079	19.6891	128.504	20.242
chr10	+	28440565	28458754	ENSBTAT00000074632	225	ENSBTAG00000006413	KATNBL1	katanin regulatory subunit B1 like 1 [Source:VGNC Symbol;Acc:VGNC:30409]	9.594	1.46524	11.2085	1.7558	6.25031	1.05936	13.4233	2.01082	9.44303	1.47466	10.956	1.72579
chr10	+	28490709	28506271	ENSBTAT00000009709	1125	ENSBTAG00000007385	EMC7	ER membrane protein complex subunit 7 [Source:VGNC Symbol;Acc:VGNC:55112]	468.022	71.4788	439.409	68.8333	408.691	69.2685	411.475	61.6392	403.384	62.9942	426.248	67.143
chr10	+	28535056	28726550	ENSBTAT00000080415	1978	ENSBTAG00000044029	AVEN	apoptosis and caspase activation inhibitor [Source:VGNC Symbol;Acc:VGNC:26353]	0.609787	0.09313	8.51149	1.33332	6.95443	1.1787	7.15853	1.07235	2.64393	0.412888	5.19856	0.818883
chr10	+	28535056	28727307	ENSBTAT00000066898	1939	ENSBTAG00000044029	AVEN	apoptosis and caspase activation inhibitor [Source:VGNC Symbol;Acc:VGNC:26353]	133.557	20.3975	116.958	18.3215	104.421	17.6981	130.085	19.4868	132.079	20.626	118.767	18.7084
chr10	-	28728707	29032757	ENSBTAT00000036191	13482	ENSBTAG00000025642	RYR3	ryanodine receptor 3 [Source:VGNC Symbol;Acc:VGNC:34235]	3.09625	0.472874	2.83657	0.444349	2.77251	0.469909	2.98715	0.447477	2.20442	0.344252	2.74207	0.431933
chr10	+	29287442	29295192	ENSBTAT00000072825	928	ENSBTAG00000054961	.	NA	0	0	0.303879	0.047603	0	0	0	0	0	0	0	0
chr10	+	29344214	29359739	ENSBTAT00000028547	1056	ENSBTAG00000021414	TMCO5B	transmembrane and coiled-coil domains 5B [Source:NCBI gene;Acc:513290]	0.30961	0.047285	0	0	0	0	0	0	0	0	0.388258	0.061159
chr10	+	29344214	29359739	ENSBTAT00000074753	1032	ENSBTAG00000021414	TMCO5B	transmembrane and coiled-coil domains 5B [Source:NCBI gene;Acc:513290]	4.62995	0.70711	3.24369	0.508124	4.3519	0.737597	0.48032	0.071952	0.686084	0.107142	0	0
chr10	+	29434772	29889488	ENSBTAT00000065510	3963	ENSBTAG00000025634	FMN1	formin 1 [Source:NCBI gene;Acc:786165]	3.82054	0.583492	4.31675	0.676217	2.81232	0.476656	1.83107	0.274295	1.33995	0.209253	0.642536	0.101213
chr10	+	29552171	29889488	ENSBTAT00000024613	3570	ENSBTAG00000025634	FMN1	formin 1 [Source:NCBI gene;Acc:786165]	22.419	3.42394	21.9191	3.43362	20.7946	3.52444	9.97018	1.49354	10.271	1.60396	12.1087	1.90738
chr10	-	29964364	29978686	ENSBTAT00000079080	2938	ENSBTAG00000050495	GREM1	gremlin 1, DAN family BMP antagonist [Source:NCBI gene;Acc:539079]	109.592	16.7374	112.265	17.5862	93.1474	15.7874	119.534	17.9063	123.01	19.2098	125.442	19.7598
chr10	-	30003348	30062539	ENSBTAT00000046291	1151	ENSBTAG00000032613	SCG5	secretogranin V [Source:VGNC Symbol;Acc:VGNC:34334]	23.6217	3.60763	29.5327	4.62629	24.4782	4.14877	44.6542	6.68923	41.4026	6.46562	44.2502	6.97034
chr10	-	30003348	30062539	ENSBTAT00000075994	918	ENSBTAG00000032613	SCG5	secretogranin V [Source:VGNC Symbol;Acc:VGNC:34334]	3.8599	0.589503	0	0	2.90142	0.491758	2.55178	0.382258	4.86598	0.759892	0	0
chr10	-	30003348	30062539	ENSBTAT00000082657	1094	ENSBTAG00000032613	SCG5	secretogranin V [Source:VGNC Symbol;Acc:VGNC:34334]	5.11538	0.781247	4.66234	0.730354	4.1009	0.695055	5.19788	0.778647	12.1494	1.8973	5.27237	0.830509
chr10	-	30064006	30087255	ENSBTAT00000035838	5458	ENSBTAG00000020100	.	Rho GTPase activating protein 11A [Source:NCBI gene;Acc:617811]	50.8399	7.76452	51.9442	8.13703	20.4462	3.4654	20.1569	3.01953	23.9584	3.74145	25.2519	3.9777
chr10	-	30064006	30087255	ENSBTAT00000072404	5383	ENSBTAG00000020100	.	Rho GTPase activating protein 11A [Source:NCBI gene;Acc:617811]	13.5581	2.07066	13.4192	2.10211	8.72522	1.47883	15.9602	2.39085	4.37892	0.683831	9.30491	1.46572
chr10	-	30254623	30257816	ENSBTAT00000028966	2207	ENSBTAG00000021730	GJD2	gap junction protein delta 2 [Source:VGNC Symbol;Acc:VGNC:29385]	1.76484	0.269535	1.74853	0.273906	1.02945	0.17448	4.0589	0.608027	3.19121	0.498353	3.92841	0.618807
chr10	-	30288637	30293908	ENSBTAT00000007504	1385	ENSBTAG00000005714	ACTC1	actin, alpha, cardiac muscle 1 [Source:VGNC Symbol;Acc:VGNC:25574]	8371.37	1278.52	7811.38	1223.65	8435.08	1429.65	9116.54	1365.66	8449.5	1319.51	8510.57	1340.59
chr10	-	30288641	30294046	ENSBTAT00000077762	2106	ENSBTAG00000005714	ACTC1	actin, alpha, cardiac muscle 1 [Source:VGNC Symbol;Acc:VGNC:25574]	147.483	22.5243	174.018	27.2598	158.528	26.8688	117.563	17.6111	138.028	21.555	118.277	18.631
chr10	-	30288663	30293251	ENSBTAT00000086577	1179	ENSBTAG00000005714	ACTC1	actin, alpha, cardiac muscle 1 [Source:VGNC Symbol;Acc:VGNC:25574]	41.5451	6.34499	29.0269	4.54705	24.9157	4.22292	39.9577	5.9857	32.4316	5.06467	31.9789	5.03735
chr10	-	30359033	30439992	ENSBTAT00000016895	4419	ENSBTAG00000012712	AQR	aquarius intron-binding spliceosomal factor [Source:VGNC Symbol;Acc:VGNC:26052]	0.017676	0.0027	0	0	0.032834	0.005565	0	0	0	0	0	0
chr10	-	30359033	30440494	ENSBTAT00000077178	4957	ENSBTAG00000012712	AQR	aquarius intron-binding spliceosomal factor [Source:VGNC Symbol;Acc:VGNC:26052]	112.657	17.2055	116.228	18.2071	91.5261	15.5126	141.291	21.1655	133.079	20.7821	139.958	22.0463
chr10	+	30425778	30425855	ENSBTAT00000062632	78	ENSBTAG00000045199	bta-mir-2285g-2	bta-mir-2285g-2 [Source:miRBase;Acc:MI0025184]	0	0	0.487179	0.076316	0	0	0	0	0	0	0	0
chr10	-	30450495	30452561	ENSBTAT00000061230	2067	ENSBTAG00000040206	ZNF770	zinc finger protein 770 [Source:VGNC Symbol;Acc:VGNC:37341]	20.2395	3.09108	22.1717	3.4732	15.7213	2.66459	21.5593	3.22959	18.7721	2.93154	23.6067	3.71855
chr10	+	30457618	30570980	ENSBTAT00000076451	2122	ENSBTAG00000050739	.	NA	0.132422	0.020224	0.151744	0.023771	0.332234	0.05631	0.337889	0.050616	0.332234	0.051883	0.39868	0.0628
chr10	+	30457618	30654451	ENSBTAT00000067984	1039	ENSBTAG00000050739	.	NA	0	0	0.490857	0.076893	0	0	0	0	0	0	0	0
chr10	+	30457618	30654451	ENSBTAT00000085606	1125	ENSBTAG00000050739	.	NA	0	0	0.048	0.007519	0	0	0.22946	0.034373	0	0	0	0
chr10	-	30834990	30835095	ENSBTAT00000060315	106	ENSBTAG00000049746	RF00026	NA	0.235849	0.03602	0	0	0	0	1.32075	0.19785	0	0	1	0.157521
chr10	-	30837049	31026323	ENSBTAT00000055382	1828	ENSBTAG00000001364	DPH6	diphthamine biosynthesis 6 [Source:VGNC Symbol;Acc:VGNC:28181]	51.8531	7.91927	42.2558	6.61935	36.8208	6.24071	54.1696	8.11464	48.8643	7.63087	47.5317	7.48724
chr10	+	32243797	32473979	ENSBTAT00000002823	2299	ENSBTAG00000002179	C10H15orf41	chromosome 10 C15orf41 homolog [Source:VGNC Symbol;Acc:VGNC:52611]	22.174	3.38652	26.0017	4.07316	22.045	3.73638	19.9643	2.99067	16.8804	2.63612	14.0733	2.21684
chr10	+	32243797	32473979	ENSBTAT00000072019	1884	ENSBTAG00000002179	C10H15orf41	chromosome 10 C15orf41 homolog [Source:VGNC Symbol;Acc:VGNC:52611]	0	0	0	0	0	0	0	0	2.21118	0.345308	0	0
chr10	-	32547550	32770601	ENSBTAT00000072366	2520	ENSBTAG00000003172	MEIS2	Meis homeobox 2 [Source:VGNC Symbol;Acc:VGNC:31382]	7.87286	1.20238	7.17916	1.12461	5.17626	0.877318	6.70797	1.00486	5.68566	0.887897	6.10525	0.961705
chr10	-	32547550	32770601	ENSBTAT00000072586	2687	ENSBTAG00000003172	MEIS2	Meis homeobox 2 [Source:VGNC Symbol;Acc:VGNC:31382]	46.1313	7.0454	44.235	6.92941	48.5373	8.22651	40.1583	6.01575	40.5768	6.33665	43.8961	6.91455
chr10	-	32547561	32770681	ENSBTAT00000061494	2661	ENSBTAG00000003172	MEIS2	Meis homeobox 2 [Source:VGNC Symbol;Acc:VGNC:31382]	14.094	2.1525	19.2748	3.01939	11.0767	1.87738	19.1188	2.86401	18.1611	2.83611	7.58389	1.19462
chr10	+	33847959	33966943	ENSBTAT00000046117	3955	ENSBTAG00000032518	SPRED1	sprouty related EVH1 domain containing 1 [Source:VGNC Symbol;Acc:VGNC:35238]	44.6838	6.82434	50.5554	7.91948	35.0703	5.94401	40.2928	6.03589	35.6953	5.57434	38.4503	6.05673
chr10	-	33868221	33868354	ENSBTAT00000060473	134	ENSBTAG00000043481	RF00156	NA	0	0	0	0	0	0	0.149254	0.022358	0	0	0.69403	0.109324
chr10	+	34059936	34092922	ENSBTAT00000029157	1468	ENSBTAG00000021870	FAM98B	family with sequence similarity 98 member B [Source:VGNC Symbol;Acc:VGNC:28849]	135.409	20.6803	130.302	20.4118	117.795	19.9649	106.557	15.9622	89.6022	13.9927	113.377	17.8593
chr10	-	34100135	34179132	ENSBTAT00000029159	3209	ENSBTAG00000021872	RASGRP1	RAS guanyl releasing protein 1 [Source:VGNC Symbol;Acc:VGNC:33747]	0.439389	0.067106	0.303615	0.047561	0.192123	0.032563	0.279609	0.041886	0	0	0.277358	0.04369
chr10	+	35209595	35224867	ENSBTAT00000002600	5269	ENSBTAG00000002006	THBS1	thrombospondin 1 [Source:VGNC Symbol;Acc:VGNC:35828]	10215.8	1560.21	9816.84	1537.8	8962.54	1519.05	6982.92	1046.05	7500.37	1171.29	7301.53	1150.14
chr10	+	35210303	35223214	ENSBTAT00000066769	3528	ENSBTAG00000002006	THBS1	thrombospondin 1 [Source:VGNC Symbol;Acc:VGNC:35828]	0.686913	0.104909	0.610575	0.095646	0.375505	0.063644	0.480951	0.072047	0.389008	0.060749	0.355907	0.056063
chr10	-	35227930	35436219	ENSBTAT00000015941	1919	ENSBTAG00000012015	FSIP1	fibrous sheath interacting protein 1 [Source:VGNC Symbol;Acc:VGNC:29133]	4.01007	0.612438	5.85359	0.916963	1.73153	0.293474	4.65292	0.697011	4.72754	0.738273	0.811827	0.12788
chr10	-	35244847	35428815	ENSBTAT00000081457	3724	ENSBTAG00000012015	FSIP1	fibrous sheath interacting protein 1 [Source:VGNC Symbol;Acc:VGNC:29133]	0.716079	0.109363	0.281139	0.04404	2.10317	0.356463	0.066338	0.009937	0.229821	0.03589	2.17577	0.34273
chr10	-	35455221	35579809	ENSBTAT00000061544	4217	ENSBTAG00000016826	GPR176	G protein-coupled receptor 176 [Source:VGNC Symbol;Acc:VGNC:29572]	1.18947	0.181662	1.4617	0.228975	0.794252	0.134617	1.27769	0.191398	1.35665	0.211861	1.16149	0.182959
chr10	+	35511041	35512185	ENSBTAT00000066636	1145	ENSBTAG00000054650	.	NA	0	0	0	0	0	0	0	0	0.246288	0.038461	0	0
chr10	+	35590812	35687969	ENSBTAT00000019083	5223	ENSBTAG00000014351	EIF2AK4	eukaryotic translation initiation factor 2 alpha kinase 4 [Source:VGNC Symbol;Acc:VGNC:28383]	53.9344	8.23714	57.0969	8.94421	49.5901	8.40496	46.8242	7.0143	48.9299	7.64111	49.5766	7.80935
chr10	+	35590812	35687969	ENSBTAT00000078040	5115	ENSBTAG00000014351	EIF2AK4	eukaryotic translation initiation factor 2 alpha kinase 4 [Source:VGNC Symbol;Acc:VGNC:28383]	5.79607	0.885206	0	0	0	0	0	0	0	0	0	0
chr10	+	35590812	35687969	ENSBTAT00000082623	5070	ENSBTAG00000014351	EIF2AK4	eukaryotic translation initiation factor 2 alpha kinase 4 [Source:VGNC Symbol;Acc:VGNC:28383]	0	0	0	0	2.60742	0.441929	0	0	0	0	0	0
chr10	-	35688239	35691505	ENSBTAT00000019085	858	ENSBTAG00000014353	SRP14	signal recognition particle 14 [Source:VGNC Symbol;Acc:VGNC:35284]	555.362	84.8177	532.345	83.3916	525.373	89.0448	551.88	82.672	584.984	91.3536	495.469	78.0468
chr10	-	35737731	35757288	ENSBTAT00000016157	3017	ENSBTAG00000012180	BMF	Bcl2 modifying factor [Source:VGNC Symbol;Acc:VGNC:26513]	17.805	2.71926	19.2903	3.02182	14.6076	2.47583	22.4267	3.35954	10.7341	1.67628	15.0093	2.36428
chr10	-	35737731	35757288	ENSBTAT00000077917	3382	ENSBTAG00000012180	BMF	Bcl2 modifying factor [Source:VGNC Symbol;Acc:VGNC:26513]	2.99171	0.456909	0.556552	0.087184	2.43488	0.412685	4.7385	0.709831	9.76296	1.52463	4.59906	0.724448
chr10	+	35786200	35841256	ENSBTAT00000009521	3721	ENSBTAG00000007237	BUB1B	BUB1 mitotic checkpoint serine/threonine kinase B [Source:VGNC Symbol;Acc:VGNC:26605]	73.5091	11.2267	67.4815	10.5709	58.6006	9.93213	5.41638	0.811378	5.38192	0.840464	4.28425	0.67486
chr10	-	35842418	35853157	ENSBTAT00000085394	1948	ENSBTAG00000054965	.	NA	0	0	0	0	0.144764	0.024536	0	0	0	0	0	0
chr10	-	35842823	35850768	ENSBTAT00000070345	430	ENSBTAG00000054965	.	NA	0	0	0.627804	0.098345	0	0	0	0	0	0	0	0
chr10	+	35857579	35895302	ENSBTAT00000074191	3248	ENSBTAG00000019076	PAK6	p21 (RAC1) activated kinase 6 [Source:NCBI gene;Acc:539224]	2.95947	0.451986	0	0	0	0	0	0	0	0	0	0
chr10	+	35866771	35895687	ENSBTAT00000025396	3639	ENSBTAG00000019076	PAK6	p21 (RAC1) activated kinase 6 [Source:NCBI gene;Acc:539224]	0	0	2.95998	0.463679	2.10473	0.356728	1.62085	0.242804	1.69662	0.264952	1.66305	0.261966
chr10	-	35905190	35922912	ENSBTAT00000074229	5969	ENSBTAG00000019079	PLCB2	phospholipase C beta 2 [Source:VGNC Symbol;Acc:VGNC:32981]	0	0	0	0	0	0	0	0	0.043558	0.006802	0	0
chr10	+	35940324	35940782	ENSBTAT00000066969	459	ENSBTAG00000051305	INAFM2	InaF motif containing 2 [Source:NCBI gene;Acc:101905957]	5.16558	0.788913	7.86928	1.23272	4.87582	0.826396	6.061	0.907943	6.84096	1.06831	9.75599	1.53677
chr10	-	35947853	35956754	ENSBTAT00000067417	4829	ENSBTAG00000013774	CCDC9B	coiled-coil domain containing 9B [Source:VGNC Symbol;Acc:VGNC:55108]	16.3526	2.49745	17.6416	2.76356	17.0955	2.8975	29.8767	4.47555	27.8041	4.34201	23.7517	3.74138
chr10	-	35948862	35956754	ENSBTAT00000064341	1818	ENSBTAG00000013774	CCDC9B	coiled-coil domain containing 9B [Source:VGNC Symbol;Acc:VGNC:55108]	0.304658	0.046529	0	0	0.251757	0.04267	0.232839	0.034879	0	0	0.243585	0.03837
chr10	+	36000138	36009981	ENSBTAT00000045876	1575	ENSBTAG00000032340	KNSTRN	kinetochore localized astrin (SPAG5) binding protein [Source:VGNC Symbol;Acc:VGNC:30698]	0.202506	0.030928	0.312889	0.049014	0.21296	0.036094	0.192319	0.02881	9.63965	1.50537	8.53164	1.34391
chr10	+	36000361	36010049	ENSBTAT00000056746	1476	ENSBTAG00000032340	KNSTRN	kinetochore localized astrin (SPAG5) binding protein [Source:VGNC Symbol;Acc:VGNC:30698]	104.606	15.976	105.5	16.5265	93.3468	15.8212	37.93	5.68195	16.7372	2.61375	23.5869	3.71543
chr10	+	36022720	36034673	ENSBTAT00000005782	3050	ENSBTAG00000004409	IVD	isovaleryl-CoA dehydrogenase [Source:VGNC Symbol;Acc:VGNC:50203]	97.3631	14.8698	91.6875	14.3628	87.9502	14.9066	105.705	15.8346	111.357	17.39	103.31	16.2735
chr10	+	36051716	36074743	ENSBTAT00000074022	4468	ENSBTAG00000004420	BAHD1	bromo adjacent homology domain containing 1 [Source:VGNC Symbol;Acc:VGNC:26411]	37.7771	5.76951	37.6265	5.89417	40.7043	6.89891	54.4265	8.15313	53.8288	8.40614	52.1355	8.21244
chr10	+	36077444	36079398	ENSBTAT00000005795	1955	ENSBTAG00000004421	CHST14	carbohydrate sulfotransferase 14 [Source:VGNC Symbol;Acc:VGNC:27342]	57.4767	8.77814	57.0307	8.93384	53.5801	9.08122	60.2492	9.02538	56.5018	8.82357	62.8435	9.89916
chr10	-	36139789	36160950	ENSBTAT00000069727	634	ENSBTAG00000025593	CCDC32	coiled-coil domain containing 32 [Source:VGNC Symbol;Acc:VGNC:26892]	12.8605	1.96412	12.582	1.97096	7.57439	1.28377	8.98022	1.34524	5.41215	0.845185	8.51478	1.34126
chr10	-	36151426	36160880	ENSBTAT00000036068	1618	ENSBTAG00000025593	CCDC32	coiled-coil domain containing 32 [Source:VGNC Symbol;Acc:VGNC:26892]	48.779	7.44978	51.4582	8.06091	47.0914	7.98145	61.641	9.23387	53.1064	8.29333	56.0047	8.82192
chr10	+	36167613	36174903	ENSBTAT00000004148	4941	ENSBTAG00000003193	RPUSD2	RNA pseudouridine synthase domain containing 2 [Source:VGNC Symbol;Acc:VGNC:34155]	8.74985	1.33632	8.0337	1.25848	6.97976	1.18299	8.14066	1.21948	7.37867	1.15229	6.58531	1.03732
chr10	+	36179163	36240615	ENSBTAT00000068526	7218	ENSBTAG00000053398	KNL1	kinetochore scaffold 1 [Source:NCBI gene;Acc:787969]	27.5293	4.20442	28.7093	4.4973	21.5408	3.65091	2.5459	0.381377	2.798	0.436949	2.27414	0.358224
chr10	-	36230985	36232046	ENSBTAT00000081105	1062	ENSBTAG00000048559	.	NA	0.265537	0.040554	0	0	0	0	0	0	0	0	0	0
chr10	+	36255232	36291194	ENSBTAT00000003788	2747	ENSBTAG00000002918	RAD51	RAD51 recombinase [Source:VGNC Symbol;Acc:VGNC:33684]	40.0308	6.11371	38.7313	6.06725	29.7308	5.03903	16.7613	2.51086	16.3711	2.55658	15.9518	2.51274
chr10	+	36259102	36289950	ENSBTAT00000075799	945	ENSBTAG00000002918	RAD51	RAD51 recombinase [Source:VGNC Symbol;Acc:VGNC:33684]	0.432398	0.066038	0.199195	0.031204	0.184205	0.031221	0.008714	0.001305	0.056733	0.00886	0.55984	0.088187
chr10	-	36291370	36306626	ENSBTAT00000003795	2134	ENSBTAG00000002921	RMDN3	regulator of microtubule dynamics 3 [Source:VGNC Symbol;Acc:VGNC:33993]	40.7373	6.22161	42.7118	6.69079	34.3372	5.81976	47.1075	7.05675	41.7963	6.5271	50.126	7.8959
chr10	-	36292041	36306195	ENSBTAT00000082555	1353	ENSBTAG00000002921	RMDN3	regulator of microtubule dynamics 3 [Source:VGNC Symbol;Acc:VGNC:33993]	0.074516	0.01138	0.056341	0.008826	0.081498	0.013813	0	0	0.050595	0.007901	0.064857	0.010216
chr10	+	36312775	36316540	ENSBTAT00000017922	770	ENSBTAG00000013477	GCHFR	GTP cyclohydrolase I feedback regulator [Source:VGNC Symbol;Acc:VGNC:29287]	37.0623	5.66035	34.5753	5.41621	41.1987	6.98271	36.4571	5.46131	38.1026	5.95027	34.739	5.47211
chr10	-	36316703	36347349	ENSBTAT00000017926	996	ENSBTAG00000013480	DNAJC17	DnaJ heat shock protein family (Hsp40) member C17 [Source:VGNC Symbol;Acc:VGNC:53574]	53.1717	8.12065	41.4664	6.49569	46.27	7.84224	42.0611	6.30079	47.0475	7.34714	48.1215	7.58014
chr10	+	36319056	36320976	ENSBTAT00000066167	1010	ENSBTAG00000047281	C10H15orf62	chromosome 10 C15orf62 homolog [Source:VGNC Symbol;Acc:VGNC:55106]	9.03864	1.38043	9.31622	1.45938	9.97723	1.69103	9.6592	1.44696	11.3842	1.7778	8.5064	1.33994
chr10	+	36346936	36354304	ENSBTAT00000079617	1840	ENSBTAG00000013485	ZFYVE19	zinc finger FYVE-type containing 19 [Source:VGNC Symbol;Acc:VGNC:37175]	0	0	0	0	0.475364	0.080569	0	0	0	0	1.21622	0.191579
chr10	+	36346936	36354304	ENSBTAT00000084138	1943	ENSBTAG00000013485	ZFYVE19	zinc finger FYVE-type containing 19 [Source:VGNC Symbol;Acc:VGNC:37175]	4.52628	0.691276	0.422897	0.066247	0.056659	0.009603	1.14736	0.171875	2.14535	0.335027	0.478321	0.075346
chr10	+	36347358	36354616	ENSBTAT00000017930	1746	ENSBTAG00000013485	ZFYVE19	zinc finger FYVE-type containing 19 [Source:VGNC Symbol;Acc:VGNC:37175]	3.87712	0.592133	8.7665	1.37327	9.18175	1.5562	10.5746	1.58409	7.7354	1.20799	7.43487	1.17115
chr10	-	36354678	36378044	ENSBTAT00000076953	1654	ENSBTAG00000013488	PPP1R14D	protein phosphatase 1 regulatory inhibitor subunit 14D [Source:VGNC Symbol;Acc:VGNC:55136]	0	0	0	0	0	0	0	0	0	0	0.271773	0.04281
chr10	+	36377742	36391629	ENSBTAT00000045851	2490	ENSBTAG00000004086	SPINT1	serine peptidase inhibitor, Kunitz type 1 [Source:VGNC Symbol;Acc:VGNC:35221]	0	0	0.113253	0.017741	0.226506	0.03839	0	0	0	0	0	0
chr10	-	36410171	36412885	ENSBTAT00000083826	1739	ENSBTAG00000053721	RHOV	ras homolog family member V [Source:NCBI gene;Acc:538143]	0.158712	0.024239	0.72973	0.114312	0.526811	0.089288	0.72973	0.109314	0.162162	0.025324	0.567568	0.089404
chr10	+	36433611	36442758	ENSBTAT00000015368	4271	ENSBTAG00000011567	VPS18	VPS18, CORVET/HOPS core subunit [Source:VGNC Symbol;Acc:VGNC:36812]	27.62	4.21827	29.0885	4.55671	25.9344	4.39559	32.5123	4.87037	31.3999	4.90355	32.2957	5.08725
chr10	+	36464520	36473693	ENSBTAT00000074697	3600	ENSBTAG00000010361	DLL4	delta like canonical Notch ligand 4 [Source:VGNC Symbol;Acc:VGNC:28096]	0	0	0	0	0	0	0	0	0	0	0.156667	0.024678
chr10	+	36485672	36488431	ENSBTAT00000013689	1888	ENSBTAG00000010371	CHAC1	ChaC glutathione specific gamma-glutamylcyclotransferase 1 [Source:VGNC Symbol;Acc:VGNC:27262]	110.954	16.9455	108.426	16.9848	110.436	18.7176	81.2018	12.1641	94.0265	14.6836	89.8096	14.1469
chr10	-	36505672	36601716	ENSBTAT00000072494	5931	ENSBTAG00000010380	INO80	INO80 complex subunit [Source:VGNC Symbol;Acc:VGNC:30205]	0	0	3.65837	0.573083	0	0	0	0	0	0	43.1075	6.79034
chr10	-	36505672	36601716	ENSBTAT00000077722	6126	ENSBTAG00000010380	INO80	INO80 complex subunit [Source:VGNC Symbol;Acc:VGNC:30205]	49.0596	7.49263	4.88003	0.764456	0.135768	0.023011	46.4434	6.95725	39.2283	6.12606	0.594107	0.093584
chr10	-	36505677	36628891	ENSBTAT00000013708	6359	ENSBTAG00000010380	INO80	INO80 complex subunit [Source:VGNC Symbol;Acc:VGNC:30205]	14.5148	2.21678	50.4968	7.91031	52.1344	8.83618	12.4544	1.86567	11.2169	1.75168	13.3032	2.09554
chr10	-	36644180	36675444	ENSBTAT00000057464	1344	ENSBTAG00000038438	.	NA	10.9777	1.67658	8.2826	1.29747	23.7068	4.01803	31.0732	4.65479	6.85035	1.06978	13.9913	2.20392
chr10	-	36677942	36704017	ENSBTAT00000011011	1939	ENSBTAG00000008363	EXD1	exonuclease 3'-5' domain containing 1 [Source:VGNC Symbol;Acc:VGNC:28639]	0.339509	0.051852	0.691078	0.108257	0.528107	0.089508	1.84242	0.275995	1.43363	0.223882	1.97257	0.310721
chr10	+	36719642	36755883	ENSBTAT00000038963	2753	ENSBTAG00000027173	CHP1	calcineurin like EF-hand protein 1 [Source:VGNC Symbol;Acc:VGNC:27310]	191.9	29.3079	181.116	28.3718	147.706	25.0344	192.347	28.8137	165.528	25.8496	168.333	26.516
chr10	+	36719965	36753706	ENSBTAT00000073679	696	ENSBTAG00000027173	CHP1	calcineurin like EF-hand protein 1 [Source:VGNC Symbol;Acc:VGNC:27310]	99.4273	15.1851	0	0	89.2171	15.1213	2.52589	0.378381	93.283	14.5675	84.8448	13.3648
chr10	+	36746722	36746912	ENSBTAT00000062037	191	ENSBTAG00000044604	RF01294	NA	0.492147	0.075163	3.27225	0.512597	0.73822	0.12512	0.581152	0.087057	2.32461	0.363021	0	0
chr10	-	36780762	36789336	ENSBTAT00000014256	1250	ENSBTAG00000010766	OIP5	Opa interacting protein 5 [Source:VGNC Symbol;Acc:VGNC:32415]	25.2353	3.85406	26.7077	4.18375	17.286	2.92978	1.24859	0.18704	1.59325	0.248808	2.13328	0.336036
chr10	+	36788934	36819852	ENSBTAT00000014263	2931	ENSBTAG00000010774	NUSAP1	nucleolar and spindle associated protein 1 [Source:VGNC Symbol;Acc:VGNC:32370]	54.3295	8.29749	52.5218	8.22752	36.4865	6.18404	4.23559	0.634494	2.9295	0.457484	3.826	0.602675
chr10	-	36820290	36836879	ENSBTAT00000074751	2980	ENSBTAG00000010778	NDUFAF1	NADH:ubiquinone oxidoreductase complex assembly factor 1 [Source:VGNC Symbol;Acc:VGNC:31953]	44.3658	6.77577	51.3856	8.04953	39.252	6.65277	53.7178	8.04697	44.3926	6.93255	55.2643	8.70528
chr10	+	36864199	36909769	ENSBTAT00000002191	3457	ENSBTAG00000001671	RTF1	RTF1 homolog, Paf1/RNA polymerase II complex component [Source:VGNC Symbol;Acc:VGNC:34195]	101.181	15.4529	101.104	15.838	71.7714	12.1644	94.0729	14.0922	88.1295	13.7627	90.8553	14.3116
chr10	+	36918794	36927140	ENSBTAT00000002194	1801	ENSBTAG00000001675	ITPKA	inositol-trisphosphate 3-kinase A [Source:VGNC Symbol;Acc:VGNC:30344]	1.50194	0.229384	2.32315	0.363921	0.523043	0.08865	0.772904	0.115782	0.779012	0.121654	0.930594	0.146588
chr10	-	36938808	36955679	ENSBTAT00000081849	5488	ENSBTAG00000001693	RPAP1	RNA polymerase II associated protein 1 [Source:VGNC Symbol;Acc:VGNC:34098]	33.0708	5.05074	30.3366	4.75221	31.0467	5.26207	23.4699	3.51581	26.0093	4.06173	25.3013	3.98549
chr10	+	36960794	36979416	ENSBTAT00000002222	3707	ENSBTAG00000001694	TYRO3	TYRO3 protein tyrosine kinase [Source:VGNC Symbol;Acc:VGNC:36551]	0	0	0	0	0.284323	0.04819	0	0	0	0	0	0
chr10	+	36961946	36979416	ENSBTAT00000068773	3999	ENSBTAG00000001694	TYRO3	TYRO3 protein tyrosine kinase [Source:VGNC Symbol;Acc:VGNC:36551]	61.5003	9.39263	58.9706	9.23773	55.4321	9.39511	50.6122	7.58174	52.541	8.20504	46.3382	7.29924
chr10	+	37075885	37166996	ENSBTAT00000020143	11386	ENSBTAG00000015138	MGA	MGA, MAX dimerization protein [Source:VGNC Symbol;Acc:VGNC:31445]	38.5275	5.88412	40.6803	6.37256	32.7776	5.55544	43.5047	6.51703	37.8747	5.91467	41.9592	6.60945
chr10	-	37152687	37152748	ENSBTAT00000072174	62	ENSBTAG00000053146	bta-mir-2285cr-1	bta-mir-2285cr-1 [Source:miRBase;Acc:MI0038416]	3.06452	0.468029	0	0	2.43548	0.412787	1	0.149801	0	0	0.241935	0.03811
chr10	+	37171212	37219738	ENSBTAT00000071657	4107	ENSBTAG00000015142	MAPKBP1	mitogen-activated protein kinase binding protein 1 [Source:VGNC Symbol;Acc:VGNC:31231]	1.0372	0.158406	0.036152	0.005663	3.42306	0.58017	0.54384	0.081468	1.5532	0.242555	2.08628	0.328632
chr10	+	37171215	37219738	ENSBTAT00000032090	4524	ENSBTAG00000015142	MAPKBP1	mitogen-activated protein kinase binding protein 1 [Source:VGNC Symbol;Acc:VGNC:31231]	16.5966	2.53472	15.4939	2.42711	15.1229	2.56315	15.3585	2.30072	13.0648	2.04026	14.8796	2.34384
chr10	+	37190408	37213609	ENSBTAT00000069119	2136	ENSBTAG00000015142	MAPKBP1	mitogen-activated protein kinase binding protein 1 [Source:VGNC Symbol;Acc:VGNC:31231]	1.70936	0.261063	3.16894	0.496413	0	0	2.12566	0.318426	1.88595	0.294518	2.06016	0.324518
chr10	+	37222172	37228629	ENSBTAT00000008929	1392	ENSBTAG00000046607	JMJD7	jumonji domain containing 7 [Source:VGNC Symbol;Acc:VGNC:55118]	13.0854	1.99847	13.8275	2.16608	16.4616	2.79005	14.6761	2.19849	14.876	2.32309	12.8295	2.02091
chr10	+	37222180	37228147	ENSBTAT00000077768	1074	ENSBTAG00000046607	JMJD7	jumonji domain containing 7 [Source:VGNC Symbol;Acc:VGNC:55118]	1.85846	0.283833	1.71906	0.26929	0.868665	0.147229	0.39787	0.059601	2.01778	0.315105	0.030859	0.004861
chr10	+	37229548	37238907	ENSBTAT00000061035	2718	ENSBTAG00000006784	PLA2G4B	phospholipase A2, group IVB (cytosolic) [Source:NCBI gene;Acc:505485]	5.28218	0.806722	0.417218	0.065357	4.24544	0.719554	3.13623	0.46981	3.19608	0.499114	2.89353	0.455791
chr10	+	37229665	37241029	ENSBTAT00000067227	4828	ENSBTAG00000006784	PLA2G4B	phospholipase A2, group IVB (cytosolic) [Source:NCBI gene;Acc:505485]	0	0	2.24978	0.352427	0	0	0	0	0.36366	0.056791	0.884327	0.1393
chr10	-	37241617	37243484	ENSBTAT00000077687	1113	ENSBTAG00000048410	.	NA	0.181491	0.027718	0	0	0	0	0	0	0.331536	0.051774	0	0
chr10	-	37243193	37288411	ENSBTAT00000008931	10242	ENSBTAG00000006790	SPTBN5	spectrin beta, non-erythrocytic 5 [Source:VGNC Symbol;Acc:VGNC:35255]	0.157008	0.023979	0.0845	0.013237	0.073262	0.012417	0.13718	0.02055	0.057907	0.009043	0.135173	0.021293
chr10	-	37292701	37379567	ENSBTAT00000008933	5150	ENSBTAG00000006792	EHD4	EH domain containing 4 [Source:VGNC Symbol;Acc:VGNC:28374]	56.9623	8.69958	56.672	8.87766	46.6161	7.9009	42.4083	6.3528	40.7433	6.36265	39.1775	6.17127
chr10	-	37533181	37547704	ENSBTAT00000006775	3070	ENSBTAG00000032068	PLA2G4F	phospholipase A2 group IVF [Source:VGNC Symbol;Acc:VGNC:32962]	0.091857	0.014029	0.17329	0.027146	0	0	0.317033	0.047492	0.090257	0.014095	0.154405	0.024322
chr10	-	37550085	37596971	ENSBTAT00000006949	4662	ENSBTAG00000032055	VPS39	VPS39, HOPS complex subunit [Source:VGNC Symbol;Acc:VGNC:36822]	78.2515	11.951	76.1097	11.9226	66.7696	11.3167	94.5644	14.1658	84.3439	13.1715	87.1516	13.7282
chr10	-	37598861	37637423	ENSBTAT00000011671	2687	ENSBTAG00000008863	TMEM87A	transmembrane protein 87A [Source:VGNC Symbol;Acc:VGNC:36118]	164.88	25.1813	166.804	26.1298	132.351	22.432	199.17	29.8359	177.476	27.7155	203.901	32.1187
chr10	+	37638467	37700215	ENSBTAT00000011675	3025	ENSBTAG00000008866	GANC	glucosidase alpha, neutral C [Source:VGNC Symbol;Acc:VGNC:29246]	11.0246	1.68374	13.4175	2.10185	10.0288	1.69976	33.945	5.08498	33.1524	5.17722	32.7411	5.1574
chr10	+	37638467	37700215	ENSBTAT00000085346	2887	ENSBTAG00000008866	GANC	glucosidase alpha, neutral C [Source:VGNC Symbol;Acc:VGNC:29246]	2.72064	0.415509	0	0	0	0	0	0	0	0	3.68127	0.579877
chr10	+	37711578	37766495	ENSBTAT00000011677	2454	ENSBTAG00000008868	CAPN3	calpain 3 [Source:VGNC Symbol;Acc:VGNC:26747]	0	0	0	0	0	0	0	0	0.011363	0.001774	0.013449	0.002118
chr10	+	37711578	37766813	ENSBTAT00000075278	2469	ENSBTAG00000008868	CAPN3	calpain 3 [Source:VGNC Symbol;Acc:VGNC:26747]	0.296271	0.045248	0.048328	0.007571	0.253433	0.042954	5.56593	0.833781	2.96758	0.46343	4.44822	0.700687
chr10	-	37769390	37821807	ENSBTAT00000005329	8297	ENSBTAG00000004079	ZNF106	zinc finger protein 106 [Source:VGNC Symbol;Acc:VGNC:37207]	283.445	43.2892	289.26	45.3125	240.672	40.7912	957.394	143.418	820.643	128.155	958.994	151.062
chr10	+	37826017	37866625	ENSBTAT00000007438	2124	ENSBTAG00000005661	SNAP23	synaptosome associated protein 23 [Source:VGNC Symbol;Acc:VGNC:35050]	124.656	19.0381	139.365	21.8314	87.9466	14.906	118.2	17.7064	104.09	16.2552	103.343	16.2786
chr10	-	37869708	37875056	ENSBTAT00000045347	1827	ENSBTAG00000031981	LRRC57	leucine rich repeat containing 57 [Source:VGNC Symbol;Acc:VGNC:55121]	53.5315	8.1756	52.0539	8.15423	43.4836	7.36997	60.1543	9.01117	51.1316	7.98494	53.4644	8.42177
chr10	+	37875148	37888393	ENSBTAT00000045340	2551	ENSBTAG00000005663	HAUS2	HAUS augmin like complex subunit 2 [Source:VGNC Symbol;Acc:VGNC:29758]	118.905	18.1598	113.728	17.8155	89.9808	15.2507	115.957	17.3704	102.724	16.0418	117.062	18.4396
chr10	+	37950148	38015654	ENSBTAT00000085210	13026	ENSBTAG00000048958	.	StAR related lipid transfer domain containing 9 [Source:NCBI gene;Acc:524130]	0.561452	0.085748	2.82491	0.44252	4.33065	0.733996	4.19143	0.62788	3.92839	0.613475	5.05897	0.796893
chr10	+	37950148	38016333	ENSBTAT00000084415	13020	ENSBTAG00000048958	.	StAR related lipid transfer domain containing 9 [Source:NCBI gene;Acc:524130]	13.1154	2.00306	12.0197	1.88288	9.01342	1.52767	13.246	1.98427	10.5756	1.65153	11.1263	1.75262
chr10	-	38020205	38032350	ENSBTAT00000007561	3723	ENSBTAG00000005751	CDAN1	codanin 1 [Source:VGNC Symbol;Acc:VGNC:27057]	13.4835	2.05927	13.1279	2.05647	10.7401	1.82032	10.7192	1.60574	14.4033	2.24928	13.4972	2.12609
chr10	-	38039980	38129334	ENSBTAT00000008483	3732	ENSBTAG00000006470	TTBK2	tau tubulin kinase 2 [Source:VGNC Symbol;Acc:VGNC:36452]	24.7086	3.77363	26.8663	4.2086	21.2854	3.60763	23.5389	3.52614	22.4695	3.50893	24.4405	3.84989
chr10	-	38181492	38333647	ENSBTAT00000028086	5991	ENSBTAG00000021087	UBR1	ubiquitin protein ligase E3 component n-recognin 1 [Source:VGNC Symbol;Acc:VGNC:36616]	59.2093	9.04275	63.249	9.90794	51.2093	8.67939	60.6841	9.09053	56.9736	8.89725	59.7605	9.41353
chr10	+	38358798	38393156	ENSBTAT00000017324	2190	ENSBTAG00000013031	TMEM62	transmembrane protein 62 [Source:VGNC Symbol;Acc:VGNC:36102]	6.8274	1.04272	10.7922	1.6906	8.53151	1.44599	10.7187	1.60567	11.611	1.81322	9.63584	1.51785
chr10	+	38393529	38403862	ENSBTAT00000017326	2344	ENSBTAG00000013032	CCNDBP1	cyclin D1 binding protein 1 [Source:VGNC Symbol;Acc:VGNC:26965]	159.141	24.3048	159.457	24.9789	139.61	23.6624	180.353	27.0171	156.924	24.506	186.154	29.3232
chr10	-	38833674	38834018	ENSBTAT00000006158	345	ENSBTAG00000004692	.	NA	14.43	2.20382	15.1154	2.36782	4.76348	0.807355	9.70725	1.45415	3.3942	0.530054	8.64928	1.36244
chr10	+	39332898	39333061	ENSBTAT00000083129	164	ENSBTAG00000050225	RF00003	NA	0.384146	0.058669	0	0	0	0	0	0	0	0	26.5091	4.17575
chr10	+	40451037	40451405	ENSBTAT00000076223	264	ENSBTAG00000055000	.	NA	109.556	16.7319	104.125	16.3112	71.2592	12.0776	70.7541	10.599	72.9301	11.3891	80.3969	12.6642
chr10	-	42627501	42629350	ENSBTAT00000077396	292	ENSBTAG00000052337	RPS29	ribosomal protein S29 [Source:NCBI gene;Acc:286884]	6571.35	1003.61	6060.49	949.374	8233.51	1395.49	4366.92	654.167	5059.11	790.053	4493.89	707.882
chr10	-	42628285	42629504	ENSBTAT00000087077	889	ENSBTAG00000052337	RPS29	ribosomal protein S29 [Source:NCBI gene;Acc:286884]	31.4864	4.80877	17.5423	2.74799	14.2029	2.40723	16.9436	2.53816	7.65501	1.19544	15.2356	2.39992
chr10	-	42628790	42629504	ENSBTAT00000069821	480	ENSBTAG00000052337	RPS29	ribosomal protein S29 [Source:NCBI gene;Acc:286884]	22.4813	3.43345	31.547	4.94182	33.3743	5.65656	18.2231	2.72983	20.7987	3.24801	22.1715	3.49248
chr10	+	42629551	42629849	ENSBTAT00000069362	299	ENSBTAG00000049916	RF00017	NA	67.1566	10.2565	75.2954	11.795	6.68896	1.1337	3.77257	0.565135	14.1243	2.20571	35.9186	5.65794
chr10	+	42644327	42655193	ENSBTAT00000006480	1838	ENSBTAG00000004926	LRR1	leucine rich repeat protein 1 [Source:VGNC Symbol;Acc:VGNC:30997]	9.13112	1.39455	8.49619	1.33093	5.0235	0.851425	3.22035	0.482411	2.51316	0.392466	4.34929	0.685105
chr10	-	42657516	42657836	ENSBTAT00000020267	321	ENSBTAG00000025564	RPL36AL	ribosomal protein L36a like [Source:NCBI gene;Acc:613592]	1219.55	186.255	1079.55	169.111	1189.12	201.542	834.508	125.01	888.153	138.698	758.931	119.548
chr10	+	42659741	42661081	ENSBTAT00000048092	1341	ENSBTAG00000033891	MGAT2	mannosyl (alpha-1,6-)-glycoprotein beta-1,2-N-acetylglucosaminyltransferase [Source:VGNC Symbol;Acc:VGNC:54626]	187.483	28.6334	162.604	25.4719	154.08	26.1148	177.693	26.6185	172.741	26.976	183.356	28.8824
chr10	-	42664104	42671425	ENSBTAT00000044951	3053	ENSBTAG00000004930	DNAAF2	dynein axonemal assembly factor 2 [Source:VGNC Symbol;Acc:VGNC:28119]	12.5047	1.90979	12.7109	1.99117	10.2132	1.73103	14.1947	2.12638	14.1536	2.21029	14.4329	2.27348
chr10	-	42673879	42705616	ENSBTAT00000006488	1584	ENSBTAG00000004931	POLE2	DNA polymerase epsilon 2, accessory subunit [Source:VGNC Symbol;Acc:VGNC:33119]	11.155	1.70365	9.04089	1.41625	9.87864	1.67432	5.25799	0.787651	4.94668	0.772495	5.3543	0.843414
chr10	+	42707567	42747501	ENSBTAT00000044937	3936	ENSBTAG00000031697	KLHDC1	kelch domain containing 1 [Source:VGNC Symbol;Acc:VGNC:30633]	18.0974	2.76392	21.933	3.4358	18.5259	3.13993	20.6489	3.09322	17.3753	2.71341	21.1546	3.3323
chr10	+	42707567	42747501	ENSBTAT00000070168	3984	ENSBTAG00000031697	KLHDC1	kelch domain containing 1 [Source:VGNC Symbol;Acc:VGNC:30633]	3.12158	0.476743	4.14854	0.649867	0.026322	0.004461	5.68033	0.850917	2.83792	0.443181	2.71835	0.428197
chr10	+	42749128	42764722	ENSBTAT00000006490	1909	ENSBTAG00000004933	KLHDC2	kelch domain containing 2 [Source:VGNC Symbol;Acc:VGNC:30635]	110.502	16.8764	115.986	18.1692	96.0695	16.2827	133.739	20.0342	117.956	18.4206	120.322	18.9532
chr10	-	42750285	42819594	ENSBTAT00000066864	3438	ENSBTAG00000004934	NEMF	nuclear export mediator factor [Source:VGNC Symbol;Acc:VGNC:32004]	10.8147	1.65168	0	0	7.61375	1.29045	8.6985	1.30304	20.8081	3.24948	0	0
chr10	-	42759261	42759388	ENSBTAT00000060859	128	ENSBTAG00000043867	RF00614	NA	2.61719	0.39971	1.39844	0.219065	5.33594	0.904381	2.33594	0.349925	3.05469	0.477033	5.20312	0.819601
chr10	-	42765460	42819501	ENSBTAT00000071070	3693	ENSBTAG00000004934	NEMF	nuclear export mediator factor [Source:VGNC Symbol;Acc:VGNC:32004]	92.4735	14.123	85.21	13.3481	68.2343	11.5649	74.8084	11.2064	52.2869	8.16536	72.67	11.447
chr10	-	42765572	42819594	ENSBTAT00000066361	3644	ENSBTAG00000004934	NEMF	nuclear export mediator factor [Source:VGNC Symbol;Acc:VGNC:32004]	0	0	8.16178	1.27854	0	0	0	0	0	0	5.74606	0.905124
chr10	-	42765572	42819594	ENSBTAT00000078279	3614	ENSBTAG00000004934	NEMF	nuclear export mediator factor [Source:VGNC Symbol;Acc:VGNC:32004]	0	0	0.160601	0.025158	0	0	0	0	0	0	1.35543	0.213508
chr10	-	42820456	42820754	ENSBTAT00000077134	299	ENSBTAG00000055172	RF00017	NA	267.435	40.844	327.695	51.3334	13.6533	2.31408	7.55853	1.13227	49.1737	7.67918	137.491	21.6576
chr10	-	42834493	42834792	ENSBTAT00000064653	300	ENSBTAG00000050180	RF00017	NA	103.878	15.8648	113.809	17.8281	0	0	0	0	18.7977	2.93553	50.2733	7.9191
[truncated: 26,933 more rows]
