# Supplementary material for: Transcriptome-wide N 6-Methyladenosine Methylome Profiling Reveals m6A Regulation of Skeletal Myoblast Differentiation in Cattle (Bos taurus)
Source: Front Cell Dev Biol. 2021 Dec 6;9:785380. doi: 10.3389/fcell.2021.785380 (PMC8685427; doi:10.3389/fcell.2021.785380)
Supplement: Supplementary file 12 [file DataSheet2.XLSX]

## Sheet: GM_1_Called_Peaks
Chr	start	end	width	name	fold_enrichment	-LOG10(pvalue)	-LOG10(qvalue)	annotation	geneId	transcriptId	distanceToTSS	ENTREZID	SYMBOL	GENENAME
1	1000496	1000614	119	GM_1.MASC2_peak_1	3.16717	17.0061	12.7951	Exon (ENSBTAT00000074355/ENSBTAG00000020035, exon 4 of 4)	ENSBTAG00000020035	ENSBTAT00000074355	118415	539640	RCAN1	regulator of calcineurin 1
1	1430581	1430692	112	GM_1.MASC2_peak_2	5.44573	10.9494	7.27634	Intron (ENSBTAT00000081747/ENSBTAG00000012594, intron 1 of 2)	ENSBTAG00000012594	ENSBTAT00000081747	23800	615431	MRPS6	mitochondrial ribosomal protein S6
1	1755315	1755453	139	GM_1.MASC2_peak_3	8.4551	30.923	25.795	Exon (ENSBTAT00000029333/ENSBTAG00000021997, exon 18 of 39)	ENSBTAG00000021997	ENSBTAT00000029333	153335	510879	ITSN1	intersectin 1
1	1791867	1792035	169	GM_1.MASC2_peak_4	5.43762	37.203	31.7434	Exon (ENSBTAT00000029333/ENSBTAG00000021997, exon 12 of 39)	ENSBTAG00000021997	ENSBTAT00000029333	116753	510879	ITSN1	intersectin 1
1	1914846	1914977	132	GM_1.MASC2_peak_5	8.22044	13.291	9.40033	Intron (ENSBTAT00000049681/ENSBTAG00000008490, intron 1 of 12)	ENSBTAG00000008490	ENSBTAT00000049681	5348	506426	CRYZL1	crystallin zeta like 1
1	1974273	1974822	550	GM_1.MASC2_peak_6	2.91781	15.8601	11.7479	Exon (ENSBTAT00000011175/ENSBTAG00000008482, exon 3 of 12)	ENSBTAG00000008482	ENSBTAT00000011175	10246	516462	SON	SON DNA binding protein
1	1975815	1976594	780	GM_1.MASC2_peak_7	2.3681	8.2095	4.8243	Exon (ENSBTAT00000011175/ENSBTAG00000008482, exon 3 of 12)	ENSBTAG00000008482	ENSBTAT00000011175	8474	516462	SON	SON DNA binding protein
1	1978290	1978414	125	GM_1.MASC2_peak_8	3.2591	12.9545	9.09647	Exon (ENSBTAT00000011175/ENSBTAG00000008482, exon 3 of 12)	ENSBTAG00000008482	ENSBTAT00000011175	6654	516462	SON	SON DNA binding protein
1	1979302	1979483	182	GM_1.MASC2_peak_9	2.05617	7.63986	4.31115	Exon (ENSBTAT00000011175/ENSBTAG00000008482, exon 3 of 12)	ENSBTAG00000008482	ENSBTAT00000011175	5585	516462	SON	SON DNA binding protein
1	1979632	1979771	140	GM_1.MASC2_peak_10	2.33687	7.02684	3.76453	Exon (ENSBTAT00000011175/ENSBTAG00000008482, exon 3 of 12)	ENSBTAG00000008482	ENSBTAT00000011175	5297	516462	SON	SON DNA binding protein
1	2098996	2099106	111	GM_1.MASC2_peak_11	2.21747	8.04232	4.66936	Exon (ENSBTAT00000066996/ENSBTAG00000012899, exon 7 of 7)	ENSBTAG00000012899	ENSBTAT00000066996	22214	514889	IFNGR2	interferon gamma receptor 2
1	2189520	2189698	179	GM_1.MASC2_peak_12	3.96327	13.9566	10.007	Distal Intergenic	ENSBTAG00000021819	ENSBTAT00000029080	28824	282257	IFNAR1	interferon alpha and beta receptor subunit 1
1	2190561	2190695	135	GM_1.MASC2_peak_13	4.17653	18.0084	13.7202	3' UTR	ENSBTAG00000021819	ENSBTAT00000029080	27649	282257	IFNAR1	interferon alpha and beta receptor subunit 1
1	2191034	2191141	108	GM_1.MASC2_peak_14	3.03656	9.0474	5.56427	3' UTR	ENSBTAG00000021819	ENSBTAT00000029080	27203	282257	IFNAR1	interferon alpha and beta receptor subunit 1
1	2218156	2218277	122	GM_1.MASC2_peak_15	7.27646	12.9577	9.09766	5' UTR	ENSBTAG00000021819	ENSBTAT00000029080	67	282257	IFNAR1	interferon alpha and beta receptor subunit 1
1	2286246	2286368	123	GM_1.MASC2_peak_16	2.26059	5.68813	2.59376	3' UTR	ENSBTAG00000019404	ENSBTAT00000073488	27774	767864	IL10RB	interleukin 10 receptor subunit beta
1	2309510	2309774	265	GM_1.MASC2_peak_17	6.04098	9.35765	5.8445	Intron (ENSBTAT00000073488/ENSBTAG00000019404, intron 2 of 6)	ENSBTAG00000019404	ENSBTAT00000073488	4368	767864	IL10RB	interleukin 10 receptor subunit beta
1	2315723	2315977	255	GM_1.MASC2_peak_18	3.9012	13.9808	10.0285	3' UTR	ENSBTAG00000015212	ENSBTAT00000020239	34113	282258	IFNAR2	interferon alpha and beta receptor subunit 2
1	2316638	2317041	404	GM_1.MASC2_peak_19	3.2751	6.53748	3.34316	Exon (ENSBTAT00000020239/ENSBTAG00000015212, exon 9 of 9)	ENSBTAG00000015212	ENSBTAT00000020239	33049	282258	IFNAR2	interferon alpha and beta receptor subunit 2
1	2786758	2786878	121	GM_1.MASC2_peak_20	4.22755	9.6555	6.11307	Exon (ENSBTAT00000003986/ENSBTAG00000003064, exon 1 of 18)	ENSBTAG00000003064	ENSBTAT00000003986	0	514918	PAXBP1	PAX3 and PAX7 binding protein 1
1	2915909	2916042	134	GM_1.MASC2_peak_21	4.23294	14.7052	10.6871	3' UTR	ENSBTAG00000003063	ENSBTAT00000003985	88218	282087	SYNJ1	synaptojanin 1
1	2916417	2916524	108	GM_1.MASC2_peak_22	3.93485	14.9383	10.9064	Exon (ENSBTAT00000003984/ENSBTAG00000003063, exon 31 of 31)	ENSBTAG00000003063	ENSBTAT00000003984	88726	282087	SYNJ1	synaptojanin 1
1	2933735	2934027	293	GM_1.MASC2_peak_23	4.97462	11.4003	7.68536	Exon (ENSBTAT00000003977/ENSBTAG00000003059, exon 5 of 7)	ENSBTAG00000003059	ENSBTAT00000003977	9079	535482	CFAP298	cilia and flagella associated protein 298
1	3501240	3501555	316	GM_1.MASC2_peak_24	5.32544	9.30515	5.79561	Distal Intergenic	ENSBTAG00000020762	ENSBTAT00000074986	86492	537640	HUNK	hormonally up-regulated Neu-associated kinase
1	3501959	3502157	199	GM_1.MASC2_peak_25	5.13633	7.70313	4.36577	Exon (ENSBTAT00000074986/ENSBTAG00000020762, exon 11 of 11)	ENSBTAG00000020762	ENSBTAT00000074986	85575	537640	HUNK	hormonally up-regulated Neu-associated kinase
1	3760678	3760908	231	GM_1.MASC2_peak_26	3.19432	5.2986	2.25211	5' UTR	ENSBTAG00000018855	ENSBTAT00000083963	169	541016	SCAF4	SR-related CTD associated factor 4
1	3821258	3822140	883	GM_1.MASC2_peak_27	5.08063	23.0668	18.4124	Exon (ENSBTAT00000083963/ENSBTAG00000018855, exon 20 of 20)	ENSBTAG00000018855	ENSBTAT00000083963	60749	541016	SCAF4	SR-related CTD associated factor 4
1	6042917	6043029	113	GM_1.MASC2_peak_28	1.83074	6.23866	3.08146	Distal Intergenic	ENSBTAG00000034854	ENSBTAT00000070796	-69418	533760	GRIK1	glutamate ionotropic receptor kainate type subunit 1
1	6803996	6804105	110	GM_1.MASC2_peak_29	7.1188	11.9119	8.1451	Distal Intergenic	ENSBTAG00000042595	ENSBTAT00000059587	-25242	112448281	LOC112448281	U6 spliceosomal RNA
1	6815870	6816051	182	GM_1.MASC2_peak_30	2.0887	4.21201	1.32841	3' UTR	ENSBTAG00000004139	ENSBTAT00000005416	42007	531350	BACH1	BTB domain and CNC homolog 1
1	6816368	6816503	136	GM_1.MASC2_peak_31	2.82283	7.46318	4.15696	Exon (ENSBTAT00000005416/ENSBTAG00000004139, exon 5 of 5)	ENSBTAG00000004139	ENSBTAT00000005416	41555	531350	BACH1	BTB domain and CNC homolog 1
1	6827251	6827825	575	GM_1.MASC2_peak_32	2.44939	7.62643	4.29834	Exon (ENSBTAT00000005416/ENSBTAG00000004139, exon 3 of 5)	ENSBTAG00000004139	ENSBTAT00000005416	30233	531350	BACH1	BTB domain and CNC homolog 1
1	7134868	7135072	205	GM_1.MASC2_peak_33	2.3066	7.1052	3.83724	Exon (ENSBTAT00000026801/ENSBTAG00000020122, exon 14 of 18)	ENSBTAG00000020122	ENSBTAT00000026801	20199	519992	USP16	ubiquitin specific peptidase 16
1	9591070	9591767	698	GM_1.MASC2_peak_34	2.91709	8.73801	5.28436	3' UTR	ENSBTAG00000000706	ENSBTAT00000000944	7725	512171	ADAMTS1	ADAM metallopeptidase with thrombospondin type 1 motif 1
1	10400551	10400681	131	GM_1.MASC2_peak_35	4.30111	40.3376	34.7381	Exon (ENSBTAT00000067940/ENSBTAG00000017753, exon 6 of 17)	ENSBTAG00000017753	ENSBTAT00000067940	169255	280722	APP	amyloid beta precursor protein
1	10702881	10703155	275	GM_1.MASC2_peak_36	4.14675	7.74498	4.40082	3' UTR	ENSBTAG00000000603	ENSBTAT00000080737	84779	538846	JAM2	junctional adhesion molecule 2
1	10787365	10787676	312	GM_1.MASC2_peak_37	3.99239	10.1805	6.58175	5' UTR	ENSBTAG00000000603	ENSBTAT00000080737	258	538846	JAM2	junctional adhesion molecule 2
1	22094031	22094141	111	GM_1.MASC2_peak_38	8.73881	15.0234	10.9829	Exon (ENSBTAT00000072128/ENSBTAG00000052575, exon 1 of 2)	ENSBTAG00000052575	ENSBTAT00000072128	190	NA	NA	NA
1	22189623	22189965	343	GM_1.MASC2_peak_39	3.70722	8.85196	5.38935	Exon (ENSBTAT00000072612/ENSBTAG00000052575, exon 2 of 2)	ENSBTAG00000047293	ENSBTAT00000065805	0	524960	NRIP1	nuclear receptor interacting protein 1
1	22190344	22190589	246	GM_1.MASC2_peak_40	3.60065	10.5176	6.88651	Exon (ENSBTAT00000065805/ENSBTAG00000047293, exon 1 of 1)	ENSBTAG00000047293	ENSBTAT00000065805	529	524960	NRIP1	nuclear receptor interacting protein 1
1	22190735	22191175	441	GM_1.MASC2_peak_41	2.67528	8.32589	4.9254	Exon (ENSBTAT00000065805/ENSBTAG00000047293, exon 1 of 1)	ENSBTAG00000047293	ENSBTAT00000065805	920	524960	NRIP1	nuclear receptor interacting protein 1
1	22191342	22191749	408	GM_1.MASC2_peak_42	2.93927	11.7928	8.04144	Exon (ENSBTAT00000065805/ENSBTAG00000047293, exon 1 of 1)	ENSBTAG00000047293	ENSBTAT00000065805	1527	524960	NRIP1	nuclear receptor interacting protein 1
1	22191959	22192399	441	GM_1.MASC2_peak_43	2.70175	7.64389	4.31446	Exon (ENSBTAT00000065805/ENSBTAG00000047293, exon 1 of 1)	ENSBTAG00000047293	ENSBTAT00000065805	2144	524960	NRIP1	nuclear receptor interacting protein 1
1	22793083	22793419	337	GM_1.MASC2_peak_44	2.25607	7.39643	4.09485	3' UTR	ENSBTAG00000012908	ENSBTAT00000017155	9207	505907	HSPA13	heat shock protein family A (Hsp70) member 13
1	26157878	26158008	131	GM_1.MASC2_peak_45	4.37712	8.50436	5.07991	Exon (ENSBTAT00000061264/ENSBTAG00000009851, exon 19 of 27)	ENSBTAG00000009851	ENSBTAT00000061264	107520	536815	ROBO1	roundabout guidance receptor 1
1	26583191	26583379	189	GM_1.MASC2_peak_46	2.70912	4.74163	1.7885	Distal Intergenic	ENSBTAG00000009851	ENSBTAT00000048615	-317803	536815	ROBO1	roundabout guidance receptor 1
1	35099458	35099847	390	GM_1.MASC2_peak_47	2.41493	14.1299	10.166	Exon (ENSBTAT00000037060/ENSBTAG00000026156, exon 3 of 4)	ENSBTAG00000026156	ENSBTAT00000037060	23580	781333	VGLL3	vestigial like family member 3
1	35110285	35110827	543	GM_1.MASC2_peak_48	7.65154	39.2829	33.7289	Exon (ENSBTAT00000037060/ENSBTAG00000026156, exon 2 of 4)	ENSBTAG00000026156	ENSBTAT00000037060	12600	781333	VGLL3	vestigial like family member 3
1	36060391	36060693	303	GM_1.MASC2_peak_49	2.67125	10.8391	7.17955	Exon (ENSBTAT00000066239/ENSBTAG00000046959, exon 3 of 3)	ENSBTAG00000046959	ENSBTAT00000066239	3031	613824	CGGBP1	CGG triplet repeat binding protein 1
1	36161760	36162323	564	GM_1.MASC2_peak_50	2.52808	7.03217	3.76932	3' UTR	ENSBTAG00000007970	ENSBTAT00000010480	5323	511707	C1H3orf38	chromosome 1 C3orf38 homolog
1	42124769	42125203	435	GM_1.MASC2_peak_51	5.17722	10.0794	6.49419	Exon (ENSBTAT00000063463/ENSBTAG00000047147, exon 4 of 22)	ENSBTAG00000047147	ENSBTAT00000063463	54401	516526	CRYBG3	crystallin beta-gamma domain containing 3
1	42128924	42129095	172	GM_1.MASC2_peak_52	2.99414	6.58395	3.38483	Exon (ENSBTAT00000063463/ENSBTAG00000047147, exon 4 of 22)	ENSBTAG00000047147	ENSBTAT00000063463	58556	516526	CRYBG3	crystallin beta-gamma domain containing 3
1	42900772	42901016	245	GM_1.MASC2_peak_53	2.99408	6.96533	3.71176	Exon (ENSBTAT00000005398/ENSBTAG00000004124, exon 1 of 7)	ENSBTAG00000004124	ENSBTAT00000005398	399	540283	CPOX	coproporphyrinogen oxidase
1	43113199	43113715	517	GM_1.MASC2_peak_54	1.86812	7.21042	3.931	3' UTR	ENSBTAG00000014889	ENSBTAT00000019822	81597	524608	DCBLD2	discoidin, CUB and LCCL domain containing 2
1	43194667	43194897	231	GM_1.MASC2_peak_55	1.81889	4.38876	1.47992	5' UTR	ENSBTAG00000014889	ENSBTAT00000019822	415	524608	DCBLD2	discoidin, CUB and LCCL domain containing 2
1	44094117	44094326	210	GM_1.MASC2_peak_56	2.99467	4.68954	1.74352	Intron (ENSBTAT00000018160/ENSBTAG00000013663, intron 1 of 9)	ENSBTAG00000013663	ENSBTAT00000018160	8043	616567	CMSS1	cms1 ribosomal small subunit homolog
1	44094809	44095089	281	GM_1.MASC2_peak_57	3.99289	7.97572	4.60712	Intron (ENSBTAT00000018160/ENSBTAG00000013663, intron 1 of 9)	ENSBTAG00000013663	ENSBTAT00000018160	8735	616567	CMSS1	cms1 ribosomal small subunit homolog
1	44096614	44096858	245	GM_1.MASC2_peak_58	3.66124	5.07162	2.05569	Intron (ENSBTAT00000018160/ENSBTAG00000013663, intron 1 of 9)	ENSBTAG00000013663	ENSBTAT00000018160	10540	616567	CMSS1	cms1 ribosomal small subunit homolog
1	44113434	44113714	281	GM_1.MASC2_peak_59	2.12943	8.32569	4.9254	Exon (ENSBTAT00000018161/ENSBTAG00000013664, exon 5 of 6)	ENSBTAG00000013663	ENSBTAT00000018160	27360	616567	CMSS1	cms1 ribosomal small subunit homolog
1	44115565	44116064	500	GM_1.MASC2_peak_60	3.71493	28.5	23.5047	Exon (ENSBTAT00000018161/ENSBTAG00000013664, exon 5 of 6)	ENSBTAG00000013663	ENSBTAT00000018160	29491	616567	CMSS1	cms1 ribosomal small subunit homolog
1	45187611	45187814	204	GM_1.MASC2_peak_61	2.19329	9.37701	5.863	Exon (ENSBTAT00000004503/ENSBTAG00000016363, exon 8 of 8)	ENSBTAG00000016363	ENSBTAT00000004503	32012	505171	TFG	trafficking from ER to golgi regulator
1	46039073	46039284	212	GM_1.MASC2_peak_62	2.99408	6.96533	3.71176	Exon (ENSBTAT00000017903/ENSBTAG00000013460, exon 4 of 11)	ENSBTAG00000013460	ENSBTAT00000017903	19592	538545	ZBTB11	zinc finger and BTB domain containing 11
1	46058621	46058808	188	GM_1.MASC2_peak_63	2.99467	4.68954	1.74352	5' UTR	ENSBTAG00000013460	ENSBTAT00000017903	68	538545	ZBTB11	zinc finger and BTB domain containing 11
1	46090123	46090234	112	GM_1.MASC2_peak_64	9.96597	16.771	12.5832	Intron (ENSBTAT00000017907/ENSBTAG00000013464, intron 7 of 10)	ENSBTAG00000013464	ENSBTAT00000017907	12801	540395	CEP97	centrosomal protein 97
1	46091867	46092030	164	GM_1.MASC2_peak_65	3.15199	6.02282	2.88766	Exon (ENSBTAT00000017907/ENSBTAG00000013464, exon 9 of 11)	ENSBTAG00000013464	ENSBTAT00000017907	14545	540395	CEP97	centrosomal protein 97
1	46164698	46165093	396	GM_1.MASC2_peak_66	5.28444	14.2851	10.3052	3' UTR	ENSBTAG00000013465	ENSBTAT00000078164	49722	532838	NXPE3	neurexophilin and PC-esterase domain family member 3
1	46194135	46194253	119	GM_1.MASC2_peak_67	4.0514	8.9412	5.46977	Exon (ENSBTAT00000014591/ENSBTAG00000010987, exon 5 of 12)	ENSBTAG00000010987	ENSBTAT00000014591	3893	282713	NFKBIZ	NFKB inhibitor zeta
1	46698837	46699052	216	GM_1.MASC2_peak_68	5.37192	7.44653	4.14197	Distal Intergenic	ENSBTAG00000044510	ENSBTAT00000061943	31525	NA	NA	NA
1	50258961	50259175	215	GM_1.MASC2_peak_69	1.83136	4.73786	1.7866	3' UTR	ENSBTAG00000013057	ENSBTAT00000078595	218486	525906	CBLB	Cbl proto-oncogene B
1	52395201	52395396	196	GM_1.MASC2_peak_70	2.87155	10.1507	6.55536	Exon (ENSBTAT00000009058/ENSBTAG00000006893, exon 11 of 18)	ENSBTAG00000006893	ENSBTAT00000009058	262073	533187	BBX	BBX high mobility group box domain containing
1	53562720	53562838	119	GM_1.MASC2_peak_71	2.30281	7.44403	4.13967	Intron (ENSBTAT00000072072/ENSBTAG00000049130, intron 1 of 1)	ENSBTAG00000049130	ENSBTAT00000072072	1223	NA	NA	NA
1	55893485	55893747	263	GM_1.MASC2_peak_72	5.32544	9.30515	5.79561	5' UTR	ENSBTAG00000013769	ENSBTAT00000032332	0	534360	NECTIN3	nectin cell adhesion molecule 3
1	55963270	55963450	181	GM_1.MASC2_peak_73	2.78493	8.50996	5.08475	Exon (ENSBTAT00000032332/ENSBTAG00000013769, exon 6 of 6)	ENSBTAG00000013769	ENSBTAT00000032332	69654	534360	NECTIN3	nectin cell adhesion molecule 3
1	56477906	56478057	152	GM_1.MASC2_peak_74	6.04488	11.6769	7.93977	Distal Intergenic	ENSBTAG00000001209	ENSBTAT00000068005	-8514	509784	PHLDB2	pleckstrin homology like domain family B member 2
1	56636216	56636452	237	GM_1.MASC2_peak_75	1.92181	5.30759	2.26029	Exon (ENSBTAT00000068005/ENSBTAG00000001209, exon 3 of 20)	ENSBTAG00000001209	ENSBTAT00000068005	149645	509784	PHLDB2	pleckstrin homology like domain family B member 2
1	56636651	56637391	741	GM_1.MASC2_peak_76	2.6646	14.4052	10.4128	Exon (ENSBTAT00000068005/ENSBTAG00000001209, exon 3 of 20)	ENSBTAG00000001209	ENSBTAT00000068005	150080	509784	PHLDB2	pleckstrin homology like domain family B member 2
1	56659567	56659801	235	GM_1.MASC2_peak_77	3.63074	16.3296	12.1757	Exon (ENSBTAT00000068005/ENSBTAG00000001209, exon 4 of 20)	ENSBTAG00000001209	ENSBTAT00000068005	172996	509784	PHLDB2	pleckstrin homology like domain family B member 2
1	56773410	56773529	120	GM_1.MASC2_peak_78	3.8325	10.7831	7.12733	Distal Intergenic	ENSBTAG00000004599	ENSBTAT00000076330	13495	515562	TAGLN3	transgelin 3
1	56777693	56777830	138	GM_1.MASC2_peak_79	3.20267	11.6086	7.87631	Distal Intergenic	ENSBTAG00000004599	ENSBTAT00000076330	17778	515562	TAGLN3	transgelin 3
1	56790079	56790209	131	GM_1.MASC2_peak_80	4.25519	10.6122	6.9718	Distal Intergenic	ENSBTAG00000004599	ENSBTAT00000076330	30164	515562	TAGLN3	transgelin 3
1	57095888	57096106	219	GM_1.MASC2_peak_81	4.7083	6.74579	3.51756	Distal Intergenic	ENSBTAG00000033319	ENSBTAT00000027169	-30469	534910	CD200	CD200 molecule
1	57134025	57134136	112	GM_1.MASC2_peak_82	5.07714	16.9623	12.7534	Exon (ENSBTAT00000027169/ENSBTAG00000033319, exon 3 of 6)	ENSBTAG00000033319	ENSBTAT00000027169	7450	534910	CD200	CD200 molecule
1	57144848	57145099	252	GM_1.MASC2_peak_83	3.87525	8.245	4.85432	Intron (ENSBTAT00000027169/ENSBTAG00000033319, intron 5 of 5)	ENSBTAG00000033319	ENSBTAT00000027169	18273	534910	CD200	CD200 molecule
1	57409537	57410017	481	GM_1.MASC2_peak_84	2.33968	26.4846	21.614	Exon (ENSBTAT00000070413/ENSBTAG00000010793, exon 2 of 9)	ENSBTAG00000010793	ENSBTAT00000070413	2607	515235	CCDC80	coiled-coil domain containing 80
1	57410191	57411295	1105	GM_1.MASC2_peak_85	2.03078	15.0953	11.0506	Exon (ENSBTAT00000070413/ENSBTAG00000010793, exon 2 of 9)	ENSBTAG00000010793	ENSBTAT00000070413	1329	515235	CCDC80	coiled-coil domain containing 80
1	57411890	57412485	596	GM_1.MASC2_peak_86	1.98116	12.819	8.97031	5' UTR	ENSBTAG00000010793	ENSBTAT00000070413	139	515235	CCDC80	coiled-coil domain containing 80
1	58021374	58021611	238	GM_1.MASC2_peak_87	6.65679	13.1734	9.2948	3' UTR	ENSBTAG00000013909	ENSBTAT00000018474	76361	512018	BOC	BOC cell adhesion associated, oncogene regulated
1	58149774	58150051	278	GM_1.MASC2_peak_88	3.10497	7.51413	4.20343	Exon (ENSBTAT00000057527/ENSBTAG00000013937, exon 14 of 18)	ENSBTAG00000013937	ENSBTAT00000057527	49805	515350	SPICE1	spindle and centriole associated protein 1
1	58345500	58345952	453	GM_1.MASC2_peak_89	4.85894	12.4956	8.67867	Exon (ENSBTAT00000027966/ENSBTAG00000021000, exon 6 of 6)	ENSBTAG00000021000	ENSBTAT00000027966	46091	789845	USF3	upstream transcription factor family member 3
1	58349820	58350824	1005	GM_1.MASC2_peak_90	4.72798	12.8245	8.9738	Exon (ENSBTAT00000027966/ENSBTAG00000021000, exon 6 of 6)	ENSBTAG00000021000	ENSBTAT00000027966	41219	789845	USF3	upstream transcription factor family member 3
1	58351047	58351466	420	GM_1.MASC2_peak_91	5.71802	11.8475	8.09041	Exon (ENSBTAT00000027966/ENSBTAG00000021000, exon 6 of 6)	ENSBTAG00000021000	ENSBTAT00000027966	40577	789845	USF3	upstream transcription factor family member 3
1	58393806	58393913	108	GM_1.MASC2_peak_92	5.24329	7.95502	4.59017	Distal Intergenic	ENSBTAG00000021000	ENSBTAT00000027966	-1870	789845	USF3	upstream transcription factor family member 3
1	58433562	58433700	139	GM_1.MASC2_peak_93	2.99383	9.63451	6.09591	5' UTR	ENSBTAG00000007784	ENSBTAT00000031069	48	517211	NAA50	N(alpha)-acetyltransferase 50, NatE catalytic subunit
1	58988051	58988174	124	GM_1.MASC2_peak_94	5.45639	7.49998	4.19118	Exon (ENSBTAT00000083461/ENSBTAG00000011928, exon 3 of 4)	ENSBTAG00000011928	ENSBTAT00000083461	33560	NA	NA	NA
1	59814016	59814231	216	GM_1.MASC2_peak_95	9.51003	15.9305	11.8126	Distal Intergenic	ENSBTAG00000047946	ENSBTAT00000023649	-94989	NA	NA	NA
1	61789268	61789379	112	GM_1.MASC2_peak_96	4.25519	10.6122	6.9718	Distal Intergenic	ENSBTAG00000055075	ENSBTAT00000066754	63862	NA	NA	NA
1	64019302	64019952	651	GM_1.MASC2_peak_97	2.2854	9.81148	6.25049	3' UTR	ENSBTAG00000001390	ENSBTAT00000047259	30025	511328	B4GALT4	beta-1,4-galactosyltransferase 4
1	64189033	64189346	314	GM_1.MASC2_peak_98	2.99385	9.25356	5.75105	Exon (ENSBTAT00000071475/ENSBTAG00000000210, exon 10 of 12)	ENSBTAG00000000210	ENSBTAT00000071475	105906	515490	ARHGAP31	Rho GTPase activating protein 31
1	64199192	64199397	206	GM_1.MASC2_peak_99	2.60106	9.62989	6.09228	Exon (ENSBTAT00000071475/ENSBTAG00000000210, exon 12 of 12)	ENSBTAG00000000210	ENSBTAT00000071475	116065	515490	ARHGAP31	Rho GTPase activating protein 31
1	64200387	64200884	498	GM_1.MASC2_peak_100	2.86637	9.76803	6.21381	Exon (ENSBTAT00000071475/ENSBTAG00000000210, exon 12 of 12)	ENSBTAG00000000210	ENSBTAT00000071475	117260	515490	ARHGAP31	Rho GTPase activating protein 31
1	64270368	64270654	287	GM_1.MASC2_peak_101	2.7723	5.91419	2.7943	Distal Intergenic	ENSBTAG00000012581	ENSBTAT00000016702	-4763	507206	TIMMDC1	translocase of inner mitochondrial membrane domain containing 1
1	64270936	64271257	322	GM_1.MASC2_peak_102	4.78087	13.3032	9.41194	Distal Intergenic	ENSBTAG00000012581	ENSBTAT00000016702	-4160	507206	TIMMDC1	translocase of inner mitochondrial membrane domain containing 1
1	64285312	64285528	217	GM_1.MASC2_peak_103	4.59183	10.2053	6.60122	Intron (ENSBTAT00000016702/ENSBTAG00000012581, intron 4 of 6)	ENSBTAG00000012581	ENSBTAT00000016702	9895	507206	TIMMDC1	translocase of inner mitochondrial membrane domain containing 1
1	64334312	64334419	108	GM_1.MASC2_peak_104	7.31165	11.3789	7.66696	Distal Intergenic	ENSBTAG00000009391	ENSBTAT00000072794	-326	515900	PLA1A	phospholipase A1 member A
1	64861308	64861758	451	GM_1.MASC2_peak_105	3.4157	13.5341	9.62157	Distal Intergenic	ENSBTAG00000048057	ENSBTAT00000073437	-487	790875	GSK3B	glycogen synthase kinase 3 beta
1	65078989	65079126	138	GM_1.MASC2_peak_106	7.58026	21.5021	16.9591	3' UTR	ENSBTAG00000033170	ENSBTAT00000047119	17456	535725	LRRC58	leucine rich repeat containing 58
1	65140649	65140972	324	GM_1.MASC2_peak_107	1.71517	7.01177	3.75002	3' UTR	ENSBTAG00000022155	ENSBTAT00000029891	57343	534482	FSTL1	follistatin like 1
1	65438939	65439238	300	GM_1.MASC2_peak_108	3.91637	7.00856	3.7472	Exon (ENSBTAT00000055844/ENSBTAG00000016848, exon 2 of 5)	ENSBTAG00000016848	ENSBTAT00000055844	5570	540525	GTF2E1	general transcription factor IIE subunit 1
1	65448104	65448211	108	GM_1.MASC2_peak_109	4.44925	6.66056	3.44453	Intron (ENSBTAT00000055844/ENSBTAG00000016848, intron 2 of 4)	ENSBTAG00000016848	ENSBTAT00000055844	14735	540525	GTF2E1	general transcription factor IIE subunit 1
1	66176926	66177518	593	GM_1.MASC2_peak_110	4.53465	19.006	14.6431	Exon (ENSBTAT00000069890/ENSBTAG00000008862, exon 11 of 18)	ENSBTAG00000008862	ENSBTAT00000069890	37493	532923	GOLGB1	golgin B1
1	66178269	66178435	167	GM_1.MASC2_peak_111	1.91398	4.2416	1.35194	Exon (ENSBTAT00000069890/ENSBTAG00000008862, exon 11 of 18)	ENSBTAG00000008862	ENSBTAT00000069890	36576	532923	GOLGB1	golgin B1
1	66180458	66180836	379	GM_1.MASC2_peak_112	2.45095	6.68242	3.46256	Exon (ENSBTAT00000069890/ENSBTAG00000008862, exon 10 of 18)	ENSBTAG00000008862	ENSBTAT00000069890	34175	532923	GOLGB1	golgin B1
1	66181281	66181510	230	GM_1.MASC2_peak_113	2.67528	8.32589	4.9254	Exon (ENSBTAT00000069890/ENSBTAG00000008862, exon 10 of 18)	ENSBTAG00000008862	ENSBTAT00000069890	33501	532923	GOLGB1	golgin B1
1	66182607	66182890	284	GM_1.MASC2_peak_114	2.46156	6.59335	3.3916	Exon (ENSBTAT00000069890/ENSBTAG00000008862, exon 10 of 18)	ENSBTAG00000008862	ENSBTAT00000069890	32121	532923	GOLGB1	golgin B1
1	66183152	66183410	259	GM_1.MASC2_peak_115	2.63808	7.05768	3.79322	Exon (ENSBTAT00000069890/ENSBTAG00000008862, exon 10 of 18)	ENSBTAG00000008862	ENSBTAT00000069890	31601	532923	GOLGB1	golgin B1
1	66184446	66184560	115	GM_1.MASC2_peak_116	3.76663	12.3882	8.58053	Exon (ENSBTAT00000069890/ENSBTAG00000008862, exon 10 of 18)	ENSBTAG00000008862	ENSBTAT00000069890	30451	532923	GOLGB1	golgin B1
1	66864396	66864617	222	GM_1.MASC2_peak_117	6.5237	14.2069	10.2348	Distal Intergenic	ENSBTAG00000054326	ENSBTAT00000071769	2002	100138335	WDR5B	WD repeat domain 5B
1	66984269	66984376	108	GM_1.MASC2_peak_118	6.24305	9.11909	5.63227	Intron (ENSBTAT00000029045/ENSBTAG00000021791, intron 1 of 9)	ENSBTAG00000021791	ENSBTAT00000029045	4100	510532	PARP9	poly(ADP-ribose) polymerase family member 9
1	66993980	66994138	159	GM_1.MASC2_peak_119	2.37457	4.40187	1.49144	Exon (ENSBTAT00000013108/ENSBTAG00000009933, exon 3 of 5)	ENSBTAG00000009933	ENSBTAT00000013108	5923	515051	DTX3L	deltex E3 ubiquitin ligase 3L
1	67031858	67032178	321	GM_1.MASC2_peak_120	2.93503	11.0307	7.35161	Exon (ENSBTAT00000022152/ENSBTAG00000016656, exon 6 of 17)	ENSBTAG00000016656	ENSBTAT00000022152	19571	540789	PARP14	poly(ADP-ribose) polymerase family member 14
1	67032443	67032559	117	GM_1.MASC2_peak_121	2.54184	8.11242	4.73194	Exon (ENSBTAT00000022152/ENSBTAG00000016656, exon 6 of 17)	ENSBTAG00000016656	ENSBTAT00000022152	20156	540789	PARP14	poly(ADP-ribose) polymerase family member 14
1	67064786	67064999	214	GM_1.MASC2_peak_122	2.99487	4.31939	1.4201	Exon (ENSBTAT00000076030/ENSBTAG00000005066, exon 8 of 9)	ENSBTAG00000005066	ENSBTAT00000076030	55160	513211	HSPBAP1	HSPB1 associated protein 1
1	67411428	67411535	108	GM_1.MASC2_peak_123	5.3391	8.34734	4.9419	5' UTR	ENSBTAG00000018877	ENSBTAT00000025128	0	511603	PDIA5	protein disulfide isomerase family A member 5
1	67952518	67952676	159	GM_1.MASC2_peak_124	17.984	37.9582	32.4643	5' UTR	ENSBTAG00000023607	ENSBTAT00000072141	0	613886	HACD2	3-hydroxyacyl-CoA dehydratase 2
1	68020243	68020777	535	GM_1.MASC2_peak_125	7.06819	17.9857	13.6996	Intron (ENSBTAT00000086177/ENSBTAG00000014567, intron 7 of 16)	ENSBTAG00000014567	ENSBTAT00000086177	47695	338037	MYLK	myosin light chain kinase
1	68066942	68067826	885	GM_1.MASC2_peak_126	4.54266	16.7963	12.604	Exon (ENSBTAT00000086177/ENSBTAG00000014567, exon 1 of 17)	ENSBTAG00000014567	ENSBTAT00000086177	646	338037	MYLK	myosin light chain kinase
1	68068002	68068118	117	GM_1.MASC2_peak_127	4.1787	10.6998	7.05175	5' UTR	ENSBTAG00000014567	ENSBTAT00000019385	0	338037	MYLK	myosin light chain kinase
1	68068329	68068436	108	GM_1.MASC2_peak_128	4.75599	11.9002	8.13567	5' UTR	ENSBTAG00000014567	ENSBTAT00000086177	36	338037	MYLK	myosin light chain kinase
1	69147934	69148043	110	GM_1.MASC2_peak_129	2.71531	8.02875	4.65623	Exon (ENSBTAT00000018248/ENSBTAG00000013727, exon 3 of 6)	ENSBTAG00000013727	ENSBTAT00000018248	20071	281568	UMPS	uridine monophosphate synthetase
1	69177499	69177775	277	GM_1.MASC2_peak_130	3.26612	9.75271	6.19957	3' UTR	ENSBTAG00000013727	ENSBTAT00000018248	49636	281568	UMPS	uridine monophosphate synthetase
1	69227433	69227661	229	GM_1.MASC2_peak_131	2.76356	7.74017	4.39833	Exon (ENSBTAT00000018278/ENSBTAG00000013755, exon 10 of 15)	ENSBTAG00000013755	ENSBTAT00000018278	84467	282564	ITGB5	integrin subunit beta 5
1	69312090	69312449	360	GM_1.MASC2_peak_132	2.90837	7.97107	4.60432	5' UTR	ENSBTAG00000013755	ENSBTAT00000018278	0	282564	ITGB5	integrin subunit beta 5
1	69422636	69422906	271	GM_1.MASC2_peak_133	3.99289	7.97572	4.60712	Exon (ENSBTAT00000028521/ENSBTAG00000021396, exon 18 of 18)	ENSBTAG00000021396	ENSBTAT00000028521	78876	511689	HEG1	heart development protein with EGF like domains 1
1	69464124	69464243	120	GM_1.MASC2_peak_134	3.33607	10.6879	7.04122	Exon (ENSBTAT00000028521/ENSBTAG00000021396, exon 7 of 18)	ENSBTAG00000021396	ENSBTAT00000028521	37539	511689	HEG1	heart development protein with EGF like domains 1
1	69464463	69464612	150	GM_1.MASC2_peak_135	4.75053	19.5869	15.1816	Exon (ENSBTAT00000028521/ENSBTAG00000021396, exon 7 of 18)	ENSBTAG00000021396	ENSBTAT00000028521	37170	511689	HEG1	heart development protein with EGF like domains 1
1	69464834	69465168	335	GM_1.MASC2_peak_136	3.47689	10.5516	6.915	Exon (ENSBTAT00000028521/ENSBTAG00000021396, exon 7 of 18)	ENSBTAG00000021396	ENSBTAT00000028521	36614	511689	HEG1	heart development protein with EGF like domains 1
1	69477724	69477857	134	GM_1.MASC2_peak_137	5.04318	14.3704	10.3823	Exon (ENSBTAT00000028521/ENSBTAG00000021396, exon 3 of 18)	ENSBTAG00000021396	ENSBTAT00000028521	23925	511689	HEG1	heart development protein with EGF like domains 1
1	69501424	69501586	163	GM_1.MASC2_peak_138	5.3952	7.39624	4.09484	5' UTR	ENSBTAG00000021396	ENSBTAT00000028521	196	511689	HEG1	heart development protein with EGF like domains 1
1	69686338	69686458	121	GM_1.MASC2_peak_139	2.39503	6.16571	3.01734	Exon (ENSBTAT00000070820/ENSBTAG00000050482, exon 6 of 6)	ENSBTAG00000050482	ENSBTAT00000070820	79901	613265	ZNF148	zinc finger protein 148
1	69766141	69766249	109	GM_1.MASC2_peak_140	3.32676	8.6557	5.21318	Exon (ENSBTAT00000070820/ENSBTAG00000050482, exon 1 of 6)	ENSBTAG00000050482	ENSBTAT00000070820	110	613265	ZNF148	zinc finger protein 148
1	69826704	69826909	206	GM_1.MASC2_peak_141	3.5594	5.05245	2.04164	Distal Intergenic	ENSBTAG00000050482	ENSBTAT00000070820	-60550	613265	ZNF148	zinc finger protein 148
1	70125623	70125730	108	GM_1.MASC2_peak_142	6.95371	13.6951	9.76788	3' UTR	ENSBTAG00000044172	ENSBTAT00000061181	47218	100337404	LMLN	leishmanolysin like peptidase
1	70410650	70411033	384	GM_1.MASC2_peak_143	6.32633	10.6175	6.97612	Exon (ENSBTAT00000002461/ENSBTAG00000001890, exon 6 of 18)	ENSBTAG00000001890	ENSBTAT00000002461	38382	508354	RUBCN	rubicon autophagy regulator
1	70602576	70603238	663	GM_1.MASC2_peak_144	5.26968	19.4237	15.0274	Exon (ENSBTAT00000028482/ENSBTAG00000021364, exon 13 of 16)	ENSBTAG00000021364	ENSBTAT00000028482	19758	280710	TNK2	tyrosine kinase non receptor 2
1	70603420	70603613	194	GM_1.MASC2_peak_145	3.51494	8.55013	5.11988	Exon (ENSBTAT00000028482/ENSBTAG00000021364, exon 13 of 16)	ENSBTAG00000021364	ENSBTAT00000028482	19383	280710	TNK2	tyrosine kinase non receptor 2
1	70639931	70641197	1267	GM_1.MASC2_peak_146	6.38863	17.8084	13.5325	Exon (ENSBTAT00000067677/ENSBTAG00000049459, exon 1 of 1)	ENSBTAG00000049459	ENSBTAT00000067677	185	NA	NA	NA
1	70831878	70832173	296	GM_1.MASC2_peak_147	1.85679	4.68273	1.73935	Exon (ENSBTAT00000022580/ENSBTAG00000016979, exon 9 of 10)	ENSBTAG00000016979	ENSBTAT00000022580	44911	100125779	PCYT1A	phosphate cytidylyltransferase 1, choline, alpha
1	71022730	71022945	216	GM_1.MASC2_peak_148	3.34681	6.27297	3.10807	3' UTR	ENSBTAG00000013317	ENSBTAT00000017712	21090	613812	RNF168	ring finger protein 168
1	71088349	71088558	210	GM_1.MASC2_peak_149	3.20051	8.44815	5.02841	Exon (ENSBTAT00000019520/ENSBTAG00000014660, exon 3 of 3)	ENSBTAG00000014660	ENSBTAT00000019520	12559	518441	WDR53	WD repeat domain 53
1	71092524	71092751	228	GM_1.MASC2_peak_150	6.95048	15.0123	10.9751	Exon (ENSBTAT00000019520/ENSBTAG00000014660, exon 2 of 3)	ENSBTAG00000014660	ENSBTAT00000019520	8366	518441	WDR53	WD repeat domain 53
1	71257629	71257752	124	GM_1.MASC2_peak_151	3.62479	7.88266	4.52711	Distal Intergenic	ENSBTAG00000047856	ENSBTAT00000082239	-62	513673	PAK2	p21 (RAC1) activated kinase 2
1	71371012	71371353	342	GM_1.MASC2_peak_152	2.63104	6.09785	2.954	Exon (ENSBTAT00000080821/ENSBTAG00000032674, exon 1 of 8)	ENSBTAG00000032674	ENSBTAT00000080821	112	100298192	SENP5	SUMO specific peptidase 5
1	71371943	71372305	363	GM_1.MASC2_peak_153	4.12969	14.0285	10.0718	Exon (ENSBTAT00000080821/ENSBTAG00000032674, exon 1 of 8)	ENSBTAG00000032674	ENSBTAT00000080821	1043	100298192	SENP5	SUMO specific peptidase 5
1	71415175	71415287	113	GM_1.MASC2_peak_154	7.1936	11.0492	7.36707	3' UTR	ENSBTAG00000011659	ENSBTAT00000015483	4151	104968672	PIGZ	phosphatidylinositol glycan anchor biosynthesis class Z
1	71781427	71781744	318	GM_1.MASC2_peak_155	4.09759	9.90505	6.33485	Distal Intergenic	ENSBTAG00000020378	ENSBTAT00000074092	-889	785291	DLG1	discs large MAGUK scaffold protein 1
1	72001777	72002048	272	GM_1.MASC2_peak_156	7.32247	15.238	11.1779	Distal Intergenic	ENSBTAG00000000448	ENSBTAT00000000573	-1511	534090	BDH1	3-hydroxybutyrate dehydrogenase 1
1	72075360	72075487	128	GM_1.MASC2_peak_157	4.27756	11.5688	7.83931	3' UTR	ENSBTAG00000023600	ENSBTAT00000046493	13377	613972	APOD	apolipoprotein D
1	72100280	72100443	164	GM_1.MASC2_peak_158	2.22795	4.97465	1.98445	5' UTR	ENSBTAG00000006724	ENSBTAT00000001128	186	532726	PPP1R2	protein phosphatase 1 regulatory inhibitor subunit 2
1	72150361	72150475	115	GM_1.MASC2_peak_159	8.77156	15.4072	11.3268	5' UTR	ENSBTAG00000003378	ENSBTAT00000082111	280	506187	ACAP2	ArfGAP with coiled-coil, ankyrin repeat and PH domains 2
1	72497805	72497979	175	GM_1.MASC2_peak_160	3.17066	5.6575	2.56751	Exon (ENSBTAT00000019358/ENSBTAG00000014564, exon 4 of 4)	ENSBTAG00000014564	ENSBTAT00000019358	171100	533703	XXYLT1	xyloside xylosyltransferase 1
1	72498178	72498683	506	GM_1.MASC2_peak_161	3.32676	8.6557	5.21318	3' UTR	ENSBTAG00000014564	ENSBTAT00000019358	171473	533703	XXYLT1	xyloside xylosyltransferase 1
1	72891855	72892161	307	GM_1.MASC2_peak_162	2.57199	10.6379	6.99567	Exon (ENSBTAT00000072998/ENSBTAG00000008461, exon 8 of 14)	ENSBTAG00000008461	ENSBTAT00000072998	14690	505082	LSG1	large 60S subunit nuclear export GTPase 1
1	72899598	72899851	254	GM_1.MASC2_peak_163	2.99378	10.3959	6.77474	3' UTR	ENSBTAG00000008461	ENSBTAT00000072998	22433	505082	LSG1	large 60S subunit nuclear export GTPase 1
1	72908287	72908428	142	GM_1.MASC2_peak_164	10.1909	17.802	13.5291	Distal Intergenic	ENSBTAG00000002394	ENSBTAT00000032260	-491	614057	TMEM44	transmembrane protein 44
1	72951658	72952004	347	GM_1.MASC2_peak_165	3.09727	7.89057	4.53361	3' UTR	ENSBTAG00000002394	ENSBTAT00000032260	42739	614057	TMEM44	transmembrane protein 44
1	73171860	73172024	165	GM_1.MASC2_peak_166	3.82454	5.33723	2.28431	Exon (ENSBTAT00000052188/ENSBTAG00000038600, exon 1 of 1)	ENSBTAG00000038600	ENSBTAT00000052188	339	100848949	LRRC15	leucine rich repeat containing 15
1	73172179	73172664	486	GM_1.MASC2_peak_167	5.29862	11.7503	8.0057	Exon (ENSBTAT00000052188/ENSBTAG00000038600, exon 1 of 1)	ENSBTAG00000038600	ENSBTAT00000052188	658	100848949	LRRC15	leucine rich repeat containing 15
1	73172957	73173079	123	GM_1.MASC2_peak_168	8.78527	18.7895	14.443	Exon (ENSBTAT00000052188/ENSBTAG00000038600, exon 1 of 1)	ENSBTAG00000038600	ENSBTAT00000052188	1436	100848949	LRRC15	leucine rich repeat containing 15
1	73173603	73173710	108	GM_1.MASC2_peak_169	4.90116	9.21695	5.71845	Distal Intergenic	ENSBTAG00000038600	ENSBTAT00000052188	2082	100848949	LRRC15	leucine rich repeat containing 15
1	73257623	73257925	303	GM_1.MASC2_peak_170	5.99238	9.71783	6.16797	Distal Intergenic	ENSBTAG00000048497	ENSBTAT00000071140	3627	NA	NA	NA
1	73363110	73363346	237	GM_1.MASC2_peak_171	3.06685	10.1583	6.56176	3' UTR	ENSBTAG00000000569	ENSBTAT00000000742	2092	539547	HES1	hes family bHLH transcription factor 1
1	74608772	74609025	254	GM_1.MASC2_peak_172	7.48246	18.3658	14.0554	Exon (ENSBTAT00000007148/ENSBTAG00000005430, exon 2 of 2)	ENSBTAG00000005430	ENSBTAT00000007148	119748	519376	MB21D2	Mab-21 domain containing 2
1	78737594	78737912	319	GM_1.MASC2_peak_173	2.50151	10.1529	6.55738	Exon (ENSBTAT00000061134/ENSBTAG00000044001, exon 7 of 12)	ENSBTAG00000044001	ENSBTAT00000061134	398307	524132	LPP	LIM domain containing preferred translocation partner in lipoma
1	79194306	79194625	320	GM_1.MASC2_peak_174	7.74969	19.3916	15.0008	Distal Intergenic	ENSBTAG00000049984	ENSBTAT00000067293	9350	NA	NA	NA
1	79194840	79194947	108	GM_1.MASC2_peak_175	5.79132	11.6025	7.87118	Distal Intergenic	ENSBTAG00000049984	ENSBTAT00000067293	8816	NA	NA	NA
1	79587816	79587981	166	GM_1.MASC2_peak_176	3.97287	5.81999	2.71459	Intron (ENSBTAT00000001978/ENSBTAG00000001511, intron 1 of 9)	ENSBTAG00000001511	ENSBTAT00000001978	29502	539020	BCL6	BCL6 transcription repressor
1	79602047	79602267	221	GM_1.MASC2_peak_177	2.71531	8.02875	4.65623	Exon (ENSBTAT00000001978/ENSBTAG00000001511, exon 5 of 10)	ENSBTAG00000001511	ENSBTAT00000001978	43733	539020	BCL6	BCL6 transcription repressor
1	79602430	79602847	418	GM_1.MASC2_peak_178	3.36033	14.3763	10.3876	Exon (ENSBTAT00000001978/ENSBTAG00000001511, exon 5 of 10)	ENSBTAG00000001511	ENSBTAT00000001978	44116	539020	BCL6	BCL6 transcription repressor
1	79659098	79659230	133	GM_1.MASC2_peak_179	4.36941	6.33468	3.15823	3' UTR	ENSBTAG00000017312	ENSBTAT00000023020	1654	280932	SST	somatostatin
1	80661777	80661919	143	GM_1.MASC2_peak_180	6.91125	18.1099	13.8145	5' UTR	ENSBTAG00000003151	ENSBTAT00000004094	17	506316	DNAJB11	DnaJ heat shock protein family (Hsp40) member B11
1	81288290	81288399	110	GM_1.MASC2_peak_181	12.3151	32.8119	27.5763	5' UTR	ENSBTAG00000001697	ENSBTAT00000002225	712	615156	TRA2B	transformer 2 beta homolog
1	81402128	81402294	167	GM_1.MASC2_peak_182	9.74676	18.8756	14.5205	5' UTR	ENSBTAG00000007666	ENSBTAT00000036032	103	519028	IGF2BP2	insulin like growth factor 2 mRNA binding protein 2
1	81587332	81587504	173	GM_1.MASC2_peak_183	3.86615	8.22323	4.83594	3' UTR	ENSBTAG00000001749	ENSBTAT00000002296	33808	539639	SENP2	SUMO specific peptidase 2
1	81705842	81705985	144	GM_1.MASC2_peak_184	5.28444	14.2851	10.3052	3' UTR	ENSBTAG00000017115	ENSBTAT00000022752	9343	505368	TMEM41A	transmembrane protein 41A
1	81719472	81719936	465	GM_1.MASC2_peak_185	4.62887	8.38476	4.97433	Exon (ENSBTAT00000022739/ENSBTAG00000017103, exon 11 of 14)	ENSBTAG00000017103	ENSBTAT00000022739	116942	505369	MAP3K13	mitogen-activated protein kinase kinase kinase 13
1	82103944	82104141	198	GM_1.MASC2_peak_186	2.89079	6.8174	3.57905	Exon (ENSBTAT00000006865/ENSBTAG00000005212, exon 2 of 2)	ENSBTAG00000005212	ENSBTAT00000006865	119880	615631	C1H3orf70	chromosome 1 C3orf70 homolog
1	82104289	82104476	188	GM_1.MASC2_peak_187	3.1754	9.19303	5.69928	3' UTR	ENSBTAG00000005212	ENSBTAT00000006865	120225	615631	C1H3orf70	chromosome 1 C3orf70 homolog
1	82115742	82115858	117	GM_1.MASC2_peak_188	4.41279	11.3348	7.62478	Distal Intergenic	ENSBTAG00000053175	ENSBTAT00000078505	-107530	112448358	LOC112448358	U6 spliceosomal RNA
1	82803476	82803702	227	GM_1.MASC2_peak_189	5.99031	12.7656	8.92306	3' UTR	ENSBTAG00000002878	ENSBTAT00000045854	9401	509942	CHRD	chordin
1	82821078	82821386	309	GM_1.MASC2_peak_190	5.81288	16.7969	12.604	3' UTR	ENSBTAG00000000476	ENSBTAT00000000602	4427	538672	THPO	thrombopoietin
1	82829136	82829375	240	GM_1.MASC2_peak_191	6.65679	13.1734	9.2948	5' UTR	ENSBTAG00000040199	ENSBTAT00000000606	98	505599	POLR2H	RNA polymerase II subunit H
1	82845833	82845948	116	GM_1.MASC2_peak_192	4.86759	7.87193	4.51933	Exon (ENSBTAT00000083893/ENSBTAG00000012273, exon 3 of 3)	ENSBTAG00000012273	ENSBTAT00000083893	2461	538666	FAM131A	family with sequence similarity 131 member A
1	82854018	82854333	316	GM_1.MASC2_peak_193	5.76859	35.2035	29.8442	3' UTR	ENSBTAG00000012881	ENSBTAT00000032213	18435	444858	EIF4G1	eukaryotic translation initiation factor 4 gamma 1
1	82866110	82866745	636	GM_1.MASC2_peak_194	2.93053	18.8906	14.5345	Exon (ENSBTAT00000032213/ENSBTAG00000012881, exon 11 of 34)	ENSBTAG00000012881	ENSBTAT00000032213	6023	444858	EIF4G1	eukaryotic translation initiation factor 4 gamma 1
1	82920769	82921024	256	GM_1.MASC2_peak_195	2.79361	6.66545	3.44899	3' UTR	ENSBTAG00000051586	ENSBTAT00000064633	6174	281134	ECE2	endothelin converting enzyme 2
1	82932965	82933137	173	GM_1.MASC2_peak_196	3.85865	17.8162	13.5397	Exon (ENSBTAT00000032212/ENSBTAG00000005652, exon 9 of 9)	ENSBTAG00000005652	ENSBTAT00000032212	5055	614624	ALG3	ALG3 alpha-1,3- mannosyltransferase
1	82960477	82960649	173	GM_1.MASC2_peak_197	3.55983	6.99588	3.73718	3' UTR	ENSBTAG00000006920	ENSBTAT00000009087	7545	530975	ABCF3	ATP binding cassette subfamily F member 3
1	82970331	82970511	181	GM_1.MASC2_peak_198	1.8279	5.87507	2.75883	Distal Intergenic	ENSBTAG00000006920	ENSBTAT00000009087	-2317	530975	ABCF3	ATP binding cassette subfamily F member 3
1	82982476	82982875	400	GM_1.MASC2_peak_199	2.68924	10.1555	6.5596	Intron (ENSBTAT00000025757/ENSBTAG00000019336, intron 15 of 15)	ENSBTAG00000019336	ENSBTAT00000025757	14030	539203	DVL3	dishevelled segment polarity protein 3
1	82983095	82983480	386	GM_1.MASC2_peak_200	3.36033	14.3763	10.3876	Exon (ENSBTAT00000025757/ENSBTAG00000019336, exon 15 of 16)	ENSBTAG00000019336	ENSBTAT00000025757	13425	539203	DVL3	dishevelled segment polarity protein 3
1	82996538	82996817	280	GM_1.MASC2_peak_201	3.13688	6.39228	3.21069	5' UTR	ENSBTAG00000019336	ENSBTAT00000025757	88	539203	DVL3	dishevelled segment polarity protein 3
1	83891871	83891994	124	GM_1.MASC2_peak_202	4.44925	6.66056	3.44453	Intron (ENSBTAT00000013720/ENSBTAG00000010394, intron 25 of 28)	ENSBTAG00000010394	ENSBTAT00000013720	238717	100139125	MCF2L2	MCF.2 cell line derived transforming sequence-like 2
1	87879506	87879734	229	GM_1.MASC2_peak_203	2.99403	7.34684	4.05285	Exon (ENSBTAT00000012168/ENSBTAG00000009232, exon 21 of 21)	ENSBTAG00000009232	ENSBTAT00000012168	43099	282306	PIK3CA	phosphatidylinositol-4,5-bisphosphate 3-kinase catalytic subunit alpha
1	87908111	87908289	179	GM_1.MASC2_peak_204	3.71273	10.1405	6.54642	Exon (ENSBTAT00000012168/ENSBTAG00000009232, exon 2 of 21)	ENSBTAG00000009232	ENSBTAT00000012168	14544	282306	PIK3CA	phosphatidylinositol-4,5-bisphosphate 3-kinase catalytic subunit alpha
1	87963815	87963927	113	GM_1.MASC2_peak_205	6.97856	10.3659	6.74848	5' UTR	ENSBTAG00000009232	ENSBTAT00000072391	268	282306	PIK3CA	phosphatidylinositol-4,5-bisphosphate 3-kinase catalytic subunit alpha
1	88362044	88362277	234	GM_1.MASC2_peak_206	2.31792	4.35292	1.44638	Exon (ENSBTAT00000077286/ENSBTAG00000054315, exon 1 of 11)	ENSBTAG00000054315	ENSBTAT00000077286	112	100298830	GTPBP6	GTP binding protein 6 (putative)
1	88410739	88410984	246	GM_1.MASC2_peak_207	4.19627	5.181	2.15098	Distal Intergenic	ENSBTAG00000052803	ENSBTAT00000085324	-3476	100298789	PPP2R3B	protein phosphatase 2 regulatory subunit B''beta
1	93147326	93147433	108	GM_1.MASC2_peak_208	4.44925	6.66056	3.44453	Exon (ENSBTAT00000045228/ENSBTAG00000031891, exon 5 of 5)	ENSBTAG00000031891	ENSBTAT00000045228	749684	530042	NLGN1	neuroligin 1
1	95275053	95275166	114	GM_1.MASC2_peak_209	3.26586	14.9294	10.8986	Exon (ENSBTAT00000025816/ENSBTAG00000019376, exon 4 of 25)	ENSBTAG00000019376	ENSBTAT00000025816	131332	615534	FNDC3B	fibronectin type III domain containing 3B
1	95479704	95480109	406	GM_1.MASC2_peak_210	9.64671	17.2876	13.057	Distal Intergenic	ENSBTAG00000050699	ENSBTAT00000074364	-25416	101904810	LOC101904810	mpv17-like protein 2
1	95908749	95908958	210	GM_1.MASC2_peak_211	7.70449	14.0889	10.1273	3' UTR	ENSBTAG00000017490	ENSBTAT00000068010	166705	514554	PLD1	phospholipase D1, phosphatidylcholine-specific
1	96158342	96158494	153	GM_1.MASC2_peak_212	2.64293	16.8361	12.6415	3' UTR	ENSBTAG00000049814	ENSBTAT00000084760	136084	NA	NA	NA
1	96328870	96328987	118	GM_1.MASC2_peak_213	18.5751	42.9661	37.249	Distal Intergenic	ENSBTAG00000011742	ENSBTAT00000015600	-66586	NA	NA	NA
1	96368112	96368219	108	GM_1.MASC2_peak_214	3.47689	10.5516	6.915	Distal Intergenic	ENSBTAG00000011742	ENSBTAT00000015600	-27354	NA	NA	NA
1	96426873	96427022	150	GM_1.MASC2_peak_215	1.72355	4.34782	1.44262	Distal Intergenic	ENSBTAG00000011742	ENSBTAT00000068839	20936	NA	NA	NA
1	97241537	97241786	250	GM_1.MASC2_peak_216	2.99383	9.63451	6.09591	Exon (ENSBTAT00000066794/ENSBTAG00000013938, exon 8 of 16)	ENSBTAG00000013938	ENSBTAT00000066794	45323	534916	PHC3	polyhomeotic homolog 3
1	97390837	97391153	317	GM_1.MASC2_peak_217	3.0967	31.7762	26.6004	Exon (ENSBTAT00000009720/ENSBTAG00000039442, exon 8 of 8)	ENSBTAG00000039442	ENSBTAT00000009720	30768	538938	SEC62	SEC62 homolog, preprotein translocation factor
1	97589497	97589643	147	GM_1.MASC2_peak_218	5.83118	18.4599	14.1414	Exon (ENSBTAT00000044888/ENSBTAG00000013142, exon 8 of 8)	ENSBTAG00000013142	ENSBTAT00000044888	14496	539376	MYNN	myoneurin
1	98280002	98280111	110	GM_1.MASC2_peak_219	5.87889	8.28638	4.88988	Distal Intergenic	ENSBTAG00000005871	ENSBTAT00000070527	-758	532209	MECOM	MDS1 and EVI1 complex locus
1	98312930	98313289	360	GM_1.MASC2_peak_220	4.0843	6.79479	3.55895	Exon (ENSBTAT00000070527/ENSBTAG00000005871, exon 7 of 15)	ENSBTAG00000005871	ENSBTAT00000070527	32061	532209	MECOM	MDS1 and EVI1 complex locus
1	99426685	99426887	203	GM_1.MASC2_peak_221	4.4524	20.8473	16.3488	Exon (ENSBTAT00000063751/ENSBTAG00000018727, exon 8 of 15)	ENSBTAG00000018727	ENSBTAT00000063751	65402	538532	GOLIM4	golgi integral membrane protein 4
1	99429128	99429255	128	GM_1.MASC2_peak_222	6.58827	18.7256	14.3827	Exon (ENSBTAT00000063751/ENSBTAG00000018727, exon 9 of 15)	ENSBTAG00000018727	ENSBTAT00000063751	67845	538532	GOLIM4	golgi integral membrane protein 4
1	101530136	101530246	111	GM_1.MASC2_peak_223	2.85312	9.34859	5.83615	Exon (ENSBTAT00000014794/ENSBTAG00000011139, exon 2 of 4)	ENSBTAG00000011139	ENSBTAT00000014794	7392	534616	BCHE	butyrylcholinesterase
1	106925159	106925279	121	GM_1.MASC2_peak_224	6.17863	12.3158	8.51559	5' UTR	ENSBTAG00000017416	ENSBTAT00000023150	306	535090	KPNA4	karyopherin subunit alpha 4
1	107698341	107698848	508	GM_1.MASC2_peak_225	3.72803	19.1607	14.7887	Exon (ENSBTAT00000087387/ENSBTAG00000014960, exon 2 of 8)	ENSBTAG00000014960	ENSBTAT00000087387	708	535716	SCHIP1	schwannomin interacting protein 1
1	108871679	108871806	128	GM_1.MASC2_peak_226	4.8	6.89047	3.64754	Intron (ENSBTAT00000044711/ENSBTAG00000009336, intron 4 of 5)	ENSBTAG00000009336	ENSBTAT00000044711	4648	781644	LXN	latexin
1	109425970	109426253	284	GM_1.MASC2_peak_227	4.14533	18.152	13.8529	3' UTR	ENSBTAG00000005230	ENSBTAT00000044731	8136	525900	SHOX2	short stature homeobox 2
1	109426403	109426527	125	GM_1.MASC2_peak_228	2.71731	11.2975	7.59045	3' UTR	ENSBTAG00000005230	ENSBTAT00000044731	8569	525900	SHOX2	short stature homeobox 2
1	109719568	109719832	265	GM_1.MASC2_peak_229	6.77602	12.9592	9.09877	Distal Intergenic	ENSBTAG00000045446	ENSBTAT00000062879	80305	NA	NA	NA
1	110432828	110432935	108	GM_1.MASC2_peak_230	5.3391	8.34734	4.9419	Downstream (2-3kb)	ENSBTAG00000054426	ENSBTAT00000078655	-2345	112448279	LOC112448279	U6 spliceosomal RNA
1	110448811	110448969	159	GM_1.MASC2_peak_231	7.89632	19.6858	15.2697	5' UTR	ENSBTAG00000003851	ENSBTAT00000005025	1257	514613	CCNL1	cyclin L1
1	110460720	110460920	201	GM_1.MASC2_peak_232	2.70023	9.0919	5.60698	3' UTR	ENSBTAG00000003851	ENSBTAT00000005025	13166	514613	CCNL1	cyclin L1
1	110952128	110952688	561	GM_1.MASC2_peak_233	2.56607	7.79523	4.44792	Exon (ENSBTAT00000016071/ENSBTAG00000012120, exon 2 of 6)	ENSBTAG00000012120	ENSBTAT00000016071	3203	540975	TIPARP	TCDD inducible poly(ADP-ribose) polymerase
1	111829393	111829650	258	GM_1.MASC2_peak_234	2.65013	10.0792	6.49419	5' UTR	ENSBTAG00000014318	ENSBTAT00000019041	119	517797	SLC33A1	solute carrier family 33 member 1
1	113326652	113326845	194	GM_1.MASC2_peak_235	3.26612	9.75271	6.19957	Exon (ENSBTAT00000008082/ENSBTAG00000006142, exon 1 of 25)	ENSBTAG00000006142	ENSBTAT00000008082	83	509583	DHX36	DEAH-box helicase 36
1	114556888	114557248	361	GM_1.MASC2_peak_236	2.44388	6.92105	3.67377	3' UTR	ENSBTAG00000055257	ENSBTAT00000083623	1129	784133	RAP2B	RAP2B, member of RAS oncogene family
1	114558048	114558294	247	GM_1.MASC2_peak_237	3.38954	6.82121	3.58271	5' UTR	ENSBTAG00000055257	ENSBTAT00000083623	83	784133	RAP2B	RAP2B, member of RAS oncogene family
1	114909186	114909384	199	GM_1.MASC2_peak_238	2.8591	4.23544	1.34681	Exon (ENSBTAT00000001919/ENSBTAG00000001465, exon 1 of 1)	ENSBTAG00000001465	ENSBTAT00000001919	713	281963	P2RY1	purinergic receptor P2Y1
1	116691918	116692114	197	GM_1.MASC2_peak_239	4.36941	6.33468	3.15823	Exon (ENSBTAT00000010239/ENSBTAG00000021703, exon 37 of 45)	ENSBTAG00000021703	ENSBTAT00000010239	325419	538979	MED12L	mediator complex subunit 12L
1	117379236	117379854	619	GM_1.MASC2_peak_240	2.26059	5.68813	2.59376	3' UTR	ENSBTAG00000023445	ENSBTAT00000044404	17372	785659	SIAH2	siah E3 ubiquitin protein ligase 2
1	117571223	117571640	418	GM_1.MASC2_peak_241	3.11594	12.1972	8.40422	Exon (ENSBTAT00000087180/ENSBTAG00000009106, exon 10 of 14)	ENSBTAG00000009106	ENSBTAT00000087180	17682	614746	EIF2A	eukaryotic translation initiation factor 2A
1	117673798	117674224	427	GM_1.MASC2_peak_242	4.13675	24.481	19.733	3' UTR	ENSBTAG00000018402	ENSBTAT00000024485	44013	541277	TSC22D2	TSC22 domain family member 2
1	117715786	117716120	335	GM_1.MASC2_peak_243	3.18486	12.3557	8.55015	Exon (ENSBTAT00000024485/ENSBTAG00000018402, exon 1 of 4)	ENSBTAG00000018402	ENSBTAT00000024485	2117	541277	TSC22D2	TSC22 domain family member 2
1	117716364	117716628	265	GM_1.MASC2_peak_244	2.99378	10.3959	6.77474	Exon (ENSBTAT00000024485/ENSBTAG00000018402, exon 1 of 4)	ENSBTAG00000018402	ENSBTAT00000024485	1609	541277	TSC22D2	TSC22 domain family member 2
1	117716819	117717041	223	GM_1.MASC2_peak_245	1.97887	4.55867	1.62955	Exon (ENSBTAT00000024485/ENSBTAG00000018402, exon 1 of 4)	ENSBTAG00000018402	ENSBTAT00000024485	1196	541277	TSC22D2	TSC22 domain family member 2
1	117717833	117718268	436	GM_1.MASC2_peak_246	2.2931	5.71636	2.61813	5' UTR	ENSBTAG00000018402	ENSBTAT00000024485	0	541277	TSC22D2	TSC22 domain family member 2
1	118350763	118350900	138	GM_1.MASC2_peak_247	3.92853	5.99509	2.86522	Distal Intergenic	ENSBTAG00000011147	ENSBTAT00000014803	-866	539035	RNF13	ring finger protein 13
1	118809535	118809666	132	GM_1.MASC2_peak_248	3.46719	7.24366	3.96137	5' UTR	ENSBTAG00000015163	ENSBTAT00000020168	32	533038	TM4SF1	transmembrane 4 L six family member 1
1	120896855	120897043	189	GM_1.MASC2_peak_249	6.99105	11.3866	7.67271	Distal Intergenic	ENSBTAG00000014751	ENSBTAT00000019626	3529	NA	NA	NA
1	124868605	124868903	299	GM_1.MASC2_peak_250	2.17724	5.62803	2.54394	3' UTR	ENSBTAG00000007933	ENSBTAT00000010430	19848	509304	DIPK2A	divergent protein kinase domain 2A
1	124887478	124887624	147	GM_1.MASC2_peak_251	2.99408	6.96533	3.71176	Exon (ENSBTAT00000010430/ENSBTAG00000007933, exon 1 of 3)	ENSBTAG00000007933	ENSBTAT00000010430	1127	509304	DIPK2A	divergent protein kinase domain 2A
1	124888421	124888528	108	GM_1.MASC2_peak_252	4.02658	5.6629	2.57114	5' UTR	ENSBTAG00000007933	ENSBTAT00000010430	223	509304	DIPK2A	divergent protein kinase domain 2A
1	125704951	125705161	211	GM_1.MASC2_peak_253	3.42205	7.58758	4.26329	3' UTR	ENSBTAG00000031178	ENSBTAT00000044136	662088	535743	SLC9A9	solute carrier family 9 member A9
1	126391748	126392035	288	GM_1.MASC2_peak_254	3.5936	6.59148	3.39025	Intron (ENSBTAT00000049695/ENSBTAG00000023429, intron 1 of 15)	ENSBTAG00000023429	ENSBTAT00000049695	26801	616560	PLS1	plastin 1
1	126545974	126546094	121	GM_1.MASC2_peak_255	7.89271	12.4001	8.59128	Intron (ENSBTAT00000015321/ENSBTAG00000011529, intron 28 of 46)	ENSBTAG00000011529	ENSBTAT00000015321	62630	504869	ATR	ATR serine/threonine kinase
1	126593774	126593961	188	GM_1.MASC2_peak_256	7.86493	13.1822	9.30166	Intron (ENSBTAT00000015318/ENSBTAG00000011524, intron 1 of 41)	ENSBTAG00000011524	ENSBTAT00000015318	531	540834	XRN1	5'-3' exoribonuclease 1
1	126814314	126814615	302	GM_1.MASC2_peak_257	4.37712	8.50436	5.07991	3' UTR	ENSBTAG00000018138	ENSBTAT00000024143	78155	616031	GK5	glycerol kinase 5
1	127215484	127215662	179	GM_1.MASC2_peak_258	2.88319	6.43184	3.24482	3' UTR	ENSBTAG00000002185	ENSBTAT00000002831	6458	515595	RNF7	ring finger protein 7
1	127534097	127534401	305	GM_1.MASC2_peak_259	3.41494	9.40164	5.88366	Exon (ENSBTAT00000052575/ENSBTAG00000040061, exon 2 of 3)	ENSBTAG00000040061	ENSBTAT00000052575	40434	539843	ZBTB38	zinc finger and BTB domain containing 38
1	127534688	127535455	768	GM_1.MASC2_peak_260	2.68924	10.1555	6.5596	Exon (ENSBTAT00000052575/ENSBTAG00000040061, exon 2 of 3)	ENSBTAG00000040061	ENSBTAT00000052575	39380	539843	ZBTB38	zinc finger and BTB domain containing 38
1	127535699	127536083	385	GM_1.MASC2_peak_261	3.86321	13.0224	9.1567	Exon (ENSBTAT00000052575/ENSBTAG00000040061, exon 2 of 3)	ENSBTAG00000040061	ENSBTAT00000052575	38752	539843	ZBTB38	zinc finger and BTB domain containing 38
1	127536534	127536825	292	GM_1.MASC2_peak_262	2.99408	6.96533	3.71176	Exon (ENSBTAT00000052575/ENSBTAG00000040061, exon 2 of 3)	ENSBTAG00000040061	ENSBTAT00000052575	38010	539843	ZBTB38	zinc finger and BTB domain containing 38
1	127832215	127832398	184	GM_1.MASC2_peak_263	2.2931	5.71636	2.61813	3' UTR	ENSBTAG00000009115	ENSBTAT00000012013	69670	512922	SPSB4	splA/ryanodine receptor domain and SOCS box containing 4
1	128010084	128010370	287	GM_1.MASC2_peak_264	2.99368	13.0561	9.18848	3' UTR	ENSBTAG00000015310	ENSBTAT00000020353	32049	510392	SLC25A36	solute carrier family 25 member 36
1	130074727	130074942	216	GM_1.MASC2_peak_265	2.90322	7.58698	4.26329	Distal Intergenic	ENSBTAG00000051220	ENSBTAT00000084748	1405	NA	NA	NA
1	130075900	130076105	206	GM_1.MASC2_peak_266	4.63305	8.08269	4.70501	Exon (ENSBTAT00000084748/ENSBTAG00000051220, exon 1 of 2)	ENSBTAG00000051220	ENSBTAT00000084748	27	NA	NA	NA
1	130757517	130757626	110	GM_1.MASC2_peak_267	5.3391	8.34734	4.9419	Intron (ENSBTAT00000052818/ENSBTAG00000001497, intron 1 of 5)	ENSBTAG00000001497	ENSBTAT00000052818	15384	540803	MRAS	muscle RAS oncogene homolog
1	130826546	130826805	260	GM_1.MASC2_peak_268	5.17345	10.0722	6.48764	Intron (ENSBTAT00000070152/ENSBTAG00000019952, intron 20 of 20)	ENSBTAG00000019952	ENSBTAT00000070152	103962	539591	ARMC8	armadillo repeat containing 8
1	132219553	132219810	258	GM_1.MASC2_peak_269	2.40475	7.91312	4.5549	Exon (ENSBTAT00000024518/ENSBTAG00000018427, exon 3 of 4)	ENSBTAG00000018427	ENSBTAT00000024518	73139	536154	NCK1	NCK adaptor protein 1
1	132236256	132236391	136	GM_1.MASC2_peak_270	8.56055	16.4199	12.2557	Exon (ENSBTAT00000024518/ENSBTAG00000018427, exon 2 of 4)	ENSBTAG00000018427	ENSBTAT00000024518	56558	536154	NCK1	NCK adaptor protein 1
1	132293565	132293947	383	GM_1.MASC2_peak_271	4.79573	6.26347	3.1011	Distal Intergenic	ENSBTAG00000018427	ENSBTAT00000024518	-998	536154	NCK1	NCK adaptor protein 1
1	133084298	133084534	237	GM_1.MASC2_peak_272	2.99429	5.82229	2.71543	Exon (ENSBTAT00000000991/ENSBTAG00000000750, exon 1 of 2)	ENSBTAG00000000750	ENSBTAT00000000991	0	525740	MSL2	MSL complex subunit 2
1	134951059	134951501	443	GM_1.MASC2_peak_273	1.8656	4.29783	1.40236	Exon (ENSBTAT00000074081/ENSBTAG00000000742, exon 2 of 8)	ENSBTAG00000000742	ENSBTAT00000074081	3157	538514	AMOTL2	angiomotin like 2
1	134954459	134954604	146	GM_1.MASC2_peak_274	2.10084	5.25082	2.21176	Exon (ENSBTAT00000074081/ENSBTAG00000000742, exon 3 of 8)	ENSBTAG00000000742	ENSBTAT00000074081	6557	538514	AMOTL2	angiomotin like 2
1	134956593	134956829	237	GM_1.MASC2_peak_275	3.47766	5.88032	2.7639	Intron (ENSBTAT00000074081/ENSBTAG00000000742, intron 5 of 7)	ENSBTAG00000000742	ENSBTAT00000074081	8691	538514	AMOTL2	angiomotin like 2
1	134964554	134965287	734	GM_1.MASC2_peak_276	2.91967	16.2393	12.092	3' UTR	ENSBTAG00000000742	ENSBTAT00000074081	16652	538514	AMOTL2	angiomotin like 2
1	135869238	135869386	149	GM_1.MASC2_peak_277	1.83323	6.60136	3.39921	3' UTR	ENSBTAG00000035556	ENSBTAT00000023484	12331	504871	CDV3	CDV3 homolog
1	135869602	135869860	259	GM_1.MASC2_peak_278	2.39486	10.3137	6.7012	3' UTR	ENSBTAG00000035556	ENSBTAT00000023484	11857	504871	CDV3	CDV3 homolog
1	135881183	135881627	445	GM_1.MASC2_peak_279	4.94885	31.2326	26.0871	5' UTR	ENSBTAG00000035556	ENSBTAT00000023484	90	504871	CDV3	CDV3 homolog
1	136046914	136047097	184	GM_1.MASC2_peak_280	4.7083	6.74579	3.51756	Exon (ENSBTAT00000085114/ENSBTAG00000018508, exon 2 of 4)	ENSBTAG00000018508	ENSBTAT00000085114	157244	511034	TMEM108	transmembrane protein 108
1	137215234	137215371	138	GM_1.MASC2_peak_281	8.00865	13.7741	9.83635	5' UTR	ENSBTAG00000002966	ENSBTAT00000003865	0	504472	DNAJC13	DnaJ heat shock protein family (Hsp40) member C13
1	138500901	138501010	110	GM_1.MASC2_peak_282	7.1188	11.9119	8.1451	Distal Intergenic	ENSBTAG00000018749	ENSBTAT00000053197	49516	512320	NUDT16	nudix hydrolase 16
1	138548961	138549114	154	GM_1.MASC2_peak_283	5.63673	15.9463	11.8253	3' UTR	ENSBTAG00000018749	ENSBTAT00000024966	1303	512320	NUDT16	nudix hydrolase 16
1	138840254	138840367	114	GM_1.MASC2_peak_284	5.55757	11.9124	8.1454	Exon (ENSBTAT00000066810/ENSBTAG00000007462, exon 3 of 6)	ENSBTAG00000007462	ENSBTAT00000066810	828	101905341	ASTE1	asteroid homolog 1
1	138840583	138840795	213	GM_1.MASC2_peak_285	4.37712	8.50436	5.07991	Exon (ENSBTAT00000066810/ENSBTAG00000007462, exon 3 of 6)	ENSBTAG00000007462	ENSBTAT00000066810	1157	101905341	ASTE1	asteroid homolog 1
1	139251274	139251743	470	GM_1.MASC2_peak_286	3.40517	11.4255	7.70772	Exon (ENSBTAT00000018087/ENSBTAG00000013602, exon 41 of 42)	ENSBTAG00000013602	ENSBTAT00000018087	110776	540661	BRWD1	bromodomain and WD repeat domain containing 1
1	139252115	139252243	129	GM_1.MASC2_peak_287	3.15571	9.94148	6.3691	Exon (ENSBTAT00000018087/ENSBTAG00000013602, exon 41 of 42)	ENSBTAG00000013602	ENSBTAT00000018087	110276	540661	BRWD1	bromodomain and WD repeat domain containing 1
1	139253462	139253638	177	GM_1.MASC2_peak_288	2.6614	5.41295	2.35363	Exon (ENSBTAT00000018087/ENSBTAG00000013602, exon 40 of 42)	ENSBTAG00000013602	ENSBTAT00000018087	108881	540661	BRWD1	bromodomain and WD repeat domain containing 1
1	139423193	139423499	307	GM_1.MASC2_peak_289	2.03831	4.20177	1.31997	Exon (ENSBTAT00000030356/ENSBTAG00000023106, exon 2 of 2)	ENSBTAG00000023106	ENSBTAT00000030356	8543	534913	LOC534913	mariner-like transposase
1	141491398	141491742	345	GM_1.MASC2_peak_290	3.3129	9.05087	5.56752	Distal Intergenic	ENSBTAG00000030921	ENSBTAT00000043762	-59466	514701	FAM3B	family with sequence similarity 3 member B
1	141706019	141706439	421	GM_1.MASC2_peak_291	2.99439	5.44268	2.37974	3' UTR	ENSBTAG00000030913	ENSBTAT00000012035	28332	280872	MX1	MX dynamin like GTPase 1
1	142067600	142067886	287	GM_1.MASC2_peak_292	7.36738	13.5311	9.61876	Exon (ENSBTAT00000069342/ENSBTAG00000021253, exon 23 of 23)	ENSBTAG00000021253	ENSBTAT00000069342	48905	514566	PRDM15	PR/SET domain 15
1	142142613	142142738	126	GM_1.MASC2_peak_293	2.60766	5.70927	2.61287	3' UTR	ENSBTAG00000021259	ENSBTAT00000028327	62099	529537	C2CD2	C2 calcium dependent domain containing 2
1	142142975	142143185	211	GM_1.MASC2_peak_294	3.87525	8.245	4.85432	3' UTR	ENSBTAG00000021259	ENSBTAT00000028327	61652	529537	C2CD2	C2 calcium dependent domain containing 2
1	142237469	142237813	345	GM_1.MASC2_peak_295	6.4505	16.2145	12.0694	3' UTR	ENSBTAG00000030836	ENSBTAT00000028333	15818	510136	ZBTB21	zinc finger and BTB domain containing 21
1	142238061	142238324	264	GM_1.MASC2_peak_296	6.65679	13.1734	9.2948	Exon (ENSBTAT00000028333/ENSBTAG00000030836, exon 3 of 3)	ENSBTAG00000030836	ENSBTAT00000028333	15307	510136	ZBTB21	zinc finger and BTB domain containing 21
1	142240079	142240371	293	GM_1.MASC2_peak_297	6.82802	17.4734	13.231	Exon (ENSBTAT00000028333/ENSBTAG00000030836, exon 2 of 3)	ENSBTAG00000030836	ENSBTAT00000028333	13260	510136	ZBTB21	zinc finger and BTB domain containing 21
1	143087562	143087753	192	GM_1.MASC2_peak_298	3.17066	5.6575	2.56751	Exon (ENSBTAT00000028643/ENSBTAG00000021490, exon 11 of 11)	ENSBTAG00000021490	ENSBTAT00000028643	19262	508051	WDR4	WD repeat domain 4
1	143128072	143128649	578	GM_1.MASC2_peak_299	2.58283	8.17641	4.79219	Exon (ENSBTAT00000070054/ENSBTAG00000021491, exon 3 of 4)	ENSBTAG00000021491	ENSBTAT00000028645	8222	327717	NDUFV3	NADH:ubiquinone oxidoreductase subunit V3
1	143210524	143210727	204	GM_1.MASC2_peak_300	8.08348	12.6147	8.78542	Distal Intergenic	ENSBTAG00000014153	ENSBTAT00000018809	28507	533382	PKNOX1	PBX/knotted 1 homeobox 1
1	143262082	143262205	124	GM_1.MASC2_peak_301	4.55109	14.9022	10.873	3' UTR	ENSBTAG00000011645	ENSBTAT00000068582	12697	512680	U2AF1	U2 small nuclear RNA auxiliary factor 1
1	143512918	143513032	115	GM_1.MASC2_peak_302	3.59269	12.4496	8.63537	3' UTR	ENSBTAG00000011437	ENSBTAT00000015200	10960	100337254	SIK1	salt inducible kinase 1
1	143514530	143514840	311	GM_1.MASC2_peak_303	7.88662	30.3778	25.2785	3' UTR	ENSBTAG00000011437	ENSBTAT00000015200	9152	100337254	SIK1	salt inducible kinase 1
1	143684871	143684978	108	GM_1.MASC2_peak_304	4.7083	6.74579	3.51756	Intron (ENSBTAT00000023149/ENSBTAG00000017407, intron 7 of 8)	ENSBTAG00000017407	ENSBTAT00000023149	44073	617142	HSF2BP	heat shock transcription factor 2 binding protein
1	143743969	143744080	112	GM_1.MASC2_peak_305	4.39218	9.44286	5.92121	Intron (ENSBTAT00000023157/ENSBTAG00000017418, intron 8 of 15)	ENSBTAG00000017418	ENSBTAT00000023157	14754	510240	RRP1B	ribosomal RNA processing 1B
1	143749419	143749535	117	GM_1.MASC2_peak_306	2.63484	5.02127	2.02656	Exon (ENSBTAT00000023157/ENSBTAG00000017418, exon 13 of 16)	ENSBTAG00000017418	ENSBTAT00000023157	20204	510240	RRP1B	ribosomal RNA processing 1B
1	143749700	143749922	223	GM_1.MASC2_peak_307	2.80082	6.69032	3.46907	Exon (ENSBTAT00000023157/ENSBTAG00000017418, exon 13 of 16)	ENSBTAG00000017418	ENSBTAT00000023157	20485	510240	RRP1B	ribosomal RNA processing 1B
1	143850269	143850390	122	GM_1.MASC2_peak_308	5.54459	22.6884	18.0632	Exon (ENSBTAT00000000683/ENSBTAG00000000524, exon 1 of 3)	ENSBTAG00000000524	ENSBTAT00000000683	38	512805	CSTB	cystatin B (stefin B)
1	143874345	143874717	373	GM_1.MASC2_peak_309	3.42161	11.2647	7.56043	3' UTR	ENSBTAG00000003981	ENSBTAT00000070390	23244	512925	RRP1	ribosomal RNA processing 1
1	144025908	144026261	354	GM_1.MASC2_peak_310	3.2599	12.5284	8.7077	Distal Intergenic	ENSBTAG00000020456	ENSBTAT00000027260	29219	506607	AGPAT3	1-acylglycerol-3-phosphate O-acyltransferase 3
1	144147028	144147238	211	GM_1.MASC2_peak_311	3.87109	6.91777	3.67108	3' UTR	ENSBTAG00000007105	ENSBTAT00000009343	12915	514336	PWP2	PWP2 small subunit processome component
1	144147640	144147812	173	GM_1.MASC2_peak_312	3.99289	7.97572	4.60712	3' UTR	ENSBTAG00000007105	ENSBTAT00000009343	13527	514336	PWP2	PWP2 small subunit processome component
1	144224825	144225032	208	GM_1.MASC2_peak_313	3.26461	8.01928	4.64761	Distal Intergenic	ENSBTAG00000014880	ENSBTAT00000077110	8421	507857	ICOSLG	inducible T cell costimulator ligand
1	144225532	144225723	192	GM_1.MASC2_peak_314	3.13987	10.6922	7.04441	3' UTR	ENSBTAG00000014880	ENSBTAT00000077110	7523	507857	ICOSLG	inducible T cell costimulator ligand
1	144226171	144226369	199	GM_1.MASC2_peak_315	2.26564	4.65761	1.71535	3' UTR	ENSBTAG00000014880	ENSBTAT00000077110	6877	507857	ICOSLG	inducible T cell costimulator ligand
1	144833460	144833639	180	GM_1.MASC2_peak_316	2.99408	6.96533	3.71176	3' UTR	ENSBTAG00000017010	ENSBTAT00000022620	23886	512069	FAM207A	family with sequence similarity 207 member A
1	145016661	145016915	255	GM_1.MASC2_peak_317	4.62887	8.38476	4.97433	Exon (ENSBTAT00000023240/ENSBTAG00000017486, exon 5 of 12)	ENSBTAG00000017486	ENSBTAT00000023240	78923	521761	ADARB1	adenosine deaminase RNA specific B1
1	145089515	145089703	189	GM_1.MASC2_peak_318	1.94426	6.33889	3.16223	3' UTR	ENSBTAG00000007818	ENSBTAT00000010281	13454	404083	POFUT2	protein O-fucosyltransferase 2
1	145090210	145090404	195	GM_1.MASC2_peak_319	1.88359	5.36462	2.30966	3' UTR	ENSBTAG00000007818	ENSBTAT00000010281	12753	404083	POFUT2	protein O-fucosyltransferase 2
1	145244733	145244933	201	GM_1.MASC2_peak_320	5.99238	9.71783	6.16797	Exon (ENSBTAT00000034655/ENSBTAG00000023907, exon 1 of 41)	ENSBTAG00000023907	ENSBTAT00000083892	42595	508076	COL18A1	collagen type XVIII alpha 1 chain
1	145294174	145294296	123	GM_1.MASC2_peak_321	4.42622	13.2348	9.34905	Exon (ENSBTAT00000083892/ENSBTAG00000023907, exon 39 of 42)	ENSBTAG00000023907	ENSBTAT00000083892	92036	508076	COL18A1	collagen type XVIII alpha 1 chain
1	145296250	145296555	306	GM_1.MASC2_peak_322	4.03567	11.1448	7.45142	3' UTR	ENSBTAG00000023907	ENSBTAT00000083892	94112	508076	COL18A1	collagen type XVIII alpha 1 chain
1	145299920	145300258	339	GM_1.MASC2_peak_323	2.99451	5.0647	2.05192	3' UTR	ENSBTAG00000024162	ENSBTAT00000043357	25029	617307	SLC19A1	solute carrier family 19 member 1
1	145325970	145326109	140	GM_1.MASC2_peak_324	5.01739	6.77164	3.54001	Distal Intergenic	ENSBTAG00000024162	ENSBTAT00000043357	-822	617307	SLC19A1	solute carrier family 19 member 1
1	145356198	145356382	185	GM_1.MASC2_peak_325	3.88006	4.88149	1.90927	Intron (ENSBTAT00000084563/ENSBTAG00000051007, intron 2 of 2)	ENSBTAG00000051007	ENSBTAT00000084563	10103	NA	NA	NA
1	145672580	145672694	115	GM_1.MASC2_peak_326	3.43965	14.5791	10.5741	Exon (ENSBTAT00000015668/ENSBTAG00000011802, exon 5 of 35)	ENSBTAG00000011802	ENSBTAT00000015668	3631	511422	COL6A1	collagen type VI alpha 1 chain
1	145686623	145687862	1240	GM_1.MASC2_peak_327	2.17848	16.0805	11.9485	Exon (ENSBTAT00000015668/ENSBTAG00000011802, exon 35 of 35)	ENSBTAG00000011802	ENSBTAT00000015668	17674	511422	COL6A1	collagen type VI alpha 1 chain
1	145821114	145821545	432	GM_1.MASC2_peak_328	2.20571	15.1052	11.06	Exon (ENSBTAT00000043412/ENSBTAG00000019269, exon 3 of 28)	ENSBTAG00000019269	ENSBTAT00000043412	13945	282194	COL6A2	collagen type VI alpha 2 chain
1	145830838	145831100	263	GM_1.MASC2_peak_329	1.73225	7.67043	4.3389	Exon (ENSBTAT00000043412/ENSBTAG00000019269, exon 26 of 28)	ENSBTAG00000019269	ENSBTAT00000043412	23669	282194	COL6A2	collagen type VI alpha 2 chain
1	145833882	145834277	396	GM_1.MASC2_peak_330	2.72899	8.74822	5.294	Intron (ENSBTAT00000043412/ENSBTAG00000019269, intron 27 of 27)	ENSBTAG00000019269	ENSBTAT00000043412	26713	282194	COL6A2	collagen type VI alpha 2 chain
1	145834970	145835093	124	GM_1.MASC2_peak_331	2.16669	5.04563	2.04164	Exon (ENSBTAT00000043412/ENSBTAG00000019269, exon 28 of 28)	ENSBTAG00000019269	ENSBTAT00000043412	27801	282194	COL6A2	collagen type VI alpha 2 chain
1	145835287	145835802	516	GM_1.MASC2_peak_332	2.50052	11.5473	7.82018	3' UTR	ENSBTAG00000019269	ENSBTAT00000043412	28118	282194	COL6A2	collagen type VI alpha 2 chain
1	145837123	145837990	868	GM_1.MASC2_peak_333	2.34271	17.0321	12.8197	Exon (ENSBTAT00000025663/ENSBTAG00000019269, exon 16 of 16)	ENSBTAG00000019269	ENSBTAT00000025663	16406	282194	COL6A2	collagen type VI alpha 2 chain
1	146089977	146090097	121	GM_1.MASC2_peak_334	5.84788	8.22035	4.83349	Intron (ENSBTAT00000029328/ENSBTAG00000030670, intron 37 of 45)	ENSBTAG00000030670	ENSBTAT00000029328	88091	510855	PCNT	pericentrin
1	146273442	146273806	365	GM_1.MASC2_peak_335	4.58082	13.7105	9.78067	3' UTR	ENSBTAG00000004777	ENSBTAT00000086647	3041	525716	S100B	S100 calcium binding protein B
1	146344818	146344971	154	GM_1.MASC2_peak_336	6.17537	13.9447	9.99715	3' UTR	ENSBTAG00000005503	ENSBTAT00000007234	24519	507839	PRMT2	protein arginine methyltransferase 2
1	146975347	146975565	219	GM_1.MASC2_peak_337	3.05746	11.2941	7.58768	3' UTR	ENSBTAG00000004742	ENSBTAT00000006224	269157	529631	RUNX1	RUNX family transcription factor 1
1	146975799	146975929	131	GM_1.MASC2_peak_338	2.81046	9.66096	6.11741	Exon (ENSBTAT00000006224/ENSBTAG00000004742, exon 9 of 9)	ENSBTAG00000004742	ENSBTAT00000006224	268793	529631	RUNX1	RUNX family transcription factor 1
1	147048879	147049023	145	GM_1.MASC2_peak_339	4.03567	11.1448	7.45142	Intron (ENSBTAT00000006224/ENSBTAG00000004742, intron 5 of 8)	ENSBTAG00000004742	ENSBTAT00000006224	195699	529631	RUNX1	RUNX family transcription factor 1
1	147069785	147070234	450	GM_1.MASC2_peak_340	2.17426	8.68716	5.24291	5' UTR	ENSBTAG00000004742	ENSBTAT00000006224	174488	529631	RUNX1	RUNX family transcription factor 1
1	148316064	148316273	210	GM_1.MASC2_peak_341	4.9926	8.39947	4.98589	3' UTR	ENSBTAG00000018682	ENSBTAT00000024868	24921	540440	SETD4	SET domain containing 4
1	148353188	148353607	420	GM_1.MASC2_peak_342	4.22755	9.6555	6.11307	3' UTR	ENSBTAG00000023384	ENSBTAT00000031838	6348	515946	CBR1	carbonyl reductase 1
1	148450271	148450597	327	GM_1.MASC2_peak_343	3.09727	7.89057	4.53361	Exon (ENSBTAT00000024873/ENSBTAG00000018688, exon 3 of 3)	ENSBTAG00000018688	ENSBTAT00000024873	9713	516036	CBR3	carbonyl reductase 3
1	148538532	148538706	175	GM_1.MASC2_peak_344	4.36941	6.33468	3.15823	Intron (ENSBTAT00000019018/ENSBTAG00000014306, intron 6 of 27)	ENSBTAG00000014306	ENSBTAT00000019018	21935	514520	DOP1B	DOP1 leucine zipper like protein B
1	148547070	148547212	143	GM_1.MASC2_peak_345	8.08348	12.6147	8.78542	Exon (ENSBTAT00000019018/ENSBTAG00000014306, exon 10 of 28)	ENSBTAG00000014306	ENSBTAT00000019018	30473	514520	DOP1B	DOP1 leucine zipper like protein B
1	148590589	148590738	150	GM_1.MASC2_peak_346	4.64377	6.17463	3.02513	3' UTR	ENSBTAG00000014306	ENSBTAT00000019018	73992	514520	DOP1B	DOP1 leucine zipper like protein B
1	148604882	148605129	248	GM_1.MASC2_peak_347	6.54435	9.53747	6.00584	5' UTR	ENSBTAG00000011876	ENSBTAT00000015758	0	513807	MORC3	MORC family CW-type zinc finger 3
1	148638994	148639264	271	GM_1.MASC2_peak_348	2.63104	6.09785	2.954	Exon (ENSBTAT00000015758/ENSBTAG00000011876, exon 15 of 15)	ENSBTAG00000011876	ENSBTAT00000015758	34094	513807	MORC3	MORC family CW-type zinc finger 3
1	148681473	148681716	244	GM_1.MASC2_peak_349	2.53326	6.33085	3.15769	Exon (ENSBTAT00000082170/ENSBTAG00000011880, exon 12 of 14)	ENSBTAG00000011880	ENSBTAT00000082170	23860	511654	CHAF1B	chromatin assembly factor 1 subunit B
1	148685120	148685473	354	GM_1.MASC2_peak_350	4.4037	10.3872	6.76712	Distal Intergenic	ENSBTAG00000011880	ENSBTAT00000015764	27138	511654	CHAF1B	chromatin assembly factor 1 subunit B
1	149327932	149328104	173	GM_1.MASC2_peak_351	4.24386	5.26029	2.21961	Intron (ENSBTAT00000050511/ENSBTAG00000008167, intron 1 of 45)	ENSBTAG00000008167	ENSBTAT00000050511	9914	506569	TTC3	tetratricopeptide repeat domain 3
1	149402921	149403258	338	GM_1.MASC2_peak_352	2.19251	7.00334	3.74425	Exon (ENSBTAT00000050511/ENSBTAG00000008167, exon 33 of 46)	ENSBTAG00000008167	ENSBTAT00000050511	84903	506569	TTC3	tetratricopeptide repeat domain 3
1	149437348	149437485	138	GM_1.MASC2_peak_353	2.58283	8.17641	4.79219	Distal Intergenic	ENSBTAG00000004791	ENSBTAT00000006292	58508	507647	VPS26C	VPS26 endosomal protein sorting factor C
1	149463476	149463593	118	GM_1.MASC2_peak_354	4.57039	12.0724	8.29172	3' UTR	ENSBTAG00000004791	ENSBTAT00000050520	32416	507647	VPS26C	VPS26 endosomal protein sorting factor C
1	149708307	149708567	261	GM_1.MASC2_peak_355	3.5189	18.0956	13.803	Exon (ENSBTAT00000002319/ENSBTAG00000001771, exon 12 of 12)	ENSBTAG00000001771	ENSBTAT00000002319	140497	532989	DYRK1A	dual specificity tyrosine phosphorylation regulated kinase 1A
1	151161955	151162065	111	GM_1.MASC2_peak_356	6.84844	11.8511	8.09201	5' UTR	ENSBTAG00000009214	ENSBTAT00000012144	141	281148	ETS2	ETS proto-oncogene 2, transcription factor
1	151417276	151417384	109	GM_1.MASC2_peak_357	6.32395	12.1721	8.38155	Intron (ENSBTAT00000070418/ENSBTAG00000052589, intron 1 of 3)	ENSBTAG00000052589	ENSBTAT00000070418	9750	NA	NA	NA
1	151478168	151478474	307	GM_1.MASC2_peak_358	2.75113	7.35437	4.05909	Exon (ENSBTAT00000084643/ENSBTAG00000020787, exon 2 of 19)	ENSBTAG00000020787	ENSBTAT00000084643	2050	507414	PIK3R4	phosphoinositide-3-kinase regulatory subunit 4
1	151488424	151488665	242	GM_1.MASC2_peak_359	2.05452	4.55116	1.6233	Exon (ENSBTAT00000084643/ENSBTAG00000020787, exon 4 of 19)	ENSBTAG00000020787	ENSBTAT00000084643	12306	507414	PIK3R4	phosphoinositide-3-kinase regulatory subunit 4
1	151837570	151837877	308	GM_1.MASC2_peak_360	4.97851	14.542	10.5397	Exon (ENSBTAT00000072186/ENSBTAG00000049122, exon 15 of 21)	ENSBTAG00000049122	ENSBTAT00000072186	67701	785805	COL6A5	collagen type VI alpha 5 chain
1	151842576	151842713	138	GM_1.MASC2_peak_361	4.29604	12.5253	8.70569	Exon (ENSBTAT00000072186/ENSBTAG00000049122, exon 13 of 21)	ENSBTAG00000049122	ENSBTAT00000072186	62865	785805	COL6A5	collagen type VI alpha 5 chain
1	151884971	151885335	365	GM_1.MASC2_peak_362	3.15571	9.94148	6.3691	Exon (ENSBTAT00000072186/ENSBTAG00000049122, exon 6 of 21)	ENSBTAG00000049122	ENSBTAT00000072186	20243	785805	COL6A5	collagen type VI alpha 5 chain
1	151892800	151893117	318	GM_1.MASC2_peak_363	3.66581	17.2728	13.0437	Exon (ENSBTAT00000072186/ENSBTAG00000049122, exon 4 of 21)	ENSBTAG00000049122	ENSBTAT00000072186	12461	785805	COL6A5	collagen type VI alpha 5 chain
1	151898897	151899236	340	GM_1.MASC2_peak_364	3.95226	11.4389	7.71824	Exon (ENSBTAT00000072186/ENSBTAG00000049122, exon 3 of 21)	ENSBTAG00000049122	ENSBTAT00000072186	6342	785805	COL6A5	collagen type VI alpha 5 chain
1	152230339	152230501	163	GM_1.MASC2_peak_365	5.99467	8.57413	5.13881	Distal Intergenic	ENSBTAG00000006479	ENSBTAT00000008495	-2154	618048	CAPN7	calpain 7
1	152286103	152286432	330	GM_1.MASC2_peak_366	2.67022	6.87233	3.63074	Exon (ENSBTAT00000031822/ENSBTAG00000023377, exon 9 of 9)	ENSBTAG00000023377	ENSBTAT00000031822	80020	618056	SH3BP5	SH3 domain binding protein 5
1	152366339	152366483	145	GM_1.MASC2_peak_367	11.9848	26.5187	21.6436	Exon (ENSBTAT00000031822/ENSBTAG00000023377, exon 1 of 9)	ENSBTAG00000023377	ENSBTAT00000031822	0	618056	SH3BP5	SH3 domain binding protein 5
1	152434743	152434887	145	GM_1.MASC2_peak_368	4.4657	8.38001	4.97199	Exon (ENSBTAT00000031819/ENSBTAG00000023375, exon 6 of 6)	ENSBTAG00000023375	ENSBTAT00000031819	16038	535332	METTL6	methyltransferase like 6
1	152463025	152463212	188	GM_1.MASC2_peak_369	3.42143	14.9407	10.9084	3' UTR	ENSBTAG00000019202	ENSBTAT00000025560	12184	507577	EAF1	ELL associated factor 1
1	152463490	152463676	187	GM_1.MASC2_peak_370	2.7235	10.6846	7.03888	Distal Intergenic	ENSBTAG00000019202	ENSBTAT00000025560	12649	507577	EAF1	ELL associated factor 1
1	152465255	152465418	164	GM_1.MASC2_peak_371	2.15066	5.28856	2.24453	Distal Intergenic	ENSBTAG00000019202	ENSBTAT00000025560	14414	507577	EAF1	ELL associated factor 1
1	152701134	152701628	495	GM_1.MASC2_peak_372	2.67528	8.32589	4.9254	Exon (ENSBTAT00000034553/ENSBTAG00000024815, exon 28 of 28)	ENSBTAG00000024815	ENSBTAT00000034553	131470	529062	ANKRD28	ankyrin repeat domain 28
1	152916191	152916356	166	GM_1.MASC2_peak_373	4.44925	6.66056	3.44453	Distal Intergenic	ENSBTAG00000048450	ENSBTAT00000080891	-45823	114483601	MIR2285AO-2	microRNA mir-2285ao-2
1	153262763	153262899	137	GM_1.MASC2_peak_374	3.18301	10.6808	7.03537	3' UTR	ENSBTAG00000003916	ENSBTAT00000072711	3701	511579	DPH3	diphthamide biosynthesis 3
1	153299436	153299600	165	GM_1.MASC2_peak_375	3.26744	4.6198	1.68292	Intron (ENSBTAT00000006434/ENSBTAG00000004891, intron 4 of 7)	ENSBTAG00000004891	ENSBTAT00000006434	25032	510462	OXNAD1	oxidoreductase NAD binding domain containing 1
1	154095887	154096313	427	GM_1.MASC2_peak_376	2.3285	5.74953	2.64911	Exon (ENSBTAT00000074279/ENSBTAG00000030581, exon 23 of 23)	ENSBTAG00000030581	ENSBTAT00000074279	520271	614554	TBC1D5	TBC1 domain family member 5
1	154170222	154170335	114	GM_1.MASC2_peak_377	3.70722	8.85196	5.38935	Exon (ENSBTAT00000074279/ENSBTAG00000030581, exon 17 of 23)	ENSBTAG00000030581	ENSBTAT00000074279	446249	614554	TBC1D5	TBC1 domain family member 5
1	157198625	157198774	150	GM_1.MASC2_peak_378	6.43173	29.3548	24.3143	5' UTR	ENSBTAG00000046385	ENSBTAT00000064563	124	539764	RAB5A	RAB5A, member RAS oncogene family
1	158218936	158219256	321	GM_1.MASC2_peak_379	3.5383	11.5004	7.7755	3' UTR	ENSBTAG00000012867	ENSBTAT00000017100	8782	511331	TXLNA	taxilin alpha
1	158226711	158226888	178	GM_1.MASC2_peak_380	2.72767	8.41309	4.99836	Exon (ENSBTAT00000017100/ENSBTAG00000012867, exon 2 of 10)	ENSBTAG00000012867	ENSBTAT00000017100	1150	511331	TXLNA	taxilin alpha
1	158238605	158238864	260	GM_1.MASC2_peak_381	3.55079	14.445	10.4485	3' UTR	ENSBTAG00000002896	ENSBTAT00000003764	54196	531602	KPNA6	karyopherin subunit alpha 6
1	158326469	158326727	259	GM_1.MASC2_peak_382	4.72798	12.8245	8.9738	Distal Intergenic	ENSBTAG00000016954	ENSBTAT00000022547	-10755	514263	TMEM39B	transmembrane protein 39B
1	158365261	158365491	231	GM_1.MASC2_peak_383	6.95145	14.569	10.5652	Distal Intergenic	ENSBTAG00000012497	ENSBTAT00000016581	-5675	538775	KHDRBS1	KH RNA binding domain containing, signal transduction associated 1
10	1045268	1045375	108	GM_1.MASC2_peak_384	5.24329	7.95502	4.59017	Distal Intergenic	ENSBTAG00000000767	ENSBTAT00000065963	-1736	NA	NA	NA
10	1153303	1153591	289	GM_1.MASC2_peak_385	2.10084	5.25082	2.21176	3' UTR	ENSBTAG00000012803	ENSBTAT00000017007	8080	514960	SRP19	signal recognition particle 19
10	1169472	1169692	221	GM_1.MASC2_peak_386	3.55182	19.029	14.6655	Exon (ENSBTAT00000025099/ENSBTAG00000018852, exon 16 of 16)	ENSBTAG00000018852	ENSBTAT00000025099	93673	533233	APC	APC regulator of WNT signaling pathway
10	4112749	4112924	176	GM_1.MASC2_peak_387	2.08995	4.90367	1.92743	Exon (ENSBTAT00000002468/ENSBTAG00000001898, exon 7 of 10)	ENSBTAG00000001898	ENSBTAT00000002468	26328	509840	CCDC112	coiled-coil domain containing 112
10	4116553	4116728	176	GM_1.MASC2_peak_388	2.19544	4.95268	1.96623	Exon (ENSBTAT00000002468/ENSBTAG00000001898, exon 6 of 10)	ENSBTAG00000001898	ENSBTAT00000002468	22524	509840	CCDC112	coiled-coil domain containing 112
10	4361162	4361346	185	GM_1.MASC2_peak_389	3.28372	9.38502	5.86933	Exon (ENSBTAT00000011464/ENSBTAG00000008699, exon 2 of 2)	ENSBTAG00000008699	ENSBTAT00000011464	25521	541180	FEM1C	fem-1 homolog C
10	4387730	4387906	177	GM_1.MASC2_peak_390	8.45075	13.7635	9.82727	Distal Intergenic	ENSBTAG00000008699	ENSBTAT00000011464	-1039	541180	FEM1C	fem-1 homolog C
10	4429149	4429361	213	GM_1.MASC2_peak_391	3.92321	12.7072	8.87041	Exon (ENSBTAT00000003042/ENSBTAG00000002357, exon 2 of 2)	ENSBTAG00000002357	ENSBTAT00000003042	15243	539350	TICAM2	toll like receptor adaptor molecule 2
10	4471015	4471254	240	GM_1.MASC2_peak_392	2.23523	7.71792	4.37869	5' UTR	ENSBTAG00000035030	ENSBTAT00000049503	59	100125926	TMED7	transmembrane p24 trafficking protein 7
10	5001072	5001179	108	GM_1.MASC2_peak_393	5.24329	7.95502	4.59017	Distal Intergenic	ENSBTAG00000011608	ENSBTAT00000015420	-11007	508617	KIAA1191	KIAA1191
10	5071433	5072170	738	GM_1.MASC2_peak_394	4.88558	13.5907	9.67316	Exon (ENSBTAT00000020753/ENSBTAG00000034998, exon 2 of 10)	ENSBTAG00000034998	ENSBTAT00000020753	37325	100336733	SIMC1	SUMO interacting motifs containing 1
10	5473896	5474079	184	GM_1.MASC2_peak_395	2.99487	4.31939	1.4201	Exon (ENSBTAT00000061359/ENSBTAG00000044071, exon 1 of 2)	ENSBTAG00000044071	ENSBTAT00000061359	262	521257	HRH2	histamine receptor H2
10	6924865	6925059	195	GM_1.MASC2_peak_396	4.14675	7.74498	4.40082	5' UTR	ENSBTAG00000000081	ENSBTAT00000000092	64	286797	CERT1	ceramide transporter 1
10	7848948	7849350	403	GM_1.MASC2_peak_397	3.63123	9.13574	5.64727	Exon (ENSBTAT00000001191/ENSBTAG00000000898, exon 2 of 2)	ENSBTAG00000000897	ENSBTAT00000001190	223974	782315	IQGAP2	IQ motif containing GTPase activating protein 2
10	7962116	7962292	177	GM_1.MASC2_peak_398	5.87889	8.28638	4.88988	3' UTR	ENSBTAG00000020199	ENSBTAT00000026902	16212	526585	F2R	coagulation factor II thrombin receptor
10	8223438	8223549	112	GM_1.MASC2_peak_399	2.8596	13.0958	9.22418	Distal Intergenic	ENSBTAG00000052845	ENSBTAT00000078442	12200	615651	ZBED3	zinc finger BED-type containing 3
10	9534526	9534688	163	GM_1.MASC2_peak_400	2.81046	9.66096	6.11741	3' UTR	ENSBTAG00000007371	ENSBTAT00000009693	130567	535352	SCAMP1	secretory carrier membrane protein 1
10	9537613	9537932	320	GM_1.MASC2_peak_401	2.05271	7.981	4.61177	3' UTR	ENSBTAG00000007371	ENSBTAT00000009693	133654	535352	SCAMP1	secretory carrier membrane protein 1
10	9538121	9538504	384	GM_1.MASC2_peak_402	2.74756	12.8176	8.96887	3' UTR	ENSBTAG00000007371	ENSBTAT00000009693	134162	535352	SCAMP1	secretory carrier membrane protein 1
10	9560776	9561073	298	GM_1.MASC2_peak_403	3.91504	16.2128	12.0694	5' UTR	ENSBTAG00000007374	ENSBTAT00000009698	292	616131	LHFPL2	LHFPL tetraspan subfamily member 2
10	9611845	9612206	362	GM_1.MASC2_peak_404	5.47198	7.9533	4.59017	Intron (ENSBTAT00000067657/ENSBTAG00000007374, intron 1 of 2)	ENSBTAG00000007374	ENSBTAT00000067657	14361	616131	LHFPL2	LHFPL tetraspan subfamily member 2
10	10305802	10306059	258	GM_1.MASC2_peak_405	5.97958	8.42617	5.01018	5' UTR	ENSBTAG00000025856	ENSBTAT00000076357	116	528498	JMY	junction mediating and regulatory protein, p53 cofactor
10	10373975	10374262	288	GM_1.MASC2_peak_406	5.44573	10.9494	7.27634	Exon (ENSBTAT00000076357/ENSBTAG00000025856, exon 9 of 9)	ENSBTAG00000025856	ENSBTAT00000076357	68289	528498	JMY	junction mediating and regulatory protein, p53 cofactor
10	10547316	10547638	323	GM_1.MASC2_peak_407	4.73193	8.26089	4.86755	Distal Intergenic	ENSBTAG00000025853	ENSBTAT00000017647	-860	535311	HOMER1	homer scaffold protein 1
10	10721526	10721696	171	GM_1.MASC2_peak_408	2.81837	4.49573	1.57461	Exon (ENSBTAT00000008967/ENSBTAG00000006823, exon 2 of 13)	ENSBTAG00000006823	ENSBTAT00000008967	46191	533581	CMYA5	cardiomyopathy associated 5
10	10728834	10729115	282	GM_1.MASC2_peak_409	3.51494	8.55013	5.11988	Exon (ENSBTAT00000008967/ENSBTAG00000006823, exon 2 of 13)	ENSBTAG00000006823	ENSBTAT00000008967	53499	533581	CMYA5	cardiomyopathy associated 5
10	11498509	11498835	327	GM_1.MASC2_peak_410	13.9372	28.0297	23.0605	5' UTR	ENSBTAG00000015716	ENSBTAT00000079822	0	100125317	ERO1A	endoplasmic reticulum oxidoreductase 1 alpha
10	11536569	11536684	116	GM_1.MASC2_peak_411	5.96335	10.0239	6.44341	Intron (ENSBTAT00000079359/ENSBTAG00000015716, intron 8 of 14)	ENSBTAG00000015716	ENSBTAT00000079359	38127	100125317	ERO1A	endoplasmic reticulum oxidoreductase 1 alpha
10	12071886	12072122	237	GM_1.MASC2_peak_412	3.38476	7.93876	4.57745	3' UTR	ENSBTAG00000039658	ENSBTAT00000054198	11604	784973	PDCD7	programmed cell death 7
10	12081828	12082051	224	GM_1.MASC2_peak_413	7.76011	12.07	8.29108	Exon (ENSBTAT00000054198/ENSBTAG00000039658, exon 1 of 5)	ENSBTAG00000039658	ENSBTAT00000054198	1675	784973	PDCD7	programmed cell death 7
10	12129317	12129437	121	GM_1.MASC2_peak_414	4.90116	9.21695	5.71845	Intron (ENSBTAT00000078764/ENSBTAG00000008386, intron 1 of 13)	ENSBTAG00000008386	ENSBTAT00000078764	237	100138870	CLPX	caseinolytic mitochondrial matrix peptidase chaperone subunit
10	12228220	12228513	294	GM_1.MASC2_peak_415	3.46719	7.24366	3.96137	5' UTR	ENSBTAG00000012352	ENSBTAT00000086668	396	506384	PARP16	poly(ADP-ribose) polymerase family member 16
10	12316957	12317098	142	GM_1.MASC2_peak_416	2.01214	4.89931	1.92394	3' UTR	ENSBTAG00000006440	ENSBTAT00000008442	37666	541098	IGDCC4	immunoglobulin superfamily DCC subclass member 4
10	12317739	12317985	247	GM_1.MASC2_peak_417	2.37973	5.45329	2.38818	3' UTR	ENSBTAG00000006440	ENSBTAT00000008442	36779	541098	IGDCC4	immunoglobulin superfamily DCC subclass member 4
10	12546454	12546561	108	GM_1.MASC2_peak_418	4.79573	6.26347	3.1011	Exon (ENSBTAT00000036529/ENSBTAG00000025826, exon 6 of 10)	ENSBTAG00000025826	ENSBTAT00000036529	22441	282474	SLC24A1	solute carrier family 24 member 1
10	13233650	13234024	375	GM_1.MASC2_peak_419	2.99385	9.25356	5.75105	3' UTR	ENSBTAG00000000371	ENSBTAT00000000481	31844	777771	DIS3L	DIS3 like exosome 3'-5' exoribonuclease
10	13276367	13276513	147	GM_1.MASC2_peak_420	2.99403	7.34684	4.05285	5' UTR	ENSBTAG00000033983	ENSBTAT00000048212	164	533199	MAP2K1	mitogen-activated protein kinase kinase 1
10	13328279	13328396	118	GM_1.MASC2_peak_421	5.99031	12.7656	8.92306	Intron (ENSBTAT00000048212/ENSBTAG00000033983, intron 5 of 10)	ENSBTAG00000033983	ENSBTAT00000048212	52076	533199	MAP2K1	mitogen-activated protein kinase kinase 1
10	13357552	13357735	184	GM_1.MASC2_peak_422	2.0592	11.3638	7.65218	Exon (ENSBTAT00000006866/ENSBTAG00000005211, exon 10 of 10)	ENSBTAG00000005211	ENSBTAT00000006866	4389	510547	RPL4	ribosomal protein L4
10	13404421	13404675	255	GM_1.MASC2_peak_423	3.71673	11.4302	7.71123	3' UTR	ENSBTAG00000005213	ENSBTAT00000006867	41980	534811	ZWILCH	zwilch kinetochore protein
10	13488004	13488120	117	GM_1.MASC2_peak_424	5.58285	7.68066	4.34708	Intron (ENSBTAT00000077858/ENSBTAG00000000625, intron 1 of 4)	ENSBTAG00000000625	ENSBTAT00000077858	9227	511279	SMAD6	SMAD family member 6
10	13544384	13544647	264	GM_1.MASC2_peak_425	4.83787	10.0876	6.50032	5' UTR	ENSBTAG00000000625	ENSBTAT00000081089	0	511279	SMAD6	SMAD family member 6
10	13545182	13545408	227	GM_1.MASC2_peak_426	4.44978	10.5002	6.86931	5' UTR	ENSBTAG00000000625	ENSBTAT00000000824	0	511279	SMAD6	SMAD family member 6
10	13620411	13620834	424	GM_1.MASC2_peak_427	6.19454	29.2969	24.2602	3' UTR	ENSBTAG00000000625	ENSBTAT00000077858	141634	511279	SMAD6	SMAD family member 6
10	14018445	14018667	223	GM_1.MASC2_peak_428	1.8552	4.31443	1.41739	Distal Intergenic	ENSBTAG00000013638	ENSBTAT00000070827	-84562	519277	IQCH	IQ motif containing H
10	14382152	14382260	109	GM_1.MASC2_peak_429	1.95951	4.21316	1.3293	Distal Intergenic	ENSBTAG00000000218	ENSBTAT00000000265	-209	100295732	MAP2K5	mitogen-activated protein kinase kinase 5
10	14942249	14942442	194	GM_1.MASC2_peak_430	2.64569	7.55823	4.24205	Exon (ENSBTAT00000074078/ENSBTAG00000005564, exon 2 of 14)	ENSBTAG00000005564	ENSBTAT00000074078	37044	509231	PIAS1	protein inhibitor of activated STAT 1
10	15029277	15029481	205	GM_1.MASC2_peak_431	2.91709	8.73801	5.28436	Exon (ENSBTAT00000074078/ENSBTAG00000005564, exon 14 of 14)	ENSBTAG00000005564	ENSBTAT00000074078	124072	509231	PIAS1	protein inhibitor of activated STAT 1
10	15035622	15035744	123	GM_1.MASC2_peak_432	2.99388	8.87245	5.40759	3' UTR	ENSBTAG00000025822	ENSBTAT00000036523	9169	539277	CALML4	calmodulin like 4
10	15071726	15071930	205	GM_1.MASC2_peak_433	6.84844	11.8511	8.09201	Distal Intergenic	ENSBTAG00000005565	ENSBTAT00000007315	-4242	617615	CLN6	CLN6 transmembrane ER protein
10	15116419	15116714	296	GM_1.MASC2_peak_434	2.72767	8.41309	4.99836	Exon (ENSBTAT00000011028/ENSBTAG00000008378, exon 2 of 2)	ENSBTAG00000008378	ENSBTAT00000011028	10854	540252	FEM1B	fem-1 homolog B
10	15117002	15117123	122	GM_1.MASC2_peak_435	2.52413	7.73279	4.39193	Exon (ENSBTAT00000011028/ENSBTAG00000008378, exon 2 of 2)	ENSBTAG00000008378	ENSBTAT00000011028	11437	540252	FEM1B	fem-1 homolog B
10	15129035	15129488	454	GM_1.MASC2_peak_436	4.20167	26.0814	21.2331	3' UTR	ENSBTAG00000008380	ENSBTAT00000011032	132788	523755	ITGA11	integrin subunit alpha 11
10	15129676	15130283	608	GM_1.MASC2_peak_437	3.24901	13.9718	10.0205	3' UTR	ENSBTAG00000008380	ENSBTAT00000011032	131993	523755	ITGA11	integrin subunit alpha 11
10	15567185	15567314	130	GM_1.MASC2_peak_438	5.87889	8.28638	4.88988	3' UTR	ENSBTAG00000012681	ENSBTAT00000080431	147879	615274	CORO2B	coronin 2B
10	16128527	16128648	122	GM_1.MASC2_peak_439	2.59461	7.4819	4.17432	Exon (ENSBTAT00000001844/ENSBTAG00000001405, exon 2 of 4)	ENSBTAG00000001405	ENSBTAT00000001844	99006	281195	GLCE	glucuronic acid epimerase
10	16135104	16135354	251	GM_1.MASC2_peak_440	2.53326	6.33085	3.15769	Exon (ENSBTAT00000001844/ENSBTAG00000001405, exon 4 of 4)	ENSBTAG00000001405	ENSBTAT00000001844	105583	281195	GLCE	glucuronic acid epimerase
10	16135787	16135938	152	GM_1.MASC2_peak_441	3.86321	13.0224	9.1567	Exon (ENSBTAT00000001844/ENSBTAG00000001405, exon 4 of 4)	ENSBTAG00000001405	ENSBTAT00000001844	106266	281195	GLCE	glucuronic acid epimerase
10	16923735	16923853	119	GM_1.MASC2_peak_442	3.15571	9.94148	6.3691	3' UTR	ENSBTAG00000015580	ENSBTAT00000037963	46929	514326	TLE3	TLE family member 3, transcriptional corepressor
10	16924278	16924665	388	GM_1.MASC2_peak_443	7.30463	28.6297	23.6262	3' UTR	ENSBTAG00000015580	ENSBTAT00000037963	46117	514326	TLE3	TLE family member 3, transcriptional corepressor
10	16971095	16971488	394	GM_1.MASC2_peak_444	3.61348	10.8091	7.15054	Distal Intergenic	ENSBTAG00000015580	ENSBTAT00000078486	-685	514326	TLE3	TLE family member 3, transcriptional corepressor
10	17540593	17541104	512	GM_1.MASC2_peak_445	2.1554	6.98066	3.72379	Exon (ENSBTAT00000074550/ENSBTAG00000013982, exon 16 of 19)	ENSBTAG00000013982	ENSBTAT00000074550	57200	281559	UACA	uveal autoantigen with coiled-coil domains and ankyrin repeats
10	17541250	17541670	421	GM_1.MASC2_peak_446	2.95261	15.2128	11.1555	Exon (ENSBTAT00000074550/ENSBTAG00000013982, exon 16 of 19)	ENSBTAG00000013982	ENSBTAT00000074550	56634	281559	UACA	uveal autoantigen with coiled-coil domains and ankyrin repeats
10	17542390	17543144	755	GM_1.MASC2_peak_447	2.55009	11.6502	7.91454	Exon (ENSBTAT00000074550/ENSBTAG00000013982, exon 16 of 19)	ENSBTAG00000013982	ENSBTAT00000074550	55160	281559	UACA	uveal autoantigen with coiled-coil domains and ankyrin repeats
10	17680305	17680849	545	GM_1.MASC2_peak_448	2.7828	12.9043	9.04936	Exon (ENSBTAT00000084463/ENSBTAG00000003915, exon 3 of 3)	ENSBTAG00000003915	ENSBTAT00000084463	20916	787569	LARP6	La ribonucleoprotein 6, translational regulator
10	17701577	17701761	185	GM_1.MASC2_peak_449	4.99048	15.2778	11.2105	5' UTR	ENSBTAG00000003915	ENSBTAT00000084463	4	787569	LARP6	La ribonucleoprotein 6, translational regulator
10	18748190	18748348	159	GM_1.MASC2_peak_450	2.35887	4.73655	1.78539	Exon (ENSBTAT00000009780/ENSBTAG00000007433, exon 21 of 40)	ENSBTAG00000007433	ENSBTAT00000009780	121987	515330	MYO9A	myosin IXA
10	19002552	19002748	197	GM_1.MASC2_peak_451	3.17066	5.6575	2.56751	Exon (ENSBTAT00000070388/ENSBTAG00000007433, exon 1 of 30)	ENSBTAG00000007433	ENSBTAT00000070388	0	515330	MYO9A	myosin IXA
10	19061352	19061498	147	GM_1.MASC2_peak_452	5.3952	7.39624	4.09484	Distal Intergenic	ENSBTAG00000033344	ENSBTAT00000007964	-16247	NA	NA	NA
10	19138045	19138156	112	GM_1.MASC2_peak_453	1.77266	7.70205	4.36577	3' UTR	ENSBTAG00000001601	ENSBTAT00000047412	27021	512571	PKM	pyruvate kinase M1/2
10	19138301	19138575	275	GM_1.MASC2_peak_454	1.69344	6.38307	3.2035	3' UTR	ENSBTAG00000001601	ENSBTAT00000047412	26602	512571	PKM	pyruvate kinase M1/2
10	19147562	19147695	134	GM_1.MASC2_peak_455	1.76212	6.19035	3.04015	Exon (ENSBTAT00000047412/ENSBTAG00000001601, exon 6 of 11)	ENSBTAG00000001601	ENSBTAT00000047412	17482	512571	PKM	pyruvate kinase M1/2
10	19163671	19164151	481	GM_1.MASC2_peak_456	3.38476	7.93876	4.57745	Intron (ENSBTAT00000047412/ENSBTAG00000001601, intron 1 of 10)	ENSBTAG00000001601	ENSBTAT00000047412	1026	512571	PKM	pyruvate kinase M1/2
10	19171010	19171183	174	GM_1.MASC2_peak_457	7.04592	23.0916	18.433	3' UTR	ENSBTAG00000005753	ENSBTAT00000072608	25307	511329	PARP6	poly(ADP-ribose) polymerase family member 6
10	19367414	19367954	541	GM_1.MASC2_peak_458	4.13675	24.481	19.733	5' UTR	ENSBTAG00000006708	ENSBTAT00000008822	89	508410	ARIH1	ariadne RBR E3 ubiquitin protein ligase 1
10	20122700	20122834	135	GM_1.MASC2_peak_459	3.48252	15.5127	11.4253	Exon (ENSBTAT00000006569/ENSBTAG00000004990, exon 27 of 29)	ENSBTAG00000004990	ENSBTAT00000006569	234301	100297058	NEO1	neogenin 1
10	20491469	20491675	207	GM_1.MASC2_peak_460	5.3952	7.39624	4.09484	Intron (ENSBTAT00000026300/ENSBTAG00000019734, intron 1 of 7)	ENSBTAG00000019734	ENSBTAT00000026300	690	508656	CD276	CD276 molecule
10	20521407	20521957	551	GM_1.MASC2_peak_461	1.77215	5.73195	2.63267	Distal Intergenic	ENSBTAG00000019734	ENSBTAT00000082230	30628	508656	CD276	CD276 molecule
10	20522368	20522630	263	GM_1.MASC2_peak_462	2.4653	11.1301	7.44047	Distal Intergenic	ENSBTAG00000019734	ENSBTAT00000082230	31589	508656	CD276	CD276 molecule
10	20734428	20734535	108	GM_1.MASC2_peak_463	2.99414	6.58395	3.38483	3' UTR	ENSBTAG00000004788	ENSBTAT00000047311	3130	520897	SDR39U1	short chain dehydrogenase/reductase family 39U member 1
10	20741988	20742684	697	GM_1.MASC2_peak_464	2.47096	8.70458	5.25345	Exon (ENSBTAT00000014108/ENSBTAG00000010666, exon 3 of 8)	ENSBTAG00000010666	ENSBTAT00000014108	2051	100124517	KHNYN	KH and NYN domain containing
10	20758638	20759068	431	GM_1.MASC2_peak_465	4.19179	12.7884	8.94269	Exon (ENSBTAT00000009407/ENSBTAG00000007149, exon 8 of 8)	ENSBTAG00000007149	ENSBTAT00000009407	17066	516993	NYNRIN	NYN domain and retroviral integrase containing
10	20759273	20759979	707	GM_1.MASC2_peak_466	2.8974	7.20244	3.92438	Exon (ENSBTAT00000009407/ENSBTAG00000007149, exon 8 of 8)	ENSBTAG00000007149	ENSBTAT00000009407	16155	516993	NYNRIN	NYN domain and retroviral integrase containing
10	20765152	20765280	129	GM_1.MASC2_peak_467	5.59005	14.2762	10.2987	Exon (ENSBTAT00000009407/ENSBTAG00000007149, exon 3 of 8)	ENSBTAG00000007149	ENSBTAT00000009407	10854	516993	NYNRIN	NYN domain and retroviral integrase containing
10	20765455	20765821	367	GM_1.MASC2_peak_468	3.8325	10.7831	7.12733	Exon (ENSBTAT00000009407/ENSBTAG00000007149, exon 3 of 8)	ENSBTAG00000007149	ENSBTAT00000009407	10313	516993	NYNRIN	NYN domain and retroviral integrase containing
10	20801358	20801698	341	GM_1.MASC2_peak_469	6.74986	20.018	15.5837	Exon (ENSBTAT00000083379/ENSBTAG00000006366, exon 8 of 8)	ENSBTAG00000006366	ENSBTAT00000083379	6693	788119	NFATC4	nuclear factor of activated T cells 4
10	20810866	20810973	108	GM_1.MASC2_peak_470	5.73983	8.38177	4.9737	Exon (ENSBTAT00000079159/ENSBTAG00000052965, exon 2 of 2)	ENSBTAG00000052965	ENSBTAT00000079159	886	101905010	LOC101905010	uncharacterized LOC101905010
10	20811353	20811713	361	GM_1.MASC2_peak_471	9.91425	18.1828	13.8823	Exon (ENSBTAT00000079159/ENSBTAG00000052965, exon 2 of 2)	ENSBTAG00000052965	ENSBTAT00000079159	1373	101905010	LOC101905010	uncharacterized LOC101905010
10	20836448	20836630	183	GM_1.MASC2_peak_472	5.3952	7.39624	4.09484	3' UTR	ENSBTAG00000018422	ENSBTAT00000053456	3907	507427	RIPK3	receptor interacting serine/threonine kinase 3
10	20880104	20880310	207	GM_1.MASC2_peak_473	1.96306	4.56537	1.63467	3' UTR	ENSBTAG00000010234	ENSBTAT00000013522	8670	528832	DHRS1	dehydrogenase/reductase 1
10	20884362	20884621	260	GM_1.MASC2_peak_474	7.93247	12.8795	9.02598	Distal Intergenic	ENSBTAG00000054549	ENSBTAT00000077682	-1991	NA	NA	NA
10	20931505	20931669	165	GM_1.MASC2_peak_475	4.25519	10.6122	6.9718	3' UTR	ENSBTAG00000002715	ENSBTAT00000003519	4518	515837	GMPR2	guanosine monophosphate reductase 2
10	20932155	20932311	157	GM_1.MASC2_peak_476	2.26814	4.31334	1.41646	3' UTR	ENSBTAG00000002715	ENSBTAT00000003519	3876	515837	GMPR2	guanosine monophosphate reductase 2
10	20945103	20945333	231	GM_1.MASC2_peak_477	1.80257	4.81961	1.85601	3' UTR	ENSBTAG00000038842	ENSBTAT00000003514	8457	286796	NEDD8	NEDD8 ubiquitin like modifier
10	20976331	20976571	241	GM_1.MASC2_peak_478	2.66114	7.94229	4.58047	3' UTR	ENSBTAG00000002707	ENSBTAT00000080214	9821	510372	IPO4	importin 4
10	20987020	20987270	251	GM_1.MASC2_peak_479	10.3195	19.3289	14.9424	3' UTR	ENSBTAG00000005816	ENSBTAT00000064992	5581	509855	IRF9	interferon regulatory factor 9
10	21017453	21017816	364	GM_1.MASC2_peak_480	4.58082	13.7105	9.78067	Exon (ENSBTAT00000028518/ENSBTAG00000021394, exon 3 of 3)	ENSBTAG00000021394	ENSBTAT00000028518	2450	510040	FITM1	fat storage inducing transmembrane protein 1
10	21036415	21036604	190	GM_1.MASC2_peak_481	2.27514	8.09779	4.71947	3' UTR	ENSBTAG00000011934	ENSBTAT00000015834	7944	282856	PCK2	phosphoenolpyruvate carboxykinase 2, mitochondrial
10	21088321	21088438	118	GM_1.MASC2_peak_482	2.28374	10.149	6.55418	3' UTR	ENSBTAG00000017665	ENSBTAT00000023493	12189	281360	DHRS4	dehydrogenase/reductase (SDR family) member 4
10	21388498	21388627	130	GM_1.MASC2_peak_483	3.10497	7.51413	4.20343	3' UTR	ENSBTAG00000007097	ENSBTAT00000009334	3775	282090	THTPA	thiamine triphosphatase
10	21390017	21390129	113	GM_1.MASC2_peak_484	2.99395	8.10983	4.72974	3' UTR	ENSBTAG00000007097	ENSBTAT00000009334	2273	282090	THTPA	thiamine triphosphatase
10	21422468	21422814	347	GM_1.MASC2_peak_485	7.30838	11.0646	7.38057	Exon (ENSBTAT00000009273/ENSBTAG00000007053, exon 10 of 10)	ENSBTAG00000007053	ENSBTAT00000009273	27133	539758	ZFHX2	zinc finger homeobox 2
10	21423956	21424184	229	GM_1.MASC2_peak_486	6.97403	10.4553	6.83042	Intron (ENSBTAT00000067842/ENSBTAG00000007097, intron 1 of 2)	ENSBTAG00000007097	ENSBTAT00000067842	7052	282090	THTPA	thiamine triphosphatase
10	21499016	21499125	110	GM_1.MASC2_peak_487	6.84844	11.8511	8.09201	Exon (ENSBTAT00000061306/ENSBTAG00000009703, exon 20 of 38)	ENSBTAG00000009703	ENSBTAT00000061306	8606	282714	MYH7	myosin heavy chain 7
10	21499837	21499967	131	GM_1.MASC2_peak_488	6.98756	20.5983	16.1191	Exon (ENSBTAT00000061306/ENSBTAG00000009703, exon 21 of 38)	ENSBTAG00000009703	ENSBTAT00000061306	9427	282714	MYH7	myosin heavy chain 7
10	21503254	21503495	242	GM_1.MASC2_peak_489	2.54789	7.41382	4.11141	Exon (ENSBTAT00000061306/ENSBTAG00000009703, exon 25 of 38)	ENSBTAG00000009703	ENSBTAT00000061306	12844	282714	MYH7	myosin heavy chain 7
10	21508418	21508577	160	GM_1.MASC2_peak_490	8.66797	35.3436	29.977	Exon (ENSBTAT00000061306/ENSBTAG00000009703, exon 35 of 38)	ENSBTAG00000009703	ENSBTAT00000061306	18008	282714	MYH7	myosin heavy chain 7
10	21539282	21539389	108	GM_1.MASC2_peak_491	3.99289	7.97572	4.60712	Exon (ENSBTAT00000007359/ENSBTAG00000040053, exon 34 of 37)	ENSBTAG00000040053	ENSBTAT00000007359	23748	100296004	MYH6	myosin heavy chain 6
10	21568464	21568631	168	GM_1.MASC2_peak_492	2.89079	6.8174	3.57905	3' UTR	ENSBTAG00000038733	ENSBTAT00000053024	8882	508559	EFS	embryonal Fyn-associated substrate
10	21578310	21578457	148	GM_1.MASC2_peak_493	3.23367	7.70927	4.37057	3' UTR	ENSBTAG00000016467	ENSBTAT00000086094	6090	539848	SLC22A17	solute carrier family 22 member 17
10	21590743	21591243	501	GM_1.MASC2_peak_494	2.14275	8.33121	4.93004	3' UTR	ENSBTAG00000006884	ENSBTAT00000021887	6106	282298	PABPN1	poly(A) binding protein nuclear 1
10	21594930	21595160	231	GM_1.MASC2_peak_495	4.54657	15.8488	11.7372	Exon (ENSBTAT00000021887/ENSBTAG00000006884, exon 1 of 7)	ENSBTAG00000006884	ENSBTAT00000021887	2189	282298	PABPN1	poly(A) binding protein nuclear 1
10	21604443	21604897	455	GM_1.MASC2_peak_496	8.64017	41.3162	35.6723	3' UTR	ENSBTAG00000019692	ENSBTAT00000026248	2010	767601	BCL2L2	BCL2 like 2
10	21605652	21605881	230	GM_1.MASC2_peak_497	2.12891	4.57264	1.64132	Exon (ENSBTAT00000026248/ENSBTAG00000019692, exon 3 of 4)	ENSBTAG00000019692	ENSBTAT00000026248	1026	767601	BCL2L2	BCL2 like 2
10	21611712	21611994	283	GM_1.MASC2_peak_498	4.27756	11.5688	7.83931	3' UTR	ENSBTAG00000037679	ENSBTAT00000052538	1143	527187	PPP1R3E	protein phosphatase 1 regulatory subunit 3E
10	21615669	21615820	152	GM_1.MASC2_peak_499	3.99289	7.97572	4.60712	Distal Intergenic	ENSBTAG00000032686	ENSBTAT00000046413	-4601	614181	HOMEZ	homeobox and leucine zipper encoding
10	21626240	21626597	358	GM_1.MASC2_peak_500	4.4037	10.3872	6.76712	Exon (ENSBTAT00000046413/ENSBTAG00000032686, exon 2 of 2)	ENSBTAG00000032686	ENSBTAT00000046413	5819	614181	HOMEZ	homeobox and leucine zipper encoding
10	21627145	21627498	354	GM_1.MASC2_peak_501	5.83118	18.4599	14.1414	Exon (ENSBTAT00000046413/ENSBTAG00000032686, exon 2 of 2)	ENSBTAG00000032686	ENSBTAT00000046413	6724	614181	HOMEZ	homeobox and leucine zipper encoding
10	21781588	21781823	236	GM_1.MASC2_peak_502	2.47854	12.1977	8.40466	Exon (ENSBTAT00000067715/ENSBTAG00000011571, exon 6 of 19)	ENSBTAG00000011571	ENSBTAT00000067715	19326	534600	ACIN1	apoptotic chromatin condensation inducer 1
10	21782524	21782681	158	GM_1.MASC2_peak_503	2.17724	5.62803	2.54394	Exon (ENSBTAT00000067715/ENSBTAG00000011571, exon 6 of 19)	ENSBTAG00000011571	ENSBTAT00000067715	20262	534600	ACIN1	apoptotic chromatin condensation inducer 1
10	21793044	21793345	302	GM_1.MASC2_peak_504	3.13987	10.6922	7.04441	Intron (ENSBTAT00000067715/ENSBTAG00000011571, intron 9 of 18)	ENSBTAG00000011571	ENSBTAT00000067715	30782	534600	ACIN1	apoptotic chromatin condensation inducer 1
10	21793646	21793907	262	GM_1.MASC2_peak_505	3.40464	15.3036	11.2304	Intron (ENSBTAT00000067715/ENSBTAG00000011571, intron 9 of 18)	ENSBTAG00000011571	ENSBTAT00000067715	31384	534600	ACIN1	apoptotic chromatin condensation inducer 1
10	21799795	21800587	793	GM_1.MASC2_peak_506	6.35712	86.4868	79.329	3' UTR	ENSBTAG00000011571	ENSBTAT00000015372	37533	534600	ACIN1	apoptotic chromatin condensation inducer 1
10	21870035	21870145	111	GM_1.MASC2_peak_507	5.00194	8.41547	5.0006	Intron (ENSBTAT00000077205/ENSBTAG00000012724, intron 7 of 8)	ENSBTAG00000012724	ENSBTAT00000077205	7416	519937	AJUBA	ajuba LIM protein
10	21950757	21951088	332	GM_1.MASC2_peak_508	2.6385	9.69905	6.15278	Exon (ENSBTAT00000073812/ENSBTAG00000016378, exon 6 of 6)	ENSBTAG00000016378	ENSBTAT00000073812	4205	515494	LRP10	LDL receptor related protein 10
10	21951928	21952193	266	GM_1.MASC2_peak_509	2.74756	12.8176	8.96887	Exon (ENSBTAT00000073812/ENSBTAG00000016378, exon 4 of 6)	ENSBTAG00000016378	ENSBTAT00000073812	3100	515494	LRP10	LDL receptor related protein 10
10	21968000	21968922	923	GM_1.MASC2_peak_510	2.39122	18.8547	14.5012	3' UTR	ENSBTAG00000014824	ENSBTAT00000019744	9240	281915	MMP14	matrix metallopeptidase 14
10	21969144	21969538	395	GM_1.MASC2_peak_511	4.08988	30.1687	25.0831	3' UTR	ENSBTAG00000014824	ENSBTAT00000019744	8624	281915	MMP14	matrix metallopeptidase 14
10	21972535	21972661	127	GM_1.MASC2_peak_512	1.92626	7.06789	3.80322	Exon (ENSBTAT00000019744/ENSBTAG00000014824, exon 4 of 10)	ENSBTAG00000014824	ENSBTAT00000019744	5501	281915	MMP14	matrix metallopeptidase 14
10	21977666	21977927	262	GM_1.MASC2_peak_513	1.75953	5.80418	2.6995	Exon (ENSBTAT00000019744/ENSBTAG00000014824, exon 1 of 10)	ENSBTAG00000014824	ENSBTAT00000019744	235	281915	MMP14	matrix metallopeptidase 14
10	22027233	22027731	499	GM_1.MASC2_peak_514	2.69921	10.5364	6.90159	3' UTR	ENSBTAG00000014820	ENSBTAT00000019736	14904	520335	OXA1L	OXA1L mitochondrial inner membrane protein
10	22227071	22227228	158	GM_1.MASC2_peak_515	10.7251	19.1195	14.7496	Distal Intergenic	ENSBTAG00000019077	ENSBTAT00000025397	-2349	614538	DAD1	defender against cell death 1
10	23166613	23166771	159	GM_1.MASC2_peak_516	7.46179	12.4606	8.64573	Distal Intergenic	ENSBTAG00000051127	ENSBTAT00000071961	-80316	NA	NA	NA
10	24851636	24851760	125	GM_1.MASC2_peak_517	4.18713	5.19917	2.16542	Distal Intergenic	ENSBTAG00000050533	ENSBTAT00000072501	22073	NA	NA	NA
10	24873086	24873288	203	GM_1.MASC2_peak_518	3.51494	8.55013	5.11988	Intron (ENSBTAT00000072501/ENSBTAG00000050533, intron 2 of 2)	ENSBTAG00000050533	ENSBTAT00000072501	421	NA	NA	NA
10	25650956	25651177	222	GM_1.MASC2_peak_519	3.85225	4.94557	1.96175	Exon (ENSBTAT00000085472/ENSBTAG00000013249, exon 2 of 3)	ENSBTAG00000013249	ENSBTAT00000085472	9404	527574	SALL2	spalt like transcription factor 2
10	25651361	25651544	184	GM_1.MASC2_peak_520	8.01335	15.0458	11.0035	Exon (ENSBTAT00000085472/ENSBTAG00000013249, exon 2 of 3)	ENSBTAG00000013249	ENSBTAT00000085472	9809	527574	SALL2	spalt like transcription factor 2
10	25652444	25652554	111	GM_1.MASC2_peak_521	6.46688	10.1431	6.54845	Exon (ENSBTAT00000085472/ENSBTAG00000013249, exon 2 of 3)	ENSBTAG00000013249	ENSBTAT00000085472	10892	527574	SALL2	spalt like transcription factor 2
10	25680410	25680546	137	GM_1.MASC2_peak_522	1.88088	6.45322	3.26517	Exon (ENSBTAT00000020149/ENSBTAG00000015146, exon 7 of 9)	ENSBTAG00000015146	ENSBTAT00000020149	12382	515314	TOX4	TOX high mobility group box family member 4
10	25731599	25732103	505	GM_1.MASC2_peak_523	2.92418	9.50347	5.97633	Intron (ENSBTAT00000027215/ENSBTAG00000020422, intron 2 of 37)	ENSBTAG00000020422	ENSBTAT00000027215	5673	507111	CHD8	chromodomain helicase DNA binding protein 8
10	25733310	25733436	127	GM_1.MASC2_peak_524	4.55109	14.9022	10.873	Exon (ENSBTAT00000027215/ENSBTAG00000020422, exon 3 of 38)	ENSBTAG00000020422	ENSBTAT00000027215	7384	507111	CHD8	chromodomain helicase DNA binding protein 8
10	25763048	25763586	539	GM_1.MASC2_peak_525	2.71531	8.02875	4.65623	Exon (ENSBTAT00000027215/ENSBTAG00000020422, exon 32 of 38)	ENSBTAG00000020422	ENSBTAT00000027215	37122	507111	CHD8	chromodomain helicase DNA binding protein 8
10	25765069	25765178	110	GM_1.MASC2_peak_526	2.64569	7.55823	4.24205	Exon (ENSBTAT00000027215/ENSBTAG00000020422, exon 34 of 38)	ENSBTAG00000020422	ENSBTAT00000027215	39143	507111	CHD8	chromodomain helicase DNA binding protein 8
10	25770506	25770722	217	GM_1.MASC2_peak_527	3.69226	10.5818	6.94389	3' UTR	ENSBTAG00000020422	ENSBTAT00000027215	44580	507111	CHD8	chromodomain helicase DNA binding protein 8
10	25805942	25806139	198	GM_1.MASC2_peak_528	2.09143	6.27632	3.11082	3' UTR	ENSBTAG00000020421	ENSBTAT00000027214	33964	514989	SUPT16H	SPT16 homolog, facilitates chromatin remodeling subunit
10	26002053	26002235	183	GM_1.MASC2_peak_529	2.58283	8.17641	4.79219	3' UTR	ENSBTAG00000013401	ENSBTAT00000063701	18763	527362	ARHGEF40	Rho guanine nucleotide exchange factor 40
10	26008574	26008874	301	GM_1.MASC2_peak_530	2.88319	6.43184	3.24482	Exon (ENSBTAT00000063701/ENSBTAG00000013401, exon 13 of 23)	ENSBTAG00000013401	ENSBTAT00000063701	12124	527362	ARHGEF40	Rho guanine nucleotide exchange factor 40
10	26019010	26019632	623	GM_1.MASC2_peak_531	5.08063	23.0668	18.4124	Exon (ENSBTAT00000063701/ENSBTAG00000013401, exon 2 of 23)	ENSBTAG00000013401	ENSBTAT00000063701	1366	527362	ARHGEF40	Rho guanine nucleotide exchange factor 40
10	26019817	26020099	283	GM_1.MASC2_peak_532	5.0599	15.4826	11.3972	Exon (ENSBTAT00000063701/ENSBTAG00000013401, exon 2 of 23)	ENSBTAG00000013401	ENSBTAT00000063701	899	527362	ARHGEF40	Rho guanine nucleotide exchange factor 40
10	26020587	26020775	189	GM_1.MASC2_peak_533	4.30395	6.63394	3.42782	Intron (ENSBTAT00000063701/ENSBTAG00000013401, intron 1 of 22)	ENSBTAG00000013401	ENSBTAT00000063701	223	527362	ARHGEF40	Rho guanine nucleotide exchange factor 40
10	26030940	26031051	112	GM_1.MASC2_peak_534	5.99238	9.71783	6.16797	Distal Intergenic	ENSBTAG00000013401	ENSBTAT00000017829	-7315	527362	ARHGEF40	Rho guanine nucleotide exchange factor 40
10	26070646	26070859	214	GM_1.MASC2_peak_535	4.19627	5.181	2.15098	Exon (ENSBTAT00000064229/ENSBTAG00000046189, exon 4 of 4)	ENSBTAG00000046189	ENSBTAT00000064229	1350	539741	RNASE13	ribonuclease A family member 13 (inactive)
10	26071029	26071272	244	GM_1.MASC2_peak_536	5.57488	7.87527	4.52155	3' UTR	ENSBTAG00000046189	ENSBTAT00000064229	1733	539741	RNASE13	ribonuclease A family member 13 (inactive)
10	26105266	26105448	183	GM_1.MASC2_peak_537	5.85856	8.74874	5.29447	Distal Intergenic	ENSBTAG00000000936	ENSBTAT00000001238	-7861	508989	SLC39A2	solute carrier family 39 member 2
10	26119006	26119251	246	GM_1.MASC2_peak_538	2.99395	8.10983	4.72974	Distal Intergenic	ENSBTAG00000006613	ENSBTAT00000008681	6200	514880	METTL17	methyltransferase like 17
10	26396533	26396648	116	GM_1.MASC2_peak_539	6.2626	13.7027	9.77352	3' UTR	ENSBTAG00000019612	ENSBTAT00000026127	16332	616089	RNASE4	ribonuclease A family member 4
10	26596503	26596611	109	GM_1.MASC2_peak_540	6.13236	9.01973	5.54148	Exon (ENSBTAT00000046664/ENSBTAG00000032869, exon 1 of 1)	ENSBTAG00000032869	ENSBTAT00000046664	69	100140137	RNASE10	ribonuclease A family member 10 (inactive)
10	28286482	28286602	121	GM_1.MASC2_peak_541	5.72805	20.9624	16.4585	3' UTR	ENSBTAG00000020040	ENSBTAT00000069179	7506	510842	LPCAT4	lysophosphatidylcholine acyltransferase 4
10	28300263	28300378	116	GM_1.MASC2_peak_542	2.27098	9.11448	5.62836	3' UTR	ENSBTAG00000025632	ENSBTAT00000036177	788	616675	NOP10	NOP10 ribonucleoprotein
10	28385546	28385709	164	GM_1.MASC2_peak_543	2.63484	5.02127	2.02656	3' UTR	ENSBTAG00000016236	ENSBTAT00000021604	80811	521217	SLC12A6	solute carrier family 12 member 6
10	28535932	28536113	182	GM_1.MASC2_peak_544	2.99439	5.44268	2.37974	Exon (ENSBTAT00000080415/ENSBTAG00000044029, exon 1 of 5)	ENSBTAG00000044029	ENSBTAT00000080415	876	512666	AVEN	apoptosis and caspase activation inhibitor
10	28727278	28727607	330	GM_1.MASC2_peak_545	2.54683	9.88462	6.31742	Exon (ENSBTAT00000066898/ENSBTAG00000044029, exon 6 of 6)	ENSBTAG00000044029	ENSBTAT00000066898	192222	512666	AVEN	apoptosis and caspase activation inhibitor
10	28753198	28753358	161	GM_1.MASC2_peak_546	4.09299	5.53297	2.45874	Exon (ENSBTAT00000036191/ENSBTAG00000025642, exon 78 of 90)	ENSBTAG00000025642	ENSBTAT00000036191	279399	NA	NA	NA
10	29359700	29359886	187	GM_1.MASC2_peak_547	6.59413	9.79295	6.23276	Exon (ENSBTAT00000028547/ENSBTAG00000021414, exon 12 of 12)	ENSBTAG00000021414	ENSBTAT00000028547	15486	513290	TMCO5B	transmembrane and coiled-coil domains 5B
10	29651635	29651897	263	GM_1.MASC2_peak_548	4.42014	12.2843	8.48573	Exon (ENSBTAT00000065510/ENSBTAG00000025634, exon 3 of 16)	ENSBTAG00000025634	ENSBTAT00000065510	216863	786165	FMN1	formin 1
10	29889611	29889723	113	GM_1.MASC2_peak_549	4.62887	8.38476	4.97433	Distal Intergenic	ENSBTAG00000050495	ENSBTAT00000079080	89075	539079	GREM1	gremlin 1, DAN family BMP antagonist
10	29966511	29966902	392	GM_1.MASC2_peak_550	2.44388	6.92105	3.67377	3' UTR	ENSBTAG00000050495	ENSBTAT00000079080	11784	539079	GREM1	gremlin 1, DAN family BMP antagonist
10	30086446	30086908	463	GM_1.MASC2_peak_551	3.87007	16.5363	12.3667	5' UTR	ENSBTAG00000020100	ENSBTAT00000035838	347	617811	ARHGAP11A	Rho GTPase activating protein 11A
10	30196123	30196230	108	GM_1.MASC2_peak_552	4.52687	7.29493	4.00737	Distal Intergenic	ENSBTAG00000021730	ENSBTAT00000028966	61693	282577	GJD2	gap junction protein delta 2
10	30288798	30288927	130	GM_1.MASC2_peak_553	2.23815	10.4331	6.80993	3' UTR	ENSBTAG00000005714	ENSBTAT00000007504	4981	533219	ACTC1	actin alpha cardiac muscle 1
10	30359076	30359265	190	GM_1.MASC2_peak_554	2.02386	5.59028	2.51206	Exon (ENSBTAT00000016895/ENSBTAG00000012712, exon 34 of 34)	ENSBTAG00000012712	ENSBTAT00000016895	80727	537445	AQR	aquarius intron-binding spliceosomal factor
10	32548744	32548918	175	GM_1.MASC2_peak_555	3.21586	8.07775	4.70098	3' UTR	ENSBTAG00000003172	ENSBTAT00000072366	221683	539573	MEIS2	Meis homeobox 2
10	32771170	32771470	301	GM_1.MASC2_peak_556	2.6614	5.41295	2.35363	Distal Intergenic	ENSBTAG00000003172	ENSBTAT00000061494	-789	539573	MEIS2	Meis homeobox 2
10	33847567	33847734	168	GM_1.MASC2_peak_557	4.2176	7.60183	4.27485	Distal Intergenic	ENSBTAG00000032518	ENSBTAT00000046117	-225	519882	SPRED1	sprouty related EVH1 domain containing 1
10	34092821	34093016	196	GM_1.MASC2_peak_558	4.50768	10.6413	6.99883	Exon (ENSBTAT00000029157/ENSBTAG00000021870, exon 8 of 8)	ENSBTAG00000021870	ENSBTAT00000029157	32885	532711	FAM98B	family with sequence similarity 98 member B
10	35210749	35210981	233	GM_1.MASC2_peak_559	1.50456	4.22479	1.33853	Exon (ENSBTAT00000002600/ENSBTAG00000002006, exon 3 of 22)	ENSBTAG00000002006	ENSBTAT00000002600	1154	281530	THBS1	thrombospondin 1
10	35223302	35223623	322	GM_1.MASC2_peak_560	1.75264	7.8737	4.52109	3' UTR	ENSBTAG00000002006	ENSBTAT00000002600	13707	281530	THBS1	thrombospondin 1
10	35625463	35625730	268	GM_1.MASC2_peak_561	3.64512	9.17692	5.68535	Exon (ENSBTAT00000019083/ENSBTAG00000014351, exon 9 of 39)	ENSBTAG00000014351	ENSBTAT00000019083	34651	513829	EIF2AK4	eukaryotic translation initiation factor 2 alpha kinase 4
10	35739347	35739579	233	GM_1.MASC2_peak_562	3.51006	7.3514	4.05724	3' UTR	ENSBTAG00000012180	ENSBTAT00000016157	17709	541141	BMF	Bcl2 modifying factor
10	35884794	35885076	283	GM_1.MASC2_peak_563	4.44925	6.66056	3.44453	Exon (ENSBTAT00000074191/ENSBTAG00000019076, exon 4 of 10)	ENSBTAG00000019076	ENSBTAT00000074191	27215	539224	PAK6	p21 (RAC1) activated kinase 6
10	35940060	35940167	108	GM_1.MASC2_peak_564	4.37742	5.9771	2.84914	Downstream (<1kb)	ENSBTAG00000051305	ENSBTAT00000066969	-157	101905957	INAFM2	InaF motif containing 2
10	35947996	35948418	423	GM_1.MASC2_peak_565	3.59297	9.51131	5.98103	3' UTR	ENSBTAG00000013774	ENSBTAT00000018299	8336	513496	CCDC9B	coiled-coil domain containing 9B
10	36009492	36009895	404	GM_1.MASC2_peak_566	1.82726	4.36911	1.46092	3' UTR	ENSBTAG00000032340	ENSBTAT00000045876	9354	507864	KNSTRN	kinetochore localized astrin (SPAG5) binding protein
10	36066083	36066197	115	GM_1.MASC2_peak_567	6.13117	21.8271	17.2602	Exon (ENSBTAT00000005794/ENSBTAG00000004420, exon 2 of 7)	ENSBTAG00000004420	ENSBTAT00000005794	15369	617684	BAHD1	bromo adjacent homology domain containing 1
10	36066568	36066960	393	GM_1.MASC2_peak_568	2.6843	5.80328	2.69866	Exon (ENSBTAT00000005794/ENSBTAG00000004420, exon 2 of 7)	ENSBTAG00000004420	ENSBTAT00000005794	15854	617684	BAHD1	bromo adjacent homology domain containing 1
10	36069345	36069596	252	GM_1.MASC2_peak_569	6.2626	13.7027	9.77352	Exon (ENSBTAT00000005794/ENSBTAG00000004420, exon 3 of 7)	ENSBTAG00000004420	ENSBTAT00000005794	18631	617684	BAHD1	bromo adjacent homology domain containing 1
10	36078427	36078560	134	GM_1.MASC2_peak_570	2.99378	10.3959	6.77474	Exon (ENSBTAT00000005795/ENSBTAG00000004421, exon 1 of 1)	ENSBTAG00000004421	ENSBTAT00000005795	983	511245	CHST14	carbohydrate sulfotransferase 14
10	36078786	36078944	159	GM_1.MASC2_peak_571	4.04909	15.7078	11.6047	3' UTR	ENSBTAG00000004421	ENSBTAT00000005795	1342	511245	CHST14	carbohydrate sulfotransferase 14
10	36171421	36171741	321	GM_1.MASC2_peak_572	4.27756	11.5688	7.83931	3' UTR	ENSBTAG00000003193	ENSBTAT00000004148	3808	506936	RPUSD2	RNA pseudouridine synthase domain containing 2
10	36255467	36255583	117	GM_1.MASC2_peak_573	3.79325	7.27275	3.98658	5' UTR	ENSBTAG00000002918	ENSBTAT00000003788	235	514749	RAD51	RAD51 recombinase
10	36318963	36319070	108	GM_1.MASC2_peak_574	3.83229	6.58294	3.38483	5' UTR	ENSBTAG00000047281	ENSBTAT00000066167	0	NA	NA	NA
10	36410562	36410669	108	GM_1.MASC2_peak_575	5.3391	8.34734	4.9419	3' UTR	ENSBTAG00000053721	ENSBTAT00000083826	2216	538143	RHOV	ras homolog family member V
10	36485878	36486017	140	GM_1.MASC2_peak_576	4.02039	15.584	11.4932	5' UTR	ENSBTAG00000010371	ENSBTAT00000013689	206	505991	CHAC1	ChaC glutathione specific gamma-glutamylcyclotransferase 1
10	36487108	36487454	347	GM_1.MASC2_peak_577	2.514	5.68104	2.58756	Exon (ENSBTAT00000013689/ENSBTAG00000010371, exon 3 of 3)	ENSBTAG00000010371	ENSBTAT00000013689	1436	505991	CHAC1	ChaC glutathione specific gamma-glutamylcyclotransferase 1
10	36715328	36715470	143	GM_1.MASC2_peak_578	3.7515	4.46707	1.54927	Distal Intergenic	ENSBTAG00000027173	ENSBTAT00000038963	-4172	512662	CHP1	calcineurin like EF-hand protein 1
10	36770112	36770406	295	GM_1.MASC2_peak_579	4.81487	14.4129	10.42	Distal Intergenic	ENSBTAG00000010774	ENSBTAT00000014263	-18528	616028	NUSAP1	nucleolar and spindle associated protein 1
10	36908413	36908606	194	GM_1.MASC2_peak_580	4.49695	13.7701	9.83368	3' UTR	ENSBTAG00000001671	ENSBTAT00000002191	44214	518260	RTF1	RTF1 homolog, Paf1/RNA polymerase II complex component
10	36942217	36942688	472	GM_1.MASC2_peak_581	2.86403	5.65905	2.56777	Exon (ENSBTAT00000002220/ENSBTAG00000001693, exon 19 of 22)	ENSBTAG00000001693	ENSBTAT00000002220	11962	531362	RPAP1	RNA polymerase II associated protein 1
10	37149110	37149223	114	GM_1.MASC2_peak_582	3.65821	9.46575	5.94188	Exon (ENSBTAT00000020143/ENSBTAG00000015138, exon 15 of 22)	ENSBTAG00000015138	ENSBTAT00000020143	73225	532556	MGA	MAX dimerization protein MGA
10	37163819	37163992	174	GM_1.MASC2_peak_583	3.43106	7.15239	3.87852	Exon (ENSBTAT00000020143/ENSBTAG00000015138, exon 22 of 22)	ENSBTAG00000015138	ENSBTAT00000020143	87934	532556	MGA	MAX dimerization protein MGA
10	37220110	37220354	245	GM_1.MASC2_peak_584	2.37457	4.40187	1.49144	Distal Intergenic	ENSBTAG00000046607	ENSBTAT00000008929	-1818	100137087	JMJD7	jumonji domain containing 7
10	37220612	37220788	177	GM_1.MASC2_peak_585	5.60581	12.3897	8.58167	Distal Intergenic	ENSBTAG00000046607	ENSBTAT00000008929	-1384	100137087	JMJD7	jumonji domain containing 7
10	37293684	37293817	134	GM_1.MASC2_peak_586	2.74936	9.18037	5.68836	3' UTR	ENSBTAG00000006792	ENSBTAT00000008933	85750	505206	EHD4	EH domain containing 4
10	37549992	37550257	266	GM_1.MASC2_peak_587	2.63104	6.09785	2.954	3' UTR	ENSBTAG00000032055	ENSBTAT00000006949	46714	520990	VPS39	VPS39 subunit of HOPS complex
10	37701256	37701469	214	GM_1.MASC2_peak_588	4.62887	8.38476	4.97433	Distal Intergenic	ENSBTAG00000008868	ENSBTAT00000011677	-10109	281663	CAPN3	calpain 3
10	37703363	37703781	419	GM_1.MASC2_peak_589	3.62479	7.88266	4.52711	Distal Intergenic	ENSBTAG00000008868	ENSBTAT00000011677	-7797	281663	CAPN3	calpain 3
10	37791698	37791879	182	GM_1.MASC2_peak_590	2.72155	9.85649	6.29064	Exon (ENSBTAT00000005329/ENSBTAG00000004079, exon 6 of 22)	ENSBTAG00000004079	ENSBTAT00000005329	29928	788468	ZNF106	zinc finger protein 106
10	37794759	37795229	471	GM_1.MASC2_peak_591	2.21877	8.38282	4.97433	Exon (ENSBTAT00000005329/ENSBTAG00000004079, exon 5 of 22)	ENSBTAG00000004079	ENSBTAT00000005329	26578	788468	ZNF106	zinc finger protein 106
10	38019651	38019951	301	GM_1.MASC2_peak_592	3.27946	6.98095	3.72379	Distal Intergenic	ENSBTAG00000005751	ENSBTAT00000007561	12699	538940	CDAN1	codanin 1
10	38022167	38022349	183	GM_1.MASC2_peak_593	6.65679	13.1734	9.2948	Intron (ENSBTAT00000007561/ENSBTAG00000005751, intron 23 of 27)	ENSBTAG00000005751	ENSBTAT00000007561	10001	538940	CDAN1	codanin 1
10	38022512	38022691	180	GM_1.MASC2_peak_594	5.32544	9.30515	5.79561	Intron (ENSBTAT00000007561/ENSBTAG00000005751, intron 23 of 27)	ENSBTAG00000005751	ENSBTAT00000007561	9659	538940	CDAN1	codanin 1
10	38040045	38040388	344	GM_1.MASC2_peak_595	4.99048	15.2778	11.2105	Exon (ENSBTAT00000008483/ENSBTAG00000006470, exon 14 of 14)	ENSBTAG00000006470	ENSBTAT00000008483	88946	541215	TTBK2	tau tubulin kinase 2
10	38042988	38043242	255	GM_1.MASC2_peak_596	4.83787	10.0876	6.50032	Exon (ENSBTAT00000008483/ENSBTAG00000006470, exon 13 of 14)	ENSBTAG00000006470	ENSBTAT00000008483	86092	541215	TTBK2	tau tubulin kinase 2
10	38043886	38044010	125	GM_1.MASC2_peak_597	4.19254	8.6994	5.24953	Exon (ENSBTAT00000008483/ENSBTAG00000006470, exon 13 of 14)	ENSBTAG00000006470	ENSBTAT00000008483	85324	541215	TTBK2	tau tubulin kinase 2
10	38335531	38335640	110	GM_1.MASC2_peak_598	3.69911	7.56766	4.24972	Distal Intergenic	ENSBTAG00000021087	ENSBTAT00000028086	-1993	522464	UBR1	ubiquitin protein ligase E3 component n-recognin 1
10	41807682	41807802	121	GM_1.MASC2_peak_599	5.3391	8.34734	4.9419	Distal Intergenic	ENSBTAG00000055255	ENSBTAT00000069550	794135	NA	NA	NA
10	42657603	42657794	192	GM_1.MASC2_peak_600	1.97246	8.38486	4.9744	Exon (ENSBTAT00000020267/ENSBTAG00000025564, exon 1 of 1)	ENSBTAG00000025564	ENSBTAT00000020267	42	613592	RPL36AL	ribosomal protein L36a like
10	42763288	42763480	193	GM_1.MASC2_peak_601	3.66053	4.8536	1.88628	Intron (ENSBTAT00000006490/ENSBTAG00000004933, intron 10 of 12)	ENSBTAG00000004933	ENSBTAT00000006490	14160	535436	KLHDC2	kelch domain containing 2
10	42858441	42859578	1138	GM_1.MASC2_peak_602	2.8919	14.0353	10.0785	Exon (ENSBTAT00000063023/ENSBTAG00000045980, exon 1 of 1)	ENSBTAG00000045980	ENSBTAT00000063023	0	100294979	ARF6	ADP ribosylation factor 6
10	43053915	43054259	345	GM_1.MASC2_peak_603	4.87924	18.0435	13.7528	Exon (ENSBTAT00000007299/ENSBTAG00000005550, exon 23 of 23)	ENSBTAG00000005550	ENSBTAT00000007299	103381	100138040	SOS2	SOS Ras/Rho guanine nucleotide exchange factor 2
10	43555019	43555273	255	GM_1.MASC2_peak_604	3.8325	10.7831	7.12733	5' UTR	ENSBTAG00000001539	ENSBTAT00000002017	117	516557	SAV1	salvador family WW domain containing protein 1
10	43627440	43627554	115	GM_1.MASC2_peak_605	2.53326	6.33085	3.15769	Exon (ENSBTAT00000068471/ENSBTAG00000020281, exon 18 of 31)	ENSBTAG00000020281	ENSBTAT00000068471	71806	510366	NIN	ninein
10	43629024	43629321	298	GM_1.MASC2_peak_606	2.50644	6.65026	3.44162	Exon (ENSBTAT00000068471/ENSBTAG00000020281, exon 18 of 31)	ENSBTAG00000020281	ENSBTAT00000068471	70039	510366	NIN	ninein
10	43630544	43630900	357	GM_1.MASC2_peak_607	3.39846	11.6251	7.89121	Exon (ENSBTAT00000068471/ENSBTAG00000020281, exon 17 of 31)	ENSBTAG00000020281	ENSBTAT00000068471	68460	510366	NIN	ninein
10	43743957	43744408	452	GM_1.MASC2_peak_608	2.50644	6.65026	3.44162	3' UTR	ENSBTAG00000011494	ENSBTAT00000080533	52913	505472	PYGL	glycogen phosphorylase L
10	44181479	44181699	221	GM_1.MASC2_peak_609	4.36941	6.33468	3.15823	Distal Intergenic	ENSBTAG00000031707	ENSBTAT00000052708	-115322	530910	FRMD6	FERM domain containing 6
10	44553343	44553453	111	GM_1.MASC2_peak_610	4.55109	14.9022	10.873	Exon (ENSBTAT00000052708/ENSBTAG00000031707, exon 13 of 16)	ENSBTAG00000031707	ENSBTAT00000052708	256322	530910	FRMD6	FERM domain containing 6
10	44561119	44561317	199	GM_1.MASC2_peak_611	4.22201	14.9608	10.9275	3' UTR	ENSBTAG00000031707	ENSBTAT00000052708	264098	530910	FRMD6	FERM domain containing 6
10	45235852	45236065	214	GM_1.MASC2_peak_612	2.67022	6.87233	3.63074	3' UTR	ENSBTAG00000008411	ENSBTAT00000011069	20151	613696	PLEKHO2	pleckstrin homology domain containing O2
10	45236676	45236838	163	GM_1.MASC2_peak_613	2.30959	4.69322	1.74649	Exon (ENSBTAT00000011069/ENSBTAG00000008411, exon 6 of 6)	ENSBTAG00000008411	ENSBTAT00000011069	19378	613696	PLEKHO2	pleckstrin homology domain containing O2
10	45338027	45338496	470	GM_1.MASC2_peak_614	2.7422	4.3285	1.42567	3' UTR	ENSBTAG00000011037	ENSBTAT00000014659	24768	107132857	RBPMS2	RNA binding protein, mRNA processing factor 2
10	45338681	45338940	260	GM_1.MASC2_peak_615	2.42747	5.50291	2.43225	3' UTR	ENSBTAG00000011037	ENSBTAT00000014659	25422	107132857	RBPMS2	RNA binding protein, mRNA processing factor 2
10	45384214	45384912	699	GM_1.MASC2_peak_616	4.87924	18.0435	13.7528	Distal Intergenic	ENSBTAG00000015806	ENSBTAT00000044965	17692	524677	OAZ2	ornithine decarboxylase antizyme 2
10	45387976	45388171	196	GM_1.MASC2_peak_617	4.67086	15.6295	11.535	Exon (ENSBTAT00000020995/ENSBTAG00000015808, exon 7 of 10)	ENSBTAG00000015808	ENSBTAT00000020995	194275	510374	ZNF609	zinc finger protein 609
10	45389265	45389682	418	GM_1.MASC2_peak_618	2.34803	6.4609	3.27127	Exon (ENSBTAT00000020995/ENSBTAG00000015808, exon 6 of 10)	ENSBTAG00000015808	ENSBTAT00000020995	192764	510374	ZNF609	zinc finger protein 609
10	45389876	45390156	281	GM_1.MASC2_peak_619	3.64097	12.6508	8.82039	Exon (ENSBTAT00000020995/ENSBTAG00000015808, exon 6 of 10)	ENSBTAG00000015808	ENSBTAT00000020995	192290	510374	ZNF609	zinc finger protein 609
10	45390421	45390647	227	GM_1.MASC2_peak_620	2.84032	8.23345	4.8447	Exon (ENSBTAT00000020995/ENSBTAG00000015808, exon 5 of 10)	ENSBTAG00000015808	ENSBTAT00000020995	191799	510374	ZNF609	zinc finger protein 609
10	45390835	45391374	540	GM_1.MASC2_peak_621	4.28853	18.5298	14.2043	Exon (ENSBTAT00000020995/ENSBTAG00000015808, exon 5 of 10)	ENSBTAG00000015808	ENSBTAT00000020995	191072	510374	ZNF609	zinc finger protein 609
10	45555664	45556210	547	GM_1.MASC2_peak_622	2.34053	6.79794	3.56174	5' UTR	ENSBTAG00000015808	ENSBTAT00000020995	26236	510374	ZNF609	zinc finger protein 609
10	45811751	45812091	341	GM_1.MASC2_peak_623	3.0748	9.40146	5.88354	Distal Intergenic	ENSBTAG00000049412	ENSBTAT00000083329	5550	NA	NA	NA
10	45824332	45824496	165	GM_1.MASC2_peak_624	1.78805	6.81796	3.57961	3' UTR	ENSBTAG00000016822	ENSBTAT00000022378	5655	281419	PPIB	peptidylprolyl isomerase B
10	45833021	45833129	109	GM_1.MASC2_peak_625	7.1936	11.0492	7.36707	Distal Intergenic	ENSBTAG00000016821	ENSBTAT00000022377	-2550	100125937	SNX22	sorting nexin 22
10	46235713	46235902	190	GM_1.MASC2_peak_626	3.5936	6.59148	3.39025	Exon (ENSBTAT00000087308/ENSBTAG00000053677, exon 2 of 5)	ENSBTAG00000053677	ENSBTAT00000087308	50619	538029	HERC1	HECT and RLD domain containing E3 ubiquitin protein ligase family member 1
10	46403505	46404045	541	GM_1.MASC2_peak_627	4.28027	5.82549	2.71556	3' UTR	ENSBTAG00000008807	ENSBTAT00000011600	4002	513821	FBXL22	F-box and leucine rich repeat protein 22
10	46756802	46756939	138	GM_1.MASC2_peak_628	5.43208	7.58939	4.2638	Intron (ENSBTAT00000073465/ENSBTAG00000019390, intron 10 of 10)	ENSBTAG00000010641	ENSBTAT00000068424	15332	530913	APH1B	aph-1 homolog B, gamma-secretase subunit
10	46784596	46784717	122	GM_1.MASC2_peak_629	7.95382	31.0921	25.953	3' UTR	ENSBTAG00000011146	ENSBTAT00000014802	65815	614242	RAB8B	RAB8B, member RAS oncogene family
10	46867926	46868207	282	GM_1.MASC2_peak_630	6.97856	10.3659	6.74848	Distal Intergenic	ENSBTAG00000011146	ENSBTAT00000014802	-17675	614242	RAB8B	RAB8B, member RAS oncogene family
10	46905866	46906014	149	GM_1.MASC2_peak_631	3.12439	6.76451	3.53468	Exon (ENSBTAT00000023098/ENSBTAG00000017373, exon 6 of 6)	ENSBTAG00000017373	ENSBTAT00000023098	17180	614196	LACTB	lactamase beta
10	46993755	46993953	199	GM_1.MASC2_peak_632	1.50368	4.61749	1.68292	3' UTR	ENSBTAG00000005373	ENSBTAT00000072971	22689	281544	TPM1	tropomyosin 1
10	47021599	47021807	209	GM_1.MASC2_peak_633	1.86812	7.21042	3.931	Exon (ENSBTAT00000074743/ENSBTAG00000005373, exon 2 of 11)	ENSBTAG00000005373	ENSBTAT00000074743	950	281544	TPM1	tropomyosin 1
10	47022671	47022855	185	GM_1.MASC2_peak_634	2.99356	19.1147	14.745	5' UTR	ENSBTAG00000005373	ENSBTAT00000074743	0	281544	TPM1	tropomyosin 1
10	47902966	47903097	132	GM_1.MASC2_peak_635	9.86452	16.742	12.5567	Exon (ENSBTAT00000027736/ENSBTAG00000020814, exon 2 of 2)	ENSBTAG00000020814	ENSBTAT00000027736	519	529849	C2CD4B	C2 calcium dependent domain containing 4B
10	47903353	47903604	252	GM_1.MASC2_peak_636	5.3952	7.39624	4.09484	Exon (ENSBTAT00000027736/ENSBTAG00000020814, exon 2 of 2)	ENSBTAG00000020814	ENSBTAT00000027736	906	529849	C2CD4B	C2 calcium dependent domain containing 4B
10	49752232	49752400	169	GM_1.MASC2_peak_637	6.22895	10.1007	6.51072	Intron (ENSBTAT00000007009/ENSBTAG00000005328, intron 12 of 15)	ENSBTAG00000005328	ENSBTAT00000007009	44487	541255	ICE2	interactor of little elongation complex ELL subunit 2
10	49844304	49844425	122	GM_1.MASC2_peak_638	2.56966	15.9122	11.796	3' UTR	ENSBTAG00000009615	ENSBTAT00000012655	44164	282689	ANXA2	annexin A2
10	50076413	50076522	110	GM_1.MASC2_peak_639	6.22895	10.1007	6.51072	Distal Intergenic	ENSBTAG00000019114	ENSBTAT00000025445	138977	539181	FOXB1	forkhead box B1
10	51177643	51177858	216	GM_1.MASC2_peak_640	3.13402	6.1816	3.03182	Distal Intergenic	ENSBTAG00000005269	ENSBTAT00000006943	31725	281668	CCNB2	cyclin B2
10	51238114	51238298	185	GM_1.MASC2_peak_641	4.02039	15.584	11.4932	Exon (ENSBTAT00000018858/ENSBTAG00000014181, exon 8 of 14)	ENSBTAG00000014181	ENSBTAT00000018858	80640	540353	RNF111	ring finger protein 111
10	51373634	51373791	158	GM_1.MASC2_peak_642	2.25675	7.05563	3.79129	Exon (ENSBTAT00000015043/ENSBTAG00000011319, exon 5 of 19)	ENSBTAG00000011319	ENSBTAT00000015043	25706	515193	SLTM	SAFB like transcription modulator
10	51386016	51386158	143	GM_1.MASC2_peak_643	2.35497	8.87939	5.41418	Exon (ENSBTAT00000015043/ENSBTAG00000011319, exon 16 of 19)	ENSBTAG00000011319	ENSBTAT00000015043	38088	515193	SLTM	SAFB like transcription modulator
10	51535883	51535993	111	GM_1.MASC2_peak_644	2.61002	6.78856	3.55534	5' UTR	ENSBTAG00000005481	ENSBTAT00000075105	89	282132	ADAM10	ADAM metallopeptidase domain 10
10	52588035	52588476	442	GM_1.MASC2_peak_645	2.3873	9.61369	6.07651	Exon (ENSBTAT00000002841/ENSBTAG00000040384, exon 2 of 4)	ENSBTAG00000040384	ENSBTAT00000002841	2645	100125877	POLR2M	RNA polymerase II subunit M
10	54359350	54359793	444	GM_1.MASC2_peak_646	3.88121	11.7459	8.00324	Exon (ENSBTAT00000000738/ENSBTAG00000000565, exon 9 of 9)	ENSBTAG00000000565	ENSBTAT00000000738	134402	541058	RFX7	regulatory factor X7
10	54360296	54360632	337	GM_1.MASC2_peak_647	3.98653	9.88732	6.31941	Exon (ENSBTAT00000000738/ENSBTAG00000000565, exon 9 of 9)	ENSBTAG00000000565	ENSBTAT00000000738	135348	541058	RFX7	regulatory factor X7
10	54360912	54361029	118	GM_1.MASC2_peak_648	4.76835	17.302	13.0691	Exon (ENSBTAT00000000738/ENSBTAG00000000565, exon 9 of 9)	ENSBTAG00000000565	ENSBTAT00000000738	135964	541058	RFX7	regulatory factor X7
10	54361182	54361314	133	GM_1.MASC2_peak_649	4.10707	8.5081	5.08344	Exon (ENSBTAT00000000738/ENSBTAG00000000565, exon 9 of 9)	ENSBTAG00000000565	ENSBTAT00000000738	136234	541058	RFX7	regulatory factor X7
10	54479873	54479980	108	GM_1.MASC2_peak_650	6.64398	9.72485	6.17416	Exon (ENSBTAT00000018331/ENSBTAG00000013793, exon 1 of 25)	ENSBTAG00000013793	ENSBTAT00000080290	53905	507781	NEDD4	NEDD4 E3 ubiquitin protein ligase
10	54968979	54969218	240	GM_1.MASC2_peak_651	2.79403	13.6642	9.74	Exon (ENSBTAT00000083672/ENSBTAG00000012741, exon 8 of 9)	ENSBTAG00000012741	ENSBTAT00000083672	17925	538508	CCPG1	cell cycle progression 1
10	55007026	55007230	205	GM_1.MASC2_peak_652	4.79573	6.26347	3.1011	Distal Intergenic	ENSBTAG00000012408	ENSBTAT00000016464	-7638	618035	RAB27A	RAB27A, member RAS oncogene family
10	57722660	57723129	470	GM_1.MASC2_peak_653	5.35838	15.9692	11.8454	Distal Intergenic	ENSBTAG00000024958	ENSBTAT00000065691	-102	522864	FAM214A	family with sequence similarity 214 member A
10	58334789	58334906	118	GM_1.MASC2_peak_654	1.64996	4.49072	1.57136	Exon (ENSBTAT00000007709/ENSBTAG00000005865, exon 6 of 6)	ENSBTAG00000005865	ENSBTAT00000007709	32010	538094	MAPK6	mitogen-activated protein kinase 6
10	58345863	58346164	302	GM_1.MASC2_peak_655	2.03685	7.30387	4.0152	Exon (ENSBTAT00000007709/ENSBTAG00000005865, exon 2 of 6)	ENSBTAG00000005865	ENSBTAT00000007709	20752	538094	MAPK6	mitogen-activated protein kinase 6
10	58413287	58413761	475	GM_1.MASC2_peak_656	2.99377	10.7764	7.12195	Exon (ENSBTAT00000018400/ENSBTAG00000013830, exon 2 of 11)	ENSBTAG00000013830	ENSBTAT00000018400	9140	507524	LEO1	LEO1 homolog, Paf1/RNA polymerase II complex component
10	59358677	59359043	367	GM_1.MASC2_peak_657	2.60366	4.62798	1.68941	Exon (ENSBTAT00000056282/ENSBTAG00000010472, exon 2 of 2)	ENSBTAG00000010472	ENSBTAT00000056282	44665	523131	TNFAIP8L3	TNF alpha induced protein 8 like 3
10	59391247	59391364	118	GM_1.MASC2_peak_658	3.50497	13.5039	9.59324	Distal Intergenic	ENSBTAG00000013616	ENSBTAT00000061383	68832	536144	AP4E1	adaptor related protein complex 4 subunit epsilon 1
10	59809303	59809507	205	GM_1.MASC2_peak_659	3.27532	22.1093	17.5216	Exon (ENSBTAT00000033814/ENSBTAG00000011916, exon 11 of 19)	ENSBTAG00000011916	ENSBTAT00000033814	40342	538743	USP8	ubiquitin specific peptidase 8
10	60853073	60853306	234	GM_1.MASC2_peak_660	1.80336	4.42988	1.51514	5' UTR	ENSBTAG00000051898	ENSBTAT00000073054	1177	616885	FGF7	fibroblast growth factor 7
10	61239008	61239486	479	GM_1.MASC2_peak_661	3.04813	12.8085	8.96049	Exon (ENSBTAT00000065830/ENSBTAG00000046553, exon 18 of 18)	ENSBTAG00000046553	ENSBTAT00000065830	56767	100848979	SECISBP2L	SECIS binding protein 2 like
10	61371738	61371997	260	GM_1.MASC2_peak_662	2.19783	7.68713	4.35306	Exon (ENSBTAT00000022914/ENSBTAG00000027764, exon 1 of 1)	ENSBTAG00000022583	ENSBTAT00000015489	87638	524734	SHC4	SHC adaptor protein 4
10	61504658	61504924	267	GM_1.MASC2_peak_663	7.7294	15.0272	10.9861	Exon (ENSBTAT00000015487/ENSBTAG00000011661, exon 19 of 25)	ENSBTAG00000011661	ENSBTAT00000015487	67428	536117	CEP152	centrosomal protein 152
10	61654559	61654672	114	GM_1.MASC2_peak_664	5.63673	15.9463	11.8253	Exon (ENSBTAT00000077684/ENSBTAG00000002278, exon 1 of 65)	ENSBTAG00000002278	ENSBTAT00000077684	646	281154	FBN1	fibrillin 1
10	61655360	61655580	221	GM_1.MASC2_peak_665	2.15532	10.6992	7.05132	5' UTR	ENSBTAG00000002278	ENSBTAT00000002944	0	281154	FBN1	fibrillin 1
10	62211162	62211328	167	GM_1.MASC2_peak_666	8.73881	15.0234	10.9829	5' UTR	ENSBTAG00000008771	ENSBTAT00000055253	0	524920	MYEF2	myelin expression factor 2
10	63426860	63426967	108	GM_1.MASC2_peak_667	9.61269	16.906	12.7028	Distal Intergenic	ENSBTAG00000036982	ENSBTAT00000051482	542833	NA	NA	NA
10	64805477	64805643	167	GM_1.MASC2_peak_668	3.7515	4.46707	1.54927	Distal Intergenic	ENSBTAG00000010365	ENSBTAT00000013690	59451	507858	SQOR	sulfide quinone oxidoreductase
10	64810551	64810660	110	GM_1.MASC2_peak_669	4.53823	7.91049	4.55262	Distal Intergenic	ENSBTAG00000010365	ENSBTAT00000013690	54377	507858	SQOR	sulfide quinone oxidoreductase
10	64811254	64811364	111	GM_1.MASC2_peak_670	2.76033	13.5766	9.66175	3' UTR	ENSBTAG00000010365	ENSBTAT00000013690	53564	507858	SQOR	sulfide quinone oxidoreductase
10	65001937	65002151	215	GM_1.MASC2_peak_671	6.65679	13.1734	9.2948	Intron (ENSBTAT00000067582/ENSBTAG00000004558, intron 5 of 6)	ENSBTAG00000004558	ENSBTAT00000067582	17395	614805	C10H15orf48	chromosome 10 C15orf48 homolog
10	65244045	65244168	124	GM_1.MASC2_peak_672	2.85171	5.27178	2.22914	Exon (ENSBTAT00000069329/ENSBTAG00000020934, exon 1 of 4)	ENSBTAG00000020934	ENSBTAT00000069329	314	512726	SHF	Src homology 2 domain containing F
10	65261903	65262069	167	GM_1.MASC2_peak_673	6.36102	22.9605	18.3151	3' UTR	ENSBTAG00000020934	ENSBTAT00000027883	18172	512726	SHF	Src homology 2 domain containing F
10	65334802	65334966	165	GM_1.MASC2_peak_674	5.3391	8.34734	4.9419	Distal Intergenic	ENSBTAG00000016234	ENSBTAT00000021603	21278	785698	DUOX2	dual oxidase 2
10	67063088	67063238	151	GM_1.MASC2_peak_675	17.5491	44.9287	39.1218	5' UTR	ENSBTAG00000001468	ENSBTAT00000001925	186	540852	SAMD4A	sterile alpha motif domain containing 4A
10	67064605	67064790	186	GM_1.MASC2_peak_676	2.46543	7.29886	4.01066	5' UTR	ENSBTAG00000001468	ENSBTAT00000001925	1703	540852	SAMD4A	sterile alpha motif domain containing 4A
10	67200053	67200470	418	GM_1.MASC2_peak_677	4.93586	24.1762	19.451	Exon (ENSBTAT00000001925/ENSBTAG00000001468, exon 3 of 11)	ENSBTAG00000001468	ENSBTAT00000001925	137151	540852	SAMD4A	sterile alpha motif domain containing 4A
10	67285563	67285838	276	GM_1.MASC2_peak_678	3.34778	11.4058	7.69051	3' UTR	ENSBTAG00000001468	ENSBTAT00000077964	222661	540852	SAMD4A	sterile alpha motif domain containing 4A
10	67504608	67504803	196	GM_1.MASC2_peak_679	5.39041	13.4297	9.52861	5' UTR	ENSBTAG00000021988	ENSBTAT00000029320	0	540412	SOCS4	suppressor of cytokine signaling 4
10	67532394	67532567	174	GM_1.MASC2_peak_680	3.59238	21.2517	16.7244	Exon (ENSBTAT00000043779/ENSBTAG00000021986, exon 3 of 4)	ENSBTAG00000021986	ENSBTAT00000043779	6966	540411	MAPK1IP1L	mitogen-activated protein kinase 1 interacting protein 1 like
10	67532723	67532896	174	GM_1.MASC2_peak_681	2.00941	5.59418	2.51479	Exon (ENSBTAT00000043779/ENSBTAG00000021986, exon 3 of 4)	ENSBTAG00000021986	ENSBTAT00000043779	7295	540411	MAPK1IP1L	mitogen-activated protein kinase 1 interacting protein 1 like
10	67832577	67832775	199	GM_1.MASC2_peak_682	2.39513	5.11988	2.09995	Exon (ENSBTAT00000027357/ENSBTAG00000020533, exon 2 of 2)	ENSBTAG00000020533	ENSBTAT00000027357	79357	539922	FBXO34	F-box protein 34
10	67833531	67833814	284	GM_1.MASC2_peak_683	2.12891	4.57264	1.64132	Exon (ENSBTAT00000027357/ENSBTAG00000020533, exon 2 of 2)	ENSBTAG00000010795	ENSBTAT00000084086	45258	538831	ATG14	autophagy related 14
10	69670901	69671038	138	GM_1.MASC2_peak_684	8.65383	19.5909	15.1833	5' UTR	ENSBTAG00000013042	ENSBTAT00000017336	54	531907	EXOC5	exocyst complex component 5
10	69671347	69671500	154	GM_1.MASC2_peak_685	4.51181	6.70214	3.48009	5' UTR	ENSBTAG00000013043	ENSBTAT00000017337	96	539663	AP5M1	adaptor related protein complex 5 subunit mu 1
10	69768884	69769062	179	GM_1.MASC2_peak_686	4.62887	8.38476	4.97433	Exon (ENSBTAT00000017282/ENSBTAG00000012998, exon 1 of 4)	ENSBTAG00000012998	ENSBTAT00000017282	197	533922	NAA30	N(alpha)-acetyltransferase 30, NatC catalytic subunit
10	70422975	70423083	109	GM_1.MASC2_peak_687	4.83787	10.0876	6.50032	Exon (ENSBTAT00000027817/ENSBTAG00000020880, exon 5 of 8)	ENSBTAG00000020880	ENSBTAT00000027817	51620	508562	ARMH4	armadillo like helical domain containing 4
10	70456680	70456788	109	GM_1.MASC2_peak_688	5.56436	8.69463	5.24681	Exon (ENSBTAT00000027817/ENSBTAG00000020880, exon 4 of 8)	ENSBTAG00000020880	ENSBTAT00000027817	17915	508562	ARMH4	armadillo like helical domain containing 4
10	70464287	70464598	312	GM_1.MASC2_peak_689	2.74829	11.0012	7.32365	Exon (ENSBTAT00000027817/ENSBTAG00000020880, exon 2 of 8)	ENSBTAG00000020880	ENSBTAT00000027817	10105	508562	ARMH4	armadillo like helical domain containing 4
10	70905772	70905879	108	GM_1.MASC2_peak_690	5.13633	7.70313	4.36577	Distal Intergenic	ENSBTAG00000019421	ENSBTAT00000025871	-471	538778	DACT1	dishevelled binding antagonist of beta catenin 1
10	70906150	70906618	469	GM_1.MASC2_peak_691	8.98667	20.7215	16.2319	Exon (ENSBTAT00000025871/ENSBTAG00000019421, exon 1 of 4)	ENSBTAG00000019421	ENSBTAT00000025871	0	538778	DACT1	dishevelled binding antagonist of beta catenin 1
10	70914094	70914267	174	GM_1.MASC2_peak_692	2.13833	5.94978	2.8242	Exon (ENSBTAT00000025871/ENSBTAG00000019421, exon 4 of 4)	ENSBTAG00000019421	ENSBTAT00000025871	7744	538778	DACT1	dishevelled binding antagonist of beta catenin 1
10	70914474	70914775	302	GM_1.MASC2_peak_693	2.44388	6.92105	3.67377	Exon (ENSBTAT00000025871/ENSBTAG00000019421, exon 4 of 4)	ENSBTAG00000019421	ENSBTAT00000025871	8124	538778	DACT1	dishevelled binding antagonist of beta catenin 1
10	70915408	70915639	232	GM_1.MASC2_peak_694	3.23367	7.70927	4.37057	Exon (ENSBTAT00000025871/ENSBTAG00000019421, exon 4 of 4)	ENSBTAG00000019421	ENSBTAT00000025871	9058	538778	DACT1	dishevelled binding antagonist of beta catenin 1
10	71629551	71629676	126	GM_1.MASC2_peak_695	5.99238	9.71783	6.16797	Exon (ENSBTAT00000075877/ENSBTAG00000005984, exon 14 of 26)	ENSBTAG00000005984	ENSBTAT00000075877	150271	513742	DAAM1	dishevelled associated activator of morphogenesis 1
10	71668316	71668423	108	GM_1.MASC2_peak_696	2.99403	7.34684	4.05285	Exon (ENSBTAT00000075877/ENSBTAG00000005984, exon 26 of 26)	ENSBTAG00000005984	ENSBTAT00000075877	189036	513742	DAAM1	dishevelled associated activator of morphogenesis 1
10	72471554	72471679	126	GM_1.MASC2_peak_697	5.7897	15.1379	11.0869	Intron (ENSBTAT00000083846/ENSBTAG00000018127, intron 1 of 5)	ENSBTAG00000018127	ENSBTAT00000083846	4140	281994	PPM1A	protein phosphatase, Mg2+/Mn2+ dependent 1A
10	72500769	72501316	548	GM_1.MASC2_peak_698	3.17704	12.7299	8.89051	Exon (ENSBTAT00000083846/ENSBTAG00000018127, exon 2 of 6)	ENSBTAG00000018127	ENSBTAT00000083846	33355	281994	PPM1A	protein phosphatase, Mg2+/Mn2+ dependent 1A
10	72817989	72818117	129	GM_1.MASC2_peak_699	3.48117	13.8604	9.91702	Exon (ENSBTAT00000016104/ENSBTAG00000012139, exon 2 of 2)	ENSBTAG00000012139	ENSBTAT00000016104	3118	511371	SIX1	SIX homeobox 1
10	72828816	72829092	277	GM_1.MASC2_peak_700	13.1883	25.1809	20.3892	Exon (ENSBTAT00000075263/ENSBTAG00000048977, exon 1 of 2)	ENSBTAG00000048977	ENSBTAT00000075263	211	NA	NA	NA
10	72881680	72881807	128	GM_1.MASC2_peak_701	4.88558	13.5907	9.67316	Exon (ENSBTAT00000067806/ENSBTAG00000049091, exon 2 of 3)	ENSBTAG00000049091	ENSBTAT00000067806	3960	526104	SIX4	SIX homeobox 4
10	72884986	72885297	312	GM_1.MASC2_peak_702	2.81837	4.49573	1.57461	Exon (ENSBTAT00000067806/ENSBTAG00000049091, exon 1 of 3)	ENSBTAG00000049091	ENSBTAT00000067806	470	526104	SIX4	SIX homeobox 4
10	73120047	73120156	110	GM_1.MASC2_peak_703	2.42747	5.50291	2.43225	Exon (ENSBTAT00000081967/ENSBTAG00000011796, exon 1 of 4)	ENSBTAG00000011796	ENSBTAT00000081967	203	528221	TRMT5	tRNA methyltransferase 5
10	73390436	73390597	162	GM_1.MASC2_peak_704	5.18671	16.581	12.4077	Exon (ENSBTAT00000022215/ENSBTAG00000016713, exon 1 of 1)	ENSBTAG00000016713	ENSBTAT00000022215	1014	539324	TMEM30B	transmembrane protein 30B
10	73875591	73875784	194	GM_1.MASC2_peak_705	1.65494	4.43192	1.5171	Exon (ENSBTAT00000027885/ENSBTAG00000020935, exon 12 of 15)	ENSBTAG00000020935	ENSBTAT00000027885	39257	281814	HIF1A	hypoxia inducible factor 1 subunit alpha
10	75839319	75839590	272	GM_1.MASC2_peak_706	4.43567	15.1376	11.0869	Exon (ENSBTAT00000011607/ENSBTAG00000008815, exon 3 of 3)	ENSBTAG00000008815	ENSBTAT00000011607	46613	539045	WDR89	WD repeat domain 89
10	75967252	75967379	128	GM_1.MASC2_peak_707	7.14162	19.079	14.7125	Exon (ENSBTAT00000005808/ENSBTAG00000004430, exon 1 of 3)	ENSBTAG00000004430	ENSBTAT00000005808	664	516881	SGPP1	sphingosine-1-phosphate phosphatase 1
10	76385946	76386075	130	GM_1.MASC2_peak_708	3.3284	4.32464	1.42198	3' UTR	ENSBTAG00000025450	ENSBTAT00000029285	269524	540504	SYNE2	spectrin repeat containing nuclear envelope protein 2
10	76681152	76681363	212	GM_1.MASC2_peak_709	3.1292	5.16215	2.13926	Exon (ENSBTAT00000010270/ENSBTAG00000007807, exon 1 of 1)	ENSBTAG00000007807	ENSBTAT00000010270	1314	281827	HSPA2	heat shock protein family A (Hsp70) member 2
10	76681511	76681801	291	GM_1.MASC2_peak_710	5.46058	15.1089	11.0621	Exon (ENSBTAT00000010270/ENSBTAG00000007807, exon 1 of 1)	ENSBTAG00000007807	ENSBTAT00000010270	1673	281827	HSPA2	heat shock protein family A (Hsp70) member 2
10	76879451	76879561	111	GM_1.MASC2_peak_711	5.65828	10.2368	6.62864	Exon (ENSBTAT00000039904/ENSBTAG00000001551, exon 15 of 18)	ENSBTAG00000001551	ENSBTAT00000039904	42218	520027	PLEKHG3	pleckstrin homology and RhoGEF domain containing G3
10	76882683	76882996	314	GM_1.MASC2_peak_712	2.39513	5.11988	2.09995	Exon (ENSBTAT00000039904/ENSBTAG00000001551, exon 17 of 18)	ENSBTAG00000001551	ENSBTAT00000039904	45450	520027	PLEKHG3	pleckstrin homology and RhoGEF domain containing G3
10	76884725	76885313	589	GM_1.MASC2_peak_713	4.11816	10.2456	6.63685	3' UTR	ENSBTAG00000001551	ENSBTAT00000039904	47492	520027	PLEKHG3	pleckstrin homology and RhoGEF domain containing G3
10	76891913	76892093	181	GM_1.MASC2_peak_714	4.7083	6.74579	3.51756	Intron (ENSBTAT00000006213/ENSBTAG00000004732, intron 33 of 35)	ENSBTAG00000004732	ENSBTAT00000006213	127332	527711	SPTB	spectrin beta, erythrocytic
10	77202749	77203161	413	GM_1.MASC2_peak_715	2.61351	10.009	6.43011	Distal Intergenic	ENSBTAG00000017994	ENSBTAT00000023939	17844	540616	MAX	MYC associated factor X
10	77203384	77203502	119	GM_1.MASC2_peak_716	3.25053	10.1219	6.5303	3' UTR	ENSBTAG00000017994	ENSBTAT00000069877	23237	540616	MAX	MYC associated factor X
10	77676775	77676882	108	GM_1.MASC2_peak_717	5.3391	8.34734	4.9419	Intron (ENSBTAT00000084921/ENSBTAG00000019819, intron 3 of 10)	ENSBTAG00000019819	ENSBTAT00000084921	114361	281177	FUT8	fucosyltransferase 8
10	77837350	77837663	314	GM_1.MASC2_peak_718	2.7942	8.89408	5.4276	3' UTR	ENSBTAG00000019819	ENSBTAT00000084921	274936	281177	FUT8	fucosyltransferase 8
10	79942318	79942464	147	GM_1.MASC2_peak_719	9.78834	17.631	13.3726	Intron (ENSBTAT00000025252/ENSBTAG00000018971, intron 7 of 10)	ENSBTAG00000018971	ENSBTAT00000025252	272469	617007	RAD51B	RAD51 paralog B
10	80616322	80617399	1078	GM_1.MASC2_peak_720	2.74064	12.4378	8.6253	3' UTR	ENSBTAG00000025434	ENSBTAT00000035742	3379	614773	ZFP36L1	ZFP36 ring finger protein like 1
10	80676568	80676870	303	GM_1.MASC2_peak_721	2.2262	4.62858	1.68951	Intron (ENSBTAT00000024301/ENSBTAG00000018255, intron 19 of 20)	ENSBTAG00000018255	ENSBTAT00000024301	94087	524770	ACTN1	actinin alpha 1
10	80770686	80770921	236	GM_1.MASC2_peak_722	4.54319	44.0335	38.269	5' UTR	ENSBTAG00000018255	ENSBTAT00000024301	36	524770	ACTN1	actinin alpha 1
10	80832323	80832431	109	GM_1.MASC2_peak_723	6.22895	10.1007	6.51072	Distal Intergenic	ENSBTAG00000042977	ENSBTAT00000059969	-39460	112448586	LOC112448586	U6 spliceosomal RNA
10	80842171	80842787	617	GM_1.MASC2_peak_724	3.45948	14.2189	10.2461	3' UTR	ENSBTAG00000048519	ENSBTAT00000086238	91897	785849	DCAF5	DDB1 and CUL4 associated factor 5
10	80844005	80844733	729	GM_1.MASC2_peak_725	3.69443	16.9281	12.7223	Exon (ENSBTAT00000086238/ENSBTAG00000048519, exon 9 of 9)	ENSBTAG00000048519	ENSBTAT00000086238	89951	785849	DCAF5	DDB1 and CUL4 associated factor 5
10	80844877	80845089	213	GM_1.MASC2_peak_726	3.09873	13.7047	9.77505	Exon (ENSBTAT00000086238/ENSBTAG00000048519, exon 9 of 9)	ENSBTAG00000048519	ENSBTAT00000086238	89595	785849	DCAF5	DDB1 and CUL4 associated factor 5
10	80845236	80845434	199	GM_1.MASC2_peak_727	3.1754	9.19303	5.69928	Exon (ENSBTAT00000086238/ENSBTAG00000048519, exon 9 of 9)	ENSBTAG00000048519	ENSBTAT00000086238	89250	785849	DCAF5	DDB1 and CUL4 associated factor 5
10	80972535	80972642	108	GM_1.MASC2_peak_728	5.3391	8.34734	4.9419	Distal Intergenic	ENSBTAG00000010052	ENSBTAT00000013255	-22221	539532	EXD2	exonuclease 3'-5' domain containing 2
10	81045921	81046188	268	GM_1.MASC2_peak_729	2.75461	5.52462	2.45172	5' UTR	ENSBTAG00000009998	ENSBTAT00000013186	0	526331	GALNT16	polypeptide N-acetylgalactosaminyltransferase 16
10	81145977	81146484	508	GM_1.MASC2_peak_730	2.50215	9.45447	5.93101	3' UTR	ENSBTAG00000009998	ENSBTAT00000013186	99940	526331	GALNT16	polypeptide N-acetylgalactosaminyltransferase 16
10	81436189	81436321	133	GM_1.MASC2_peak_731	5.67278	11.3804	7.66801	3' UTR	ENSBTAG00000003857	ENSBTAT00000074409	48737	510837	SUSD6	sushi domain containing 6
10	81500391	81500505	115	GM_1.MASC2_peak_732	2.43008	10.7188	7.0698	Exon (ENSBTAT00000081212/ENSBTAG00000011596, exon 8 of 8)	ENSBTAG00000011596	ENSBTAT00000081212	4651	510474	SRSF5	serine and arginine rich splicing factor 5
10	81593429	81593595	167	GM_1.MASC2_peak_733	3.26612	9.75271	6.19957	5' UTR	ENSBTAG00000030599	ENSBTAT00000043227	115	508379	SMOC1	SPARC related modular calcium binding 1
10	81688749	81688908	160	GM_1.MASC2_peak_734	2.73384	5.13383	2.11213	Intron (ENSBTAT00000043227/ENSBTAG00000030599, intron 5 of 11)	ENSBTAG00000030599	ENSBTAT00000043227	95435	508379	SMOC1	SPARC related modular calcium binding 1
10	81737599	81737747	149	GM_1.MASC2_peak_735	2.09941	6.61922	3.41608	3' UTR	ENSBTAG00000030599	ENSBTAT00000043227	144285	508379	SMOC1	SPARC related modular calcium binding 1
10	81981510	81981799	290	GM_1.MASC2_peak_736	2.18938	6.66059	3.44453	3' UTR	ENSBTAG00000007586	ENSBTAT00000020908	38782	525107	SYNJ2BP	synaptojanin 2 binding protein
10	82176637	82176827	191	GM_1.MASC2_peak_737	4.44925	6.66056	3.44453	Exon (ENSBTAT00000055268/ENSBTAG00000038377, exon 1 of 2)	ENSBTAG00000006786	ENSBTAT00000076526	50245	505293	MED6	mediator complex subunit 6
10	82281568	82282017	450	GM_1.MASC2_peak_738	6.68985	10.2015	6.59944	Exon (ENSBTAT00000064762/ENSBTAG00000045604, exon 1 of 3)	ENSBTAG00000045604	ENSBTAT00000064762	0	523451	TTC9	tetratricopeptide repeat domain 9
10	82313420	82313527	108	GM_1.MASC2_peak_739	4.94695	16.1939	12.0534	3' UTR	ENSBTAG00000045604	ENSBTAT00000064762	31719	523451	TTC9	tetratricopeptide repeat domain 9
10	82313694	82314066	373	GM_1.MASC2_peak_740	5.0829	24.1534	19.4298	3' UTR	ENSBTAG00000045604	ENSBTAT00000064762	31993	523451	TTC9	tetratricopeptide repeat domain 9
10	82525533	82525662	130	GM_1.MASC2_peak_741	5.3391	8.34734	4.9419	Distal Intergenic	ENSBTAG00000012565	ENSBTAT00000076209	-143	514244	PCNX1	pecanex 1
10	82525835	82525942	108	GM_1.MASC2_peak_742	5.3391	8.34734	4.9419	Exon (ENSBTAT00000076209/ENSBTAG00000012565, exon 1 of 27)	ENSBTAG00000012565	ENSBTAT00000076209	30	514244	PCNX1	pecanex 1
10	82584130	82585091	962	GM_1.MASC2_peak_743	3.71673	11.4302	7.71123	Exon (ENSBTAT00000076209/ENSBTAG00000012565, exon 3 of 27)	ENSBTAG00000012565	ENSBTAT00000076209	58325	514244	PCNX1	pecanex 1
10	82704991	82705102	112	GM_1.MASC2_peak_744	3.12439	6.76451	3.53468	Exon (ENSBTAT00000016684/ENSBTAG00000012565, exon 35 of 35)	ENSBTAG00000012565	ENSBTAT00000016684	149522	514244	PCNX1	pecanex 1
10	83136642	83136972	331	GM_1.MASC2_peak_745	3.76912	7.22008	3.94009	Exon (ENSBTAT00000035650/ENSBTAG00000015805, exon 3 of 23)	ENSBTAG00000015805	ENSBTAT00000035650	159716	787248	SIPA1L1	signal induced proliferation associated 1 like 1
10	84486456	84486667	212	GM_1.MASC2_peak_746	5.04318	14.3704	10.3823	Distal Intergenic	ENSBTAG00000008713	ENSBTAT00000011481	39950	511629	DCAF4	DDB1 and CUL4 associated factor 4
10	84509460	84509784	325	GM_1.MASC2_peak_747	3.77531	9.81862	6.25593	Exon (ENSBTAT00000064501/ENSBTAG00000011041, exon 3 of 12)	ENSBTAG00000011041	ENSBTAT00000064501	21140	537916	ZFYVE1	zinc finger FYVE-type containing 1
10	84528860	84529175	316	GM_1.MASC2_peak_748	4.64591	17.5129	13.2668	Exon (ENSBTAT00000064501/ENSBTAG00000011041, exon 2 of 12)	ENSBTAG00000011041	ENSBTAT00000064501	1749	537916	ZFYVE1	zinc finger FYVE-type containing 1
10	84592551	84592783	233	GM_1.MASC2_peak_749	3.45052	37.0748	31.6228	Exon (ENSBTAT00000022826/ENSBTAG00000017177, exon 9 of 18)	ENSBTAG00000017177	ENSBTAT00000022826	24307	540258	RBM25	RNA binding motif protein 25
10	84594533	84594729	197	GM_1.MASC2_peak_750	8.41523	61.1425	54.7562	Exon (ENSBTAT00000022826/ENSBTAG00000017177, exon 10 of 18)	ENSBTAG00000017177	ENSBTAT00000022826	26289	540258	RBM25	RNA binding motif protein 25
10	84601633	84601787	155	GM_1.MASC2_peak_751	3.22853	13.6428	9.72295	Exon (ENSBTAT00000022826/ENSBTAG00000017177, exon 14 of 18)	ENSBTAG00000017177	ENSBTAT00000022826	33389	540258	RBM25	RNA binding motif protein 25
10	84685990	84686264	275	GM_1.MASC2_peak_752	2.09081	5.59154	2.51235	3' UTR	ENSBTAG00000011757	ENSBTAT00000015615	66300	282705	PSEN1	presenilin 1
10	84740871	84741195	325	GM_1.MASC2_peak_753	2.33748	8.51314	5.08757	Exon (ENSBTAT00000070493/ENSBTAG00000011683, exon 8 of 8)	ENSBTAG00000011683	ENSBTAT00000070493	55327	512187	NUMB	NUMB endocytic adaptor protein
10	85129866	85129985	120	GM_1.MASC2_peak_754	5.02217	21.393	16.8542	Exon (ENSBTAT00000012216/ENSBTAG00000009272, exon 11 of 13)	ENSBTAG00000009272	ENSBTAT00000012216	28087	505848	ELMSAN1	ELM2 and Myb/SANT domain containing 1
10	85137893	85138045	153	GM_1.MASC2_peak_755	2.75893	9.56339	6.03044	Exon (ENSBTAT00000012216/ENSBTAG00000009272, exon 4 of 13)	ENSBTAG00000009272	ENSBTAT00000012216	20027	505848	ELMSAN1	ELM2 and Myb/SANT domain containing 1
10	85145025	85145436	412	GM_1.MASC2_peak_756	4.103	13.0686	9.19873	Exon (ENSBTAT00000012216/ENSBTAG00000009272, exon 2 of 13)	ENSBTAG00000009272	ENSBTAT00000012216	12636	505848	ELMSAN1	ELM2 and Myb/SANT domain containing 1
10	85145693	85145807	115	GM_1.MASC2_peak_757	3.62479	7.88266	4.52711	Exon (ENSBTAT00000012216/ENSBTAG00000009272, exon 2 of 13)	ENSBTAG00000009272	ENSBTAT00000012216	12265	505848	ELMSAN1	ELM2 and Myb/SANT domain containing 1
10	85145968	85146075	108	GM_1.MASC2_peak_758	5.81018	12.8057	8.95817	Exon (ENSBTAT00000012216/ENSBTAG00000009272, exon 2 of 13)	ENSBTAG00000009272	ENSBTAT00000012216	11997	505848	ELMSAN1	ELM2 and Myb/SANT domain containing 1
10	85374691	85374981	291	GM_1.MASC2_peak_759	7.1936	11.0492	7.36707	Intron (ENSBTAT00000066702/ENSBTAG00000020334, intron 1 of 13)	ENSBTAG00000020334	ENSBTAT00000066702	2576	533096	ENTPD5	ectonucleoside triphosphate diphosphohydrolase 5 (inactive)
10	85790962	85791195	234	GM_1.MASC2_peak_760	2.62321	14.6496	10.6406	3' UTR	ENSBTAG00000021957	ENSBTAT00000029274	107246	281905	LTBP2	latent transforming growth factor beta binding protein 2
10	85791417	85791716	300	GM_1.MASC2_peak_761	2.22292	9.74123	6.18953	3' UTR	ENSBTAG00000021957	ENSBTAT00000029274	106725	281905	LTBP2	latent transforming growth factor beta binding protein 2
10	85897632	85897859	228	GM_1.MASC2_peak_762	2.86637	9.76803	6.21381	Exon (ENSBTAT00000067059/ENSBTAG00000050205, exon 2 of 2)	ENSBTAG00000021957	ENSBTAT00000029274	582	281905	LTBP2	latent transforming growth factor beta binding protein 2
10	85898022	85898191	170	GM_1.MASC2_peak_763	1.82726	4.36911	1.46092	Exon (ENSBTAT00000067059/ENSBTAG00000050205, exon 2 of 2)	ENSBTAG00000021957	ENSBTAT00000029274	250	281905	LTBP2	latent transforming growth factor beta binding protein 2
10	85899168	85899296	129	GM_1.MASC2_peak_764	6.94396	19.5658	15.1609	Distal Intergenic	ENSBTAG00000021957	ENSBTAT00000029274	-855	281905	LTBP2	latent transforming growth factor beta binding protein 2
10	85899557	85899910	354	GM_1.MASC2_peak_765	5.42534	12.7614	8.92073	Distal Intergenic	ENSBTAG00000021957	ENSBTAT00000029274	-1469	281905	LTBP2	latent transforming growth factor beta binding protein 2
10	85901906	85902391	486	GM_1.MASC2_peak_766	2.54032	5.62929	2.54437	Distal Intergenic	ENSBTAG00000021957	ENSBTAT00000029274	-3950	281905	LTBP2	latent transforming growth factor beta binding protein 2
10	86019987	86020094	108	GM_1.MASC2_peak_767	4.04992	8.37911	4.97138	Exon (ENSBTAT00000082781/ENSBTAG00000008287, exon 1 of 19)	ENSBTAG00000008287	ENSBTAT00000082781	137	540849	YLPM1	YLP motif containing 1
10	86020300	86020601	302	GM_1.MASC2_peak_768	4.80846	20.8436	16.346	Exon (ENSBTAT00000082781/ENSBTAG00000008287, exon 1 of 19)	ENSBTAG00000008287	ENSBTAT00000082781	450	540849	YLPM1	YLP motif containing 1
10	86033248	86033941	694	GM_1.MASC2_peak_769	4.98991	22.3179	17.7158	Exon (ENSBTAT00000082781/ENSBTAG00000008287, exon 4 of 19)	ENSBTAG00000008287	ENSBTAT00000082781	13398	540849	YLPM1	YLP motif containing 1
10	86052743	86052899	157	GM_1.MASC2_peak_770	4.10593	16.2388	12.0916	Exon (ENSBTAT00000010906/ENSBTAG00000008287, exon 5 of 21)	ENSBTAG00000008287	ENSBTAT00000082781	32893	540849	YLPM1	YLP motif containing 1
10	86053372	86054400	1029	GM_1.MASC2_peak_771	3.87424	20.0462	15.6096	Exon (ENSBTAT00000010906/ENSBTAG00000008287, exon 5 of 21)	ENSBTAG00000008287	ENSBTAT00000082781	33522	540849	YLPM1	YLP motif containing 1
10	86060490	86060789	300	GM_1.MASC2_peak_772	3.53121	13.1496	9.27436	Exon (ENSBTAT00000082781/ENSBTAG00000008287, exon 6 of 19)	ENSBTAG00000008287	ENSBTAT00000082781	40640	540849	YLPM1	YLP motif containing 1
10	86108567	86108674	108	GM_1.MASC2_peak_773	5.3391	8.34734	4.9419	Intron (ENSBTAT00000020033/ENSBTAG00000015052, intron 3 of 3)	ENSBTAG00000015052	ENSBTAT00000020033	8111	529720	PROX2	prospero homeobox 2
10	86307574	86307686	113	GM_1.MASC2_peak_774	3.38031	9.96232	6.38709	Exon (ENSBTAT00000018595/ENSBTAG00000013992, exon 3 of 3)	ENSBTAG00000013992	ENSBTAT00000018595	6002	507844	ACYP1	acylphosphatase 1
10	86332842	86333139	298	GM_1.MASC2_peak_775	2.50644	6.65026	3.44162	3' UTR	ENSBTAG00000016612	ENSBTAT00000022098	34483	534652	NEK9	NIMA related kinase 9
10	86367608	86367726	119	GM_1.MASC2_peak_776	3.13688	6.39228	3.21069	Exon (ENSBTAT00000022098/ENSBTAG00000016612, exon 1 of 22)	ENSBTAG00000016612	ENSBTAT00000022098	0	534652	NEK9	NIMA related kinase 9
10	86407354	86407481	128	GM_1.MASC2_peak_777	2.52267	12.2922	8.49338	5' UTR	ENSBTAG00000005694	ENSBTAT00000007481	33	529761	TMED10	transmembrane p24 trafficking protein 10
10	86621147	86621283	137	GM_1.MASC2_peak_778	6.98963	14.1957	10.2241	Exon (ENSBTAT00000012436/ENSBTAG00000009451, exon 2 of 4)	ENSBTAG00000009451	ENSBTAT00000012436	10914	531476	JDP2	Jun dimerization protein 2
10	86654529	86655232	704	GM_1.MASC2_peak_779	3.58391	22.8931	18.2528	3' UTR	ENSBTAG00000009451	ENSBTAT00000012436	44296	531476	JDP2	Jun dimerization protein 2
10	86906556	86907101	546	GM_1.MASC2_peak_780	2.43554	7.95549	4.59036	Distal Intergenic	ENSBTAG00000011987	ENSBTAT00000015904	10147	539248	ERG28	ergosterol biosynthesis 28 homolog
10	87071028	87071137	110	GM_1.MASC2_peak_781	7.1188	11.9119	8.1451	Exon (ENSBTAT00000035678/ENSBTAG00000025403, exon 26 of 28)	ENSBTAG00000025403	ENSBTAT00000035678	146064	538422	TTLL5	tubulin tyrosine ligase like 5
10	87261595	87261905	311	GM_1.MASC2_peak_782	2.38866	6.13779	2.99197	Exon (ENSBTAT00000015925/ENSBTAG00000012004, exon 2 of 8)	ENSBTAG00000012004	ENSBTAT00000015925	9575	538957	TGFB3	transforming growth factor beta 3
10	87262553	87262870	318	GM_1.MASC2_peak_783	5.92882	22.847	18.2112	Intron (ENSBTAT00000015925/ENSBTAG00000012004, intron 1 of 7)	ENSBTAG00000012004	ENSBTAT00000015925	8610	538957	TGFB3	transforming growth factor beta 3
10	87330714	87330942	229	GM_1.MASC2_peak_784	3.34775	4.28904	1.39448	Intron (ENSBTAT00000015927/ENSBTAG00000012005, intron 4 of 9)	ENSBTAG00000012005	ENSBTAT00000015927	67366	513228	IFT43	intraflagellar transport 43
10	87350297	87350404	108	GM_1.MASC2_peak_785	9.16442	14.8805	10.8541	Intron (ENSBTAT00000015927/ENSBTAG00000012005, intron 6 of 9)	ENSBTAG00000012005	ENSBTAT00000015927	86949	513228	IFT43	intraflagellar transport 43
10	87462051	87462216	166	GM_1.MASC2_peak_786	2.87437	6.04573	2.90552	Exon (ENSBTAT00000004016/ENSBTAG00000003084, exon 2 of 10)	ENSBTAG00000003084	ENSBTAT00000004016	2686	509393	GPATCH2L	G-patch domain containing 2 like
10	87518844	87519041	198	GM_1.MASC2_peak_787	4.19147	16.9023	12.702	Distal Intergenic	ENSBTAG00000003084	ENSBTAT00000004016	59479	509393	GPATCH2L	G-patch domain containing 2 like
10	88036582	88036701	120	GM_1.MASC2_peak_788	3.46719	7.24366	3.96137	3' UTR	ENSBTAG00000008735	ENSBTAT00000043072	18841	615419	VASH1	vasohibin 1
10	88236302	88236717	416	GM_1.MASC2_peak_789	3.75684	18.8198	14.4702	Exon (ENSBTAT00000035541/ENSBTAG00000025329, exon 1 of 1)	ENSBTAG00000025329	ENSBTAT00000035541	1945	613845	IRF2BPL	interferon regulatory factor 2 binding protein like
10	88236902	88237320	419	GM_1.MASC2_peak_790	3.81997	12.063	8.28531	Exon (ENSBTAT00000035541/ENSBTAG00000025329, exon 1 of 1)	ENSBTAG00000025329	ENSBTAT00000035541	1342	613845	IRF2BPL	interferon regulatory factor 2 binding protein like
10	88239153	88239308	156	GM_1.MASC2_peak_791	3.99289	7.97572	4.60712	Downstream (2-3kb)	ENSBTAG00000025329	ENSBTAT00000035541	-646	613845	IRF2BPL	interferon regulatory factor 2 binding protein like
10	88311029	88311413	385	GM_1.MASC2_peak_792	2.50839	5.94624	2.82119	Exon (ENSBTAT00000013093/ENSBTAG00000009923, exon 4 of 4)	ENSBTAG00000009923	ENSBTAT00000013093	12269	506130	CIPC	CLOCK interacting pacemaker
10	88476918	88477100	183	GM_1.MASC2_peak_793	6.91125	18.1099	13.8145	3' UTR	ENSBTAG00000002704	ENSBTAT00000003502	44445	537054	POMT2	protein O-mannosyltransferase 2
10	88582524	88582965	442	GM_1.MASC2_peak_794	8.63718	13.8536	9.91148	Exon (ENSBTAT00000064189/ENSBTAG00000020471, exon 1 of 3)	ENSBTAG00000020471	ENSBTAT00000064189	791	530413	SAMD15	sterile alpha motif domain containing 15
10	88621532	88622209	678	GM_1.MASC2_peak_795	4.32478	14.437	10.4415	3' UTR	ENSBTAG00000020475	ENSBTAT00000083645	26177	508872	VIPAS39	VPS33B interacting protein, apical-basolateral polarity regulator, spe-39 homolog
10	88648884	88648994	111	GM_1.MASC2_peak_796	7.60238	21.0579	16.5423	5' UTR	ENSBTAG00000020477	ENSBTAT00000035554	369	539220	AHSA1	activator of HSP90 ATPase activity 1
10	88656023	88656221	199	GM_1.MASC2_peak_797	2.11548	6.6235	3.41867	3' UTR	ENSBTAG00000020477	ENSBTAT00000035554	7508	539220	AHSA1	activator of HSP90 ATPase activity 1
10	88689401	88689630	230	GM_1.MASC2_peak_798	3.96487	15.895	11.7803	3' UTR	ENSBTAG00000020480	ENSBTAT00000027289	94921	537972	SPTLC2	serine palmitoyltransferase long chain base subunit 2
10	88853966	88854181	216	GM_1.MASC2_peak_799	2.319	8.14756	4.76484	3' UTR	ENSBTAG00000008136	ENSBTAT00000010697	34672	326578	SNW1	SNW domain containing 1
10	92512202	92512471	270	GM_1.MASC2_peak_800	3.08467	8.64529	5.20429	Distal Intergenic	ENSBTAG00000013652	ENSBTAT00000018145	-947	785612	GTF2A1	general transcription factor IIA subunit 1
10	92761243	92761380	138	GM_1.MASC2_peak_801	2.01434	7.65677	4.32591	3' UTR	ENSBTAG00000008083	ENSBTAT00000010628	61737	614959	SEL1L	SEL1L adaptor subunit of ERAD E3 ubiquitin ligase
10	92762174	92762636	463	GM_1.MASC2_peak_802	3.37472	16.0327	11.9044	3' UTR	ENSBTAG00000008083	ENSBTAT00000010628	60481	614959	SEL1L	SEL1L adaptor subunit of ERAD E3 ubiquitin ligase
10	97156010	97156186	177	GM_1.MASC2_peak_803	8.36231	13.9438	9.99655	Intron (ENSBTAT00000073384/ENSBTAG00000048887, intron 1 of 1)	ENSBTAG00000048887	ENSBTAT00000073384	2561	NA	NA	NA
10	97157308	97157562	255	GM_1.MASC2_peak_804	5.99238	9.71783	6.16797	Exon (ENSBTAT00000079931/ENSBTAG00000048887, exon 1 of 2)	ENSBTAG00000048887	ENSBTAT00000073384	3859	NA	NA	NA
10	97187463	97187596	134	GM_1.MASC2_peak_805	3.53973	5.31435	2.26438	Intron (ENSBTAT00000073384/ENSBTAG00000048887, intron 1 of 1)	ENSBTAG00000048887	ENSBTAT00000073384	34014	NA	NA	NA
10	97254169	97254349	181	GM_1.MASC2_peak_806	2.46543	7.29886	4.01066	Exon (ENSBTAT00000028517/ENSBTAG00000021393, exon 1 of 1)	ENSBTAG00000021393	ENSBTAT00000028517	130	539905	FLRT2	fibronectin leucine rich transmembrane protein 2
10	97254665	97254859	195	GM_1.MASC2_peak_807	3.85589	17.5344	13.2868	Exon (ENSBTAT00000028517/ENSBTAG00000021393, exon 1 of 1)	ENSBTAG00000021393	ENSBTAT00000028517	626	539905	FLRT2	fibronectin leucine rich transmembrane protein 2
10	97255050	97255229	180	GM_1.MASC2_peak_808	3.24738	15.6719	11.5715	Exon (ENSBTAT00000028517/ENSBTAG00000021393, exon 1 of 1)	ENSBTAG00000021393	ENSBTAT00000028517	1011	539905	FLRT2	fibronectin leucine rich transmembrane protein 2
10	97255475	97256038	564	GM_1.MASC2_peak_809	2.12797	7.30811	4.01918	Exon (ENSBTAT00000028517/ENSBTAG00000021393, exon 1 of 1)	ENSBTAG00000021393	ENSBTAT00000028517	1436	539905	FLRT2	fibronectin leucine rich transmembrane protein 2
10	99749606	99749716	111	GM_1.MASC2_peak_810	6.32633	10.6175	6.97612	5' UTR	ENSBTAG00000012737	ENSBTAT00000016931	7256	788507	GPR65	G protein-coupled receptor 65
10	100154929	100155157	229	GM_1.MASC2_peak_811	5.88622	13.7555	9.81979	Exon (ENSBTAT00000081367/ENSBTAG00000030456, exon 11 of 11)	ENSBTAG00000030456	ENSBTAT00000081367	35531	510352	SPATA7	spermatogenesis associated 7
10	100170603	100170735	133	GM_1.MASC2_peak_812	1.97887	4.55867	1.62955	Exon (ENSBTAT00000024750/ENSBTAG00000018596, exon 19 of 19)	ENSBTAG00000018596	ENSBTAT00000024750	76679	520178	PTPN21	protein tyrosine phosphatase non-receptor type 21
10	100181856	100183000	1145	GM_1.MASC2_peak_813	4.95749	28.8338	23.8229	Exon (ENSBTAT00000024750/ENSBTAG00000018596, exon 13 of 19)	ENSBTAG00000018596	ENSBTAT00000024750	64414	520178	PTPN21	protein tyrosine phosphatase non-receptor type 21
10	100247363	100247516	154	GM_1.MASC2_peak_814	3.26744	4.6198	1.68292	5' UTR	ENSBTAG00000018596	ENSBTAT00000024750	0	520178	PTPN21	protein tyrosine phosphatase non-receptor type 21
10	100267627	100267882	256	GM_1.MASC2_peak_815	2.41278	8.61678	5.17956	Exon (ENSBTAT00000086942/ENSBTAG00000030453, exon 6 of 17)	ENSBTAG00000030453	ENSBTAT00000086942	9432	511473	ZC3H14	zinc finger CCCH-type containing 14
10	100837484	100838229	746	GM_1.MASC2_peak_816	4.83973	10.7599	7.10899	3' UTR	ENSBTAG00000046684	ENSBTAT00000069802	404800	505469	FOXN3	forkhead box N3
10	101089756	101089863	108	GM_1.MASC2_peak_817	4.75599	11.9002	8.13567	Exon (ENSBTAT00000069802/ENSBTAG00000046684, exon 3 of 7)	ENSBTAG00000046684	ENSBTAT00000069802	153166	505469	FOXN3	forkhead box N3
10	102005683	102005792	110	GM_1.MASC2_peak_818	5.10102	19.5553	15.1509	5' UTR	ENSBTAG00000025644	ENSBTAT00000036194	0	617095	CALM1	calmodulin 1
10	102868464	102868751	288	GM_1.MASC2_peak_819	5.44573	10.9494	7.27634	Distal Intergenic	ENSBTAG00000015385	ENSBTAT00000086410	-403	540232	CTDSPL2	CTD small phosphatase like 2
11	120337	120515	179	GM_1.MASC2_peak_820	3.45563	5.60967	2.52716	Distal Intergenic	ENSBTAG00000020646	ENSBTAT00000027514	69654	NA	NA	NA
11	747827	748110	284	GM_1.MASC2_peak_821	5.13633	7.70313	4.36577	Distal Intergenic	ENSBTAG00000051068	ENSBTAT00000075376	54980	NA	NA	NA
11	921106	921228	123	GM_1.MASC2_peak_822	2.15035	6.63774	3.43079	Exon (ENSBTAT00000067113/ENSBTAG00000054306, exon 3 of 3)	ENSBTAG00000054306	ENSBTAT00000067113	4858	NA	NA	NA
11	996214	996427	214	GM_1.MASC2_peak_823	3.82454	5.33723	2.28431	Distal Intergenic	ENSBTAG00000049271	ENSBTAT00000084517	68057	NA	NA	NA
11	997293	997491	199	GM_1.MASC2_peak_824	5.65828	10.2368	6.62864	Distal Intergenic	ENSBTAG00000049271	ENSBTAT00000084517	69136	NA	NA	NA
11	1715643	1715753	111	GM_1.MASC2_peak_825	4.32478	14.437	10.4415	Exon (ENSBTAT00000010098/ENSBTAG00000007675, exon 5 of 20)	ENSBTAG00000007675	ENSBTAT00000010098	18480	505421	NPHP1	nephrocystin 1
11	1761850	1762025	176	GM_1.MASC2_peak_826	4.79062	16.3676	12.2097	3' UTR	ENSBTAG00000007675	ENSBTAT00000010098	64687	505421	NPHP1	nephrocystin 1
11	1922363	1922569	207	GM_1.MASC2_peak_827	3.30959	6.62344	3.41867	Exon (ENSBTAT00000010843/ENSBTAG00000008241, exon 12 of 12)	ENSBTAG00000008241	ENSBTAT00000010843	23040	512469	MRPS5	mitochondrial ribosomal protein S5
11	1958472	1958707	236	GM_1.MASC2_peak_828	5.21043	7.83056	4.4814	Distal Intergenic	ENSBTAG00000001947	ENSBTAT00000053384	11345	782049	ZNF514	zinc finger protein 514
11	2354499	2355013	515	GM_1.MASC2_peak_829	2.23257	6.35109	3.17383	Distal Intergenic	ENSBTAG00000015659	ENSBTAT00000020797	-12535	540069	CIAO1	cytosolic iron-sulfur assembly component 1
11	2355190	2355807	618	GM_1.MASC2_peak_830	4.28395	20.3156	15.8563	3' UTR	ENSBTAG00000015667	ENSBTAT00000020807	11562	513620	TMEM127	transmembrane protein 127
11	2356262	2356507	246	GM_1.MASC2_peak_831	1.97887	4.55867	1.62955	3' UTR	ENSBTAG00000015667	ENSBTAT00000020807	10862	513620	TMEM127	transmembrane protein 127
11	2427532	2427688	157	GM_1.MASC2_peak_832	5.70617	12.5949	8.77011	Exon (ENSBTAT00000049472/ENSBTAG00000034995, exon 1 of 1)	ENSBTAG00000034995	ENSBTAT00000049472	550	539436	ITPRIPL1	ITPRIP like 1
11	2428187	2428470	284	GM_1.MASC2_peak_833	5.63673	15.9463	11.8253	Exon (ENSBTAT00000049472/ENSBTAG00000034995, exon 1 of 1)	ENSBTAG00000034995	ENSBTAT00000049472	1205	539436	ITPRIPL1	ITPRIP like 1
11	2568679	2568921	243	GM_1.MASC2_peak_834	6.51747	20.3242	15.8627	Exon (ENSBTAT00000026200/ENSBTAG00000014090, exon 7 of 7)	ENSBTAG00000004497	ENSBTAT00000073869	54733	618190	KANSL3	KAT8 regulatory NSL complex subunit 3
11	2569192	2569299	108	GM_1.MASC2_peak_835	5.76785	12.3307	8.52974	3' UTR	ENSBTAG00000004497	ENSBTAT00000073869	54355	618190	KANSL3	KAT8 regulatory NSL complex subunit 3
11	2582992	2583106	115	GM_1.MASC2_peak_836	3.12439	6.76451	3.53468	Intron (ENSBTAT00000073869/ENSBTAG00000004497, intron 20 of 20)	ENSBTAG00000004497	ENSBTAT00000073869	40548	618190	KANSL3	KAT8 regulatory NSL complex subunit 3
11	2583335	2583478	144	GM_1.MASC2_peak_837	2.85171	5.27178	2.22914	Intron (ENSBTAT00000073869/ENSBTAG00000004497, intron 20 of 20)	ENSBTAG00000004497	ENSBTAT00000073869	40176	618190	KANSL3	KAT8 regulatory NSL complex subunit 3
11	2685943	2686067	125	GM_1.MASC2_peak_838	3.93999	9.21402	5.71786	3' UTR	ENSBTAG00000003975	ENSBTAT00000049716	18015	539289	LMAN2L	lectin, mannose binding 2 like
11	2722712	2722959	248	GM_1.MASC2_peak_839	7.60803	11.7747	8.02718	Exon (ENSBTAT00000025574/ENSBTAG00000019213, exon 1 of 7)	ENSBTAG00000019213	ENSBTAT00000025574	36	522382	CNNM4	cyclin and CBS domain divalent metal cation transport mediator 4
11	2763514	2763674	161	GM_1.MASC2_peak_840	7.94672	13.2542	9.36747	Exon (ENSBTAT00000073188/ENSBTAG00000010846, exon 1 of 3)	ENSBTAG00000010846	ENSBTAT00000073188	70	100138153	CNNM3	cyclin and CBS domain divalent metal cation transport mediator 3
11	2808162	2808441	280	GM_1.MASC2_peak_841	3.93999	9.21402	5.71786	3' UTR	ENSBTAG00000035244	ENSBTAT00000014400	6691	510840	ANKRD39	ankyrin repeat domain 39
11	2817262	2817423	162	GM_1.MASC2_peak_842	3.27946	6.98095	3.72379	3' UTR	ENSBTAG00000021920	ENSBTAT00000029225	6483	526028	SEMA4C	semaphorin 4C
11	2817619	2817896	278	GM_1.MASC2_peak_843	3.62479	7.88266	4.52711	Exon (ENSBTAT00000029225/ENSBTAG00000021920, exon 13 of 13)	ENSBTAG00000021920	ENSBTAT00000029225	6010	526028	SEMA4C	semaphorin 4C
11	2818080	2818195	116	GM_1.MASC2_peak_844	4.37712	8.50436	5.07991	Exon (ENSBTAT00000029225/ENSBTAG00000021920, exon 13 of 13)	ENSBTAG00000021920	ENSBTAT00000029225	5711	526028	SEMA4C	semaphorin 4C
11	2825944	2826091	148	GM_1.MASC2_peak_845	6.59413	9.79295	6.23276	5' UTR	ENSBTAG00000021920	ENSBTAT00000070843	450	526028	SEMA4C	semaphorin 4C
11	3113199	3113674	476	GM_1.MASC2_peak_846	3.94087	16.6085	12.4317	3' UTR	ENSBTAG00000006744	ENSBTAT00000008872	184503	540861	TMEM131	transmembrane protein 131
11	3133117	3133368	252	GM_1.MASC2_peak_847	5.03015	17.8754	13.5945	Exon (ENSBTAT00000008872/ENSBTAG00000006744, exon 31 of 41)	ENSBTAG00000006744	ENSBTAT00000008872	164809	540861	TMEM131	transmembrane protein 131
11	3651044	3651209	166	GM_1.MASC2_peak_848	7.27646	12.9577	9.09766	5' UTR	ENSBTAG00000004814	ENSBTAT00000086291	267	535487	INPP4A	inositol polyphosphate-4-phosphatase type I A
11	3767324	3767560	237	GM_1.MASC2_peak_849	2.17192	5.2821	2.23852	3' UTR	ENSBTAG00000004814	ENSBTAT00000087266	116547	535487	INPP4A	inositol polyphosphate-4-phosphatase type I A
11	4313491	4313690	200	GM_1.MASC2_peak_850	3.42205	7.58758	4.26329	Exon (ENSBTAT00000005171/ENSBTAG00000003965, exon 2 of 2)	ENSBTAG00000003965	ENSBTAT00000005171	2249	286864	LIPT1	lipoyltransferase 1
11	4455761	4455893	133	GM_1.MASC2_peak_851	14.5136	55.7227	49.5369	Distal Intergenic	ENSBTAG00000004544	ENSBTAT00000009353	-1152	539143	TXNDC9	thioredoxin domain containing 9
11	4485438	4485554	117	GM_1.MASC2_peak_852	2.47854	12.1977	8.40466	Exon (ENSBTAT00000084017/ENSBTAG00000034255, exon 4 of 4)	ENSBTAG00000034255	ENSBTAT00000084017	5592	532850	EIF5B	eukaryotic translation initiation factor 5B
11	4487103	4487232	130	GM_1.MASC2_peak_853	4.41689	30.6289	25.5175	Exon (ENSBTAT00000034635/ENSBTAG00000034255, exon 5 of 24)	ENSBTAG00000034255	ENSBTAT00000034635	3700	532850	EIF5B	eukaryotic translation initiation factor 5B
11	4503269	4503486	218	GM_1.MASC2_peak_854	5.91463	36.8098	31.368	Exon (ENSBTAT00000034635/ENSBTAG00000034255, exon 10 of 24)	ENSBTAG00000034255	ENSBTAT00000034635	19866	532850	EIF5B	eukaryotic translation initiation factor 5B
11	4531734	4531987	254	GM_1.MASC2_peak_855	3.07062	9.77984	6.22346	Distal Intergenic	ENSBTAG00000047160	ENSBTAT00000063137	21737	102466249	MIR2285AC	microRNA mir-2285ac
11	4571588	4572028	441	GM_1.MASC2_peak_856	4.57985	11.1356	7.44425	Exon (ENSBTAT00000066497/ENSBTAG00000043999, exon 5 of 22)	ENSBTAG00000043999	ENSBTAT00000066497	25146	616986	REV1	REV1 DNA directed polymerase
11	4710470	4710676	207	GM_1.MASC2_peak_857	3.84469	5.85009	2.7382	Exon (ENSBTAT00000016523/ENSBTAG00000012449, exon 12 of 22)	ENSBTAG00000012449	ENSBTAT00000016523	532999	787488	AFF3	AF4/FMR2 family member 3
11	4710854	4711315	462	GM_1.MASC2_peak_858	2.73384	5.13383	2.11213	Exon (ENSBTAT00000016523/ENSBTAG00000012449, exon 12 of 22)	ENSBTAG00000012449	ENSBTAT00000016523	532360	787488	AFF3	AF4/FMR2 family member 3
11	5139216	5139446	231	GM_1.MASC2_peak_859	2.60366	4.62798	1.68941	Exon (ENSBTAT00000016523/ENSBTAG00000012449, exon 4 of 22)	ENSBTAG00000012449	ENSBTAT00000016523	104229	787488	AFF3	AF4/FMR2 family member 3
11	5139765	5139882	118	GM_1.MASC2_peak_860	3.99211	12.4014	8.59128	Exon (ENSBTAT00000016523/ENSBTAG00000012449, exon 3 of 22)	ENSBTAG00000012449	ENSBTAT00000016523	103793	787488	AFF3	AF4/FMR2 family member 3
11	5501193	5501474	282	GM_1.MASC2_peak_861	2.48628	8.37874	4.97123	3' UTR	ENSBTAG00000004328	ENSBTAT00000082120	16356	511215	CHST10	carbohydrate sulfotransferase 10
11	5502557	5502720	164	GM_1.MASC2_peak_862	3.06685	10.1583	6.56176	Exon (ENSBTAT00000082120/ENSBTAG00000004328, exon 6 of 6)	ENSBTAG00000004328	ENSBTAT00000082120	15110	511215	CHST10	carbohydrate sulfotransferase 10
11	5978805	5979100	296	GM_1.MASC2_peak_863	2.99395	8.10983	4.72974	Exon (ENSBTAT00000036694/ENSBTAG00000025898, exon 20 of 20)	ENSBTAG00000025898	ENSBTAT00000036694	140238	527162	TBC1D8	TBC1 domain family member 8
11	6119882	6120037	156	GM_1.MASC2_peak_864	5.04318	14.3704	10.3823	Distal Intergenic	ENSBTAG00000025898	ENSBTAT00000067120	-666	527162	TBC1D8	TBC1 domain family member 8
11	6481287	6481617	331	GM_1.MASC2_peak_865	6.59413	9.79295	6.23276	Distal Intergenic	ENSBTAG00000054755	ENSBTAT00000067540	-266	NA	NA	NA
11	6592942	6593073	132	GM_1.MASC2_peak_866	8.25939	47.4724	41.5633	Exon (ENSBTAT00000006458/ENSBTAG00000013023, exon 9 of 25)	ENSBTAG00000013023	ENSBTAT00000006458	15282	509109	MAP4K4	mitogen-activated protein kinase kinase kinase kinase 4
11	6597082	6597232	151	GM_1.MASC2_peak_867	11.2884	38.5366	33.0119	Exon (ENSBTAT00000006458/ENSBTAG00000013023, exon 10 of 25)	ENSBTAG00000013023	ENSBTAT00000006458	19422	509109	MAP4K4	mitogen-activated protein kinase kinase kinase kinase 4
11	6612185	6612292	108	GM_1.MASC2_peak_868	4.95563	19.7186	15.2993	5' UTR	ENSBTAG00000013023	ENSBTAT00000006458	34525	509109	MAP4K4	mitogen-activated protein kinase kinase kinase kinase 4
11	6628576	6628721	146	GM_1.MASC2_peak_869	3.65907	15.9828	11.858	Exon (ENSBTAT00000006458/ENSBTAG00000013023, exon 25 of 25)	ENSBTAG00000013023	ENSBTAT00000006458	50916	509109	MAP4K4	mitogen-activated protein kinase kinase kinase kinase 4
11	6862356	6862489	134	GM_1.MASC2_peak_870	4.19627	5.181	2.15098	Distal Intergenic	ENSBTAG00000005273	ENSBTAT00000006938	-13561	515640	IL1R1	interleukin 1 receptor type 1
11	6913252	6913794	543	GM_1.MASC2_peak_871	2.26197	5.34508	2.29143	3' UTR	ENSBTAG00000005273	ENSBTAT00000006938	37202	515640	IL1R1	interleukin 1 receptor type 1
11	6914300	6914510	211	GM_1.MASC2_peak_872	2.88075	10.915	7.24663	3' UTR	ENSBTAG00000005273	ENSBTAT00000006938	38250	515640	IL1R1	interleukin 1 receptor type 1
11	7191803	7192046	244	GM_1.MASC2_peak_873	4.00527	13.8429	9.9016	3' UTR	ENSBTAG00000001034	ENSBTAT00000001371	26525	407221	IL18R1	interleukin 18 receptor 1
11	7193471	7193773	303	GM_1.MASC2_peak_874	3.46744	11.9208	8.15296	Distal Intergenic	ENSBTAG00000033748	ENSBTAT00000047919	-9531	493716	IL18RAP	interleukin 18 receptor accessory protein
11	7431940	7432348	409	GM_1.MASC2_peak_875	4.57985	11.1356	7.44425	Exon (ENSBTAT00000002247/ENSBTAG00000001714, exon 6 of 6)	ENSBTAG00000001714	ENSBTAT00000002247	10530	514165	MFSD9	major facilitator superfamily domain containing 9
11	7432912	7433026	115	GM_1.MASC2_peak_876	6.98963	14.1957	10.2241	Exon (ENSBTAT00000002247/ENSBTAG00000001714, exon 6 of 6)	ENSBTAG00000001714	ENSBTAT00000002247	9852	514165	MFSD9	major facilitator superfamily domain containing 9
11	9216871	9217090	220	GM_1.MASC2_peak_877	2.51508	4.53639	1.61058	3' UTR	ENSBTAG00000021731	ENSBTAT00000028967	25916	514660	TGFBRAP1	transforming growth factor beta receptor associated protein 1
11	9217739	9218048	310	GM_1.MASC2_peak_878	5.529	12.6094	8.78083	3' UTR	ENSBTAG00000021731	ENSBTAT00000028967	24958	514660	TGFBRAP1	transforming growth factor beta receptor associated protein 1
11	9254676	9254879	204	GM_1.MASC2_peak_879	2.54789	7.41382	4.11141	Distal Intergenic	ENSBTAG00000012332	ENSBTAT00000016358	-1489	540024	C11H2orf49	chromosome 11 C2orf49 homolog
11	9261899	9262024	126	GM_1.MASC2_peak_880	4.41279	11.3348	7.62478	Exon (ENSBTAT00000016358/ENSBTAG00000012332, exon 3 of 4)	ENSBTAG00000012332	ENSBTAT00000016358	5531	540024	C11H2orf49	chromosome 11 C2orf49 homolog
11	9268819	9269053	235	GM_1.MASC2_peak_881	2.13335	7.64961	4.31956	3' UTR	ENSBTAG00000001086	ENSBTAT00000001440	47035	510008	FHL2	four and a half LIM domains 2
11	9717725	9717888	164	GM_1.MASC2_peak_882	4.75599	11.9002	8.13567	5' UTR	ENSBTAG00000017189	ENSBTAT00000047798	324	613730	POLE4	DNA polymerase epsilon 4, accessory subunit
11	9810206	9810373	168	GM_1.MASC2_peak_883	2.76356	7.74017	4.39833	Distal Intergenic	ENSBTAG00000013108	ENSBTAT00000060994	-275	788926	HK2	hexokinase 2
11	9961700	9962096	397	GM_1.MASC2_peak_884	2.80082	6.69032	3.46907	3' UTR	ENSBTAG00000006989	ENSBTAT00000009186	24248	530018	SEMA4F	ssemaphorin 4F
11	9963393	9963619	227	GM_1.MASC2_peak_885	5.4413	14.3026	10.3201	Exon (ENSBTAT00000009186/ENSBTAG00000006989, exon 14 of 14)	ENSBTAG00000006989	ENSBTAT00000009186	22725	530018	SEMA4F	ssemaphorin 4F
11	10085848	10086173	326	GM_1.MASC2_peak_886	3.08467	8.64529	5.20429	3' UTR	ENSBTAG00000018579	ENSBTAT00000024727	2442	514962	DOK1	docking protein 1
11	10098748	10099038	291	GM_1.MASC2_peak_887	4.32692	6.67253	3.45316	Intron (ENSBTAT00000024724/ENSBTAG00000018578, intron 4 of 13)	ENSBTAG00000018578	ENSBTAT00000024724	9388	613599	LOXL3	lysyl oxidase like 3
11	10107286	10107514	229	GM_1.MASC2_peak_888	3.47689	10.5516	6.915	Exon (ENSBTAT00000026804/ENSBTAG00000020124, exon 8 of 8)	ENSBTAG00000020124	ENSBTAT00000026804	3667	523039	HTRA2	HtrA serine peptidase 2
11	10113428	10113553	126	GM_1.MASC2_peak_889	11.3476	27.2493	22.3291	3' UTR	ENSBTAG00000020123	ENSBTAT00000026802	3095	509130	AUP1	AUP1 lipid droplet regulating VLDL assembly factor
11	10132594	10132743	150	GM_1.MASC2_peak_890	3.85225	4.94557	1.96175	Exon (ENSBTAT00000022090/ENSBTAG00000016606, exon 8 of 9)	ENSBTAG00000016606	ENSBTAT00000022090	2043	539040	PCGF1	polycomb group ring finger 1
11	10152792	10152905	114	GM_1.MASC2_peak_891	4.40917	5.6476	2.55995	Exon (ENSBTAT00000022083/ENSBTAG00000016600, exon 1 of 9)	ENSBTAG00000016600	ENSBTAT00000022083	808	538907	CCDC142	coiled-coil domain containing 142
11	10165990	10166153	164	GM_1.MASC2_peak_892	2.18472	4.25648	1.36441	Exon (ENSBTAT00000077351/ENSBTAG00000001844, exon 3 of 3)	ENSBTAG00000001844	ENSBTAT00000077351	1929	516155	MOGS	mannosyl-oligosaccharide glucosidase
11	10171032	10171242	211	GM_1.MASC2_peak_893	4.23294	14.7052	10.6871	3' UTR	ENSBTAG00000001840	ENSBTAT00000002404	2751	509187	INO80B	INO80 complex subunit B
11	10205419	10205563	145	GM_1.MASC2_peak_894	2.87437	6.04573	2.90552	5' UTR	ENSBTAG00000000489	ENSBTAT00000000617	150	511447	WDR54	WD repeat domain 54
11	10268031	10268373	343	GM_1.MASC2_peak_895	2.35497	8.87939	5.41418	3' UTR	ENSBTAG00000004887	ENSBTAT00000006430	29401	511045	DCTN1	dynactin subunit 1
11	10416250	10416962	713	GM_1.MASC2_peak_896	5.41824	17.6513	13.3904	Intron (ENSBTAT00000006425/ENSBTAG00000004884, intron 22 of 23)	ENSBTAG00000004884	ENSBTAT00000006425	79084	100297538	SLC4A5	solute carrier family 4 member 5
11	10560327	10560434	108	GM_1.MASC2_peak_897	4.90116	9.21695	5.71845	Distal Intergenic	ENSBTAG00000050675	ENSBTAT00000086286	55394	614629	BOLA3	bolA family member 3
11	10612006	10612228	223	GM_1.MASC2_peak_898	3.39396	5.93303	2.81008	Exon (ENSBTAT00000047352/ENSBTAG00000022381, exon 3 of 11)	ENSBTAG00000022381	ENSBTAT00000047352	37523	101904937	TET3	tet methylcytosine dioxygenase 3
11	10612750	10613364	615	GM_1.MASC2_peak_899	3.99289	7.97572	4.60712	Exon (ENSBTAT00000047352/ENSBTAG00000022381, exon 3 of 11)	ENSBTAG00000022381	ENSBTAT00000047352	36387	101904937	TET3	tet methylcytosine dioxygenase 3
11	10693328	10693509	182	GM_1.MASC2_peak_900	5.25762	7.36255	4.06701	Distal Intergenic	ENSBTAG00000022381	ENSBTAT00000067050	-27031	101904937	TET3	tet methylcytosine dioxygenase 3
11	10800573	10800756	184	GM_1.MASC2_peak_901	4.52581	5.98919	2.86005	Intron (ENSBTAT00000012633/ENSBTAG00000009600, intron 7 of 9)	ENSBTAG00000009600	ENSBTAT00000012633	16676	532672	STAMBP	STAM binding protein
11	10804973	10805180	208	GM_1.MASC2_peak_902	2.52808	7.03217	3.76932	Exon (ENSBTAT00000012633/ENSBTAG00000009600, exon 5 of 10)	ENSBTAG00000009600	ENSBTAT00000012633	12252	532672	STAMBP	STAM binding protein
11	10874584	10874730	147	GM_1.MASC2_peak_903	5.61916	10.9052	7.24021	Intron (ENSBTAT00000014843/ENSBTAG00000011176, intron 1 of 4)	ENSBTAG00000011176	ENSBTAT00000014843	469	519224	TPRKB	TP53RK binding protein
11	10929490	10929617	128	GM_1.MASC2_peak_904	5.20601	14.0848	10.1255	Exon (ENSBTAT00000047267/ENSBTAG00000011172, exon 16 of 23)	ENSBTAG00000011172	ENSBTAT00000047267	150181	533055	ALMS1	ALMS1 centrosome and basal body associated protein
11	11220390	11220600	211	GM_1.MASC2_peak_905	2.1657	4.93507	1.95518	3' UTR	ENSBTAG00000008764	ENSBTAT00000011544	11563	509313	SMYD5	SMYD family member 5
11	11221401	11221547	147	GM_1.MASC2_peak_906	4.65746	16.5703	12.3975	3' UTR	ENSBTAG00000008764	ENSBTAT00000011544	10616	509313	SMYD5	SMYD family member 5
11	11351990	11352276	287	GM_1.MASC2_peak_907	4.4037	10.3872	6.76712	Exon (ENSBTAT00000080594/ENSBTAG00000006162, exon 2 of 5)	ENSBTAG00000006162	ENSBTAT00000080594	25665	535992	RAB11FIP5	RAB11 family interacting protein 5
11	11352536	11352726	191	GM_1.MASC2_peak_908	3.54854	9.85287	6.28738	Exon (ENSBTAT00000080594/ENSBTAG00000006162, exon 3 of 5)	ENSBTAG00000006162	ENSBTAT00000080594	26211	535992	RAB11FIP5	RAB11 family interacting protein 5
11	11362436	11362633	198	GM_1.MASC2_peak_909	2.30959	4.69322	1.74649	Exon (ENSBTAT00000008106/ENSBTAG00000006162, exon 4 of 6)	ENSBTAG00000006162	ENSBTAT00000080594	36111	535992	RAB11FIP5	RAB11 family interacting protein 5
11	11363160	11363441	282	GM_1.MASC2_peak_910	2.84779	8.61777	5.17994	Exon (ENSBTAT00000008106/ENSBTAG00000006162, exon 4 of 6)	ENSBTAG00000006162	ENSBTAT00000080594	36835	535992	RAB11FIP5	RAB11 family interacting protein 5
11	11367651	11368014	364	GM_1.MASC2_peak_911	3.65101	14.6916	10.6761	3' UTR	ENSBTAG00000006162	ENSBTAT00000080594	41326	535992	RAB11FIP5	RAB11 family interacting protein 5
11	11625828	11625941	114	GM_1.MASC2_peak_912	5.71802	11.8475	8.09041	5' UTR	ENSBTAG00000020799	ENSBTAT00000068113	0	616280	EXOC6B	exocyst complex component 6B
11	12899633	12899759	127	GM_1.MASC2_peak_913	4.42014	12.2843	8.48573	3' UTR	ENSBTAG00000013290	ENSBTAT00000033154	224110	508157	DYSF	dysferlin
11	12973162	12973269	108	GM_1.MASC2_peak_914	4.44925	6.66056	3.44453	Intron (ENSBTAT00000033154/ENSBTAG00000013290, intron 36 of 56)	ENSBTAG00000013290	ENSBTAT00000033154	150600	508157	DYSF	dysferlin
11	13163086	13163257	172	GM_1.MASC2_peak_915	1.90502	4.97094	1.98127	Exon (ENSBTAT00000012184/ENSBTAG00000009242, exon 24 of 28)	ENSBTAG00000009242	ENSBTAT00000012184	83525	517669	ZNF638	zinc finger protein 638
11	13396836	13396952	117	GM_1.MASC2_peak_916	5.21192	20.3251	15.8627	Exon (ENSBTAT00000019528/ENSBTAG00000014668, exon 10 of 10)	ENSBTAG00000014668	ENSBTAT00000019528	8878	508132	NAGK	N-acetylglucosamine kinase
11	13436629	13436771	143	GM_1.MASC2_peak_917	2.03831	4.20177	1.31997	3' UTR	ENSBTAG00000002105	ENSBTAT00000047005	7671	514869	TEX261	testis expressed 261
11	13442682	13442793	112	GM_1.MASC2_peak_918	5.31026	8.22421	4.83658	Distal Intergenic	ENSBTAG00000010623	ENSBTAT00000014047	-219	789483	ANKRD53	ankyrin repeat domain 53
11	13482331	13482881	551	GM_1.MASC2_peak_919	3.80304	14.629	10.6206	Exon (ENSBTAT00000014023/ENSBTAG00000010605, exon 3 of 3)	ENSBTAG00000010605	ENSBTAT00000014023	25943	539808	VAX2	ventral anterior homeobox 2
11	13508651	13508876	226	GM_1.MASC2_peak_920	9.59146	16.3954	12.2342	Exon (ENSBTAT00000014023/ENSBTAG00000010605, exon 1 of 3)	ENSBTAG00000010605	ENSBTAT00000014023	0	539808	VAX2	ventral anterior homeobox 2
11	14164581	14164737	157	GM_1.MASC2_peak_921	3.23367	7.70927	4.37057	3' UTR	ENSBTAG00000012519	ENSBTAT00000081017	56892	280960	XDH	xanthine dehydrogenase
11	14205166	14205517	352	GM_1.MASC2_peak_922	4.9429	8.63684	5.19718	Intron (ENSBTAT00000081017/ENSBTAG00000012519, intron 8 of 35)	ENSBTAG00000012519	ENSBTAT00000081017	16112	280960	XDH	xanthine dehydrogenase
11	14655186	14655325	140	GM_1.MASC2_peak_923	2.86403	5.65905	2.56777	Intron (ENSBTAT00000010168/ENSBTAG00000007734, intron 1 of 9)	ENSBTAG00000007734	ENSBTAT00000010168	519	615803	MEMO1	mediator of cell motility 1
11	14961679	14961798	120	GM_1.MASC2_peak_924	5.13633	7.70313	4.36577	Intron (ENSBTAT00000061440/ENSBTAG00000027932, intron 3 of 75)	ENSBTAG00000027932	ENSBTAT00000061440	699	534211	BIRC6	baculoviral IAP repeat containing 6
11	16139266	16139815	550	GM_1.MASC2_peak_925	2.52852	14.0525	10.095	Exon (ENSBTAT00000011270/ENSBTAG00000008548, exon 8 of 8)	ENSBTAG00000008548	ENSBTAT00000011270	14230	530070	FAM98A	family with sequence similarity 98 member A
11	18812863	18813613	751	GM_1.MASC2_peak_926	9.45597	40.524	34.9108	5' UTR	ENSBTAG00000009020	ENSBTAT00000083246	0	506264	CRIM1	cysteine rich transmembrane BMP regulator 1
11	19020162	19020501	340	GM_1.MASC2_peak_927	3.53801	17.7389	13.4718	3' UTR	ENSBTAG00000009020	ENSBTAT00000011877	207398	506264	CRIM1	cysteine rich transmembrane BMP regulator 1
11	19020687	19020794	108	GM_1.MASC2_peak_928	2.30031	10.1709	6.57392	3' UTR	ENSBTAG00000009020	ENSBTAT00000083246	207321	506264	CRIM1	cysteine rich transmembrane BMP regulator 1
11	19068694	19068815	122	GM_1.MASC2_peak_929	6.42041	10.7706	7.11677	Exon (ENSBTAT00000011880/ENSBTAG00000009021, exon 1 of 9)	ENSBTAG00000009021	ENSBTAT00000011880	75	100299092	FEZ2	fasciculation and elongation protein zeta 2
11	19599807	19599914	108	GM_1.MASC2_peak_930	5.56436	8.69463	5.24681	Distal Intergenic	ENSBTAG00000008703	ENSBTAT00000011469	-2628	347700	EIF2AK2	eukaryotic translation initiation factor 2 alpha kinase 2
11	19658949	19659065	117	GM_1.MASC2_peak_931	7.07946	16.621	12.4412	Exon (ENSBTAT00000053855/ENSBTAG00000039770, exon 1 of 16)	ENSBTAG00000039770	ENSBTAT00000053855	272	507575	CEBPZ	CCAAT enhancer binding protein zeta
11	20087259	20087982	724	GM_1.MASC2_peak_932	2.10653	10.6819	7.03626	5' UTR	ENSBTAG00000023736	ENSBTAT00000032505	23409	538967	CDC42EP3	CDC42 effector protein 3
11	20111196	20111323	128	GM_1.MASC2_peak_933	5.16212	21.2337	16.7089	5' UTR	ENSBTAG00000023736	ENSBTAT00000032505	68	538967	CDC42EP3	CDC42 effector protein 3
11	20277741	20277943	203	GM_1.MASC2_peak_934	4.65976	7.52132	4.20806	Exon (ENSBTAT00000069397/ENSBTAG00000052834, exon 1 of 3)	ENSBTAG00000052834	ENSBTAT00000069397	473	NA	NA	NA
11	20365662	20365867	206	GM_1.MASC2_peak_935	3.15199	6.02282	2.88766	Exon (ENSBTAT00000082938/ENSBTAG00000032905, exon 2 of 11)	ENSBTAG00000032905	ENSBTAT00000082938	7013	506362	RMDN2	regulator of microtubule dynamics 2
11	20471381	20471582	202	GM_1.MASC2_peak_936	2.99467	4.68954	1.74352	Exon (ENSBTAT00000013922/ENSBTAG00000010531, exon 3 of 3)	ENSBTAG00000010531	ENSBTAT00000013922	4878	511470	CYP1B1	cytochrome P450, family 1, subfamily B, polypeptide 1
11	21117111	21117219	109	GM_1.MASC2_peak_937	5.29862	11.7503	8.0057	Distal Intergenic	ENSBTAG00000012984	ENSBTAT00000017264	6040	525263	GEMIN6	gem nuclear organelle associated protein 6
11	21117889	21118055	167	GM_1.MASC2_peak_938	4.6075	9.28555	5.77936	Distal Intergenic	ENSBTAG00000012984	ENSBTAT00000017264	6818	525263	GEMIN6	gem nuclear organelle associated protein 6
11	21132014	21132164	151	GM_1.MASC2_peak_939	2.8974	7.20244	3.92438	Exon (ENSBTAT00000020624/ENSBTAG00000015521, exon 3 of 3)	ENSBTAG00000015521	ENSBTAT00000020624	3310	525263	GEMIN6	gem nuclear organelle associated protein 6
11	21145626	21145858	233	GM_1.MASC2_peak_940	2.99414	6.58395	3.38483	3' UTR	ENSBTAG00000014679	ENSBTAT00000019540	52955	540993	DHX57	DExH-box helicase 57
11	21308287	21308611	325	GM_1.MASC2_peak_941	4.53364	19.6417	15.2301	Exon (ENSBTAT00000015471/ENSBTAG00000011643, exon 23 of 23)	ENSBTAG00000011643	ENSBTAT00000015471	126243	537682	SOS1	SOS Ras/Rac guanine nucleotide exchange factor 1
11	21346664	21346832	169	GM_1.MASC2_peak_942	3.17066	5.6575	2.56751	Exon (ENSBTAT00000015471/ENSBTAG00000011643, exon 10 of 23)	ENSBTAG00000011643	ENSBTAT00000015471	88022	537682	SOS1	SOS Ras/Rac guanine nucleotide exchange factor 1
11	21600312	21600437	126	GM_1.MASC2_peak_943	5.10544	7.37242	4.07609	Intron (ENSBTAT00000061256/ENSBTAG00000016442, intron 15 of 33)	ENSBTAG00000016442	ENSBTAT00000061256	135800	507624	MAP4K3	mitogen-activated protein kinase kinase kinase kinase 3
11	22674777	22674884	108	GM_1.MASC2_peak_944	5.3391	8.34734	4.9419	Intron (ENSBTAT00000018452/ENSBTAG00000013861, intron 1 of 6)	ENSBTAG00000013861	ENSBTAT00000018452	90098	337925	SLC8A1	solute carrier family 8 member A1
11	22763257	22763751	495	GM_1.MASC2_peak_945	2.77477	8.12535	4.74356	Exon (ENSBTAT00000018452/ENSBTAG00000013861, exon 1 of 7)	ENSBTAG00000013861	ENSBTAT00000018452	1231	337925	SLC8A1	solute carrier family 8 member A1
11	22764650	22764927	278	GM_1.MASC2_peak_946	3.10497	7.51413	4.20343	Exon (ENSBTAT00000018452/ENSBTAG00000013861, exon 1 of 7)	ENSBTAG00000013861	ENSBTAT00000018452	55	337925	SLC8A1	solute carrier family 8 member A1
11	24586462	24586609	148	GM_1.MASC2_peak_947	8.81834	14.1376	10.1727	5' UTR	ENSBTAG00000010935	ENSBTAT00000076456	473	540187	EML4	EMAP like 4
11	24738489	24738804	316	GM_1.MASC2_peak_948	2.09941	6.61922	3.41608	Exon (ENSBTAT00000076456/ENSBTAG00000010935, exon 23 of 23)	ENSBTAG00000010935	ENSBTAT00000076456	152500	540187	EML4	EMAP like 4
11	25096365	25096585	221	GM_1.MASC2_peak_949	4.79573	6.26347	3.1011	3' UTR	ENSBTAG00000004073	ENSBTAT00000033090	159367	512854	MTA3	metastasis associated 1 family member 3
11	25508376	25509855	1480	GM_1.MASC2_peak_950	4.09349	21.6229	17.0714	3' UTR	ENSBTAG00000003553	ENSBTAT00000004621	930	767898	ZFP36L2	ZFP36 ring finger protein like 2
11	25510469	25510684	216	GM_1.MASC2_peak_951	7.16006	30.5823	25.4723	5' UTR	ENSBTAG00000003553	ENSBTAT00000004621	101	767898	ZFP36L2	ZFP36 ring finger protein like 2
11	25817542	25817768	227	GM_1.MASC2_peak_952	3.5594	5.05245	2.04164	Intron (ENSBTAT00000004627/ENSBTAG00000003555, intron 14 of 34)	ENSBTAG00000003555	ENSBTAT00000004627	28177	514187	THADA	THADA armadillo repeat containing
11	25942362	25942469	108	GM_1.MASC2_peak_953	5.38909	8.10542	4.72641	Intron (ENSBTAT00000046126/ENSBTAG00000032521, intron 15 of 29)	ENSBTAG00000032521	ENSBTAT00000046126	53407	100299044	PLEKHH2	pleckstrin homology, MyTH4 and FERM domain containing H2
11	26360229	26360432	204	GM_1.MASC2_peak_954	5.98858	20.9712	16.4656	Distal Intergenic	ENSBTAG00000044493	ENSBTAT00000061926	-42083	NA	NA	NA
11	26516272	26516379	108	GM_1.MASC2_peak_955	4.71866	6.09492	2.95219	Distal Intergenic	ENSBTAG00000016794	ENSBTAT00000022342	-42016	NA	NA	NA
11	26516747	26516862	116	GM_1.MASC2_peak_956	5.56436	8.69463	5.24681	Distal Intergenic	ENSBTAG00000016794	ENSBTAT00000022342	-42499	NA	NA	NA
11	26643698	26644288	591	GM_1.MASC2_peak_957	2.88865	11.6781	7.94037	Exon (ENSBTAT00000046197/ENSBTAG00000000223, exon 1 of 5)	ENSBTAG00000000223	ENSBTAT00000046197	108	281995	PPM1B	protein phosphatase, Mg2+/Mn2+ dependent 1B
11	27425443	27425574	132	GM_1.MASC2_peak_958	2.90322	7.58698	4.26329	Distal Intergenic	ENSBTAG00000004159	ENSBTAT00000005445	3852	539492	SIX2	SIX homeobox 2
11	27425720	27426001	282	GM_1.MASC2_peak_959	3.31754	11.0535	7.37022	3' UTR	ENSBTAG00000004159	ENSBTAT00000005445	3294	539492	SIX2	SIX homeobox 2
11	28034757	28034984	228	GM_1.MASC2_peak_960	4.20761	17.8587	13.5803	Exon (ENSBTAT00000066115/ENSBTAG00000007508, exon 3 of 19)	ENSBTAG00000007508	ENSBTAT00000066115	13184	513877	SRBD1	S1 RNA binding domain 1
11	28632021	28632148	128	GM_1.MASC2_peak_961	6.78792	19.6557	15.2421	3' UTR	ENSBTAG00000020614	ENSBTAT00000027471	328806	507041	PRKCE	protein kinase C epsilon
11	28735092	28735385	294	GM_1.MASC2_peak_962	2.25675	7.05563	3.79129	5' UTR	ENSBTAG00000003711	ENSBTAT00000004836	93	282711	EPAS1	endothelial PAS domain protein 1
11	28787228	28787339	112	GM_1.MASC2_peak_963	9.5532	15.6952	11.5924	Exon (ENSBTAT00000004836/ENSBTAG00000003711, exon 2 of 16)	ENSBTAG00000003711	ENSBTAT00000004836	52229	282711	EPAS1	endothelial PAS domain protein 1
11	28991529	28991901	373	GM_1.MASC2_peak_964	4.31156	13.4814	9.57393	5' UTR	ENSBTAG00000013749	ENSBTAT00000018269	0	100139988	RHOQ	ras homolog family member Q
11	29297349	29297521	173	GM_1.MASC2_peak_965	4.28027	5.82549	2.71556	Distal Intergenic	ENSBTAG00000003358	ENSBTAT00000026596	71355	616647	MCFD2	multiple coagulation factor deficiency 2
11	29542278	29542502	225	GM_1.MASC2_peak_966	11.1657	19.3143	14.9298	Exon (ENSBTAT00000081937/ENSBTAG00000049698, exon 5 of 5)	ENSBTAG00000049698	ENSBTAT00000081937	32292	100335365	STPG4	sperm-tail PG-rich repeat containing 4
11	29915289	29915845	557	GM_1.MASC2_peak_967	4.39218	9.44286	5.92121	Exon (ENSBTAT00000023260/ENSBTAG00000017500, exon 2 of 2)	ENSBTAG00000017500	ENSBTAT00000023260	47776	521931	KCNK12	potassium two pore domain channel subfamily K member 12
11	29935877	29936108	232	GM_1.MASC2_peak_968	5.24329	7.95502	4.59017	Intron (ENSBTAT00000023260/ENSBTAG00000017500, intron 1 of 1)	ENSBTAG00000017500	ENSBTAT00000023260	27513	521931	KCNK12	potassium two pore domain channel subfamily K member 12
11	30137210	30137956	747	GM_1.MASC2_peak_969	2.87155	10.1507	6.55536	Exon (ENSBTAT00000001867/ENSBTAG00000001424, exon 4 of 10)	ENSBTAG00000001424	ENSBTAT00000001867	15184	540526	MSH6	mutS homolog 6
11	30255253	30255364	112	GM_1.MASC2_peak_970	5.07413	15.1677	11.113	Exon (ENSBTAT00000001868/ENSBTAG00000001425, exon 1 of 23)	ENSBTAG00000001425	ENSBTAT00000001868	883	508172	FBXO11	F-box protein 11
11	30255557	30255813	257	GM_1.MASC2_peak_971	2.76778	9.94604	6.37304	5' UTR	ENSBTAG00000001425	ENSBTAT00000001868	434	508172	FBXO11	F-box protein 11
11	30875613	30875881	269	GM_1.MASC2_peak_972	7.72238	29.3863	24.344	Exon (ENSBTAT00000005457/ENSBTAG00000004168, exon 2 of 4)	ENSBTAG00000004168	ENSBTAT00000005457	39140	100140704	STON1	stonin 1
11	30876645	30876889	245	GM_1.MASC2_peak_973	2.37457	4.40187	1.49144	Exon (ENSBTAT00000005457/ENSBTAG00000004168, exon 2 of 4)	ENSBTAG00000004168	ENSBTAT00000005457	40172	100140704	STON1	stonin 1
11	34968504	34968677	174	GM_1.MASC2_peak_974	2.99378	10.3959	6.77474	Distal Intergenic	ENSBTAG00000027786	ENSBTAT00000040067	219782	NA	NA	NA
11	36562983	36563310	328	GM_1.MASC2_peak_975	8.98857	17.6176	13.3633	Exon (ENSBTAT00000000111/ENSBTAG00000000102, exon 2 of 2)	ENSBTAG00000000102	ENSBTAT00000000111	6229	539470	GPR75	G protein-coupled receptor 75
11	37350045	37350387	343	GM_1.MASC2_peak_976	2.12204	6.9661	3.71241	Exon (ENSBTAT00000073573/ENSBTAG00000006995, exon 16 of 36)	ENSBTAG00000006995	ENSBTAT00000073573	172938	526027	SPTBN1	spectrin beta, non-erythrocytic 1
11	37365788	37365916	129	GM_1.MASC2_peak_977	2.76337	11.763	8.01779	Exon (ENSBTAT00000073573/ENSBTAG00000006995, exon 23 of 36)	ENSBTAG00000006995	ENSBTAT00000073573	188681	526027	SPTBN1	spectrin beta, non-erythrocytic 1
11	37368827	37369044	218	GM_1.MASC2_peak_978	3.03579	15.8348	11.7252	Exon (ENSBTAT00000073573/ENSBTAG00000006995, exon 26 of 36)	ENSBTAG00000006995	ENSBTAT00000073573	191720	526027	SPTBN1	spectrin beta, non-erythrocytic 1
11	37383666	37383783	118	GM_1.MASC2_peak_979	4.61918	20.347	15.8812	Exon (ENSBTAT00000073573/ENSBTAG00000006995, exon 33 of 36)	ENSBTAG00000006995	ENSBTAT00000073573	206559	526027	SPTBN1	spectrin beta, non-erythrocytic 1
11	37387839	37388072	234	GM_1.MASC2_peak_980	4.30162	17.3799	13.1418	3' UTR	ENSBTAG00000006995	ENSBTAT00000073573	210732	526027	SPTBN1	spectrin beta, non-erythrocytic 1
11	37795837	37796432	596	GM_1.MASC2_peak_981	1.56056	5.35183	2.29738	5' UTR	ENSBTAG00000011104	ENSBTAT00000014745	0	359718	RTN4	reticulon 4
11	37960860	37961094	235	GM_1.MASC2_peak_982	4.829	6.31935	3.14797	Intron (ENSBTAT00000072913/ENSBTAG00000000295, intron 2 of 11)	ENSBTAG00000000295	ENSBTAT00000072913	6003	517621	CLHC1	clathrin heavy chain linker domain containing 1
11	38007618	38007844	227	GM_1.MASC2_peak_983	2.83205	7.84861	4.49752	Exon (ENSBTAT00000023208/ENSBTAG00000017460, exon 2 of 2)	ENSBTAG00000017460	ENSBTAT00000023208	2646	526913	PRORSD1	prdX-deacylase domain-containing protein 1
11	38296188	38296344	157	GM_1.MASC2_peak_984	4.20761	17.8587	13.5803	5' UTR	ENSBTAG00000000545	ENSBTAT00000067169	720	516489	PPP4R3B	protein phosphatase 4 regulatory subunit 3B
11	43514099	43514206	108	GM_1.MASC2_peak_985	5.98975	14.3795	10.3888	5' UTR	ENSBTAG00000007414	ENSBTAT00000009749	38	529071	PAPOLG	poly(A) polymerase gamma
11	43674712	43674880	169	GM_1.MASC2_peak_986	5.85936	14.4981	10.4995	3' UTR	ENSBTAG00000009694	ENSBTAT00000012785	85124	614986	PUS10	pseudouridine synthase 10
11	43675028	43675201	174	GM_1.MASC2_peak_987	4.42622	13.2348	9.34905	3' UTR	ENSBTAG00000009694	ENSBTAT00000012785	84803	614986	PUS10	pseudouridine synthase 10
11	44004444	44004646	203	GM_1.MASC2_peak_988	3.686	6.29633	3.12763	Distal Intergenic	ENSBTAG00000053292	ENSBTAT00000076224	8794	NA	NA	NA
11	44299141	44299248	108	GM_1.MASC2_peak_989	3.40952	4.48617	1.56694	Intron (ENSBTAT00000081710/ENSBTAG00000022461, intron 8 of 10)	ENSBTAG00000022461	ENSBTAT00000081710	31650	514603	SEPTIN10	septin 10
11	44648756	44648896	141	GM_1.MASC2_peak_990	4.55109	14.9022	10.873	Exon (ENSBTAT00000045527/ENSBTAG00000000152, exon 27 of 29)	ENSBTAG00000000152	ENSBTAT00000045527	59592	785768	RANBP2	RAN binding protein 2
11	44663200	44663843	644	GM_1.MASC2_peak_991	2.17716	7.3332	4.04278	Exon (ENSBTAT00000045527/ENSBTAG00000000152, exon 20 of 29)	ENSBTAG00000000152	ENSBTAT00000045527	44645	785768	RANBP2	RAN binding protein 2
11	44664454	44664867	414	GM_1.MASC2_peak_992	2.62717	8.2473	4.85584	Exon (ENSBTAT00000045527/ENSBTAG00000000152, exon 20 of 29)	ENSBTAG00000000152	ENSBTAT00000045527	43621	785768	RANBP2	RAN binding protein 2
11	44665052	44665606	555	GM_1.MASC2_peak_993	2.82426	10.4263	6.80388	Exon (ENSBTAT00000045527/ENSBTAG00000000152, exon 20 of 29)	ENSBTAG00000000152	ENSBTAT00000045527	42882	785768	RANBP2	RAN binding protein 2
11	44666344	44666531	188	GM_1.MASC2_peak_994	2.20588	5.98891	2.8598	Exon (ENSBTAT00000045527/ENSBTAG00000000152, exon 20 of 29)	ENSBTAG00000000152	ENSBTAT00000045527	41957	785768	RANBP2	RAN binding protein 2
11	44845449	44845659	211	GM_1.MASC2_peak_995	3.97962	4.95781	1.97053	Intron (ENSBTAT00000078774/ENSBTAG00000054241, intron 6 of 6)	ENSBTAG00000054241	ENSBTAT00000078774	10521	100300896	LOC100300896	sulfotransferase 1C4
11	44861910	44862017	108	GM_1.MASC2_peak_996	4.44925	6.66056	3.44453	3' UTR	ENSBTAG00000032051	ENSBTAT00000072780	8353	783020	SULT1C4	sulfotransferase family, cytosolic, 1C, member 4
11	45919914	45920041	128	GM_1.MASC2_peak_997	3.5769	8.24503	4.85432	3' UTR	ENSBTAG00000015205	ENSBTAT00000020230	74738	526430	NCK2	NCK adaptor protein 2
11	46033671	46033778	108	GM_1.MASC2_peak_998	5.3391	8.34734	4.9419	Intron (ENSBTAT00000069542/ENSBTAG00000015205, intron 1 of 4)	ENSBTAG00000015205	ENSBTAT00000069542	721	526430	NCK2	NCK adaptor protein 2
11	46244024	46244209	186	GM_1.MASC2_peak_999	2.01214	4.89931	1.92394	Distal Intergenic	ENSBTAG00000014166	ENSBTAT00000018830	-8416	282342	POLR1B	RNA polymerase I subunit B
11	46245426	46245559	134	GM_1.MASC2_peak_1000	2.13839	4.9213	1.94367	Distal Intergenic	ENSBTAG00000014166	ENSBTAT00000018830	-7066	282342	POLR1B	RNA polymerase I subunit B
11	46273319	46273679	361	GM_1.MASC2_peak_1001	3.62902	12.105	8.32136	Exon (ENSBTAT00000018830/ENSBTAG00000014166, exon 15 of 15)	ENSBTAG00000014166	ENSBTAT00000018830	20694	282342	POLR1B	RNA polymerase I subunit B
11	46315524	46315734	211	GM_1.MASC2_peak_1002	5.75431	8.43664	5.01899	Distal Intergenic	ENSBTAG00000052525	ENSBTAT00000072900	30930	514560	CHCHD5	coiled-coil-helix-coiled-coil-helix domain containing 5
11	46362628	46362936	309	GM_1.MASC2_peak_1003	1.9613	5.97073	2.8431	Exon (ENSBTAT00000010384/ENSBTAG00000007895, exon 7 of 10)	ENSBTAG00000007895	ENSBTAT00000010384	10150	514255	SLC20A1	solute carrier family 20 member 1
11	46900959	46901234	276	GM_1.MASC2_peak_1004	7.49584	21.3109	16.7803	Distal Intergenic	ENSBTAG00000029076	ENSBTAT00000041456	-2918	NA	NA	NA
11	46916123	46916559	437	GM_1.MASC2_peak_1005	3.18714	8.82003	5.36047	Distal Intergenic	ENSBTAG00000029076	ENSBTAT00000041456	11971	NA	NA	NA
11	47498563	47498767	205	GM_1.MASC2_peak_1006	2.3285	5.74953	2.64911	Exon (ENSBTAT00000000210/ENSBTAG00000000184, exon 13 of 17)	ENSBTAG00000000184	ENSBTAT00000000210	64610	535820	EIF2AK3	eukaryotic translation initiation factor 2 alpha kinase 3
11	48007214	48007511	298	GM_1.MASC2_peak_1007	2.32553	12.9278	9.0712	Exon (ENSBTAT00000067840/ENSBTAG00000002542, exon 3 of 3)	ENSBTAG00000002542	ENSBTAT00000067840	13442	507166	KRCC1	lysine rich coiled-coil 1
11	48138833	48138951	119	GM_1.MASC2_peak_1008	2.85512	9.1812	5.68894	3' UTR	ENSBTAG00000021140	ENSBTAT00000028174	57096	516731	RMND5A	required for meiotic nuclear division 5 homolog A
11	48278619	48278845	227	GM_1.MASC2_peak_1009	5.59645	13.905	9.96015	Distal Intergenic	ENSBTAG00000020947	ENSBTAT00000027899	-108	511639	RNF103	ring finger protein 103
11	48301098	48301446	349	GM_1.MASC2_peak_1010	3.77455	12.6789	8.84546	Exon (ENSBTAT00000027899/ENSBTAG00000020947, exon 4 of 4)	ENSBTAG00000020947	ENSBTAT00000027899	22145	511639	RNF103	ring finger protein 103
11	48655453	48655627	175	GM_1.MASC2_peak_1011	3.82454	5.33723	2.28431	Intron (ENSBTAT00000066527/ENSBTAG00000054778, intron 6 of 16)	ENSBTAG00000054778	ENSBTAT00000066527	15973	NA	NA	NA
11	48728046	48728290	245	GM_1.MASC2_peak_1012	3.35344	8.29525	4.89742	3' UTR	ENSBTAG00000006482	ENSBTAT00000008498	30732	509502	PTCD3	pentatricopeptide repeat domain 3
11	48839178	48839327	150	GM_1.MASC2_peak_1013	4.56273	13.0133	9.14884	Exon (ENSBTAT00000008496/ENSBTAG00000006481, exon 30 of 34)	ENSBTAG00000006481	ENSBTAT00000008496	79757	536316	POLR1A	RNA polymerase I subunit A
11	48843261	48843542	282	GM_1.MASC2_peak_1014	4.57039	12.0724	8.29172	3' UTR	ENSBTAG00000006481	ENSBTAT00000008496	83840	536316	POLR1A	RNA polymerase I subunit A
11	49084183	49084707	525	GM_1.MASC2_peak_1015	4.63585	18.4567	14.1399	3' UTR	ENSBTAG00000024000	ENSBTAT00000033053	41791	616225	ATOH8	atonal bHLH transcription factor 8
11	49125822	49125932	111	GM_1.MASC2_peak_1016	5.79923	16.7616	12.5753	Exon (ENSBTAT00000033053/ENSBTAG00000024000, exon 1 of 3)	ENSBTAG00000024000	ENSBTAT00000033053	566	616225	ATOH8	atonal bHLH transcription factor 8
11	49416911	49417206	296	GM_1.MASC2_peak_1017	3.12439	6.76451	3.53468	3' UTR	ENSBTAG00000018285	ENSBTAT00000076986	823	540406	VAMP5	vesicle associated membrane protein 5
11	49427965	49428285	321	GM_1.MASC2_peak_1018	1.74905	4.22103	1.33672	3' UTR	ENSBTAG00000023997	ENSBTAT00000033040	2794	507309	VAMP8	vesicle associated membrane protein 8
11	49444694	49444810	117	GM_1.MASC2_peak_1019	5.99238	9.71783	6.16797	Distal Intergenic	ENSBTAG00000038477	ENSBTAT00000027811	-4944	281190	GGCX	gamma-glutamyl carboxylase
11	49445434	49445541	108	GM_1.MASC2_peak_1020	6.44293	9.32666	5.81559	Distal Intergenic	ENSBTAG00000038477	ENSBTAT00000027811	-4213	281190	GGCX	gamma-glutamyl carboxylase
11	49664030	49664248	219	GM_1.MASC2_peak_1021	2.01214	4.89931	1.92394	Exon (ENSBTAT00000027753/ENSBTAG00000038116, exon 1 of 2)	ENSBTAG00000038116	ENSBTAT00000027753	612	NA	NA	NA
11	49664440	49664574	135	GM_1.MASC2_peak_1022	1.82726	4.36911	1.46092	Exon (ENSBTAT00000027753/ENSBTAG00000038116, exon 1 of 2)	ENSBTAG00000038116	ENSBTAT00000027753	286	NA	NA	NA
11	49674284	49674829	546	GM_1.MASC2_peak_1023	3.25053	10.1219	6.5303	3' UTR	ENSBTAG00000010111	ENSBTAT00000013336	201999	515303	TCF7L1	transcription factor 7 like 1
11	49675170	49675467	298	GM_1.MASC2_peak_1024	3.95979	13.6672	9.74191	Exon (ENSBTAT00000013336/ENSBTAG00000010111, exon 12 of 12)	ENSBTAG00000010111	ENSBTAT00000013336	201361	515303	TCF7L1	transcription factor 7 like 1
11	49876579	49876955	377	GM_1.MASC2_peak_1025	8.992	15.0151	10.9757	5' UTR	ENSBTAG00000010111	ENSBTAT00000013336	0	515303	TCF7L1	transcription factor 7 like 1
11	50094382	50094517	136	GM_1.MASC2_peak_1026	2.77797	21.2626	16.735	3' UTR	ENSBTAG00000005654	ENSBTAT00000007429	757	282385	TMSB10	thymosin beta 10
11	59861120	59861234	115	GM_1.MASC2_peak_1027	3.15571	9.94148	6.3691	Exon (ENSBTAT00000085412/ENSBTAG00000006027, exon 67 of 67)	ENSBTAG00000006027	ENSBTAT00000085412	134718	534067	USP34	ubiquitin specific peptidase 34
11	59861413	59861520	108	GM_1.MASC2_peak_1028	2.34803	6.4609	3.27127	Exon (ENSBTAT00000085412/ENSBTAG00000006027, exon 67 of 67)	ENSBTAG00000006027	ENSBTAT00000085412	134432	534067	USP34	ubiquitin specific peptidase 34
11	59995304	59995740	437	GM_1.MASC2_peak_1029	3.05243	12.0514	8.27547	Exon (ENSBTAT00000085412/ENSBTAG00000006027, exon 2 of 67)	ENSBTAG00000006027	ENSBTAT00000085412	212	534067	USP34	ubiquitin specific peptidase 34
11	60102174	60102403	230	GM_1.MASC2_peak_1030	4.79573	6.26347	3.1011	Distal Intergenic	ENSBTAG00000006027	ENSBTAT00000076229	-45307	534067	USP34	ubiquitin specific peptidase 34
11	60179757	60180070	314	GM_1.MASC2_peak_1031	4.96715	14.8591	10.8337	Distal Intergenic	ENSBTAG00000013254	ENSBTAT00000017629	-1696	510568	XPO1	exportin 1
11	60724047	60724178	132	GM_1.MASC2_peak_1032	6.9841	10.5292	6.89663	5' UTR	ENSBTAG00000018046	ENSBTAT00000024024	45	515585	B3GNT2	UDP-GlcNAc:betaGal beta-1,3-N-acetylglucosaminyltransferase 2
11	60753929	60754196	268	GM_1.MASC2_peak_1033	5.13307	16.0573	11.9261	Exon (ENSBTAT00000024024/ENSBTAG00000018046, exon 2 of 2)	ENSBTAG00000018046	ENSBTAT00000024024	29927	515585	B3GNT2	UDP-GlcNAc:betaGal beta-1,3-N-acetylglucosaminyltransferase 2
11	61004231	61004382	152	GM_1.MASC2_peak_1034	1.92813	4.2306	1.34359	3' UTR	ENSBTAG00000000899	ENSBTAT00000044807	6993	514758	TMEM17	transmembrane protein 17
11	61185412	61185525	114	GM_1.MASC2_peak_1035	12.5888	23.6628	18.9694	5' UTR	ENSBTAG00000044173	ENSBTAT00000061137	59	100300164	EHBP1	EH domain binding protein 1
11	61186474	61186761	288	GM_1.MASC2_peak_1036	5.59005	14.2762	10.2987	5' UTR	ENSBTAG00000044173	ENSBTAT00000061137	1121	100300164	EHBP1	EH domain binding protein 1
11	61444469	61444617	149	GM_1.MASC2_peak_1037	3.15571	9.94148	6.3691	Exon (ENSBTAT00000061137/ENSBTAG00000044173, exon 14 of 25)	ENSBTAG00000044173	ENSBTAT00000061137	259116	100300164	EHBP1	EH domain binding protein 1
11	62289191	62289299	109	GM_1.MASC2_peak_1038	4.32692	6.67253	3.45316	5' UTR	ENSBTAG00000000111	ENSBTAT00000085680	581	281565	UGP2	UDP-glucose pyrophosphorylase 2
11	62519206	62519609	404	GM_1.MASC2_peak_1039	2.56599	9.56637	6.03295	Exon (ENSBTAT00000027798/ENSBTAG00000020865, exon 7 of 7)	ENSBTAG00000020865	ENSBTAT00000027798	54181	535054	PELI1	pellino E3 ubiquitin protein ligase 1
11	63038976	63040050	1075	GM_1.MASC2_peak_1040	5.05888	20.4718	16	3' UTR	ENSBTAG00000049341	ENSBTAT00000067035	18517	786476	SERTAD2	SERTA domain containing 2
11	63058365	63058511	147	GM_1.MASC2_peak_1041	6.11717	9.64193	6.10168	5' UTR	ENSBTAG00000049341	ENSBTAT00000067035	56	786476	SERTAD2	SERTA domain containing 2
11	63332434	63332773	340	GM_1.MASC2_peak_1042	1.62084	6.12049	2.97557	Exon (ENSBTAT00000074733/ENSBTAG00000050435, exon 2 of 2)	ENSBTAG00000050435	ENSBTAT00000074733	2444	NA	NA	NA
11	63406857	63407214	358	GM_1.MASC2_peak_1043	2.94294	12.5541	8.73189	3' UTR	ENSBTAG00000007763	ENSBTAT00000010206	27175	326577	SLC1A4	solute carrier family 1 member 4
11	63413073	63413281	209	GM_1.MASC2_peak_1044	6.34132	19.4243	15.0274	Distal Intergenic	ENSBTAG00000016717	ENSBTAT00000022223	-30691	540684	CEP68	centrosomal protein 68
11	63500487	63500618	132	GM_1.MASC2_peak_1045	3.87705	23.5523	18.868	5' UTR	ENSBTAG00000016720	ENSBTAT00000022227	7	539339	RAB1A	RAB1A, member RAS oncogene family
11	63680059	63680350	292	GM_1.MASC2_peak_1046	2.78493	8.50996	5.08475	3' UTR	ENSBTAG00000019456	ENSBTAT00000025918	57890	519081	SPRED2	sprouty related EVH1 domain containing 2
11	63680657	63680892	236	GM_1.MASC2_peak_1047	5.06825	10.9094	7.24157	Exon (ENSBTAT00000025918/ENSBTAG00000019456, exon 6 of 6)	ENSBTAG00000019456	ENSBTAT00000025918	57348	519081	SPRED2	sprouty related EVH1 domain containing 2
11	63800890	63801045	156	GM_1.MASC2_peak_1048	2.70912	4.74163	1.7885	5' UTR	ENSBTAG00000019456	ENSBTAT00000068413	349	519081	SPRED2	sprouty related EVH1 domain containing 2
11	64276468	64276622	155	GM_1.MASC2_peak_1049	5.3391	8.34734	4.9419	Distal Intergenic	ENSBTAG00000042829	ENSBTAT00000059821	-291901	112448937	LOC112448937	U6atac minor spliceosomal RNA
11	64531767	64531875	109	GM_1.MASC2_peak_1050	6.2807	9.00061	5.52641	Distal Intergenic	ENSBTAG00000043609	ENSBTAT00000060601	-89725	NA	NA	NA
11	66588969	66589097	129	GM_1.MASC2_peak_1051	2.81837	4.49573	1.57461	5' UTR	ENSBTAG00000010595	ENSBTAT00000014007	17	540032	WDR92	WD repeat domain 92
11	66667595	66667739	145	GM_1.MASC2_peak_1052	3.13987	10.6922	7.04441	5' UTR	ENSBTAG00000010619	ENSBTAT00000076635	257	282321	PPP3R1	protein phosphatase 3 regulatory subunit B, alpha
11	66729189	66729317	129	GM_1.MASC2_peak_1053	4.22755	9.6555	6.11307	5' UTR	ENSBTAG00000001408	ENSBTAT00000001847	181	539715	CNRIP1	cannabinoid receptor interacting protein 1
11	67614231	67614349	119	GM_1.MASC2_peak_1054	3.21143	14.3882	10.3967	Exon (ENSBTAT00000072891/ENSBTAG00000007808, exon 18 of 18)	ENSBTAG00000007808	ENSBTAT00000072891	254441	616010	ANTXR1	ANTXR cell adhesion molecule 1
11	67614785	67614898	114	GM_1.MASC2_peak_1055	3.69443	16.9281	12.7223	3' UTR	ENSBTAG00000007808	ENSBTAT00000072891	254995	616010	ANTXR1	ANTXR cell adhesion molecule 1
11	67828457	67829184	728	GM_1.MASC2_peak_1056	5.33731	18.156	13.8561	Exon (ENSBTAT00000064837/ENSBTAG00000009343, exon 7 of 7)	ENSBTAG00000009343	ENSBTAT00000064837	34029	532546	AAK1	AP2 associated kinase 1
11	67873249	67873375	127	GM_1.MASC2_peak_1057	3.77032	11.1024	7.41452	Exon (ENSBTAT00000082782/ENSBTAG00000009343, exon 11 of 15)	ENSBTAG00000009343	ENSBTAT00000082782	117284	532546	AAK1	AP2 associated kinase 1
11	68411188	68411719	532	GM_1.MASC2_peak_1058	4.99205	31.4978	26.3392	Exon (ENSBTAT00000011824/ENSBTAG00000008985, exon 1 of 2)	ENSBTAG00000008985	ENSBTAT00000011824	0	NA	NA	NA
11	68411875	68412225	351	GM_1.MASC2_peak_1059	1.99566	8.69968	5.24978	Exon (ENSBTAT00000011824/ENSBTAG00000008985, exon 1 of 2)	ENSBTAG00000008985	ENSBTAT00000011824	525	NA	NA	NA
11	68472932	68473039	108	GM_1.MASC2_peak_1060	6.64398	9.72485	6.17416	Distal Intergenic	ENSBTAG00000016939	ENSBTAT00000075544	27511	540909	C11H2orf42	chromosome 11 C2orf42 homolog
11	68498877	68499106	230	GM_1.MASC2_peak_1061	4.43618	7.42927	4.1258	Exon (ENSBTAT00000022529/ENSBTAG00000016939, exon 2 of 9)	ENSBTAG00000016939	ENSBTAT00000022529	14045	540909	C11H2orf42	chromosome 11 C2orf42 homolog
11	68599423	68599651	229	GM_1.MASC2_peak_1062	3.29923	13.8196	9.88002	Exon (ENSBTAT00000044517/ENSBTAG00000002783, exon 6 of 6)	ENSBTAG00000002783	ENSBTAT00000044517	11227	100125835	PCYOX1	prenylcysteine oxidase 1
11	69618064	69618220	157	GM_1.MASC2_peak_1063	3.33607	10.6879	7.04122	3' UTR	ENSBTAG00000026111	ENSBTAT00000037014	25778	616148	LBH	LBH regulator of WNT signaling pathway
11	69619509	69619685	177	GM_1.MASC2_peak_1064	2.67022	6.87233	3.63074	3' UTR	ENSBTAG00000026111	ENSBTAT00000037014	24313	616148	LBH	LBH regulator of WNT signaling pathway
11	70867674	70867902	229	GM_1.MASC2_peak_1065	2.85548	12.7151	8.87798	3' UTR	ENSBTAG00000018196	ENSBTAT00000024220	37559	538915	WDR43	WD repeat domain 43
11	71340954	71342227	1274	GM_1.MASC2_peak_1066	2.04231	7.98424	4.61482	3' UTR	ENSBTAG00000023929	ENSBTAT00000032910	17842	509889	FOSL2	FOS like 2, AP-1 transcription factor subunit
11	71956049	71956170	122	GM_1.MASC2_peak_1067	7.1188	11.9119	8.1451	Distal Intergenic	ENSBTAG00000055077	ENSBTAT00000084658	-15377	614711	MRPL33	mitochondrial ribosomal protein L33
11	72012195	72012345	151	GM_1.MASC2_peak_1068	4.8758	22.5098	17.8989	Exon (ENSBTAT00000086601/ENSBTAG00000018680, exon 9 of 11)	ENSBTAG00000018680	ENSBTAT00000086601	16862	533732	SLC4A1AP	solute carrier family 4 member 1 adaptor protein
11	72033013	72033333	321	GM_1.MASC2_peak_1069	4.79026	21.7812	17.2221	Exon (ENSBTAT00000005101/ENSBTAG00000003906, exon 3 of 6)	ENSBTAG00000003906	ENSBTAT00000005101	2626	539152	SUPT7L	SPT7 like, STAGA complex gamma subunit
11	72037369	72037532	164	GM_1.MASC2_peak_1070	5.46618	8.53688	5.11058	Exon (ENSBTAT00000005101/ENSBTAG00000003906, exon 4 of 6)	ENSBTAG00000003906	ENSBTAT00000005101	6982	539152	SUPT7L	SPT7 like, STAGA complex gamma subunit
11	72069219	72069613	395	GM_1.MASC2_peak_1071	5.17345	10.0722	6.48764	Exon (ENSBTAT00000082769/ENSBTAG00000049389, exon 2 of 2)	ENSBTAG00000049389	ENSBTAT00000082769	1692	782407	CCDC121	coiled-coil domain containing 121
11	72192587	72192812	226	GM_1.MASC2_peak_1072	4.32692	6.67253	3.45316	3' UTR	ENSBTAG00000018164	ENSBTAT00000044349	2468	781806	FNDC4	fibronectin type III domain containing 4
11	72282475	72282644	170	GM_1.MASC2_peak_1073	2.07729	4.55523	1.6267	3' UTR	ENSBTAG00000019522	ENSBTAT00000026003	20304	286880	PPM1G	protein phosphatase, Mg2+/Mn2+ dependent 1G
11	72285245	72285352	108	GM_1.MASC2_peak_1074	4.03567	11.1448	7.45142	Exon (ENSBTAT00000025999/ENSBTAG00000019518, exon 3 of 4)	ENSBTAG00000019518	ENSBTAT00000025999	1923	100138621	ZNF513	zinc finger protein 513
11	72285827	72286534	708	GM_1.MASC2_peak_1075	3.62902	12.105	8.32136	3' UTR	ENSBTAG00000019518	ENSBTAT00000025999	2505	100138621	ZNF513	zinc finger protein 513
11	72320725	72320992	268	GM_1.MASC2_peak_1076	3.26612	9.75271	6.19957	3' UTR	ENSBTAG00000017283	ENSBTAT00000022977	11833	782752	GTF3C2	general transcription factor IIIC subunit 2
11	72358014	72358124	111	GM_1.MASC2_peak_1077	5.28444	14.2851	10.3052	5' UTR	ENSBTAG00000018267	ENSBTAT00000024312	120	535320	TRIM54	tripartite motif containing 54
11	72393168	72393350	183	GM_1.MASC2_peak_1078	2.22405	4.2816	1.38807	3' UTR	ENSBTAG00000017894	ENSBTAT00000023783	21312	504261	CAD	carbamoyl-phosphate synthetase 2, aspartate transcarbamylase, and dihydroorotase
11	72507999	72508237	239	GM_1.MASC2_peak_1079	2.26564	4.65761	1.71535	3' UTR	ENSBTAG00000007077	ENSBTAT00000009303	7331	510774	ABHD1	abhydrolase domain containing 1
11	72508434	72508564	131	GM_1.MASC2_peak_1080	2.51108	5.24128	2.20377	3' UTR	ENSBTAG00000007077	ENSBTAT00000009303	7004	510774	ABHD1	abhydrolase domain containing 1
11	72550899	72551089	191	GM_1.MASC2_peak_1081	4.30499	16.1833	12.0445	Distal Intergenic	ENSBTAG00000011325	ENSBTAT00000015052	-1119	614868	KHK	ketohexokinase
11	72551376	72551484	109	GM_1.MASC2_peak_1082	4.103	13.0686	9.19873	Exon (ENSBTAT00000015049/ENSBTAG00000011324, exon 9 of 9)	ENSBTAG00000011324	ENSBTAT00000015049	8020	540451	EMILIN1	elastin microfibril interfacer 1
11	72553310	72553707	398	GM_1.MASC2_peak_1083	2.27825	11.4977	7.77371	Exon (ENSBTAT00000015049/ENSBTAG00000011324, exon 5 of 9)	ENSBTAG00000011324	ENSBTAT00000015049	5797	540451	EMILIN1	elastin microfibril interfacer 1
11	72553888	72554471	584	GM_1.MASC2_peak_1084	3.48443	18.813	14.4645	Exon (ENSBTAT00000015049/ENSBTAG00000011324, exon 5 of 9)	ENSBTAG00000011324	ENSBTAT00000015049	5033	540451	EMILIN1	elastin microfibril interfacer 1
11	72554657	72555019	363	GM_1.MASC2_peak_1085	3.38911	15.6677	11.5676	Exon (ENSBTAT00000015049/ENSBTAG00000011324, exon 5 of 9)	ENSBTAG00000011324	ENSBTAT00000015049	4485	540451	EMILIN1	elastin microfibril interfacer 1
11	72558278	72558716	439	GM_1.MASC2_peak_1086	5.41426	35.5322	30.158	5' UTR	ENSBTAG00000011324	ENSBTAT00000015049	788	540451	EMILIN1	elastin microfibril interfacer 1
11	72580570	72580787	218	GM_1.MASC2_peak_1087	2.99421	6.20285	3.04842	Exon (ENSBTAT00000079929/ENSBTAG00000013403, exon 7 of 15)	ENSBTAG00000013403	ENSBTAT00000079929	4308	538585	AGBL5	ATP/GTP binding protein like 5
11	72593906	72594111	206	GM_1.MASC2_peak_1088	2.30539	9.49682	5.97065	3' UTR	ENSBTAG00000017423	ENSBTAT00000023162	8071	514683	TMEM214	transmembrane protein 214
11	72594295	72594616	322	GM_1.MASC2_peak_1089	3.85222	16.9819	12.772	3' UTR	ENSBTAG00000017423	ENSBTAT00000023162	7566	514683	TMEM214	transmembrane protein 214
11	72602016	72602211	196	GM_1.MASC2_peak_1090	15.321	36.7512	31.3147	5' UTR	ENSBTAG00000017423	ENSBTAT00000023162	0	514683	TMEM214	transmembrane protein 214
11	72609740	72609947	208	GM_1.MASC2_peak_1091	4.14533	18.152	13.8529	3' UTR	ENSBTAG00000008884	ENSBTAT00000011696	55089	528839	MAPRE3	microtubule associated protein RP/EB family member 3
11	72806715	72806878	164	GM_1.MASC2_peak_1092	4.43942	16.0893	11.9559	3' UTR	ENSBTAG00000018761	ENSBTAT00000024978	13877	525690	SLC35F6	solute carrier family 35 member F6
11	72807053	72807237	185	GM_1.MASC2_peak_1093	3.10497	7.51413	4.20343	Exon (ENSBTAT00000024978/ENSBTAG00000018761, exon 6 of 6)	ENSBTAG00000018761	ENSBTAT00000024978	13518	525690	SLC35F6	solute carrier family 35 member F6
11	73301448	73301698	251	GM_1.MASC2_peak_1094	3.08281	7.84147	4.49147	Distal Intergenic	ENSBTAG00000015037	ENSBTAT00000020013	16398	783429	GAREM2	GRB2 associated regulator of MAPK1 subtype 2
11	73302744	73303072	329	GM_1.MASC2_peak_1095	7.22784	22.6098	17.99	Exon (ENSBTAT00000020013/ENSBTAG00000015037, exon 6 of 6)	ENSBTAG00000015037	ENSBTAT00000020013	14774	783429	GAREM2	GRB2 associated regulator of MAPK1 subtype 2
11	73461296	73461445	150	GM_1.MASC2_peak_1096	2.60366	4.62798	1.68941	Exon (ENSBTAT00000025475/ENSBTAG00000019138, exon 1 of 8)	ENSBTAG00000019138	ENSBTAT00000025475	1938	777770	KIF3C	kinesin family member 3C
11	73493402	73493510	109	GM_1.MASC2_peak_1097	3.81201	6.04002	2.90135	3' UTR	ENSBTAG00000019138	ENSBTAT00000025475	34044	777770	KIF3C	kinesin family member 3C
11	73493690	73494093	404	GM_1.MASC2_peak_1098	4.78193	9.97086	6.3951	3' UTR	ENSBTAG00000019138	ENSBTAT00000025475	34332	777770	KIF3C	kinesin family member 3C
11	73644795	73645227	433	GM_1.MASC2_peak_1099	3.39846	11.6251	7.89121	Exon (ENSBTAT00000069775/ENSBTAG00000019983, exon 12 of 12)	ENSBTAG00000019983	ENSBTAT00000069775	103024	100140419	ASXL2	ASXL transcriptional regulator 2
11	73645760	73646976	1217	GM_1.MASC2_peak_1100	2.41596	7.58132	4.26046	Exon (ENSBTAT00000069775/ENSBTAG00000019983, exon 12 of 12)	ENSBTAG00000019983	ENSBTAT00000069775	103989	100140419	ASXL2	ASXL transcriptional regulator 2
11	74124438	74124632	195	GM_1.MASC2_peak_1101	2.99429	5.82229	2.71543	Exon (ENSBTAT00000010386/ENSBTAG00000007897, exon 3 of 3)	ENSBTAG00000007897	ENSBTAT00000010386	6927	281416	POMC	proopiomelanocortin
11	74335591	74335739	149	GM_1.MASC2_peak_1102	6.00353	11.6029	7.87118	5' UTR	ENSBTAG00000018705	ENSBTAT00000032950	0	535603	ADCY3	adenylate cyclase 3
11	74335918	74336189	272	GM_1.MASC2_peak_1103	3.12439	6.76451	3.53468	Exon (ENSBTAT00000066809/ENSBTAG00000018705, exon 1 of 20)	ENSBTAG00000018705	ENSBTAT00000066809	447	535603	ADCY3	adenylate cyclase 3
11	74448270	74448507	238	GM_1.MASC2_peak_1104	2.75113	7.35437	4.05909	3' UTR	ENSBTAG00000015007	ENSBTAT00000064008	164106	525346	NCOA1	nuclear receptor coactivator 1
11	74476950	74477060	111	GM_1.MASC2_peak_1105	2.67528	8.32589	4.9254	Exon (ENSBTAT00000064008/ENSBTAG00000015007, exon 17 of 21)	ENSBTAG00000015007	ENSBTAT00000064008	135553	525346	NCOA1	nuclear receptor coactivator 1
11	74859138	74859305	168	GM_1.MASC2_peak_1106	5.50922	21.0107	16.5015	Exon (ENSBTAT00000029334/ENSBTAG00000023172, exon 10 of 23)	ENSBTAG00000023172	ENSBTAT00000029334	14949	521706	ITSN2	intersectin 2
11	75022511	75022667	157	GM_1.MASC2_peak_1107	3.3284	4.32464	1.42198	Exon (ENSBTAT00000022591/ENSBTAG00000016987, exon 3 of 5)	ENSBTAG00000016987	ENSBTAT00000022591	13881	785211	WDCP	WD repeat and coiled coil containing
11	75023577	75023779	203	GM_1.MASC2_peak_1108	2.83679	4.88397	1.91019	Exon (ENSBTAT00000022591/ENSBTAG00000016987, exon 3 of 5)	ENSBTAG00000016987	ENSBTAT00000022591	14947	785211	WDCP	WD repeat and coiled coil containing
11	75203755	75203928	174	GM_1.MASC2_peak_1109	2.67919	4.34776	1.4426	Exon (ENSBTAT00000022935/ENSBTAG00000017255, exon 25 of 28)	ENSBTAG00000017255	ENSBTAT00000022935	111782	518785	ATAD2B	ATPase family AAA domain containing 2B
11	75582053	75582252	200	GM_1.MASC2_peak_1110	4.40934	11.017	7.33884	Distal Intergenic	ENSBTAG00000021969	ENSBTAT00000043605	-9543	537141	KLHL29	kelch like family member 29
11	75617694	75617830	137	GM_1.MASC2_peak_1111	5.24329	7.95502	4.59017	Distal Intergenic	ENSBTAG00000021969	ENSBTAT00000043605	-45121	537141	KLHL29	kelch like family member 29
11	78188753	78189172	420	GM_1.MASC2_peak_1112	3.65654	10.7119	7.06308	3' UTR	ENSBTAG00000031014	ENSBTAT00000060987	85653	534992	LDAH	lipid droplet associated hydrolase
11	78255658	78255851	194	GM_1.MASC2_peak_1113	2.50497	7.35307	4.05853	3' UTR	ENSBTAG00000015490	ENSBTAT00000086892	46767	526092	HS1BP3	HCLS1 binding protein 3
11	78257288	78257398	111	GM_1.MASC2_peak_1114	6.41003	16.9913	12.7808	3' UTR	ENSBTAG00000015490	ENSBTAT00000086892	48397	526092	HS1BP3	HCLS1 binding protein 3
11	78399196	78399338	143	GM_1.MASC2_peak_1115	2.58511	13.554	9.64031	Intron (ENSBTAT00000069309/ENSBTAG00000051316, intron 1 of 1)	ENSBTAG00000051316	ENSBTAT00000069309	1125	NA	NA	NA
11	78399494	78399609	116	GM_1.MASC2_peak_1116	2.29407	9.76404	6.21047	Intron (ENSBTAT00000069309/ENSBTAG00000051316, intron 1 of 1)	ENSBTAG00000051316	ENSBTAT00000069309	854	NA	NA	NA
11	78538227	78538353	127	GM_1.MASC2_peak_1117	4.7083	6.74579	3.51756	Intron (ENSBTAT00000075614/ENSBTAG00000011155, intron 7 of 20)	ENSBTAG00000011155	ENSBTAT00000075614	51987	540170	PUM2	pumilio RNA binding family member 2
11	78619089	78619196	108	GM_1.MASC2_peak_1118	4.44925	6.66056	3.44453	Exon (ENSBTAT00000069246/ENSBTAG00000053277, exon 2 of 2)	ENSBTAG00000053277	ENSBTAT00000069246	4090	NA	NA	NA
11	78629624	78629769	146	GM_1.MASC2_peak_1119	2.23167	6.00802	2.87736	5' UTR	ENSBTAG00000011154	ENSBTAT00000014810	630	529759	SDC1	syndecan 1
11	78650881	78651062	182	GM_1.MASC2_peak_1120	3.02441	20.7445	16.2514	Exon (ENSBTAT00000014810/ENSBTAG00000011154, exon 3 of 5)	ENSBTAG00000011154	ENSBTAT00000014810	21887	529759	SDC1	syndecan 1
11	78652216	78652723	508	GM_1.MASC2_peak_1121	2.47172	13.9155	9.97032	3' UTR	ENSBTAG00000011154	ENSBTAT00000014810	23222	529759	SDC1	syndecan 1
11	78899057	78899206	150	GM_1.MASC2_peak_1122	4.16585	11.8285	8.07411	Distal Intergenic	ENSBTAG00000015587	ENSBTAT00000020704	-5038	525750	TTC32	tetratricopeptide repeat domain 32
11	78900124	78900231	108	GM_1.MASC2_peak_1123	4.6075	9.28555	5.77936	Distal Intergenic	ENSBTAG00000015587	ENSBTAT00000020704	-4013	525750	TTC32	tetratricopeptide repeat domain 32
11	79410914	79411101	188	GM_1.MASC2_peak_1124	2.7723	5.91419	2.7943	Exon (ENSBTAT00000066336/ENSBTAG00000008113, exon 3 of 4)	ENSBTAG00000008113	ENSBTAT00000066336	5270	539430	OSR1	odd-skipped related transcription factor 1
11	80164653	80164802	150	GM_1.MASC2_peak_1125	4.103	13.0686	9.19873	Exon (ENSBTAT00000006933/ENSBTAG00000023928, exon 2 of 2)	ENSBTAG00000023928	ENSBTAT00000006933	4104	505949	RDH14	retinol dehydrogenase 14 (all-trans/9-cis/11-cis)
11	80851944	80852062	119	GM_1.MASC2_peak_1126	8.48859	13.5369	9.62433	5' UTR	ENSBTAG00000018256	ENSBTAT00000024303	55	510381	SMC6	structural maintenance of chromosomes 6
11	82922232	82922577	346	GM_1.MASC2_peak_1127	2.99408	6.96533	3.71176	3' UTR	ENSBTAG00000002045	ENSBTAT00000002650	19893	513525	PSMD13	proteasome 26S subunit, non-ATPase 13
11	82961893	82962310	418	GM_1.MASC2_peak_1128	4.25519	10.6122	6.9718	3' UTR	ENSBTAG00000014081	ENSBTAT00000071557	225002	521982	NBAS	NBAS subunit of NRZ tethering complex
11	82964335	82964592	258	GM_1.MASC2_peak_1129	3.81201	6.04002	2.90135	Intron (ENSBTAT00000071557/ENSBTAG00000014081, intron 18 of 45)	ENSBTAG00000014081	ENSBTAT00000071557	227444	521982	NBAS	NBAS subunit of NRZ tethering complex
11	82964906	82965226	321	GM_1.MASC2_peak_1130	4.65976	7.52132	4.20806	3' UTR	ENSBTAG00000014081	ENSBTAT00000071557	228015	521982	NBAS	NBAS subunit of NRZ tethering complex
11	83207109	83207229	121	GM_1.MASC2_peak_1131	4.57985	11.1356	7.44425	Exon (ENSBTAT00000071557/ENSBTAG00000014081, exon 46 of 46)	ENSBTAG00000014081	ENSBTAT00000071557	470218	521982	NBAS	NBAS subunit of NRZ tethering complex
11	85239007	85239193	187	GM_1.MASC2_peak_1132	6.41003	16.9913	12.7808	3' UTR	ENSBTAG00000016045	ENSBTAT00000021347	26026	352960	TRIB2	tribbles pseudokinase 2
11	85265328	85265439	112	GM_1.MASC2_peak_1133	5.06825	10.9094	7.24157	5' UTR	ENSBTAG00000016045	ENSBTAT00000076875	1242	352960	TRIB2	tribbles pseudokinase 2
11	86488709	86488942	234	GM_1.MASC2_peak_1134	8.64764	18.0417	13.7518	Distal Intergenic	ENSBTAG00000005847	ENSBTAT00000066547	-567	282041	ROCK2	Rho associated coiled-coil containing protein kinase 2
11	86489197	86489584	388	GM_1.MASC2_peak_1135	6.63283	18.3855	14.0747	5' UTR	ENSBTAG00000005847	ENSBTAT00000066547	0	282041	ROCK2	Rho associated coiled-coil containing protein kinase 2
11	86561323	86561590	268	GM_1.MASC2_peak_1136	6.84844	11.8511	8.09201	Intron (ENSBTAT00000066547/ENSBTAG00000005847, intron 5 of 31)	ENSBTAG00000005847	ENSBTAT00000066547	71814	282041	ROCK2	Rho associated coiled-coil containing protein kinase 2
11	86629483	86629592	110	GM_1.MASC2_peak_1137	5.96667	9.0986	5.61346	Intron (ENSBTAT00000027051/ENSBTAG00000020297, intron 1 of 6)	ENSBTAG00000020297	ENSBTAT00000027051	2839	506958	SLC66A3	solute carrier family 66 member 3
11	86881999	86882110	112	GM_1.MASC2_peak_1138	3.03352	16.5907	12.4151	3' UTR	ENSBTAG00000001928	ENSBTAT00000002508	22389	613927	PDIA6	protein disulfide isomerase family A member 6
11	87060676	87060793	118	GM_1.MASC2_peak_1139	6.25091	15.3555	11.2802	3' UTR	ENSBTAG00000002716	ENSBTAT00000003521	89196	516314	NOL10	nucleolar protein 10
11	87061003	87061152	150	GM_1.MASC2_peak_1140	6.13117	21.8271	17.2602	3' UTR	ENSBTAG00000002716	ENSBTAT00000003521	89523	516314	NOL10	nucleolar protein 10
11	87542698	87542885	188	GM_1.MASC2_peak_1141	3.34681	6.27297	3.10807	Distal Intergenic	ENSBTAG00000046218	ENSBTAT00000066246	15158	616730	KLF11	Kruppel like factor 11
11	87553829	87554600	772	GM_1.MASC2_peak_1142	3.38031	9.96232	6.38709	Exon (ENSBTAT00000066246/ENSBTAG00000046218, exon 3 of 4)	ENSBTAG00000046218	ENSBTAT00000066246	3256	616730	KLF11	Kruppel like factor 11
11	87960162	87960431	270	GM_1.MASC2_peak_1143	3.50497	13.5039	9.59324	Exon (ENSBTAT00000001519/ENSBTAG00000001141, exon 19 of 19)	ENSBTAG00000001141	ENSBTAT00000001519	42413	517541	ADAM17	ADAM metallopeptidase domain 17
11	88578392	88579538	1147	GM_1.MASC2_peak_1144	2.71579	15.9854	11.8605	Exon (ENSBTAT00000061437/ENSBTAG00000007963, exon 31 of 31)	ENSBTAG00000007963	ENSBTAT00000061437	90361	536267	KIDINS220	kinase D interacting substrate 220
11	88606797	88607012	216	GM_1.MASC2_peak_1145	2.43008	10.7188	7.0698	Exon (ENSBTAT00000028235/ENSBTAG00000021187, exon 1 of 3)	ENSBTAG00000021187	ENSBTAT00000028235	389	505025	ID2	inhibitor of DNA binding 2
11	89972514	89972676	163	GM_1.MASC2_peak_1146	4.19627	5.181	2.15098	Intron (ENSBTAT00000079848/ENSBTAG00000044064, intron 1 of 7)	ENSBTAG00000044064	ENSBTAT00000079848	21518	618176	RNF144A	ring finger protein 144A
11	90953452	90954001	550	GM_1.MASC2_peak_1147	4.93847	17.5602	13.3118	Exon (ENSBTAT00000066970/ENSBTAG00000050114, exon 1 of 1)	ENSBTAG00000050114	ENSBTAT00000066970	1172	107132954	SOX11	SRY-box transcription factor 11
11	90954146	90955229	1084	GM_1.MASC2_peak_1148	2.64153	8.62951	5.19117	Exon (ENSBTAT00000066970/ENSBTAG00000050114, exon 1 of 1)	ENSBTAG00000050114	ENSBTAT00000066970	0	107132954	SOX11	SRY-box transcription factor 11
11	92318193	92318461	269	GM_1.MASC2_peak_1149	3.9012	13.9808	10.0285	Exon (ENSBTAT00000016033/ENSBTAG00000012090, exon 9 of 9)	ENSBTAG00000012090	ENSBTAT00000016033	76486	281780	GGTA1	alpha-galactosyltransferase 1 (glycoprotein)
11	92669473	92669583	111	GM_1.MASC2_peak_1150	7.1936	11.0492	7.36707	Exon (ENSBTAT00000068743/ENSBTAG00000008232, exon 10 of 17)	ENSBTAG00000008232	ENSBTAT00000068743	195117	541268	DAB2IP	DAB2 interacting protein
11	92684309	92684726	418	GM_1.MASC2_peak_1151	4.25519	10.6122	6.9718	3' UTR	ENSBTAG00000008232	ENSBTAT00000068743	209953	541268	DAB2IP	DAB2 interacting protein
11	92686622	92686860	239	GM_1.MASC2_peak_1152	6.70151	25.3478	20.5444	Distal Intergenic	ENSBTAG00000008232	ENSBTAT00000074228	30576	541268	DAB2IP	DAB2 interacting protein
11	92715948	92716055	108	GM_1.MASC2_peak_1153	4.36941	6.33468	3.15823	Exon (ENSBTAT00000070570/ENSBTAG00000012827, exon 4 of 4)	ENSBTAG00000012827	ENSBTAT00000070570	154922	NA	NA	NA
11	92965990	92966190	201	GM_1.MASC2_peak_1154	4.44925	6.66056	3.44453	Distal Intergenic	ENSBTAG00000012827	ENSBTAT00000017043	-43594	NA	NA	NA
11	93988275	93988790	516	GM_1.MASC2_peak_1155	2.82283	7.46318	4.15696	3' UTR	ENSBTAG00000030675	ENSBTAT00000043370	6193	286773	PDCL	phosducin like
11	94263923	94264168	246	GM_1.MASC2_peak_1156	3.57347	11.1525	7.45781	3' UTR	ENSBTAG00000039172	ENSBTAT00000061025	167642	519260	RABGAP1	RAB GTPase activating protein 1
11	94529750	94530653	904	GM_1.MASC2_peak_1157	2.85456	9.00162	5.52679	Exon (ENSBTAT00000061512/ENSBTAG00000003610, exon 22 of 22)	ENSBTAG00000003610	ENSBTAT00000061512	528155	514134	DENND1A	DENN domain containing 1A
11	95058602	95058740	139	GM_1.MASC2_peak_1158	7.1936	11.0492	7.36707	5' UTR	ENSBTAG00000003610	ENSBTAT00000061512	68	514134	DENND1A	DENN domain containing 1A
11	95402258	95402375	118	GM_1.MASC2_peak_1159	3.63074	16.3296	12.1757	3' UTR	ENSBTAG00000003067	ENSBTAT00000086289	57144	511207	PSMB7	proteasome 20S subunit beta 7
11	95708134	95708328	195	GM_1.MASC2_peak_1160	2.99451	5.0647	2.05192	Intron (ENSBTAT00000052227/ENSBTAG00000040585, intron 2 of 9)	ENSBTAG00000040585	ENSBTAT00000052227	66101	541257	NR6A1	nuclear receptor subfamily 6 group A member 1
11	95850526	95850645	120	GM_1.MASC2_peak_1161	4.8503	27.1939	22.2772	Exon (ENSBTAT00000004161/ENSBTAG00000003205, exon 4 of 4)	ENSBTAG00000003205	ENSBTAT00000004161	3961	515534	RPL35	ribosomal protein L35
11	95866477	95866888	412	GM_1.MASC2_peak_1162	2.61351	10.009	6.43011	3' UTR	ENSBTAG00000015278	ENSBTAT00000020318	6725	613421	ARPC5L	actin related protein 2/3 complex subunit 5 like
11	95869616	95869947	332	GM_1.MASC2_peak_1163	3.8498	9.50848	5.97953	3' UTR	ENSBTAG00000015286	ENSBTAT00000020327	41920	511191	GOLGA1	golgin A1
11	96115309	96115627	319	GM_1.MASC2_peak_1164	1.53762	4.49163	1.57224	3' UTR	ENSBTAG00000007662	ENSBTAT00000057533	3876	415113	HSPA5	heat shock protein family A (Hsp70) member 5
11	96115781	96115996	216	GM_1.MASC2_peak_1165	1.92552	10.5628	6.92556	Exon (ENSBTAT00000057533/ENSBTAG00000007662, exon 9 of 9)	ENSBTAG00000007662	ENSBTAT00000057533	3507	415113	HSPA5	heat shock protein family A (Hsp70) member 5
11	96175871	96176178	308	GM_1.MASC2_peak_1166	2.45649	5.88565	2.76858	Exon (ENSBTAT00000081347/ENSBTAG00000011544, exon 3 of 25)	ENSBTAG00000011544	ENSBTAT00000081347	33021	539646	GAPVD1	GTPase activating protein and VPS9 domains 1
11	97303548	97304387	840	GM_1.MASC2_peak_1167	5.60165	26.0408	21.1959	3' UTR	ENSBTAG00000050426	ENSBTAT00000084131	191318	617416	MVB12B	multivesicular body subunit 12B
11	97304573	97304795	223	GM_1.MASC2_peak_1168	2.15937	5.96007	2.83399	3' UTR	ENSBTAG00000050426	ENSBTAT00000084131	192343	617416	MVB12B	multivesicular body subunit 12B
11	97305791	97306009	219	GM_1.MASC2_peak_1169	5.3365	20.0284	15.5934	3' UTR	ENSBTAG00000050426	ENSBTAT00000084131	193561	617416	MVB12B	multivesicular body subunit 12B
11	97483672	97483785	114	GM_1.MASC2_peak_1170	7.14412	10.9298	7.25988	3' UTR	ENSBTAG00000049695	ENSBTAT00000072381	83748	100337389	LMX1B	LIM homeobox transcription factor 1 beta
11	97608181	97608751	571	GM_1.MASC2_peak_1171	4.4806	9.02207	5.54349	Exon (ENSBTAT00000004465/ENSBTAG00000003438, exon 2 of 2)	ENSBTAG00000003438	ENSBTAT00000004465	23769	509462	ZBTB43	zinc finger and BTB domain containing 43
11	97653878	97653989	112	GM_1.MASC2_peak_1172	4.70069	10.1249	6.53283	Exon (ENSBTAT00000052718/ENSBTAG00000039343, exon 2 of 2)	ENSBTAG00000039343	ENSBTAT00000052718	39143	NA	NA	NA
11	97654798	97654905	108	GM_1.MASC2_peak_1173	3.74123	5.91175	2.79355	Exon (ENSBTAT00000052718/ENSBTAG00000039343, exon 2 of 2)	ENSBTAG00000039343	ENSBTAT00000052718	40063	NA	NA	NA
11	97835938	97836706	769	GM_1.MASC2_peak_1174	2.12762	10.0132	6.43424	3' UTR	ENSBTAG00000011810	ENSBTAT00000015677	21624	512019	ANGPTL2	angiopoietin like 2
11	97837089	97837309	221	GM_1.MASC2_peak_1175	2.58353	11.0146	7.33658	3' UTR	ENSBTAG00000011810	ENSBTAT00000015677	21021	512019	ANGPTL2	angiopoietin like 2
11	97857565	97857877	313	GM_1.MASC2_peak_1176	3.841	20.3777	15.9102	Exon (ENSBTAT00000015677/ENSBTAG00000011810, exon 1 of 4)	ENSBTAG00000011810	ENSBTAT00000015677	453	512019	ANGPTL2	angiopoietin like 2
11	98176945	98177461	517	GM_1.MASC2_peak_1177	4.43133	14.1861	10.2179	Exon (ENSBTAT00000032812/ENSBTAG00000023885, exon 5 of 5)	ENSBTAG00000023885	ENSBTAT00000032812	14601	NA	NA	NA
11	98217569	98217730	162	GM_1.MASC2_peak_1178	4.63493	10.625	6.98313	3' UTR	ENSBTAG00000012844	ENSBTAT00000017067	33639	507008	LRSAM1	leucine rich repeat and sterile alpha motif containing 1
11	98219370	98219589	220	GM_1.MASC2_peak_1179	1.70704	4.89789	1.92297	Distal Intergenic	ENSBTAG00000012844	ENSBTAT00000017067	35440	507008	LRSAM1	leucine rich repeat and sterile alpha motif containing 1
11	98219834	98220332	499	GM_1.MASC2_peak_1180	1.79052	5.25204	2.2128	Distal Intergenic	ENSBTAG00000012844	ENSBTAT00000017067	35904	507008	LRSAM1	leucine rich repeat and sterile alpha motif containing 1
11	98220621	98221000	380	GM_1.MASC2_peak_1181	2.16403	7.66471	4.3333	Exon (ENSBTAT00000017069/ENSBTAG00000012847, exon 14 of 14)	ENSBTAG00000012847	ENSBTAT00000017069	51276	613747	NIBAN2	niban apoptosis regulator 2
11	98411872	98412093	222	GM_1.MASC2_peak_1182	2.22795	4.97465	1.98445	3' UTR	ENSBTAG00000013510	ENSBTAT00000017963	3692	534311	TOR2A	torsin family 2 member A
11	98461796	98462020	225	GM_1.MASC2_peak_1183	4.09759	9.90505	6.33485	5' UTR	ENSBTAG00000004695	ENSBTAT00000006162	149	520580	CDK9	cyclin dependent kinase 9
11	98465504	98466097	594	GM_1.MASC2_peak_1184	1.97631	6.99934	3.74049	3' UTR	ENSBTAG00000004695	ENSBTAT00000006162	3857	520580	CDK9	cyclin dependent kinase 9
11	98496405	98496635	231	GM_1.MASC2_peak_1185	4.04187	6.98619	3.72861	3' UTR	ENSBTAG00000008994	ENSBTAT00000032762	23976	505809	FPGS	folylpolyglutamate synthase
11	98497708	98498337	630	GM_1.MASC2_peak_1186	3.81554	19.4297	15.0323	3' UTR	ENSBTAG00000008997	ENSBTAT00000011846	31397	615844	ENG	endoglin
11	98529372	98529560	189	GM_1.MASC2_peak_1187	2.04831	4.89702	1.92227	5' UTR	ENSBTAG00000008997	ENSBTAT00000011846	174	615844	ENG	endoglin
11	98540086	98540206	121	GM_1.MASC2_peak_1188	3.81048	13.3454	9.45128	3' UTR	ENSBTAG00000006305	ENSBTAT00000080593	4721	280715	AK1	adenylate kinase 1
11	98555434	98555552	119	GM_1.MASC2_peak_1189	5.35838	15.9692	11.8454	3' UTR	ENSBTAG00000044129	ENSBTAT00000061027	11700	407222	ST6GALNAC6	ST6 N-acetylgalactosaminide alpha-2,6-sialyltransferase 6
11	98573760	98574008	249	GM_1.MASC2_peak_1190	3.05484	11.6728	7.93576	3' UTR	ENSBTAG00000046548	ENSBTAT00000063122	8939	404124	ST6GALNAC4	ST6 N-acetylgalactosaminide alpha-2,6-sialyltransferase 4
11	98574167	98574300	134	GM_1.MASC2_peak_1191	2.25752	6.71442	3.49159	Exon (ENSBTAT00000063122/ENSBTAG00000046548, exon 6 of 6)	ENSBTAG00000046548	ENSBTAT00000063122	8647	404124	ST6GALNAC4	ST6 N-acetylgalactosaminide alpha-2,6-sialyltransferase 4
11	98600840	98601233	394	GM_1.MASC2_peak_1192	2.6252	10.388	6.76766	3' UTR	ENSBTAG00000003388	ENSBTAT00000004393	2512	523737	DPM2	dolichyl-phosphate mannosyltransferase subunit 2, regulatory
11	98609186	98609502	317	GM_1.MASC2_peak_1193	5.37672	12.2837	8.48573	Distal Intergenic	ENSBTAG00000003388	ENSBTAT00000004393	-5757	523737	DPM2	dolichyl-phosphate mannosyltransferase subunit 2, regulatory
11	98706748	98707027	280	GM_1.MASC2_peak_1194	2.56653	4.23276	1.34445	3' UTR	ENSBTAG00000012156	ENSBTAT00000016123	4469	510689	NAIF1	nuclear apoptosis inducing factor 1
11	98794438	98794570	133	GM_1.MASC2_peak_1195	3.21143	14.3882	10.3967	Exon (ENSBTAT00000016302/ENSBTAG00000012274, exon 15 of 15)	ENSBTAG00000012274	ENSBTAT00000016302	16904	531522	CIZ1	CDKN1A interacting zinc finger protein 1
11	98803284	98803644	361	GM_1.MASC2_peak_1196	4.77402	22.7202	18.0925	Exon (ENSBTAT00000016302/ENSBTAG00000012274, exon 6 of 15)	ENSBTAG00000012274	ENSBTAT00000016302	7830	531522	CIZ1	CDKN1A interacting zinc finger protein 1
11	98865271	98865548	278	GM_1.MASC2_peak_1197	3.91504	16.2128	12.0694	3' UTR	ENSBTAG00000011307	ENSBTAT00000032743	42647	508794	DNM1	dynamin 1
11	98865809	98865954	146	GM_1.MASC2_peak_1198	5.47711	20.5145	16.0413	3' UTR	ENSBTAG00000011307	ENSBTAT00000032743	43185	508794	DNM1	dynamin 1
11	98867324	98867520	197	GM_1.MASC2_peak_1199	1.95086	5.98091	2.85224	3' UTR	ENSBTAG00000011317	ENSBTAT00000084718	15774	508805	GOLGA2	golgin A2
11	98870731	98870924	194	GM_1.MASC2_peak_1200	4.30671	27.3942	22.4648	Exon (ENSBTAT00000084718/ENSBTAG00000011317, exon 18 of 27)	ENSBTAG00000011317	ENSBTAT00000084718	12370	508805	GOLGA2	golgin A2
11	98888650	98888825	176	GM_1.MASC2_peak_1201	7.65531	16.2994	12.1472	Intron (ENSBTAT00000065152/ENSBTAG00000030608, intron 3 of 3)	ENSBTAG00000030608	ENSBTAT00000065152	5025	NA	NA	NA
11	98903942	98904119	178	GM_1.MASC2_peak_1202	5.19076	12.5987	8.77215	Distal Intergenic	ENSBTAG00000055269	ENSBTAT00000064542	5593	NA	NA	NA
11	98904642	98904970	329	GM_1.MASC2_peak_1203	2.99467	4.68954	1.74352	Distal Intergenic	ENSBTAG00000055269	ENSBTAT00000064542	4893	NA	NA	NA
11	98907010	98907330	321	GM_1.MASC2_peak_1204	5.83118	18.4599	14.1414	3' UTR	ENSBTAG00000004663	ENSBTAT00000006119	11343	511988	TRUB2	TruB pseudouridine synthase family member 2
11	98957932	98958220	289	GM_1.MASC2_peak_1205	3.85225	4.94557	1.96175	Intron (ENSBTAT00000020526/ENSBTAG00000015436, intron 13 of 13)	ENSBTAG00000015436	ENSBTAT00000020526	12339	514427	SLC27A4	solute carrier family 27 member 4
11	99052133	99052257	125	GM_1.MASC2_peak_1206	11.6494	30.2901	25.1963	Exon (ENSBTAT00000068517/ENSBTAG00000030567, exon 12 of 20)	ENSBTAG00000030567	ENSBTAT00000068517	17155	539043	ODF2	outer dense fiber of sperm tails 2
11	99058089	99058225	137	GM_1.MASC2_peak_1207	5.10829	13.4754	9.56996	Exon (ENSBTAT00000068517/ENSBTAG00000030567, exon 17 of 20)	ENSBTAG00000030567	ENSBTAT00000068517	23111	539043	ODF2	outer dense fiber of sperm tails 2
11	99158896	99159211	316	GM_1.MASC2_peak_1208	2.89551	12.4402	8.62743	3' UTR	ENSBTAG00000015327	ENSBTAT00000066559	54824	540108	SPTAN1	spectrin alpha, non-erythrocytic 1
11	99177075	99177220	146	GM_1.MASC2_peak_1209	7.97278	12.4418	8.62854	Intron (ENSBTAT00000020398/ENSBTAG00000015343, intron 1 of 8)	ENSBTAG00000015343	ENSBTAT00000020398	2262	531489	WDR34	WD repeat domain 34
11	99200586	99200733	148	GM_1.MASC2_peak_1210	2.28088	7.07877	3.81279	5' UTR	ENSBTAG00000020959	ENSBTAT00000027913	68	538444	SET	SET nuclear proto-oncogene
11	99224240	99224506	267	GM_1.MASC2_peak_1211	4.21763	11.6914	7.9529	3' UTR	ENSBTAG00000010195	ENSBTAT00000075730	13444	505353	PKN3	protein kinase N3
11	99232804	99232968	165	GM_1.MASC2_peak_1212	4.19179	12.7884	8.94269	Distal Intergenic	ENSBTAG00000030540	ENSBTAT00000043115	-4766	505354	ZDHHC12	zinc finger DHHC-type containing 12
11	99233278	99233417	140	GM_1.MASC2_peak_1213	2.86403	5.65905	2.56777	Distal Intergenic	ENSBTAG00000030540	ENSBTAT00000043115	-5215	505354	ZDHHC12	zinc finger DHHC-type containing 12
11	99291795	99292044	250	GM_1.MASC2_peak_1214	3.61348	10.8091	7.15054	3' UTR	ENSBTAG00000012480	ENSBTAT00000016559	15327	509584	TBC1D13	TBC1 domain family member 13
11	99296267	99296729	463	GM_1.MASC2_peak_1215	3.32676	8.6557	5.21318	3' UTR	ENSBTAG00000012484	ENSBTAT00000016564	2954	327707	ENDOG	endonuclease G
11	99376189	99376356	168	GM_1.MASC2_peak_1216	4.36941	6.33468	3.15823	Distal Intergenic	ENSBTAG00000036099	ENSBTAT00000050592	-13819	104968656	LOC104968656	kynurenine--oxoglutarate transaminase 1
11	99412789	99413033	245	GM_1.MASC2_peak_1217	2.1447	6.29414	3.1275	Exon (ENSBTAT00000017322/ENSBTAG00000013030, exon 3 of 4)	ENSBTAG00000013030	ENSBTAT00000017322	18587	505605	LRRC8A	leucine rich repeat containing 8 VRAC subunit A
11	99414470	99414707	238	GM_1.MASC2_peak_1218	2.00538	7.31981	4.03014	Exon (ENSBTAT00000017322/ENSBTAG00000013030, exon 3 of 4)	ENSBTAG00000013030	ENSBTAT00000017322	20268	505605	LRRC8A	leucine rich repeat containing 8 VRAC subunit A
11	99420052	99420466	415	GM_1.MASC2_peak_1219	2.76778	9.94604	6.37304	3' UTR	ENSBTAG00000013030	ENSBTAT00000017322	25850	505605	LRRC8A	leucine rich repeat containing 8 VRAC subunit A
11	99440990	99441228	239	GM_1.MASC2_peak_1220	4.02645	13.3625	9.46688	3' UTR	ENSBTAG00000038831	ENSBTAT00000055396	16673	540828	PHYHD1	phytanoyl-CoA dioxygenase domain containing 1
11	99443731	99444739	1009	GM_1.MASC2_peak_1221	5.02217	21.393	16.8542	3' UTR	ENSBTAG00000010601	ENSBTAT00000014016	971	526844	DOLK	dolichol kinase
11	99490162	99490396	235	GM_1.MASC2_peak_1222	5.51598	16.7874	12.5976	3' UTR	ENSBTAG00000010626	ENSBTAT00000014049	16494	504750	SH3GLB2	SH3 domain containing GRB2 like, endophilin B2
11	99535271	99535444	174	GM_1.MASC2_peak_1223	2.83679	4.88397	1.91019	3' UTR	ENSBTAG00000010653	ENSBTAT00000014090	24674	535315	MIGA2	mitoguardin 2
11	99558086	99558196	111	GM_1.MASC2_peak_1224	3.79705	15.9132	11.7964	Distal Intergenic	ENSBTAG00000017922	ENSBTAT00000023834	11385	504908	DOLPP1	dolichyldiphosphatase 1
11	99560166	99560313	148	GM_1.MASC2_peak_1225	3.04621	13.1869	9.30584	3' UTR	ENSBTAG00000001932	ENSBTAT00000079641	10348	512902	CRAT	carnitine O-acetyltransferase
11	99573139	99573259	121	GM_1.MASC2_peak_1226	3.63944	17.62	13.3651	5' UTR	ENSBTAG00000001933	ENSBTAT00000032713	5	514460	PTPA	protein phosphatase 2 phosphatase activator
11	99627655	99628429	775	GM_1.MASC2_peak_1227	3.91504	16.2128	12.0694	3' UTR	ENSBTAG00000030521	ENSBTAT00000043070	744	782019	IER5L	immediate early response 5 like
11	99628632	99629040	409	GM_1.MASC2_peak_1228	2.87633	10.533	6.89904	5' UTR	ENSBTAG00000030521	ENSBTAT00000043070	133	782019	IER5L	immediate early response 5 like
11	99763984	99764120	137	GM_1.MASC2_peak_1229	9.31214	15.2717	11.2062	Distal Intergenic	ENSBTAG00000049841	ENSBTAT00000077036	49987	NA	NA	NA
11	99771416	99771644	229	GM_1.MASC2_peak_1230	3.26744	4.6198	1.68292	Distal Intergenic	ENSBTAG00000049841	ENSBTAT00000077036	42555	NA	NA	NA
11	99789820	99790010	191	GM_1.MASC2_peak_1231	8.57656	14.425	10.4311	Distal Intergenic	ENSBTAG00000049841	ENSBTAT00000077036	24151	NA	NA	NA
11	99914679	99914826	148	GM_1.MASC2_peak_1232	5.65828	10.2368	6.62864	Exon (ENSBTAT00000070848/ENSBTAG00000054738, exon 2 of 2)	ENSBTAG00000054738	ENSBTAT00000070848	17785	NA	NA	NA
11	99914982	99915197	216	GM_1.MASC2_peak_1233	4.39218	9.44286	5.92121	Exon (ENSBTAT00000070848/ENSBTAG00000054738, exon 2 of 2)	ENSBTAG00000054738	ENSBTAT00000070848	18088	NA	NA	NA
11	100031381	100031565	185	GM_1.MASC2_peak_1234	3.99211	12.4014	8.59128	3' UTR	ENSBTAG00000008973	ENSBTAT00000011810	5234	509719	ASB6	ankyrin repeat and SOCS box containing 6
11	100059321	100059719	399	GM_1.MASC2_peak_1235	3.25053	10.1219	6.5303	Exon (ENSBTAT00000003817/ENSBTAG00000002936, exon 1 of 4)	ENSBTAG00000002936	ENSBTAT00000003817	0	534258	PRRX2	paired related homeobox 2
11	100110337	100110574	238	GM_1.MASC2_peak_1236	3.12768	16.1078	11.9728	3' UTR	ENSBTAG00000002936	ENSBTAT00000003817	50824	534258	PRRX2	paired related homeobox 2
11	100122111	100122227	117	GM_1.MASC2_peak_1237	3.47937	12.2067	8.41272	3' UTR	ENSBTAG00000019453	ENSBTAT00000025912	11226	282019	PTGES	prostaglandin E synthase
11	100122426	100122544	119	GM_1.MASC2_peak_1238	4.25519	10.6122	6.9718	Exon (ENSBTAT00000025912/ENSBTAG00000019453, exon 3 of 3)	ENSBTAG00000019453	ENSBTAT00000025912	10909	282019	PTGES	prostaglandin E synthase
11	100189027	100189135	109	GM_1.MASC2_peak_1239	3.09056	8.26768	4.87337	Exon (ENSBTAT00000003678/ENSBTAG00000002837, exon 2 of 5)	ENSBTAG00000002837	ENSBTAT00000003678	987	533928	TOR1B	torsin family 1 member B
11	100193505	100193705	201	GM_1.MASC2_peak_1240	2.43682	6.21338	3.05778	3' UTR	ENSBTAG00000002837	ENSBTAT00000003678	5465	533928	TOR1B	torsin family 1 member B
11	100193851	100194067	217	GM_1.MASC2_peak_1241	2.05042	5.93112	2.81008	3' UTR	ENSBTAG00000002837	ENSBTAT00000003678	5811	533928	TOR1B	torsin family 1 member B
11	100258896	100259189	294	GM_1.MASC2_peak_1242	6.16518	18.5362	14.2081	3' UTR	ENSBTAG00000020311	ENSBTAT00000027070	43872	505839	USP20	ubiquitin specific peptidase 20
11	100399700	100399820	121	GM_1.MASC2_peak_1243	5.56436	8.69463	5.24681	5' UTR	ENSBTAG00000020313	ENSBTAT00000027072	20	538717	FNBP1	formin binding protein 1
11	100462933	100463137	205	GM_1.MASC2_peak_1244	2.34803	6.4609	3.27127	Intron (ENSBTAT00000080655/ENSBTAG00000004204, intron 16 of 16)	ENSBTAG00000004204	ENSBTAT00000080655	52415	617309	GPR107	G protein-coupled receptor 107
11	100464386	100464565	180	GM_1.MASC2_peak_1245	2.26059	5.68813	2.59376	Distal Intergenic	ENSBTAG00000008726	ENSBTAT00000011496	-25907	526544	NCS1	neuronal calcium sensor 1
11	100984177	100984367	191	GM_1.MASC2_peak_1246	2.99385	9.25356	5.75105	3' UTR	ENSBTAG00000048071	ENSBTAT00000072388	8719	615712	EXOSC2	exosome component 2
11	100988520	100988627	108	GM_1.MASC2_peak_1247	3.69911	7.56766	4.24972	Distal Intergenic	ENSBTAG00000017976	ENSBTAT00000080797	-120	540876	ABL1	ABL proto-oncogene 1, non-receptor tyrosine kinase
11	100988940	100989256	317	GM_1.MASC2_peak_1248	2.73729	6.96788	3.7134	5' UTR	ENSBTAG00000017976	ENSBTAT00000080797	193	540876	ABL1	ABL proto-oncogene 1, non-receptor tyrosine kinase
11	101082792	101082906	115	GM_1.MASC2_peak_1249	6.723	10.8967	7.23223	5' UTR	ENSBTAG00000017976	ENSBTAT00000080797	94045	540876	ABL1	ABL proto-oncogene 1, non-receptor tyrosine kinase
11	101098493	101098624	132	GM_1.MASC2_peak_1250	3.90549	10.4748	6.84655	Exon (ENSBTAT00000080797/ENSBTAG00000017976, exon 3 of 11)	ENSBTAG00000017976	ENSBTAT00000080797	109746	540876	ABL1	ABL proto-oncogene 1, non-receptor tyrosine kinase
11	101127394	101127576	183	GM_1.MASC2_peak_1251	2.53309	9.50804	5.97953	Exon (ENSBTAT00000080797/ENSBTAG00000017976, exon 11 of 11)	ENSBTAG00000017976	ENSBTAT00000080797	138647	540876	ABL1	ABL proto-oncogene 1, non-receptor tyrosine kinase
11	101127751	101129604	1854	GM_1.MASC2_peak_1252	2.47471	10.1048	6.51447	3' UTR	ENSBTAG00000017976	ENSBTAT00000080797	139004	540876	ABL1	ABL proto-oncogene 1, non-receptor tyrosine kinase
11	101341264	101341449	186	GM_1.MASC2_peak_1253	8.41922	17.6465	13.3871	Exon (ENSBTAT00000029190/ENSBTAG00000021896, exon 12 of 36)	ENSBTAG00000021896	ENSBTAT00000029190	17863	784219	NUP214	nucleoporin 214
11	101382491	101383073	583	GM_1.MASC2_peak_1254	5.2651	15.3402	11.2657	Exon (ENSBTAT00000029190/ENSBTAG00000021896, exon 29 of 36)	ENSBTAG00000021896	ENSBTAT00000029190	59090	784219	NUP214	nucleoporin 214
11	101383247	101383442	196	GM_1.MASC2_peak_1255	3.10992	7.12666	3.85534	Exon (ENSBTAT00000029190/ENSBTAG00000021896, exon 29 of 36)	ENSBTAG00000021896	ENSBTAT00000029190	59846	784219	NUP214	nucleoporin 214
11	101453309	101453482	174	GM_1.MASC2_peak_1256	2.99451	5.0647	2.05192	Exon (ENSBTAT00000042953/ENSBTAG00000004542, exon 2 of 2)	ENSBTAG00000004542	ENSBTAT00000042953	11565	506709	FAM78A	family with sequence similarity 78 member A
11	101598697	101598974	278	GM_1.MASC2_peak_1257	2.67022	6.87233	3.63074	Exon (ENSBTAT00000010939/ENSBTAG00000004400, exon 16 of 32)	ENSBTAG00000004400	ENSBTAT00000010939	61880	505073	PRRC2B	proline rich coiled-coil 2B
11	101599564	101599676	113	GM_1.MASC2_peak_1258	2.99383	9.63451	6.09591	Exon (ENSBTAT00000010939/ENSBTAG00000004400, exon 16 of 32)	ENSBTAG00000004400	ENSBTAT00000010939	62747	505073	PRRC2B	proline rich coiled-coil 2B
11	101600194	101600455	262	GM_1.MASC2_peak_1259	4.24257	13.5498	9.63621	Exon (ENSBTAT00000010939/ENSBTAG00000004400, exon 16 of 32)	ENSBTAG00000004400	ENSBTAT00000010939	63377	505073	PRRC2B	proline rich coiled-coil 2B
11	101617339	101618051	713	GM_1.MASC2_peak_1260	3.26586	14.9294	10.8986	3' UTR	ENSBTAG00000004400	ENSBTAT00000010939	80522	505073	PRRC2B	proline rich coiled-coil 2B
11	101639005	101639552	548	GM_1.MASC2_peak_1261	4.103	13.0686	9.19873	3' UTR	ENSBTAG00000010805	ENSBTAT00000014315	16080	617609	POMT1	protein O-mannosyltransferase 1
11	101933094	101933397	304	GM_1.MASC2_peak_1262	7.81565	12.9943	9.13238	Distal Intergenic	ENSBTAG00000020791	ENSBTAT00000032663	-99357	520454	RAPGEF1	Rap guanine nucleotide exchange factor 1
11	102255377	102255611	235	GM_1.MASC2_peak_1263	5.38909	8.10542	4.72641	5' UTR	ENSBTAG00000007235	ENSBTAT00000009516	4290	523720	NTNG2	netrin G2
11	102474744	102474964	221	GM_1.MASC2_peak_1264	3.61348	10.8091	7.15054	Exon (ENSBTAT00000024905/ENSBTAG00000018710, exon 2 of 11)	ENSBTAG00000018710	ENSBTAT00000024905	5491	524585	TTF1	transcription termination factor 1
11	102660006	102660313	308	GM_1.MASC2_peak_1265	2.75607	11.3822	7.66957	3' UTR	ENSBTAG00000003530	ENSBTAT00000042916	72879	507640	DDX31	DEAD-box helicase 31
11	102684169	102684276	108	GM_1.MASC2_peak_1266	4.62887	8.38476	4.97433	Intron (ENSBTAT00000042916/ENSBTAG00000003530, intron 18 of 19)	ENSBTAG00000003530	ENSBTAT00000042916	48916	507640	DDX31	DEAD-box helicase 31
11	102741952	102742092	141	GM_1.MASC2_peak_1267	4.21762	9.63128	6.09342	Exon (ENSBTAT00000077124/ENSBTAG00000004091, exon 2 of 4)	ENSBTAG00000004091	ENSBTAT00000077124	8027	540249	GTF3C4	general transcription factor IIIC subunit 4
11	102753761	102753925	165	GM_1.MASC2_peak_1268	3.79371	7.53145	4.21708	Distal Intergenic	ENSBTAG00000004091	ENSBTAT00000005344	19836	540249	GTF3C4	general transcription factor IIIC subunit 4
11	102928121	102928700	580	GM_1.MASC2_peak_1269	2.85456	9.00162	5.52679	3' UTR	ENSBTAG00000005190	ENSBTAT00000006842	31928	533440	TSC1	TSC complex subunit 1
11	103055776	103056076	301	GM_1.MASC2_peak_1270	3.67005	11.7648	8.01863	3' UTR	ENSBTAG00000021373	ENSBTAT00000028493	18294	783869	GTF3C5	general transcription factor IIIC subunit 5
11	103083187	103083767	581	GM_1.MASC2_peak_1271	4.42622	13.2348	9.34905	3' UTR	ENSBTAG00000004194	ENSBTAT00000070782	48306	513723	RALGDS	ral guanine nucleotide dissociation stimulator
11	103137498	103137817	320	GM_1.MASC2_peak_1272	3.99433	8.25282	4.86106	Exon (ENSBTAT00000077616/ENSBTAG00000030319, exon 7 of 7)	ENSBTAG00000030319	ENSBTAT00000077616	8328	618517	GBGT1	globoside alpha-1,3-N-acetylgalactosaminyltransferase 1
11	103395338	103395505	168	GM_1.MASC2_peak_1273	2.14943	4.23702	1.34789	3' UTR	ENSBTAG00000006008	ENSBTAT00000007892	42089	506553	CAMSAP1	calmodulin regulated spectrin associated protein 1
11	103396401	103396644	244	GM_1.MASC2_peak_1274	2.68679	7.25844	3.97447	3' UTR	ENSBTAG00000006008	ENSBTAT00000007892	40950	506553	CAMSAP1	calmodulin regulated spectrin associated protein 1
11	103403204	103403366	163	GM_1.MASC2_peak_1275	2.99408	6.96533	3.71176	Exon (ENSBTAT00000007892/ENSBTAG00000006008, exon 11 of 17)	ENSBTAG00000006008	ENSBTAT00000007892	34228	506553	CAMSAP1	calmodulin regulated spectrin associated protein 1
11	103404227	103404584	358	GM_1.MASC2_peak_1276	3.99374	12.9635	9.10302	Exon (ENSBTAT00000007892/ENSBTAG00000006008, exon 11 of 17)	ENSBTAG00000006008	ENSBTAT00000007892	33010	506553	CAMSAP1	calmodulin regulated spectrin associated protein 1
11	103405013	103405122	110	GM_1.MASC2_peak_1277	5.72661	16.5731	12.4	Exon (ENSBTAT00000007892/ENSBTAG00000006008, exon 11 of 17)	ENSBTAG00000006008	ENSBTAT00000007892	32472	506553	CAMSAP1	calmodulin regulated spectrin associated protein 1
11	103481621	103481766	146	GM_1.MASC2_peak_1278	3.42205	7.58758	4.26329	5' UTR	ENSBTAG00000039851	ENSBTAT00000033827	177	613652	UBAC1	UBA domain containing 1
11	103509167	103509315	149	GM_1.MASC2_peak_1279	8.00865	13.7741	9.83635	Distal Intergenic	ENSBTAG00000039851	ENSBTAT00000033827	-27372	613652	UBAC1	UBA domain containing 1
11	103517989	103518150	162	GM_1.MASC2_peak_1280	7.11365	14.863	10.8373	Distal Intergenic	ENSBTAG00000039851	ENSBTAT00000033827	-36207	613652	UBAC1	UBA domain containing 1
11	103552991	103553346	356	GM_1.MASC2_peak_1281	6.80734	15.1867	11.1307	Exon (ENSBTAT00000027302/ENSBTAG00000020490, exon 2 of 6)	ENSBTAG00000020490	ENSBTAT00000027302	5128	528023	NACC2	NACC family member 2
11	103692761	103693035	275	GM_1.MASC2_peak_1282	2.95449	8.5231	5.09735	3' UTR	ENSBTAG00000011129	ENSBTAT00000042859	23196	788063	QSOX2	quiescin sulfhydryl oxidase 2
11	103693381	103693488	108	GM_1.MASC2_peak_1283	2.91709	8.73801	5.28436	Exon (ENSBTAT00000042859/ENSBTAG00000011129, exon 12 of 12)	ENSBTAG00000011129	ENSBTAT00000042859	22743	788063	QSOX2	quiescin sulfhydryl oxidase 2
11	103701909	103702088	180	GM_1.MASC2_peak_1284	4.85013	6.35498	3.17685	Intron (ENSBTAT00000042859/ENSBTAG00000011129, intron 8 of 11)	ENSBTAG00000011129	ENSBTAT00000042859	14143	788063	QSOX2	quiescin sulfhydryl oxidase 2
11	103817079	103817273	195	GM_1.MASC2_peak_1285	2.19783	7.68713	4.35306	Exon (ENSBTAT00000066046/ENSBTAG00000018799, exon 14 of 14)	ENSBTAG00000018799	ENSBTAT00000066046	28988	100139799	GPSM1	G protein signaling modulator 1
11	103817892	103818020	129	GM_1.MASC2_peak_1286	2.06053	6.27369	3.10866	3' UTR	ENSBTAG00000018799	ENSBTAT00000025023	22508	100139799	GPSM1	G protein signaling modulator 1
11	103818195	103818331	137	GM_1.MASC2_peak_1287	3.75966	16.2479	12.0999	3' UTR	ENSBTAG00000018799	ENSBTAT00000025023	22811	100139799	GPSM1	G protein signaling modulator 1
11	103832727	103833150	424	GM_1.MASC2_peak_1288	12.279	28.2499	23.2718	3' UTR	ENSBTAG00000000054	ENSBTAT00000000060	22080	512086	SNAPC4	small nuclear RNA activating complex polypeptide 4
11	103833359	103833624	266	GM_1.MASC2_peak_1289	5.99238	9.71783	6.16797	3' UTR	ENSBTAG00000000054	ENSBTAT00000000060	21606	512086	SNAPC4	small nuclear RNA activating complex polypeptide 4
11	103834787	103835115	329	GM_1.MASC2_peak_1290	2.99439	5.44268	2.37974	Exon (ENSBTAT00000000060/ENSBTAG00000000054, exon 21 of 23)	ENSBTAG00000000054	ENSBTAT00000000060	20115	512086	SNAPC4	small nuclear RNA activating complex polypeptide 4
11	103835276	103835387	112	GM_1.MASC2_peak_1291	5.98934	16.0141	11.8868	Exon (ENSBTAT00000000060/ENSBTAG00000000054, exon 21 of 23)	ENSBTAG00000000054	ENSBTAT00000000060	19843	512086	SNAPC4	small nuclear RNA activating complex polypeptide 4
11	103835531	103835840	310	GM_1.MASC2_peak_1292	9.3833	32.7737	27.5421	Exon (ENSBTAT00000000060/ENSBTAG00000000054, exon 21 of 23)	ENSBTAG00000000054	ENSBTAT00000000060	19390	512086	SNAPC4	small nuclear RNA activating complex polypeptide 4
11	103858862	103859236	375	GM_1.MASC2_peak_1293	2.26197	5.34508	2.29143	3' UTR	ENSBTAG00000001352	ENSBTAT00000055628	5876	513180	ENTR1	endosome associated trafficking regulator 1
11	103874655	103875001	347	GM_1.MASC2_peak_1294	3.44757	10.9067	7.24087	3' UTR	ENSBTAG00000001353	ENSBTAT00000001782	9502	767847	PMPCA	peptidase, mitochondrial processing alpha subunit
11	103876811	103877046	236	GM_1.MASC2_peak_1295	3.81201	6.04002	2.90135	3' UTR	ENSBTAG00000001354	ENSBTAT00000001784	9084	506349	INPP5E	inositol polyphosphate-5-phosphatase E
11	103886630	103886806	177	GM_1.MASC2_peak_1296	4.41889	9.1972	5.70313	3' UTR	ENSBTAG00000023933	ENSBTAT00000042743	29653	519689	SEC16A	SEC16 homolog A, endoplasmic reticulum export factor
11	103887169	103887276	108	GM_1.MASC2_peak_1297	3.75286	10.7845	7.12854	3' UTR	ENSBTAG00000023933	ENSBTAT00000042743	29183	519689	SEC16A	SEC16 homolog A, endoplasmic reticulum export factor
11	103909275	103909648	374	GM_1.MASC2_peak_1298	5.59787	20.1421	15.6918	Exon (ENSBTAT00000042743/ENSBTAG00000023933, exon 2 of 31)	ENSBTAG00000023933	ENSBTAT00000042743	6811	519689	SEC16A	SEC16 homolog A, endoplasmic reticulum export factor
11	103910266	103910376	111	GM_1.MASC2_peak_1299	3.21586	8.07775	4.70098	Exon (ENSBTAT00000042743/ENSBTAG00000023933, exon 2 of 31)	ENSBTAG00000023933	ENSBTAT00000042743	6083	519689	SEC16A	SEC16 homolog A, endoplasmic reticulum export factor
11	103911496	103911753	258	GM_1.MASC2_peak_1300	2.7723	5.91419	2.7943	Exon (ENSBTAT00000042743/ENSBTAG00000023933, exon 2 of 31)	ENSBTAG00000023933	ENSBTAT00000042743	4706	519689	SEC16A	SEC16 homolog A, endoplasmic reticulum export factor
11	103912176	103912339	164	GM_1.MASC2_peak_1301	2.95514	6.09381	2.95136	Exon (ENSBTAT00000042743/ENSBTAG00000023933, exon 2 of 31)	ENSBTAG00000023933	ENSBTAT00000042743	4120	519689	SEC16A	SEC16 homolog A, endoplasmic reticulum export factor
11	103935687	103936015	329	GM_1.MASC2_peak_1302	3.36134	16.3987	12.237	Exon (ENSBTAT00000017746/ENSBTAG00000022799, exon 34 of 34)	ENSBTAG00000022799	ENSBTAT00000017746	44145	767866	NOTCH1	notch receptor 1
11	103936229	103937003	775	GM_1.MASC2_peak_1303	3.81554	19.4297	15.0323	Exon (ENSBTAT00000017746/ENSBTAG00000022799, exon 34 of 34)	ENSBTAG00000022799	ENSBTAT00000017746	43157	767866	NOTCH1	notch receptor 1
11	103960135	103960248	114	GM_1.MASC2_peak_1304	3.407	9.60326	6.06647	Exon (ENSBTAT00000017746/ENSBTAG00000022799, exon 4 of 34)	ENSBTAG00000022799	ENSBTAT00000017746	19912	767866	NOTCH1	notch receptor 1
11	104128434	104128656	223	GM_1.MASC2_peak_1305	1.7487	4.63793	1.69812	Exon (ENSBTAT00000075230/ENSBTAG00000048781, exon 3 of 3)	ENSBTAG00000048781	ENSBTAT00000075230	1018	NA	NA	NA
11	104129547	104129720	174	GM_1.MASC2_peak_1306	3.51494	8.55013	5.11988	Exon (ENSBTAT00000075230/ENSBTAG00000048781, exon 1 of 3)	ENSBTAG00000048781	ENSBTAT00000075230	0	NA	NA	NA
11	104240008	104240412	405	GM_1.MASC2_peak_1307	4.51445	15.734	11.6294	3' UTR	ENSBTAG00000011554	ENSBTAT00000015353	6519	511610	SURF6	surfeit 6
11	104240574	104241059	486	GM_1.MASC2_peak_1308	5.96558	22.5565	17.9414	3' UTR	ENSBTAG00000011554	ENSBTAT00000015353	5872	511610	SURF6	surfeit 6
11	104269041	104269351	311	GM_1.MASC2_peak_1309	2.10355	8.99517	5.52184	3' UTR	ENSBTAG00000051352	ENSBTAT00000072528	9395	526045	SURF4	surfeit 4
11	104361587	104361808	222	GM_1.MASC2_peak_1310	3.62479	7.88266	4.52711	3' UTR	ENSBTAG00000001824	ENSBTAT00000002385	7091	510658	SLC2A6	solute carrier family 2 member 6
11	104389010	104389254	245	GM_1.MASC2_peak_1311	4.28027	5.82549	2.71556	Distal Intergenic	ENSBTAG00000013242	ENSBTAT00000017616	19067	614755	MYMK	myomaker, myoblast fusion factor
11	104389702	104389820	119	GM_1.MASC2_peak_1312	5.35928	7.52569	4.21153	Distal Intergenic	ENSBTAG00000013242	ENSBTAT00000017616	18375	614755	MYMK	myomaker, myoblast fusion factor
11	104396367	104396796	430	GM_1.MASC2_peak_1313	4.25098	20.7447	16.2516	Distal Intergenic	ENSBTAG00000013242	ENSBTAT00000017616	11710	614755	MYMK	myomaker, myoblast fusion factor
11	104397295	104397409	115	GM_1.MASC2_peak_1314	3.04813	12.8085	8.96049	Distal Intergenic	ENSBTAG00000013242	ENSBTAT00000017616	10782	614755	MYMK	myomaker, myoblast fusion factor
11	104398109	104398341	233	GM_1.MASC2_peak_1315	2.25941	6.03069	2.89478	Distal Intergenic	ENSBTAG00000013242	ENSBTAT00000017616	9968	614755	MYMK	myomaker, myoblast fusion factor
11	104399114	104399515	402	GM_1.MASC2_peak_1316	3.88341	15.5245	11.4367	Distal Intergenic	ENSBTAG00000013242	ENSBTAT00000017616	8963	614755	MYMK	myomaker, myoblast fusion factor
11	104400073	104400640	568	GM_1.MASC2_peak_1317	2.56077	12.0248	8.25114	3' UTR	ENSBTAG00000013242	ENSBTAT00000017616	7437	614755	MYMK	myomaker, myoblast fusion factor
11	104407951	104408077	127	GM_1.MASC2_peak_1318	5.67358	17.6178	13.3633	5' UTR	ENSBTAG00000013242	ENSBTAT00000017616	0	614755	MYMK	myomaker, myoblast fusion factor
11	104589792	104590251	460	GM_1.MASC2_peak_1319	2.57352	8.87136	5.40742	Distal Intergenic	ENSBTAG00000004510	ENSBTAT00000005925	-8208	614603	SARDH	sarcosine dehydrogenase
11	104590965	104591276	312	GM_1.MASC2_peak_1320	3.07062	9.77984	6.22346	Distal Intergenic	ENSBTAG00000004510	ENSBTAT00000005925	-9233	614603	SARDH	sarcosine dehydrogenase
11	104614843	104615129	287	GM_1.MASC2_peak_1321	7.76011	12.07	8.29108	Intron (ENSBTAT00000005932/ENSBTAG00000004511, intron 13 of 26)	ENSBTAG00000004511	ENSBTAT00000005932	124925	515718	VAV2	vav guanine nucleotide exchange factor 2
11	104799787	104799960	174	GM_1.MASC2_peak_1322	3.47176	6.0973	2.954	Distal Intergenic	ENSBTAG00000004511	ENSBTAT00000086853	-21984	515718	VAV2	vav guanine nucleotide exchange factor 2
11	104813050	104813184	135	GM_1.MASC2_peak_1323	7.90453	38.7038	33.1729	Exon (ENSBTAT00000013992/ENSBTAG00000010582, exon 9 of 12)	ENSBTAG00000010582	ENSBTAT00000013992	24920	525051	BRD3	bromodomain containing 3
11	104819426	104819654	229	GM_1.MASC2_peak_1324	2.70912	4.74163	1.7885	Exon (ENSBTAT00000013992/ENSBTAG00000010582, exon 6 of 12)	ENSBTAG00000010582	ENSBTAT00000013992	18450	525051	BRD3	bromodomain containing 3
11	104821399	104821507	109	GM_1.MASC2_peak_1325	5.98934	16.0141	11.8868	Exon (ENSBTAT00000013992/ENSBTAG00000010582, exon 5 of 12)	ENSBTAG00000010582	ENSBTAT00000013992	16597	525051	BRD3	bromodomain containing 3
11	104824129	104824238	110	GM_1.MASC2_peak_1326	7.32247	15.238	11.1779	5' UTR	ENSBTAG00000010582	ENSBTAT00000013992	13866	525051	BRD3	bromodomain containing 3
11	105114509	105114822	314	GM_1.MASC2_peak_1327	3.42161	11.2647	7.56043	3' UTR	ENSBTAG00000017851	ENSBTAT00000071822	27549	507554	RXRA	retinoid X receptor alpha
11	105126398	105126647	250	GM_1.MASC2_peak_1328	7.79307	12.3399	8.53629	Distal Intergenic	ENSBTAG00000050928	ENSBTAT00000081722	10298	NA	NA	NA
11	105129136	105129308	173	GM_1.MASC2_peak_1329	6.59413	9.79295	6.23276	Distal Intergenic	ENSBTAG00000050928	ENSBTAT00000081722	7560	NA	NA	NA
11	105130596	105130798	203	GM_1.MASC2_peak_1330	10.8642	18.6123	14.2813	Distal Intergenic	ENSBTAG00000050928	ENSBTAT00000081722	6100	NA	NA	NA
11	105136558	105136681	124	GM_1.MASC2_peak_1331	5.3952	7.39624	4.09484	Exon (ENSBTAT00000081722/ENSBTAG00000050928, exon 1 of 3)	ENSBTAG00000050928	ENSBTAT00000081722	15	NA	NA	NA
11	105138524	105138632	109	GM_1.MASC2_peak_1332	7.79307	12.3399	8.53629	Distal Intergenic	ENSBTAG00000050928	ENSBTAT00000081722	-1936	NA	NA	NA
11	105173547	105173654	108	GM_1.MASC2_peak_1333	5.75431	8.43664	5.01899	Distal Intergenic	ENSBTAG00000050928	ENSBTAT00000081722	-36958	NA	NA	NA
11	105202701	105202822	122	GM_1.MASC2_peak_1334	3.88006	4.88149	1.90927	Distal Intergenic	ENSBTAG00000047998	ENSBTAT00000063052	-65267	100848491	COL5A1	collagen type V alpha 1 chain
11	105226902	105227335	434	GM_1.MASC2_peak_1335	6.22895	10.1007	6.51072	Distal Intergenic	ENSBTAG00000047998	ENSBTAT00000063052	-40754	100848491	COL5A1	collagen type V alpha 1 chain
11	105268138	105268508	371	GM_1.MASC2_peak_1336	4.44306	46.7646	40.8869	5' UTR	ENSBTAG00000047998	ENSBTAT00000063052	49	100848491	COL5A1	collagen type V alpha 1 chain
11	105333632	105333772	141	GM_1.MASC2_peak_1337	2.10181	11.018	7.3398	Exon (ENSBTAT00000063052/ENSBTAG00000047998, exon 7 of 66)	ENSBTAG00000047998	ENSBTAT00000063052	65543	100848491	COL5A1	collagen type V alpha 1 chain
11	105334782	105334898	117	GM_1.MASC2_peak_1338	4.36256	18.2553	13.95	Exon (ENSBTAT00000063052/ENSBTAG00000047998, exon 8 of 66)	ENSBTAG00000047998	ENSBTAT00000063052	66693	100848491	COL5A1	collagen type V alpha 1 chain
11	105386975	105387084	110	GM_1.MASC2_peak_1339	11.9592	21.3529	16.8178	Exon (ENSBTAT00000063052/ENSBTAG00000047998, exon 43 of 66)	ENSBTAG00000047998	ENSBTAT00000063052	118886	100848491	COL5A1	collagen type V alpha 1 chain
11	105393386	105393496	111	GM_1.MASC2_peak_1340	4.90116	9.21695	5.71845	Exon (ENSBTAT00000063052/ENSBTAG00000047998, exon 50 of 66)	ENSBTAG00000047998	ENSBTAT00000063052	125297	100848491	COL5A1	collagen type V alpha 1 chain
11	105400675	105400816	142	GM_1.MASC2_peak_1341	2.87498	19.0644	14.7002	Exon (ENSBTAT00000063052/ENSBTAG00000047998, exon 62 of 66)	ENSBTAG00000047998	ENSBTAT00000063052	132586	100848491	COL5A1	collagen type V alpha 1 chain
11	105417107	105417540	434	GM_1.MASC2_peak_1342	2.14222	16.7226	12.5384	3' UTR	ENSBTAG00000047998	ENSBTAT00000063052	149018	100848491	COL5A1	collagen type V alpha 1 chain
11	105418166	105418294	129	GM_1.MASC2_peak_1343	1.75806	7.82391	4.47501	3' UTR	ENSBTAG00000047998	ENSBTAT00000063052	150077	100848491	COL5A1	collagen type V alpha 1 chain
11	105418447	105419175	729	GM_1.MASC2_peak_1344	2.2745	15.0397	10.9977	3' UTR	ENSBTAG00000047998	ENSBTAT00000063052	150358	100848491	COL5A1	collagen type V alpha 1 chain
11	105597144	105597353	210	GM_1.MASC2_peak_1345	2.19061	4.60522	1.67112	Exon (ENSBTAT00000061530/ENSBTAG00000052600, exon 5 of 5)	ENSBTAG00000052600	ENSBTAT00000061530	22519	NA	NA	NA
11	105597801	105598043	243	GM_1.MASC2_peak_1346	4.25519	10.6122	6.9718	3' UTR	ENSBTAG00000052600	ENSBTAT00000061530	23176	NA	NA	NA
11	105800182	105800434	253	GM_1.MASC2_peak_1347	6.42041	10.7706	7.11677	Distal Intergenic	ENSBTAG00000052127	ENSBTAT00000069979	-1847	NA	NA	NA
11	105806577	105806700	124	GM_1.MASC2_peak_1348	4.48317	7.8099	4.46213	Exon (ENSBTAT00000082461/ENSBTAG00000049718, exon 3 of 3)	ENSBTAG00000049718	ENSBTAT00000082461	3026	NA	NA	NA
11	105808210	105808476	267	GM_1.MASC2_peak_1349	4.13497	10.8674	7.20478	Exon (ENSBTAT00000026527/ENSBTAG00000030317, exon 1 of 1)	ENSBTAG00000030317	ENSBTAT00000026527	1292	618652	PPP1R26	protein phosphatase 1 regulatory subunit 26
11	105808809	105808954	146	GM_1.MASC2_peak_1350	4.05489	9.79248	6.23276	Exon (ENSBTAT00000026527/ENSBTAG00000030317, exon 1 of 1)	ENSBTAG00000030317	ENSBTAT00000026527	1891	618652	PPP1R26	protein phosphatase 1 regulatory subunit 26
11	105809140	105810179	1040	GM_1.MASC2_peak_1351	3.56463	8.21146	4.82484	Exon (ENSBTAT00000026527/ENSBTAG00000030317, exon 1 of 1)	ENSBTAG00000030317	ENSBTAT00000026527	2222	618652	PPP1R26	protein phosphatase 1 regulatory subunit 26
11	105816787	105816990	204	GM_1.MASC2_peak_1352	2.55051	4.92873	1.94968	3' UTR	ENSBTAG00000049410	ENSBTAT00000076760	4616	618654	C11H9orf116	chromosome 11 C9orf116 homolog
11	105824427	105824943	517	GM_1.MASC2_peak_1353	2.06053	6.27369	3.10866	3' UTR	ENSBTAG00000005688	ENSBTAT00000007473	2386	505681	MRPS2	mitochondrial ribosomal protein S2
11	105866655	105867067	413	GM_1.MASC2_peak_1354	5.24329	7.95502	4.59017	Intron (ENSBTAT00000070430/ENSBTAG00000055064, intron 1 of 2)	ENSBTAG00000055064	ENSBTAT00000070430	2913	NA	NA	NA
11	105909036	105909154	119	GM_1.MASC2_peak_1355	3.12439	6.76451	3.53468	5' UTR	ENSBTAG00000039573	ENSBTAT00000075838	0	508218	RABL6	RAB, member RAS oncogene family like 6
11	105924475	105924598	124	GM_1.MASC2_peak_1356	4.16215	19.1076	14.7381	Exon (ENSBTAT00000001237/ENSBTAG00000039573, exon 10 of 16)	ENSBTAG00000039573	ENSBTAT00000001237	16911	508218	RABL6	RAB, member RAS oncogene family like 6
11	105927514	105927638	125	GM_1.MASC2_peak_1357	4.21389	13.7473	9.81386	3' UTR	ENSBTAG00000039573	ENSBTAT00000001237	19950	508218	RABL6	RAB, member RAS oncogene family like 6
11	105927791	105928035	245	GM_1.MASC2_peak_1358	4.16585	11.8285	8.07411	3' UTR	ENSBTAG00000039573	ENSBTAT00000001237	20227	508218	RABL6	RAB, member RAS oncogene family like 6
11	105938114	105938246	133	GM_1.MASC2_peak_1359	3.1459	14.605	10.599	3' UTR	ENSBTAG00000050722	ENSBTAT00000085105	1708	618691	PHPT1	phosphohistidine phosphatase 1
11	105981163	105981725	563	GM_1.MASC2_peak_1360	2.15832	4.58678	1.65438	3' UTR	ENSBTAG00000010515	ENSBTAT00000013887	2548	517357	FBXW5	F-box and WD repeat domain containing 5
11	105986979	105987265	287	GM_1.MASC2_peak_1361	11.0449	22.0716	17.4858	3' UTR	ENSBTAG00000052909	ENSBTAT00000070475	1580	517356	C8G	complement C8 gamma chain
11	105987439	105987611	173	GM_1.MASC2_peak_1362	8.44422	14.4583	10.4614	3' UTR	ENSBTAG00000052909	ENSBTAT00000070475	2040	517356	C8G	complement C8 gamma chain
11	106040932	106041161	230	GM_1.MASC2_peak_1363	10.5943	26.4957	21.6237	3' UTR	ENSBTAG00000015081	ENSBTAT00000071639	1334	505435	PAXX	PAXX non-homologous end joining factor
11	106045946	106046066	121	GM_1.MASC2_peak_1364	8.16365	14.4097	10.4169	Distal Intergenic	ENSBTAG00000015085	ENSBTAT00000020075	-2419	505436	CLIC3	chloride intracellular channel 3
11	106112993	106113258	266	GM_1.MASC2_peak_1365	3.15199	6.02282	2.88766	3' UTR	ENSBTAG00000048054	ENSBTAT00000065653	4786	100299558	UAP1L1	UDP-N-acetylglucosamine pyrophosphorylase 1 like 1
11	106113734	106114118	385	GM_1.MASC2_peak_1366	8.03757	31.3389	26.1881	3' UTR	ENSBTAG00000048054	ENSBTAT00000065653	5527	100299558	UAP1L1	UDP-N-acetylglucosamine pyrophosphorylase 1 like 1
11	106128498	106128849	352	GM_1.MASC2_peak_1367	1.90074	4.25394	1.36293	3' UTR	ENSBTAG00000046775	ENSBTAT00000065627	10993	107131137	MAN1B1	mannosidase alpha class 1B member 1
11	106130488	106130746	259	GM_1.MASC2_peak_1368	2.92081	9.12091	5.63349	3' UTR	ENSBTAG00000047958	ENSBTAT00000064726	3843	100125760	DPP7	dipeptidyl peptidase 7
11	106131229	106131336	108	GM_1.MASC2_peak_1369	5.95642	12.3029	8.50324	Exon (ENSBTAT00000064726/ENSBTAG00000047958, exon 11 of 13)	ENSBTAG00000047958	ENSBTAT00000064726	3253	100125760	DPP7	dipeptidyl peptidase 7
11	106138160	106138305	146	GM_1.MASC2_peak_1370	6.64398	9.72485	6.17416	Distal Intergenic	ENSBTAG00000047958	ENSBTAT00000064726	-3716	100125760	DPP7	dipeptidyl peptidase 7
11	106138792	106138974	183	GM_1.MASC2_peak_1371	2.99487	4.31939	1.4201	Distal Intergenic	ENSBTAG00000047958	ENSBTAT00000064726	-4385	100125760	DPP7	dipeptidyl peptidase 7
11	106201473	106201621	149	GM_1.MASC2_peak_1372	10.3471	26.0383	21.1941	3' UTR	ENSBTAG00000046223	ENSBTAT00000064659	10001	100336564	LOC100336564	anaphase promoting complex subunit 2-like
11	106202198	106202402	205	GM_1.MASC2_peak_1373	5.529	12.6094	8.78083	Exon (ENSBTAT00000064659/ENSBTAG00000046223, exon 11 of 13)	ENSBTAG00000046223	ENSBTAT00000064659	9220	100336564	LOC100336564	anaphase promoting complex subunit 2-like
11	106210213	106210357	145	GM_1.MASC2_peak_1374	2.99429	5.82229	2.71543	Exon (ENSBTAT00000064659/ENSBTAG00000046223, exon 2 of 13)	ENSBTAG00000046223	ENSBTAT00000064659	1265	100336564	LOC100336564	anaphase promoting complex subunit 2-like
11	106211380	106211514	135	GM_1.MASC2_peak_1375	3.92329	4.87094	1.90216	5' UTR	ENSBTAG00000046223	ENSBTAT00000064659	108	100336564	LOC100336564	anaphase promoting complex subunit 2-like
11	106213528	106213693	166	GM_1.MASC2_peak_1376	6.4505	16.2145	12.0694	3' UTR	ENSBTAG00000047715	ENSBTAT00000064376	7364	100125320	TPRN	taperin
11	106219277	106219502	226	GM_1.MASC2_peak_1377	3.57719	6.31754	3.14622	Exon (ENSBTAT00000064376/ENSBTAG00000047715, exon 1 of 4)	ENSBTAG00000047715	ENSBTAT00000064376	1555	100125320	TPRN	taperin
11	106223304	106223641	338	GM_1.MASC2_peak_1378	2.84146	11.5719	7.84181	Intron (ENSBTAT00000076099/ENSBTAG00000053425, intron 2 of 2)	ENSBTAG00000053425	ENSBTAT00000076099	869	NA	NA	NA
11	106226995	106227197	203	GM_1.MASC2_peak_1379	3.5936	6.59148	3.39025	Intron (ENSBTAT00000066145/ENSBTAG00000047061, intron 2 of 13)	ENSBTAG00000047061	ENSBTAT00000066145	2212	513873	NDOR1	NADPH dependent diflavin oxidoreductase 1
11	106232819	106233038	220	GM_1.MASC2_peak_1380	4.99048	15.2778	11.2105	3' UTR	ENSBTAG00000047061	ENSBTAT00000066145	8036	513873	NDOR1	NADPH dependent diflavin oxidoreductase 1
11	106233391	106233796	406	GM_1.MASC2_peak_1381	5.2694	11.3271	7.61898	Distal Intergenic	ENSBTAG00000047357	ENSBTAT00000066282	3742	100299353	RNF208	ring finger protein 208
11	106234494	106235568	1075	GM_1.MASC2_peak_1382	4.96134	23.2458	18.5808	Distal Intergenic	ENSBTAG00000047357	ENSBTAT00000066282	2639	100299353	RNF208	ring finger protein 208
11	106236539	106236663	125	GM_1.MASC2_peak_1383	5.67273	8.86854	5.40536	Exon (ENSBTAT00000066282/ENSBTAG00000047357, exon 1 of 1)	ENSBTAG00000047357	ENSBTAT00000066282	470	100299353	RNF208	ring finger protein 208
11	106236977	106237091	115	GM_1.MASC2_peak_1384	6.12839	9.93755	6.36596	Exon (ENSBTAT00000066282/ENSBTAG00000047357, exon 1 of 1)	ENSBTAG00000047357	ENSBTAT00000066282	42	100299353	RNF208	ring finger protein 208
11	106237244	106237415	172	GM_1.MASC2_peak_1385	5.37168	8.07773	4.70098	Downstream (1-2kb)	ENSBTAG00000047357	ENSBTAT00000066282	-282	100299353	RNF208	ring finger protein 208
11	106256155	106256488	334	GM_1.MASC2_peak_1386	1.7404	5.51682	2.44562	Exon (ENSBTAT00000074704/ENSBTAG00000052518, exon 4 of 4)	ENSBTAG00000052518	ENSBTAT00000074704	1642	539149	TUBB4B	tubulin beta 4B class IVb
11	106256985	106257169	185	GM_1.MASC2_peak_1387	1.91892	7.08164	3.81548	3' UTR	ENSBTAG00000052518	ENSBTAT00000074704	2472	539149	TUBB4B	tubulin beta 4B class IVb
11	106266495	106266653	159	GM_1.MASC2_peak_1388	10.2727	21.3276	16.7935	5' UTR	ENSBTAG00000021861	ENSBTAT00000029144	158	512799	NELFB	negative elongation factor complex member B
11	106274154	106274318	165	GM_1.MASC2_peak_1389	4.23294	14.7052	10.6871	3' UTR	ENSBTAG00000021861	ENSBTAT00000029144	7817	512799	NELFB	negative elongation factor complex member B
11	106327809	106328072	264	GM_1.MASC2_peak_1390	4.9926	8.39947	4.98589	Downstream (1-2kb)	ENSBTAG00000046122	ENSBTAT00000064804	-1484	100299743	NRARP	NOTCH regulated ankyrin repeat protein
11	106331203	106331413	211	GM_1.MASC2_peak_1391	5.87889	8.28638	4.88988	Distal Intergenic	ENSBTAG00000046122	ENSBTAT00000064804	-4825	100299743	NRARP	NOTCH regulated ankyrin repeat protein
11	106414091	106414265	175	GM_1.MASC2_peak_1392	6.22895	10.1007	6.51072	3' UTR	ENSBTAG00000012121	ENSBTAT00000016076	8758	523157	NOXA1	NADPH oxidase activator 1
11	106433875	106434558	684	GM_1.MASC2_peak_1393	6.7209	17.6905	13.4263	3' UTR	ENSBTAG00000030247	ENSBTAT00000074438	3059	615854	NSMF	NMDA receptor synaptonuclear signaling and neuronal migration factor
11	106439514	106439626	113	GM_1.MASC2_peak_1394	5.71802	11.8475	8.09041	5' UTR	ENSBTAG00000030247	ENSBTAT00000016087	86	615854	NSMF	NMDA receptor synaptonuclear signaling and neuronal migration factor
11	106521040	106521343	304	GM_1.MASC2_peak_1395	2.48703	9.07944	5.59511	Exon (ENSBTAT00000056731/ENSBTAG00000039138, exon 1 of 1)	ENSBTAG00000039138	ENSBTAT00000056731	149	506521	MRPL41	mitochondrial ribosomal protein L41
11	106574471	106574617	147	GM_1.MASC2_peak_1396	2.42049	6.54332	3.34821	Exon (ENSBTAT00000032616/ENSBTAG00000012147, exon 7 of 8)	ENSBTAG00000012147	ENSBTAT00000032616	8577	786098	ARRDC1	arrestin domain containing 1
11	106574915	106575087	173	GM_1.MASC2_peak_1397	5.76638	24.3069	19.5722	3' UTR	ENSBTAG00000012147	ENSBTAT00000032616	9021	786098	ARRDC1	arrestin domain containing 1
11	106627835	106628070	236	GM_1.MASC2_peak_1398	4.27756	11.5688	7.83931	Exon (ENSBTAT00000078972/ENSBTAG00000012148, exon 3 of 26)	ENSBTAG00000012148	ENSBTAT00000078972	48935	528606	EHMT1	euchromatic histone lysine methyltransferase 1
11	106687078	106687231	154	GM_1.MASC2_peak_1399	2.88136	6.60618	3.40388	3' UTR	ENSBTAG00000012148	ENSBTAT00000078972	108178	528606	EHMT1	euchromatic histone lysine methyltransferase 1
12	1586972	1587161	190	GM_1.MASC2_peak_1400	4.79573	6.26347	3.1011	3' UTR	ENSBTAG00000009308	ENSBTAT00000012261	226481	537918	TDRD3	tudor domain containing 3
12	5107444	5107721	278	GM_1.MASC2_peak_1401	4.43618	7.42927	4.1258	Exon (ENSBTAT00000086110/ENSBTAG00000010420, exon 4 of 4)	ENSBTAG00000010420	ENSBTAT00000086110	113812	510554	PCDH17	protocadherin 17
12	5221052	5221230	179	GM_1.MASC2_peak_1402	3.26744	4.6198	1.68292	Exon (ENSBTAT00000086110/ENSBTAG00000010420, exon 1 of 4)	ENSBTAG00000010420	ENSBTAT00000086110	303	510554	PCDH17	protocadherin 17
12	5221546	5221653	108	GM_1.MASC2_peak_1403	3.66124	5.07162	2.05569	Distal Intergenic	ENSBTAG00000010420	ENSBTAT00000086110	-120	510554	PCDH17	protocadherin 17
12	5221803	5222113	311	GM_1.MASC2_peak_1404	4.14675	7.74498	4.40082	Distal Intergenic	ENSBTAG00000010420	ENSBTAT00000086110	-580	510554	PCDH17	protocadherin 17
12	10751457	10751603	147	GM_1.MASC2_peak_1405	6.04389	12.0697	8.29108	Distal Intergenic	ENSBTAG00000022779	ENSBTAT00000030920	-86482	515082	OLFM4	olfactomedin 4
12	10767613	10767807	195	GM_1.MASC2_peak_1406	4.11022	5.48023	2.41138	Distal Intergenic	ENSBTAG00000022779	ENSBTAT00000030920	-102686	515082	OLFM4	olfactomedin 4
12	11155520	11156011	492	GM_1.MASC2_peak_1407	3.47689	10.5516	6.915	Exon (ENSBTAT00000009677/ENSBTAG00000007356, exon 9 of 9)	ENSBTAG00000007356	ENSBTAT00000009677	83917	505251	ELF1	E74 like ETS transcription factor 1
12	11594918	11595026	109	GM_1.MASC2_peak_1408	7.27646	12.9577	9.09766	Exon (ENSBTAT00000049347/ENSBTAG00000034885, exon 1 of 5)	ENSBTAG00000034885	ENSBTAT00000049347	391	614348	RGCC	regulator of cell cycle
12	12170560	12170814	255	GM_1.MASC2_peak_1409	4.19627	5.181	2.15098	Distal Intergenic	ENSBTAG00000053271	ENSBTAT00000073416	-85512	NA	NA	NA
12	12442672	12443018	347	GM_1.MASC2_peak_1410	1.99579	4.5537	1.62555	Exon (ENSBTAT00000019629/ENSBTAG00000014752, exon 6 of 12)	ENSBTAG00000014752	ENSBTAT00000019629	31959	533105	AKAP11	A-kinase anchoring protein 11
12	12443243	12443746	504	GM_1.MASC2_peak_1411	2.57606	7.09864	3.83175	Exon (ENSBTAT00000019629/ENSBTAG00000014752, exon 6 of 12)	ENSBTAG00000014752	ENSBTAT00000019629	32530	533105	AKAP11	A-kinase anchoring protein 11
12	13223818	13223988	171	GM_1.MASC2_peak_1412	1.94327	4.22107	1.33672	3' UTR	ENSBTAG00000034785	ENSBTAT00000049233	82251	618047	DNAJC15	DnaJ heat shock protein family (Hsp40) member C15
12	13878130	13878260	131	GM_1.MASC2_peak_1413	4.44925	6.66056	3.44453	Downstream (2-3kb)	ENSBTAG00000050223	ENSBTAT00000069833	-1996	114482543	MIR2285CU	microRNA mir-2285cu
12	14091295	14091723	429	GM_1.MASC2_peak_1414	5.98934	16.0141	11.8868	Distal Intergenic	ENSBTAG00000016691	ENSBTAT00000022192	-1510	537649	LACC1	laccase domain containing 1
12	14105454	14105783	330	GM_1.MASC2_peak_1415	1.7435	4.24576	1.35597	Distal Intergenic	ENSBTAG00000016691	ENSBTAT00000022192	12221	537649	LACC1	laccase domain containing 1
12	14679060	14679503	444	GM_1.MASC2_peak_1416	3.52204	16.4476	12.2823	3' UTR	ENSBTAG00000047739	ENSBTAT00000025431	2161	510359	TSC22D1	TSC22 domain family member 1
12	14799299	14799436	138	GM_1.MASC2_peak_1417	2.40967	5.83335	2.72256	Exon (ENSBTAT00000054608/ENSBTAG00000046664, exon 1 of 4)	ENSBTAG00000046664	ENSBTAT00000054608	1682	510359	TSC22D1	TSC22 domain family member 1
12	14799998	14800154	157	GM_1.MASC2_peak_1418	2.45649	5.88565	2.76858	Exon (ENSBTAT00000054608/ENSBTAG00000046664, exon 1 of 4)	ENSBTAG00000046664	ENSBTAT00000054608	964	510359	TSC22D1	TSC22 domain family member 1
12	14800419	14800620	202	GM_1.MASC2_peak_1419	3.75574	20.1051	15.6602	Exon (ENSBTAT00000054608/ENSBTAG00000046664, exon 1 of 4)	ENSBTAG00000046664	ENSBTAT00000054608	498	510359	TSC22D1	TSC22 domain family member 1
12	14800767	14801017	251	GM_1.MASC2_peak_1420	5.1819	12.2186	8.42416	Exon (ENSBTAT00000054608/ENSBTAG00000046664, exon 1 of 4)	ENSBTAG00000046664	ENSBTAT00000054608	101	510359	TSC22D1	TSC22 domain family member 1
12	14801992	14802118	127	GM_1.MASC2_peak_1421	3.55629	5.3438	2.29069	Distal Intergenic	ENSBTAG00000046664	ENSBTAT00000054608	-1000	510359	TSC22D1	TSC22 domain family member 1
12	15472037	15472399	363	GM_1.MASC2_peak_1422	1.69843	5.42154	2.36157	3' UTR	ENSBTAG00000010156	ENSBTAT00000013402	3523	326599	TPT1	tumor protein, translationally-controlled 1
12	15564587	15564937	351	GM_1.MASC2_peak_1423	3.61348	10.8091	7.15054	3' UTR	ENSBTAG00000016529	ENSBTAT00000021981	23197	507021	SLC25A30	solute carrier family 25 member 30
12	16048055	16048441	387	GM_1.MASC2_peak_1424	3.52204	16.4476	12.2823	Exon (ENSBTAT00000009295/ENSBTAG00000007067, exon 3 of 7)	ENSBTAG00000007067	ENSBTAT00000009295	7077	NA	NA	NA
12	16049559	16050225	667	GM_1.MASC2_peak_1425	3.77589	16.5906	12.4151	Intron (ENSBTAT00000009295/ENSBTAG00000007067, intron 2 of 6)	ENSBTAG00000007067	ENSBTAT00000009295	5293	NA	NA	NA
12	16054992	16055476	485	GM_1.MASC2_peak_1426	6.1559	65.8356	59.2437	Exon (ENSBTAT00000009295/ENSBTAG00000007067, exon 1 of 7)	ENSBTAG00000007067	ENSBTAT00000009295	42	NA	NA	NA
12	16069007	16069353	347	GM_1.MASC2_peak_1427	4.24953	15.6624	11.5628	Distal Intergenic	ENSBTAG00000007067	ENSBTAT00000009295	-13835	NA	NA	NA
12	16705775	16706015	241	GM_1.MASC2_peak_1428	3.62479	7.88266	4.52711	3' UTR	ENSBTAG00000002959	ENSBTAT00000067507	213178	505325	LRCH1	leucine rich repeats and calponin homology domain containing 1
12	18036788	18036935	148	GM_1.MASC2_peak_1429	5.18443	29.0014	23.9828	5' UTR	ENSBTAG00000003109	ENSBTAT00000004044	627	510575	ITM2B	integral membrane protein 2B
12	18294579	18294761	183	GM_1.MASC2_peak_1430	14.2376	27.8885	22.9254	Distal Intergenic	ENSBTAG00000006647	ENSBTAT00000069395	-10496	513632	RCBTB2	RCC1 and BTB domain containing protein 2
12	19243852	19244065	214	GM_1.MASC2_peak_1431	2.82283	7.46318	4.15696	3' UTR	ENSBTAG00000004850	ENSBTAT00000081534	46587	540719	KPNA3	karyopherin subunit alpha 3
12	19441943	19442109	167	GM_1.MASC2_peak_1432	21.5808	48.1573	42.2238	Intron (ENSBTAT00000082093/ENSBTAG00000053163, intron 2 of 3)	ENSBTAG00000053163	ENSBTAT00000082093	5045	NA	NA	NA
12	20385700	20386048	349	GM_1.MASC2_peak_1433	14.5529	34.7529	29.4177	Intron (ENSBTAT00000026838/ENSBTAG00000020149, intron 5 of 10)	ENSBTAG00000020149	ENSBTAT00000026838	39299	509258	RNASEH2B	ribonuclease H2 subunit B
12	20823563	20823670	108	GM_1.MASC2_peak_1434	6.78792	19.6557	15.2421	Exon (ENSBTAT00000066949/ENSBTAG00000002970, exon 14 of 17)	ENSBTAG00000002970	ENSBTAT00000066949	78656	509695	INTS6	integrator complex subunit 6
12	20917712	20917952	241	GM_1.MASC2_peak_1435	3.88006	4.88149	1.90927	Distal Intergenic	ENSBTAG00000002970	ENSBTAT00000003868	-14950	509695	INTS6	integrator complex subunit 6
12	21203667	21203951	285	GM_1.MASC2_peak_1436	7.06819	17.9857	13.6996	Distal Intergenic	ENSBTAG00000016109	ENSBTAT00000076501	42542	507276	DHRS12	dehydrogenase/reductase 12
12	21592799	21593057	259	GM_1.MASC2_peak_1437	2.25607	7.39643	4.09485	Exon (ENSBTAT00000072918/ENSBTAG00000021162, exon 2 of 7)	ENSBTAG00000021162	ENSBTAT00000072918	544	515249	CKAP2	cytoskeleton associated protein 2
12	21607063	21607182	120	GM_1.MASC2_peak_1438	4.62887	8.38476	4.97433	5' UTR	ENSBTAG00000021162	ENSBTAT00000052675	11	515249	CKAP2	cytoskeleton associated protein 2
12	21678142	21678597	456	GM_1.MASC2_peak_1439	4.25519	10.6122	6.9718	Exon (ENSBTAT00000027155/ENSBTAG00000020374, exon 5 of 5)	ENSBTAG00000020374	ENSBTAT00000027155	27183	541228	THSD1	thrombospondin type 1 domain containing 1
12	21678755	21679126	372	GM_1.MASC2_peak_1440	4.12788	8.83958	5.37904	3' UTR	ENSBTAG00000020374	ENSBTAT00000027155	27796	541228	THSD1	thrombospondin type 1 domain containing 1
12	21989320	21990161	842	GM_1.MASC2_peak_1441	3.93485	14.9383	10.9064	Exon (ENSBTAT00000061127/ENSBTAG00000044105, exon 3 of 4)	ENSBTAG00000044105	ENSBTAT00000061127	89090	506618	FOXO1	forkhead box O1
12	21990787	21990931	145	GM_1.MASC2_peak_1442	2.55051	4.92873	1.94968	3' UTR	ENSBTAG00000044105	ENSBTAT00000061127	90557	506618	FOXO1	forkhead box O1
12	22796989	22797257	269	GM_1.MASC2_peak_1443	6.07862	31.7808	26.6045	Distal Intergenic	ENSBTAG00000034033	ENSBTAT00000048277	-1683	532944	LHFPL6	LHFPL tetraspan subfamily member 6
12	22798809	22799238	430	GM_1.MASC2_peak_1444	2.23658	8.7385	5.2847	Exon (ENSBTAT00000048277/ENSBTAG00000034033, exon 1 of 2)	ENSBTAG00000034033	ENSBTAT00000048277	0	532944	LHFPL6	LHFPL tetraspan subfamily member 6
12	22925516	22925623	108	GM_1.MASC2_peak_1445	6.11717	9.64193	6.10168	Intron (ENSBTAT00000048277/ENSBTAG00000034033, intron 1 of 1)	ENSBTAG00000034033	ENSBTAT00000048277	126576	532944	LHFPL6	LHFPL tetraspan subfamily member 6
12	23030206	23030431	226	GM_1.MASC2_peak_1446	2.01887	9.01938	5.54148	Distal Intergenic	ENSBTAG00000042473	ENSBTAT00000059465	-79350	112449176	LOC112449176	small nucleolar RNA SNORA48
12	23246736	23246977	242	GM_1.MASC2_peak_1447	3.90549	10.4748	6.84655	Exon (ENSBTAT00000014539/ENSBTAG00000010949, exon 11 of 13)	ENSBTAG00000010949	ENSBTAT00000014539	27285	525806	PROSER1	proline and serine rich 1
12	23247424	23248247	824	GM_1.MASC2_peak_1448	8.1686	20.7373	16.2447	Exon (ENSBTAT00000014539/ENSBTAG00000010949, exon 11 of 13)	ENSBTAG00000010949	ENSBTAT00000014539	27973	525806	PROSER1	proline and serine rich 1
12	23657696	23657988	293	GM_1.MASC2_peak_1449	4.28027	5.82549	2.71556	Distal Intergenic	ENSBTAG00000053045	ENSBTAT00000074784	18921	NA	NA	NA
12	24062627	24062836	210	GM_1.MASC2_peak_1450	4.94695	16.1939	12.0534	Exon (ENSBTAT00000012378/ENSBTAG00000009405, exon 3 of 11)	ENSBTAG00000009405	ENSBTAT00000012378	97366	282102	TRPC4	transient receptor potential cation channel subfamily C member 4
12	24116373	24116518	146	GM_1.MASC2_peak_1451	2.70175	7.64389	4.31446	Exon (ENSBTAT00000012378/ENSBTAG00000009405, exon 4 of 11)	ENSBTAG00000009405	ENSBTAT00000012378	151112	282102	TRPC4	transient receptor potential cation channel subfamily C member 4
12	24171127	24171402	276	GM_1.MASC2_peak_1452	3.30091	11.4206	7.70303	Exon (ENSBTAT00000012378/ENSBTAG00000009405, exon 11 of 11)	ENSBTAG00000009405	ENSBTAT00000012378	205866	282102	TRPC4	transient receptor potential cation channel subfamily C member 4
12	24171553	24171696	144	GM_1.MASC2_peak_1453	2.45746	9.03181	5.55072	Exon (ENSBTAT00000012378/ENSBTAG00000009405, exon 11 of 11)	ENSBTAG00000009405	ENSBTAT00000012378	206292	282102	TRPC4	transient receptor potential cation channel subfamily C member 4
12	24812044	24812170	127	GM_1.MASC2_peak_1454	2.52413	7.73279	4.39193	Intron (ENSBTAT00000007033/ENSBTAG00000005351, intron 1 of 2)	ENSBTAG00000005351	ENSBTAT00000007033	3651	540760	RFXAP	regulatory factor X associated protein
12	24815075	24815328	254	GM_1.MASC2_peak_1455	2.55051	4.92873	1.94968	Exon (ENSBTAT00000007033/ENSBTAG00000005351, exon 1 of 3)	ENSBTAG00000005351	ENSBTAT00000007033	493	540760	RFXAP	regulatory factor X associated protein
12	24903398	24903773	376	GM_1.MASC2_peak_1456	7.1188	11.9119	8.1451	3' UTR	ENSBTAG00000051461	ENSBTAT00000085278	22326	100297762	SERTM1	serine rich and transmembrane domain containing 1
12	25185827	25186040	214	GM_1.MASC2_peak_1457	2.56607	7.79523	4.44792	Exon (ENSBTAT00000010577/ENSBTAG00000008040, exon 2 of 9)	ENSBTAG00000008040	ENSBTAT00000010577	9693	534027	SPART	spartin
12	25206718	25206844	127	GM_1.MASC2_peak_1458	3.03462	16.2128	12.0694	Exon (ENSBTAT00000010577/ENSBTAG00000008040, exon 9 of 9)	ENSBTAG00000008040	ENSBTAT00000010577	30584	534027	SPART	spartin
12	25340461	25340607	147	GM_1.MASC2_peak_1459	3.92321	12.7072	8.87041	Distal Intergenic	ENSBTAG00000053984	ENSBTAT00000054446	-6112	NA	NA	NA
12	25346770	25346951	182	GM_1.MASC2_peak_1460	1.91591	4.95778	1.97053	Exon (ENSBTAT00000054446/ENSBTAG00000053984, exon 1 of 5)	ENSBTAG00000053984	ENSBTAT00000054446	51	NA	NA	NA
12	26178808	26178973	166	GM_1.MASC2_peak_1461	2.99467	4.68954	1.74352	Exon (ENSBTAT00000085729/ENSBTAG00000022991, exon 21 of 49)	ENSBTAG00000022991	ENSBTAT00000085729	94591	525624	NBEA	neurobeachin
12	26441484	26442062	579	GM_1.MASC2_peak_1462	4.37712	8.50436	5.07991	Exon (ENSBTAT00000069116/ENSBTAG00000053773, exon 1 of 3)	ENSBTAG00000022991	ENSBTAT00000061623	0	525624	NBEA	neurobeachin
12	27785136	27785382	247	GM_1.MASC2_peak_1463	4.47707	5.9129	2.79407	Distal Intergenic	ENSBTAG00000021815	ENSBTAT00000067678	-260	538697	STARD13	StAR related lipid transfer domain containing 13
12	27988584	27988831	248	GM_1.MASC2_peak_1464	5.50922	21.0107	16.5015	Exon (ENSBTAT00000067678/ENSBTAG00000021815, exon 5 of 14)	ENSBTAG00000021815	ENSBTAT00000067678	202942	538697	STARD13	StAR related lipid transfer domain containing 13
12	28011134	28011343	210	GM_1.MASC2_peak_1465	3.41155	13.2843	9.39475	3' UTR	ENSBTAG00000021815	ENSBTAT00000067678	225492	538697	STARD13	StAR related lipid transfer domain containing 13
12	28317469	28317745	277	GM_1.MASC2_peak_1466	3.60256	19.6103	15.2014	Exon (ENSBTAT00000015410/ENSBTAG00000011597, exon 32 of 35)	ENSBTAG00000011597	ENSBTAT00000015410	177679	533890	PDS5B	PDS5 cohesin associated factor B
12	28766350	28766491	142	GM_1.MASC2_peak_1467	2.99403	7.34684	4.05285	Intron (ENSBTAT00000035734/ENSBTAG00000006771, intron 55 of 60)	ENSBTAG00000006771	ENSBTAT00000035734	230783	507622	FRY	FRY microtubule binding protein
12	28774227	28774418	192	GM_1.MASC2_peak_1468	3.22522	4.7465	1.79245	Intron (ENSBTAT00000035734/ENSBTAG00000006771, intron 51 of 60)	ENSBTAG00000006771	ENSBTAT00000035734	222856	507622	FRY	FRY microtubule binding protein
12	28777946	28778133	188	GM_1.MASC2_peak_1469	8.13196	13.2163	9.33225	Exon (ENSBTAT00000035734/ENSBTAG00000006771, exon 51 of 61)	ENSBTAG00000006771	ENSBTAT00000035734	219141	507622	FRY	FRY microtubule binding protein
12	29553265	29553587	323	GM_1.MASC2_peak_1470	9.8858	25.1722	20.3832	Distal Intergenic	ENSBTAG00000053332	ENSBTAT00000081035	-21612	NA	NA	NA
12	29636613	29636796	184	GM_1.MASC2_peak_1471	2.51108	5.24128	2.20377	3' UTR	ENSBTAG00000033412	ENSBTAT00000047526	115947	NA	NA	NA
12	30805470	30805649	180	GM_1.MASC2_peak_1472	7.79939	20.9885	16.4816	Distal Intergenic	ENSBTAG00000012170	ENSBTAT00000035753	-580	526950	UBL3	ubiquitin like 3
12	30991839	30992645	807	GM_1.MASC2_peak_1473	4.34967	18.8108	14.4627	Exon (ENSBTAT00000019060/ENSBTAG00000018577, exon 13 of 13)	ENSBTAG00000018577	ENSBTAT00000019060	57734	539465	SLC7A1	solute carrier family 7 member 1
12	30994122	30994314	193	GM_1.MASC2_peak_1474	1.81427	5.16537	2.14227	Distal Intergenic	ENSBTAG00000018577	ENSBTAT00000019060	60017	539465	SLC7A1	solute carrier family 7 member 1
12	31624299	31624409	111	GM_1.MASC2_peak_1475	4.6075	9.28555	5.77936	5' UTR	ENSBTAG00000016915	ENSBTAT00000086632	174	503620	FLT1	fms related tyrosine kinase 1
12	31740980	31741106	127	GM_1.MASC2_peak_1476	2.80267	9.27773	5.77375	Exon (ENSBTAT00000086632/ENSBTAG00000016915, exon 13 of 15)	ENSBTAG00000016915	ENSBTAT00000086632	116855	503620	FLT1	fms related tyrosine kinase 1
12	31741561	31741738	178	GM_1.MASC2_peak_1477	3.12176	7.36503	4.06935	Intron (ENSBTAT00000086632/ENSBTAG00000016915, intron 13 of 14)	ENSBTAG00000016915	ENSBTAT00000086632	117436	503620	FLT1	fms related tyrosine kinase 1
12	31837200	31837401	202	GM_1.MASC2_peak_1478	4.67086	15.6295	11.535	3' UTR	ENSBTAG00000009912	ENSBTAT00000067429	119409	519743	PAN3	poly(A) specific ribonuclease subunit PAN3
12	32289126	32289405	280	GM_1.MASC2_peak_1479	2.08122	8.31674	4.91736	Exon (ENSBTAT00000069553/ENSBTAG00000048386, exon 3 of 3)	ENSBTAG00000048386	ENSBTAT00000069553	10553	NA	NA	NA
12	32319790	32320186	397	GM_1.MASC2_peak_1480	2.8596	13.0958	9.22418	3' UTR	ENSBTAG00000008642	ENSBTAT00000047251	1215	539061	POLR1D	RNA polymerase I and III subunit D
12	32485569	32485856	288	GM_1.MASC2_peak_1481	1.92129	4.59441	1.6612	3' UTR	ENSBTAG00000012600	ENSBTAT00000016732	9807	100135054	GTF3A	general transcription factor IIIA
12	33153892	33154079	188	GM_1.MASC2_peak_1482	6.77678	23.744	19.0453	Distal Intergenic	ENSBTAG00000016737	ENSBTAT00000022252	-402	507149	CDK8	cyclin dependent kinase 8
12	33177666	33177892	227	GM_1.MASC2_peak_1483	3.76436	5.71026	2.61352	Exon (ENSBTAT00000047301/ENSBTAG00000005318, exon 5 of 5)	ENSBTAG00000005318	ENSBTAT00000047301	7914	527056	RNF6	ring finger protein 6
12	33341607	33341906	300	GM_1.MASC2_peak_1484	4.9926	8.39947	4.98589	Exon (ENSBTAT00000024243/ENSBTAG00000018214, exon 2 of 2)	ENSBTAG00000018214	ENSBTAT00000024243	3516	617336	SHISA2	shisa family member 2
12	33407321	33407520	200	GM_1.MASC2_peak_1485	4.14826	10.0378	6.4566	Intron (ENSBTAT00000026022/ENSBTAG00000019529, intron 33 of 34)	ENSBTAG00000019529	ENSBTAT00000026022	400710	508723	ATP8A2	ATPase, aminophospholipid transporter, class I, type 8A, member 2
12	34656933	34657132	200	GM_1.MASC2_peak_1486	3.62479	7.88266	4.52711	Exon (ENSBTAT00000081475/ENSBTAG00000001867, exon 10 of 10)	ENSBTAG00000001867	ENSBTAT00000081475	68697	539378	SACS	sacsin molecular chaperone
12	34659486	34659708	223	GM_1.MASC2_peak_1487	2.96566	7.62789	4.29967	Exon (ENSBTAT00000081475/ENSBTAG00000001867, exon 10 of 10)	ENSBTAG00000001867	ENSBTAT00000081475	71250	539378	SACS	sacsin molecular chaperone
12	34664050	34664661	612	GM_1.MASC2_peak_1488	2.71531	8.02875	4.65623	Exon (ENSBTAT00000081475/ENSBTAG00000001867, exon 10 of 10)	ENSBTAG00000001867	ENSBTAT00000081475	75814	539378	SACS	sacsin molecular chaperone
12	34667037	34667478	442	GM_1.MASC2_peak_1489	2.4195	9.31879	5.80821	Exon (ENSBTAT00000081475/ENSBTAG00000001867, exon 10 of 10)	ENSBTAG00000001867	ENSBTAT00000081475	78801	539378	SACS	sacsin molecular chaperone
12	34668269	34668547	279	GM_1.MASC2_peak_1490	3.98903	14.6142	10.608	Exon (ENSBTAT00000081475/ENSBTAG00000001867, exon 10 of 10)	ENSBTAG00000001867	ENSBTAT00000081475	80033	539378	SACS	sacsin molecular chaperone
12	35603975	35604124	150	GM_1.MASC2_peak_1491	1.86695	5.39761	2.34046	3' UTR	ENSBTAG00000018631	ENSBTAT00000024791	6754	615692	SAP18	Sin3A associated protein 18
12	35652029	35652194	166	GM_1.MASC2_peak_1492	9.61269	16.906	12.7028	Distal Intergenic	ENSBTAG00000014406	ENSBTAT00000019161	-9952	508208	LATS2	large tumor suppressor kinase 2
12	35674947	35675071	125	GM_1.MASC2_peak_1493	3.686	6.29633	3.12763	Exon (ENSBTAT00000019161/ENSBTAG00000014406, exon 3 of 7)	ENSBTAG00000014406	ENSBTAT00000019161	12801	508208	LATS2	large tumor suppressor kinase 2
12	35676880	35677209	330	GM_1.MASC2_peak_1494	2.99429	5.82229	2.71543	Exon (ENSBTAT00000019161/ENSBTAG00000014406, exon 4 of 7)	ENSBTAG00000014406	ENSBTAT00000019161	14734	508208	LATS2	large tumor suppressor kinase 2
12	35700479	35700619	141	GM_1.MASC2_peak_1495	4.36941	6.33468	3.15823	5' UTR	ENSBTAG00000003710	ENSBTAT00000056785	202	506392	XPO4	exportin 4
12	35771291	35771524	234	GM_1.MASC2_peak_1496	2.99439	5.44268	2.37974	Exon (ENSBTAT00000056785/ENSBTAG00000003710, exon 11 of 23)	ENSBTAG00000003710	ENSBTAT00000056785	71014	506392	XPO4	exportin 4
12	35845431	35845538	108	GM_1.MASC2_peak_1497	6.34002	9.1733	5.6834	Intron (ENSBTAT00000035680/ENSBTAG00000025402, intron 2 of 2)	ENSBTAG00000025402	ENSBTAT00000035680	3105	NA	NA	NA
12	35850434	35850582	149	GM_1.MASC2_peak_1498	5.99467	8.57413	5.13881	Distal Intergenic	ENSBTAG00000025402	ENSBTAT00000035680	-1939	NA	NA	NA
12	36176518	36176755	238	GM_1.MASC2_peak_1499	2.53326	6.33085	3.15769	Exon (ENSBTAT00000027190/ENSBTAG00000020403, exon 2 of 24)	ENSBTAG00000020403	ENSBTAT00000027190	18267	NA	NA	NA
12	36235539	36235646	108	GM_1.MASC2_peak_1500	4.44925	6.66056	3.44453	5' UTR	ENSBTAG00000007167	ENSBTAT00000009433	12	536389	ZMYM5	zinc finger MYM-type containing 5
12	36368712	36369009	298	GM_1.MASC2_peak_1501	2.80358	11.8547	8.09414	Exon (ENSBTAT00000061268/ENSBTAG00000003922, exon 3 of 14)	ENSBTAG00000003922	ENSBTAT00000061268	26272	507091	MPHOSPH8	M-phase phosphoprotein 8
12	36394907	36395075	169	GM_1.MASC2_peak_1502	7.55061	33.3781	28.1117	Exon (ENSBTAT00000061268/ENSBTAG00000003922, exon 1 of 14)	ENSBTAG00000003922	ENSBTAT00000061268	206	507091	MPHOSPH8	M-phase phosphoprotein 8
12	36521081	36521278	198	GM_1.MASC2_peak_1503	3.5594	5.05245	2.04164	3' UTR	ENSBTAG00000017048	ENSBTAT00000022667	34369	613543	CENPJ	centromere protein J
12	46547492	46547836	345	GM_1.MASC2_peak_1504	5.40922	14.6004	10.5948	Exon (ENSBTAT00000061013/ENSBTAG00000043985, exon 1 of 7)	ENSBTAG00000043985	ENSBTAT00000061013	422	537184	DACH1	dachshund family transcription factor 1
12	46548170	46548681	512	GM_1.MASC2_peak_1505	3.15571	9.94148	6.3691	Exon (ENSBTAT00000085021/ENSBTAG00000054990, exon 1 of 2)	ENSBTAG00000043985	ENSBTAT00000061013	0	537184	DACH1	dachshund family transcription factor 1
12	47532411	47532744	334	GM_1.MASC2_peak_1506	8.992	15.0151	10.9757	5' UTR	ENSBTAG00000019889	ENSBTAT00000026500	79	767887	DIS3	DIS3 homolog, exosome endoribonuclease and 3'-5' exoribonuclease
12	47799601	47799885	285	GM_1.MASC2_peak_1507	4.39218	9.44286	5.92121	5' UTR	ENSBTAG00000002129	ENSBTAT00000002751	129	535702	KLF5	Kruppel like factor 5
12	47802438	47803093	656	GM_1.MASC2_peak_1508	5.68165	30.3534	25.2566	Exon (ENSBTAT00000002751/ENSBTAG00000002129, exon 2 of 4)	ENSBTAG00000002129	ENSBTAT00000002751	2966	535702	KLF5	Kruppel like factor 5
12	48526300	48526610	311	GM_1.MASC2_peak_1509	2.30959	4.69322	1.74649	Distal Intergenic	ENSBTAG00000044007	ENSBTAT00000061307	277197	100140477	KLF12	Kruppel like factor 12
12	48691547	48691839	293	GM_1.MASC2_peak_1510	6.98668	27.1635	22.2478	Exon (ENSBTAT00000061307/ENSBTAG00000044007, exon 3 of 7)	ENSBTAG00000044007	ENSBTAT00000061307	111658	100140477	KLF12	Kruppel like factor 12
12	50822977	50823183	207	GM_1.MASC2_peak_1511	5.04318	14.3704	10.3823	Intron (ENSBTAT00000074700/ENSBTAG00000010693, intron 4 of 26)	ENSBTAG00000010693	ENSBTAT00000074700	145895	539359	LMO7	LIM domain 7
12	50843846	50844264	419	GM_1.MASC2_peak_1512	2.1693	6.648	3.44007	Exon (ENSBTAT00000086616/ENSBTAG00000010693, exon 12 of 32)	ENSBTAG00000010693	ENSBTAT00000074700	166764	539359	LMO7	LIM domain 7
12	50857797	50857945	149	GM_1.MASC2_peak_1513	1.82463	5.51049	2.43957	Exon (ENSBTAT00000074700/ENSBTAG00000010693, exon 11 of 27)	ENSBTAG00000010693	ENSBTAT00000074700	180715	539359	LMO7	LIM domain 7
12	50884933	50885144	212	GM_1.MASC2_peak_1514	3.11324	28.0236	23.0549	Exon (ENSBTAT00000074700/ENSBTAG00000010693, exon 21 of 27)	ENSBTAG00000010693	ENSBTAT00000074700	207851	539359	LMO7	LIM domain 7
12	50891836	50891952	117	GM_1.MASC2_peak_1515	1.844	6.56184	3.36568	Exon (ENSBTAT00000074700/ENSBTAG00000010693, exon 25 of 27)	ENSBTAG00000010693	ENSBTAT00000074700	214754	539359	LMO7	LIM domain 7
12	52003063	52003335	273	GM_1.MASC2_peak_1516	1.8656	4.29783	1.40236	Distal Intergenic	ENSBTAG00000001414	ENSBTAT00000001854	1821	616416	KCTD12	potassium channel tetramerization domain containing 12
12	52003541	52004152	612	GM_1.MASC2_peak_1517	4.14722	21.0657	16.5493	Exon (ENSBTAT00000001854/ENSBTAG00000001414, exon 1 of 1)	ENSBTAG00000001414	ENSBTAT00000001854	732	616416	KCTD12	potassium channel tetramerization domain containing 12
12	52004505	52004894	390	GM_1.MASC2_peak_1518	2.37973	5.45329	2.38818	Exon (ENSBTAT00000001854/ENSBTAG00000001414, exon 1 of 1)	ENSBTAG00000001414	ENSBTAT00000001854	0	616416	KCTD12	potassium channel tetramerization domain containing 12
12	52137667	52137923	257	GM_1.MASC2_peak_1519	3.99289	7.97572	4.60712	Distal Intergenic	ENSBTAG00000018848	ENSBTAT00000025095	-7997	540712	FBXL3	F-box and leucine rich repeat protein 3
12	52149971	52150093	123	GM_1.MASC2_peak_1520	3.38476	7.93876	4.57745	3' UTR	ENSBTAG00000018851	ENSBTAT00000025100	223646	534496	MYCBP2	MYC binding protein 2
12	52151554	52151687	134	GM_1.MASC2_peak_1521	4.4909	6.15425	3.00671	Intron (ENSBTAT00000025100/ENSBTAG00000018851, intron 80 of 80)	ENSBTAG00000018851	ENSBTAT00000025100	222052	534496	MYCBP2	MYC binding protein 2
12	52194320	52194733	414	GM_1.MASC2_peak_1522	3.06031	10.9155	7.24667	Exon (ENSBTAT00000025100/ENSBTAG00000018851, exon 54 of 81)	ENSBTAG00000018851	ENSBTAT00000025100	179006	534496	MYCBP2	MYC binding protein 2
12	54406688	54406797	110	GM_1.MASC2_peak_1523	9.59146	16.3954	12.2342	Distal Intergenic	ENSBTAG00000049902	ENSBTAT00000067749	79659	112449159	LOC112449159	U6 spliceosomal RNA
12	54506523	54506857	335	GM_1.MASC2_peak_1524	3.22525	4.95012	1.96414	Distal Intergenic	ENSBTAG00000017573	ENSBTAT00000023371	-358	504409	RBM26	RNA binding motif protein 26
12	55343463	55343702	240	GM_1.MASC2_peak_1525	8.35277	33.3251	28.0634	Exon (ENSBTAT00000002324/ENSBTAG00000001774, exon 1 of 1)	ENSBTAG00000001774	ENSBTAT00000002324	173	539090	SPRY2	sprouty RTK signaling antagonist 2
12	55346797	55346997	201	GM_1.MASC2_peak_1526	4.9926	8.39947	4.98589	Distal Intergenic	ENSBTAG00000049853	ENSBTAT00000086351	-987	NA	NA	NA
12	56098357	56098479	123	GM_1.MASC2_peak_1527	13.7877	26.7183	21.8297	3' UTR	ENSBTAG00000020684	ENSBTAT00000027564	1215	NA	NA	NA
12	62296792	62297146	355	GM_1.MASC2_peak_1528	3.85225	4.94557	1.96175	Exon (ENSBTAT00000013364/ENSBTAG00000010129, exon 1 of 1)	ENSBTAG00000010129	ENSBTAT00000013364	872	781586	SLITRK5	SLIT and NTRK like family member 5
12	64597033	64597157	125	GM_1.MASC2_peak_1529	10.7904	19.2333	14.8552	Distal Intergenic	ENSBTAG00000047066	ENSBTAT00000064658	777193	112449163	LOC112449163	U6 spliceosomal RNA
12	68006794	68006919	126	GM_1.MASC2_peak_1530	3.22525	4.95012	1.96414	Intron (ENSBTAT00000054389/ENSBTAG00000040347, intron 1 of 2)	ENSBTAG00000040347	ENSBTAT00000054389	304399	536153	GPC6	glypican 6
12	69037198	69037520	323	GM_1.MASC2_peak_1531	4.35776	37.8501	32.3597	Exon (ENSBTAT00000081768/ENSBTAG00000051519, exon 2 of 5)	ENSBTAG00000051519	ENSBTAT00000081768	4085	NA	NA	NA
12	69075964	69076133	170	GM_1.MASC2_peak_1532	2.56621	6.01645	2.88378	Intron (ENSBTAT00000006984/ENSBTAG00000005309, intron 11 of 11)	ENSBTAG00000005309	ENSBTAT00000006984	20671	534594	TGDS	TDP-glucose 4,6-dehydratase
12	73058752	73058886	135	GM_1.MASC2_peak_1533	2.26814	4.31334	1.41646	Exon (ENSBTAT00000085817/ENSBTAG00000003569, exon 3 of 20)	ENSBTAG00000003569	ENSBTAT00000085817	1695	506546	DZIP1	DAZ interacting zinc finger protein 1
12	73061857	73062025	169	GM_1.MASC2_peak_1534	13.6969	31.9537	26.7637	Distal Intergenic	ENSBTAG00000003569	ENSBTAT00000085817	-1444	506546	DZIP1	DAZ interacting zinc finger protein 1
12	73160693	73160876	184	GM_1.MASC2_peak_1535	3.03369	10.0075	6.42882	Distal Intergenic	ENSBTAG00000012065	ENSBTAT00000016001	65357	286770	DNAJC3	DnaJ heat shock protein family (Hsp40) member C3
12	73221144	73221406	263	GM_1.MASC2_peak_1536	5.24329	7.95502	4.59017	Intron (ENSBTAT00000005775/ENSBTAG00000004401, intron 23 of 37)	ENSBTAG00000004401	ENSBTAT00000005775	92320	516399	UGGT2	UDP-glucose glycoprotein glucosyltransferase 2
12	73236246	73236392	147	GM_1.MASC2_peak_1537	3.84172	4.74561	1.7918	Intron (ENSBTAT00000005775/ENSBTAG00000004401, intron 19 of 37)	ENSBTAG00000004401	ENSBTAT00000005775	77334	516399	UGGT2	UDP-glucose glycoprotein glucosyltransferase 2
12	74461800	74462189	390	GM_1.MASC2_peak_1538	2.51847	9.13152	5.64361	5' UTR	ENSBTAG00000018313	ENSBTAT00000030532	51013	527679	MBNL2	muscleblind like splicing regulator 2
12	74671297	74671791	495	GM_1.MASC2_peak_1539	4.56273	13.0133	9.14884	3' UTR	ENSBTAG00000020412	ENSBTAT00000070141	38401	522707	RAP2A	RAP2A, member of RAS oncogene family
12	74672178	74672340	163	GM_1.MASC2_peak_1540	2.26564	4.65761	1.71535	3' UTR	ENSBTAG00000020412	ENSBTAT00000070141	39282	522707	RAP2A	RAP2A, member of RAS oncogene family
12	75052254	75052361	108	GM_1.MASC2_peak_1541	3.67045	5.78268	2.68037	3' UTR	ENSBTAG00000039374	ENSBTAT00000067996	22571	508273	IPO5	importin 5
12	75149726	75150015	290	GM_1.MASC2_peak_1542	10.7904	19.2333	14.8552	Distal Intergenic	ENSBTAG00000000146	ENSBTAT00000072393	-30868	531927	FARP1	FERM, ARH/RhoGEF and pleckstrin domain protein 1
12	75442740	75442847	108	GM_1.MASC2_peak_1543	7.5865	23.4977	18.8163	Exon (ENSBTAT00000072393/ENSBTAG00000000146, exon 18 of 27)	ENSBTAG00000000146	ENSBTAT00000072393	261857	531927	FARP1	FERM, ARH/RhoGEF and pleckstrin domain protein 1
12	75554334	75554634	301	GM_1.MASC2_peak_1544	13.7877	26.7183	21.8297	5' UTR	ENSBTAG00000032234	ENSBTAT00000075747	20	100101492	STK24	serine/threonine kinase 24
12	76007144	76007384	241	GM_1.MASC2_peak_1545	5.58285	7.68066	4.34708	Distal Intergenic	ENSBTAG00000005682	ENSBTAT00000070267	-72269	100125312	UBAC2	UBA domain containing 2
12	76644567	76644674	108	GM_1.MASC2_peak_1546	5.05214	7.28743	4.00061	Intron (ENSBTAT00000005451/ENSBTAG00000004165, intron 7 of 8)	ENSBTAG00000004165	ENSBTAT00000005451	213881	NA	NA	NA
12	76659332	76659534	203	GM_1.MASC2_peak_1547	5.32088	8.30292	4.90407	3' UTR	ENSBTAG00000004165	ENSBTAT00000005451	228646	NA	NA	NA
12	78857831	78857942	112	GM_1.MASC2_peak_1548	5.24329	7.95502	4.59017	5' UTR	ENSBTAG00000020389	ENSBTAT00000070449	120	526052	TPP2	tripeptidyl peptidase 2
12	79040025	79040210	186	GM_1.MASC2_peak_1549	4.57039	12.0724	8.29172	Exon (ENSBTAT00000061115/ENSBTAG00000048674, exon 2 of 9)	ENSBTAG00000048674	ENSBTAT00000061115	10462	532455	BIVM	basic, immunoglobulin-like variable motif containing
12	79095513	79095662	150	GM_1.MASC2_peak_1550	2.26814	4.31334	1.41646	Exon (ENSBTAT00000046365/ENSBTAG00000014043, exon 8 of 15)	ENSBTAG00000014043	ENSBTAT00000046365	15764	509602	ERCC5	ERCC excision repair 5, endonuclease
12	79106942	79107050	109	GM_1.MASC2_peak_1551	2.81249	7.07711	3.81135	Exon (ENSBTAT00000046365/ENSBTAG00000014043, exon 15 of 15)	ENSBTAG00000014043	ENSBTAT00000046365	27193	509602	ERCC5	ERCC excision repair 5, endonuclease
12	79107218	79107455	238	GM_1.MASC2_peak_1552	3.62902	12.105	8.32136	3' UTR	ENSBTAG00000014043	ENSBTAT00000046365	27469	509602	ERCC5	ERCC excision repair 5, endonuclease
12	82288906	82289120	215	GM_1.MASC2_peak_1553	4.44925	6.66056	3.44453	5' UTR	ENSBTAG00000016991	ENSBTAT00000035350	498	100139818	EFNB2	ephrin B2
12	82289269	82289544	276	GM_1.MASC2_peak_1554	5.3391	8.34734	4.9419	5' UTR	ENSBTAG00000016991	ENSBTAT00000035350	74	100139818	EFNB2	ephrin B2
12	82296933	82297258	326	GM_1.MASC2_peak_1555	2.44549	9.36016	5.84678	3' UTR	ENSBTAG00000015124	ENSBTAT00000020126	25586	540543	ARGLU1	arginine and glutamate rich 1
12	82313577	82313774	198	GM_1.MASC2_peak_1556	4.33141	23.2985	18.6307	Exon (ENSBTAT00000020126/ENSBTAG00000015124, exon 2 of 4)	ENSBTAG00000015124	ENSBTAT00000020126	9070	540543	ARGLU1	arginine and glutamate rich 1
12	82322605	82322732	128	GM_1.MASC2_peak_1557	3.76151	14.9614	10.9275	5' UTR	ENSBTAG00000015124	ENSBTAT00000020126	112	540543	ARGLU1	arginine and glutamate rich 1
12	82805095	82805469	375	GM_1.MASC2_peak_1558	2.72177	6.5806	3.38296	Exon (ENSBTAT00000001416/ENSBTAG00000025220, exon 3 of 3)	ENSBTAG00000025220	ENSBTAT00000001416	608427	616912	FAM155A	family with sequence similarity 155 member A
12	83413129	83413337	209	GM_1.MASC2_peak_1559	3.20051	8.44815	5.02841	Exon (ENSBTAT00000001416/ENSBTAG00000025220, exon 1 of 3)	ENSBTAG00000025220	ENSBTAT00000001416	559	616912	FAM155A	family with sequence similarity 155 member A
12	83413558	83413674	117	GM_1.MASC2_peak_1560	5.30255	15.8138	11.7055	Exon (ENSBTAT00000001416/ENSBTAG00000025220, exon 1 of 3)	ENSBTAG00000025220	ENSBTAT00000001416	222	616912	FAM155A	family with sequence similarity 155 member A
12	83413918	83414334	417	GM_1.MASC2_peak_1561	4.39218	9.44286	5.92121	Distal Intergenic	ENSBTAG00000025220	ENSBTAT00000001416	-438	616912	FAM155A	family with sequence similarity 155 member A
12	83597284	83597563	280	GM_1.MASC2_peak_1562	3.24828	6.68374	3.46373	Exon (ENSBTAT00000021092/ENSBTAG00000015868, exon 2 of 2)	ENSBTAG00000015868	ENSBTAT00000021092	4873	781252	LIG4	DNA ligase 4
12	83604979	83605094	116	GM_1.MASC2_peak_1563	9.4166	18.8353	14.4826	5' UTR	ENSBTAG00000002432	ENSBTAT00000003149	2	513848	ABHD13	abhydrolase domain containing 13
12	83618007	83618745	739	GM_1.MASC2_peak_1564	2.17192	5.2821	2.23852	Exon (ENSBTAT00000003149/ENSBTAG00000002432, exon 2 of 2)	ENSBTAG00000002432	ENSBTAT00000003149	13030	513848	ABHD13	abhydrolase domain containing 13
12	84627075	84627188	114	GM_1.MASC2_peak_1565	3.46719	7.24366	3.96137	Distal Intergenic	ENSBTAG00000012019	ENSBTAT00000015938	28004	NA	NA	NA
12	84651193	84651380	188	GM_1.MASC2_peak_1566	3.81201	6.04002	2.90135	Exon (ENSBTAT00000015938/ENSBTAG00000012019, exon 1 of 1)	ENSBTAG00000012019	ENSBTAT00000015938	3699	NA	NA	NA
12	84651628	84652708	1081	GM_1.MASC2_peak_1567	8.98546	23.9751	19.262	Exon (ENSBTAT00000015938/ENSBTAG00000012019, exon 1 of 1)	ENSBTAG00000012019	ENSBTAT00000015938	2371	NA	NA	NA
12	84653057	84653351	295	GM_1.MASC2_peak_1568	3.93999	9.21402	5.71786	Exon (ENSBTAT00000015938/ENSBTAG00000012019, exon 1 of 1)	ENSBTAG00000012019	ENSBTAT00000015938	1728	NA	NA	NA
12	84654036	84654184	149	GM_1.MASC2_peak_1569	7.27646	12.9577	9.09766	Exon (ENSBTAT00000015938/ENSBTAG00000012019, exon 1 of 1)	ENSBTAG00000012019	ENSBTAT00000015938	895	NA	NA	NA
12	84654657	84654851	195	GM_1.MASC2_peak_1570	3.76606	4.4898	1.57046	Exon (ENSBTAT00000015938/ENSBTAG00000012019, exon 1 of 1)	ENSBTAG00000012019	ENSBTAT00000015938	228	NA	NA	NA
12	84864467	84864677	211	GM_1.MASC2_peak_1571	1.58478	4.43272	1.51789	3' UTR	ENSBTAG00000012849	ENSBTAT00000035335	131100	282191	COL4A1	collagen type IV alpha 1 chain
12	84879333	84879442	110	GM_1.MASC2_peak_1572	5.1786	26.4126	21.5441	Exon (ENSBTAT00000035335/ENSBTAG00000012849, exon 42 of 52)	ENSBTAG00000012849	ENSBTAT00000035335	116335	282191	COL4A1	collagen type IV alpha 1 chain
12	84891820	84891928	109	GM_1.MASC2_peak_1573	14.2761	37.7407	32.2562	Exon (ENSBTAT00000035335/ENSBTAG00000012849, exon 26 of 52)	ENSBTAG00000012849	ENSBTAT00000035335	103849	282191	COL4A1	collagen type IV alpha 1 chain
12	84892554	84892665	112	GM_1.MASC2_peak_1574	7.78476	37.7497	32.2638	Exon (ENSBTAT00000035335/ENSBTAG00000012849, exon 25 of 52)	ENSBTAG00000012849	ENSBTAT00000035335	103112	282191	COL4A1	collagen type IV alpha 1 chain
12	84995690	84995915	226	GM_1.MASC2_peak_1575	15.837	39.0451	33.501	5' UTR	ENSBTAG00000012849	ENSBTAT00000035335	0	282191	COL4A1	collagen type IV alpha 1 chain
12	84996079	84996195	117	GM_1.MASC2_peak_1576	8.13196	13.2163	9.33225	Distal Intergenic	ENSBTAG00000012849	ENSBTAT00000035335	-418	282191	COL4A1	collagen type IV alpha 1 chain
12	85128552	85128670	119	GM_1.MASC2_peak_1577	5.87727	25.1285	20.3448	Exon (ENSBTAT00000005916/ENSBTAG00000025210, exon 12 of 36)	ENSBTAG00000025210	ENSBTAT00000005916	88432	508632	COL4A2	collagen type IV alpha 2 chain
12	85153061	85153957	897	GM_1.MASC2_peak_1578	2.87728	19.4426	15.0444	Exon (ENSBTAT00000005916/ENSBTAG00000025210, exon 36 of 36)	ENSBTAG00000025210	ENSBTAT00000005916	112941	508632	COL4A2	collagen type IV alpha 2 chain
12	85169917	85170130	214	GM_1.MASC2_peak_1579	1.99577	4.90329	1.92732	3' UTR	ENSBTAG00000049416	ENSBTAT00000073303	30273	615760	RAB20	RAB20, member RAS oncogene family
12	85170335	85170563	229	GM_1.MASC2_peak_1580	3.62902	12.105	8.32136	Exon (ENSBTAT00000073303/ENSBTAG00000049416, exon 2 of 2)	ENSBTAG00000049416	ENSBTAT00000073303	29840	615760	RAB20	RAB20, member RAS oncogene family
12	85177655	85178254	600	GM_1.MASC2_peak_1581	17.9083	41.8379	36.1685	Intron (ENSBTAT00000073303/ENSBTAG00000049416, intron 1 of 1)	ENSBTAG00000049416	ENSBTAT00000073303	22149	615760	RAB20	RAB20, member RAS oncogene family
12	85239529	85239806	278	GM_1.MASC2_peak_1582	7.1152	13.111	9.23838	3' UTR	ENSBTAG00000011471	ENSBTAT00000078522	18528	506598	CARS2	cysteinyl-tRNA synthetase 2, mitochondrial
12	85268374	85268609	236	GM_1.MASC2_peak_1583	2.72555	11.6778	7.94037	Exon (ENSBTAT00000086454/ENSBTAG00000025211, exon 2 of 2)	ENSBTAG00000025211	ENSBTAT00000086454	5483	513047	ING1	inhibitor of growth family member 1
12	85327422	85327652	231	GM_1.MASC2_peak_1584	3.08213	9.43191	5.91283	3' UTR	ENSBTAG00000004041	ENSBTAT00000005283	27088	510084	ANKRD10	ankyrin repeat domain 10
12	85537497	85537604	108	GM_1.MASC2_peak_1585	5.42534	12.7614	8.92073	Distal Intergenic	ENSBTAG00000007298	ENSBTAT00000009602	-4688	617473	TEX29	testis expressed 29
12	86530329	86530496	168	GM_1.MASC2_peak_1586	4.103	13.0686	9.19873	3' UTR	ENSBTAG00000021725	ENSBTAT00000086400	15040	617943	PCID2	PCI domain containing 2
12	86682141	86682339	199	GM_1.MASC2_peak_1587	4.74172	6.13791	2.99206	Distal Intergenic	ENSBTAG00000015704	ENSBTAT00000020850	-593	509611	TMCO3	transmembrane and coiled-coil domains 3
12	86737894	86738125	232	GM_1.MASC2_peak_1588	3.65943	10.4713	6.84446	3' UTR	ENSBTAG00000019645	ENSBTAT00000026175	16699	534579	TFDP1	transcription factor Dp-1
12	86810517	86810702	186	GM_1.MASC2_peak_1589	8.56055	16.4199	12.2557	3' UTR	ENSBTAG00000019964	ENSBTAT00000035307	28194	504526	GAS6	growth arrest specific 6
12	86909123	86909293	171	GM_1.MASC2_peak_1590	2.56621	6.01645	2.88378	3' UTR	ENSBTAG00000019967	ENSBTAT00000026598	79275	282532	RASA3	RAS p21 protein activator 3
12	87058133	87058315	183	GM_1.MASC2_peak_1591	1.97887	4.55867	1.62955	Exon (ENSBTAT00000026604/ENSBTAG00000019971, exon 18 of 18)	ENSBTAG00000019971	ENSBTAT00000026604	26133	614342	CDC16	cell division cycle 16
12	87072556	87072687	132	GM_1.MASC2_peak_1592	14.9867	29.8477	24.7773	Exon (ENSBTAT00000027791/ENSBTAG00000020858, exon 2 of 5)	ENSBTAG00000020858	ENSBTAT00000027791	119	NA	NA	NA
12	87079058	87079264	207	GM_1.MASC2_peak_1593	5.18443	29.0014	23.9828	Exon (ENSBTAT00000027791/ENSBTAG00000020858, exon 4 of 5)	ENSBTAG00000020858	ENSBTAT00000027791	6621	NA	NA	NA
12	87082130	87082288	159	GM_1.MASC2_peak_1594	3.51494	8.55013	5.11988	Exon (ENSBTAT00000027791/ENSBTAG00000020858, exon 5 of 5)	ENSBTAG00000020858	ENSBTAT00000027791	9693	NA	NA	NA
12	87094133	87094601	469	GM_1.MASC2_peak_1595	4.09349	21.6229	17.0714	Exon (ENSBTAT00000027794/ENSBTAG00000020861, exon 3 of 3)	ENSBTAG00000020861	ENSBTAT00000027794	6006	100137827	CHAMP1	chromosome alignment maintaining phosphoprotein 1
12	87094897	87095057	161	GM_1.MASC2_peak_1596	4.28093	17.5918	13.342	Exon (ENSBTAT00000027794/ENSBTAG00000020861, exon 3 of 3)	ENSBTAG00000020861	ENSBTAT00000027794	6770	100137827	CHAMP1	chromosome alignment maintaining phosphoprotein 1
12	87095214	87095414	201	GM_1.MASC2_peak_1597	3.79705	15.9132	11.7964	Exon (ENSBTAT00000027794/ENSBTAG00000020861, exon 3 of 3)	ENSBTAG00000020861	ENSBTAT00000027794	7087	100137827	CHAMP1	chromosome alignment maintaining phosphoprotein 1
13	682749	683329	581	GM_1.MASC2_peak_1598	3.42949	29.2232	24.1909	3' UTR	ENSBTAG00000035323	ENSBTAT00000049814	55955	618015	TMX4	thioredoxin related transmembrane protein 4
13	2552334	2552548	215	GM_1.MASC2_peak_1599	7.30838	11.0646	7.38057	3' UTR	ENSBTAG00000007977	ENSBTAT00000010487	12107	513094	LAMP5	lysosomal associated membrane protein family member 5
13	3941611	3941924	314	GM_1.MASC2_peak_1600	3.81048	13.3454	9.45128	Exon (ENSBTAT00000009631/ENSBTAG00000012817, exon 26 of 26)	ENSBTAG00000012817	ENSBTAT00000009631	42278	783681	JAG1	jagged canonical Notch ligand 1
13	5471375	5471483	109	GM_1.MASC2_peak_1601	2.75461	5.52462	2.45172	Exon (ENSBTAT00000077463/ENSBTAG00000048432, exon 5 of 5)	ENSBTAG00000048432	ENSBTAT00000077463	15605	513420	BTBD3	BTB domain containing 3
13	7896586	7897040	455	GM_1.MASC2_peak_1602	3.76377	13.6747	9.74842	Exon (ENSBTAT00000004298/ENSBTAG00000003319, exon 2 of 2)	ENSBTAG00000003319	ENSBTAT00000004298	2716	529416	FLRT3	fibronectin leucine rich transmembrane protein 3
13	10169685	10170828	1144	GM_1.MASC2_peak_1603	4.70531	13.7554	9.81979	Exon (ENSBTAT00000086620/ENSBTAG00000000939, exon 18 of 24)	ENSBTAG00000000939	ENSBTAT00000086620	168153	532276	KIF16B	kinesin family member 16B
13	10615374	10615481	108	GM_1.MASC2_peak_1604	7.46179	12.4606	8.64573	Distal Intergenic	ENSBTAG00000000516	ENSBTAT00000000669	29632	613456	OTOR	otoraplin
13	10667979	10668233	255	GM_1.MASC2_peak_1605	3.53663	5.53629	2.46172	Distal Intergenic	ENSBTAG00000050355	ENSBTAT00000075053	-20253	NA	NA	NA
13	10704324	10704827	504	GM_1.MASC2_peak_1606	3.19337	11.9819	8.2105	Exon (ENSBTAT00000000918/ENSBTAG00000000686, exon 2 of 2)	ENSBTAG00000000686	ENSBTAT00000000918	7056	516539	NANP	N-acetylneuraminic acid phosphatase
13	10758443	10758562	120	GM_1.MASC2_peak_1607	2.67919	4.34776	1.4426	Distal Intergenic	ENSBTAG00000023169	ENSBTAT00000050711	-38	100297905	NINL	ninein like
13	10796001	10796137	137	GM_1.MASC2_peak_1608	6.38863	17.8084	13.5325	Exon (ENSBTAT00000050711/ENSBTAG00000023169, exon 15 of 20)	ENSBTAG00000023169	ENSBTAT00000050711	37401	100297905	NINL	ninein like
13	10902022	10902475	454	GM_1.MASC2_peak_1609	4.0843	6.79479	3.55895	Distal Intergenic	ENSBTAG00000036222	ENSBTAT00000050251	43532	NA	NA	NA
13	11094521	11094669	149	GM_1.MASC2_peak_1610	5.13633	7.70313	4.36577	Distal Intergenic	ENSBTAG00000051764	ENSBTAT00000086429	-26963	NA	NA	NA
13	11672063	11672269	207	GM_1.MASC2_peak_1611	2.80363	5.14867	2.1263	Distal Intergenic	ENSBTAG00000040490	ENSBTAT00000056087	192447	509875	CCDC3	coiled-coil domain containing 3
13	11673687	11673924	238	GM_1.MASC2_peak_1612	3.21586	8.07775	4.70098	Distal Intergenic	ENSBTAG00000040490	ENSBTAT00000056087	194071	509875	CCDC3	coiled-coil domain containing 3
13	12062589	12062920	332	GM_1.MASC2_peak_1613	5.98934	16.0141	11.8868	5' UTR	ENSBTAG00000008650	ENSBTAT00000011406	0	526873	CAMK1D	calcium/calmodulin dependent protein kinase ID
13	12063362	12063470	109	GM_1.MASC2_peak_1614	5.3391	8.34734	4.9419	Distal Intergenic	ENSBTAG00000008650	ENSBTAT00000011406	-805	526873	CAMK1D	calcium/calmodulin dependent protein kinase ID
13	12272400	12272511	112	GM_1.MASC2_peak_1615	4.21389	13.7473	9.81386	Exon (ENSBTAT00000079686/ENSBTAG00000000291, exon 4 of 17)	ENSBTAG00000000291	ENSBTAT00000079686	9239	517113	DHTKD1	dehydrogenase E1 and transketolase domain containing 1
13	12306230	12306475	246	GM_1.MASC2_peak_1616	2.91378	15.1013	11.0562	Exon (ENSBTAT00000061493/ENSBTAG00000000288, exon 2 of 21)	ENSBTAG00000000288	ENSBTAT00000061493	5405	781181	UPF2	UPF2 regulator of nonsense mediated mRNA decay
13	12395297	12395986	690	GM_1.MASC2_peak_1617	2.43554	7.95549	4.59036	3' UTR	ENSBTAG00000000288	ENSBTAT00000061493	94472	781181	UPF2	UPF2 regulator of nonsense mediated mRNA decay
13	12501065	12501172	108	GM_1.MASC2_peak_1618	5.3391	8.34734	4.9419	Distal Intergenic	ENSBTAG00000039571	ENSBTAT00000005586	-21997	781700	PROSER2	proline and serine rich 2
13	12515911	12516327	417	GM_1.MASC2_peak_1619	2.55571	6.71497	3.49159	Distal Intergenic	ENSBTAG00000012377	ENSBTAT00000016423	13383	617368	ECHDC3	enoyl-CoA hydratase domain containing 3
13	12771802	12772016	215	GM_1.MASC2_peak_1620	4.14707	9.17087	5.68145	Exon (ENSBTAT00000078752/ENSBTAG00000019488, exon 15 of 15)	ENSBTAG00000019488	ENSBTAT00000078752	131451	530462	USP6NL	USP6 N-terminal like
13	12772203	12772376	174	GM_1.MASC2_peak_1621	3.43765	9.24755	5.7462	Exon (ENSBTAT00000078752/ENSBTAG00000019488, exon 15 of 15)	ENSBTAG00000019488	ENSBTAT00000078752	131852	530462	USP6NL	USP6 N-terminal like
13	12772606	12772810	205	GM_1.MASC2_peak_1622	4.53628	18.6929	14.3534	Exon (ENSBTAT00000078752/ENSBTAG00000019488, exon 15 of 15)	ENSBTAG00000019488	ENSBTAT00000078752	132255	530462	USP6NL	USP6 N-terminal like
13	15906800	15907084	285	GM_1.MASC2_peak_1623	4.44925	6.66056	3.44453	3' UTR	ENSBTAG00000017243	ENSBTAT00000022908	28202	505169	GATA3	GATA binding protein 3
13	15907229	15907350	122	GM_1.MASC2_peak_1624	7.1188	11.9119	8.1451	Exon (ENSBTAT00000022908/ENSBTAG00000017243, exon 6 of 6)	ENSBTAG00000017243	ENSBTAT00000022908	27936	505169	GATA3	GATA binding protein 3
13	15970088	15970206	119	GM_1.MASC2_peak_1625	7.22691	11.1476	7.45392	Exon (ENSBTAT00000003674/ENSBTAG00000002836, exon 5 of 7)	ENSBTAG00000002836	ENSBTAT00000003674	116197	506674	TAF3	TATA-box binding protein associated factor 3
13	15997505	15997702	198	GM_1.MASC2_peak_1626	3.81554	19.4297	15.0323	Exon (ENSBTAT00000003674/ENSBTAG00000002836, exon 3 of 7)	ENSBTAG00000002836	ENSBTAT00000003674	88701	506674	TAF3	TATA-box binding protein associated factor 3
13	15997882	15998511	630	GM_1.MASC2_peak_1627	2.70023	9.0919	5.60698	Exon (ENSBTAT00000003674/ENSBTAG00000002836, exon 3 of 7)	ENSBTAG00000002836	ENSBTAT00000003674	87892	506674	TAF3	TATA-box binding protein associated factor 3
13	15998745	15999102	358	GM_1.MASC2_peak_1628	5.04318	14.3704	10.3823	Exon (ENSBTAT00000003674/ENSBTAG00000002836, exon 3 of 7)	ENSBTAG00000002836	ENSBTAT00000003674	87301	506674	TAF3	TATA-box binding protein associated factor 3
13	16086088	16086280	193	GM_1.MASC2_peak_1629	4.79573	6.26347	3.1011	5' UTR	ENSBTAG00000002836	ENSBTAT00000003674	123	506674	TAF3	TATA-box binding protein associated factor 3
13	16135455	16135615	161	GM_1.MASC2_peak_1630	2.99467	4.68954	1.74352	Distal Intergenic	ENSBTAG00000013930	ENSBTAT00000076091	-25447	327668	ATP5F1C	ATP synthase F1 subunit gamma
13	16233894	16234017	124	GM_1.MASC2_peak_1631	8.79427	15.2433	11.1811	Intron (ENSBTAT00000048699/ENSBTAG00000013004, intron 5 of 13)	ENSBTAG00000013004	ENSBTAT00000048699	33113	534787	ITIH5	inter-alpha-trypsin inhibitor heavy chain 5
13	17793686	17793793	108	GM_1.MASC2_peak_1632	2.84779	8.61777	5.17994	Exon (ENSBTAT00000022964/ENSBTAG00000017278, exon 9 of 13)	ENSBTAG00000017278	ENSBTAT00000022964	15892	353160	ACBD5	acyl-CoA binding domain containing 5
13	17828527	17828667	141	GM_1.MASC2_peak_1633	8.98546	23.9751	19.262	5' UTR	ENSBTAG00000005136	ENSBTAT00000073111	78	540815	ABI1	abl interactor 1
13	17959137	17959331	195	GM_1.MASC2_peak_1634	2.99391	8.4912	5.06917	Intron (ENSBTAT00000075685/ENSBTAG00000048553, intron 1 of 18)	ENSBTAG00000048553	ENSBTAT00000075685	1998	100297097	LOC100297097	UPF0061 protein azo1574
13	18199107	18199488	382	GM_1.MASC2_peak_1635	13.3597	25.9718	21.1317	Distal Intergenic	ENSBTAG00000055226	ENSBTAT00000077117	-5294	107133032	LOC107133032	endogenous retrovirus group V member 1 Env polyprotein-like
13	18205024	18205712	689	GM_1.MASC2_peak_1636	3.78239	8.53968	5.11147	Exon (ENSBTAT00000077117/ENSBTAG00000055226, exon 1 of 1)	ENSBTAG00000055226	ENSBTAT00000077117	242	107133032	LOC107133032	endogenous retrovirus group V member 1 Env polyprotein-like
13	18206689	18206886	198	GM_1.MASC2_peak_1637	3.53973	5.31435	2.26438	Distal Intergenic	ENSBTAG00000055226	ENSBTAT00000077117	1907	107133032	LOC107133032	endogenous retrovirus group V member 1 Env polyprotein-like
13	18882948	18883101	154	GM_1.MASC2_peak_1638	6.40535	44.2478	38.4773	Exon (ENSBTAT00000069687/ENSBTAG00000014991, exon 20 of 25)	ENSBTAG00000014991	ENSBTAT00000069687	397973	527964	PARD3	par-3 family cell polarity regulator
13	18923891	18924009	119	GM_1.MASC2_peak_1639	4.94695	16.1939	12.0534	Exon (ENSBTAT00000069687/ENSBTAG00000014991, exon 22 of 25)	ENSBTAG00000014991	ENSBTAT00000069687	438916	527964	PARD3	par-3 family cell polarity regulator
13	19062449	19062564	116	GM_1.MASC2_peak_1640	5.20078	15.1634	11.1089	Exon (ENSBTAT00000069687/ENSBTAG00000014991, exon 25 of 25)	ENSBTAG00000014991	ENSBTAT00000069687	577474	527964	PARD3	par-3 family cell polarity regulator
13	19773328	19773437	110	GM_1.MASC2_peak_1641	3.21289	11.2358	7.53314	Exon (ENSBTAT00000026471/ENSBTAG00000019866, exon 14 of 17)	ENSBTAG00000019866	ENSBTAT00000026471	138004	539369	NRP1	neuropilin 1
13	19779098	19780018	921	GM_1.MASC2_peak_1642	1.97832	7.68812	4.35393	3' UTR	ENSBTAG00000019866	ENSBTAT00000026471	143774	539369	NRP1	neuropilin 1
13	19970252	19970379	128	GM_1.MASC2_peak_1643	3.25457	7.34336	4.05105	Distal Intergenic	ENSBTAG00000015910	ENSBTAT00000021156	-1243	281876	ITGB1	integrin subunit beta 1
13	20003480	20003590	111	GM_1.MASC2_peak_1644	2.17976	9.36682	5.85322	Exon (ENSBTAT00000021156/ENSBTAG00000015910, exon 12 of 16)	ENSBTAG00000015910	ENSBTAT00000021156	31858	281876	ITGB1	integrin subunit beta 1
13	21539515	21539705	191	GM_1.MASC2_peak_1645	7.10542	15.2995	11.2271	Intron (ENSBTAT00000012472/ENSBTAG00000009475, intron 3 of 13)	ENSBTAG00000009475	ENSBTAT00000012472	227127	515731	PLXDC2	plexin domain containing 2
13	22971136	22971386	251	GM_1.MASC2_peak_1646	3.21289	11.2358	7.53314	Exon (ENSBTAT00000047358/ENSBTAG00000033315, exon 11 of 12)	ENSBTAG00000033315	ENSBTAT00000047358	177112	781036	DNAJC1	DnaJ heat shock protein family (Hsp40) member C1
13	23438869	23439020	152	GM_1.MASC2_peak_1647	5.26536	22.0042	17.4238	Exon (ENSBTAT00000068448/ENSBTAG00000015584, exon 10 of 10)	ENSBTAG00000015584	ENSBTAT00000068448	8401	510666	BMI1	BMI1 proto-oncogene, polycomb ring finger
13	23808109	23808388	280	GM_1.MASC2_peak_1648	11.6494	30.2901	25.1963	5' UTR	ENSBTAG00000018033	ENSBTAT00000024007	62	533289	PIP4K2A	phosphatidylinositol-5-phosphate 4-kinase type 2 alpha
13	24388075	24388587	513	GM_1.MASC2_peak_1649	9.65235	23.0292	18.3781	Exon (ENSBTAT00000065106/ENSBTAG00000047752, exon 1 of 1)	ENSBTAG00000047752	ENSBTAT00000065106	117	104968459	OTUD1	OTU deubiquitinase 1
13	24388751	24389397	647	GM_1.MASC2_peak_1650	4.31156	13.4814	9.57393	Exon (ENSBTAT00000065106/ENSBTAG00000047752, exon 1 of 1)	ENSBTAG00000047752	ENSBTAT00000065106	793	104968459	OTUD1	OTU deubiquitinase 1
13	25338385	25338660	276	GM_1.MASC2_peak_1651	3.06133	8.16272	4.77923	Exon (ENSBTAT00000061384/ENSBTAG00000018395, exon 6 of 22)	ENSBTAG00000018395	ENSBTAT00000061384	457472	513129	KIAA1217	KIAA1217
13	25385108	25385351	244	GM_1.MASC2_peak_1652	5.46058	15.1089	11.0621	Exon (ENSBTAT00000061384/ENSBTAG00000018395, exon 13 of 22)	ENSBTAG00000018395	ENSBTAT00000061384	504195	513129	KIAA1217	KIAA1217
13	25388199	25388306	108	GM_1.MASC2_peak_1653	7.80381	12.1771	8.38604	Exon (ENSBTAT00000061384/ENSBTAG00000018395, exon 14 of 22)	ENSBTAG00000018395	ENSBTAT00000061384	507286	513129	KIAA1217	KIAA1217
13	25408627	25409386	760	GM_1.MASC2_peak_1654	3.35893	12.3515	8.54672	Exon (ENSBTAT00000061384/ENSBTAG00000018395, exon 20 of 22)	ENSBTAG00000018395	ENSBTAT00000061384	527714	513129	KIAA1217	KIAA1217
13	25411120	25411311	192	GM_1.MASC2_peak_1655	2.3848	7.54093	4.22608	Exon (ENSBTAT00000061384/ENSBTAG00000018395, exon 22 of 22)	ENSBTAG00000018395	ENSBTAT00000061384	530207	513129	KIAA1217	KIAA1217
13	25463837	25464465	629	GM_1.MASC2_peak_1656	2.42176	11.049	7.36707	Exon (ENSBTAT00000085679/ENSBTAG00000021857, exon 21 of 21)	ENSBTAG00000021857	ENSBTAT00000085679	39877	538584	ARHGAP21	Rho GTPase activating protein 21
13	25464916	25465292	377	GM_1.MASC2_peak_1657	3.9713	20.3467	15.8812	Exon (ENSBTAT00000085679/ENSBTAG00000021857, exon 21 of 21)	ENSBTAG00000021857	ENSBTAT00000085679	39050	538584	ARHGAP21	Rho GTPase activating protein 21
13	25492171	25492322	152	GM_1.MASC2_peak_1658	2.81804	6.22794	3.07125	Exon (ENSBTAT00000085679/ENSBTAG00000021857, exon 4 of 21)	ENSBTAG00000021857	ENSBTAT00000085679	12020	538584	ARHGAP21	Rho GTPase activating protein 21
13	25492816	25492953	138	GM_1.MASC2_peak_1659	2.40673	6.87483	3.63287	Exon (ENSBTAT00000085679/ENSBTAG00000021857, exon 4 of 21)	ENSBTAG00000021857	ENSBTAT00000085679	11389	538584	ARHGAP21	Rho GTPase activating protein 21
13	25493226	25493637	412	GM_1.MASC2_peak_1660	2.77477	8.12535	4.74356	Exon (ENSBTAT00000085679/ENSBTAG00000021857, exon 4 of 21)	ENSBTAG00000021857	ENSBTAT00000085679	10705	538584	ARHGAP21	Rho GTPase activating protein 21
13	25591117	25591317	201	GM_1.MASC2_peak_1661	2.89079	6.8174	3.57905	5' UTR	ENSBTAG00000021857	ENSBTAT00000079207	104	538584	ARHGAP21	Rho GTPase activating protein 21
13	25843568	25843799	232	GM_1.MASC2_peak_1662	5.87889	8.28638	4.88988	5' UTR	ENSBTAG00000015569	ENSBTAT00000020682	286	516469	ENKUR	enkurin, TRPC channel interacting protein
13	25844024	25844175	152	GM_1.MASC2_peak_1663	4.36941	6.33468	3.15823	5' UTR	ENSBTAG00000015569	ENSBTAT00000020682	0	516469	ENKUR	enkurin, TRPC channel interacting protein
13	26203561	26203671	111	GM_1.MASC2_peak_1664	8.89849	15.6819	11.5798	Intron (ENSBTAT00000032890/ENSBTAG00000023920, intron 5 of 10)	ENSBTAG00000023920	ENSBTAT00000032890	244785	538123	GPR158	G protein-coupled receptor 158
13	26784960	26785117	158	GM_1.MASC2_peak_1665	3.50806	7.58258	4.2613	Distal Intergenic	ENSBTAG00000047440	ENSBTAT00000065302	2203	NA	NA	NA
13	26785669	26786629	961	GM_1.MASC2_peak_1666	10.422	30.3845	25.2843	Exon (ENSBTAT00000076029/ENSBTAG00000052989, exon 1 of 1)	ENSBTAG00000052989	ENSBTAT00000076029	716	616913	FZD8	frizzled class receptor 8
13	27889808	27889927	120	GM_1.MASC2_peak_1667	2.70424	6.19245	3.04143	3' UTR	ENSBTAG00000016406	ENSBTAT00000077366	35290	527595	MCM10	minichromosome maintenance 10 replication initiation factor
13	28339585	28340020	436	GM_1.MASC2_peak_1668	3.65943	10.4713	6.84446	3' UTR	ENSBTAG00000017244	ENSBTAT00000077640	54644	507639	PRPF18	pre-mRNA processing factor 18
13	28351637	28352509	873	GM_1.MASC2_peak_1669	10.2711	39.2033	33.654	3' UTR	ENSBTAG00000008279	ENSBTAT00000010894	327106	510714	FRMD4A	FERM domain containing 4A
13	28368463	28368570	108	GM_1.MASC2_peak_1670	6.18899	16.9044	12.7023	Exon (ENSBTAT00000010894/ENSBTAG00000008279, exon 21 of 23)	ENSBTAG00000008279	ENSBTAT00000010894	311045	510714	FRMD4A	FERM domain containing 4A
13	29216779	29216996	218	GM_1.MASC2_peak_1671	4.90116	9.21695	5.71845	3' UTR	ENSBTAG00000010023	ENSBTAT00000013221	75562	535023	FAM107B	family with sequence similarity 107 member B
13	29497796	29498083	288	GM_1.MASC2_peak_1672	3.90549	10.4748	6.84655	Exon (ENSBTAT00000064694/ENSBTAG00000016451, exon 2 of 13)	ENSBTAG00000016451	ENSBTAT00000085544	5936	534751	HSPA14	heat shock protein family A (Hsp70) member 14
13	29782697	29783121	425	GM_1.MASC2_peak_1673	5.50387	21.7643	17.2063	3' UTR	ENSBTAG00000008787	ENSBTAT00000070452	130588	534850	FAM171A1	family with sequence similarity 171 member A1
13	29783699	29784169	471	GM_1.MASC2_peak_1674	4.08016	13.8445	9.90305	Exon (ENSBTAT00000070452/ENSBTAG00000008787, exon 7 of 7)	ENSBTAG00000008787	ENSBTAT00000070452	129540	534850	FAM171A1	family with sequence similarity 171 member A1
13	29913630	29913737	108	GM_1.MASC2_peak_1675	4.36941	6.33468	3.15823	5' UTR	ENSBTAG00000008787	ENSBTAT00000070452	0	534850	FAM171A1	family with sequence similarity 171 member A1
13	30055618	30055793	176	GM_1.MASC2_peak_1676	6.62145	13.1108	9.23815	Distal Intergenic	ENSBTAG00000044414	ENSBTAT00000061847	-93082	NA	NA	NA
13	31404403	31404515	113	GM_1.MASC2_peak_1677	6.68985	10.2015	6.59944	Intron (ENSBTAT00000039417/ENSBTAG00000005072, intron 31 of 66)	ENSBTAG00000005072	ENSBTAT00000039417	131081	523202	CUBN	cubilin
13	31644430	31644620	191	GM_1.MASC2_peak_1678	5.99467	8.57413	5.13881	Distal Intergenic	ENSBTAG00000018463	ENSBTAT00000024572	-9196	280955	VIM	vimentin
13	31653824	31654427	604	GM_1.MASC2_peak_1679	3.10952	28.7741	23.7644	5' UTR	ENSBTAG00000018463	ENSBTAT00000024572	8	280955	VIM	vimentin
13	32153787	32154127	341	GM_1.MASC2_peak_1680	2.11322	4.91096	1.93396	Exon (ENSBTAT00000084276/ENSBTAG00000002658, exon 14 of 15)	ENSBTAG00000002658	ENSBTAT00000084276	54503	512734	STAM	signal transducing adaptor molecule
13	33214680	33214855	176	GM_1.MASC2_peak_1681	3.42205	7.58758	4.26329	Exon (ENSBTAT00000068086/ENSBTAG00000001552, exon 10 of 15)	ENSBTAG00000001552	ENSBTAT00000068086	84909	534386	EPC1	enhancer of polycomb homolog 1
13	33441089	33441346	258	GM_1.MASC2_peak_1682	4.56007	9.81682	6.25558	Exon (ENSBTAT00000071683/ENSBTAG00000012677, exon 3 of 17)	ENSBTAG00000012677	ENSBTAT00000071683	20023	540393	ARHGAP12	Rho GTPase activating protein 12
13	33481673	33481780	108	GM_1.MASC2_peak_1683	3.62479	7.88266	4.52711	Exon (ENSBTAT00000071683/ENSBTAG00000012677, exon 4 of 17)	ENSBTAG00000012677	ENSBTAT00000071683	60607	540393	ARHGAP12	Rho GTPase activating protein 12
13	33773236	33773677	442	GM_1.MASC2_peak_1684	4.34936	26.1553	21.3034	Exon (ENSBTAT00000038847/ENSBTAG00000020053, exon 10 of 10)	ENSBTAG00000020053	ENSBTAT00000038847	194325	535183	ZEB1	zinc finger E-box binding homeobox 1
13	33776152	33776802	651	GM_1.MASC2_peak_1685	3.12768	16.1078	11.9728	Exon (ENSBTAT00000038847/ENSBTAG00000020053, exon 8 of 10)	ENSBTAG00000020053	ENSBTAT00000038847	191200	535183	ZEB1	zinc finger E-box binding homeobox 1
13	33776997	33777270	274	GM_1.MASC2_peak_1686	2.78361	10.7104	7.06166	Exon (ENSBTAT00000038847/ENSBTAG00000020053, exon 7 of 10)	ENSBTAG00000020053	ENSBTAT00000038847	190732	535183	ZEB1	zinc finger E-box binding homeobox 1
13	33777544	33777808	265	GM_1.MASC2_peak_1687	3.37595	14.0111	10.0564	Exon (ENSBTAT00000038847/ENSBTAG00000020053, exon 7 of 10)	ENSBTAG00000020053	ENSBTAT00000038847	190194	535183	ZEB1	zinc finger E-box binding homeobox 1
13	33968797	33968922	126	GM_1.MASC2_peak_1688	7.55358	14.2793	10.3012	Distal Intergenic	ENSBTAG00000020053	ENSBTAT00000038847	-920	535183	ZEB1	zinc finger E-box binding homeobox 1
13	34435438	34435860	423	GM_1.MASC2_peak_1689	4.94	7.11129	3.84269	Exon (ENSBTAT00000073948/ENSBTAG00000016294, exon 6 of 7)	ENSBTAG00000016294	ENSBTAT00000073948	203784	510512	ZNF438	zinc finger protein 438
13	34436082	34436191	110	GM_1.MASC2_peak_1690	4.83511	8.44547	5.02671	Exon (ENSBTAT00000073948/ENSBTAG00000016294, exon 6 of 7)	ENSBTAG00000016294	ENSBTAT00000073948	204428	510512	ZNF438	zinc finger protein 438
13	34436362	34436616	255	GM_1.MASC2_peak_1691	4.32504	6.94734	3.69613	Exon (ENSBTAT00000073948/ENSBTAG00000016294, exon 6 of 7)	ENSBTAG00000016294	ENSBTAT00000073948	204708	510512	ZNF438	zinc finger protein 438
13	34583500	34583623	124	GM_1.MASC2_peak_1692	9.30158	15.2974	11.2259	Intron (ENSBTAT00000027592/ENSBTAG00000027444, intron 24 of 32)	ENSBTAG00000027444	ENSBTAT00000027592	96240	281509	SVIL	supervillin
13	34643672	34643780	109	GM_1.MASC2_peak_1693	4.39264	6.50897	3.31562	Exon (ENSBTAT00000052009/ENSBTAG00000027444, exon 5 of 34)	ENSBTAG00000027444	ENSBTAT00000027592	36083	281509	SVIL	supervillin
13	35035321	35035597	277	GM_1.MASC2_peak_1694	3.20377	14.7615	10.7397	Exon (ENSBTAT00000001595/ENSBTAG00000001204, exon 3 of 4)	ENSBTAG00000001204	ENSBTAT00000001595	28878	784675	JCAD	junctional cadherin 5 associated
13	35035935	35036430	496	GM_1.MASC2_peak_1695	3.06981	13.7243	9.79332	Exon (ENSBTAT00000001595/ENSBTAG00000001204, exon 3 of 4)	ENSBTAG00000001204	ENSBTAT00000001595	28045	784675	JCAD	junctional cadherin 5 associated
13	35036573	35037718	1146	GM_1.MASC2_peak_1696	3.82919	19.7755	15.3538	Exon (ENSBTAT00000001595/ENSBTAG00000001204, exon 3 of 4)	ENSBTAG00000001204	ENSBTAT00000001595	26757	784675	JCAD	junctional cadherin 5 associated
13	35049863	35050086	224	GM_1.MASC2_peak_1697	3.13688	6.39228	3.21069	5' UTR	ENSBTAG00000001204	ENSBTAT00000001595	14389	784675	JCAD	junctional cadherin 5 associated
13	35229677	35229864	188	GM_1.MASC2_peak_1698	4.24277	9.10408	5.61856	Distal Intergenic	ENSBTAG00000004387	ENSBTAT00000005760	30397	511412	MTPAP	mitochondrial poly(A) polymerase
13	35299556	35299765	210	GM_1.MASC2_peak_1699	7.1936	11.0492	7.36707	Exon (ENSBTAT00000015413/ENSBTAG00000011600, exon 3 of 9)	ENSBTAG00000011600	ENSBTAT00000015413	5598	535622	MAP3K8	mitogen-activated protein kinase kinase kinase 8
13	36074671	36074886	216	GM_1.MASC2_peak_1700	4.25452	5.38638	2.32965	Intron (ENSBTAT00000024313/ENSBTAG00000018263, intron 10 of 13)	ENSBTAG00000018263	ENSBTAT00000024313	69339	532597	WAC	WW domain containing adaptor with coiled-coil
13	36791374	36791527	154	GM_1.MASC2_peak_1701	4.65607	6.20235	3.04842	Distal Intergenic	ENSBTAG00000007678	ENSBTAT00000010101	-31660	521239	MKX	mohawk homeobox
13	37840731	37840874	144	GM_1.MASC2_peak_1702	2.73109	10.2383	6.62984	Distal Intergenic	ENSBTAG00000053140	ENSBTAT00000085977	15521	NA	NA	NA
13	37842362	37842628	267	GM_1.MASC2_peak_1703	5.42519	16.9125	12.7086	Distal Intergenic	ENSBTAG00000053140	ENSBTAT00000085977	13890	NA	NA	NA
13	37847475	37847753	279	GM_1.MASC2_peak_1704	2.43962	4.46217	1.54552	Distal Intergenic	ENSBTAG00000053140	ENSBTAT00000085977	8777	NA	NA	NA
13	37877740	37877874	135	GM_1.MASC2_peak_1705	3.23367	7.70927	4.37057	Exon (ENSBTAT00000029150/ENSBTAG00000021867, exon 8 of 8)	ENSBTAG00000021867	ENSBTAT00000029150	38546	281644	BFSP1	beaded filament structural protein 1
13	37878069	37878178	110	GM_1.MASC2_peak_1706	3.81912	10.2127	6.60773	Exon (ENSBTAT00000029150/ENSBTAG00000021867, exon 8 of 8)	ENSBTAG00000021867	ENSBTAT00000029150	38242	281644	BFSP1	beaded filament structural protein 1
13	37878627	37878862	236	GM_1.MASC2_peak_1707	3.78239	8.53968	5.11147	Exon (ENSBTAT00000029150/ENSBTAG00000021867, exon 8 of 8)	ENSBTAG00000021867	ENSBTAT00000029150	37558	281644	BFSP1	beaded filament structural protein 1
13	37984382	37984759	378	GM_1.MASC2_peak_1708	1.86308	7.5891	4.2638	3' UTR	ENSBTAG00000015438	ENSBTAT00000069983	26652	505941	RRBP1	ribosome binding protein 1
13	37985135	37985250	116	GM_1.MASC2_peak_1709	6.56803	15.5922	11.5007	Exon (ENSBTAT00000069983/ENSBTAG00000015438, exon 22 of 23)	ENSBTAG00000015438	ENSBTAT00000069983	26161	505941	RRBP1	ribosome binding protein 1
13	37996367	37996478	112	GM_1.MASC2_peak_1710	9.98947	18.3079	14.0002	Exon (ENSBTAT00000069983/ENSBTAG00000015438, exon 6 of 23)	ENSBTAG00000015438	ENSBTAT00000069983	14933	505941	RRBP1	ribosome binding protein 1
13	38009104	38010826	1723	GM_1.MASC2_peak_1711	2.64655	33.4896	28.2184	Exon (ENSBTAT00000069983/ENSBTAG00000015438, exon 1 of 23)	ENSBTAG00000015438	ENSBTAT00000069983	585	505941	RRBP1	ribosome binding protein 1
13	38011009	38011329	321	GM_1.MASC2_peak_1712	2.6392	24.6169	19.8617	Exon (ENSBTAT00000069983/ENSBTAG00000015438, exon 1 of 23)	ENSBTAG00000015438	ENSBTAT00000069983	82	505941	RRBP1	ribosome binding protein 1
13	38032325	38032514	190	GM_1.MASC2_peak_1713	8.78437	29.5921	24.5372	Exon (ENSBTAT00000081465/ENSBTAG00000050269, exon 1 of 3)	ENSBTAG00000050269	ENSBTAT00000081465	228	NA	NA	NA
13	38242483	38242827	345	GM_1.MASC2_peak_1714	7.35174	17.6271	13.3697	Exon (ENSBTAT00000081429/ENSBTAG00000003425, exon 1 of 3)	ENSBTAG00000003425	ENSBTAT00000081429	269	506205	MGME1	mitochondrial genome maintenance exonuclease 1
13	38333806	38334307	502	GM_1.MASC2_peak_1715	2.26363	5.00156	2.00915	5' UTR	ENSBTAG00000018978	ENSBTAT00000025259	149	541019	KAT14	lysine acetyltransferase 14
13	38345870	38346139	270	GM_1.MASC2_peak_1716	2.08995	4.90367	1.92743	Exon (ENSBTAT00000025259/ENSBTAG00000018978, exon 6 of 10)	ENSBTAG00000018978	ENSBTAT00000025259	12213	541019	KAT14	lysine acetyltransferase 14
13	38359713	38359927	215	GM_1.MASC2_peak_1717	2.99414	6.58395	3.38483	3' UTR	ENSBTAG00000018978	ENSBTAT00000025259	26056	541019	KAT14	lysine acetyltransferase 14
13	38418799	38419000	202	GM_1.MASC2_peak_1718	2.51508	4.53639	1.61058	3' UTR	ENSBTAG00000004620	ENSBTAT00000039401	14529	616189	ZNF133	zinc finger protein 133
13	38428441	38428669	229	GM_1.MASC2_peak_1719	5.22769	7.11618	3.84639	3' UTR	ENSBTAG00000004622	ENSBTAT00000073307	102198	512107	DZANK1	double zinc ribbon and ankyrin repeat domains 1
13	38466101	38466377	277	GM_1.MASC2_peak_1720	7.88659	23.2019	18.5392	Intron (ENSBTAT00000064615/ENSBTAG00000052347, intron 2 of 2)	ENSBTAG00000004622	ENSBTAT00000073307	64490	512107	DZANK1	double zinc ribbon and ankyrin repeat domains 1
13	38466652	38466786	135	GM_1.MASC2_peak_1721	4.1279	12.8664	9.01357	Intron (ENSBTAT00000064615/ENSBTAG00000052347, intron 2 of 2)	ENSBTAG00000004622	ENSBTAT00000073307	64081	512107	DZANK1	double zinc ribbon and ankyrin repeat domains 1
13	38470066	38470261	196	GM_1.MASC2_peak_1722	2.65635	5.87138	2.75545	Exon (ENSBTAT00000064615/ENSBTAG00000052347, exon 3 of 3)	ENSBTAG00000004622	ENSBTAT00000073307	60606	512107	DZANK1	double zinc ribbon and ankyrin repeat domains 1
13	38491158	38491280	123	GM_1.MASC2_peak_1723	6.59413	9.79295	6.23276	Intron (ENSBTAT00000073307/ENSBTAG00000004622, intron 16 of 16)	ENSBTAG00000004622	ENSBTAT00000073307	39587	512107	DZANK1	double zinc ribbon and ankyrin repeat domains 1
13	38546284	38546491	208	GM_1.MASC2_peak_1724	3.2723	12.1582	8.37039	3' UTR	ENSBTAG00000008825	ENSBTAT00000011619	13094	529410	POLR3F	RNA polymerase III subunit F
13	38594990	38595115	126	GM_1.MASC2_peak_1725	2.39513	5.11988	2.09995	Exon (ENSBTAT00000072153/ENSBTAG00000051249, exon 2 of 2)	ENSBTAG00000051249	ENSBTAT00000072153	1337	NA	NA	NA
13	38679121	38679331	211	GM_1.MASC2_peak_1726	2.20588	5.98891	2.8598	3' UTR	ENSBTAG00000008964	ENSBTAT00000011800	78797	514493	DTD1	D-aminoacyl-tRNA deacylase 1
13	40513481	40513765	285	GM_1.MASC2_peak_1727	4.16585	11.8285	8.07411	Exon (ENSBTAT00000027949/ENSBTAG00000020988, exon 5 of 14)	ENSBTAG00000020988	ENSBTAT00000027949	23233	513688	KIZ	kizuna centrosomal protein
13	40514561	40514670	110	GM_1.MASC2_peak_1728	2.6614	5.41295	2.35363	Exon (ENSBTAT00000027949/ENSBTAG00000020988, exon 6 of 14)	ENSBTAG00000020988	ENSBTAT00000027949	24313	513688	KIZ	kizuna centrosomal protein
13	40758272	40758801	530	GM_1.MASC2_peak_1729	3.99289	7.97572	4.60712	3' UTR	ENSBTAG00000010277	ENSBTAT00000013574	1894	531695	NKX2-2	NK2 homeobox 2
13	41852746	41852924	179	GM_1.MASC2_peak_1730	2.7461	8.33301	4.93181	Intron (ENSBTAT00000068391/ENSBTAG00000048591, intron 1 of 1)	ENSBTAG00000048591	ENSBTAT00000068391	2074	NA	NA	NA
13	41853213	41853854	642	GM_1.MASC2_peak_1731	4.04578	16.5411	12.3708	Exon (ENSBTAT00000068391/ENSBTAG00000048591, exon 1 of 2)	ENSBTAG00000048591	ENSBTAT00000068391	1144	NA	NA	NA
13	41854855	41855035	181	GM_1.MASC2_peak_1732	4.39885	9.15363	5.66481	Exon (ENSBTAT00000068391/ENSBTAG00000048591, exon 1 of 2)	ENSBTAG00000048591	ENSBTAT00000068391	0	NA	NA	NA
13	42030865	42031179	315	GM_1.MASC2_peak_1733	2.48535	7.67674	4.3442	Exon (ENSBTAT00000046451/ENSBTAG00000008908, exon 2 of 6)	ENSBTAG00000008908	ENSBTAT00000046451	1792	525199	GZF1	GDNF inducible zinc finger protein 1
13	42813325	42813742	418	GM_1.MASC2_peak_1734	2.9116	14.7216	10.7024	3' UTR	ENSBTAG00000001420	ENSBTAT00000070340	17810	768242	ABHD12	abhydrolase domain containing 12
13	42867801	42868067	267	GM_1.MASC2_peak_1735	3.26744	4.6198	1.68292	Intron (ENSBTAT00000082588/ENSBTAG00000001420, intron 1 of 12)	ENSBTAG00000001420	ENSBTAT00000082588	11159	768242	ABHD12	abhydrolase domain containing 12
13	42869479	42869857	379	GM_1.MASC2_peak_1736	4.90116	9.21695	5.71845	Intron (ENSBTAT00000082588/ENSBTAG00000001420, intron 1 of 12)	ENSBTAG00000001420	ENSBTAT00000082588	9369	768242	ABHD12	abhydrolase domain containing 12
13	42874393	42874783	391	GM_1.MASC2_peak_1737	4.63764	6.90516	3.66118	Intron (ENSBTAT00000082588/ENSBTAG00000001420, intron 1 of 12)	ENSBTAG00000001420	ENSBTAT00000082588	4443	768242	ABHD12	abhydrolase domain containing 12
13	42886609	42887031	423	GM_1.MASC2_peak_1738	9.80351	17.9991	13.7114	Intron (ENSBTAT00000055083/ENSBTAG00000039071, intron 3 of 6)	ENSBTAG00000039071	ENSBTAT00000055083	6907	507779	ANKRD16	ankyrin repeat domain 16
13	42926729	42926857	129	GM_1.MASC2_peak_1739	2.99366	13.8149	9.87596	5' UTR	ENSBTAG00000005316	ENSBTAT00000006992	648	509832	GDI2	GDP dissociation inhibitor 2
13	42963278	42963788	511	GM_1.MASC2_peak_1740	2.62604	9.31868	5.80821	Exon (ENSBTAT00000078381/ENSBTAG00000019197, exon 20 of 27)	ENSBTAG00000019197	ENSBTAT00000078381	53358	785666	TASOR2	transcription activation suppressor family member 2
13	42969980	42970182	203	GM_1.MASC2_peak_1741	2.90322	7.58698	4.26329	Exon (ENSBTAT00000078381/ENSBTAG00000019197, exon 18 of 27)	ENSBTAG00000019197	ENSBTAT00000078381	46964	785666	TASOR2	transcription activation suppressor family member 2
13	42973717	42973824	108	GM_1.MASC2_peak_1742	3.07945	9.02325	5.54388	Exon (ENSBTAT00000078381/ENSBTAG00000019197, exon 16 of 27)	ENSBTAG00000019197	ENSBTAT00000078381	43322	785666	TASOR2	transcription activation suppressor family member 2
13	42977971	42978336	366	GM_1.MASC2_peak_1743	3.0748	9.40146	5.88354	Exon (ENSBTAT00000078381/ENSBTAG00000019197, exon 15 of 27)	ENSBTAG00000019197	ENSBTAT00000078381	38810	785666	TASOR2	transcription activation suppressor family member 2
13	43164175	43164355	181	GM_1.MASC2_peak_1744	2.89551	12.4402	8.62743	Exon (ENSBTAT00000010066/ENSBTAG00000007648, exon 10 of 10)	ENSBTAG00000007648	ENSBTAT00000010066	10088	507365	NET1	neuroepithelial cell transforming 1
13	43197137	43197281	145	GM_1.MASC2_peak_1745	6.22895	10.1007	6.51072	Distal Intergenic	ENSBTAG00000017740	ENSBTAT00000023588	-7593	538631	TUBAL3	tubulin alpha like 3
13	43897248	43897421	174	GM_1.MASC2_peak_1746	2.53309	9.50804	5.97953	Exon (ENSBTAT00000068872/ENSBTAG00000053641, exon 1 of 2)	ENSBTAG00000053641	ENSBTAT00000068872	0	NA	NA	NA
13	44600595	44600729	135	GM_1.MASC2_peak_1747	2.3083	9.15963	5.67059	Exon (ENSBTAT00000020207/ENSBTAG00000015188, exon 3 of 5)	ENSBTAG00000015188	ENSBTAT00000020207	3355	505884	KLF6	Kruppel like factor 6
13	44603104	44603547	444	GM_1.MASC2_peak_1748	2.99361	15.7099	11.6066	3' UTR	ENSBTAG00000015188	ENSBTAT00000020207	5864	505884	KLF6	Kruppel like factor 6
13	46332208	46332384	177	GM_1.MASC2_peak_1749	1.92813	4.2306	1.34359	3' UTR	ENSBTAG00000014917	ENSBTAT00000019864	13937	524743	GTPBP4	GTP binding protein 4
13	46477349	46477495	147	GM_1.MASC2_peak_1750	2.57606	7.09864	3.83175	Exon (ENSBTAT00000071330/ENSBTAG00000013899, exon 17 of 17)	ENSBTAG00000013899	ENSBTAT00000071330	88120	505723	LARP4B	La ribonucleoprotein 4B
13	46754319	46754426	108	GM_1.MASC2_peak_1751	5.3391	8.34734	4.9419	Intron (ENSBTAT00000015282/ENSBTAG00000006531, intron 17 of 36)	ENSBTAG00000006531	ENSBTAT00000015282	226707	535136	DIP2C	disco interacting protein 2 homolog C
13	46841562	46841685	124	GM_1.MASC2_peak_1752	3.19337	11.9819	8.2105	Exon (ENSBTAT00000039353/ENSBTAG00000002578, exon 11 of 13)	ENSBTAG00000002578	ENSBTAT00000039353	55833	506325	ZMYND11	zinc finger MYND-type containing 11
13	47056163	47056718	556	GM_1.MASC2_peak_1753	2.00836	5.94051	2.8166	Exon (ENSBTAT00000080493/ENSBTAG00000048903, exon 3 of 4)	ENSBTAG00000050866	ENSBTAT00000087272	0	NA	NA	NA
13	47057817	47058003	187	GM_1.MASC2_peak_1754	3.37595	14.0111	10.0564	3' UTR	ENSBTAG00000048903	ENSBTAT00000080493	18118	281427	PRNP	prion protein
13	47422119	47422408	290	GM_1.MASC2_peak_1755	2.17724	5.62803	2.54394	3' UTR	ENSBTAG00000006063	ENSBTAT00000007965	7378	515498	TMEM230	transmembrane protein 230
13	48113292	48113434	143	GM_1.MASC2_peak_1756	1.97887	4.55867	1.62955	Exon (ENSBTAT00000001734/ENSBTAG00000001314, exon 7 of 11)	ENSBTAG00000001314	ENSBTAT00000001734	7321	505816	TRMT6	tRNA methyltransferase 6
13	48253726	48253913	188	GM_1.MASC2_peak_1757	3.39396	5.93303	2.81008	3' UTR	ENSBTAG00000020465	ENSBTAT00000027271	46439	524427	FERMT1	fermitin family member 1
13	49151273	49151561	289	GM_1.MASC2_peak_1758	4.80215	6.64139	3.43379	5' UTR	ENSBTAG00000005111	ENSBTAT00000006739	0	615037	BMP2	bone morphogenetic protein 2
13	49151979	49152122	144	GM_1.MASC2_peak_1759	3.26744	4.6198	1.68292	5' UTR	ENSBTAG00000005111	ENSBTAT00000006739	538	615037	BMP2	bone morphogenetic protein 2
13	50950275	50950464	190	GM_1.MASC2_peak_1760	2.73384	5.13383	2.11213	3' UTR	ENSBTAG00000001112	ENSBTAT00000001472	35020	527211	SMOX	spermine oxidase
13	51267036	51267255	220	GM_1.MASC2_peak_1761	3.51494	8.55013	5.11988	3' UTR	ENSBTAG00000050318	ENSBTAT00000075222	0	NA	NA	NA
13	51276681	51276803	123	GM_1.MASC2_peak_1762	4.31289	6.37918	3.19993	Intron (ENSBTAT00000070924/ENSBTAG00000007920, intron 6 of 6)	ENSBTAG00000007920	ENSBTAT00000070924	17348	535933	PANK2	pantothenate kinase 2
13	51325543	51325706	164	GM_1.MASC2_peak_1763	3.57719	6.31754	3.14622	Distal Intergenic	ENSBTAG00000007920	ENSBTAT00000045589	-19550	535933	PANK2	pantothenate kinase 2
13	51417153	51417571	419	GM_1.MASC2_peak_1764	6.2297	18.7038	14.3635	Exon (ENSBTAT00000063148/ENSBTAG00000045784, exon 1 of 2)	ENSBTAG00000045784	ENSBTAT00000063148	59	788381	CENPB	centromere protein B
13	51417783	51417947	165	GM_1.MASC2_peak_1765	3.407	9.60326	6.06647	Exon (ENSBTAT00000063148/ENSBTAG00000045784, exon 1 of 2)	ENSBTAG00000045784	ENSBTAT00000063148	689	788381	CENPB	centromere protein B
13	51418561	51418983	423	GM_1.MASC2_peak_1766	3.16717	17.0061	12.7951	Exon (ENSBTAT00000063148/ENSBTAG00000045784, exon 1 of 2)	ENSBTAG00000045784	ENSBTAT00000063148	1467	788381	CENPB	centromere protein B
13	51419380	51419626	247	GM_1.MASC2_peak_1767	2.13839	4.9213	1.94367	Exon (ENSBTAT00000063148/ENSBTAG00000045784, exon 2 of 2)	ENSBTAG00000045784	ENSBTAT00000063148	2286	788381	CENPB	centromere protein B
13	51523988	51524285	298	GM_1.MASC2_peak_1768	2.25607	7.39643	4.09485	Distal Intergenic	ENSBTAG00000013160	ENSBTAT00000066172	-2486	618480	GFRA4	GDNF family receptor alpha 4
13	51524835	51525029	195	GM_1.MASC2_peak_1769	3.91002	13.7452	9.81291	Distal Intergenic	ENSBTAG00000013160	ENSBTAT00000066172	-1742	618480	GFRA4	GDNF family receptor alpha 4
13	51526309	51526416	108	GM_1.MASC2_peak_1770	2.31792	4.35292	1.44638	Distal Intergenic	ENSBTAG00000013160	ENSBTAT00000066172	-355	618480	GFRA4	GDNF family receptor alpha 4
13	51531093	51531441	349	GM_1.MASC2_peak_1771	11.6603	22.0641	17.4811	3' UTR	ENSBTAG00000013160	ENSBTAT00000066172	4322	618480	GFRA4	GDNF family receptor alpha 4
13	51792273	51792471	199	GM_1.MASC2_peak_1772	5.3952	7.39624	4.09484	Intron (ENSBTAT00000061472/ENSBTAG00000003494, intron 1 of 36)	ENSBTAG00000003494	ENSBTAT00000061472	434	519774	C13H20orf194	chromosome 13 C20orf194 homolog
13	52034407	52034580	174	GM_1.MASC2_peak_1773	6.29038	12.1129	8.32752	Exon (ENSBTAT00000075901/ENSBTAG00000020454, exon 3 of 4)	ENSBTAG00000020454	ENSBTAT00000075901	6137	512397	LZTS3	leucine zipper tumor suppressor family member 3
13	52047663	52047780	118	GM_1.MASC2_peak_1774	4.07203	12.1075	8.32259	Exon (ENSBTAT00000068604/ENSBTAG00000051021, exon 3 of 3)	ENSBTAG00000015379	ENSBTAT00000072232	7862	514445	UBOX5	U-box domain containing 5
13	52080105	52080274	170	GM_1.MASC2_peak_1775	3.34681	6.27297	3.10807	Exon (ENSBTAT00000072232/ENSBTAG00000015379, exon 4 of 6)	ENSBTAG00000015379	ENSBTAT00000072232	40304	514445	UBOX5	U-box domain containing 5
13	52080793	52081037	245	GM_1.MASC2_peak_1776	3.09727	7.89057	4.53361	Exon (ENSBTAT00000072232/ENSBTAG00000015379, exon 4 of 6)	ENSBTAG00000015379	ENSBTAT00000072232	40992	514445	UBOX5	U-box domain containing 5
13	52129569	52129713	145	GM_1.MASC2_peak_1777	5.32281	21.1041	16.585	3' UTR	ENSBTAG00000000825	ENSBTAT00000001091	2083	516004	MRPS26	mitochondrial ribosomal protein S26
13	52131589	52131703	115	GM_1.MASC2_peak_1778	7.70449	14.0889	10.1273	Exon (ENSBTAT00000001091/ENSBTAG00000000825, exon 1 of 4)	ENSBTAG00000000825	ENSBTAT00000001091	93	516004	MRPS26	mitochondrial ribosomal protein S26
13	52134976	52135178	203	GM_1.MASC2_peak_1779	5.65828	10.2368	6.62864	Downstream (2-3kb)	ENSBTAG00000049511	ENSBTAT00000069568	-2107	100848664	GNRH2	gonadotropin releasing hormone 2 pseudogene
13	52351313	52351511	199	GM_1.MASC2_peak_1780	2.84786	4.56007	1.63063	Intron (ENSBTAT00000005039/ENSBTAG00000003863, intron 6 of 7)	ENSBTAG00000003863	ENSBTAT00000005039	3608	614835	PCED1A	PC-esterase domain containing 1A
13	52352516	52352796	281	GM_1.MASC2_peak_1781	5.28444	14.2851	10.3052	3' UTR	ENSBTAG00000003863	ENSBTAT00000005039	4811	614835	PCED1A	PC-esterase domain containing 1A
13	52359593	52359700	108	GM_1.MASC2_peak_1782	4.44925	6.66056	3.44453	Distal Intergenic	ENSBTAG00000021816	ENSBTAT00000029078	6149	104973820	TMEM239	transmembrane protein 239
13	52519518	52519786	269	GM_1.MASC2_peak_1783	2.40333	8.94857	5.47685	Exon (ENSBTAT00000025042/ENSBTAG00000018812, exon 12 of 12)	ENSBTAG00000018812	ENSBTAT00000025042	4905	404165	NOP56	NOP56 ribonucleoprotein
13	52985294	52985680	387	GM_1.MASC2_peak_1784	3.27946	6.98095	3.72379	3' UTR	ENSBTAG00000003561	ENSBTAT00000004632	39584	540979	STK35	serine/threonine kinase 35
13	53198511	53198832	322	GM_1.MASC2_peak_1785	4.67086	15.6295	11.535	3' UTR	ENSBTAG00000007213	ENSBTAT00000038306	41213	327666	SIRPA	signal regulatory protein alpha
13	53652921	53653438	518	GM_1.MASC2_peak_1786	4.21389	13.7473	9.81386	3' UTR	ENSBTAG00000031715	ENSBTAT00000044968	15457	505807	PCMTD2	protein-L-isoaspartate (D-aspartate) O-methyltransferase domain containing 2
13	53811666	53811802	137	GM_1.MASC2_peak_1787	4.12779	5.18776	2.15629	Intron (ENSBTAT00000029107/ENSBTAG00000021836, intron 1 of 9)	ENSBTAG00000021836	ENSBTAT00000029107	784	507729	TCEA2	transcription elongation factor A2
13	53836727	53836875	149	GM_1.MASC2_peak_1788	8.1686	20.7373	16.2447	3' UTR	ENSBTAG00000011656	ENSBTAT00000081159	34697	534228	PRPF6	pre-mRNA processing factor 6
13	53887916	53888061	146	GM_1.MASC2_peak_1789	4.43133	14.1861	10.2179	Distal Intergenic	ENSBTAG00000015798	ENSBTAT00000039335	-2792	534046	UCKL1	uridine-cytidine kinase 1 like 1
13	53890004	53890508	505	GM_1.MASC2_peak_1790	2.86641	5.13147	2.11096	Distal Intergenic	ENSBTAG00000015798	ENSBTAT00000039335	-345	534046	UCKL1	uridine-cytidine kinase 1 like 1
13	53939610	53939803	194	GM_1.MASC2_peak_1791	2.53326	6.33085	3.15769	3' UTR	ENSBTAG00000021232	ENSBTAT00000081888	13171	534704	TPD52L2	TPD52 like 2
13	53958809	53958922	114	GM_1.MASC2_peak_1792	5.99112	11.1928	7.49337	Downstream (1-2kb)	ENSBTAG00000031906	ENSBTAT00000045249	-161	514829	ABHD16B	abhydrolase domain containing 16B
13	53966063	53966202	140	GM_1.MASC2_peak_1793	5.57488	7.87527	4.52155	Distal Intergenic	ENSBTAG00000031906	ENSBTAT00000045249	-7441	514829	ABHD16B	abhydrolase domain containing 16B
13	54030934	54031183	250	GM_1.MASC2_peak_1794	3.38476	7.93876	4.57745	Exon (ENSBTAT00000022161/ENSBTAG00000016664, exon 5 of 6)	ENSBTAG00000016664	ENSBTAT00000022161	2208	511523	SLC2A4RG	SLC2A4 regulator
13	54046349	54046489	141	GM_1.MASC2_peak_1795	3.06031	10.9155	7.24667	Exon (ENSBTAT00000009860/ENSBTAG00000007498, exon 1 of 6)	ENSBTAG00000007498	ENSBTAT00000009860	500	510866	ZGPAT	zinc finger CCCH-type and G-patch domain containing
13	54047614	54047928	315	GM_1.MASC2_peak_1796	3.67005	11.7648	8.01863	Intron (ENSBTAT00000009858/ENSBTAG00000007497, intron 1 of 7)	ENSBTAG00000007497	ENSBTAT00000009858	175	525394	ARFRP1	ADP ribosylation factor related protein 1
13	54056166	54056486	321	GM_1.MASC2_peak_1797	5.54904	9.68892	6.14345	3' UTR	ENSBTAG00000021096	ENSBTAT00000028108	20049	505721	RTEL1	regulator of telomere elongation helicase 1
13	54110382	54110656	275	GM_1.MASC2_peak_1798	2.26814	4.31334	1.41646	Exon (ENSBTAT00000019648/ENSBTAG00000014769, exon 9 of 9)	ENSBTAG00000014769	ENSBTAT00000019648	8795	508301	GMEB2	glucocorticoid modulatory element binding protein 2
13	54136249	54136518	270	GM_1.MASC2_peak_1799	2.1023	10.3447	6.7289	3' UTR	ENSBTAG00000031800	ENSBTAT00000055432	1368	506990	PPDPF	pancreatic progenitor cell differentiation and proliferation factor
13	54137611	54137753	143	GM_1.MASC2_peak_1800	2.82426	10.4263	6.80388	5' UTR	ENSBTAG00000031800	ENSBTAT00000055432	133	506990	PPDPF	pancreatic progenitor cell differentiation and proliferation factor
13	54287397	54287886	490	GM_1.MASC2_peak_1801	2.79736	11.4735	7.75072	3' UTR	ENSBTAG00000004916	ENSBTAT00000056498	9791	506471	ARFGAP1	ADP ribosylation factor GTPase activating protein 1
13	54290684	54290869	186	GM_1.MASC2_peak_1802	6.18352	10.7562	7.10565	Exon (ENSBTAT00000056498/ENSBTAG00000004916, exon 10 of 13)	ENSBTAG00000004916	ENSBTAT00000056498	6808	506471	ARFGAP1	ADP ribosylation factor GTPase activating protein 1
13	54339852	54340140	289	GM_1.MASC2_peak_1803	2.68679	7.25844	3.97447	Exon (ENSBTAT00000013703/ENSBTAG00000010383, exon 4 of 5)	ENSBTAG00000010383	ENSBTAT00000013703	7298	538525	YTHDF1	YTH N6-methyladenosine RNA binding protein 1
13	54340450	54340688	239	GM_1.MASC2_peak_1804	3.21289	11.2358	7.53314	Exon (ENSBTAT00000013703/ENSBTAG00000010383, exon 4 of 5)	ENSBTAG00000010383	ENSBTAT00000013703	7896	538525	YTHDF1	YTH N6-methyladenosine RNA binding protein 1
13	54445826	54446021	196	GM_1.MASC2_peak_1805	2.18183	5.97302	2.84511	3' UTR	ENSBTAG00000001829	ENSBTAT00000044985	14247	518062	SLC17A9	solute carrier family 17 member 9
13	54464801	54465484	684	GM_1.MASC2_peak_1806	5.71307	22.9087	18.2672	3' UTR	ENSBTAG00000001827	ENSBTAT00000002387	5425	505570	GID8	GID complex subunit 8 homolog
13	54492435	54492816	382	GM_1.MASC2_peak_1807	2.91296	8.35474	4.94816	Exon (ENSBTAT00000086319/ENSBTAG00000006002, exon 4 of 7)	ENSBTAG00000006002	ENSBTAT00000086319	21238	519826	DIDO1	death inducer-obliterator 1
13	54493813	54493925	113	GM_1.MASC2_peak_1808	3.15571	9.94148	6.3691	Exon (ENSBTAT00000086319/ENSBTAG00000006002, exon 5 of 7)	ENSBTAG00000006002	ENSBTAT00000086319	22616	519826	DIDO1	death inducer-obliterator 1
13	54519778	54519918	141	GM_1.MASC2_peak_1809	4.96188	10.0043	6.42672	Exon (ENSBTAT00000007879/ENSBTAG00000006002, exon 16 of 16)	ENSBTAG00000006002	ENSBTAT00000007879	29230	519826	DIDO1	death inducer-obliterator 1
13	54520144	54520418	275	GM_1.MASC2_peak_1810	4.0514	8.9412	5.46977	Exon (ENSBTAT00000007879/ENSBTAG00000006002, exon 16 of 16)	ENSBTAG00000006002	ENSBTAT00000007879	29596	519826	DIDO1	death inducer-obliterator 1
13	54567449	54568218	770	GM_1.MASC2_peak_1811	3.16983	13.1045	9.23221	Exon (ENSBTAT00000020676/ENSBTAG00000031718, exon 7 of 7)	ENSBTAG00000031718	ENSBTAT00000020676	7611	767947	OGFR	opioid growth factor receptor
13	54735494	54735646	153	GM_1.MASC2_peak_1812	17.0723	33.0428	27.7954	Distal Intergenic	ENSBTAG00000036363	ENSBTAT00000050863	256	100313361	MIR133A-1	microRNA mir-133a-1
13	54864372	54864571	200	GM_1.MASC2_peak_1813	4.81015	9.04466	5.56162	3' UTR	ENSBTAG00000020797	ENSBTAT00000027714	10558	529805	CABLES2	Cdk5 and Abl enzyme substrate 2
13	54865328	54865854	527	GM_1.MASC2_peak_1814	4.03567	11.1448	7.45142	3' UTR	ENSBTAG00000020797	ENSBTAT00000027714	11514	529805	CABLES2	Cdk5 and Abl enzyme substrate 2
13	55062332	55062574	243	GM_1.MASC2_peak_1815	2.42961	8.98829	5.51545	3' UTR	ENSBTAG00000021558	ENSBTAT00000028723	9896	529294	LSM14B	LSM family member 14B
13	55098359	55098501	143	GM_1.MASC2_peak_1816	11.6344	20.2851	15.8265	Exon (ENSBTAT00000039328/ENSBTAG00000047991, exon 1 of 16)	ENSBTAG00000047991	ENSBTAT00000039328	547	789854	TAF4	TATA-box binding protein associated factor 4
13	56603561	56603709	149	GM_1.MASC2_peak_1817	5.32544	9.30515	5.79561	Exon (ENSBTAT00000066184/ENSBTAG00000045509, exon 4 of 4)	ENSBTAG00000045509	ENSBTAT00000066184	4643	538877	FAM217B	family with sequence similarity 217 member B
13	57390228	57390575	348	GM_1.MASC2_peak_1818	2.6317	13.9621	10.0118	3' UTR	ENSBTAG00000018784	ENSBTAT00000025007	9129	404187	CTSZ	cathepsin Z
13	57483714	57483998	285	GM_1.MASC2_peak_1819	2.78712	15.472	11.3877	5' UTR	ENSBTAG00000047223	ENSBTAT00000023246	48622	281793	GNAS	GNAS complex locus
13	57485328	57485476	149	GM_1.MASC2_peak_1820	5.17345	10.0722	6.48764	Intron (ENSBTAT00000023246/ENSBTAG00000047223, intron 1 of 12)	ENSBTAG00000047223	ENSBTAT00000023246	47144	281793	GNAS	GNAS complex locus
13	57549790	57549956	167	GM_1.MASC2_peak_1821	9.70037	19.8303	15.4052	Exon (ENSBTAT00000070184/ENSBTAG00000054495, exon 2 of 2)	ENSBTAG00000054495	ENSBTAT00000070184	13327	NA	NA	NA
13	57551100	57551505	406	GM_1.MASC2_peak_1822	8.2935	24.122	19.3997	Distal Intergenic	ENSBTAG00000051423	ENSBTAT00000072052	432	102466145	MIR6123	microRNA mir-6123
13	57720126	57720372	247	GM_1.MASC2_peak_1823	3.88395	15.2576	11.1929	Distal Intergenic	ENSBTAG00000003872	ENSBTAT00000005055	-297	519624	STX16	syntaxin 16
13	58046652	58046804	153	GM_1.MASC2_peak_1824	3.3284	4.32464	1.42198	Distal Intergenic	ENSBTAG00000018053	ENSBTAT00000075537	-1165	617385	RAB22A	RAB22A, member RAS oncogene family
13	58487523	58487833	311	GM_1.MASC2_peak_1825	4.83787	10.0876	6.50032	5' UTR	ENSBTAG00000054628	ENSBTAT00000070312	934	617469	PMEPA1	prostate transmembrane protein, androgen induced 1
13	58488355	58488562	208	GM_1.MASC2_peak_1826	3.36809	4.35211	1.44638	Intron (ENSBTAT00000070312/ENSBTAG00000054628, intron 2 of 4)	ENSBTAG00000054628	ENSBTAT00000070312	1766	617469	PMEPA1	prostate transmembrane protein, androgen induced 1
13	58540108	58540711	604	GM_1.MASC2_peak_1827	3.70929	13.9524	10.0044	3' UTR	ENSBTAG00000054628	ENSBTAT00000070312	53519	617469	PMEPA1	prostate transmembrane protein, androgen induced 1
13	58758696	58759378	683	GM_1.MASC2_peak_1828	3.71975	12.72	8.88129	3' UTR	ENSBTAG00000008105	ENSBTAT00000010660	14145	533516	RBM38	RNA binding motif protein 38
13	58773279	58773419	141	GM_1.MASC2_peak_1829	6.42041	10.7706	7.11677	5' UTR	ENSBTAG00000008105	ENSBTAT00000010660	104	533516	RBM38	RNA binding motif protein 38
13	58788310	58788418	109	GM_1.MASC2_peak_1830	3.50715	11.852	8.09209	3' UTR	ENSBTAG00000010934	ENSBTAT00000014523	17877	513080	RAE1	ribonucleic acid export 1
13	59707224	59707331	108	GM_1.MASC2_peak_1831	8.00865	13.7741	9.83635	5' UTR	ENSBTAG00000006533	ENSBTAT00000008580	117	526612	NSFL1C	NSFL1 cofactor
13	59718404	59718513	110	GM_1.MASC2_peak_1832	3.9918	16.8511	12.654	Exon (ENSBTAT00000008580/ENSBTAG00000006533, exon 4 of 9)	ENSBTAG00000006533	ENSBTAT00000008580	11297	526612	NSFL1C	NSFL1 cofactor
13	59727311	59727568	258	GM_1.MASC2_peak_1833	4.36945	19.2089	14.8332	3' UTR	ENSBTAG00000006533	ENSBTAT00000008580	20204	526612	NSFL1C	NSFL1 cofactor
13	60409140	60409544	405	GM_1.MASC2_peak_1834	2.58994	13.1493	9.27436	Distal Intergenic	ENSBTAG00000010913	ENSBTAT00000014499	6378	531606	SRXN1	sulfiredoxin 1
13	60409768	60409877	110	GM_1.MASC2_peak_1835	4.16955	16.8063	12.6128	Distal Intergenic	ENSBTAG00000010913	ENSBTAT00000014499	7006	531606	SRXN1	sulfiredoxin 1
13	60611257	60611468	212	GM_1.MASC2_peak_1836	3.78925	6.24762	3.09007	Intron (ENSBTAT00000022612/ENSBTAG00000017002, intron 6 of 11)	ENSBTAG00000017002	ENSBTAT00000022612	11158	504400	RBCK1	RANBP2-type and C3HC4-type zinc finger containing 1
13	60635027	60635176	150	GM_1.MASC2_peak_1837	1.95237	4.92471	1.94668	3' UTR	ENSBTAG00000017007	ENSBTAT00000022616	10256	538465	TRIB3	tribbles pseudokinase 3
13	60635456	60635652	197	GM_1.MASC2_peak_1838	2.99373	11.5369	7.81047	Exon (ENSBTAT00000022616/ENSBTAG00000017007, exon 4 of 4)	ENSBTAG00000017007	ENSBTAT00000022616	9780	538465	TRIB3	tribbles pseudokinase 3
13	60691779	60692046	268	GM_1.MASC2_peak_1839	4.77373	20.6943	16.2082	Distal Intergenic	ENSBTAG00000027386	ENSBTAT00000039303	2512	101905202	SOX12	SRY-box transcription factor 12
13	60692518	60692640	123	GM_1.MASC2_peak_1840	3.95979	13.6672	9.74191	Distal Intergenic	ENSBTAG00000027386	ENSBTAT00000039303	1773	101905202	SOX12	SRY-box transcription factor 12
13	60692957	60694228	1272	GM_1.MASC2_peak_1841	3.32643	13.0835	9.21245	Exon (ENSBTAT00000039303/ENSBTAG00000027386, exon 1 of 1)	ENSBTAG00000027386	ENSBTAT00000039303	63	101905202	SOX12	SRY-box transcription factor 12
13	60714515	60714741	227	GM_1.MASC2_peak_1842	3.07945	9.02325	5.54388	Exon (ENSBTAT00000002733/ENSBTAG00000002116, exon 1 of 1)	ENSBTAG00000002116	ENSBTAT00000002733	788	507116	ZCCHC3	zinc finger CCHC-type containing 3
13	60714936	60715455	520	GM_1.MASC2_peak_1843	3.22415	10.8636	7.20252	Exon (ENSBTAT00000002733/ENSBTAG00000002116, exon 1 of 1)	ENSBTAG00000002116	ENSBTAT00000002733	74	507116	ZCCHC3	zinc finger CCHC-type containing 3
13	60743569	60743681	113	GM_1.MASC2_peak_1844	3.65943	10.4713	6.84446	3' UTR	ENSBTAG00000002115	ENSBTAT00000002731	19300	513202	C13H20orf96	chromosome 13 C20orf96 homolog
13	61221589	61221701	113	GM_1.MASC2_peak_1845	2.93007	10.2677	6.65783	3' UTR	ENSBTAG00000006526	ENSBTAT00000076163	48686	282152	BCL2L1	BCL2 like 1
13	61269124	61269590	467	GM_1.MASC2_peak_1846	2.92081	9.12091	5.63349	Exon (ENSBTAT00000076163/ENSBTAG00000006526, exon 2 of 3)	ENSBTAG00000006526	ENSBTAT00000076163	797	282152	BCL2L1	BCL2 like 1
13	61339662	61339771	110	GM_1.MASC2_peak_1847	2.67022	6.87233	3.63074	3' UTR	ENSBTAG00000018775	ENSBTAT00000052166	53857	507226	TPX2	TPX2 microtubule nucleation factor
13	61362210	61362633	424	GM_1.MASC2_peak_1848	6.99105	11.3866	7.67271	Intron (ENSBTAT00000071955/ENSBTAG00000014930, intron 6 of 12)	ENSBTAG00000014930	ENSBTAT00000071955	7185	533378	MYLK2	myosin light chain kinase 2
13	61379046	61379257	212	GM_1.MASC2_peak_1849	4.25657	8.2564	4.86424	Exon (ENSBTAT00000012128/ENSBTAG00000009206, exon 1 of 1)	ENSBTAG00000009206	ENSBTAT00000012128	676	540142	FOXS1	forkhead box S1
13	61379416	61379554	139	GM_1.MASC2_peak_1850	4.00846	6.65555	3.44453	Exon (ENSBTAT00000012128/ENSBTAG00000009206, exon 1 of 1)	ENSBTAG00000009206	ENSBTAT00000012128	379	540142	FOXS1	forkhead box S1
13	61466045	61466168	124	GM_1.MASC2_peak_1851	3.95226	11.4389	7.71824	3' UTR	ENSBTAG00000009743	ENSBTAT00000012845	5706	768241	PDRG1	p53 and DNA damage regulated 1
13	61673718	61673833	116	GM_1.MASC2_peak_1852	2.99368	13.0561	9.18848	3' UTR	ENSBTAG00000001015	ENSBTAT00000001344	51640	533562	TM9SF4	transmembrane 9 superfamily member 4
13	61683916	61684433	518	GM_1.MASC2_peak_1853	2.66114	7.94229	4.58047	Exon (ENSBTAT00000024395/ENSBTAG00000018334, exon 3 of 3)	ENSBTAG00000018334	ENSBTAT00000024395	9868	522566	PLAGL2	PLAG1 like zinc finger 2
13	61715132	61715406	275	GM_1.MASC2_peak_1854	2.44939	7.62643	4.29834	3' UTR	ENSBTAG00000016231	ENSBTAT00000085391	20789	360194	POFUT1	protein O-fucosyltransferase 1
13	61718164	61718413	250	GM_1.MASC2_peak_1855	2.51638	9.82964	6.26608	Intron (ENSBTAT00000021596/ENSBTAG00000016231, intron 6 of 6)	ENSBTAG00000016231	ENSBTAT00000021596	23821	360194	POFUT1	protein O-fucosyltransferase 1
13	61769263	61769649	387	GM_1.MASC2_peak_1856	2.70175	7.64389	4.31446	Exon (ENSBTAT00000004174/ENSBTAG00000003215, exon 2 of 9)	ENSBTAG00000003215	ENSBTAT00000004174	21947	508404	KIF3B	kinesin family member 3B
13	61770405	61770538	134	GM_1.MASC2_peak_1857	7.88662	30.3778	25.2785	Exon (ENSBTAT00000004174/ENSBTAG00000003215, exon 2 of 9)	ENSBTAG00000003215	ENSBTAT00000004174	23089	508404	KIF3B	kinesin family member 3B
13	61784644	61784778	135	GM_1.MASC2_peak_1858	4.07203	12.1075	8.32259	3' UTR	ENSBTAG00000003215	ENSBTAT00000004174	37328	508404	KIF3B	kinesin family member 3B
13	61806930	61807202	273	GM_1.MASC2_peak_1859	2.88319	6.43184	3.24482	5' UTR	ENSBTAG00000031402	ENSBTAT00000083553	0	522091	ASXL1	ASXL transcriptional regulator 1
13	61865304	61865769	466	GM_1.MASC2_peak_1860	3.28591	11.7889	8.03797	Exon (ENSBTAT00000083553/ENSBTAG00000031402, exon 11 of 12)	ENSBTAG00000031402	ENSBTAT00000083553	58156	522091	ASXL1	ASXL transcriptional regulator 1
13	61866403	61867357	955	GM_1.MASC2_peak_1861	2.84779	8.61777	5.17994	Exon (ENSBTAT00000083553/ENSBTAG00000031402, exon 12 of 12)	ENSBTAG00000031402	ENSBTAT00000083553	59255	522091	ASXL1	ASXL transcriptional regulator 1
13	61868784	61869146	363	GM_1.MASC2_peak_1862	2.71531	8.02875	4.65623	Exon (ENSBTAT00000083553/ENSBTAG00000031402, exon 12 of 12)	ENSBTAG00000031402	ENSBTAT00000083553	61636	522091	ASXL1	ASXL transcriptional regulator 1
13	61870505	61870672	168	GM_1.MASC2_peak_1863	2.26564	4.65761	1.71535	3' UTR	ENSBTAG00000031402	ENSBTAT00000083553	63357	522091	ASXL1	ASXL transcriptional regulator 1
13	61878382	61878813	432	GM_1.MASC2_peak_1864	3.70722	8.85196	5.38935	3' UTR	ENSBTAG00000008348	ENSBTAT00000065241	76568	785034	NOL4L	nucleolar protein 4 like
13	62888997	62889132	136	GM_1.MASC2_peak_1865	3.23814	13.2708	9.38291	3' UTR	ENSBTAG00000000512	ENSBTAT00000000662	26050	527488	SNTA1	syntrophin alpha 1
13	62914986	62915119	134	GM_1.MASC2_peak_1866	6.22895	10.1007	6.51072	Exon (ENSBTAT00000000662/ENSBTAG00000000512, exon 1 of 8)	ENSBTAG00000000512	ENSBTAT00000000662	63	527488	SNTA1	syntrophin alpha 1
13	63094816	63094936	121	GM_1.MASC2_peak_1867	7.23915	16.4689	12.3025	Exon (ENSBTAT00000013366/ENSBTAG00000010131, exon 11 of 11)	ENSBTAG00000010131	ENSBTAT00000013366	137165	527740	CBFA2T2	CBFA2/RUNX1 partner transcriptional co-repressor 2
13	63095142	63095528	387	GM_1.MASC2_peak_1868	4.56495	10.4617	6.83629	Distal Intergenic	ENSBTAG00000053051	ENSBTAT00000083886	5262	NA	NA	NA
13	63109058	63109341	284	GM_1.MASC2_peak_1869	4.79573	6.26347	3.1011	3' UTR	ENSBTAG00000003946	ENSBTAT00000005154	18289	514695	NECAB3	N-terminal EF-hand calcium binding protein 3
13	63129662	63129857	196	GM_1.MASC2_peak_1870	3.68923	6.54867	3.35318	3' UTR	ENSBTAG00000003971	ENSBTAT00000005182	8473	535369	E2F1	E2F transcription factor 1
13	63226332	63226564	233	GM_1.MASC2_peak_1871	4.68827	30.2609	25.1704	5' UTR	ENSBTAG00000013387	ENSBTAT00000017812	28	616164	CHMP4B	charged multivesicular body protein 4B
13	63270257	63270385	129	GM_1.MASC2_peak_1872	2.60617	12.8344	8.98334	3' UTR	ENSBTAG00000013387	ENSBTAT00000017812	43953	616164	CHMP4B	charged multivesicular body protein 4B
13	63464548	63464769	222	GM_1.MASC2_peak_1873	2.44635	11.7859	8.0362	3' UTR	ENSBTAG00000005969	ENSBTAT00000007832	25660	520094	EIF2S2	eukaryotic translation initiation factor 2 subunit beta
13	63905403	63905596	194	GM_1.MASC2_peak_1874	2.12591	6.28615	3.11988	3' UTR	ENSBTAG00000006134	ENSBTAT00000008068	17217	513342	DYNLRB1	dynein light chain roadblock-type 1
13	63920404	63920564	161	GM_1.MASC2_peak_1875	2.77598	10.3284	6.71309	3' UTR	ENSBTAG00000006135	ENSBTAT00000008072	1408	514547	MAP1LC3A	microtubule associated protein 1 light chain 3 alpha
13	63920944	63921228	285	GM_1.MASC2_peak_1876	4.17338	15.9453	11.8253	3' UTR	ENSBTAG00000011620	ENSBTAT00000015432	90693	535138	PIGU	phosphatidylinositol glycan anchor biosynthesis class U
13	64041450	64041558	109	GM_1.MASC2_peak_1877	5.56436	8.69463	5.24681	5' UTR	ENSBTAG00000005504	ENSBTAT00000007235	153	511340	TP53INP2	tumor protein p53 inducible nuclear protein 2
13	64047603	64048117	515	GM_1.MASC2_peak_1878	3.35893	12.3515	8.54672	3' UTR	ENSBTAG00000005504	ENSBTAT00000007235	6306	511340	TP53INP2	tumor protein p53 inducible nuclear protein 2
13	64070285	64070898	614	GM_1.MASC2_peak_1879	2.53702	8.81052	5.35221	Exon (ENSBTAT00000010424/ENSBTAG00000007930, exon 11 of 15)	ENSBTAG00000007930	ENSBTAT00000010424	59574	508899	NCOA6	nuclear receptor coactivator 6
13	64071309	64071527	219	GM_1.MASC2_peak_1880	2.99395	8.10983	4.72974	Exon (ENSBTAT00000010424/ENSBTAG00000007930, exon 11 of 15)	ENSBTAG00000007930	ENSBTAT00000010424	58945	508899	NCOA6	nuclear receptor coactivator 6
13	64072250	64072972	723	GM_1.MASC2_peak_1881	2.99373	11.5369	7.81047	Exon (ENSBTAT00000010424/ENSBTAG00000007930, exon 11 of 15)	ENSBTAG00000007930	ENSBTAT00000010424	57500	508899	NCOA6	nuclear receptor coactivator 6
13	64079932	64080190	259	GM_1.MASC2_peak_1882	2.08995	4.90367	1.92743	Exon (ENSBTAT00000010424/ENSBTAG00000007930, exon 9 of 15)	ENSBTAG00000007930	ENSBTAT00000010424	50282	508899	NCOA6	nuclear receptor coactivator 6
13	64085279	64085953	675	GM_1.MASC2_peak_1883	4.81677	15.4367	11.3539	Exon (ENSBTAT00000010424/ENSBTAG00000007930, exon 7 of 15)	ENSBTAG00000007930	ENSBTAT00000010424	44519	508899	NCOA6	nuclear receptor coactivator 6
13	64305090	64305308	219	GM_1.MASC2_peak_1884	2.28331	6.73855	3.5134	3' UTR	ENSBTAG00000002236	ENSBTAT00000002893	68857	532834	TRPC4AP	transient receptor potential cation channel subfamily C member 4 associated protein
13	64545775	64546245	471	GM_1.MASC2_peak_1885	6.58827	18.7256	14.3827	3' UTR	ENSBTAG00000011263	ENSBTAT00000076570	6902	286811	EIF6	eukaryotic translation initiation factor 6
13	64722257	64722370	114	GM_1.MASC2_peak_1886	7.32247	15.238	11.1779	Exon (ENSBTAT00000007911/ENSBTAG00000006021, exon 15 of 33)	ENSBTAG00000006021	ENSBTAT00000007911	22426	507479	CEP250	centrosomal protein 250
13	64737482	64737654	173	GM_1.MASC2_peak_1887	3.22525	4.95012	1.96414	Exon (ENSBTAT00000007911/ENSBTAG00000006021, exon 28 of 33)	ENSBTAG00000006021	ENSBTAT00000007911	37651	507479	CEP250	centrosomal protein 250
13	64737968	64738483	516	GM_1.MASC2_peak_1888	5.29862	11.7503	8.0057	Exon (ENSBTAT00000007911/ENSBTAG00000006021, exon 28 of 33)	ENSBTAG00000006021	ENSBTAT00000007911	38137	507479	CEP250	centrosomal protein 250
13	64738651	64738963	313	GM_1.MASC2_peak_1889	3.13688	6.39228	3.21069	Exon (ENSBTAT00000007911/ENSBTAG00000006021, exon 28 of 33)	ENSBTAG00000006021	ENSBTAT00000007911	38820	507479	CEP250	centrosomal protein 250
13	64739328	64739630	303	GM_1.MASC2_peak_1890	3.79325	7.27275	3.98658	Exon (ENSBTAT00000007911/ENSBTAG00000006021, exon 28 of 33)	ENSBTAG00000006021	ENSBTAT00000007911	39497	507479	CEP250	centrosomal protein 250
13	64747049	64747196	148	GM_1.MASC2_peak_1891	11.9389	24.1074	19.3876	Distal Intergenic	ENSBTAG00000030976	ENSBTAT00000043851	21146	788133	C13H20orf173	chromosome 13 C20orf173 homolog
13	64792461	64792661	201	GM_1.MASC2_peak_1892	4.22755	9.6555	6.11307	Exon (ENSBTAT00000078141/ENSBTAG00000053187, exon 47 of 47)	ENSBTAG00000053187	ENSBTAT00000078141	44536	526745	LOC526745	fer-1-like protein 4
13	64875588	64875793	206	GM_1.MASC2_peak_1893	3.23823	11.7792	8.03156	Exon (ENSBTAT00000061188/ENSBTAG00000044015, exon 3 of 3)	ENSBTAG00000006955	ENSBTAT00000009138	9089	615677	CPNE1	copine 1
13	64876012	64876769	758	GM_1.MASC2_peak_1894	3.84258	25.1658	20.3792	5' UTR	ENSBTAG00000006955	ENSBTAT00000009138	8113	615677	CPNE1	copine 1
13	65085647	65085760	114	GM_1.MASC2_peak_1895	3.73884	16.3991	12.2374	3' UTR	ENSBTAG00000005573	ENSBTAT00000007322	627	513983	SCAND1	SCAN domain containing 1
13	65085981	65086285	305	GM_1.MASC2_peak_1896	2.62454	11.4556	7.73346	Exon (ENSBTAT00000007322/ENSBTAG00000005573, exon 1 of 1)	ENSBTAG00000005573	ENSBTAT00000007322	102	513983	SCAND1	SCAN domain containing 1
13	65183314	65183533	220	GM_1.MASC2_peak_1897	2.39492	8.24566	4.85467	Distal Intergenic	ENSBTAG00000052997	ENSBTAT00000084297	2623	NA	NA	NA
13	65210126	65210251	126	GM_1.MASC2_peak_1898	5.99467	8.57413	5.13881	Distal Intergenic	ENSBTAG00000053403	ENSBTAT00000082491	7420	NA	NA	NA
13	65353489	65354080	592	GM_1.MASC2_peak_1899	4.12969	14.0285	10.0718	3' UTR	ENSBTAG00000001640	ENSBTAT00000070030	132351	515919	EPB41L1	erythrocyte membrane protein band 4.1 like 1
13	65569517	65569844	328	GM_1.MASC2_peak_1900	3.72059	16.3043	12.1515	Intron (ENSBTAT00000002286/ENSBTAG00000001741, intron 6 of 11)	ENSBTAG00000001741	ENSBTAT00000002286	76729	520521	DLGAP4	DLG associated protein 4
13	65593354	65593477	124	GM_1.MASC2_peak_1901	4.7083	6.74579	3.51756	Intron (ENSBTAT00000002286/ENSBTAG00000001741, intron 6 of 11)	ENSBTAG00000001741	ENSBTAT00000002286	100566	520521	DLGAP4	DLG associated protein 4
13	65602097	65602261	165	GM_1.MASC2_peak_1902	1.97512	6.65409	3.44453	Exon (ENSBTAT00000002286/ENSBTAG00000001741, exon 7 of 12)	ENSBTAG00000001741	ENSBTAT00000002286	109309	520521	DLGAP4	DLG associated protein 4
13	65605548	65605670	123	GM_1.MASC2_peak_1903	3.30882	15.8462	11.7356	Exon (ENSBTAT00000002286/ENSBTAG00000001741, exon 9 of 12)	ENSBTAG00000001741	ENSBTAT00000002286	112760	520521	DLGAP4	DLG associated protein 4
13	65634487	65634615	129	GM_1.MASC2_peak_1904	3.40464	15.3036	11.2304	Exon (ENSBTAT00000002286/ENSBTAG00000001741, exon 12 of 12)	ENSBTAG00000001741	ENSBTAT00000002286	141699	520521	DLGAP4	DLG associated protein 4
13	65634821	65635228	408	GM_1.MASC2_peak_1905	3.34072	19.1533	14.782	3' UTR	ENSBTAG00000001741	ENSBTAT00000002286	142033	520521	DLGAP4	DLG associated protein 4
13	65636019	65636163	145	GM_1.MASC2_peak_1906	2.31589	6.42729	3.24176	3' UTR	ENSBTAG00000001741	ENSBTAT00000002286	143231	520521	DLGAP4	DLG associated protein 4
13	65650923	65651043	121	GM_1.MASC2_peak_1907	2.76971	18.328	14.0197	5' UTR	ENSBTAG00000011473	ENSBTAT00000068920	3969	505964	MYL9	myosin light chain 9
13	65654002	65654274	273	GM_1.MASC2_peak_1908	3.93485	14.9383	10.9064	Exon (ENSBTAT00000068920/ENSBTAG00000011473, exon 3 of 4)	ENSBTAG00000011473	ENSBTAT00000068920	7048	505964	MYL9	myosin light chain 9
13	65655145	65655658	514	GM_1.MASC2_peak_1909	3.12854	30.0312	24.9513	3' UTR	ENSBTAG00000011473	ENSBTAT00000068920	8191	505964	MYL9	myosin light chain 9
13	65656664	65656794	131	GM_1.MASC2_peak_1910	3.23663	10.4923	6.86182	Distal Intergenic	ENSBTAG00000011473	ENSBTAT00000015248	8764	505964	MYL9	myosin light chain 9
13	65657233	65657550	318	GM_1.MASC2_peak_1911	4.50787	19.2085	14.8332	Distal Intergenic	ENSBTAG00000011473	ENSBTAT00000015248	9333	505964	MYL9	myosin light chain 9
13	65693425	65693778	354	GM_1.MASC2_peak_1912	5.28444	14.2851	10.3052	Exon (ENSBTAT00000070566/ENSBTAG00000052632, exon 3 of 3)	ENSBTAG00000052632	ENSBTAT00000070566	17149	535632	TGIF2	TGFB induced factor homeobox 2
13	65695873	65696012	140	GM_1.MASC2_peak_1913	5.50892	12.1899	8.39798	Distal Intergenic	ENSBTAG00000021805	ENSBTAT00000029063	-8798	512377	RAB5IF	RAB5 interacting factor
13	65711857	65712000	144	GM_1.MASC2_peak_1914	1.67527	4.22962	1.34287	3' UTR	ENSBTAG00000021805	ENSBTAT00000029063	7047	512377	RAB5IF	RAB5 interacting factor
13	65741627	65741814	188	GM_1.MASC2_peak_1915	1.8552	4.31443	1.41739	3' UTR	ENSBTAG00000019621	ENSBTAT00000073178	47337	514399	NDRG3	NDRG family member 3
13	65830213	65830529	317	GM_1.MASC2_peak_1916	2.50644	6.65026	3.44162	Distal Intergenic	ENSBTAG00000013915	ENSBTAT00000034528	-2940	508271	DSN1	DSN1 component of MIS12 kinetochore complex
13	65831746	65831952	207	GM_1.MASC2_peak_1917	2.34803	6.4609	3.27127	Distal Intergenic	ENSBTAG00000013915	ENSBTAT00000034528	-4363	508271	DSN1	DSN1 component of MIS12 kinetochore complex
13	65842223	65842331	109	GM_1.MASC2_peak_1918	5.13731	9.31616	5.80607	Exon (ENSBTAT00000028879/ENSBTAG00000021669, exon 13 of 14)	ENSBTAG00000021669	ENSBTAT00000028879	41106	508997	SOGA1	suppressor of glucose, autophagy associated 1
13	65905394	65905847	454	GM_1.MASC2_peak_1919	12.4162	22.0728	17.4864	Distal Intergenic	ENSBTAG00000022005	ENSBTAT00000084378	-8665	512927	TLDC2	TBC/LysM-associated domain containing 2
13	66461490	66461922	433	GM_1.MASC2_peak_1920	2.55826	8.49194	5.0696	3' UTR	ENSBTAG00000003209	ENSBTAT00000004167	9939	281649	BLCAP	BLCAP apoptosis inducing factor
13	66466695	66467281	587	GM_1.MASC2_peak_1921	4.16037	19.9732	15.5416	3' UTR	ENSBTAG00000003209	ENSBTAT00000004167	4580	281649	BLCAP	BLCAP apoptosis inducing factor
13	66868261	66868517	257	GM_1.MASC2_peak_1922	2.99414	6.58395	3.38483	3' UTR	ENSBTAG00000004100	ENSBTAT00000005359	31895	534917	TTI1	TELO2 interacting protein 1
13	66896366	66896718	353	GM_1.MASC2_peak_1923	3.98871	9.34054	5.82865	Exon (ENSBTAT00000005359/ENSBTAG00000004100, exon 2 of 8)	ENSBTAG00000004100	ENSBTAT00000005359	3694	534917	TTI1	TELO2 interacting protein 1
13	66964998	66965234	237	GM_1.MASC2_peak_1924	3.407	9.60326	6.06647	3' UTR	ENSBTAG00000005086	ENSBTAT00000006703	55786	529700	RPRD1B	regulation of nuclear pre-mRNA domain containing 1B
13	67003762	67003872	111	GM_1.MASC2_peak_1925	4.36424	9.37994	5.86572	3' UTR	ENSBTAG00000016208	ENSBTAT00000021569	33239	281528	TGM2	transglutaminase 2
13	67564847	67565195	349	GM_1.MASC2_peak_1926	5.28444	14.2851	10.3052	Exon (ENSBTAT00000065051/ENSBTAG00000048262, exon 9 of 9)	ENSBTAG00000052551	ENSBTAT00000083160	0	NA	NA	NA
13	67577917	67578024	108	GM_1.MASC2_peak_1927	5.3391	8.34734	4.9419	Distal Intergenic	ENSBTAG00000052551	ENSBTAT00000083160	12899	NA	NA	NA
13	68556078	68556185	108	GM_1.MASC2_peak_1928	5.24329	7.95502	4.59017	Distal Intergenic	ENSBTAG00000042334	ENSBTAT00000059326	-572799	112449427	LOC112449427	U6 spliceosomal RNA
13	68572185	68572320	136	GM_1.MASC2_peak_1929	5.71802	11.8475	8.09041	Distal Intergenic	ENSBTAG00000042334	ENSBTAT00000059326	-556664	112449427	LOC112449427	U6 spliceosomal RNA
13	69378547	69378735	189	GM_1.MASC2_peak_1930	3.72604	9.67088	6.12679	Exon (ENSBTAT00000004402/ENSBTAG00000003396, exon 1 of 1)	ENSBTAG00000003396	ENSBTAT00000004402	836	532376	MAFB	MAF bZIP transcription factor B
13	69379073	69379263	191	GM_1.MASC2_peak_1931	3.54854	9.85287	6.28738	Exon (ENSBTAT00000004402/ENSBTAG00000003396, exon 1 of 1)	ENSBTAG00000003396	ENSBTAT00000004402	308	532376	MAFB	MAF bZIP transcription factor B
13	69685005	69685115	111	GM_1.MASC2_peak_1932	5.75938	13.486	9.57672	Distal Intergenic	ENSBTAG00000007960	ENSBTAT00000010466	-36860	534799	TOP1	DNA topoisomerase I
13	69737047	69737169	123	GM_1.MASC2_peak_1933	6.84844	11.8511	8.09201	Exon (ENSBTAT00000010466/ENSBTAG00000007960, exon 2 of 19)	ENSBTAG00000007960	ENSBTAT00000010466	15072	534799	TOP1	DNA topoisomerase I
13	69822804	69823114	311	GM_1.MASC2_peak_1934	4.13641	11.4491	7.7272	3' UTR	ENSBTAG00000017584	ENSBTAT00000023383	31794	281987	PLCG1	phospholipase C gamma 1
13	69823421	69823622	202	GM_1.MASC2_peak_1935	3.57347	11.1525	7.45781	3' UTR	ENSBTAG00000017584	ENSBTAT00000023383	32411	281987	PLCG1	phospholipase C gamma 1
13	69832090	69832199	110	GM_1.MASC2_peak_1936	4.6075	9.28555	5.77936	Distal Intergenic	ENSBTAG00000017584	ENSBTAT00000023383	41080	281987	PLCG1	phospholipase C gamma 1
13	69836561	69837241	681	GM_1.MASC2_peak_1937	4.72798	12.8245	8.9738	Exon (ENSBTAT00000023393/ENSBTAG00000017594, exon 3 of 4)	ENSBTAG00000017594	ENSBTAT00000023393	102798	512451	ZHX3	zinc fingers and homeoboxes 3
13	69837858	69838016	159	GM_1.MASC2_peak_1938	6.95253	14.1296	10.1658	5' UTR	ENSBTAG00000017594	ENSBTAT00000023393	102023	512451	ZHX3	zinc fingers and homeoboxes 3
13	69990312	69990905	594	GM_1.MASC2_peak_1939	3.54854	9.85287	6.28738	3' UTR	ENSBTAG00000009165	ENSBTAT00000012081	17111	521637	LPIN3	lipin 3
13	69991256	69991481	226	GM_1.MASC2_peak_1940	6.34132	19.4243	15.0274	Distal Intergenic	ENSBTAG00000016279	ENSBTAT00000021652	5913	788927	EMILIN3	elastin microfibril interfacer 3
13	70033531	70033841	311	GM_1.MASC2_peak_1941	3.407	9.60326	6.06647	Exon (ENSBTAT00000068711/ENSBTAG00000005733, exon 36 of 36)	ENSBTAG00000005733	ENSBTAT00000068711	143429	524776	CHD6	chromodomain helicase DNA binding protein 6
13	70050370	70050498	129	GM_1.MASC2_peak_1942	3.1139	7.13865	3.86511	Exon (ENSBTAT00000068711/ENSBTAG00000005733, exon 30 of 36)	ENSBTAG00000005733	ENSBTAT00000068711	126772	524776	CHD6	chromodomain helicase DNA binding protein 6
13	70162489	70162808	320	GM_1.MASC2_peak_1943	2.68679	7.25844	3.97447	Exon (ENSBTAT00000068711/ENSBTAG00000005733, exon 2 of 36)	ENSBTAG00000005733	ENSBTAT00000068711	14462	524776	CHD6	chromodomain helicase DNA binding protein 6
13	72099698	72100044	347	GM_1.MASC2_peak_1944	2.29234	11.5177	7.7922	3' UTR	ENSBTAG00000008527	ENSBTAT00000011240	3138	507828	SRSF6	serine and arginine rich splicing factor 6
13	72135239	72135385	147	GM_1.MASC2_peak_1945	6.22895	10.1007	6.51072	Intron (ENSBTAT00000069634/ENSBTAG00000048526, intron 20 of 20)	ENSBTAG00000048526	ENSBTAT00000069634	18558	529298	L3MBTL1	L3MBTL histone methyl-lysine binding protein 1
13	72250570	72250808	239	GM_1.MASC2_peak_1946	4.5564	13.9568	10.007	Exon (ENSBTAT00000043539/ENSBTAG00000007783, exon 8 of 14)	ENSBTAG00000007783	ENSBTAT00000043539	18876	510420	MYBL2	MYB proto-oncogene like 2
13	72582119	72582272	154	GM_1.MASC2_peak_1947	2.53326	6.33085	3.15769	Distal Intergenic	ENSBTAG00000052404	ENSBTAT00000087436	51500	NA	NA	NA
13	72584210	72584377	168	GM_1.MASC2_peak_1948	2.82426	10.4263	6.80388	Distal Intergenic	ENSBTAG00000052404	ENSBTAT00000087436	49409	NA	NA	NA
13	72585647	72585772	126	GM_1.MASC2_peak_1949	2.00435	8.00651	4.63563	Distal Intergenic	ENSBTAG00000052404	ENSBTAT00000087436	47972	NA	NA	NA
13	72588846	72589412	567	GM_1.MASC2_peak_1950	11.2582	54.0436	47.9083	Distal Intergenic	ENSBTAG00000052404	ENSBTAT00000087436	44773	NA	NA	NA
13	72632945	72633382	438	GM_1.MASC2_peak_1951	7.31272	28.1671	23.1913	Exon (ENSBTAT00000087436/ENSBTAG00000052404, exon 2 of 3)	ENSBTAG00000052404	ENSBTAT00000087436	237	NA	NA	NA
13	72658483	72658606	124	GM_1.MASC2_peak_1952	3.64287	17.6401	13.3812	Exon (ENSBTAT00000069062/ENSBTAG00000052443, exon 1 of 2)	ENSBTAG00000052443	ENSBTAT00000069062	128	NA	NA	NA
13	72658823	72659103	281	GM_1.MASC2_peak_1953	1.9613	5.97073	2.8431	Distal Intergenic	ENSBTAG00000052443	ENSBTAT00000069062	-369	NA	NA	NA
13	72669675	72670262	588	GM_1.MASC2_peak_1954	2.99365	14.1942	10.2241	Exon (ENSBTAT00000022448/ENSBTAG00000016873, exon 4 of 4)	ENSBTAG00000016873	ENSBTAT00000022448	8915	510457	OSER1	oxidative stress responsive serine rich 1
13	72739720	72740100	381	GM_1.MASC2_peak_1955	7.39839	11.6255	7.89121	3' UTR	ENSBTAG00000002593	ENSBTAT00000086062	24192	541158	GDAP1L1	ganglioside induced differentiation associated protein 1 like 1
13	73124160	73124777	618	GM_1.MASC2_peak_1956	5.60581	12.3897	8.58167	Exon (ENSBTAT00000007931/ENSBTAG00000006037, exon 4 of 4)	ENSBTAG00000006037	ENSBTAT00000007931	12841	534658	CCN5	cellular communication network factor 5
13	73125591	73125733	143	GM_1.MASC2_peak_1957	8.65177	23.2945	18.6272	3' UTR	ENSBTAG00000006037	ENSBTAT00000007931	14272	534658	CCN5	cellular communication network factor 5
13	73347143	73347337	195	GM_1.MASC2_peak_1958	3.85706	7.6739	4.34186	3' UTR	ENSBTAG00000003256	ENSBTAT00000004220	19767	508142	TOMM34	translocase of outer mitochondrial membrane 34
13	73457689	73457952	264	GM_1.MASC2_peak_1959	2.51108	5.24128	2.20377	3' UTR	ENSBTAG00000003257	ENSBTAT00000004221	86271	514886	STK4	serine/threonine kinase 4
13	73458390	73458547	158	GM_1.MASC2_peak_1960	5.62893	15.1455	11.0943	3' UTR	ENSBTAG00000003257	ENSBTAT00000004221	86972	514886	STK4	serine/threonine kinase 4
13	73711405	73711679	275	GM_1.MASC2_peak_1961	2.38278	6.49939	3.30659	Distal Intergenic	ENSBTAG00000005181	ENSBTAT00000066623	2417	614236	SYS1	SYS1 golgi trafficking protein
13	73776121	73776228	108	GM_1.MASC2_peak_1962	4.36941	6.33468	3.15823	Distal Intergenic	ENSBTAG00000053258	ENSBTAT00000080580	1581	NA	NA	NA
13	74568635	74568829	195	GM_1.MASC2_peak_1963	3.53973	5.31435	2.26438	Intron (ENSBTAT00000022261/ENSBTAG00000016743, intron 3 of 12)	ENSBTAG00000016743	ENSBTAT00000022261	3747	505524	DNTTIP1	deoxynucleotidyltransferase terminal interacting protein 1
13	74586768	74586949	182	GM_1.MASC2_peak_1964	3.1139	7.13865	3.86511	5' UTR	ENSBTAG00000016743	ENSBTAT00000022261	21880	505524	DNTTIP1	deoxynucleotidyltransferase terminal interacting protein 1
13	74608833	74609174	342	GM_1.MASC2_peak_1965	4.35483	17.3014	13.0691	3' UTR	ENSBTAG00000020371	ENSBTAT00000027152	12417	504360	ACOT8	acyl-CoA thioesterase 8
13	74614508	74614615	108	GM_1.MASC2_peak_1966	5.96335	10.0239	6.44341	Intron (ENSBTAT00000027152/ENSBTAG00000020371, intron 3 of 5)	ENSBTAG00000020371	ENSBTAT00000027152	6976	504360	ACOT8	acyl-CoA thioesterase 8
13	74655397	74655621	225	GM_1.MASC2_peak_1967	2.71731	11.2975	7.59045	3' UTR	ENSBTAG00000000559	ENSBTAT00000000732	10239	505640	PLTP	phospholipid transfer protein
13	74805435	74805623	189	GM_1.MASC2_peak_1968	2.56607	7.79523	4.44792	Exon (ENSBTAT00000018862/ENSBTAG00000014186, exon 2 of 7)	ENSBTAG00000014186	ENSBTAT00000018862	8535	540762	NCOA5	nuclear receptor coactivator 5
13	75092029	75092550	522	GM_1.MASC2_peak_1969	1.84996	5.06743	2.05452	3' UTR	ENSBTAG00000003639	ENSBTAT00000004747	37731	508361	ELMO2	engulfment and cell motility 2
13	75092915	75093398	484	GM_1.MASC2_peak_1970	4.52916	21.5398	16.9945	3' UTR	ENSBTAG00000003639	ENSBTAT00000004747	36883	508361	ELMO2	engulfment and cell motility 2
13	75359897	75360303	407	GM_1.MASC2_peak_1971	3.35685	10.324	6.70922	3' UTR	ENSBTAG00000027326	ENSBTAT00000039179	3108	619100	TP53RK	TP53 regulating kinase
13	75375595	75375804	210	GM_1.MASC2_peak_1972	3.86321	13.0224	9.1567	Exon (ENSBTAT00000003829/ENSBTAG00000002942, exon 2 of 5)	ENSBTAG00000002942	ENSBTAT00000003829	7570	516135	SLC2A10	solute carrier family 2 member 10
13	75761513	75761668	156	GM_1.MASC2_peak_1973	1.99579	4.5537	1.62555	3' UTR	ENSBTAG00000013336	ENSBTAT00000017737	176615	615264	EYA2	EYA transcriptional coactivator and phosphatase 2
13	75776371	75776519	149	GM_1.MASC2_peak_1974	3.13987	10.6922	7.04441	3' UTR	ENSBTAG00000013114	ENSBTAT00000004258	122303	506031	ZMYND8	zinc finger MYND-type containing 8
13	75795195	75795308	114	GM_1.MASC2_peak_1975	7.35174	17.6271	13.3697	Exon (ENSBTAT00000004258/ENSBTAG00000013114, exon 16 of 23)	ENSBTAG00000013114	ENSBTAT00000004258	103514	506031	ZMYND8	zinc finger MYND-type containing 8
13	75797503	75797617	115	GM_1.MASC2_peak_1976	3.51024	10.2	6.59878	Exon (ENSBTAT00000004258/ENSBTAG00000013114, exon 15 of 23)	ENSBTAG00000013114	ENSBTAT00000004258	101205	506031	ZMYND8	zinc finger MYND-type containing 8
13	75802727	75802961	235	GM_1.MASC2_peak_1977	3.52204	16.4476	12.2823	Exon (ENSBTAT00000004258/ENSBTAG00000013114, exon 14 of 23)	ENSBTAG00000013114	ENSBTAT00000004258	95861	506031	ZMYND8	zinc finger MYND-type containing 8
13	76131825	76131986	162	GM_1.MASC2_peak_1978	1.93436	4.58337	1.65153	Exon (ENSBTAT00000009850/ENSBTAG00000007489, exon 11 of 22)	ENSBTAG00000007489	ENSBTAT00000009850	95106	523707	NCOA3	nuclear receptor coactivator 3
13	76156634	76157221	588	GM_1.MASC2_peak_1979	2.89551	12.4402	8.62743	3' UTR	ENSBTAG00000007490	ENSBTAT00000009852	124026	533264	SULF2	sulfatase 2
13	76841632	76842272	641	GM_1.MASC2_peak_1980	2.89862	12.8209	8.97197	3' UTR	ENSBTAG00000015609	ENSBTAT00000043215	179543	527410	PREX1	phosphatidylinositol-3,4,5-trisphosphate dependent Rac exchange factor 1
13	77177784	77178077	294	GM_1.MASC2_peak_1981	2.62873	7.17367	3.89779	3' UTR	ENSBTAG00000007120	ENSBTAT00000009376	80076	539295	ARFGEF2	ADP ribosylation factor guanine nucleotide exchange factor 2
13	77239976	77240096	121	GM_1.MASC2_peak_1982	2.50215	9.45447	5.93101	Exon (ENSBTAT00000000301/ENSBTAG00000000241, exon 9 of 12)	ENSBTAG00000000241	ENSBTAT00000000301	38825	513944	STAU1	staufen double-stranded RNA binding protein 1
13	77297472	77297582	111	GM_1.MASC2_peak_1983	5.99238	9.71783	6.16797	Distal Intergenic	ENSBTAG00000000241	ENSBTAT00000000301	-18661	513944	STAU1	staufen double-stranded RNA binding protein 1
13	77357829	77357973	145	GM_1.MASC2_peak_1984	4.09759	9.90505	6.33485	Exon (ENSBTAT00000026859/ENSBTAG00000020166, exon 8 of 14)	ENSBTAG00000020166	ENSBTAT00000026859	17000	539807	ZNFX1	zinc finger NFX1-type containing 1
13	77368248	77368419	172	GM_1.MASC2_peak_1985	2.19949	5.29903	2.25219	Exon (ENSBTAT00000026859/ENSBTAG00000020166, exon 3 of 14)	ENSBTAG00000020166	ENSBTAT00000026859	6554	539807	ZNFX1	zinc finger NFX1-type containing 1
13	77433284	77433395	112	GM_1.MASC2_peak_1986	5.14594	7.59887	4.27287	Distal Intergenic	ENSBTAG00000043350	ENSBTAT00000060342	56264	112449403	LOC112449403	small nucleolar SNORD12/SNORD106
13	77435308	77435430	123	GM_1.MASC2_peak_1987	7.34861	11.1293	7.44001	Distal Intergenic	ENSBTAG00000043350	ENSBTAT00000060342	58288	112449403	LOC112449403	small nucleolar SNORD12/SNORD106
13	77447104	77447538	435	GM_1.MASC2_peak_1988	4.43567	15.1376	11.0869	Distal Intergenic	ENSBTAG00000043350	ENSBTAT00000060342	70084	112449403	LOC112449403	small nucleolar SNORD12/SNORD106
13	77452958	77453168	211	GM_1.MASC2_peak_1989	3.52296	6.91002	3.66434	Distal Intergenic	ENSBTAG00000043350	ENSBTAT00000060342	75938	112449403	LOC112449403	small nucleolar SNORD12/SNORD106
13	77455252	77455378	127	GM_1.MASC2_peak_1990	6.5064	13.7479	9.81413	Distal Intergenic	ENSBTAG00000043350	ENSBTAT00000060342	78232	112449403	LOC112449403	small nucleolar SNORD12/SNORD106
13	77465438	77465664	227	GM_1.MASC2_peak_1991	3.53973	5.31435	2.26438	Distal Intergenic	ENSBTAG00000043350	ENSBTAT00000060342	88418	112449403	LOC112449403	small nucleolar SNORD12/SNORD106
13	77583608	77583715	108	GM_1.MASC2_peak_1992	4.27091	5.41222	2.35363	Distal Intergenic	ENSBTAG00000027320	ENSBTAT00000039169	-7498	539528	KCNB1	potassium voltage-gated channel subfamily B member 1
13	77590977	77591588	612	GM_1.MASC2_peak_1993	2.61415	11.0778	7.39244	3' UTR	ENSBTAG00000017537	ENSBTAT00000085597	49206	282021	PTGIS	prostaglandin I2 synthase
13	77624159	77624401	243	GM_1.MASC2_peak_1994	3.407	9.60326	6.06647	Intron (ENSBTAT00000085597/ENSBTAG00000017537, intron 2 of 10)	ENSBTAG00000017537	ENSBTAT00000085597	16393	282021	PTGIS	prostaglandin I2 synthase
13	77624704	77625042	339	GM_1.MASC2_peak_1995	3.94191	8.67499	5.23112	Intron (ENSBTAT00000085597/ENSBTAG00000017537, intron 2 of 10)	ENSBTAG00000017537	ENSBTAT00000085597	15752	282021	PTGIS	prostaglandin I2 synthase
13	77707597	77707836	240	GM_1.MASC2_peak_1996	7.86493	13.1822	9.30166	Distal Intergenic	ENSBTAG00000053443	ENSBTAT00000080216	-27138	104973909	RUM1	syncytin-Rum1
13	77712967	77713106	140	GM_1.MASC2_peak_1997	4.36941	6.33468	3.15823	Distal Intergenic	ENSBTAG00000053443	ENSBTAT00000080216	-32408	104973909	RUM1	syncytin-Rum1
13	77735854	77736197	344	GM_1.MASC2_peak_1998	4.10593	16.2388	12.0916	3' UTR	ENSBTAG00000012626	ENSBTAT00000081188	59997	282407	B4GALT5	beta-1,4-galactosyltransferase 5
13	77984015	77984305	291	GM_1.MASC2_peak_1999	6.40769	19.5973	15.1895	3' UTR	ENSBTAG00000018063	ENSBTAT00000024049	8761	529745	SPATA2	spermatogenesis associated 2
[truncated: 9,139 more rows]

## Sheet: GM_2_Called_Peaks
Chr	start	end	width	name	fold_enrichment	-LOG10(pvalue)	-LOG10(qvalue)	annotation	geneId	transcriptId	distanceToTSS	ENTREZID	SYMBOL	GENENAME
1	1089294	1089473	180	GM_2.MASC2_peak_1	4.97307	7.04455	3.89977	Distal Intergenic	ENSBTAG00000013841	ENSBTAT00000018387	10851	768067	FAM243A	family with sequence similarity 243 member A
1	1089738	1090092	355	GM_2.MASC2_peak_2	4.887	6.79721	3.68171	Distal Intergenic	ENSBTAG00000013841	ENSBTAT00000018387	10407	768067	FAM243A	family with sequence similarity 243 member A
1	1430586	1430915	330	GM_2.MASC2_peak_3	3.07461	6.42533	3.35197	Intron (ENSBTAT00000081747/ENSBTAG00000012594, intron 1 of 2)	ENSBTAG00000012594	ENSBTAT00000081747	23577	615431	MRPS6	mitochondrial ribosomal protein S6
1	1432493	1432792	300	GM_2.MASC2_peak_4	3.61455	6.39492	3.32461	Intron (ENSBTAT00000081747/ENSBTAG00000012594, intron 1 of 2)	ENSBTAG00000012594	ENSBTAT00000081747	21700	615431	MRPS6	mitochondrial ribosomal protein S6
1	1755312	1755458	147	GM_2.MASC2_peak_5	8.82278	41.9395	36.3231	Exon (ENSBTAT00000029333/ENSBTAG00000021997, exon 18 of 39)	ENSBTAG00000021997	ENSBTAT00000029333	153330	510879	ITSN1	intersectin 1
1	1788765	1789039	275	GM_2.MASC2_peak_6	5.70917	8.09593	4.8331	Exon (ENSBTAT00000029333/ENSBTAG00000021997, exon 13 of 39)	ENSBTAG00000021997	ENSBTAT00000029333	119749	510879	ITSN1	intersectin 1
1	1791906	1792050	145	GM_2.MASC2_peak_7	3.39038	21.3349	16.8435	Exon (ENSBTAT00000029333/ENSBTAG00000021997, exon 12 of 39)	ENSBTAG00000021997	ENSBTAT00000029333	116738	510879	ITSN1	intersectin 1
1	1914830	1915105	276	GM_2.MASC2_peak_8	10.5725	19.2847	14.955	Intron (ENSBTAT00000049681/ENSBTAG00000008490, intron 1 of 12)	ENSBTAG00000008490	ENSBTAT00000049681	5332	506426	CRYZL1	crystallin zeta like 1
1	1974445	1974977	533	GM_2.MASC2_peak_9	2.04435	9.63958	6.20974	Exon (ENSBTAT00000011175/ENSBTAG00000008482, exon 3 of 12)	ENSBTAG00000008482	ENSBTAT00000011175	10091	516462	SON	SON DNA binding protein
1	1975475	1976657	1183	GM_2.MASC2_peak_10	2.41778	12.4591	8.74711	Exon (ENSBTAT00000011175/ENSBTAG00000008482, exon 3 of 12)	ENSBTAG00000008482	ENSBTAT00000011175	8411	516462	SON	SON DNA binding protein
1	1977858	1978604	747	GM_2.MASC2_peak_11	1.7346	5.40857	2.4641	Exon (ENSBTAT00000011175/ENSBTAG00000008482, exon 3 of 12)	ENSBTAG00000008482	ENSBTAT00000011175	6464	516462	SON	SON DNA binding protein
1	1979323	1980019	697	GM_2.MASC2_peak_12	2.02189	9.31504	5.91995	5' UTR	ENSBTAG00000008482	ENSBTAT00000011175	5049	516462	SON	SON DNA binding protein
1	2011692	2011898	207	GM_2.MASC2_peak_13	2.7617	7.73243	4.50664	3' UTR	ENSBTAG00000009188	ENSBTAT00000012108	26170	281183	GART	phosphoribosylglycinamide formyltransferase, phosphoribosylglycinamide synthetase, phosphoribosylaminoimidazole synthetase
1	2029131	2029645	515	GM_2.MASC2_peak_14	5.05675	15.4733	11.4775	Exon (ENSBTAT00000012106/ENSBTAG00000009187, exon 1 of 1)	ENSBTAG00000009187	ENSBTAT00000012106	231	784171	DNAJC28	DnaJ heat shock protein family (Hsp40) member C28
1	2030250	2030415	166	GM_2.MASC2_peak_15	2.57173	5.14083	2.23495	Distal Intergenic	ENSBTAG00000009187	ENSBTAT00000012106	1350	784171	DNAJC28	DnaJ heat shock protein family (Hsp40) member C28
1	2062584	2062715	132	GM_2.MASC2_peak_16	5.55936	11.5399	7.91468	Intron (ENSBTAT00000001660/ENSBTAG00000001258, intron 1 of 6)	ENSBTAG00000001258	ENSBTAT00000001660	15851	615627	TMEM50B	transmembrane protein 50B
1	2095387	2095509	123	GM_2.MASC2_peak_17	3.85589	8.46325	5.15898	Distal Intergenic	ENSBTAG00000043399	ENSBTAT00000060391	-5701	112448317	LOC112448317	small nucleolar RNA SNORA20
1	2097011	2097149	139	GM_2.MASC2_peak_18	2.89863	5.2103	2.29669	Distal Intergenic	ENSBTAG00000043399	ENSBTAT00000060391	-7341	112448317	LOC112448317	small nucleolar RNA SNORA20
1	2098713	2099116	404	GM_2.MASC2_peak_19	2.15644	10.7108	7.16684	Exon (ENSBTAT00000066996/ENSBTAG00000012899, exon 7 of 7)	ENSBTAG00000012899	ENSBTAT00000066996	22204	514889	IFNGR2	interferon gamma receptor 2
1	2189240	2189663	424	GM_2.MASC2_peak_20	2.85477	12.5342	8.81286	Distal Intergenic	ENSBTAG00000021819	ENSBTAT00000029080	29104	282257	IFNAR1	interferon alpha and beta receptor subunit 1
1	2190559	2190872	314	GM_2.MASC2_peak_21	3.06485	13.8899	10.0388	3' UTR	ENSBTAG00000021819	ENSBTAT00000029080	27472	282257	IFNAR1	interferon alpha and beta receptor subunit 1
1	2191046	2191488	443	GM_2.MASC2_peak_22	3.84298	22.2492	17.6891	3' UTR	ENSBTAG00000021819	ENSBTAT00000029080	26856	282257	IFNAR1	interferon alpha and beta receptor subunit 1
1	2219176	2219428	253	GM_2.MASC2_peak_23	4.42533	7.12065	3.96188	Distal Intergenic	ENSBTAG00000021819	ENSBTAT00000029080	-1084	282257	IFNAR1	interferon alpha and beta receptor subunit 1
1	2220491	2220747	257	GM_2.MASC2_peak_24	6.04012	17.7925	13.589	Distal Intergenic	ENSBTAG00000021819	ENSBTAT00000029080	-2403	282257	IFNAR1	interferon alpha and beta receptor subunit 1
1	2281628	2281833	206	GM_2.MASC2_peak_25	3.17678	4.4606	1.644	Intron (ENSBTAT00000073488/ENSBTAG00000019404, intron 6 of 6)	ENSBTAG00000019404	ENSBTAT00000073488	32309	767864	IL10RB	interleukin 10 receptor subunit beta
1	2285742	2286368	627	GM_2.MASC2_peak_26	2.61323	9.39827	5.996	3' UTR	ENSBTAG00000019404	ENSBTAT00000073488	27774	767864	IL10RB	interleukin 10 receptor subunit beta
1	2309385	2309806	422	GM_2.MASC2_peak_27	4.39755	5.62308	2.65076	Intron (ENSBTAT00000073488/ENSBTAG00000019404, intron 2 of 6)	ENSBTAG00000019404	ENSBTAT00000073488	4336	767864	IL10RB	interleukin 10 receptor subunit beta
1	2315724	2316128	405	GM_2.MASC2_peak_28	2.82593	12.6912	8.956	3' UTR	ENSBTAG00000015212	ENSBTAT00000020239	33962	282258	IFNAR2	interferon alpha and beta receptor subunit 2
1	2316443	2317064	622	GM_2.MASC2_peak_29	3.71	13.1908	9.40594	Exon (ENSBTAT00000020239/ENSBTAG00000015212, exon 9 of 9)	ENSBTAG00000015212	ENSBTAT00000020239	33026	282258	IFNAR2	interferon alpha and beta receptor subunit 2
1	2915911	2916034	124	GM_2.MASC2_peak_30	2.25455	6.4679	3.38833	3' UTR	ENSBTAG00000003063	ENSBTAT00000003985	88220	282087	SYNJ1	synaptojanin 1
1	2933687	2934031	345	GM_2.MASC2_peak_31	5.87819	18.1846	13.9464	Exon (ENSBTAT00000003977/ENSBTAG00000003059, exon 5 of 7)	ENSBTAG00000003059	ENSBTAT00000003977	9031	535482	CFAP298	cilia and flagella associated protein 298
1	2936011	2936263	253	GM_2.MASC2_peak_32	2.00025	5.80145	2.80239	3' UTR	ENSBTAG00000003059	ENSBTAT00000003977	11355	535482	CFAP298	cilia and flagella associated protein 298
1	3501215	3501428	214	GM_2.MASC2_peak_33	4.6973	8.51229	5.20148	Distal Intergenic	ENSBTAG00000020762	ENSBTAT00000074986	86517	537640	HUNK	hormonally up-regulated Neu-associated kinase
1	3501940	3502064	125	GM_2.MASC2_peak_34	4.76862	7.70548	4.48342	Exon (ENSBTAT00000074986/ENSBTAG00000020762, exon 11 of 11)	ENSBTAG00000020762	ENSBTAT00000074986	85668	537640	HUNK	hormonally up-regulated Neu-associated kinase
1	3821707	3822308	602	GM_2.MASC2_peak_35	3.3133	19.6044	15.25	Exon (ENSBTAT00000083963/ENSBTAG00000018855, exon 20 of 20)	ENSBTAG00000018855	ENSBTAT00000083963	61198	541016	SCAF4	SR-related CTD associated factor 4
1	4272446	4272671	226	GM_2.MASC2_peak_36	5.49641	7.51303	4.31257	Exon (ENSBTAT00000064124/ENSBTAG00000017839, exon 2 of 8)	ENSBTAG00000017839	ENSBTAT00000064124	80342	NA	NA	NA
1	6796263	6796570	308	GM_2.MASC2_peak_37	3.50679	4.60975	1.76713	Distal Intergenic	ENSBTAG00000042595	ENSBTAT00000059587	-17707	112448281	LOC112448281	U6 spliceosomal RNA
1	6815165	6815386	222	GM_2.MASC2_peak_38	2.19506	7.12744	3.96762	3' UTR	ENSBTAG00000004139	ENSBTAT00000005416	42672	531350	BACH1	BTB domain and CNC homolog 1
1	6815871	6816536	666	GM_2.MASC2_peak_39	3.33507	15.7891	11.7618	3' UTR	ENSBTAG00000004139	ENSBTAT00000005416	41522	531350	BACH1	BTB domain and CNC homolog 1
1	6827087	6827840	754	GM_2.MASC2_peak_40	3.03459	15.0523	11.0927	Exon (ENSBTAT00000005416/ENSBTAG00000004139, exon 3 of 5)	ENSBTAG00000004139	ENSBTAT00000005416	30218	531350	BACH1	BTB domain and CNC homolog 1
1	7134884	7135340	457	GM_2.MASC2_peak_41	3.0314	16.5742	12.477	Exon (ENSBTAT00000026801/ENSBTAG00000020122, exon 14 of 18)	ENSBTAG00000020122	ENSBTAT00000026801	19931	519992	USP16	ubiquitin specific peptidase 16
1	7158549	7158784	236	GM_2.MASC2_peak_42	4.55883	7.05932	3.91152	Distal Intergenic	ENSBTAG00000020122	ENSBTAT00000026801	-3513	519992	USP16	ubiquitin specific peptidase 16
1	7183087	7183270	184	GM_2.MASC2_peak_43	4.15411	5.22884	2.30902	Distal Intergenic	ENSBTAG00000000201	ENSBTAT00000032432	-643	519526	LTN1	listerin E3 ubiquitin protein ligase 1
1	7203177	7203612	436	GM_2.MASC2_peak_44	2.81819	11.2573	7.66468	Exon (ENSBTAT00000032432/ENSBTAG00000000201, exon 10 of 30)	ENSBTAG00000000201	ENSBTAT00000032432	19264	519526	LTN1	listerin E3 ubiquitin protein ligase 1
1	8618804	8618943	140	GM_2.MASC2_peak_45	8.28844	13.492	9.67858	Distal Intergenic	ENSBTAG00000052349	ENSBTAT00000056505	-299132	280691	H4	histone H4
1	9441506	9441642	137	GM_2.MASC2_peak_46	5.87819	18.1846	13.9464	5' UTR	ENSBTAG00000000648	ENSBTAT00000000849	533	286805	ADAMTS5	ADAM metallopeptidase with thrombospondin type 1 motif 5
1	9442514	9442711	198	GM_2.MASC2_peak_47	3.40193	5.72669	2.73737	Exon (ENSBTAT00000000849/ENSBTAG00000000648, exon 1 of 8)	ENSBTAG00000000648	ENSBTAT00000000849	1541	286805	ADAMTS5	ADAM metallopeptidase with thrombospondin type 1 motif 5
1	9490821	9490975	155	GM_2.MASC2_peak_48	2.56199	8.95371	5.59388	Exon (ENSBTAT00000000849/ENSBTAG00000000648, exon 8 of 8)	ENSBTAG00000000648	ENSBTAT00000000849	49848	286805	ADAMTS5	ADAM metallopeptidase with thrombospondin type 1 motif 5
1	9590920	9591778	859	GM_2.MASC2_peak_49	3.72459	15.557	11.5503	3' UTR	ENSBTAG00000000706	ENSBTAT00000000944	7575	512171	ADAMTS1	ADAM metallopeptidase with thrombospondin type 1 motif 1
1	9983436	9983726	291	GM_2.MASC2_peak_50	5.26019	8.85441	5.50608	3' UTR	ENSBTAG00000050914	ENSBTAT00000073027	114584	768230	CYYR1	cysteine and tyrosine rich 1
1	10400525	10400673	149	GM_2.MASC2_peak_51	2.88272	28.0307	23.0607	Exon (ENSBTAT00000067940/ENSBTAG00000017753, exon 6 of 17)	ENSBTAG00000017753	ENSBTAT00000067940	169229	280722	APP	amyloid beta precursor protein
1	10702717	10703222	506	GM_2.MASC2_peak_52	4.97422	12.7858	9.03938	3' UTR	ENSBTAG00000000603	ENSBTAT00000080737	84712	538846	JAM2	junctional adhesion molecule 2
1	10713085	10713247	163	GM_2.MASC2_peak_53	3.97097	6.58637	3.49492	Intron (ENSBTAT00000080737/ENSBTAG00000000603, intron 8 of 9)	ENSBTAG00000000603	ENSBTAT00000080737	74687	538846	JAM2	junctional adhesion molecule 2
1	14056034	14056156	123	GM_2.MASC2_peak_54	4.14422	5.57914	2.60943	Distal Intergenic	ENSBTAG00000045128	ENSBTAT00000062561	1091891	NA	NA	NA
1	19253231	19253597	367	GM_2.MASC2_peak_55	5.49213	17.1045	12.9579	Exon (ENSBTAT00000001832/ENSBTAG00000001395, exon 3 of 5)	ENSBTAG00000001395	ENSBTAT00000001832	25337	540784	C1H21orf91	chromosome 1 C21orf91 homolog
1	20354686	20354920	235	GM_2.MASC2_peak_56	5.26019	8.85441	5.50608	Distal Intergenic	ENSBTAG00000029827	ENSBTAT00000042206	30899	100170920	MIR125B-2	microRNA mir-125b-2
1	21167058	21167288	231	GM_2.MASC2_peak_57	2.57398	9.76347	6.321	Exon (ENSBTAT00000025716/ENSBTAG00000019314, exon 25 of 25)	ENSBTAG00000019314	ENSBTAT00000025716	160902	524531	USP25	ubiquitin specific peptidase 25
1	22090349	22090471	123	GM_2.MASC2_peak_58	6.516	9.83369	6.38102	Distal Intergenic	ENSBTAG00000052575	ENSBTAT00000072128	-3370	NA	NA	NA
1	22189605	22190023	419	GM_2.MASC2_peak_59	2.15244	5.92293	2.90923	Exon (ENSBTAT00000072612/ENSBTAG00000052575, exon 2 of 2)	ENSBTAG00000047293	ENSBTAT00000065805	0	524960	NRIP1	nuclear receptor interacting protein 1
1	22190319	22192015	1697	GM_2.MASC2_peak_60	2.25028	9.5239	6.10354	Exon (ENSBTAT00000065805/ENSBTAG00000047293, exon 1 of 1)	ENSBTAG00000047293	ENSBTAT00000065805	504	524960	NRIP1	nuclear receptor interacting protein 1
1	22192288	22193211	924	GM_2.MASC2_peak_61	3.96169	18.6375	14.3649	Exon (ENSBTAT00000065805/ENSBTAG00000047293, exon 1 of 1)	ENSBTAG00000047293	ENSBTAT00000065805	2473	524960	NRIP1	nuclear receptor interacting protein 1
1	22792814	22793422	609	GM_2.MASC2_peak_62	2.67601	13.8742	10.0257	3' UTR	ENSBTAG00000012908	ENSBTAT00000017155	8938	505907	HSPA13	heat shock protein family A (Hsp70) member 13
1	26157828	26158000	173	GM_2.MASC2_peak_63	2.78604	6.12706	3.0935	Exon (ENSBTAT00000061264/ENSBTAG00000009851, exon 19 of 27)	ENSBTAG00000009851	ENSBTAT00000061264	107528	536815	ROBO1	roundabout guidance receptor 1
[truncated: 13,533 more rows]

## Sheet: GM_3_Called_Peaks
Chr	start	end	width	name	fold_enrichment	-LOG10(pvalue)	-LOG10(qvalue)	annotation	geneId	transcriptId	distanceToTSS	ENTREZID	SYMBOL	GENENAME
[truncated: 9,246 more rows]

[truncated: 3 more sheets: DM_1_Called_Peaks, DM_2_Called_Peaks, DM_3_Called_Peaks]
